# Supplementary material for: Geometric and energetic data from quantum chemical calculations of halobenzenes and xylenes
Source: Data Brief. 2020 Mar 5;30:105386. doi: 10.1016/j.dib.2020.105386 (PMC7114895; doi:10.1016/j.dib.2020.105386)
Supplement: Supplementary file 1 [file mmc1.zip › halobenzene/B3LYP/ClBrIClII.out]

                  Welcome to Q-Chem
     A Quantum Leap Into The Future Of Chemistry


 Q-Chem 5.2 (devel), Q-Chem, Inc., Pleasanton, CA (2019)

 Yihan Shao,  Zhengting Gan,  E. Epifanovsky,  A. T. B. Gilbert,  M. Wormit,  
 J. Kussmann,  A. W. Lange,  A. Behn,  Jia Deng,  Xintian Feng,  D. Ghosh,  
 M. Goldey,  P. R. Horn,  L. D. Jacobson,  I. Kaliman,  T. Kus,  A. Landau,  
 Jie Liu,  E. I. Proynov,  R. M. Richard,  R. P. Steele,  E. J. Sundstrom,  
 H. L. Woodcock III,  P. M. Zimmerman,  D. Zuev,  B. Albrecht,  E. Alguire,  
 S. A. Baeppler,  D. Barton,  Z. Benda,  Y. A. Bernard,  E. J. Berquist,  
 K. B. Bravaya,  H. Burton,  D. Casanova,  Chun-Min Chang,  Yunqing Chen,  
 A. Chien,  K. D. Closser,  M. P. Coons,  S. Coriani,  S. Dasgupta,  
 A. L. Dempwolff,  M. Diedenhofen,  Hainam Do,  R. G. Edgar,  Po-Tung Fang,  
 S. Faraji,  S. Fatehi,  Qingguo Feng,  K. D. Fenk,  J. Fosso-Tande,  
 J. Gayvert,  Qinghui Ge,  A. Ghysels,  G. Gidofalvi,  J. Gomes,  
 J. Gonthier,  A. Gunina,  D. Hait,  M. W. D. Hanson-Heine,  
 P. H. P. Harbach,  A. W. Hauser,  M. F. Herbst,  J. E. Herr,  
 E. G. Hohenstein,  Z. C. Holden,  Kerwin Hui,  B. C. Huynh,  T.-C. Jagau,  
 Hyunjun Ji,  B. Kaduk,  K. Khistyaev,  Jaehoon Kim,  P. Klunzinger,  K. Koh,  
 D. Kosenkov,  L. Koulias,  T. Kowalczyk,  C. M. Krauter,  A. Kunitsa,  
 Ka Un Lao,  A. Laurent,  K. V. Lawler,  Joonho Lee,  D. Lefrancois,  
 S. Lehtola,  D. S. Levine,  Yi-Pei Li,  You-Sheng Lin,  Fenglai Liu,  
 E. Livshits,  A. Luenser,  P. Manohar,  E. Mansoor,  S. F. Manzer,  
 Shan-Ping Mao,  Yuezhi Mao,  N. Mardirossian,  A. V. Marenich,  
 T. Markovich,  L. A. Martinez-Martinez,  S. A. Maurer,  N. J. Mayhall,  
 S. C. McKenzie,  J.-M. Mewes,  P. Morgante,  A. F. Morrison,  
 J. W. Mullinax,  K. Nanda,  T. S. Nguyen-Beck,  R. Olivares-Amaya,  
 J. A. Parkhill,  Zheng Pei,  T. M. Perrine,  F. Plasser,  P. Pokhilko,  
 S. Prager,  A. Prociuk,  E. Ramos,  D. R. Rehn,  F. Rob,  M. Scheurer,  
 M. Schneider,  N. Sergueev,  S. M. Sharada,  S. Sharma,  D. W. Small,  
 T. Stauch,  T. Stein,  Yu-Chuan Su,  A. J. W. Thom,  A. Tkatchenko,  
 T. Tsuchimochi,  N. M. Tubman,  L. Vogt,  M. L. Vidal,  O. Vydrov,  
 M. A. Watson,  J. Wenzel,  M. de Wergifosse,  T. A. Wesolowski,  A. White,  
 J. Witte,  A. Yamada,  Jun Yang,  K. Yao,  S. Yeganeh,  S. R. Yost,  
 Zhi-Qiang You,  A. Zech,  Igor Ying Zhang,  Xing Zhang,  Yan Zhao,  
 Ying Zhu,  B. R. Brooks,  G. K. L. Chan,  C. J. Cramer,  M. S. Gordon,  
 W. J. Hehre,  A. Klamt,  M. W. Schmidt,  C. D. Sherrill,  D. G. Truhlar,  
 A. Aspuru-Guzik,  R. Baer,  A. T. Bell,  N. A. Besley,  Jeng-Da Chai,  
 A. E. DePrince, III,  R. A. DiStasio Jr.,  A. Dreuw,  B. D. Dunietz,  
 T. R. Furlani,  Chao-Ping Hsu,  Yousung Jung,  Jing Kong,  D. S. Lambrecht,  
 WanZhen Liang,  C. Ochsenfeld,  V. A. Rassolov,  L. V. Slipchenko,  
 J. E. Subotnik,  T. Van Voorhis,  J. M. Herbert,  A. I. Krylov,  
 P. M. W. Gill,  M. Head-Gordon

 Contributors to earlier versions of Q-Chem not listed above: 
 R. D. Adamson,  B. Austin,  J. Baker,  G. J. O. Beran,  K. Brandhorst,  
 S. T. Brown,  E. F. C. Byrd,  A. K. Chakraborty,  C.-L. Cheng,  
 Siu Hung Chien,  D. M. Chipman,  D. L. Crittenden,  H. Dachsel,  
 R. J. Doerksen,  A. D. Dutoi,  L. Fusti-Molnar,  W. A. Goddard III,  
 A. Golubeva-Zadorozhnaya,  S. R. Gwaltney,  G. Hawkins,  A. Heyden,  
 S. Hirata,  G. Kedziora,  F. J. Keil,  C. Kelley,  Jihan Kim,  R. A. King,  
 R. Z. Khaliullin,  P. P. Korambath,  W. Kurlancheek,  A. M. Lee,  M. S. Lee,  
 S. V. Levchenko,  Ching Yeh Lin,  D. Liotard,  R. C. Lochan,  I. Lotan,  
 P. E. Maslen,  N. Nair,  D. P. O'Neill,  D. Neuhauser,  E. Neuscamman,  
 C. M. Oana,  R. Olson,  B. Peters,  R. Peverati,  P. A. Pieniazek,  
 Y. M. Rhee,  J. Ritchie,  M. A. Rohrdanz,  E. Rosta,  N. J. Russ,  
 H. F. Schaefer III,  N. E. Schultz,  N. Shenvi,  A. C. Simmonett,  A. Sodt,  
 D. Stuck,  K. S. Thanthiriwatte,  V. Vanovschi,  Tao Wang,  A. Warshel,  
 C. F. Williams,  Q. Wu,  X. Xu,  W. Zhang

 Please cite Q-Chem as follows:
 Y. Shao et al., Mol. Phys. 113, 184-215 (2015)
 DOI: 10.1080/00268976.2014.952696

 Q-Chem 5.2.1 for Intel X86 EM64T Linux

 Parts of Q-Chem use Armadillo 8.300.2 (Tropical Shenanigans).
 http://arma.sourceforge.net/

 Q-Chem begins on Sat Nov 30 18:04:58 2019  

Host: 
0

     Scratch files written to /scratch/taweetham/qchem31027//
NAlpha2: 264
NElect   264
Mult     1

Checking the input file for inconsistencies... 	...done.

--------------------------------------------------------------
User input:
--------------------------------------------------------------
$MOLECULE
0 1
C   
C	1	CC
C	2	CC	1	120.0		
C	3	CC	2	120.0	1	0.0
C	4	CC	3	120.0	2	0.0	
C	5 	CC	4	120.0	3	0.0
Cl	1	CCl	2	120.0	3	180.0
Br	2	CBr	3	120.0	4	180.0
I	3	CI	4	120.0	5	180.0
Cl	4	CCl	5	120.0	6	180.0
I	5	CI	6	120.0	1	180.0
I	6	CI	1	120.0	2	180.0

CC=1.39483
CH=1.08673
CF=1.33960
CCl=1.72090
CBr=1.89068
CI=2.07886
$END

$REM
   JOB_TYPE	OPTIMIZATION
   BASIS	6-311++G**
   METHOD	B3LYP
   MEM_TOTAL	64000
   SYM_IGNORE	TRUE
$END

--------------------------------------------------------------
 ----------------------------------------------------------------
             Standard Nuclear Orientation (Angstroms)
    I     Atom           X                Y                Z
 ----------------------------------------------------------------
    1      C       0.0000000000     0.0000000000     0.0000000000
    2      C       0.0000000000     0.0000000000     1.3948300000
    3      C       1.2079582140     0.0000000000     2.0922450000
    4      C       2.4159164279     0.0000000000     1.3948300000
    5      C       2.4159164279     0.0000000000    -0.0000000000
    6      C       1.2079582140     0.0000000000    -0.6974150000
    7      Cl     -1.4903431174    -0.0000000000    -0.8604500000
    8      Br     -1.6373769104    -0.0000000000     2.3401700000
    9      I       1.2079582140    -0.0000000000     4.1711050000
   10      Cl      3.9062595453    -0.0000000000     2.2552800000
   11      I       4.2162619988    -0.0000000000    -1.0394300000
   12      I       1.2079582140    -0.0000000000    -2.7762750000
 ----------------------------------------------------------------
 Nuclear Repulsion Energy =        3850.83661691 hartrees
 There are      132 alpha and      132 beta electrons
 Requested basis set is 6-311++G(d,p)
 There are 153 shells and 426 basis functions

 Total QAlloc Memory Limit  64000 MB
 Mega-Array Size       188 MB
 MEM_STATIC part       192 MB
 A cutoff of  1.0D-11 yielded   7056 shell pairs
 There are     61039 function pairs (     67990 Cartesian)
 Smallest overlap matrix eigenvalue = 4.50E-07

 Q-Chem warning in module stvman/mkSTV.C, line 318:

 Overlap eigenvalue is smaller than square root of threshold
 Use THRESH >= 12 to get rid of this warning

 Linear dependence detected in AO basis
 Tighter screening thresholds may be required for diffuse basis sets
 Use S2THRESH > 14 and THRESH = 14 in case of SCF convergence issues
 Number of orthogonalized atomic orbitals = 424
 Maximum deviation from orthogonality = 1.275E-10

 Scale SEOQF with 1.000000e-01/1.000000e-01/1.000000e-01

 Standard Electronic Orientation quadrupole field applied
 Nucleus-field energy     =    -0.0000001292 hartrees
 Guess from superposition of atomic densities
 Warning:  Energy on first SCF cycle will be non-variational
 SAD guess density has 264.000000 electrons

 -----------------------------------------------------------------------
  General SCF calculation program by
  Eric Jon Sundstrom, Paul Horn, Yuezhi Mao, Dmitri Zuev, Alec White,
  David Stuck, Shaama M.S., Shane Yost, Joonho Lee, David Small,
  Daniel Levine, Susi Lehtola, Hugh Burton, Evgeny Epifanovsky,
  Bang C. Huynh
 -----------------------------------------------------------------------
 Exchange:     0.2000 Hartree-Fock + 0.0800 Slater + 0.7200 B88
 Correlation:  0.1900 VWN1RPA + 0.8100 LYP
 Using SG-1 standard quadrature grid
 using 4 threads for integral computing
 -------------------------------------------------------
 OpenMP Integral computing Module                
 Release: version 2.0, May 2017, Q-Chem Inc. Pleasanton 
 -------------------------------------------------------
 A restricted SCF calculation will be
 performed using DIIS
 SCF converges when DIIS error is below 1.0e-08
 ---------------------------------------
  Cycle       Energy         DIIS error
 ---------------------------------------
    1  -24484.3367342027      2.84e-02  
    2  -24481.7368321527      1.78e-03  
    3  -24481.6396047362      2.64e-03  
    4  -24481.7731276505      7.59e-04  
    5  -24481.7879521334      1.29e-04  
    6  -24481.7881815936      6.02e-05  
    7  -24481.7882457091      2.60e-05  
    8  -24481.7882607588      6.15e-06  
    9  -24481.7882614906      2.08e-06  
   10  -24481.7882615713      6.26e-07  
   11  -24481.7882615786      3.24e-07  
   12  -24481.7882615812      8.32e-08  
   13  -24481.7882615823      2.81e-08  
   14  -24481.7882615841      5.43e-09  Convergence criterion met
 ---------------------------------------
 SCF time:   CPU 269.86s  wall 71.00s 
 SCF   energy in the final basis set =   -24481.7882615841
 Total energy in the final basis set =   -24481.7882615841

 --------------------------------------------------------------

                    Orbital Energies (a.u.)
 --------------------------------------------------------------

 Alpha MOs
 -- Occupied --
**************************-482.8559-176.3186-176.3181-176.3180-165.7224
********-165.7218-165.7203-165.7200-165.7198-165.7197-165.7196-165.7194
********-101.5810 -62.5089 -56.3296 -56.3255 -56.3251 -35.8152 -35.8148
-35.8146 -31.3085 -31.3081 -31.3080 -31.3026 -31.3021 -31.3020 -31.3020
-31.3015 -31.3013 -22.9590 -22.9585 -22.9584 -22.9577 -22.9572 -22.9572
-22.9571 -22.9568 -22.9567 -22.9531 -22.9531 -22.9526 -22.9526 -22.9524
-22.9524 -10.2833 -10.2832 -10.2772 -10.2660 -10.2659 -10.2654  -9.4972
 -9.4964  -8.7179  -7.2619  -7.2613  -7.2520  -7.2513  -7.2511  -7.2503
 -6.5501  -6.5365  -6.5353  -6.3650  -6.3646  -6.3643  -4.7778  -4.7774
 -4.7773  -4.7629  -4.7625  -4.7623  -4.7618  -4.7614  -4.7611  -2.6608
 -2.6573  -2.6564  -2.6455  -2.6454  -2.0440  -2.0434  -2.0434  -2.0392
 -2.0389  -2.0386  -2.0384  -2.0380  -2.0377  -2.0256  -2.0254  -2.0252
 -2.0250  -2.0248  -2.0246  -0.9591  -0.9214  -0.8691  -0.8542  -0.7951
 -0.7627  -0.7187  -0.6858  -0.6580  -0.6207  -0.5991  -0.5566  -0.5109
 -0.4859  -0.4674  -0.4405  -0.4176  -0.4092  -0.4090  -0.3841  -0.3750
 -0.3556  -0.3543  -0.3539  -0.3281  -0.3165  -0.3040  -0.2993  -0.2912
 -0.2696  -0.2622  -0.2564  -0.2471
 -- Virtual --
 -0.0982  -0.0696  -0.0646  -0.0566  -0.0365  -0.0083  -0.0002   0.0080
  0.0210   0.0309   0.0354   0.0451   0.0531   0.0613   0.0646   0.0684
  0.0740   0.0820   0.0838   0.0841   0.0875   0.0962   0.1005   0.1106
  0.1138   0.1235   0.1302   0.1349   0.1446   0.1482   0.1573   0.1616
  0.1660   0.1714   0.1769   0.1829   0.1969   0.2008   0.2019   0.2081
  0.2139   0.2170   0.2204   0.2292   0.2338   0.2414   0.2496   0.2573
  0.2665   0.2831   0.2927   0.2985   0.3026   0.3103   0.3449   0.3598
  0.3705   0.3751   0.3826   0.3976   0.3988   0.4147   0.4158   0.4186
  0.4230   0.4295   0.4300   0.4352   0.4470   0.4517   0.4652   0.4748
  0.4916   0.4938   0.4968   0.5035   0.5074   0.5112   0.5117   0.5177
  0.5378   0.5384   0.5398   0.5559   0.5646   0.5758   0.5892   0.5967
  0.6118   0.6144   0.6269   0.6349   0.6711   0.6962   0.7054   0.7202
  0.7256   0.7450   0.7596   0.7683   0.7761   0.7916   0.8167   0.8169
  0.8233   0.8313   0.8319   0.8442   0.8510   0.8712   0.8734   0.9152
  0.9214   0.9377   0.9448   0.9492   0.9571   0.9835   1.0341   1.0454
  1.0854   1.0881   1.1235   1.1556   1.1869   1.1893   1.2172   1.2207
  1.2339   1.2678   1.2795   1.3435   1.3521   1.3655   1.3883   1.3894
  1.3940   1.4221   1.4519   1.4638   1.4676   1.4975   1.4990   1.5532
  1.5763   1.5776   1.6290   1.7224   1.7438   1.7682   1.7777   1.8243
  1.8281   1.8504   1.8528   1.9180   2.0092   2.0167   2.0890   2.1410
  2.1812   2.2210   2.2361   2.2475   2.2570   2.2590   2.2648   2.2997
  2.3513   2.3916   2.4515   2.4993   2.5531   2.5675   2.5750   2.7004
  2.7279   2.7922   2.8197   2.8319   2.8780   2.9913   3.0490   3.0835
  3.1029   3.1390   3.2220   3.3835   3.4542   3.6435   3.8049   3.8705
  3.9392   3.9611   3.9676   3.9722   3.9918   4.0009   4.0164   4.0290
  4.0431   4.0528   4.0637   4.0931   4.1053   4.1532   4.2007   4.2510
  4.2581   4.2897   4.3117   4.4011   4.4350   4.5065   4.6035   4.8110
  5.9997   6.0219   6.0529   6.0766   6.1148   6.1214   6.1551   6.1753
  6.2332   6.7494   7.5548   7.6660   7.7458   9.7573   9.7909  23.1798
 23.7823  23.7862  23.9389  23.9587  24.0320  25.8038  25.8349  26.1418
 26.1923  26.6002  26.6663  27.8682  27.9168  27.9871  28.3407  28.3573
 28.3810  28.3988  28.4115  28.4257  28.4289  28.4501  28.4610  28.5212
 28.5298  28.5333  28.5386  28.5457  28.5572  28.5610  28.5697  28.5724
 28.5998  28.6257  28.6508  28.6989  28.7344  28.7713  48.0002 127.8831
127.8957 127.9136 127.9337 127.9496 127.9538 127.9721 127.9800 128.0115
151.6616 151.7057 151.7638 215.7487 215.7872 289.7520 289.8651 289.9701
********1901.82481901.87091901.9317
 --------------------------------------------------------------

          Ground-State Mulliken Net Atomic Charges

     Atom                 Charge (a.u.)
  ----------------------------------------
      1 C                    -0.017634
      2 C                    -0.469254
      3 C                    -0.207459
      4 C                     0.151326
      5 C                    -0.562429
      6 C                    -0.107526
      7 Cl                    0.545793
      8 Br                   -0.240063
      9 I                     0.100467
     10 Cl                    0.592184
     11 I                     0.105966
     12 I                     0.108629
  ----------------------------------------
  Sum of atomic charges =     0.000000

 -----------------------------------------------------------------
                    Cartesian Multipole Moments
 -----------------------------------------------------------------
    Charge (ESU x 10^10)
                -0.0000
    Dipole Moment (Debye)
         X       0.2488      Y      -0.0000      Z      -0.1844
       Tot       0.3097
    Quadrupole Moments (Debye-Ang)
        XX    -158.5571     XY      -0.0000     YY    -163.8745
        XZ      -2.8612     YZ      -0.0000     ZZ    -154.1320
    Octopole Moments (Debye-Ang^2)
       XXX    -667.2846    XXY      -0.0000    XYY    -231.8147
       YYY      -0.0000    XXZ    -104.0229    XYZ       0.0000
       YYZ     -94.8527    XZZ    -219.3647    YZZ      -0.0000
       ZZZ    -267.2008
    Hexadecapole Moments (Debye-Ang^3)
      XXXX   -5542.4457   XXXY      -0.0000   XXYY   -1023.6362
      XYYY      -0.0000   YYYY    -212.8078   XXXZ    -120.4514
      XXYZ       0.0000   XYYZ      -8.4580   YYYZ      -0.0000
      XXZZ   -1889.6949   XYZZ      -0.0000   YYZZ   -1052.1895
      XZZZ     -36.9860   YZZZ      -0.0000   ZZZZ   -5540.9933
 -----------------------------------------------------------------
 Calculating analytic gradient of the SCF energy
 Gradient of SCF Energy
            1           2           3           4           5           6
    1   0.0006207   0.0018013   0.0012023   0.0023973   0.0005494  -0.0000954
    2  -0.0000000   0.0000000  -0.0000000   0.0000000   0.0000000  -0.0000000
    3  -0.0012689  -0.0010429  -0.0012067   0.0020698  -0.0014853  -0.0011655
            7           8           9          10          11          12
    1   0.0097607   0.0069015  -0.0022633  -0.0088042  -0.0185944   0.0065242
    2   0.0000000   0.0000000   0.0000000   0.0000000   0.0000000   0.0000000
    3   0.0027102   0.0016217  -0.0160889  -0.0052747   0.0042415   0.0168896
 Max gradient component =       1.859E-02
 RMS gradient           =       5.862E-03
 Gradient time:  CPU 90.20 s  wall 22.67 s
 Geometry Optimization Parameters
   NAtoms,    NIC,     NZ,  NCons,   NDum,   NFix, NCnnct, MaxDiis
       12      78      12       0       0       0       0       0


** GEOMETRY OPTIMIZATION IN DELOCALIZED INTERNAL COORDINATES **
   Searching for a Minimum

   Optimization Cycle:   1

                       Coordinates (Angstroms)
     ATOM                X               Y               Z
      1  C         0.0000000000    0.0000000000    0.0000000000
      2  C         0.0000000000    0.0000000000    1.3948300000
      3  C         1.2079582140    0.0000000000    2.0922450000
      4  C         2.4159164279    0.0000000000    1.3948300000
      5  C         2.4159164279    0.0000000000    0.0000000000
      6  C         1.2079582140    0.0000000000   -0.6974150000
      7  Cl       -1.4903431174    0.0000000000   -0.8604500000
      8  Br       -1.6373769104    0.0000000000    2.3401700000
      9  I         1.2079582140    0.0000000000    4.1711050000
     10  Cl        3.9062595453    0.0000000000    2.2552800000
     11  I         4.2162619988    0.0000000000   -1.0394300000
     12  I         1.2079582140    0.0000000000   -2.7762750000
   Point Group: c1    Number of degrees of freedom:    30


   Energy is -24481.788261584


 Attempting to generate delocalized internal coordinates
 Initial Hessian constructed with Jon Baker's OPTIMIZE code

 21 Hessian modes will be used to form the next step
  Hessian Eigenvalues:
     0.124424    0.124424    0.124424    0.201019    0.250000    0.250000
     0.250000    0.250000    0.250000    0.250000    0.250000    0.250000
     0.250000    0.334879    0.334879    0.426727    0.426727    0.464882
     0.464882    0.464882    0.464882

 Minimum search - taking simple RFO step
 Searching for Lamda that Minimizes Along All modes
 Value Taken    Lamda =  -0.01293424
 Step Taken.  Stepsize is  0.259418

                             Maximum     Tolerance    Cnvgd?
         Gradient           0.042151      0.000300      NO
         Displacement       0.151455      0.001200      NO
         Energy change     *********      0.000001      NO


 New Cartesian Coordinates Obtained by Inverse Iteration

 Displacement from previous Coordinates is:  0.456103
 ----------------------------------------------------------------
             Standard Nuclear Orientation (Angstroms)
    I     Atom           X                Y                Z
 ----------------------------------------------------------------
    1      C       0.0006887505     0.0000000000    -0.0024408870
    2      C      -0.0056405766     0.0000000000     1.3993761492
    3      C       1.2065122264     0.0000000000     2.1132722565
    4      C       2.4175923783     0.0000000000     1.3957489833
    5      C       2.4362820962     0.0000000000    -0.0140124462
    6      C       1.2095994755     0.0000000000    -0.7237295957
    7      Cl     -1.5197101192     0.0000000000    -0.8399781429
    8      Br     -1.6909505627     0.0000000000     2.2841809541
    9      I       1.2440794007     0.0000000000     4.2537843977
   10      Cl      3.9192696287     0.0000000000     2.2677817642
   11      I       4.3485685646     0.0000000000    -0.9946528787
   12      I       1.0921759656     0.0000000000    -2.8644405545
 ----------------------------------------------------------------
 Nuclear Repulsion Energy =        3764.13075917 hartrees
 There are      132 alpha and      132 beta electrons
 Applying Cartesian multipole field
    Component          Value
    ---------          -----
     (2,0,0)        1.00000E-11
     (0,2,0)        2.00000E-11
     (0,0,2)       -3.00000E-11
 Nucleus-field energy     =    -0.0000001325 hartrees
 Requested basis set is 6-311++G(d,p)
 There are 153 shells and 426 basis functions
 A cutoff of  1.0D-11 yielded   6997 shell pairs
 There are     60623 function pairs (     67515 Cartesian)
 Smallest overlap matrix eigenvalue = 5.23E-07

 Q-Chem warning in module stvman/mkSTV.C, line 318:

 Overlap eigenvalue is smaller than square root of threshold
 Use THRESH >= 12 to get rid of this warning

 Linear dependence detected in AO basis
 Tighter screening thresholds may be required for diffuse basis sets
 Use S2THRESH > 14 and THRESH = 14 in case of SCF convergence issues
 Number of orthogonalized atomic orbitals = 424
 Maximum deviation from orthogonality = 1.981E-10
 Guess MOs from SCF MO coefficient file

 -----------------------------------------------------------------------
  General SCF calculation program by
  Eric Jon Sundstrom, Paul Horn, Yuezhi Mao, Dmitri Zuev, Alec White,
  David Stuck, Shaama M.S., Shane Yost, Joonho Lee, David Small,
  Daniel Levine, Susi Lehtola, Hugh Burton, Evgeny Epifanovsky,
  Bang C. Huynh
 -----------------------------------------------------------------------
 Exchange:     0.2000 Hartree-Fock + 0.0800 Slater + 0.7200 B88
 Correlation:  0.1900 VWN1RPA + 0.8100 LYP
 Using SG-1 standard quadrature grid
 using 4 threads for integral computing
 -------------------------------------------------------
 OpenMP Integral computing Module                
 Release: version 2.0, May 2017, Q-Chem Inc. Pleasanton 
 -------------------------------------------------------
 A restricted SCF calculation will be
 performed using DIIS
 SCF converges when DIIS error is below 1.0e-08
 ---------------------------------------
  Cycle       Energy         DIIS error
 ---------------------------------------
    1  -24481.7846532751      6.20e-04  
    2  -24481.7881020263      3.44e-04  
    3  -24481.7850130365      4.89e-04  
    4  -24481.7909977850      5.29e-05  
    5  -24481.7910582129      1.99e-05  
    6  -24481.7910659443      7.14e-06  
    7  -24481.7910669289      3.46e-06  
    8  -24481.7910671968      6.61e-07  
    9  -24481.7910672058      2.28e-07  
   10  -24481.7910672075      1.01e-07  
   11  -24481.7910672089      4.14e-08  
   12  -24481.7910672097      9.18e-09  Convergence criterion met
 ---------------------------------------
 SCF time:   CPU 235.16s  wall 62.00s 
 SCF   energy in the final basis set =   -24481.7910672097
 Total energy in the final basis set =   -24481.7910672097

 --------------------------------------------------------------

                    Orbital Energies (a.u.)
 --------------------------------------------------------------

 Alpha MOs
 -- Occupied --
**************************-482.8565-176.3208-176.3207-176.3202-165.7247
********-165.7241-165.7224-165.7223-165.7222-165.7221-165.7218-165.7216
********-101.5812 -62.5094 -56.3301 -56.3260 -56.3255 -35.8172 -35.8171
-35.8166 -31.3108 -31.3106 -31.3101 -31.3044 -31.3043 -31.3038 -31.3037
-31.3037 -31.3032 -22.9612 -22.9610 -22.9605 -22.9597 -22.9596 -22.9594
-22.9593 -22.9591 -22.9588 -22.9549 -22.9549 -22.9548 -22.9548 -22.9543
-22.9543 -10.2892 -10.2875 -10.2821 -10.2754 -10.2748 -10.2735  -9.4970
 -9.4964  -8.7182  -7.2619  -7.2613  -7.2519  -7.2513  -7.2509  -7.2503
 -6.5505  -6.5367  -6.5356  -6.3665  -6.3663  -6.3658  -4.7796  -4.7794
 -4.7790  -4.7641  -4.7640  -4.7635  -4.7630  -4.7630  -4.7625  -2.6612
 -2.6576  -2.6568  -2.6457  -2.6457  -2.0452  -2.0450  -2.0445  -2.0406
 -2.0405  -2.0400  -2.0399  -2.0397  -2.0393  -2.0264  -2.0264  -2.0263
 -2.0263  -2.0258  -2.0258  -0.9530  -0.9175  -0.8643  -0.8466  -0.7902
 -0.7589  -0.7097  -0.6793  -0.6568  -0.6192  -0.6026  -0.5503  -0.5084
 -0.4834  -0.4620  -0.4384  -0.4149  -0.4066  -0.4052  -0.3823  -0.3687
 -0.3565  -0.3563  -0.3512  -0.3219  -0.3154  -0.2986  -0.2941  -0.2904
 -0.2760  -0.2648  -0.2591  -0.2550
 -- Virtual --
 -0.1097  -0.0741  -0.0704  -0.0669  -0.0511  -0.0173  -0.0028   0.0036
  0.0191   0.0314   0.0337   0.0455   0.0522   0.0601   0.0631   0.0670
  0.0736   0.0825   0.0831   0.0833   0.0859   0.0952   0.1010   0.1109
  0.1129   0.1229   0.1297   0.1368   0.1452   0.1473   0.1575   0.1598
  0.1630   0.1669   0.1732   0.1793   0.1903   0.1965   0.2026   0.2055
  0.2140   0.2162   0.2169   0.2292   0.2332   0.2397   0.2499   0.2521
  0.2643   0.2806   0.2887   0.2895   0.2967   0.3035   0.3480   0.3684
  0.3708   0.3780   0.3827   0.3968   0.3983   0.4024   0.4103   0.4176
  0.4233   0.4281   0.4307   0.4387   0.4404   0.4480   0.4489   0.4736
  0.4800   0.4896   0.4945   0.4973   0.5016   0.5083   0.5134   0.5141
  0.5276   0.5318   0.5363   0.5531   0.5551   0.5686   0.5850   0.5914
  0.5948   0.6043   0.6091   0.6163   0.6723   0.6803   0.7001   0.7079
  0.7204   0.7328   0.7502   0.7603   0.7690   0.7915   0.8112   0.8178
  0.8229   0.8269   0.8329   0.8406   0.8497   0.8668   0.8775   0.9112
  0.9197   0.9376   0.9411   0.9425   0.9486   0.9744   1.0121   1.0419
  1.0802   1.0847   1.1159   1.1513   1.1729   1.1748   1.2014   1.2110
  1.2233   1.2634   1.2753   1.3300   1.3420   1.3572   1.3725   1.3782
  1.3878   1.4256   1.4356   1.4408   1.4655   1.4712   1.4794   1.5462
  1.5559   1.5685   1.6247   1.7181   1.7309   1.7518   1.7726   1.8110
  1.8168   1.8350   1.8466   1.9066   1.9942   2.0143   2.0729   2.1249
  2.1728   2.2056   2.2179   2.2346   2.2436   2.2461   2.2571   2.2844
  2.3254   2.3870   2.4454   2.4929   2.5404   2.5556   2.5681   2.6979
  2.7214   2.7700   2.8172   2.8240   2.8741   2.9812   3.0332   3.0484
  3.0829   3.1207   3.2003   3.3688   3.4239   3.6120   3.7832   3.8544
  3.9456   3.9608   3.9620   3.9822   3.9887   3.9956   4.0100   4.0178
  4.0293   4.0419   4.0616   4.0855   4.1033   4.1426   4.1696   4.2401
  4.2466   4.2764   4.3129   4.4002   4.4059   4.4705   4.5645   4.7755
  5.9992   6.0158   6.0428   6.0954   6.1003   6.1083   6.1260   6.1497
  6.1848   6.7408   7.5530   7.6647   7.7372   9.7470   9.7829  23.1783
 23.7433  23.7537  23.8942  23.8968  23.9740  25.8022  25.8326  26.1367
 26.1840  26.5654  26.6339  27.8445  27.8944  27.9608  28.3389  28.3515
 28.3724  28.3990  28.4081  28.4158  28.4232  28.4305  28.4368  28.5220
 28.5274  28.5283  28.5407  28.5412  28.5510  28.5547  28.5593  28.5652
 28.5963  28.6160  28.6282  28.6861  28.7223  28.7584  47.9949 127.8808
127.8903 127.9063 127.9372 127.9407 127.9511 127.9550 127.9668 127.9860
151.6414 151.6853 151.7398 215.7369 215.7783 289.7497 289.8616 289.9619
********1901.80371901.84951901.9062
 --------------------------------------------------------------

          Ground-State Mulliken Net Atomic Charges

     Atom                 Charge (a.u.)
  ----------------------------------------
      1 C                    -0.220315
      2 C                    -0.463033
      3 C                    -0.043923
      4 C                     0.003845
      5 C                    -0.477448
      6 C                    -0.037489
      7 Cl                    0.545179
      8 Br                   -0.241266
      9 I                     0.108473
     10 Cl                    0.605337
     11 I                     0.107934
     12 I                     0.112705
  ----------------------------------------
  Sum of atomic charges =     0.000000

 -----------------------------------------------------------------
                    Cartesian Multipole Moments
 -----------------------------------------------------------------
    Charge (ESU x 10^10)
                -0.0000
    Dipole Moment (Debye)
         X       0.2021      Y      -0.0000      Z      -0.0956
       Tot       0.2236
    Quadrupole Moments (Debye-Ang)
        XX    -157.8831     XY      -0.0000     YY    -164.4790
        XZ      -1.6926     YZ      -0.0000     ZZ    -154.0630
    Octopole Moments (Debye-Ang^2)
       XXX    -663.0831    XXY      -0.0000    XYY    -233.2896
       YYY      -0.0000    XXZ    -102.0040    XYZ      -0.0000
       YYZ     -95.3954    XZZ    -220.8148    YZZ      -0.0000
       ZZZ    -266.1791
    Hexadecapole Moments (Debye-Ang^3)
      XXXX   -5674.1260   XXXY       0.0000   XXYY   -1060.2418
      XYYY      -0.0000   YYYY    -214.3356   XXXZ    -167.0659
      XXYZ      -0.0000   XYYZ     -23.3087   YYYZ      -0.0000
      XXZZ   -1962.4705   XYZZ      -0.0000   YYZZ   -1082.4836
      XZZZ     -48.9979   YZZZ      -0.0000   ZZZZ   -5665.3610
 -----------------------------------------------------------------
 Calculating analytic gradient of the SCF energy
 Gradient of SCF Energy
            1           2           3           4           5           6
    1  -0.0033402  -0.0026525   0.0012708   0.0026402   0.0063635  -0.0044275
    2  -0.0000000   0.0000000  -0.0000000   0.0000000   0.0000000  -0.0000000
    3   0.0017453  -0.0037397   0.0019651   0.0024416   0.0010703  -0.0045028
            7           8           9          10          11          12
    1   0.0020572  -0.0027309   0.0031481  -0.0020985   0.0066636  -0.0068938
    2   0.0000000   0.0000000  -0.0000000  -0.0000000  -0.0000000  -0.0000000
    3   0.0026888  -0.0043924   0.0037323  -0.0026707   0.0048936  -0.0032313
 Max gradient component =       6.894E-03
 RMS gradient           =       3.051E-03
 Gradient time:  CPU 86.94 s  wall 21.85 s
 Geometry Optimization Parameters
   NAtoms,    NIC,     NZ,  NCons,   NDum,   NFix, NCnnct, MaxDiis
       12      78      12       0       0       0       0       0

 Cartesian Hessian Update
 Hessian updated using BFGS update


** GEOMETRY OPTIMIZATION IN DELOCALIZED INTERNAL COORDINATES **
   Searching for a Minimum

   Optimization Cycle:   2

                       Coordinates (Angstroms)
     ATOM                X               Y               Z
      1  C         0.0006887505    0.0000000000   -0.0024408870
      2  C        -0.0056405766    0.0000000000    1.3993761492
      3  C         1.2065122264    0.0000000000    2.1132722565
      4  C         2.4175923783    0.0000000000    1.3957489833
      5  C         2.4362820962    0.0000000000   -0.0140124462
      6  C         1.2095994755    0.0000000000   -0.7237295957
      7  Cl       -1.5197101192    0.0000000000   -0.8399781429
      8  Br       -1.6909505627    0.0000000000    2.2841809541
      9  I         1.2440794007    0.0000000000    4.2537843977
     10  Cl        3.9192696287    0.0000000000    2.2677817642
     11  I         4.3485685646    0.0000000000   -0.9946528787
     12  I         1.0921759656    0.0000000000   -2.8644405545
   Point Group: c1    Number of degrees of freedom:    30


   Energy is -24481.791067210

 Hessian updated using BFGS update

 11 Hessian modes will be used to form the next step
  Hessian Eigenvalues:
     0.119091    0.124466    0.200389    0.248397    0.323989    0.334879
     0.358585    0.426720    0.432432    0.454972    0.562137

 Minimum search - taking simple RFO step
 Searching for Lamda that Minimizes Along All modes
 Value Taken    Lamda =  -0.00326939
 Step Taken.  Stepsize is  0.084806

                             Maximum     Tolerance    Cnvgd?
         Gradient           0.029826      0.000300      NO
         Displacement       0.063796      0.001200      NO
         Energy change     -0.002806      0.000001      NO


 New Cartesian Coordinates Obtained by Inverse Iteration

 Displacement from previous Coordinates is:  0.247930
 ----------------------------------------------------------------
             Standard Nuclear Orientation (Angstroms)
    I     Atom           X                Y                Z
 ----------------------------------------------------------------
    1      C      -0.0046819331     0.0000000000    -0.0030543274
    2      C      -0.0057159987     0.0000000000     1.4029783462
    3      C       1.2052750408     0.0000000000     2.1122766646
    4      C       2.4197886130     0.0000000000     1.3999437030
    5      C       2.4289664092     0.0000000000    -0.0101062502
    6      C       1.2101549998     0.0000000000    -0.7146140077
    7      Cl     -1.5237917205     0.0000000000    -0.8530887013
    8      Br     -1.6700254818     0.0000000000     2.3283929232
    9      I       1.2081325459     0.0000000000     4.2503654503
   10      Cl      3.9216878902     0.0000000000     2.2816615923
   11      I       4.3004707408     0.0000000000    -1.0635732922
   12      I       1.1682061225     0.0000000000    -2.8562921008
 ----------------------------------------------------------------
 Nuclear Repulsion Energy =        3776.90646259 hartrees
 There are      132 alpha and      132 beta electrons
 Applying Cartesian multipole field
    Component          Value
    ---------          -----
     (2,0,0)        1.00000E-11
     (0,2,0)        2.00000E-11
     (0,0,2)       -3.00000E-11
 Nucleus-field energy     =    -0.0000001345 hartrees
 Requested basis set is 6-311++G(d,p)
 There are 153 shells and 426 basis functions
 A cutoff of  1.0D-11 yielded   6978 shell pairs
 There are     60485 function pairs (     67354 Cartesian)
 Smallest overlap matrix eigenvalue = 5.10E-07

 Q-Chem warning in module stvman/mkSTV.C, line 318:

 Overlap eigenvalue is smaller than square root of threshold
 Use THRESH >= 12 to get rid of this warning

 Linear dependence detected in AO basis
 Tighter screening thresholds may be required for diffuse basis sets
 Use S2THRESH > 14 and THRESH = 14 in case of SCF convergence issues
 Number of orthogonalized atomic orbitals = 424
 Maximum deviation from orthogonality = 1.482E-10
 Guess MOs from SCF MO coefficient file

 -----------------------------------------------------------------------
  General SCF calculation program by
  Eric Jon Sundstrom, Paul Horn, Yuezhi Mao, Dmitri Zuev, Alec White,
  David Stuck, Shaama M.S., Shane Yost, Joonho Lee, David Small,
  Daniel Levine, Susi Lehtola, Hugh Burton, Evgeny Epifanovsky,
  Bang C. Huynh
 -----------------------------------------------------------------------
 Exchange:     0.2000 Hartree-Fock + 0.0800 Slater + 0.7200 B88
 Correlation:  0.1900 VWN1RPA + 0.8100 LYP
 Using SG-1 standard quadrature grid
 using 4 threads for integral computing
 -------------------------------------------------------
 OpenMP Integral computing Module                
 Release: version 2.0, May 2017, Q-Chem Inc. Pleasanton 
 -------------------------------------------------------
 A restricted SCF calculation will be
 performed using DIIS
 SCF converges when DIIS error is below 1.0e-08
 ---------------------------------------
  Cycle       Energy         DIIS error
 ---------------------------------------
    1  -24481.7910655988      2.35e-04  
    2  -24481.7923168623      8.29e-05  
    3  -24481.7922411715      1.01e-04  
    4  -24481.7924637449      3.03e-05  
    5  -24481.7924846895      1.04e-05  
    6  -24481.7924871141      2.33e-06  
    7  -24481.7924872375      7.43e-07  
    8  -24481.7924872461      3.98e-07  
    9  -24481.7924872491      1.18e-07  
   10  -24481.7924872496      1.83e-08  
   11  -24481.7924872514      1.13e-08  
   12  -24481.7924872517      3.14e-09  Convergence criterion met
 ---------------------------------------
 SCF time:   CPU 227.21s  wall 60.00s 
 SCF   energy in the final basis set =   -24481.7924872517
 Total energy in the final basis set =   -24481.7924872517

 --------------------------------------------------------------

                    Orbital Energies (a.u.)
 --------------------------------------------------------------

 Alpha MOs
 -- Occupied --
**************************-482.8568-176.3205-176.3204-176.3200-165.7243
********-165.7239-165.7221-165.7221-165.7219-165.7218-165.7217-165.7215
********-101.5819 -62.5096 -56.3304 -56.3262 -56.3258 -35.8169 -35.8169
-35.8165 -31.3104 -31.3104 -31.3100 -31.3041 -31.3040 -31.3036 -31.3036
-31.3035 -31.3031 -22.9608 -22.9608 -22.9604 -22.9594 -22.9594 -22.9591
-22.9590 -22.9590 -22.9586 -22.9546 -22.9546 -22.9545 -22.9545 -22.9542
-22.9542 -10.2899 -10.2888 -10.2824 -10.2744 -10.2739 -10.2730  -9.4971
 -9.4968  -8.7185  -7.2620  -7.2618  -7.2519  -7.2517  -7.2510  -7.2507
 -6.5508  -6.5370  -6.5359  -6.3662  -6.3662  -6.3658  -4.7793  -4.7793
 -4.7789  -4.7639  -4.7638  -4.7634  -4.7629  -4.7627  -4.7625  -2.6615
 -2.6579  -2.6570  -2.6460  -2.6459  -2.0449  -2.0449  -2.0443  -2.0403
 -2.0403  -2.0400  -2.0397  -2.0396  -2.0392  -2.0263  -2.0262  -2.0262
 -2.0260  -2.0259  -2.0257  -0.9523  -0.9152  -0.8647  -0.8481  -0.7906
 -0.7592  -0.7094  -0.6802  -0.6572  -0.6201  -0.6018  -0.5506  -0.5086
 -0.4832  -0.4620  -0.4386  -0.4149  -0.4056  -0.4052  -0.3806  -0.3701
 -0.3549  -0.3546  -0.3518  -0.3252  -0.3153  -0.3008  -0.2980  -0.2910
 -0.2728  -0.2645  -0.2599  -0.2529
 -- Virtual --
 -0.1105  -0.0728  -0.0703  -0.0681  -0.0499  -0.0157  -0.0029   0.0025
  0.0177   0.0308   0.0334   0.0454   0.0522   0.0604   0.0630   0.0671
  0.0733   0.0810   0.0831   0.0833   0.0860   0.0962   0.1008   0.1104
  0.1131   0.1227   0.1300   0.1358   0.1438   0.1476   0.1580   0.1614
  0.1635   0.1717   0.1741   0.1772   0.1934   0.1961   0.2026   0.2055
  0.2126   0.2145   0.2170   0.2279   0.2332   0.2391   0.2496   0.2524
  0.2656   0.2800   0.2874   0.2898   0.2961   0.3037   0.3475   0.3633
  0.3719   0.3772   0.3787   0.3931   0.3984   0.4047   0.4118   0.4134
  0.4218   0.4251   0.4295   0.4337   0.4421   0.4480   0.4561   0.4732
  0.4855   0.4924   0.4943   0.4956   0.5042   0.5111   0.5132   0.5143
  0.5291   0.5331   0.5372   0.5537   0.5551   0.5702   0.5856   0.5941
  0.5970   0.6051   0.6095   0.6179   0.6693   0.6834   0.7004   0.7094
  0.7190   0.7311   0.7499   0.7570   0.7671   0.7883   0.8146   0.8182
  0.8219   0.8278   0.8332   0.8397   0.8505   0.8656   0.8756   0.9101
  0.9187   0.9366   0.9408   0.9454   0.9464   0.9760   1.0150   1.0392
  1.0734   1.0860   1.1157   1.1469   1.1748   1.1776   1.2108   1.2120
  1.2232   1.2595   1.2723   1.3356   1.3399   1.3583   1.3792   1.3825
  1.3832   1.4255   1.4350   1.4430   1.4628   1.4753   1.4769   1.5467
  1.5541   1.5689   1.6178   1.7190   1.7307   1.7567   1.7703   1.8112
  1.8163   1.8406   1.8429   1.9072   1.9933   2.0138   2.0737   2.1268
  2.1697   2.2059   2.2208   2.2363   2.2453   2.2463   2.2567   2.2858
  2.3246   2.3852   2.4465   2.4922   2.5388   2.5562   2.5687   2.6976
  2.7217   2.7722   2.8164   2.8248   2.8730   2.9799   3.0343   3.0505
  3.0814   3.1224   3.1986   3.3643   3.4312   3.6130   3.7891   3.8503
  3.9425   3.9603   3.9653   3.9727   3.9890   3.9950   4.0099   4.0266
  4.0290   4.0426   4.0589   4.0859   4.0986   4.1408   4.1762   4.2403
  4.2496   4.2779   4.3102   4.3993   4.4103   4.4737   4.5655   4.7802
  5.9977   6.0165   6.0441   6.0796   6.1006   6.1070   6.1332   6.1504
  6.1954   6.7410   7.5529   7.6633   7.7365   9.7461   9.7811  23.1757
 23.7482  23.7528  23.8895  23.9117  23.9781  25.8008  25.8304  26.1274
 26.1763  26.5675  26.6325  27.8475  27.8958  27.9627  28.3380  28.3521
 28.3733  28.3960  28.4053  28.4146  28.4186  28.4353  28.4420  28.5212
 28.5278  28.5293  28.5382  28.5410  28.5514  28.5574  28.5604  28.5658
 28.5942  28.6164  28.6334  28.6880  28.7227  28.7579  47.9944 127.8802
127.8909 127.9071 127.9349 127.9407 127.9450 127.9585 127.9675 127.9911
151.6436 151.6866 151.7414 215.7362 215.7762 289.7496 289.8611 289.9610
********1901.80591901.85091901.9081
 --------------------------------------------------------------

          Ground-State Mulliken Net Atomic Charges

     Atom                 Charge (a.u.)
  ----------------------------------------
      1 C                    -0.114848
      2 C                    -0.525042
      3 C                    -0.097120
      4 C                     0.082362
      5 C                    -0.516083
      6 C                    -0.058194
      7 Cl                    0.542613
      8 Br                   -0.241613
      9 I                     0.107494
     10 Cl                    0.597791
     11 I                     0.109699
     12 I                     0.112940
  ----------------------------------------
  Sum of atomic charges =     0.000000

 -----------------------------------------------------------------
                    Cartesian Multipole Moments
 -----------------------------------------------------------------
    Charge (ESU x 10^10)
                -0.0000
    Dipole Moment (Debye)
         X       0.2076      Y       0.0000      Z      -0.1493
       Tot       0.2557
    Quadrupole Moments (Debye-Ang)
        XX    -158.5004     XY      -0.0000     YY    -164.4619
        XZ      -2.7703     YZ      -0.0000     ZZ    -153.5908
    Octopole Moments (Debye-Ang^2)
       XXX    -667.5029    XXY      -0.0000    XYY    -233.3009
       YYY      -0.0000    XXZ    -104.3149    XYZ      -0.0000
       YYZ     -94.5349    XZZ    -219.5278    YZZ      -0.0000
       ZZZ    -263.7679
    Hexadecapole Moments (Debye-Ang^3)
      XXXX   -5652.7245   XXXY      -0.0000   XXYY   -1049.8197
      XYYY      -0.0000   YYYY    -214.2815   XXXZ    -127.4442
      XXYZ      -0.0000   XYYZ      -7.0540   YYYZ      -0.0000
      XXZZ   -1948.1837   XYZZ      -0.0000   YYZZ   -1088.9674
      XZZZ     -23.2437   YZZZ      -0.0000   ZZZZ   -5701.5532
 -----------------------------------------------------------------
 Calculating analytic gradient of the SCF energy
 Gradient of SCF Energy
            1           2           3           4           5           6
    1  -0.0020867  -0.0003091  -0.0005710   0.0016447   0.0011450   0.0000493
    2  -0.0000000  -0.0000000   0.0000000  -0.0000000  -0.0000000   0.0000000
    3  -0.0000635   0.0000238   0.0008031   0.0018123  -0.0009225  -0.0008066
            7           8           9          10          11          12
    1  -0.0005433  -0.0003507  -0.0009471  -0.0005753   0.0013672   0.0011769
    2   0.0000000   0.0000000  -0.0000000  -0.0000000  -0.0000000  -0.0000000
    3   0.0002150   0.0011871   0.0023859   0.0011233  -0.0030016  -0.0027564
 Max gradient component =       3.002E-03
 RMS gradient           =       1.107E-03
 Gradient time:  CPU 87.28 s  wall 21.93 s
 Geometry Optimization Parameters
   NAtoms,    NIC,     NZ,  NCons,   NDum,   NFix, NCnnct, MaxDiis
       12      78      12       0       0       0       0       0

 Cartesian Hessian Update
 Hessian updated using BFGS update


** GEOMETRY OPTIMIZATION IN DELOCALIZED INTERNAL COORDINATES **
   Searching for a Minimum

   Optimization Cycle:   3

                       Coordinates (Angstroms)
     ATOM                X               Y               Z
      1  C        -0.0046819331    0.0000000000   -0.0030543274
      2  C        -0.0057159987    0.0000000000    1.4029783462
      3  C         1.2052750408    0.0000000000    2.1122766646
      4  C         2.4197886130    0.0000000000    1.3999437030
      5  C         2.4289664092    0.0000000000   -0.0101062502
      6  C         1.2101549998    0.0000000000   -0.7146140077
      7  Cl       -1.5237917205    0.0000000000   -0.8530887013
      8  Br       -1.6700254818    0.0000000000    2.3283929232
      9  I         1.2081325459    0.0000000000    4.2503654503
     10  Cl        3.9216878902    0.0000000000    2.2816615923
     11  I         4.3004707408    0.0000000000   -1.0635732922
     12  I         1.1682061225    0.0000000000   -2.8562921008
   Point Group: c1    Number of degrees of freedom:    30


   Energy is -24481.792487252

 Hessian updated using BFGS update

 14 Hessian modes will be used to form the next step
  Hessian Eigenvalues:
     0.120501    0.124410    0.124436    0.200670    0.247932    0.249896
     0.324067    0.334858    0.411542    0.424210    0.427487    0.451738
     0.464650    0.583283

 Minimum search - taking simple RFO step
 Searching for Lamda that Minimizes Along All modes
 Value Taken    Lamda =  -0.00047052
 Step Taken.  Stepsize is  0.048087

                             Maximum     Tolerance    Cnvgd?
         Gradient           0.007747      0.000300      NO
         Displacement       0.029719      0.001200      NO
         Energy change     -0.001420      0.000001      NO


 New Cartesian Coordinates Obtained by Inverse Iteration

 Displacement from previous Coordinates is:  0.081584
 ----------------------------------------------------------------
             Standard Nuclear Orientation (Angstroms)
    I     Atom           X                Y                Z
 ----------------------------------------------------------------
    1      C      -0.0033230639     0.0000000000    -0.0024968026
    2      C      -0.0057021291     0.0000000000     1.4016973668
    3      C       1.2053557504     0.0000000000     2.1081311527
    4      C       2.4166821272     0.0000000000     1.3969628109
    5      C       2.4240877779     0.0000000000    -0.0071346267
    6      C       1.2090011177     0.0000000000    -0.7103560033
    7      Cl     -1.5175885928     0.0000000000    -0.8595602088
    8      Br     -1.6698668890     0.0000000000     2.3222995066
    9      I       1.2201087997     0.0000000000     4.2348280518
   10      Cl      3.9246984047     0.0000000000     2.2673929448
   11      I       4.2939823488     0.0000000000    -1.0376317910
   12      I       1.1610315764     0.0000000000    -2.8392424014
 ----------------------------------------------------------------
 Nuclear Repulsion Energy =        3788.67926200 hartrees
 There are      132 alpha and      132 beta electrons
 Applying Cartesian multipole field
    Component          Value
    ---------          -----
     (2,0,0)        1.00000E-11
     (0,2,0)        2.00000E-11
     (0,0,2)       -3.00000E-11
 Nucleus-field energy     =    -0.0000001327 hartrees
 Requested basis set is 6-311++G(d,p)
 There are 153 shells and 426 basis functions
 A cutoff of  1.0D-11 yielded   6994 shell pairs
 There are     60601 function pairs (     67485 Cartesian)
 Smallest overlap matrix eigenvalue = 4.95E-07

 Q-Chem warning in module stvman/mkSTV.C, line 318:

 Overlap eigenvalue is smaller than square root of threshold
 Use THRESH >= 12 to get rid of this warning

 Linear dependence detected in AO basis
 Tighter screening thresholds may be required for diffuse basis sets
 Use S2THRESH > 14 and THRESH = 14 in case of SCF convergence issues
 Number of orthogonalized atomic orbitals = 424
 Maximum deviation from orthogonality = 1.108E-10
 Guess MOs from SCF MO coefficient file

 -----------------------------------------------------------------------
  General SCF calculation program by
  Eric Jon Sundstrom, Paul Horn, Yuezhi Mao, Dmitri Zuev, Alec White,
  David Stuck, Shaama M.S., Shane Yost, Joonho Lee, David Small,
  Daniel Levine, Susi Lehtola, Hugh Burton, Evgeny Epifanovsky,
  Bang C. Huynh
 -----------------------------------------------------------------------
 Exchange:     0.2000 Hartree-Fock + 0.0800 Slater + 0.7200 B88
 Correlation:  0.1900 VWN1RPA + 0.8100 LYP
 Using SG-1 standard quadrature grid
 using 4 threads for integral computing
 -------------------------------------------------------
 OpenMP Integral computing Module                
 Release: version 2.0, May 2017, Q-Chem Inc. Pleasanton 
 -------------------------------------------------------
 A restricted SCF calculation will be
 performed using DIIS
 SCF converges when DIIS error is below 1.0e-08
 ---------------------------------------
  Cycle       Energy         DIIS error
 ---------------------------------------
    1  -24481.7924343706      1.23e-04  
    2  -24481.7925493882      6.45e-05  
    3  -24481.7924161053      9.64e-05  
    4  -24481.7926530797      7.50e-06  
    5  -24481.7926542226      3.18e-06  
    6  -24481.7926544256      1.30e-06  
    7  -24481.7926544622      3.93e-07  
    8  -24481.7926544649      1.42e-07  
    9  -24481.7926544652      4.31e-08  
   10  -24481.7926544645      1.81e-08  
   11  -24481.7926544641      7.53e-09  Convergence criterion met
 ---------------------------------------
 SCF time:   CPU 210.32s  wall 56.00s 
 SCF   energy in the final basis set =   -24481.7926544641
 Total energy in the final basis set =   -24481.7926544641

 --------------------------------------------------------------

                    Orbital Energies (a.u.)
 --------------------------------------------------------------

 Alpha MOs
 -- Occupied --
**************************-482.8568-176.3201-176.3201-176.3196-165.7240
********-165.7234-165.7218-165.7217-165.7216-165.7215-165.7212-165.7210
********-101.5817 -62.5096 -56.3304 -56.3262 -56.3258 -35.8166 -35.8165
-35.8160 -31.3101 -31.3100 -31.3095 -31.3038 -31.3037 -31.3032 -31.3032
-31.3032 -31.3027 -22.9605 -22.9604 -22.9599 -22.9591 -22.9590 -22.9587
-22.9587 -22.9585 -22.9582 -22.9543 -22.9543 -22.9543 -22.9543 -22.9537
-22.9537 -10.2885 -10.2878 -10.2818 -10.2727 -10.2721 -10.2720  -9.4969
 -9.4967  -8.7185  -7.2618  -7.2616  -7.2518  -7.2516  -7.2509  -7.2506
 -6.5508  -6.5370  -6.5359  -6.3660  -6.3659  -6.3654  -4.7791  -4.7789
 -4.7785  -4.7637  -4.7636  -4.7631  -4.7626  -4.7626  -4.7621  -2.6615
 -2.6579  -2.6571  -2.6460  -2.6459  -2.0448  -2.0446  -2.0440  -2.0401
 -2.0400  -2.0396  -2.0394  -2.0394  -2.0389  -2.0261  -2.0261  -2.0260
 -2.0259  -2.0256  -2.0254  -0.9537  -0.9160  -0.8653  -0.8493  -0.7918
 -0.7602  -0.7113  -0.6812  -0.6574  -0.6206  -0.6015  -0.5521  -0.5090
 -0.4833  -0.4632  -0.4391  -0.4156  -0.4062  -0.4058  -0.3813  -0.3710
 -0.3554  -0.3551  -0.3520  -0.3252  -0.3158  -0.2995  -0.2983  -0.2910
 -0.2732  -0.2645  -0.2592  -0.2522
 -- Virtual --
 -0.1084  -0.0723  -0.0676  -0.0673  -0.0475  -0.0144  -0.0028   0.0029
  0.0182   0.0309   0.0334   0.0453   0.0523   0.0604   0.0637   0.0673
  0.0732   0.0814   0.0832   0.0833   0.0860   0.0959   0.1007   0.1102
  0.1132   0.1229   0.1300   0.1360   0.1440   0.1475   0.1575   0.1626
  0.1632   0.1718   0.1740   0.1778   0.1941   0.1967   0.2024   0.2063
  0.2133   0.2152   0.2177   0.2287   0.2333   0.2397   0.2496   0.2533
  0.2656   0.2808   0.2886   0.2916   0.2975   0.3047   0.3474   0.3639
  0.3717   0.3789   0.3791   0.3961   0.3976   0.4067   0.4120   0.4155
  0.4222   0.4263   0.4303   0.4349   0.4430   0.4484   0.4572   0.4738
  0.4856   0.4935   0.4948   0.4962   0.5039   0.5107   0.5127   0.5148
  0.5305   0.5337   0.5370   0.5551   0.5561   0.5713   0.5860   0.5944
  0.6007   0.6092   0.6097   0.6206   0.6708   0.6850   0.7011   0.7126
  0.7195   0.7346   0.7523   0.7600   0.7693   0.7898   0.8152   0.8181
  0.8222   0.8284   0.8332   0.8405   0.8505   0.8665   0.8750   0.9107
  0.9185   0.9369   0.9415   0.9461   0.9483   0.9773   1.0173   1.0389
  1.0781   1.0865   1.1166   1.1501   1.1777   1.1787   1.2103   1.2132
  1.2243   1.2606   1.2726   1.3387   1.3415   1.3595   1.3810   1.3843
  1.3862   1.4276   1.4389   1.4456   1.4641   1.4782   1.4816   1.5487
  1.5559   1.5697   1.6207   1.7202   1.7331   1.7593   1.7729   1.8143
  1.8190   1.8432   1.8455   1.9098   1.9971   2.0142   2.0763   2.1289
  2.1727   2.2094   2.2237   2.2404   2.2462   2.2509   2.2570   2.2883
  2.3306   2.3863   2.4485   2.4941   2.5405   2.5576   2.5700   2.6982
  2.7228   2.7769   2.8175   2.8260   2.8742   2.9826   3.0379   3.0587
  3.0842   3.1261   3.2033   3.3696   3.4342   3.6205   3.7926   3.8549
  3.9429   3.9610   3.9655   3.9741   3.9892   3.9964   4.0111   4.0284
  4.0293   4.0445   4.0598   4.0869   4.1011   4.1436   4.1789   4.2418
  4.2510   4.2795   4.3114   4.4000   4.4136   4.4794   4.5728   4.7879
  5.9987   6.0174   6.0455   6.0842   6.1029   6.1089   6.1357   6.1548
  6.1999   6.7421   7.5531   7.6639   7.7383   9.7470   9.7816  23.1756
 23.7576  23.7607  23.9031  23.9233  23.9915  25.8012  25.8312  26.1313
 26.1790  26.5718  26.6378  27.8503  27.8996  27.9672  28.3390  28.3529
 28.3746  28.3990  28.4080  28.4169  28.4199  28.4381  28.4438  28.5215
 28.5283  28.5296  28.5389  28.5421  28.5524  28.5585  28.5608  28.5670
 28.5959  28.6180  28.6347  28.6899  28.7248  28.7606  47.9952 127.8812
127.8916 127.9082 127.9375 127.9421 127.9466 127.9602 127.9695 127.9936
151.6463 151.6900 151.7456 215.7372 215.7769 289.7498 289.8616 289.9627
********1901.80871901.85441901.9125
 --------------------------------------------------------------

          Ground-State Mulliken Net Atomic Charges

     Atom                 Charge (a.u.)
  ----------------------------------------
      1 C                    -0.107462
      2 C                    -0.506040
      3 C                    -0.104156
      4 C                     0.080126
      5 C                    -0.523236
      6 C                    -0.066947
      7 Cl                    0.543263
      8 Br                   -0.240756
      9 I                     0.106408
     10 Cl                    0.598528
     11 I                     0.108213
     12 I                     0.112058
  ----------------------------------------
  Sum of atomic charges =     0.000000

 -----------------------------------------------------------------
                    Cartesian Multipole Moments
 -----------------------------------------------------------------
    Charge (ESU x 10^10)
                -0.0000
    Dipole Moment (Debye)
         X       0.2098      Y       0.0000      Z      -0.1331
       Tot       0.2484
    Quadrupole Moments (Debye-Ang)
        XX    -158.4030     XY       0.0000     YY    -164.3546
        XZ      -2.5252     YZ      -0.0000     ZZ    -153.8300
    Octopole Moments (Debye-Ang^2)
       XXX    -666.7783    XXY       0.0000    XYY    -233.1515
       YYY       0.0000    XXZ    -103.7272    XYZ      -0.0000
       YYZ     -94.8978    XZZ    -220.1046    YZZ       0.0000
       ZZZ    -265.2044
    Hexadecapole Moments (Debye-Ang^3)
      XXXX   -5638.8177   XXXY       0.0000   XXYY   -1047.8676
      XYYY       0.0000   YYYY    -214.0194   XXXZ    -137.4273
      XXYZ      -0.0000   XYYZ     -12.0118   YYYZ      -0.0000
      XXZZ   -1940.2758   XYZZ       0.0000   YYZZ   -1079.1207
      XZZZ     -34.1621   YZZZ      -0.0000   ZZZZ   -5655.2811
 -----------------------------------------------------------------
 Calculating analytic gradient of the SCF energy
 Gradient of SCF Energy
            1           2           3           4           5           6
    1  -0.0000609   0.0003122  -0.0001897   0.0002448  -0.0004195   0.0005071
    2   0.0000000   0.0000000  -0.0000000   0.0000000   0.0000000  -0.0000000
    3  -0.0004499   0.0002159  -0.0004937  -0.0000136   0.0000585   0.0006408
            7           8           9          10          11          12
    1   0.0006031   0.0001714   0.0000018  -0.0001657  -0.0008713  -0.0001332
    2   0.0000000  -0.0000000   0.0000000  -0.0000000  -0.0000000  -0.0000000
    3  -0.0005213   0.0002978  -0.0005500  -0.0008443   0.0009525   0.0007074
 Max gradient component =       9.525E-04
 RMS gradient           =       3.915E-04
 Gradient time:  CPU 87.45 s  wall 21.98 s
 Geometry Optimization Parameters
   NAtoms,    NIC,     NZ,  NCons,   NDum,   NFix, NCnnct, MaxDiis
       12      78      12       0       0       0       0       0

 Cartesian Hessian Update
 Hessian updated using BFGS update


** GEOMETRY OPTIMIZATION IN DELOCALIZED INTERNAL COORDINATES **
   Searching for a Minimum

   Optimization Cycle:   4

                       Coordinates (Angstroms)
     ATOM                X               Y               Z
      1  C        -0.0033230639    0.0000000000   -0.0024968026
      2  C        -0.0057021291    0.0000000000    1.4016973668
      3  C         1.2053557504    0.0000000000    2.1081311527
      4  C         2.4166821272    0.0000000000    1.3969628109
      5  C         2.4240877779    0.0000000000   -0.0071346267
      6  C         1.2090011177    0.0000000000   -0.7103560033
      7  Cl       -1.5175885928    0.0000000000   -0.8595602088
      8  Br       -1.6698668890    0.0000000000    2.3222995066
      9  I         1.2201087997    0.0000000000    4.2348280518
     10  Cl        3.9246984047    0.0000000000    2.2673929448
     11  I         4.2939823488    0.0000000000   -1.0376317910
     12  I         1.1610315764    0.0000000000   -2.8392424014
   Point Group: c1    Number of degrees of freedom:    30


   Energy is -24481.792654464

 Hessian updated using BFGS update

 16 Hessian modes will be used to form the next step
  Hessian Eigenvalues:
     0.122858    0.124434    0.132299    0.200241    0.247759    0.249900
     0.273283    0.324072    0.334756    0.413603    0.427345    0.432544
     0.462546    0.464881    0.493437    0.576254

 Minimum search - taking simple RFO step
 Searching for Lamda that Minimizes Along All modes
 Value Taken    Lamda =  -0.00004891
 Step Taken.  Stepsize is  0.012931

                             Maximum     Tolerance    Cnvgd?
         Gradient           0.003114      0.000300      NO
         Displacement       0.008528      0.001200      NO
         Energy change     -0.000167      0.000001      NO


 New Cartesian Coordinates Obtained by Inverse Iteration

 Displacement from previous Coordinates is:  0.025802
 ----------------------------------------------------------------
             Standard Nuclear Orientation (Angstroms)
    I     Atom           X                Y                Z
 ----------------------------------------------------------------
    1      C      -0.0028143059     0.0000000000    -0.0021437129
    2      C      -0.0051892438     0.0000000000     1.4016452492
    3      C       1.2056634751     0.0000000000     2.1089659349
    4      C       2.4171958767     0.0000000000     1.3973026085
    5      C       2.4256088211     0.0000000000    -0.0082398079
    6      C       1.2093132405     0.0000000000    -0.7118289582
    7      Cl     -1.5210026784     0.0000000000    -0.8529925817
    8      Br     -1.6718195348     0.0000000000     2.3177350747
    9      I       1.2201641960     0.0000000000     4.2372724230
   10      Cl      3.9228793784     0.0000000000     2.2732511661
   11      I       4.2973228960     0.0000000000    -1.0432934096
   12      I       1.1611451073     0.0000000000    -2.8427839862
 ----------------------------------------------------------------
 Nuclear Repulsion Energy =        3785.76415943 hartrees
 There are      132 alpha and      132 beta electrons
 Applying Cartesian multipole field
    Component          Value
    ---------          -----
     (2,0,0)        1.00000E-11
     (0,2,0)        2.00000E-11
     (0,0,2)       -3.00000E-11
 Nucleus-field energy     =    -0.0000001329 hartrees
 Requested basis set is 6-311++G(d,p)
 There are 153 shells and 426 basis functions
 A cutoff of  1.0D-11 yielded   6995 shell pairs
 There are     60604 function pairs (     67488 Cartesian)
 Smallest overlap matrix eigenvalue = 4.98E-07

 Q-Chem warning in module stvman/mkSTV.C, line 318:

 Overlap eigenvalue is smaller than square root of threshold
 Use THRESH >= 12 to get rid of this warning

 Linear dependence detected in AO basis
 Tighter screening thresholds may be required for diffuse basis sets
 Use S2THRESH > 14 and THRESH = 14 in case of SCF convergence issues
 Number of orthogonalized atomic orbitals = 424
 Maximum deviation from orthogonality = 1.619E-10
 Guess MOs from SCF MO coefficient file

 -----------------------------------------------------------------------
  General SCF calculation program by
  Eric Jon Sundstrom, Paul Horn, Yuezhi Mao, Dmitri Zuev, Alec White,
  David Stuck, Shaama M.S., Shane Yost, Joonho Lee, David Small,
  Daniel Levine, Susi Lehtola, Hugh Burton, Evgeny Epifanovsky,
  Bang C. Huynh
 -----------------------------------------------------------------------
 Exchange:     0.2000 Hartree-Fock + 0.0800 Slater + 0.7200 B88
 Correlation:  0.1900 VWN1RPA + 0.8100 LYP
 Using SG-1 standard quadrature grid
 using 4 threads for integral computing
 -------------------------------------------------------
 OpenMP Integral computing Module                
 Release: version 2.0, May 2017, Q-Chem Inc. Pleasanton 
 -------------------------------------------------------
 A restricted SCF calculation will be
 performed using DIIS
 SCF converges when DIIS error is below 1.0e-08
 ---------------------------------------
  Cycle       Energy         DIIS error
 ---------------------------------------
    1  -24481.7926445588      3.85e-05  
    2  -24481.7926673204      1.61e-05  
    3  -24481.7926542888      2.79e-05  
    4  -24481.7926736179      2.50e-06  
    5  -24481.7926737553      7.97e-07  
    6  -24481.7926737652      4.48e-07  
    7  -24481.7926737691      1.35e-07  
    8  -24481.7926737697      3.51e-08  
    9  -24481.7926737679      6.32e-09  Convergence criterion met
 ---------------------------------------
 SCF time:   CPU 175.74s  wall 47.00s 
 SCF   energy in the final basis set =   -24481.7926737679
 Total energy in the final basis set =   -24481.7926737679

 --------------------------------------------------------------

                    Orbital Energies (a.u.)
 --------------------------------------------------------------

 Alpha MOs
 -- Occupied --
**************************-482.8567-176.3202-176.3202-176.3197-165.7241
********-165.7236-165.7219-165.7218-165.7216-165.7216-165.7213-165.7211
********-101.5817 -62.5096 -56.3303 -56.3262 -56.3258 -35.8167 -35.8167
-35.8162 -31.3102 -31.3102 -31.3097 -31.3039 -31.3039 -31.3034 -31.3033
-31.3033 -31.3028 -22.9606 -22.9606 -22.9601 -22.9592 -22.9592 -22.9588
-22.9588 -22.9587 -22.9583 -22.9544 -22.9544 -22.9544 -22.9544 -22.9539
-22.9539 -10.2888 -10.2878 -10.2818 -10.2731 -10.2726 -10.2721  -9.4969
 -9.4966  -8.7185  -7.2618  -7.2616  -7.2518  -7.2515  -7.2508  -7.2505
 -6.5507  -6.5370  -6.5359  -6.3660  -6.3660  -6.3655  -4.7791  -4.7791
 -4.7786  -4.7637  -4.7637  -4.7632  -4.7628  -4.7626  -4.7622  -2.6614
 -2.6579  -2.6570  -2.6460  -2.6459  -2.0448  -2.0448  -2.0441  -2.0402
 -2.0402  -2.0398  -2.0395  -2.0394  -2.0390  -2.0262  -2.0261  -2.0261
 -2.0260  -2.0257  -2.0255  -0.9535  -0.9158  -0.8650  -0.8491  -0.7916
 -0.7600  -0.7110  -0.6809  -0.6574  -0.6204  -0.6017  -0.5518  -0.5089
 -0.4831  -0.4630  -0.4390  -0.4156  -0.4060  -0.4056  -0.3813  -0.3707
 -0.3553  -0.3552  -0.3519  -0.3248  -0.3157  -0.2997  -0.2983  -0.2910
 -0.2732  -0.2645  -0.2593  -0.2525
 -- Virtual --
 -0.1088  -0.0724  -0.0681  -0.0674  -0.0481  -0.0147  -0.0029   0.0029
  0.0182   0.0309   0.0334   0.0454   0.0523   0.0604   0.0636   0.0673
  0.0732   0.0813   0.0832   0.0832   0.0860   0.0959   0.1008   0.1104
  0.1131   0.1228   0.1299   0.1360   0.1440   0.1475   0.1576   0.1625
  0.1631   0.1717   0.1739   0.1776   0.1940   0.1966   0.2024   0.2061
  0.2131   0.2151   0.2176   0.2287   0.2331   0.2395   0.2495   0.2531
  0.2656   0.2807   0.2885   0.2912   0.2974   0.3045   0.3475   0.3641
  0.3718   0.3788   0.3790   0.3954   0.3978   0.4061   0.4119   0.4153
  0.4221   0.4263   0.4300   0.4348   0.4426   0.4482   0.4569   0.4737
  0.4857   0.4934   0.4947   0.4960   0.5040   0.5107   0.5128   0.5148
  0.5299   0.5336   0.5370   0.5551   0.5555   0.5711   0.5859   0.5944
  0.5994   0.6082   0.6096   0.6201   0.6707   0.6847   0.7011   0.7122
  0.7196   0.7339   0.7516   0.7594   0.7686   0.7899   0.8151   0.8182
  0.8223   0.8281   0.8333   0.8404   0.8505   0.8665   0.8755   0.9108
  0.9186   0.9368   0.9414   0.9462   0.9477   0.9770   1.0167   1.0391
  1.0771   1.0864   1.1164   1.1499   1.1769   1.1783   1.2102   1.2130
  1.2242   1.2606   1.2725   1.3381   1.3412   1.3593   1.3805   1.3834
  1.3855   1.4274   1.4380   1.4448   1.4640   1.4775   1.4807   1.5483
  1.5553   1.5695   1.6202   1.7200   1.7326   1.7586   1.7726   1.8139
  1.8185   1.8424   1.8453   1.9093   1.9965   2.0143   2.0758   2.1281
  2.1727   2.2085   2.2233   2.2397   2.2462   2.2498   2.2571   2.2878
  2.3294   2.3861   2.4482   2.4938   2.5399   2.5572   2.5697   2.6981
  2.7225   2.7760   2.8173   2.8257   2.8741   2.9822   3.0373   3.0573
  3.0834   3.1254   3.2025   3.3690   3.4330   3.6192   3.7917   3.8542
  3.9429   3.9609   3.9653   3.9742   3.9892   3.9960   4.0109   4.0280
  4.0290   4.0440   4.0597   4.0868   4.1005   4.1433   4.1780   4.2417
  4.2507   4.2791   4.3112   4.4000   4.4127   4.4781   4.5714   4.7863
  5.9985   6.0172   6.0451   6.0835   6.1024   6.1085   6.1349   6.1541
  6.1986   6.7421   7.5531   7.6642   7.7381   9.7466   9.7815  23.1756
 23.7561  23.7591  23.9012  23.9205  23.9890  25.8012  25.8312  26.1307
 26.1788  26.5705  26.6363  27.8495  27.8988  27.9663  28.3387  28.3527
 28.3742  28.3984  28.4075  28.4165  28.4196  28.4374  28.4432  28.5215
 28.5282  28.5295  28.5388  28.5418  28.5522  28.5583  28.5605  28.5666
 28.5955  28.6177  28.6342  28.6894  28.7245  28.7600  47.9952 127.8809
127.8914 127.9079 127.9370 127.9418 127.9462 127.9597 127.9692 127.9929
151.6455 151.6893 151.7447 215.7368 215.7768 289.7499 289.8618 289.9626
********1901.80791901.85371901.9115
 --------------------------------------------------------------

          Ground-State Mulliken Net Atomic Charges

     Atom                 Charge (a.u.)
  ----------------------------------------
      1 C                    -0.116839
      2 C                    -0.510722
      3 C                    -0.100658
      4 C                     0.082625
      5 C                    -0.518324
      6 C                    -0.064084
      7 Cl                    0.542827
      8 Br                   -0.241192
      9 I                     0.106841
     10 Cl                    0.598473
     11 I                     0.108592
     12 I                     0.112461
  ----------------------------------------
  Sum of atomic charges =     0.000000

 -----------------------------------------------------------------
                    Cartesian Multipole Moments
 -----------------------------------------------------------------
    Charge (ESU x 10^10)
                -0.0000
    Dipole Moment (Debye)
         X       0.2092      Y       0.0000      Z      -0.1399
       Tot       0.2517
    Quadrupole Moments (Debye-Ang)
        XX    -158.4033     XY       0.0000     YY    -164.3761
        XZ      -2.5581     YZ       0.0000     ZZ    -153.7983
    Octopole Moments (Debye-Ang^2)
       XXX    -667.1271    XXY       0.0000    XYY    -233.2186
       YYY       0.0000    XXZ    -103.7897    XYZ       0.0000
       YYZ     -94.7769    XZZ    -219.7801    YZZ       0.0000
       ZZZ    -264.8741
    Hexadecapole Moments (Debye-Ang^3)
      XXXX   -5645.1773   XXXY      -0.0000   XXYY   -1048.9838
      XYYY       0.0000   YYYY    -214.0699   XXXZ    -136.9430
      XXYZ       0.0000   XYYZ     -11.4005   YYYZ      -0.0000
      XXZZ   -1941.8330   XYZZ       0.0000   YYZZ   -1080.5133
      XZZZ     -31.8797   YZZZ       0.0000   ZZZZ   -5661.4695
 -----------------------------------------------------------------
 Calculating analytic gradient of the SCF energy
 Gradient of SCF Energy
            1           2           3           4           5           6
    1  -0.0002299   0.0000539  -0.0000527   0.0001636  -0.0000530   0.0001846
    2  -0.0000000  -0.0000000   0.0000000   0.0000000  -0.0000000   0.0000000
    3   0.0000276  -0.0001454  -0.0001684   0.0003507  -0.0001998   0.0001612
            7           8           9          10          11          12
    1   0.0000056  -0.0000875   0.0002397  -0.0002977  -0.0000459   0.0001191
    2  -0.0000000   0.0000000   0.0000000  -0.0000000  -0.0000000  -0.0000000
    3   0.0003743  -0.0003830  -0.0000823   0.0001167  -0.0000462  -0.0000054
 Max gradient component =       3.830E-04
 RMS gradient           =       1.528E-04
 Gradient time:  CPU 87.56 s  wall 22.01 s
 Geometry Optimization Parameters
   NAtoms,    NIC,     NZ,  NCons,   NDum,   NFix, NCnnct, MaxDiis
       12      78      12       0       0       0       0       0

 Cartesian Hessian Update
 Hessian updated using BFGS update


** GEOMETRY OPTIMIZATION IN DELOCALIZED INTERNAL COORDINATES **
   Searching for a Minimum

   Optimization Cycle:   5

                       Coordinates (Angstroms)
     ATOM                X               Y               Z
      1  C        -0.0028143059    0.0000000000   -0.0021437129
      2  C        -0.0051892438    0.0000000000    1.4016452492
      3  C         1.2056634751    0.0000000000    2.1089659349
      4  C         2.4171958767    0.0000000000    1.3973026085
      5  C         2.4256088211    0.0000000000   -0.0082398079
      6  C         1.2093132405    0.0000000000   -0.7118289582
      7  Cl       -1.5210026784    0.0000000000   -0.8529925817
      8  Br       -1.6718195348    0.0000000000    2.3177350747
      9  I         1.2201641960    0.0000000000    4.2372724230
     10  Cl        3.9228793784    0.0000000000    2.2732511661
     11  I         4.2973228960    0.0000000000   -1.0432934096
     12  I         1.1611451073    0.0000000000   -2.8427839862
   Point Group: c1    Number of degrees of freedom:    30


   Energy is -24481.792673768

 Hessian updated using BFGS update

 17 Hessian modes will be used to form the next step
  Hessian Eigenvalues:
     0.117466    0.123595    0.124655    0.200420    0.239148    0.249505
     0.249900    0.319697    0.334362    0.348708    0.413070    0.427339
     0.440823    0.449685    0.464854    0.545746    0.588295

 Minimum search - taking simple RFO step
 Searching for Lamda that Minimizes Along All modes
 Value Taken    Lamda =  -0.00000778
 Step Taken.  Stepsize is  0.005145

                             Maximum     Tolerance    Cnvgd?
         Gradient           0.001359      0.000300      NO
         Displacement       0.002944      0.001200      NO
         Energy change     -0.000019      0.000001      NO


 New Cartesian Coordinates Obtained by Inverse Iteration

 Displacement from previous Coordinates is:  0.012076
 ----------------------------------------------------------------
             Standard Nuclear Orientation (Angstroms)
    I     Atom           X                Y                Z
 ----------------------------------------------------------------
    1      C      -0.0027768084     0.0000000000    -0.0022905685
    2      C      -0.0051683508     0.0000000000     1.4019587009
    3      C       1.2056833102     0.0000000000     2.1093418390
    4      C       2.4173396334     0.0000000000     1.3971758588
    5      C       2.4257798461     0.0000000000    -0.0084478056
    6      C       1.2092339707     0.0000000000    -0.7122352017
    7      Cl     -1.5201482520     0.0000000000    -0.8552502498
    8      Br     -1.6704552769     0.0000000000     2.3210640102
    9      I       1.2165700854     0.0000000000     4.2383722669
   10      Cl      3.9241079702     0.0000000000     2.2720124634
   11      I       4.2985769585     0.0000000000    -1.0431639474
   12      I       1.1597241417     0.0000000000    -2.8436473662
 ----------------------------------------------------------------
 Nuclear Repulsion Energy =        3785.00449262 hartrees
 There are      132 alpha and      132 beta electrons
 Applying Cartesian multipole field
    Component          Value
    ---------          -----
     (2,0,0)        1.00000E-11
     (0,2,0)        2.00000E-11
     (0,0,2)       -3.00000E-11
 Nucleus-field energy     =    -0.0000001330 hartrees
 Requested basis set is 6-311++G(d,p)
 There are 153 shells and 426 basis functions
 A cutoff of  1.0D-11 yielded   6991 shell pairs
 There are     60586 function pairs (     67470 Cartesian)
 Smallest overlap matrix eigenvalue = 4.99E-07

 Q-Chem warning in module stvman/mkSTV.C, line 318:

 Overlap eigenvalue is smaller than square root of threshold
 Use THRESH >= 12 to get rid of this warning

 Linear dependence detected in AO basis
 Tighter screening thresholds may be required for diffuse basis sets
 Use S2THRESH > 14 and THRESH = 14 in case of SCF convergence issues
 Number of orthogonalized atomic orbitals = 424
 Maximum deviation from orthogonality = 1.258E-10
 Guess MOs from SCF MO coefficient file

 -----------------------------------------------------------------------
  General SCF calculation program by
  Eric Jon Sundstrom, Paul Horn, Yuezhi Mao, Dmitri Zuev, Alec White,
  David Stuck, Shaama M.S., Shane Yost, Joonho Lee, David Small,
  Daniel Levine, Susi Lehtola, Hugh Burton, Evgeny Epifanovsky,
  Bang C. Huynh
 -----------------------------------------------------------------------
 Exchange:     0.2000 Hartree-Fock + 0.0800 Slater + 0.7200 B88
 Correlation:  0.1900 VWN1RPA + 0.8100 LYP
 Using SG-1 standard quadrature grid
 using 4 threads for integral computing
 -------------------------------------------------------
 OpenMP Integral computing Module                
 Release: version 2.0, May 2017, Q-Chem Inc. Pleasanton 
 -------------------------------------------------------
 A restricted SCF calculation will be
 performed using DIIS
 SCF converges when DIIS error is below 1.0e-08
 ---------------------------------------
  Cycle       Energy         DIIS error
 ---------------------------------------
    1  -24481.7926705985      1.43e-05  
    2  -24481.7926748032      4.85e-06  
    3  -24481.7926740010      7.35e-06  
    4  -24481.7926753174      1.71e-06  
    5  -24481.7926753923      2.59e-07  
    6  -24481.7926753935      1.91e-07  
    7  -24481.7926753936      5.31e-08  
    8  -24481.7926753902      1.94e-08  
    9  -24481.7926753899      3.48e-09  Convergence criterion met
 ---------------------------------------
 SCF time:   CPU 170.82s  wall 46.00s 
 SCF   energy in the final basis set =   -24481.7926753899
 Total energy in the final basis set =   -24481.7926753899

 --------------------------------------------------------------

                    Orbital Energies (a.u.)
 --------------------------------------------------------------

 Alpha MOs
 -- Occupied --
**************************-482.8567-176.3203-176.3202-176.3197-165.7241
********-165.7236-165.7219-165.7219-165.7217-165.7217-165.7214-165.7211
********-101.5817 -62.5096 -56.3304 -56.3262 -56.3258 -35.8167 -35.8167
-35.8162 -31.3103 -31.3102 -31.3097 -31.3039 -31.3039 -31.3034 -31.3034
-31.3033 -31.3028 -22.9606 -22.9606 -22.9601 -22.9592 -22.9592 -22.9588
-22.9588 -22.9587 -22.9583 -22.9544 -22.9544 -22.9544 -22.9544 -22.9539
-22.9539 -10.2889 -10.2880 -10.2819 -10.2732 -10.2727 -10.2722  -9.4969
 -9.4966  -8.7185  -7.2618  -7.2616  -7.2517  -7.2515  -7.2508  -7.2505
 -6.5508  -6.5370  -6.5359  -6.3661  -6.3661  -6.3655  -4.7792  -4.7791
 -4.7786  -4.7638  -4.7637  -4.7632  -4.7628  -4.7627  -4.7622  -2.6615
 -2.6579  -2.6570  -2.6460  -2.6459  -2.0448  -2.0448  -2.0441  -2.0402
 -2.0402  -2.0398  -2.0395  -2.0395  -2.0390  -2.0262  -2.0261  -2.0261
 -2.0260  -2.0257  -2.0255  -0.9533  -0.9156  -0.8650  -0.8490  -0.7915
 -0.7600  -0.7110  -0.6808  -0.6574  -0.6204  -0.6017  -0.5517  -0.5089
 -0.4830  -0.4629  -0.4389  -0.4156  -0.4059  -0.4055  -0.3812  -0.3707
 -0.3552  -0.3551  -0.3519  -0.3250  -0.3157  -0.2996  -0.2983  -0.2910
 -0.2732  -0.2645  -0.2594  -0.2525
 -- Virtual --
 -0.1089  -0.0725  -0.0682  -0.0675  -0.0482  -0.0148  -0.0029   0.0028
  0.0181   0.0309   0.0334   0.0454   0.0523   0.0604   0.0636   0.0672
  0.0732   0.0813   0.0832   0.0833   0.0860   0.0959   0.1008   0.1104
  0.1131   0.1228   0.1300   0.1359   0.1440   0.1475   0.1576   0.1624
  0.1631   0.1717   0.1739   0.1775   0.1939   0.1965   0.2024   0.2061
  0.2132   0.2151   0.2175   0.2286   0.2332   0.2396   0.2495   0.2531
  0.2656   0.2807   0.2883   0.2911   0.2973   0.3045   0.3476   0.3640
  0.3717   0.3787   0.3791   0.3954   0.3978   0.4059   0.4119   0.4150
  0.4221   0.4261   0.4301   0.4347   0.4426   0.4482   0.4567   0.4737
  0.4855   0.4932   0.4947   0.4960   0.5040   0.5108   0.5128   0.5147
  0.5301   0.5336   0.5371   0.5551   0.5553   0.5709   0.5858   0.5943
  0.5993   0.6080   0.6096   0.6200   0.6705   0.6847   0.7010   0.7118
  0.7195   0.7337   0.7516   0.7594   0.7687   0.7896   0.8151   0.8182
  0.8222   0.8282   0.8334   0.8403   0.8505   0.8664   0.8753   0.9106
  0.9186   0.9367   0.9413   0.9461   0.9476   0.9769   1.0166   1.0391
  1.0770   1.0863   1.1163   1.1495   1.1767   1.1782   1.2103   1.2129
  1.2240   1.2605   1.2724   1.3377   1.3412   1.3592   1.3804   1.3838
  1.3856   1.4275   1.4379   1.4445   1.4640   1.4771   1.4804   1.5482
  1.5551   1.5695   1.6200   1.7200   1.7323   1.7583   1.7724   1.8137
  1.8183   1.8422   1.8452   1.9091   1.9962   2.0142   2.0754   2.1281
  2.1722   2.2083   2.2230   2.2393   2.2462   2.2495   2.2570   2.2877
  2.3290   2.3860   2.4480   2.4937   2.5397   2.5571   2.5696   2.6981
  2.7224   2.7757   2.8173   2.8256   2.8740   2.9819   3.0370   3.0567
  3.0830   3.1251   3.2021   3.3687   3.4326   3.6187   3.7915   3.8537
  3.9430   3.9608   3.9652   3.9742   3.9892   3.9960   4.0108   4.0279
  4.0289   4.0439   4.0597   4.0867   4.1005   4.1430   4.1777   4.2416
  4.2505   4.2791   4.3112   4.3998   4.4124   4.4779   4.5710   4.7858
  5.9985   6.0171   6.0451   6.0838   6.1022   6.1084   6.1346   6.1538
  6.1981   6.7420   7.5531   7.6640   7.7379   9.7464   9.7813  23.1756
 23.7555  23.7585  23.9003  23.9198  23.9881  25.8012  25.8311  26.1304
 26.1784  26.5700  26.6356  27.8493  27.8986  27.9660  28.3387  28.3527
 28.3742  28.3984  28.4075  28.4165  28.4195  28.4372  28.4428  28.5215
 28.5281  28.5294  28.5388  28.5418  28.5521  28.5583  28.5604  28.5666
 28.5955  28.6176  28.6340  28.6893  28.7243  28.7599  47.9951 127.8809
127.8914 127.9078 127.9372 127.9417 127.9462 127.9595 127.9690 127.9926
151.6454 151.6891 151.7445 215.7366 215.7766 289.7498 289.8617 289.9624
********1901.80771901.85351901.9113
 --------------------------------------------------------------

          Ground-State Mulliken Net Atomic Charges

     Atom                 Charge (a.u.)
  ----------------------------------------
      1 C                    -0.114841
      2 C                    -0.512477
      3 C                    -0.103084
      4 C                     0.083614
      5 C                    -0.517447
      6 C                    -0.063868
      7 Cl                    0.542892
      8 Br                   -0.241324
      9 I                     0.106965
     10 Cl                    0.598386
     11 I                     0.108645
     12 I                     0.112537
  ----------------------------------------
  Sum of atomic charges =     0.000000

 -----------------------------------------------------------------
                    Cartesian Multipole Moments
 -----------------------------------------------------------------
    Charge (ESU x 10^10)
                -0.0000
    Dipole Moment (Debye)
         X       0.2044      Y      -0.0000      Z      -0.1371
       Tot       0.2461
    Quadrupole Moments (Debye-Ang)
        XX    -158.4291     XY      -0.0000     YY    -164.3834
        XZ      -2.5823     YZ      -0.0000     ZZ    -153.7712
    Octopole Moments (Debye-Ang^2)
       XXX    -666.8682    XXY      -0.0000    XYY    -233.1785
       YYY      -0.0000    XXZ    -103.8801    XYZ      -0.0000
       YYZ     -94.8051    XZZ    -220.0006    YZZ      -0.0000
       ZZZ    -264.8342
    Hexadecapole Moments (Debye-Ang^3)
      XXXX   -5644.6575   XXXY       0.0000   XXYY   -1049.0117
      XYYY      -0.0000   YYYY    -214.0869   XXXZ    -136.0228
      XXYZ      -0.0000   XYYZ     -11.0436   YYYZ      -0.0000
      XXZZ   -1942.9980   XYZZ      -0.0000   YYZZ   -1081.2001
      XZZZ     -31.7368   YZZZ      -0.0000   ZZZZ   -5664.4969
 -----------------------------------------------------------------
 Calculating analytic gradient of the SCF energy
 Gradient of SCF Energy
            1           2           3           4           5           6
    1  -0.0001467   0.0000651  -0.0001195   0.0001509   0.0000545   0.0000122
    2  -0.0000000   0.0000000  -0.0000000  -0.0000000   0.0000000  -0.0000000
    3  -0.0000823   0.0000364  -0.0000187   0.0002126  -0.0001143  -0.0000114
            7           8           9          10          11          12
    1   0.0000753   0.0000335  -0.0002468   0.0000015   0.0002116  -0.0000917
    2  -0.0000000  -0.0000000  -0.0000000  -0.0000000  -0.0000000  -0.0000000
    3  -0.0000815   0.0001353   0.0001245  -0.0000565  -0.0000179  -0.0001264
 Max gradient component =       2.468E-04
 RMS gradient           =       9.333E-05
 Gradient time:  CPU 87.12 s  wall 21.90 s
 Geometry Optimization Parameters
   NAtoms,    NIC,     NZ,  NCons,   NDum,   NFix, NCnnct, MaxDiis
       12      78      12       0       0       0       0       0

 Cartesian Hessian Update
 Hessian updated using BFGS update


** GEOMETRY OPTIMIZATION IN DELOCALIZED INTERNAL COORDINATES **
   Searching for a Minimum

   Optimization Cycle:   6

                       Coordinates (Angstroms)
     ATOM                X               Y               Z
      1  C        -0.0027768084    0.0000000000   -0.0022905685
      2  C        -0.0051683508    0.0000000000    1.4019587009
      3  C         1.2056833102    0.0000000000    2.1093418390
      4  C         2.4173396334    0.0000000000    1.3971758588
      5  C         2.4257798461    0.0000000000   -0.0084478056
      6  C         1.2092339707    0.0000000000   -0.7122352017
      7  Cl       -1.5201482520    0.0000000000   -0.8552502498
      8  Br       -1.6704552769    0.0000000000    2.3210640102
      9  I         1.2165700854    0.0000000000    4.2383722669
     10  Cl        3.9241079702    0.0000000000    2.2720124634
     11  I         4.2985769585    0.0000000000   -1.0431639474
     12  I         1.1597241417    0.0000000000   -2.8436473662
   Point Group: c1    Number of degrees of freedom:    30


   Energy is -24481.792675390

 Hessian updated using BFGS update

 18 Hessian modes will be used to form the next step
  Hessian Eigenvalues:
     0.123303    0.124361    0.131981    0.200242    0.240181    0.249442
     0.249900    0.259487    0.314914    0.334676    0.402357    0.426478
     0.427425    0.434511    0.464808    0.479588    0.571032    0.617560

 Minimum search - taking simple RFO step
 Searching for Lamda that Minimizes Along All modes
 Value Taken    Lamda =  -0.00000240
 Step Taken.  Stepsize is  0.002579

                             Maximum     Tolerance    Cnvgd?
         Gradient           0.000565      0.000300      NO
         Displacement       0.001131      0.001200     YES
         Energy change     -0.000002      0.000001      NO


 New Cartesian Coordinates Obtained by Inverse Iteration

 Displacement from previous Coordinates is:  0.005910
 ----------------------------------------------------------------
             Standard Nuclear Orientation (Angstroms)
    I     Atom           X                Y                Z
 ----------------------------------------------------------------
    1      C      -0.0028552679     0.0000000000    -0.0022293359
    2      C      -0.0054025584     0.0000000000     1.4019849308
    3      C       1.2056045368     0.0000000000     2.1093002431
    4      C       2.4170060984     0.0000000000     1.3970860382
    5      C       2.4253806597     0.0000000000    -0.0082222952
    6      C       1.2091189288     0.0000000000    -0.7120193747
    7      Cl     -1.5202070883     0.0000000000    -0.8552859615
    8      Br     -1.6711143581     0.0000000000     2.3202164113
    9      I       1.2187039227     0.0000000000     4.2379246350
   10      Cl      3.9237704629     0.0000000000     2.2719803053
   11      I       4.2974814354     0.0000000000    -1.0428347841
   12      I       1.1609804560     0.0000000000    -2.8430108124
 ----------------------------------------------------------------
 Nuclear Repulsion Energy =        3785.53093794 hartrees
 There are      132 alpha and      132 beta electrons
 Applying Cartesian multipole field
    Component          Value
    ---------          -----
     (2,0,0)        1.00000E-11
     (0,2,0)        2.00000E-11
     (0,0,2)       -3.00000E-11
 Nucleus-field energy     =    -0.0000001330 hartrees
 Requested basis set is 6-311++G(d,p)
 There are 153 shells and 426 basis functions
 A cutoff of  1.0D-11 yielded   6992 shell pairs
 There are     60589 function pairs (     67473 Cartesian)
 Smallest overlap matrix eigenvalue = 4.99E-07

 Q-Chem warning in module stvman/mkSTV.C, line 318:

 Overlap eigenvalue is smaller than square root of threshold
 Use THRESH >= 12 to get rid of this warning

 Linear dependence detected in AO basis
 Tighter screening thresholds may be required for diffuse basis sets
 Use S2THRESH > 14 and THRESH = 14 in case of SCF convergence issues
 Number of orthogonalized atomic orbitals = 424
 Maximum deviation from orthogonality = 1.630E-10
 Guess MOs from SCF MO coefficient file

 -----------------------------------------------------------------------
  General SCF calculation program by
  Eric Jon Sundstrom, Paul Horn, Yuezhi Mao, Dmitri Zuev, Alec White,
  David Stuck, Shaama M.S., Shane Yost, Joonho Lee, David Small,
  Daniel Levine, Susi Lehtola, Hugh Burton, Evgeny Epifanovsky,
  Bang C. Huynh
 -----------------------------------------------------------------------
 Exchange:     0.2000 Hartree-Fock + 0.0800 Slater + 0.7200 B88
 Correlation:  0.1900 VWN1RPA + 0.8100 LYP
 Using SG-1 standard quadrature grid
 using 4 threads for integral computing
 -------------------------------------------------------
 OpenMP Integral computing Module                
 Release: version 2.0, May 2017, Q-Chem Inc. Pleasanton 
 -------------------------------------------------------
 A restricted SCF calculation will be
 performed using DIIS
 SCF converges when DIIS error is below 1.0e-08
 ---------------------------------------
  Cycle       Energy         DIIS error
 ---------------------------------------
    1  -24481.7926756170      7.17e-06  
    2  -24481.7926762241      3.45e-06  
    3  -24481.7926757880      5.38e-06  
    4  -24481.7926765160      5.76e-07  
    5  -24481.7926765229      1.54e-07  
    6  -24481.7926765234      1.03e-07  
    7  -24481.7926765241      2.24e-08  
    8  -24481.7926765247      8.46e-09  Convergence criterion met
 ---------------------------------------
 SCF time:   CPU 154.42s  wall 41.00s 
 SCF   energy in the final basis set =   -24481.7926765247
 Total energy in the final basis set =   -24481.7926765247

 --------------------------------------------------------------

                    Orbital Energies (a.u.)
 --------------------------------------------------------------

 Alpha MOs
 -- Occupied --
**************************-482.8567-176.3202-176.3202-176.3197-165.7241
********-165.7236-165.7219-165.7219-165.7217-165.7216-165.7213-165.7211
********-101.5817 -62.5096 -56.3304 -56.3262 -56.3258 -35.8167 -35.8167
-35.8161 -31.3102 -31.3102 -31.3097 -31.3039 -31.3039 -31.3034 -31.3033
-31.3033 -31.3028 -22.9606 -22.9606 -22.9601 -22.9592 -22.9592 -22.9588
-22.9588 -22.9587 -22.9583 -22.9544 -22.9544 -22.9544 -22.9544 -22.9539
-22.9539 -10.2888 -10.2879 -10.2819 -10.2731 -10.2726 -10.2722  -9.4969
 -9.4966  -8.7185  -7.2618  -7.2616  -7.2517  -7.2515  -7.2508  -7.2505
 -6.5508  -6.5370  -6.5359  -6.3661  -6.3660  -6.3655  -4.7792  -4.7791
 -4.7786  -4.7638  -4.7637  -4.7632  -4.7628  -4.7627  -4.7622  -2.6615
 -2.6579  -2.6570  -2.6460  -2.6459  -2.0448  -2.0448  -2.0441  -2.0402
 -2.0402  -2.0397  -2.0395  -2.0395  -2.0390  -2.0262  -2.0261  -2.0261
 -2.0260  -2.0257  -2.0255  -0.9534  -0.9156  -0.8650  -0.8490  -0.7916
 -0.7600  -0.7110  -0.6809  -0.6574  -0.6204  -0.6017  -0.5517  -0.5089
 -0.4830  -0.4629  -0.4390  -0.4156  -0.4059  -0.4055  -0.3812  -0.3707
 -0.3553  -0.3552  -0.3519  -0.3250  -0.3157  -0.2997  -0.2983  -0.2910
 -0.2732  -0.2645  -0.2594  -0.2525
 -- Virtual --
 -0.1089  -0.0725  -0.0681  -0.0674  -0.0481  -0.0148  -0.0029   0.0028
  0.0181   0.0309   0.0334   0.0454   0.0523   0.0604   0.0636   0.0672
  0.0732   0.0813   0.0832   0.0833   0.0860   0.0959   0.1008   0.1104
  0.1131   0.1228   0.1299   0.1359   0.1440   0.1475   0.1576   0.1625
  0.1631   0.1717   0.1739   0.1776   0.1939   0.1966   0.2024   0.2061
  0.2132   0.2151   0.2176   0.2287   0.2331   0.2396   0.2495   0.2531
  0.2656   0.2807   0.2884   0.2912   0.2974   0.3045   0.3476   0.3640
  0.3717   0.3788   0.3790   0.3955   0.3978   0.4061   0.4119   0.4152
  0.4221   0.4262   0.4301   0.4347   0.4426   0.4482   0.4568   0.4737
  0.4856   0.4933   0.4947   0.4960   0.5040   0.5107   0.5128   0.5147
  0.5301   0.5336   0.5371   0.5551   0.5554   0.5710   0.5859   0.5943
  0.5995   0.6082   0.6096   0.6201   0.6706   0.6847   0.7010   0.7120
  0.7196   0.7338   0.7517   0.7594   0.7687   0.7897   0.8151   0.8182
  0.8222   0.8282   0.8334   0.8404   0.8505   0.8664   0.8753   0.9107
  0.9186   0.9367   0.9414   0.9461   0.9477   0.9770   1.0166   1.0391
  1.0771   1.0863   1.1163   1.1497   1.1769   1.1782   1.2103   1.2129
  1.2240   1.2605   1.2724   1.3379   1.3412   1.3592   1.3805   1.3838
  1.3856   1.4274   1.4380   1.4447   1.4640   1.4774   1.4805   1.5483
  1.5552   1.5695   1.6201   1.7200   1.7324   1.7584   1.7725   1.8138
  1.8184   1.8423   1.8453   1.9092   1.9964   2.0142   2.0756   2.1281
  2.1724   2.2084   2.2231   2.2394   2.2462   2.2497   2.2570   2.2877
  2.3292   2.3860   2.4481   2.4938   2.5397   2.5571   2.5697   2.6981
  2.7224   2.7759   2.8173   2.8257   2.8740   2.9820   3.0372   3.0571
  3.0831   3.1253   3.2023   3.3690   3.4327   3.6190   3.7916   3.8539
  3.9429   3.9608   3.9653   3.9741   3.9892   3.9960   4.0109   4.0280
  4.0290   4.0440   4.0597   4.0867   4.1006   4.1431   4.1779   4.2416
  4.2507   4.2791   4.3112   4.3999   4.4127   4.4780   4.5713   4.7862
  5.9985   6.0171   6.0451   6.0836   6.1024   6.1085   6.1348   6.1539
  6.1985   6.7420   7.5531   7.6640   7.7380   9.7465   9.7813  23.1755
 23.7559  23.7589  23.9009  23.9202  23.9886  25.8012  25.8311  26.1305
 26.1785  26.5702  26.6358  27.8495  27.8987  27.9662  28.3387  28.3527
 28.3742  28.3984  28.4075  28.4165  28.4196  28.4374  28.4431  28.5215
 28.5281  28.5295  28.5388  28.5418  28.5521  28.5583  28.5605  28.5666
 28.5955  28.6177  28.6342  28.6894  28.7244  28.7600  47.9951 127.8809
127.8914 127.9079 127.9371 127.9418 127.9462 127.9597 127.9691 127.9928
151.6455 151.6892 151.7446 215.7366 215.7766 289.7498 289.8617 289.9625
********1901.80791901.85361901.9115
 --------------------------------------------------------------

          Ground-State Mulliken Net Atomic Charges

     Atom                 Charge (a.u.)
  ----------------------------------------
      1 C                    -0.114272
      2 C                    -0.511378
      3 C                    -0.101931
      4 C                     0.083361
      5 C                    -0.519060
      6 C                    -0.064886
      7 Cl                    0.542834
      8 Br                   -0.241143
      9 I                     0.106937
     10 Cl                    0.598404
     11 I                     0.108597
     12 I                     0.112538
  ----------------------------------------
  Sum of atomic charges =     0.000000

 -----------------------------------------------------------------
                    Cartesian Multipole Moments
 -----------------------------------------------------------------
    Charge (ESU x 10^10)
                -0.0000
    Dipole Moment (Debye)
         X       0.2070      Y      -0.0000      Z      -0.1380
       Tot       0.2488
    Quadrupole Moments (Debye-Ang)
        XX    -158.4248     XY       0.0000     YY    -164.3792
        XZ      -2.5741     YZ      -0.0000     ZZ    -153.7767
    Octopole Moments (Debye-Ang^2)
       XXX    -667.0465    XXY       0.0000    XYY    -233.2095
       YYY      -0.0000    XXZ    -103.8527    XYZ      -0.0000
       YYZ     -94.8067    XZZ    -219.9147    YZZ      -0.0000
       ZZZ    -264.8688
    Hexadecapole Moments (Debye-Ang^3)
      XXXX   -5644.7293   XXXY       0.0000   XXYY   -1048.9336
      XYYY       0.0000   YYYY    -214.0760   XXXZ    -136.5687
      XXYZ       0.0000   XYYZ     -11.2645   YYYZ      -0.0000
      XXZZ   -1942.3907   XYZZ      -0.0000   YYZZ   -1080.8776
      XZZZ     -31.9773   YZZZ      -0.0000   ZZZZ   -5662.9809
 -----------------------------------------------------------------
 Calculating analytic gradient of the SCF energy
 Gradient of SCF Energy
            1           2           3           4           5           6
    1  -0.0000684   0.0000110  -0.0000209   0.0000536  -0.0000471   0.0000720
    2   0.0000000  -0.0000000  -0.0000000  -0.0000000   0.0000000   0.0000000
    3  -0.0000750   0.0000155  -0.0000306   0.0000815  -0.0000397   0.0000535
            7           8           9          10          11          12
    1   0.0000506  -0.0000418  -0.0000056  -0.0000505   0.0000005   0.0000467
    2   0.0000000   0.0000000   0.0000000  -0.0000000   0.0000000   0.0000000
    3  -0.0000407   0.0000003   0.0000263  -0.0000117   0.0000321  -0.0000116
 Max gradient component =       8.155E-05
 RMS gradient           =       3.579E-05
 Gradient time:  CPU 87.18 s  wall 21.91 s
 Geometry Optimization Parameters
   NAtoms,    NIC,     NZ,  NCons,   NDum,   NFix, NCnnct, MaxDiis
       12      78      12       0       0       0       0       0

 Cartesian Hessian Update
 Hessian updated using BFGS update


** GEOMETRY OPTIMIZATION IN DELOCALIZED INTERNAL COORDINATES **
   Searching for a Minimum

   Optimization Cycle:   7

                       Coordinates (Angstroms)
     ATOM                X               Y               Z
      1  C        -0.0028552679    0.0000000000   -0.0022293359
      2  C        -0.0054025584    0.0000000000    1.4019849308
      3  C         1.2056045368    0.0000000000    2.1093002431
      4  C         2.4170060984    0.0000000000    1.3970860382
      5  C         2.4253806597    0.0000000000   -0.0082222952
      6  C         1.2091189288    0.0000000000   -0.7120193747
      7  Cl       -1.5202070883    0.0000000000   -0.8552859615
      8  Br       -1.6711143581    0.0000000000    2.3202164113
      9  I         1.2187039227    0.0000000000    4.2379246350
     10  Cl        3.9237704629    0.0000000000    2.2719803053
     11  I         4.2974814354    0.0000000000   -1.0428347841
     12  I         1.1609804560    0.0000000000   -2.8430108124
   Point Group: c1    Number of degrees of freedom:    30


   Energy is -24481.792676525

 Hessian updated using BFGS update

 19 Hessian modes will be used to form the next step
  Hessian Eigenvalues:
     0.121106    0.124269    0.128971    0.200109    0.239258    0.249310
     0.249900    0.249940    0.278133    0.313275    0.334781    0.402700
     0.423761    0.427290    0.439274    0.464108    0.501718    0.558555
     0.623575

 Minimum search - taking simple RFO step
 Searching for Lamda that Minimizes Along All modes
 Value Taken    Lamda =   0.00000000
 Step Taken.  Stepsize is  0.000651

                             Maximum     Tolerance    Cnvgd?
         Gradient           0.000115      0.000300     YES
         Displacement       0.000301      0.001200     YES
         Energy change     -0.000001      0.000001      NO


                       Distance Matrix (Angstroms)
             C (  1)   C (  2)   C (  3)   C (  4)   C (  5)   C (  6)
   C (  2)  1.404217
   C (  3)  2.432886  1.402438
   C (  4)  2.795320  2.422414  1.405255
   C (  5)  2.428243  2.810230  2.443718  1.405333
   C (  6)  1.404522  2.438048  2.821322  2.430497  1.405213
   Cl(  7)  1.740707  2.718438  4.027260  4.535948  4.035490  2.733084
   Br(  8)  2.859518  1.902037  2.884441  4.191050  4.711995  4.182128
   I (  9)  4.412608  3.088849  2.128665  3.083228  4.414276  4.949953
   Cl( 10)  4.537667  4.024338  2.723030  1.742349  2.728460  4.034053
   I ( 11)  4.424450  4.948935  4.415389  3.080487  2.138968  3.106030
   I ( 12)  3.069943  4.402322  4.952512  4.422219  3.103987  2.131535
             Cl(  7)   Br(  8)   I (  9)   Cl( 10)   I ( 11)
   Br(  8)  3.179086
   I (  9)  5.782943  3.468235
   Cl( 10)  6.278271  5.595093  3.343998
   I ( 11)  5.820711  6.850858  6.112716  3.335815
   I ( 12)  3.337636  5.888945  7.081171  5.813445  3.616389

 Final energy is   -24481.792676524681     


 ******************************
 **  OPTIMIZATION CONVERGED  **
 ******************************

                       Coordinates (Angstroms)
     ATOM                X               Y               Z
      1  C        -0.0028552679    0.0000000000   -0.0022293359
      2  C        -0.0054025584    0.0000000000    1.4019849308
      3  C         1.2056045368    0.0000000000    2.1093002431
      4  C         2.4170060984    0.0000000000    1.3970860382
      5  C         2.4253806597    0.0000000000   -0.0082222952
      6  C         1.2091189288    0.0000000000   -0.7120193747
      7  Cl       -1.5202070883    0.0000000000   -0.8552859615
      8  Br       -1.6711143581    0.0000000000    2.3202164113
      9  I         1.2187039227    0.0000000000    4.2379246350
     10  Cl        3.9237704629    0.0000000000    2.2719803053
     11  I         4.2974814354    0.0000000000   -1.0428347841
     12  I         1.1609804560    0.0000000000   -2.8430108124

Z-matrix Print:
$molecule
0 1
I 
C  1 2.138968
C  2 1.405213 1 121.016784
C  3 1.404522 2 119.588645 1 -180.000000 0
C  4 1.404217 3 120.459216 2 -0.000000 0
C  5 1.402438 4 120.184067 3 -0.000000 0
C  6 1.405255 5 119.259628 4 -0.000000 0
Cl 4 1.740707 3 120.299985 2 -180.000000 0
Cl 7 1.742349 6 119.406280 5 -180.000000 0
Br 5 1.902037 4 118.969894 3 -180.000000 0
I  6 2.128665 5 120.640593 4 -180.000000 0
I  3 2.131535 2 121.350150 1 -0.000000 0
$end


 --------------------------------------------------------------

                    Orbital Energies (a.u.)
 --------------------------------------------------------------

 Alpha MOs
 -- Occupied --
**************************-482.8567-176.3202-176.3202-176.3197-165.7241
********-165.7236-165.7219-165.7219-165.7217-165.7216-165.7213-165.7211
********-101.5817 -62.5096 -56.3304 -56.3262 -56.3258 -35.8167 -35.8167
-35.8161 -31.3102 -31.3102 -31.3097 -31.3039 -31.3039 -31.3034 -31.3033
-31.3033 -31.3028 -22.9606 -22.9606 -22.9601 -22.9592 -22.9592 -22.9588
-22.9588 -22.9587 -22.9583 -22.9544 -22.9544 -22.9544 -22.9544 -22.9539
-22.9539 -10.2888 -10.2879 -10.2819 -10.2731 -10.2726 -10.2722  -9.4969
 -9.4966  -8.7185  -7.2618  -7.2616  -7.2517  -7.2515  -7.2508  -7.2505
 -6.5508  -6.5370  -6.5359  -6.3661  -6.3660  -6.3655  -4.7792  -4.7791
 -4.7786  -4.7638  -4.7637  -4.7632  -4.7628  -4.7627  -4.7622  -2.6615
 -2.6579  -2.6570  -2.6460  -2.6459  -2.0448  -2.0448  -2.0441  -2.0402
 -2.0402  -2.0397  -2.0395  -2.0395  -2.0390  -2.0262  -2.0261  -2.0261
 -2.0260  -2.0257  -2.0255  -0.9534  -0.9156  -0.8650  -0.8490  -0.7916
 -0.7600  -0.7110  -0.6809  -0.6574  -0.6204  -0.6017  -0.5517  -0.5089
 -0.4830  -0.4629  -0.4390  -0.4156  -0.4059  -0.4055  -0.3812  -0.3707
 -0.3553  -0.3552  -0.3519  -0.3250  -0.3157  -0.2997  -0.2983  -0.2910
 -0.2732  -0.2645  -0.2594  -0.2525
 -- Virtual --
 -0.1089  -0.0725  -0.0681  -0.0674  -0.0481  -0.0148  -0.0029   0.0028
  0.0181   0.0309   0.0334   0.0454   0.0523   0.0604   0.0636   0.0672
  0.0732   0.0813   0.0832   0.0833   0.0860   0.0959   0.1008   0.1104
  0.1131   0.1228   0.1299   0.1359   0.1440   0.1475   0.1576   0.1625
  0.1631   0.1717   0.1739   0.1776   0.1939   0.1966   0.2024   0.2061
  0.2132   0.2151   0.2176   0.2287   0.2331   0.2396   0.2495   0.2531
  0.2656   0.2807   0.2884   0.2912   0.2974   0.3045   0.3476   0.3640
  0.3717   0.3788   0.3790   0.3955   0.3978   0.4061   0.4119   0.4152
  0.4221   0.4262   0.4301   0.4347   0.4426   0.4482   0.4568   0.4737
  0.4856   0.4933   0.4947   0.4960   0.5040   0.5107   0.5128   0.5147
  0.5301   0.5336   0.5371   0.5551   0.5554   0.5710   0.5859   0.5943
  0.5995   0.6082   0.6096   0.6201   0.6706   0.6847   0.7010   0.7120
  0.7196   0.7338   0.7517   0.7594   0.7687   0.7897   0.8151   0.8182
  0.8222   0.8282   0.8334   0.8404   0.8505   0.8664   0.8753   0.9107
  0.9186   0.9367   0.9414   0.9461   0.9477   0.9770   1.0166   1.0391
  1.0771   1.0863   1.1163   1.1497   1.1769   1.1782   1.2103   1.2129
  1.2240   1.2605   1.2724   1.3379   1.3412   1.3592   1.3805   1.3838
  1.3856   1.4274   1.4380   1.4447   1.4640   1.4774   1.4805   1.5483
  1.5552   1.5695   1.6201   1.7200   1.7324   1.7584   1.7725   1.8138
  1.8184   1.8423   1.8453   1.9092   1.9964   2.0142   2.0756   2.1281
  2.1724   2.2084   2.2231   2.2394   2.2462   2.2497   2.2570   2.2877
  2.3292   2.3860   2.4481   2.4938   2.5397   2.5571   2.5697   2.6981
  2.7224   2.7759   2.8173   2.8257   2.8740   2.9820   3.0372   3.0571
  3.0831   3.1253   3.2023   3.3690   3.4327   3.6190   3.7916   3.8539
  3.9429   3.9608   3.9653   3.9741   3.9892   3.9960   4.0109   4.0280
  4.0290   4.0440   4.0597   4.0867   4.1006   4.1431   4.1779   4.2416
  4.2507   4.2791   4.3112   4.3999   4.4127   4.4780   4.5713   4.7862
  5.9985   6.0171   6.0451   6.0836   6.1024   6.1085   6.1348   6.1539
  6.1985   6.7420   7.5531   7.6640   7.7380   9.7465   9.7813  23.1755
 23.7559  23.7589  23.9009  23.9202  23.9886  25.8012  25.8311  26.1305
 26.1785  26.5702  26.6358  27.8495  27.8987  27.9662  28.3387  28.3527
 28.3742  28.3984  28.4075  28.4165  28.4196  28.4374  28.4431  28.5215
 28.5281  28.5295  28.5388  28.5418  28.5521  28.5583  28.5605  28.5666
 28.5955  28.6177  28.6342  28.6894  28.7244  28.7600  47.9951 127.8809
127.8914 127.9079 127.9371 127.9418 127.9462 127.9597 127.9691 127.9928
151.6455 151.6892 151.7446 215.7366 215.7766 289.7498 289.8617 289.9625
********1901.80791901.85361901.9115
 --------------------------------------------------------------

          Ground-State Mulliken Net Atomic Charges

     Atom                 Charge (a.u.)
  ----------------------------------------
      1 C                    -0.114272
      2 C                    -0.511378
      3 C                    -0.101931
      4 C                     0.083361
      5 C                    -0.519060
      6 C                    -0.064886
      7 Cl                    0.542834
      8 Br                   -0.241143
      9 I                     0.106937
     10 Cl                    0.598404
     11 I                     0.108597
     12 I                     0.112538
  ----------------------------------------
  Sum of atomic charges =     0.000000

 -----------------------------------------------------------------
                    Cartesian Multipole Moments
 -----------------------------------------------------------------
    Charge (ESU x 10^10)
                -0.0000
    Dipole Moment (Debye)
         X       0.2070      Y      -0.0000      Z      -0.1380
       Tot       0.2488
    Quadrupole Moments (Debye-Ang)
        XX    -158.4248     XY       0.0000     YY    -164.3792
        XZ      -2.5741     YZ      -0.0000     ZZ    -153.7767
    Octopole Moments (Debye-Ang^2)
       XXX    -667.0465    XXY       0.0000    XYY    -233.2095
       YYY      -0.0000    XXZ    -103.8527    XYZ      -0.0000
       YYZ     -94.8067    XZZ    -219.9147    YZZ      -0.0000
       ZZZ    -264.8688
    Hexadecapole Moments (Debye-Ang^3)
      XXXX   -5644.7293   XXXY       0.0000   XXYY   -1048.9336
      XYYY       0.0000   YYYY    -214.0760   XXXZ    -136.5687
      XXYZ       0.0000   XYYZ     -11.2645   YYYZ      -0.0000
      XXZZ   -1942.3907   XYZZ      -0.0000   YYZZ   -1080.8776
      XZZZ     -31.9773   YZZZ      -0.0000   ZZZZ   -5662.9809
 -----------------------------------------------------------------
Archival summary:
1\1\garfield\OPT\ProcedureUnspecified\BasisUnspecified\3r1l26\taweetha\SatNov3018:14:022019SatNov3018:14:022019\0\\#,OPT,ProcedureUnspecified,BasisUnspecified,\\0,1\I\C,1,2.13897\C,2,1.40521,1,121.017\C,3,1.40452,2,119.589,1,-180,0\C,4,1.40422,3,120.459,2,-0,0\C,5,1.40244,4,120.184,3,-0,0\C,6,1.40526,5,119.26,4,-0,0\Cl,4,1.74071,3,120.3,2,-180,0\Cl,7,1.74235,6,119.406,5,-180,0\Br,5,1.90204,4,118.97,3,-180,0\I,6,2.12866,5,120.641,4,-180,0\I,3,2.13154,2,121.35,1,-0,0\\\@

 Total job time:  543.97s(wall), 2062.86s(cpu) 
 Sat Nov 30 18:14:02 2019

        *************************************************************
        *                                                           *
        *  Thank you very much for using Q-Chem.  Have a nice day.  *
        *                                                           *
        *************************************************************


 
User input: 2 of 2 
 
                  Welcome to Q-Chem
     A Quantum Leap Into The Future Of Chemistry


 Q-Chem 5.2 (devel), Q-Chem, Inc., Pleasanton, CA (2019)

 Yihan Shao,  Zhengting Gan,  E. Epifanovsky,  A. T. B. Gilbert,  M. Wormit,  
 J. Kussmann,  A. W. Lange,  A. Behn,  Jia Deng,  Xintian Feng,  D. Ghosh,  
 M. Goldey,  P. R. Horn,  L. D. Jacobson,  I. Kaliman,  T. Kus,  A. Landau,  
 Jie Liu,  E. I. Proynov,  R. M. Richard,  R. P. Steele,  E. J. Sundstrom,  
 H. L. Woodcock III,  P. M. Zimmerman,  D. Zuev,  B. Albrecht,  E. Alguire,  
 S. A. Baeppler,  D. Barton,  Z. Benda,  Y. A. Bernard,  E. J. Berquist,  
 K. B. Bravaya,  H. Burton,  D. Casanova,  Chun-Min Chang,  Yunqing Chen,  
 A. Chien,  K. D. Closser,  M. P. Coons,  S. Coriani,  S. Dasgupta,  
 A. L. Dempwolff,  M. Diedenhofen,  Hainam Do,  R. G. Edgar,  Po-Tung Fang,  
 S. Faraji,  S. Fatehi,  Qingguo Feng,  K. D. Fenk,  J. Fosso-Tande,  
 J. Gayvert,  Qinghui Ge,  A. Ghysels,  G. Gidofalvi,  J. Gomes,  
 J. Gonthier,  A. Gunina,  D. Hait,  M. W. D. Hanson-Heine,  
 P. H. P. Harbach,  A. W. Hauser,  M. F. Herbst,  J. E. Herr,  
 E. G. Hohenstein,  Z. C. Holden,  Kerwin Hui,  B. C. Huynh,  T.-C. Jagau,  
 Hyunjun Ji,  B. Kaduk,  K. Khistyaev,  Jaehoon Kim,  P. Klunzinger,  K. Koh,  
 D. Kosenkov,  L. Koulias,  T. Kowalczyk,  C. M. Krauter,  A. Kunitsa,  
 Ka Un Lao,  A. Laurent,  K. V. Lawler,  Joonho Lee,  D. Lefrancois,  
 S. Lehtola,  D. S. Levine,  Yi-Pei Li,  You-Sheng Lin,  Fenglai Liu,  
 E. Livshits,  A. Luenser,  P. Manohar,  E. Mansoor,  S. F. Manzer,  
 Shan-Ping Mao,  Yuezhi Mao,  N. Mardirossian,  A. V. Marenich,  
 T. Markovich,  L. A. Martinez-Martinez,  S. A. Maurer,  N. J. Mayhall,  
 S. C. McKenzie,  J.-M. Mewes,  P. Morgante,  A. F. Morrison,  
 J. W. Mullinax,  K. Nanda,  T. S. Nguyen-Beck,  R. Olivares-Amaya,  
 J. A. Parkhill,  Zheng Pei,  T. M. Perrine,  F. Plasser,  P. Pokhilko,  
 S. Prager,  A. Prociuk,  E. Ramos,  D. R. Rehn,  F. Rob,  M. Scheurer,  
 M. Schneider,  N. Sergueev,  S. M. Sharada,  S. Sharma,  D. W. Small,  
 T. Stauch,  T. Stein,  Yu-Chuan Su,  A. J. W. Thom,  A. Tkatchenko,  
 T. Tsuchimochi,  N. M. Tubman,  L. Vogt,  M. L. Vidal,  O. Vydrov,  
 M. A. Watson,  J. Wenzel,  M. de Wergifosse,  T. A. Wesolowski,  A. White,  
 J. Witte,  A. Yamada,  Jun Yang,  K. Yao,  S. Yeganeh,  S. R. Yost,  
 Zhi-Qiang You,  A. Zech,  Igor Ying Zhang,  Xing Zhang,  Yan Zhao,  
 Ying Zhu,  B. R. Brooks,  G. K. L. Chan,  C. J. Cramer,  M. S. Gordon,  
 W. J. Hehre,  A. Klamt,  M. W. Schmidt,  C. D. Sherrill,  D. G. Truhlar,  
 A. Aspuru-Guzik,  R. Baer,  A. T. Bell,  N. A. Besley,  Jeng-Da Chai,  
 A. E. DePrince, III,  R. A. DiStasio Jr.,  A. Dreuw,  B. D. Dunietz,  
 T. R. Furlani,  Chao-Ping Hsu,  Yousung Jung,  Jing Kong,  D. S. Lambrecht,  
 WanZhen Liang,  C. Ochsenfeld,  V. A. Rassolov,  L. V. Slipchenko,  
 J. E. Subotnik,  T. Van Voorhis,  J. M. Herbert,  A. I. Krylov,  
 P. M. W. Gill,  M. Head-Gordon

 Contributors to earlier versions of Q-Chem not listed above: 
 R. D. Adamson,  B. Austin,  J. Baker,  G. J. O. Beran,  K. Brandhorst,  
 S. T. Brown,  E. F. C. Byrd,  A. K. Chakraborty,  C.-L. Cheng,  
 Siu Hung Chien,  D. M. Chipman,  D. L. Crittenden,  H. Dachsel,  
 R. J. Doerksen,  A. D. Dutoi,  L. Fusti-Molnar,  W. A. Goddard III,  
 A. Golubeva-Zadorozhnaya,  S. R. Gwaltney,  G. Hawkins,  A. Heyden,  
 S. Hirata,  G. Kedziora,  F. J. Keil,  C. Kelley,  Jihan Kim,  R. A. King,  
 R. Z. Khaliullin,  P. P. Korambath,  W. Kurlancheek,  A. M. Lee,  M. S. Lee,  
 S. V. Levchenko,  Ching Yeh Lin,  D. Liotard,  R. C. Lochan,  I. Lotan,  
 P. E. Maslen,  N. Nair,  D. P. O'Neill,  D. Neuhauser,  E. Neuscamman,  
 C. M. Oana,  R. Olson,  B. Peters,  R. Peverati,  P. A. Pieniazek,  
 Y. M. Rhee,  J. Ritchie,  M. A. Rohrdanz,  E. Rosta,  N. J. Russ,  
 H. F. Schaefer III,  N. E. Schultz,  N. Shenvi,  A. C. Simmonett,  A. Sodt,  
 D. Stuck,  K. S. Thanthiriwatte,  V. Vanovschi,  Tao Wang,  A. Warshel,  
 C. F. Williams,  Q. Wu,  X. Xu,  W. Zhang

 Please cite Q-Chem as follows:
 Y. Shao et al., Mol. Phys. 113, 184-215 (2015)
 DOI: 10.1080/00268976.2014.952696

 Q-Chem 5.2.1 for Intel X86 EM64T Linux

 Parts of Q-Chem use Armadillo 8.300.2 (Tropical Shenanigans).
 http://arma.sourceforge.net/

 Q-Chem begins on Sat Nov 30 18:14:02 2019  

Host: 
0

     Scratch files written to /scratch/taweetham/qchem31027//
NAlpha2: 264
NElect   264
Mult     1
The previous job contains 0 fragments, simply inherited here

Checking the input file for inconsistencies... 	...done.

--------------------------------------------------------------
User input:
--------------------------------------------------------------

$MOLECULE
READ
$END

$REM
   JOB_TYPE 	FREQUENCY
   BASIS 	6-311++G**
   METHOD	B3LYP	
$END


--------------------------------------------------------------
 ----------------------------------------------------------------
             Standard Nuclear Orientation (Angstroms)
    I     Atom           X                Y                Z
 ----------------------------------------------------------------
    1      C       0.0085268479    -1.5487665386    -0.0000000000
    2      C      -1.3019778166    -1.0443840251    -0.0000000000
    3      C      -1.5245949039     0.3402728884    -0.0000000000
    4      C      -0.4232010782     1.2130125160    -0.0000000000
    5      C       0.8904268922     0.7136697472     0.0000000000
    6      C       1.1078665250    -0.6746180231     0.0000000000
    7      Cl      0.2565090173    -3.2717195260     0.0000000000
    8      Br     -2.7594587716    -2.2664699947    -0.0000000000
    9      I      -3.5050456422     1.1206755212    -0.0000000000
   10      Cl     -0.6953701089     2.9339723783    -0.0000000000
   11      I       2.5309284650     2.0862362871     0.0000000000
   12      I       3.0778797577    -1.4885527150     0.0000000000
 ----------------------------------------------------------------
 Molecular Point Group                 Cs    NOp =  2
 Largest Abelian Subgroup              Cs    NOp =  2
 Nuclear Repulsion Energy =        3785.53093794 hartrees
 There are      132 alpha and      132 beta electrons
 Requested basis set is 6-311++G(d,p)
 There are 153 shells and 426 basis functions

 Total QAlloc Memory Limit   2000 MB
 Mega-Array Size       188 MB
 MEM_STATIC part       192 MB

                       Distance Matrix (Angstroms)
             C (  1)   C (  2)   C (  3)   C (  4)   C (  5)   C (  6)
   C (  2)  1.404217
   C (  3)  2.432886  1.402438
   C (  4)  2.795320  2.422414  1.405255
   C (  5)  2.428243  2.810230  2.443718  1.405333
   C (  6)  1.404522  2.438048  2.821322  2.430497  1.405213
   Cl(  7)  1.740707  2.718438  4.027260  4.535948  4.035490  2.733084
   Br(  8)  2.859518  1.902037  2.884441  4.191050  4.711995  4.182128
   I (  9)  4.412608  3.088849  2.128665  3.083228  4.414276  4.949953
   Cl( 10)  4.537667  4.024338  2.723030  1.742349  2.728460  4.034053
   I ( 11)  4.424450  4.948935  4.415389  3.080487  2.138968  3.106030
   I ( 12)  3.069943  4.402322  4.952512  4.422219  3.103987  2.131535
             Cl(  7)   Br(  8)   I (  9)   Cl( 10)   I ( 11)
   Br(  8)  3.179086
   I (  9)  5.782943  3.468235
   Cl( 10)  6.278271  5.595093  3.343998
   I ( 11)  5.820711  6.850858  6.112716  3.335815
   I ( 12)  3.337636  5.888945  7.081171  5.813445  3.616389

 A cutoff of  1.0D-11 yielded   6992 shell pairs
 There are     60589 function pairs (     67473 Cartesian)
 Smallest overlap matrix eigenvalue = 4.99E-07

 Q-Chem warning in module stvman/mkSTV.C, line 318:

 Overlap eigenvalue is smaller than square root of threshold
 Use THRESH >= 12 to get rid of this warning

 Linear dependence detected in AO basis
 Tighter screening thresholds may be required for diffuse basis sets
 Use S2THRESH > 14 and THRESH = 14 in case of SCF convergence issues
 Number of orthogonalized atomic orbitals = 424
 Maximum deviation from orthogonality = 1.900E-10
 Guess from superposition of atomic densities
 Warning:  Energy on first SCF cycle will be non-variational
 SAD guess density has 264.000000 electrons

 -----------------------------------------------------------------------
  General SCF calculation program by
  Eric Jon Sundstrom, Paul Horn, Yuezhi Mao, Dmitri Zuev, Alec White,
  David Stuck, Shaama M.S., Shane Yost, Joonho Lee, David Small,
  Daniel Levine, Susi Lehtola, Hugh Burton, Evgeny Epifanovsky,
  Bang C. Huynh
 -----------------------------------------------------------------------
 Exchange:     0.2000 Hartree-Fock + 0.0800 Slater + 0.7200 B88
 Correlation:  0.1900 VWN1RPA + 0.8100 LYP
 Using SG-1 standard quadrature grid
 using 4 threads for integral computing
 -------------------------------------------------------
 OpenMP Integral computing Module                
 Release: version 2.0, May 2017, Q-Chem Inc. Pleasanton 
 -------------------------------------------------------
 A restricted SCF calculation will be
 performed using DIIS
 SCF converges when DIIS error is below 1.0e-08
 ---------------------------------------
  Cycle       Energy         DIIS error
 ---------------------------------------
    1  -24484.0471596715      2.71e-02  
    2  -24481.7481638086      1.66e-03  
    3  -24481.6762463980      2.35e-03  
    4  -24481.7750662244      7.79e-04  
    5  -24481.7908645435      1.29e-04  
    6  -24481.7910768939      6.62e-05  
    7  -24481.7911626678      2.48e-05  
    8  -24481.7911763267      6.17e-06  
    9  -24481.7911770487      2.28e-06  
   10  -24481.7911771440      7.29e-07  
   11  -24481.7911771535      3.77e-07  
   12  -24481.7911771562      7.73e-08  
   13  -24481.7911771568      2.78e-08  
   14  -24481.7911771609      5.39e-09  Convergence criterion met
 ---------------------------------------
 SCF time:   CPU 276.96s  wall 73.00s 
 SCF   energy in the final basis set =   -24481.7911771609
 Total energy in the final basis set =   -24481.7911771609

 --------------------------------------------------------------
             Orbital Energies (a.u.) and Symmetries
 --------------------------------------------------------------

 Alpha MOs, Restricted
 -- Occupied --                  
*******-1165.89-1165.89 -482.86 -176.32 -176.32 -176.32 -165.72
  1 A'    2 A'    3 A'    4 A'    5 A'    6 A'    7 A'    8 A'                 
-165.72 -165.72 -165.72 -165.72 -165.72 -165.72 -165.72 -165.72
  9 A'   10 A'    1 A"    2 A"   11 A'   12 A'    3 A"   13 A'                 
-101.58 -101.58  -62.51  -56.33  -56.33  -56.33  -35.82  -35.82
 14 A'   15 A'   16 A'   17 A'    4 A"   18 A'   19 A'   20 A'                 
-35.816 -31.310 -31.310 -31.310 -31.304 -31.304 -31.303 -31.303
 21 A'   22 A'   23 A'   24 A'    5 A"    6 A"   25 A'   26 A'                 
-31.303 -31.303 -22.961 -22.961 -22.960 -22.959 -22.959 -22.959
  7 A"   27 A'   28 A'   29 A'   30 A'    8 A"    9 A"   31 A'                 
-22.959 -22.959 -22.958 -22.954 -22.954 -22.954 -22.954 -22.954
 32 A'   10 A"   33 A'   34 A'   11 A"   12 A"   35 A'   36 A'                 
-22.954 -10.289 -10.288 -10.282 -10.273 -10.273 -10.272  -9.497
 13 A"   37 A'   38 A'   39 A'   40 A'   41 A'   42 A'   43 A'                 
 -9.497  -8.718  -7.262  -7.261  -7.252  -7.251  -7.251  -7.251
 44 A'   45 A'   46 A'   47 A'   14 A"   15 A"   48 A'   49 A'                 
 -6.551  -6.537  -6.536  -6.366  -6.366  -6.365  -4.779  -4.779
 50 A'   16 A"   51 A'   52 A'   53 A'   54 A'   55 A'   56 A'                 
 -4.779  -4.764  -4.764  -4.763  -4.763  -4.763  -4.762  -2.662
 57 A'   17 A"   18 A"   19 A"   58 A'   59 A'   60 A'   61 A'                 
 -2.658  -2.657  -2.646  -2.646  -2.045  -2.045  -2.044  -2.040
 20 A"   62 A'   21 A"   63 A'   64 A'   65 A'   66 A'   22 A"                 
 -2.040  -2.039  -2.039  -2.039  -2.039  -2.026  -2.026  -2.026
 23 A"   24 A"   67 A'   68 A'   69 A'   25 A"   70 A'   26 A"                 
 -2.026  -2.026  -2.026  -0.953  -0.916  -0.865  -0.849  -0.792
 71 A'   27 A"   72 A'   73 A'   74 A'   75 A'   76 A'   77 A'                 
 -0.760  -0.711  -0.681  -0.657  -0.620  -0.602  -0.552  -0.509
 78 A'   79 A'   80 A'   81 A'   82 A'   83 A'   84 A'   85 A'                 
 -0.483  -0.463  -0.439  -0.416  -0.406  -0.406  -0.381  -0.371
 86 A'   28 A"   87 A'   88 A'   89 A'   29 A"   90 A'   30 A"                 
 -0.355  -0.355  -0.352  -0.325  -0.316  -0.300  -0.298  -0.291
 91 A'   92 A'   31 A"   93 A'   32 A"   94 A'   33 A"   34 A"                 
 -0.273  -0.265  -0.259  -0.252
 95 A'   35 A"   36 A"   96 A'                                                 
 -- Virtual --                   
 -0.109  -0.072  -0.068  -0.067  -0.048  -0.015  -0.003   0.003
 97 A'   37 A"   98 A'   38 A"   99 A'  100 A'  101 A'  102 A'                 
  0.018   0.031   0.034   0.045   0.052   0.060   0.064   0.067
103 A'  104 A'  105 A'   39 A"  106 A'  107 A'   40 A"   41 A"                 
  0.073   0.081   0.083   0.083   0.086   0.096   0.101   0.110
108 A'  109 A'  110 A'   42 A"  111 A'   43 A"  112 A'  113 A'                 
  0.113   0.123   0.130   0.136   0.144   0.147   0.158   0.162
 44 A"  114 A'  115 A'   45 A"  116 A'   46 A"   47 A"  117 A'                 
  0.163   0.172   0.174   0.178   0.194   0.197   0.202   0.206
118 A'  119 A'  120 A'  121 A'  122 A'  123 A'   48 A"  124 A'                 
  0.213   0.215   0.217   0.228   0.233   0.240   0.249   0.253
125 A'  126 A'  127 A'  128 A'  129 A'   49 A"  130 A'   50 A"                 
  0.265   0.281   0.289   0.291   0.297   0.304   0.348   0.364
131 A'  132 A'  133 A'   51 A"  134 A'  135 A'  136 A'  137 A'                 
  0.372   0.379   0.379   0.395   0.398   0.406   0.412   0.415
 52 A"  138 A'   53 A"  139 A'   54 A"  140 A'   55 A"  141 A'                 
  0.422   0.426   0.430   0.435   0.443   0.448   0.457   0.474
 56 A"  142 A'  143 A'  144 A'   57 A"   58 A"  145 A'   59 A"                 
  0.486   0.493   0.495   0.496   0.504   0.511   0.513   0.515
146 A'  147 A'   60 A"  148 A'  149 A'  150 A'   61 A"  151 A'                 
  0.530   0.534   0.537   0.555   0.556   0.571   0.586   0.594
152 A'  153 A'   62 A"   63 A"  154 A'  155 A'   64 A"   65 A"                 
  0.600   0.608   0.610   0.620   0.671   0.685   0.701   0.712
156 A'  157 A'   66 A"  158 A'   67 A"  159 A'  160 A'  161 A'                 
  0.720   0.734   0.752   0.759   0.769   0.790   0.815   0.818
 68 A"  162 A'  163 A'  164 A'  165 A'  166 A'   69 A"  167 A'                 
  0.822   0.828   0.833   0.840   0.850   0.866   0.875   0.911
168 A'  169 A'   70 A"  170 A'   71 A"  171 A'  172 A'  173 A'                 
  0.919   0.937   0.941   0.946   0.948   0.977   1.017   1.039
174 A'  175 A'   72 A"  176 A'   73 A"  177 A'  178 A'  179 A'                 
  1.077   1.086   1.116   1.150   1.177   1.178   1.210   1.213
180 A'  181 A'   74 A"  182 A'   75 A"  183 A'  184 A'   76 A"                 
  1.224   1.261   1.272   1.338   1.341   1.359   1.381   1.384
185 A'   77 A"   78 A"  186 A'   79 A"   80 A"   81 A"  187 A'                 
  1.386   1.428   1.438   1.445   1.464   1.477   1.481   1.548
188 A'  189 A'  190 A'  191 A'  192 A'  193 A'  194 A'  195 A'                 
  1.555   1.570   1.620   1.720   1.732   1.758   1.773   1.814
196 A'  197 A'  198 A'   82 A"   83 A"  199 A'  200 A'  201 A'                 
  1.818   1.842   1.845   1.909   1.996   2.015   2.076   2.128
202 A'   84 A"   85 A"   86 A"  203 A'   87 A"  204 A'  205 A'                 
  2.172   2.208   2.223   2.239   2.246   2.250   2.257   2.288
206 A'  207 A'  208 A'  209 A'   88 A"   89 A"   90 A"  210 A'                 
  2.329   2.386   2.448   2.494   2.540   2.557   2.570   2.698
211 A'  212 A'  213 A'  214 A'  215 A'  216 A'   91 A"   92 A"                 
  2.722   2.776   2.817   2.826   2.874   2.982   3.037   3.057
 93 A"  217 A'   94 A"   95 A"  218 A'  219 A'   96 A"  220 A'                 
  3.083   3.125   3.202   3.369   3.433   3.619   3.792   3.854
221 A'  222 A'  223 A'  224 A'  225 A'  226 A'  227 A'  228 A'                 
  3.943   3.961   3.966   3.974   3.989   3.996   4.011   4.028
 97 A"   98 A"   99 A"  229 A'  100 A"  101 A"  102 A"  230 A'                 
  4.029   4.044   4.059   4.086   4.101   4.143   4.178   4.242
231 A'  103 A"  232 A'  104 A"  233 A'  234 A'  235 A'  236 A'                 
  4.251   4.279   4.311   4.400   4.412   4.478   4.571   4.786
237 A'  238 A'  239 A'  240 A'  241 A'  242 A'  243 A'  244 A'                 
  5.998   6.016   6.045   6.083   6.102   6.108   6.134   6.154
105 A"  106 A"  107 A"  245 A'  246 A'  247 A'  248 A'  249 A'                 
  6.198   6.742   7.553   7.664   7.738   9.747   9.781  23.176
250 A'  251 A'  108 A"  252 A'  253 A'  254 A'  255 A'  256 A'                 
 23.756  23.759  23.901  23.920  23.989  25.802  25.832  26.130
257 A'  258 A'  259 A'  260 A'  261 A'  109 A"  110 A"  262 A'                 
 26.178  26.570  26.636  27.850  27.899  27.966  28.339  28.353
263 A'  264 A'  265 A'  266 A'  267 A'  268 A'  111 A"  112 A"                 
 28.374  28.399  28.408  28.416  28.420  28.438  28.443  28.522
113 A"  269 A'  270 A'  271 A'  272 A'  273 A'  274 A'  114 A"                 
 28.528  28.530  28.539  28.542  28.552  28.558  28.561  28.567
115 A"  116 A"  275 A'  117 A"  118 A"  276 A'  277 A'  119 A"                 
 28.596  28.618  28.634  28.689  28.724  28.760  47.995 127.881
278 A'  279 A'  280 A'  281 A'  282 A'  283 A'  284 A'  120 A"                 
127.891 127.908 127.937 127.942 127.946 127.960 127.969 127.993
121 A"  122 A"  285 A'  286 A'  287 A'  288 A'  289 A'  290 A'                 
151.645 151.689 151.745 215.737 215.777 289.750 289.862 289.963
291 A'  292 A'  293 A'  294 A'  295 A'  123 A"  296 A'  297 A'                 
*******1901.8081901.8541901.911
298 A'  299 A'  300 A'  301 A'                                                 

 Beta MOs, Restricted
 -- Occupied --                  
*******-1165.89-1165.89 -482.86 -176.32 -176.32 -176.32 -165.72
  1 A'    2 A'    3 A'    4 A'    5 A'    6 A'    7 A'    8 A'                 
-165.72 -165.72 -165.72 -165.72 -165.72 -165.72 -165.72 -165.72
  9 A'   10 A'    1 A"    2 A"   11 A'   12 A'    3 A"   13 A'                 
-101.58 -101.58  -62.51  -56.33  -56.33  -56.33  -35.82  -35.82
 14 A'   15 A'   16 A'   17 A'    4 A"   18 A'   19 A'   20 A'                 
-35.816 -31.310 -31.310 -31.310 -31.304 -31.304 -31.303 -31.303
 21 A'   22 A'   23 A'   24 A'    5 A"    6 A"   25 A'   26 A'                 
-31.303 -31.303 -22.961 -22.961 -22.960 -22.959 -22.959 -22.959
  7 A"   27 A'   28 A'   29 A'   30 A'    8 A"    9 A"   31 A'                 
-22.959 -22.959 -22.958 -22.954 -22.954 -22.954 -22.954 -22.954
 32 A'   10 A"   33 A'   34 A'   11 A"   12 A"   35 A'   36 A'                 
-22.954 -10.289 -10.288 -10.282 -10.273 -10.273 -10.272  -9.497
 13 A"   37 A'   38 A'   39 A'   40 A'   41 A'   42 A'   43 A'                 
 -9.497  -8.718  -7.262  -7.261  -7.252  -7.251  -7.251  -7.251
 44 A'   45 A'   46 A'   47 A'   14 A"   15 A"   48 A'   49 A'                 
 -6.551  -6.537  -6.536  -6.366  -6.366  -6.365  -4.779  -4.779
 50 A'   16 A"   51 A'   52 A'   53 A'   54 A'   55 A'   56 A'                 
 -4.779  -4.764  -4.764  -4.763  -4.763  -4.763  -4.762  -2.662
 57 A'   17 A"   18 A"   19 A"   58 A'   59 A'   60 A'   61 A'                 
 -2.658  -2.657  -2.646  -2.646  -2.045  -2.045  -2.044  -2.040
 20 A"   62 A'   21 A"   63 A'   64 A'   65 A'   66 A'   22 A"                 
 -2.040  -2.039  -2.039  -2.039  -2.039  -2.026  -2.026  -2.026
 23 A"   24 A"   67 A'   68 A'   69 A'   25 A"   70 A'   26 A"                 
 -2.026  -2.026  -2.026  -0.953  -0.916  -0.865  -0.849  -0.792
 71 A'   27 A"   72 A'   73 A'   74 A'   75 A'   76 A'   77 A'                 
 -0.760  -0.711  -0.681  -0.657  -0.620  -0.602  -0.552  -0.509
 78 A'   79 A'   80 A'   81 A'   82 A'   83 A'   84 A'   85 A'                 
 -0.483  -0.463  -0.439  -0.416  -0.406  -0.406  -0.381  -0.371
 86 A'   28 A"   87 A'   88 A'   89 A'   29 A"   90 A'   30 A"                 
 -0.355  -0.355  -0.352  -0.325  -0.316  -0.300  -0.298  -0.291
 91 A'   92 A'   31 A"   93 A'   32 A"   94 A'   33 A"   34 A"                 
 -0.273  -0.265  -0.259  -0.252
 95 A'   35 A"   36 A"   96 A'                                                 
 -- Virtual --                   
 -0.109  -0.072  -0.068  -0.067  -0.048  -0.015  -0.003   0.003
 97 A'   37 A"   98 A'   38 A"   99 A'  100 A'  101 A'  102 A'                 
  0.018   0.031   0.034   0.045   0.052   0.060   0.064   0.067
103 A'  104 A'  105 A'   39 A"  106 A'  107 A'   40 A"   41 A"                 
  0.073   0.081   0.083   0.083   0.086   0.096   0.101   0.110
108 A'  109 A'  110 A'   42 A"  111 A'   43 A"  112 A'  113 A'                 
  0.113   0.123   0.130   0.136   0.144   0.147   0.158   0.162
 44 A"  114 A'  115 A'   45 A"  116 A'   46 A"   47 A"  117 A'                 
  0.163   0.172   0.174   0.178   0.194   0.197   0.202   0.206
118 A'  119 A'  120 A'  121 A'  122 A'  123 A'   48 A"  124 A'                 
  0.213   0.215   0.217   0.228   0.233   0.240   0.249   0.253
125 A'  126 A'  127 A'  128 A'  129 A'   49 A"  130 A'   50 A"                 
  0.265   0.281   0.289   0.291   0.297   0.304   0.348   0.364
131 A'  132 A'  133 A'   51 A"  134 A'  135 A'  136 A'  137 A'                 
  0.372   0.379   0.379   0.395   0.398   0.406   0.412   0.415
 52 A"  138 A'   53 A"  139 A'   54 A"  140 A'   55 A"  141 A'                 
  0.422   0.426   0.430   0.435   0.443   0.448   0.457   0.474
 56 A"  142 A'  143 A'  144 A'   57 A"   58 A"  145 A'   59 A"                 
  0.486   0.493   0.495   0.496   0.504   0.511   0.513   0.515
146 A'  147 A'   60 A"  148 A'  149 A'  150 A'   61 A"  151 A'                 
  0.530   0.534   0.537   0.555   0.556   0.571   0.586   0.594
152 A'  153 A'   62 A"   63 A"  154 A'  155 A'   64 A"   65 A"                 
  0.600   0.608   0.610   0.620   0.671   0.685   0.701   0.712
156 A'  157 A'   66 A"  158 A'   67 A"  159 A'  160 A'  161 A'                 
  0.720   0.734   0.752   0.759   0.769   0.790   0.815   0.818
 68 A"  162 A'  163 A'  164 A'  165 A'  166 A'   69 A"  167 A'                 
  0.822   0.828   0.833   0.840   0.850   0.866   0.875   0.911
168 A'  169 A'   70 A"  170 A'   71 A"  171 A'  172 A'  173 A'                 
  0.919   0.937   0.941   0.946   0.948   0.977   1.017   1.039
174 A'  175 A'   72 A"  176 A'   73 A"  177 A'  178 A'  179 A'                 
  1.077   1.086   1.116   1.150   1.177   1.178   1.210   1.213
180 A'  181 A'   74 A"  182 A'   75 A"  183 A'  184 A'   76 A"                 
  1.224   1.261   1.272   1.338   1.341   1.359   1.381   1.384
185 A'   77 A"   78 A"  186 A'   79 A"   80 A"   81 A"  187 A'                 
  1.386   1.428   1.438   1.445   1.464   1.477   1.481   1.548
188 A'  189 A'  190 A'  191 A'  192 A'  193 A'  194 A'  195 A'                 
  1.555   1.570   1.620   1.720   1.732   1.758   1.773   1.814
196 A'  197 A'  198 A'   82 A"   83 A"  199 A'  200 A'  201 A'                 
  1.818   1.842   1.845   1.909   1.996   2.015   2.076   2.128
202 A'   84 A"   85 A"   86 A"  203 A'   87 A"  204 A'  205 A'                 
  2.172   2.208   2.223   2.239   2.246   2.250   2.257   2.288
206 A'  207 A'  208 A'  209 A'   88 A"   89 A"   90 A"  210 A'                 
  2.329   2.386   2.448   2.494   2.540   2.557   2.570   2.698
211 A'  212 A'  213 A'  214 A'  215 A'  216 A'   91 A"   92 A"                 
  2.722   2.776   2.817   2.826   2.874   2.982   3.037   3.057
 93 A"  217 A'   94 A"   95 A"  218 A'  219 A'   96 A"  220 A'                 
  3.083   3.125   3.202   3.369   3.433   3.619   3.792   3.854
221 A'  222 A'  223 A'  224 A'  225 A'  226 A'  227 A'  228 A'                 
  3.943   3.961   3.966   3.974   3.989   3.996   4.011   4.028
 97 A"   98 A"   99 A"  229 A'  100 A"  101 A"  102 A"  230 A'                 
  4.029   4.044   4.059   4.086   4.101   4.143   4.178   4.242
231 A'  103 A"  232 A'  104 A"  233 A'  234 A'  235 A'  236 A'                 
  4.251   4.279   4.311   4.400   4.412   4.478   4.571   4.786
237 A'  238 A'  239 A'  240 A'  241 A'  242 A'  243 A'  244 A'                 
  5.998   6.016   6.045   6.083   6.102   6.108   6.134   6.154
105 A"  106 A"  107 A"  245 A'  246 A'  247 A'  248 A'  249 A'                 
  6.198   6.742   7.553   7.664   7.738   9.747   9.781  23.176
250 A'  251 A'  108 A"  252 A'  253 A'  254 A'  255 A'  256 A'                 
 23.756  23.759  23.901  23.920  23.989  25.802  25.832  26.130
257 A'  258 A'  259 A'  260 A'  261 A'  109 A"  110 A"  262 A'                 
 26.178  26.570  26.636  27.850  27.899  27.966  28.339  28.353
263 A'  264 A'  265 A'  266 A'  267 A'  268 A'  111 A"  112 A"                 
 28.374  28.399  28.408  28.416  28.420  28.438  28.443  28.522
113 A"  269 A'  270 A'  271 A'  272 A'  273 A'  274 A'  114 A"                 
 28.528  28.530  28.539  28.542  28.552  28.558  28.561  28.567
115 A"  116 A"  275 A'  117 A"  118 A"  276 A'  277 A'  119 A"                 
 28.596  28.618  28.634  28.689  28.724  28.760  47.995 127.881
278 A'  279 A'  280 A'  281 A'  282 A'  283 A'  284 A'  120 A"                 
127.891 127.908 127.937 127.942 127.946 127.960 127.969 127.993
121 A"  122 A"  285 A'  286 A'  287 A'  288 A'  289 A'  290 A'                 
151.645 151.689 151.745 215.737 215.777 289.750 289.862 289.963
291 A'  292 A'  293 A'  294 A'  295 A'  123 A"  296 A'  297 A'                 
*******1901.8081901.8541901.911
298 A'  299 A'  300 A'  301 A'                                                 
 --------------------------------------------------------------

          Ground-State Mulliken Net Atomic Charges

     Atom                 Charge (a.u.)
  ----------------------------------------
      1 C                    -0.114469
      2 C                    -0.514981
      3 C                    -0.096414
      4 C                     0.084366
      5 C                    -0.521810
      6 C                    -0.060569
      7 Cl                    0.541712
      8 Br                   -0.241637
      9 I                     0.106294
     10 Cl                    0.597619
     11 I                     0.108158
     12 I                     0.111730
  ----------------------------------------
  Sum of atomic charges =     0.000000

 -----------------------------------------------------------------
                    Cartesian Multipole Moments
 -----------------------------------------------------------------
    Charge (ESU x 10^10)
                -0.0000
    Dipole Moment (Debye)
         X       0.2031      Y       0.1428      Z       0.0000
       Tot       0.2483
    Quadrupole Moments (Debye-Ang)
        XX    -152.6523     XY       0.0200     YY    -159.9968
        XZ       0.0000     YZ       0.0000     ZZ    -164.3757
    Octopole Moments (Debye-Ang^2)
       XXX      10.8242    XXY       7.0820    XYY       7.7573
       YYY       9.2337    XXZ      -0.0000    XYZ      -0.0000
       YYZ       0.0000    XZZ       3.0276    YZZ       2.3061
       ZZZ       0.0000
    Hexadecapole Moments (Debye-Ang^3)
      XXXX   -5638.3343   XXXY      -4.5146   XXYY   -1508.3601
      XYYY      70.9601   YYYY   -3618.8666   XXXZ       0.0000
      XXYZ       0.0000   XYYZ       0.0000   YYYZ       0.0000
      XXZZ   -1069.0674   XYZZ      12.5058   YYZZ    -675.2728
      XZZZ       0.0000   YZZZ       0.0000   ZZZZ    -214.0508
 -----------------------------------------------------------------
 Calculating MO derivatives via CPSCF
    1     0    39    0.0150191  
    2     0    39    0.0060130  
    3     0    39    0.0013840  
    4     0    39    0.0002071  
    5    22    17    0.0000297  
    6    37     2    0.0000017  
    7    39     0    0.0000001  Converged
 Time for AOints: 352.2 s (CPU) 88.5 s (wall)
 ------------------------------------------------------------------------------
                     AOints        : Timing summary (seconds)
 ------------------------------------------------------------------------------
     job step          cpu (% of tot)      sys (% of tot)     wall (% of tot)
 ------------------------------------------------------------------------------
  AOints            0.3522E+03 ( 8.7)   0.1600E-04 ( 5.8)   0.8850E+02 ( 8.6)
 ------------------------------------------------------------------------------
   Grand Totals     0.4030E+04          0.2740E-03          0.1030E+04
 ------------------------------------------------------------------------------
 Polarizability Matrix (a.u.)
            1           2           3
    1-282.0164867   0.6780238   0.0000000
    2   0.6780238-239.8669260   0.0000000
    3   0.0000000   0.0000000-116.2805952
 Calculating analytic Hessian of the SCF energy

 Direct stationary perturbation theory relativistic correction:

 rels  =     309.253951439015
 relv  =   -1037.725558582797
 rel2e =     146.413450696751
 E_rel =    -582.058156447031

 Hessian of the SCF Energy
            1           2           3           4           5           6
    1   0.5722988   0.0137606   0.0000000  -0.2579113   0.0343520  -0.0000000
    2   0.0137606   0.4918388  -0.0000000   0.0941721  -0.1131804  -0.0000000
    3   0.0000000  -0.0000000   0.1090304   0.0000000   0.0000000  -0.0537733
    4  -0.2579113   0.0941721   0.0000000   0.5168107  -0.0473007   0.0000000
    5   0.0343520  -0.1131804   0.0000000  -0.0473007   0.5404523  -0.0000000
    6  -0.0000000  -0.0000000  -0.0537733   0.0000000  -0.0000000   0.1026726
    7   0.0138572   0.0279084  -0.0000000  -0.0961828   0.0552052   0.0000000
    8   0.0817867  -0.0119990   0.0000000   0.0103378  -0.2845867   0.0000000
    9  -0.0000000   0.0000000   0.0044067   0.0000000  -0.0000000  -0.0497169
   10  -0.0666655  -0.0097246  -0.0000000   0.0442127  -0.0647447  -0.0000000
   11  -0.0099407  -0.0021587  -0.0000000  -0.0116172  -0.0410200   0.0000000
   12   0.0000000   0.0000000   0.0019221  -0.0000000   0.0000000   0.0020330
   13   0.0430645  -0.0112466   0.0000000  -0.0269733   0.0321387  -0.0000000
   14  -0.0633611  -0.0408790  -0.0000000   0.0321429  -0.0383652  -0.0000000
   15   0.0000000   0.0000000   0.0031300   0.0000000   0.0000000   0.0016648
   16  -0.2093833  -0.1198039  -0.0000000  -0.0530580   0.0109073   0.0000000
   17  -0.0669061  -0.1623535   0.0000000  -0.0458715   0.0527267   0.0000000
   18   0.0000000  -0.0000000  -0.0506008  -0.0000000   0.0000000   0.0051024
   19  -0.0398039   0.0163689  -0.0000000  -0.0061249   0.0284124   0.0000000
   20   0.0177872  -0.1561057  -0.0000000   0.0088476  -0.0338035   0.0000000
   21  -0.0000000   0.0000000  -0.0236553   0.0000000   0.0000000   0.0034465
   22  -0.0307147  -0.0217708  -0.0000000  -0.1017524  -0.0550383   0.0000000
   23  -0.0065542  -0.0036137  -0.0000000  -0.0569079  -0.0737475  -0.0000000
   24   0.0000000  -0.0000000   0.0031482  -0.0000000   0.0000000  -0.0191592
   25   0.0032255   0.0004312   0.0000000  -0.0173934   0.0104390  -0.0000000
   26  -0.0016919  -0.0020513  -0.0000000   0.0210220  -0.0098754  -0.0000000
   27  -0.0000000  -0.0000000   0.0025593   0.0000000   0.0000000   0.0016581
   28   0.0002944   0.0000334  -0.0000000  -0.0023426  -0.0003833   0.0000000
   29   0.0002294  -0.0001050   0.0000000  -0.0032848   0.0020253  -0.0000000
   30  -0.0000000   0.0000000  -0.0009031   0.0000000  -0.0000000   0.0040571
   31   0.0021520   0.0008645  -0.0000000  -0.0005420   0.0000038  -0.0000000
   32   0.0026718  -0.0011710   0.0000000  -0.0001515  -0.0004576  -0.0000000
   33   0.0000000  -0.0000000   0.0027065  -0.0000000   0.0000000  -0.0005831
   34  -0.0304133   0.0090066  -0.0000000   0.0012567  -0.0039910  -0.0000000
   35  -0.0021335   0.0017784  -0.0000000  -0.0013889  -0.0001687  -0.0000000
   36  -0.0000000  -0.0000000   0.0020293  -0.0000000  -0.0000000   0.0025980
            7           8           9          10          11          12
    1   0.0138572   0.0817867  -0.0000000  -0.0666655  -0.0099407   0.0000000
    2   0.0279084  -0.0119990   0.0000000  -0.0097246  -0.0021587   0.0000000
    3  -0.0000000   0.0000000   0.0044067  -0.0000000  -0.0000000   0.0019221
    4  -0.0961828   0.0103378   0.0000000   0.0442127  -0.0116172  -0.0000000
    5   0.0552052  -0.2845867  -0.0000000  -0.0647447  -0.0410200   0.0000000
    6   0.0000000   0.0000000  -0.0497169  -0.0000000   0.0000000   0.0020330
    7   0.4121877   0.0620194   0.0000000  -0.2088444  -0.1191560   0.0000000
    8   0.0620194   0.5420965  -0.0000000  -0.0662318  -0.1613509  -0.0000000
    9   0.0000000  -0.0000000   0.0897403  -0.0000000   0.0000000  -0.0504183
   10  -0.2088444  -0.0662318  -0.0000000   0.5630127   0.0141619   0.0000000
   11  -0.1191560  -0.1613509   0.0000000   0.0141619   0.4854973  -0.0000000
   12   0.0000000  -0.0000000  -0.0504183   0.0000000  -0.0000000   0.1081523
   13  -0.0525012  -0.0448179  -0.0000000  -0.2564968   0.0880424  -0.0000000
   14   0.0111395   0.0514385   0.0000000   0.0346101  -0.1106036  -0.0000000
   15  -0.0000000   0.0000000   0.0057097   0.0000000  -0.0000000  -0.0502874
   16  -0.0088086  -0.0221030   0.0000000   0.0135777   0.0279652   0.0000000
   17  -0.0219660  -0.0550747   0.0000000   0.0811499  -0.0120593   0.0000000
   18  -0.0000000  -0.0000000   0.0014227  -0.0000000   0.0000000   0.0029650
   19  -0.0031723  -0.0011066   0.0000000   0.0002321  -0.0000074  -0.0000000
   20   0.0017656   0.0027251   0.0000000  -0.0000233  -0.0001918   0.0000000
   21  -0.0000000   0.0000000   0.0037025   0.0000000  -0.0000000  -0.0008865
   22  -0.0074871  -0.0106022  -0.0000000   0.0019407   0.0011257  -0.0000000
   23  -0.0248994  -0.0241095  -0.0000000   0.0033722  -0.0013252   0.0000000
   24   0.0000000  -0.0000000   0.0018541   0.0000000  -0.0000000   0.0034695
   25  -0.0503888   0.0049599   0.0000000  -0.0295558   0.0082678  -0.0000000
   26   0.0052323  -0.0187749  -0.0000000  -0.0023538   0.0018815   0.0000000
   27  -0.0000000  -0.0000000  -0.0112566   0.0000000  -0.0000000   0.0018358
   28   0.0028942  -0.0180378  -0.0000000  -0.0397373   0.0178876  -0.0000000
   29   0.0013770  -0.0413830   0.0000000   0.0175636  -0.1536253  -0.0000000
   30  -0.0000000   0.0000000   0.0026135  -0.0000000  -0.0000000  -0.0232872
   31  -0.0007761   0.0036726   0.0000000  -0.0245848  -0.0171951   0.0000000
   32   0.0012026   0.0014555   0.0000000  -0.0063851  -0.0031371   0.0000000
   33   0.0000000  -0.0000000   0.0025627  -0.0000000  -0.0000000   0.0017915
   34  -0.0007776   0.0001228   0.0000000   0.0029086   0.0004662  -0.0000000
   35   0.0001717  -0.0004360  -0.0000000  -0.0013939  -0.0019071   0.0000000
   36  -0.0000000  -0.0000000  -0.0006204   0.0000000   0.0000000   0.0027101
           13          14          15          16          17          18
    1   0.0430645  -0.0633611   0.0000000  -0.2093833  -0.0669061   0.0000000
    2  -0.0112466  -0.0408790   0.0000000  -0.1198039  -0.1623535  -0.0000000
    3   0.0000000  -0.0000000   0.0031300  -0.0000000   0.0000000  -0.0506008
    4  -0.0269733   0.0321429   0.0000000  -0.0530580  -0.0458715  -0.0000000
    5   0.0321387  -0.0383652   0.0000000   0.0109073   0.0527267   0.0000000
    6  -0.0000000  -0.0000000   0.0016648   0.0000000   0.0000000   0.0051024
    7  -0.0525012   0.0111395  -0.0000000  -0.0088086  -0.0219660  -0.0000000
    8  -0.0448179   0.0514385   0.0000000  -0.0221030  -0.0550747  -0.0000000
    9  -0.0000000   0.0000000   0.0057097   0.0000000   0.0000000   0.0014227
   10  -0.2564968   0.0346101   0.0000000   0.0135777   0.0811499  -0.0000000
   11   0.0880424  -0.1106036  -0.0000000   0.0279652  -0.0120593   0.0000000
   12  -0.0000000  -0.0000000  -0.0502874   0.0000000   0.0000000   0.0029650
   13   0.4408967  -0.0823955  -0.0000000  -0.0935725   0.0099687   0.0000000
   14  -0.0823955   0.5021286  -0.0000000   0.0487931  -0.2782390   0.0000000
   15  -0.0000000  -0.0000000   0.0907838  -0.0000000  -0.0000000  -0.0474359
   16  -0.0935725   0.0487931  -0.0000000   0.4108596   0.0668034  -0.0000000
   17   0.0099687  -0.2782390  -0.0000000   0.0668034   0.5265734  -0.0000000
   18   0.0000000   0.0000000  -0.0474359  -0.0000000  -0.0000000   0.0900090
   19  -0.0022258  -0.0005405  -0.0000000   0.0029077  -0.0179976  -0.0000000
   20  -0.0031319   0.0017525  -0.0000000   0.0009024  -0.0401527   0.0000000
   21  -0.0000000   0.0000000   0.0039762  -0.0000000  -0.0000000   0.0024869
   22  -0.0005486  -0.0003296   0.0000000  -0.0007387   0.0043151  -0.0000000
   23  -0.0005049  -0.0003817  -0.0000000   0.0014264   0.0011417   0.0000000
   24  -0.0000000   0.0000000  -0.0008398   0.0000000  -0.0000000   0.0031121
   25   0.0009782  -0.0038766   0.0000000  -0.0008021   0.0000504  -0.0000000
   26  -0.0014773  -0.0001495   0.0000000   0.0001664  -0.0004453   0.0000000
   27   0.0000000  -0.0000000   0.0025354  -0.0000000   0.0000000  -0.0005864
   28  -0.0065433   0.0291292  -0.0000000  -0.0029210  -0.0010345   0.0000000
   29   0.0100693  -0.0323043   0.0000000   0.0017831   0.0023443  -0.0000000
   30   0.0000000   0.0000000   0.0023806  -0.0000000  -0.0000000   0.0039518
   31  -0.0297765  -0.0162753   0.0000000  -0.0066508  -0.0096488  -0.0000000
   32  -0.0174623  -0.0434769  -0.0000000  -0.0193634  -0.0198053  -0.0000000
   33   0.0000000   0.0000000  -0.0126275   0.0000000   0.0000000   0.0009465
   34  -0.0163016   0.0109644   0.0000000  -0.0514097   0.0011361  -0.0000000
   35   0.0208172  -0.0109197   0.0000000   0.0025225  -0.0146567   0.0000000
   36  -0.0000000  -0.0000000   0.0010100   0.0000000   0.0000000  -0.0113731
           19          20          21          22          23          24
    1  -0.0398039   0.0177872  -0.0000000  -0.0307147  -0.0065542   0.0000000
    2   0.0163689  -0.1561057   0.0000000  -0.0217708  -0.0036137  -0.0000000
    3  -0.0000000  -0.0000000  -0.0236553  -0.0000000  -0.0000000   0.0031482
    4  -0.0061249   0.0088476   0.0000000  -0.1017524  -0.0569079  -0.0000000
    5   0.0284124  -0.0338035   0.0000000  -0.0550383  -0.0737475   0.0000000
    6   0.0000000   0.0000000   0.0034465   0.0000000  -0.0000000  -0.0191592
    7  -0.0031723   0.0017656  -0.0000000  -0.0074871  -0.0248994   0.0000000
    8  -0.0011066   0.0027251   0.0000000  -0.0106022  -0.0241095  -0.0000000
    9   0.0000000   0.0000000   0.0037025  -0.0000000  -0.0000000   0.0018541
   10   0.0002321  -0.0000233   0.0000000   0.0019407   0.0033722   0.0000000
   11  -0.0000074  -0.0001918  -0.0000000   0.0011257  -0.0013252  -0.0000000
   12  -0.0000000   0.0000000  -0.0008865  -0.0000000   0.0000000   0.0034695
   13  -0.0022258  -0.0031319  -0.0000000  -0.0005486  -0.0005049  -0.0000000
   14  -0.0005405   0.0017525   0.0000000  -0.0003296  -0.0003817   0.0000000
   15  -0.0000000  -0.0000000   0.0039762   0.0000000  -0.0000000  -0.0008398
   16   0.0029077   0.0009024  -0.0000000  -0.0007387   0.0014264   0.0000000
   17  -0.0179976  -0.0401527  -0.0000000   0.0043151   0.0011417  -0.0000000
   18  -0.0000000   0.0000000   0.0024869  -0.0000000   0.0000000   0.0031121
   19   0.0694845  -0.0239739   0.0000000  -0.0115100   0.0089192  -0.0000000
   20  -0.0239739   0.2299044  -0.0000000   0.0000517   0.0006810  -0.0000000
   21   0.0000000  -0.0000000   0.0105314   0.0000000  -0.0000000  -0.0000364
   22  -0.0115100   0.0000517   0.0000000   0.1514597   0.0763156   0.0000000
   23   0.0089192   0.0006810  -0.0000000   0.0763156   0.1148642   0.0000000
   24  -0.0000000  -0.0000000  -0.0000364   0.0000000   0.0000000   0.0079517
   25  -0.0002304   0.0001169   0.0000000   0.0004615  -0.0002283   0.0000000
   26   0.0009416  -0.0006055  -0.0000000   0.0069535  -0.0123761   0.0000000
   27  -0.0000000  -0.0000000   0.0001505  -0.0000000  -0.0000000   0.0003479
   28   0.0001455   0.0003267  -0.0000000   0.0001409  -0.0008351  -0.0000000
   29   0.0003062  -0.0018491   0.0000000  -0.0001273  -0.0009931   0.0000000
   30   0.0000000   0.0000000  -0.0001884  -0.0000000   0.0000000   0.0001552
   31   0.0000550   0.0001456   0.0000000  -0.0003769  -0.0003065  -0.0000000
   32  -0.0007183  -0.0007122   0.0000000  -0.0003308  -0.0002504  -0.0000000
   33  -0.0000000  -0.0000000   0.0001774   0.0000000   0.0000000  -0.0000931
   34  -0.0097576  -0.0028147   0.0000000  -0.0008743   0.0002029  -0.0000000
   35  -0.0106040  -0.0016426   0.0000000  -0.0005628   0.0001103   0.0000000
   36  -0.0000000   0.0000000   0.0002951  -0.0000000   0.0000000   0.0000898
           25          26          27          28          29          30
    1   0.0032255  -0.0016919  -0.0000000   0.0002944   0.0002294  -0.0000000
    2   0.0004312  -0.0020513  -0.0000000   0.0000334  -0.0001050   0.0000000
    3   0.0000000  -0.0000000   0.0025593  -0.0000000   0.0000000  -0.0009031
    4  -0.0173934   0.0210220   0.0000000  -0.0023426  -0.0032848   0.0000000
    5   0.0104390  -0.0098754   0.0000000  -0.0003833   0.0020253  -0.0000000
    6  -0.0000000  -0.0000000   0.0016581   0.0000000  -0.0000000   0.0040571
    7  -0.0503888   0.0052323  -0.0000000   0.0028942   0.0013770  -0.0000000
    8   0.0049599  -0.0187749  -0.0000000  -0.0180378  -0.0413830   0.0000000
    9   0.0000000  -0.0000000  -0.0112566  -0.0000000   0.0000000   0.0026135
   10  -0.0295558  -0.0023538   0.0000000  -0.0397373   0.0175636  -0.0000000
   11   0.0082678   0.0018815  -0.0000000   0.0178876  -0.1536253  -0.0000000
   12  -0.0000000   0.0000000   0.0018358  -0.0000000  -0.0000000  -0.0232872
   13   0.0009782  -0.0014773   0.0000000  -0.0065433   0.0100693   0.0000000
   14  -0.0038766  -0.0001495  -0.0000000   0.0291292  -0.0323043   0.0000000
   15   0.0000000   0.0000000   0.0025354  -0.0000000   0.0000000   0.0023806
   16  -0.0008021   0.0001664  -0.0000000  -0.0029210   0.0017831  -0.0000000
   17   0.0000504  -0.0004453   0.0000000  -0.0010345   0.0023443  -0.0000000
   18  -0.0000000   0.0000000  -0.0005864   0.0000000  -0.0000000   0.0039518
   19  -0.0002304   0.0009416  -0.0000000   0.0001455   0.0003062   0.0000000
   20   0.0001169  -0.0006055  -0.0000000   0.0003267  -0.0018491   0.0000000
   21   0.0000000  -0.0000000   0.0001505  -0.0000000   0.0000000  -0.0001884
   22   0.0004615   0.0069535  -0.0000000   0.0001409  -0.0001273  -0.0000000
   23  -0.0002283  -0.0123761  -0.0000000  -0.0008351  -0.0009931   0.0000000
   24   0.0000000   0.0000000   0.0003479  -0.0000000   0.0000000   0.0001552
   25   0.1040196  -0.0178366   0.0000000  -0.0093927  -0.0027458  -0.0000000
   26  -0.0178366   0.0442487   0.0000000  -0.0105772  -0.0018561  -0.0000000
   27   0.0000000   0.0000000   0.0024574  -0.0000000   0.0000000   0.0002687
   28  -0.0093927  -0.0105772  -0.0000000   0.0707954  -0.0246721   0.0000000
   29  -0.0027458  -0.0018561   0.0000000  -0.0246721   0.2272032  -0.0000000
   30  -0.0000000  -0.0000000   0.0002687   0.0000000  -0.0000000   0.0104700
   31  -0.0005891  -0.0005099   0.0000000  -0.0131383  -0.0005028   0.0000000
   32   0.0002824   0.0000737   0.0000000   0.0072643   0.0010193  -0.0000000
   33   0.0000000  -0.0000000   0.0001008  -0.0000000   0.0000000   0.0003179
   34  -0.0003326   0.0001309   0.0000000  -0.0001952   0.0000042  -0.0000000
   35   0.0001397  -0.0000697  -0.0000000   0.0008988  -0.0004762  -0.0000000
   36  -0.0000000   0.0000000  -0.0000707   0.0000000  -0.0000000   0.0001637
           31          32          33          34          35          36
    1   0.0021520   0.0026718   0.0000000  -0.0304133  -0.0021335  -0.0000000
    2   0.0008645  -0.0011710  -0.0000000   0.0090066   0.0017784  -0.0000000
    3  -0.0000000   0.0000000   0.0027065  -0.0000000  -0.0000000   0.0020293
    4  -0.0005420  -0.0001515  -0.0000000   0.0012567  -0.0013889  -0.0000000
    5   0.0000038  -0.0004576   0.0000000  -0.0039910  -0.0001687  -0.0000000
    6  -0.0000000  -0.0000000  -0.0005831  -0.0000000  -0.0000000   0.0025980
    7  -0.0007761   0.0012026   0.0000000  -0.0007776   0.0001717  -0.0000000
    8   0.0036726   0.0014555  -0.0000000   0.0001228  -0.0004360  -0.0000000
    9   0.0000000   0.0000000   0.0025627   0.0000000  -0.0000000  -0.0006204
   10  -0.0245848  -0.0063851  -0.0000000   0.0029086  -0.0013939   0.0000000
   11  -0.0171951  -0.0031371  -0.0000000   0.0004662  -0.0019071   0.0000000
   12   0.0000000   0.0000000   0.0017915  -0.0000000   0.0000000   0.0027101
   13  -0.0297765  -0.0174623   0.0000000  -0.0163016   0.0208172  -0.0000000
   14  -0.0162753  -0.0434769   0.0000000   0.0109644  -0.0109197  -0.0000000
   15   0.0000000  -0.0000000  -0.0126275   0.0000000   0.0000000   0.0010100
   16  -0.0066508  -0.0193634   0.0000000  -0.0514097   0.0025225   0.0000000
   17  -0.0096488  -0.0198053   0.0000000   0.0011361  -0.0146567   0.0000000
   18  -0.0000000  -0.0000000   0.0009465  -0.0000000   0.0000000  -0.0113731
   19   0.0000550  -0.0007183  -0.0000000  -0.0097576  -0.0106040  -0.0000000
   20   0.0001456  -0.0007122  -0.0000000  -0.0028147  -0.0016426   0.0000000
   21   0.0000000   0.0000000   0.0001774   0.0000000   0.0000000   0.0002951
   22  -0.0003769  -0.0003308   0.0000000  -0.0008743  -0.0005628  -0.0000000
   23  -0.0003065  -0.0002504   0.0000000   0.0002029   0.0001103   0.0000000
   24  -0.0000000  -0.0000000  -0.0000931  -0.0000000   0.0000000   0.0000898
   25  -0.0005891   0.0002824   0.0000000  -0.0003326   0.0001397  -0.0000000
   26  -0.0005099   0.0000737  -0.0000000   0.0001309  -0.0000697   0.0000000
   27   0.0000000   0.0000000   0.0001008   0.0000000  -0.0000000  -0.0000707
   28  -0.0131383   0.0072643  -0.0000000  -0.0001952   0.0008988   0.0000000
   29  -0.0005028   0.0010193   0.0000000   0.0000042  -0.0004762  -0.0000000
   30   0.0000000  -0.0000000   0.0003179  -0.0000000  -0.0000000   0.0001637
   31   0.0733756   0.0339744  -0.0000000   0.0008518   0.0057773   0.0000000
   32   0.0339744   0.0806080   0.0000000  -0.0009841  -0.0141460   0.0000000
   33  -0.0000000   0.0000000   0.0039322   0.0000000   0.0000000   0.0007682
   34   0.0008518  -0.0009841   0.0000000   0.1050449  -0.0142442  -0.0000000
   35   0.0057773  -0.0141460   0.0000000  -0.0142442   0.0425341  -0.0000000
   36   0.0000000   0.0000000   0.0007682  -0.0000000  -0.0000000   0.0024000
 **********************************************************************
 **                                                                  **
 **                       VIBRATIONAL ANALYSIS                       **
 **                       --------------------                       **
 **                                                                  **
 **        VIBRATIONAL FREQUENCIES (CM**-1) AND NORMAL MODES         **
 **     FORCE CONSTANTS (mDYN/ANGSTROM) AND REDUCED MASSES (AMU)     **
 **                  INFRARED INTENSITIES (KM/MOL)                   **
 **                                                                  **
 **********************************************************************


 Mode:                 1                      2                      3
 Frequency:        10.09                  37.01                  49.25
 Force Cnst:      0.0048                 0.0284                 0.0614
 Red. Mass:      80.6062                35.1376                42.9928
 IR Active:          YES                    YES                    YES
 IR Intens:        0.021                  0.067                  0.000
 Raman Active:       YES                    YES                    YES
               X      Y      Z        X      Y      Z        X      Y      Z
 C          0.000 -0.000 -0.239    0.000 -0.000  0.198    0.000  0.000  0.242
 C          0.000  0.000 -0.252    0.000 -0.000  0.105   -0.000 -0.000  0.016
 C         -0.000  0.000 -0.109    0.000  0.000  0.190   -0.000 -0.000 -0.067
 C         -0.000  0.000 -0.148   -0.000  0.000  0.342   -0.000 -0.000 -0.116
 C         -0.000 -0.000 -0.160   -0.000  0.000  0.192   -0.000  0.000 -0.025
 C         -0.000  0.000 -0.103   -0.000  0.000  0.161    0.000  0.000  0.117
 Cl         0.000 -0.000 -0.369    0.000 -0.000  0.328    0.000  0.000  0.771
 Br         0.000  0.000 -0.450    0.000 -0.000 -0.178   -0.000 -0.000 -0.352
 I         -0.000  0.000  0.391   -0.000 -0.000 -0.095    0.000  0.000  0.151
 Cl        -0.000  0.000 -0.156   -0.000  0.000  0.736   -0.000 -0.000 -0.374
 I         -0.000 -0.000 -0.314    0.000 -0.000 -0.210   -0.000 -0.000  0.086
 I         -0.000 -0.000  0.442   -0.000 -0.000  0.010    0.000 -0.000 -0.144
 TransDip  -0.000 -0.000  0.005   -0.000 -0.000 -0.008    0.000 -0.000 -0.000

 Mode:                 4                      5                      6
 Frequency:       107.08                 110.64                 133.81
 Force Cnst:      0.6303                 0.5608                 0.8777
 Red. Mass:      93.3047                77.7627                83.1971
 IR Active:          YES                    YES                    YES
 IR Intens:        0.365                  0.604                  0.121
 Raman Active:       YES                    YES                    YES
               X      Y      Z        X      Y      Z        X      Y      Z
 C         -0.078  0.165 -0.000   -0.053 -0.232  0.000   -0.023 -0.125 -0.000
 C         -0.057  0.174 -0.000   -0.078 -0.219  0.000    0.026 -0.016  0.000
 C         -0.071  0.175 -0.000   -0.059 -0.201  0.000    0.139 -0.022  0.000
 C         -0.056  0.209  0.000   -0.058 -0.218  0.000    0.115 -0.054 -0.000
 C         -0.061  0.166 -0.000   -0.100 -0.238 -0.000    0.067 -0.119 -0.000
 C         -0.097  0.169 -0.000   -0.065 -0.216  0.000    0.024 -0.140 -0.000
 Cl        -0.069  0.176  0.000    0.068 -0.223 -0.000   -0.244 -0.152  0.000
 Br        -0.032  0.143  0.000   -0.123 -0.200  0.000   -0.443  0.557 -0.000
 I         -0.307 -0.337  0.000    0.082  0.278 -0.000    0.318 -0.377  0.000
 Cl        -0.007  0.213 -0.000    0.066 -0.209  0.000    0.099 -0.062  0.000
 I          0.547 -0.250  0.000   -0.098 -0.409 -0.000   -0.165 -0.000  0.000
 I         -0.159  0.290 -0.000    0.095  0.499  0.000    0.129  0.135  0.000
 TransDip   0.004 -0.019  0.000    0.018  0.017 -0.000   -0.009  0.007  0.000

 Mode:                 7                      8                      9
 Frequency:       139.15                 139.42                 170.12
 Force Cnst:      1.3170                 0.1629                 0.9445
 Red. Mass:     115.4466                14.2232                55.3884
 IR Active:          YES                    YES                    YES
 IR Intens:        0.009                  0.637                  0.178
 Raman Active:       YES                    YES                    YES
               X      Y      Z        X      Y      Z        X      Y      Z
 C          0.072  0.036 -0.000    0.000  0.000  0.343    0.099  0.226  0.000
 C          0.019  0.082 -0.000    0.000  0.000  0.377    0.168  0.292  0.000
 C         -0.097  0.059 -0.000   -0.000  0.000  0.408    0.044  0.266  0.000
 C         -0.046 -0.015 -0.000   -0.000 -0.000  0.349   -0.003  0.265  0.000
 C          0.006 -0.054 -0.000    0.000 -0.000  0.427   -0.044  0.147 -0.000
 C          0.145 -0.034 -0.000    0.000 -0.000  0.434    0.039  0.183 -0.000
 Cl         0.015  0.037  0.000    0.000  0.000 -0.182    0.134  0.267 -0.000
 Br        -0.128  0.291  0.000   -0.000  0.000 -0.062    0.421  0.225 -0.000
 I         -0.545  0.100  0.000   -0.000  0.000 -0.018    0.032 -0.071 -0.000
 Cl        -0.051 -0.016  0.000   -0.000 -0.000 -0.206    0.061  0.311 -0.000
 I         -0.071 -0.133  0.000   -0.000 -0.000 -0.032   -0.294 -0.326  0.000
 I          0.696 -0.161  0.000    0.000 -0.000 -0.025   -0.082 -0.032 -0.000
 TransDip  -0.002  0.002  0.000   -0.000  0.000 -0.026   -0.002 -0.013 -0.000

 Mode:                10                     11                     12
 Frequency:       206.06                 218.54                 239.00
 Force Cnst:      0.9108                 1.0218                 1.2267
 Red. Mass:      36.4058                36.3096                36.4486
 IR Active:          YES                    YES                    YES
 IR Intens:        0.018                  0.017                  0.059
 Raman Active:       YES                    YES                    YES
               X      Y      Z        X      Y      Z        X      Y      Z
 C         -0.045 -0.071 -0.000    0.143 -0.157 -0.000    0.154 -0.249 -0.000
 C          0.009  0.060  0.000    0.119 -0.156 -0.000    0.234 -0.089  0.000
 C          0.039  0.075  0.000    0.095 -0.137 -0.000    0.114 -0.163  0.000
 C          0.154 -0.048  0.000    0.100 -0.156 -0.000    0.078 -0.207  0.000
 C          0.099 -0.163 -0.000    0.097 -0.120  0.000    0.084 -0.182 -0.000
 C          0.040 -0.170 -0.000    0.084 -0.094  0.000    0.121 -0.218 -0.000
 Cl        -0.457 -0.149  0.000    0.745 -0.118  0.000   -0.240 -0.398  0.000
 Br         0.135 -0.071 -0.000   -0.094  0.174  0.000    0.306  0.278 -0.000
 I         -0.120 -0.042 -0.000   -0.128  0.017  0.000   -0.065  0.058 -0.000
 Cl         0.776  0.032 -0.000    0.370 -0.166  0.000   -0.354 -0.361 -0.000
 I         -0.069  0.082  0.000   -0.029  0.037 -0.000    0.043  0.038  0.000
 I         -0.011  0.066  0.000   -0.152 -0.007 -0.000   -0.079  0.044  0.000
 TransDip  -0.003  0.003  0.000   -0.003  0.003 -0.000    0.006  0.005  0.000

 Mode:                13                     14                     15
 Frequency:       289.19                 331.36                 331.43
 Force Cnst:      0.6019                 0.8070                 1.8973
 Red. Mass:      12.2155                12.4744                29.3152
 IR Active:          YES                    YES                    YES
 IR Intens:        0.051                  0.035                  0.011
 Raman Active:       YES                    YES                    YES
               X      Y      Z        X      Y      Z        X      Y      Z
 C         -0.000  0.000 -0.058   -0.000  0.000  0.559    0.018 -0.306  0.000
 C         -0.000  0.000  0.430   -0.000  0.000  0.372    0.073 -0.055  0.000
 C         -0.000  0.000  0.570   -0.000 -0.000 -0.211    0.066  0.058 -0.000
 C          0.000  0.000  0.094    0.000 -0.000 -0.525   -0.078  0.302 -0.000
 C          0.000 -0.000 -0.448    0.000 -0.000 -0.390   -0.145  0.035 -0.000
 C         -0.000 -0.000 -0.523    0.000  0.000  0.240   -0.124 -0.067  0.000
 Cl         0.000  0.000  0.019   -0.000  0.000 -0.099    0.099 -0.596 -0.000
 Br        -0.000 -0.000 -0.035    0.000  0.000 -0.020   -0.012 -0.019 -0.000
 I          0.000  0.000 -0.019    0.000 -0.000  0.005   -0.004  0.007  0.000
 Cl        -0.000  0.000 -0.022    0.000 -0.000  0.095   -0.074  0.616  0.000
 I          0.000 -0.000  0.017   -0.000 -0.000  0.010    0.006  0.013  0.000
 I         -0.000 -0.000  0.018   -0.000  0.000 -0.005    0.016 -0.010 -0.000
 TransDip  -0.000  0.000  0.007    0.000  0.000  0.006   -0.003 -0.002  0.000

 Mode:                16                     17                     18
 Frequency:       454.31                 550.48                 562.52
 Force Cnst:      1.7094                 2.1466                 2.3207
 Red. Mass:      14.0567                12.0235                12.4479
 IR Active:          YES                    YES                    YES
 IR Intens:       16.442                  0.307                  0.245
 Raman Active:       YES                    YES                    YES
               X      Y      Z        X      Y      Z        X      Y      Z
 C          0.311  0.051  0.000   -0.000 -0.000 -0.142    0.426  0.063 -0.000
 C          0.272 -0.014  0.000   -0.000  0.000 -0.447    0.291 -0.304 -0.000
 C          0.453  0.013 -0.000    0.000  0.000  0.503   -0.095 -0.372  0.000
 C          0.448  0.061  0.000    0.000  0.000 -0.081   -0.356 -0.047 -0.000
 C          0.477  0.063  0.000    0.000 -0.000 -0.450   -0.233  0.320 -0.000
 C          0.379  0.011 -0.000   -0.000 -0.000  0.564    0.183  0.393  0.000
 Cl        -0.073  0.035 -0.000    0.000  0.000  0.008   -0.089 -0.015  0.000
 Br        -0.096 -0.070 -0.000    0.000 -0.000  0.012   -0.025  0.013  0.000
 I         -0.044  0.007  0.000   -0.000 -0.000 -0.006    0.003  0.010 -0.000
 Cl        -0.099  0.080 -0.000   -0.000 -0.000  0.007    0.083  0.006  0.000
 I         -0.032 -0.024 -0.000   -0.000  0.000  0.005    0.003 -0.012  0.000
 I         -0.037  0.011  0.000    0.000  0.000 -0.006   -0.009 -0.009 -0.000
 TransDip   0.130 -0.003  0.000   -0.000 -0.000 -0.018    0.016 -0.003 -0.000

 Mode:                19                     20                     21
 Frequency:       588.51                 600.78                 674.20
 Force Cnst:      2.4652                 3.3400                 3.2174
 Red. Mass:      12.0809                15.7057                12.0137
 IR Active:          YES                    YES                    YES
 IR Intens:        0.443                 44.030                  0.088
 Raman Active:       YES                    YES                    YES
               X      Y      Z        X      Y      Z        X      Y      Z
 C          0.000 -0.000  0.536    0.037 -0.262 -0.000    0.000  0.000  0.470
 C          0.000 -0.000 -0.341    0.061 -0.338  0.000    0.000  0.000 -0.454
 C         -0.000 -0.000 -0.217    0.004 -0.374  0.000   -0.000  0.000  0.395
 C         -0.000 -0.000  0.622   -0.066 -0.254 -0.000   -0.000  0.000 -0.396
 C         -0.000 -0.000 -0.372   -0.106 -0.471  0.000   -0.000 -0.000  0.350
 C          0.000 -0.000 -0.147    0.104 -0.452  0.000    0.000 -0.000 -0.372
 Cl        -0.000  0.000 -0.038   -0.033  0.285  0.000   -0.000 -0.000 -0.017
 Br         0.000  0.000  0.009    0.023  0.034 -0.000   -0.000 -0.000  0.006
 I         -0.000  0.000  0.002   -0.003  0.007 -0.000    0.000  0.000 -0.002
 Cl        -0.000  0.000 -0.041   -0.036  0.264  0.000    0.000 -0.000  0.012
 I          0.000  0.000  0.004    0.012  0.018 -0.000    0.000 -0.000 -0.001
 I         -0.000  0.000  0.002   -0.008  0.005  0.000   -0.000 -0.000  0.002
 TransDip   0.000 -0.000  0.021    0.018 -0.212 -0.000    0.000 -0.000 -0.009

 Mode:                22                     23                     24
 Frequency:       715.32                 805.35                 999.96
 Force Cnst:      3.7016                 4.8662                 7.1560
 Red. Mass:      12.2783                12.7341                12.1467
 IR Active:          YES                    YES                    YES
 IR Intens:        0.554                  0.236                  3.746
 Raman Active:       YES                    YES                    YES
               X      Y      Z        X      Y      Z        X      Y      Z
 C          0.248  0.170 -0.000    0.145 -0.341 -0.000   -0.133  0.478 -0.000
 C          0.165  0.362  0.000    0.397  0.148  0.000   -0.384 -0.175  0.000
 C         -0.426  0.314 -0.000    0.353  0.172 -0.000    0.424 -0.152  0.000
 C         -0.162 -0.051  0.000   -0.070  0.473 -0.000   -0.046  0.291  0.000
 C         -0.155 -0.281  0.000   -0.446 -0.141  0.000   -0.340 -0.177 -0.000
 C          0.539 -0.207 -0.000   -0.206 -0.101 -0.000    0.362 -0.056 -0.000
 Cl         0.018 -0.055  0.000   -0.014  0.097 -0.000    0.011 -0.065  0.000
 Br        -0.037 -0.027  0.000   -0.029 -0.027 -0.000    0.015  0.010 -0.000
 I          0.013 -0.004  0.000   -0.005  0.003  0.000   -0.003 -0.000 -0.000
 Cl        -0.018  0.000 -0.000    0.014 -0.131  0.000    0.007 -0.032 -0.000
 I          0.006  0.005 -0.000    0.004  0.006  0.000    0.001  0.001  0.000
 I         -0.015  0.002 -0.000    0.003 -0.003 -0.000   -0.002 -0.001  0.000
 TransDip   0.010  0.021  0.000    0.015  0.004  0.000    0.030 -0.055 -0.000

 Mode:                25                     26                     27
 Frequency:      1118.16                1220.78                1276.75
 Force Cnst:      8.9897                10.5370                11.5435
 Red. Mass:      12.2036                12.0003                12.0193
 IR Active:          YES                    YES                    YES
 IR Intens:        0.067                  0.562                 97.881
 Raman Active:       YES                    YES                    YES
               X      Y      Z        X      Y      Z        X      Y      Z
 C         -0.011 -0.406 -0.000    0.414  0.055 -0.000   -0.350 -0.113 -0.000
 C         -0.281 -0.289  0.000   -0.264  0.290 -0.000    0.119  0.453 -0.000
 C         -0.257  0.084  0.000   -0.163 -0.351 -0.000    0.301 -0.254  0.000
 C         -0.122  0.521 -0.000    0.437  0.050  0.000   -0.377 -0.196  0.000
 C          0.242  0.291 -0.000   -0.274  0.319  0.000    0.048  0.416 -0.000
 C          0.338 -0.219  0.000   -0.158 -0.356  0.000    0.227 -0.286  0.000
 Cl        -0.006  0.056 -0.000    0.001  0.001  0.000    0.014  0.005  0.000
 Br         0.015  0.012 -0.000    0.000  0.001  0.000   -0.006 -0.009  0.000
 I          0.004 -0.001  0.000    0.000 -0.001  0.000   -0.001  0.001 -0.000
 Cl         0.013 -0.065  0.000    0.001  0.001 -0.000    0.013  0.011 -0.000
 I         -0.003 -0.003  0.000   -0.001 -0.000 -0.000    0.000 -0.002  0.000
 I         -0.003  0.001 -0.000    0.000 -0.001 -0.000   -0.000  0.000  0.000
 TransDip  -0.002 -0.008 -0.000   -0.020 -0.013 -0.000    0.317 -0.001  0.000

 Mode:                28                     29                     30
 Frequency:      1292.07                1485.28                1489.94
 Force Cnst:     11.8464                15.6002                15.6962
 Red. Mass:      12.0439                12.0023                12.0007
 IR Active:          YES                    YES                    YES
 IR Intens:      189.273                  0.215                  0.038
 Raman Active:       YES                    YES                    YES
               X      Y      Z        X      Y      Z        X      Y      Z
 C         -0.094  0.464 -0.000    0.535  0.003  0.000    0.103  0.268 -0.000
 C          0.383 -0.031 -0.000   -0.396  0.174 -0.000    0.112 -0.419  0.000
 C         -0.215 -0.310  0.000    0.255  0.058 -0.000    0.127  0.501 -0.000
 C         -0.148  0.409 -0.000   -0.503 -0.023  0.000   -0.085 -0.254 -0.000
 C          0.345 -0.100 -0.000    0.334 -0.179  0.000   -0.117  0.370  0.000
 C         -0.275 -0.300  0.000   -0.243 -0.045  0.000   -0.145 -0.468  0.000
 Cl         0.006 -0.031  0.000   -0.005  0.000 -0.000   -0.002 -0.001  0.000
 Br        -0.008 -0.002 -0.000    0.002 -0.001  0.000   -0.001  0.001  0.000
 I          0.001  0.002 -0.000    0.001 -0.001  0.000   -0.001 -0.000  0.000
 Cl         0.006 -0.025  0.000    0.005  0.001 -0.000    0.001  0.000  0.000
 I         -0.001  0.001  0.000    0.001  0.001 -0.000    0.001  0.000 -0.000
 I          0.002  0.002 -0.000   -0.001  0.001 -0.000    0.001  0.000 -0.000
 TransDip   0.007  0.441 -0.000   -0.012 -0.009  0.000    0.001 -0.006 -0.000

 STANDARD THERMODYNAMIC QUANTITIES AT   298.15 K  AND     1.00 ATM

   This Molecule has  0 Imaginary Frequencies
   Zero point vibrational energy:       23.369 kcal/mol

   Atom    1 Element C  Has Mass   12.00000
   Atom    2 Element C  Has Mass   12.00000
   Atom    3 Element C  Has Mass   12.00000
   Atom    4 Element C  Has Mass   12.00000
   Atom    5 Element C  Has Mass   12.00000
   Atom    6 Element C  Has Mass   12.00000
   Atom    7 Element Cl Has Mass   34.96885
   Atom    8 Element Br Has Mass   78.91830
   Atom    9 Element I  Has Mass  126.90440
   Atom   10 Element Cl Has Mass   34.96885
   Atom   11 Element I  Has Mass  126.90440
   Atom   12 Element I  Has Mass  126.90440
   Molecular Mass:   601.569200 amu
   Principal axes and moments of inertia in amu*Bohr^2:
                             1           2           3
    Eigenvalues --     7662.17869 15242.91456 22905.09325
          X               0.99998     0.00707    -0.00000
          Y              -0.00707     0.99998    -0.00000
          Z               0.00000     0.00000     1.00000
   Rotational Symmetry Number is   1
   The Molecule is an Asymmetric Top
   Translational Enthalpy:        0.889 kcal/mol
   Rotational Enthalpy:           0.889 kcal/mol
   Vibrational Enthalpy:         30.158 kcal/mol
   gas constant (RT):             0.592 kcal/mol
   Translational Entropy:        45.067  cal/mol.K
   Rotational Entropy:           36.235  cal/mol.K
   Vibrational Entropy:          49.494  cal/mol.K

   Total Enthalpy:               32.528 kcal/mol
   Total Entropy:               130.795  cal/mol.K

 ======================================================================

 STANDARD THERMODYNAMIC QUANTITIES FOR ANHARMONIC VIBRATION -- TOSH

   Zero point vibrational energy: ************ kcal/mol

   Vibrational Enthalpy:       Infinity kcal/mol
   Vibrational Entropy:             NaN  cal/mol.K

   Total Enthalpy:             Infinity kcal/mol
   Total Entropy:                   NaN  cal/mol.K

 ======================================================================

 STANDARD THERMODYNAMIC QUANTITIES FOR ANHARMONIC VIBRATION -- VPT2

   Zero point vibrational energy: ************ kcal/mol

   Vibrational Enthalpy:       Infinity kcal/mol
   Vibrational Entropy:             NaN  cal/mol.K

   Total Enthalpy:             Infinity kcal/mol
   Total Entropy:                   NaN  cal/mol.K

 ======================================================================

Archival summary:
1\1\garfield\FREQ\ProcedureUnspecified\BasisUnspecified\3r1l26\taweetha\SatNov3018:36:432019SatNov3018:36:432019\0\\#,FREQ,ProcedureUnspecified,BasisUnspecified,\\0,1\I\C,1,2.13897\C,2,1.40521,1,121.017\C,3,1.40452,2,119.589,1,180,0\C,4,1.40422,3,120.459,2,0,0\C,5,1.40244,4,120.184,3,-0,0\C,6,1.40526,5,119.26,4,-0,0\Cl,4,1.74071,3,120.3,2,-180,0\Cl,7,1.74235,6,119.406,5,180,0\Br,5,1.90204,4,118.97,3,-180,0\I,6,2.12866,5,120.641,4,-180,0\I,3,2.13154,2,121.35,1,0,0\\\@

 Total job time:  1360.74s(wall), 5266.81s(cpu) 
 Sat Nov 30 18:36:43 2019

        *************************************************************
        *                                                           *
        *  Thank you very much for using Q-Chem.  Have a nice day.  *
        *                                                           *
        *************************************************************
