# Supplementary material for: Geometric and energetic data from quantum chemical calculations of halobenzenes and xylenes
Source: Data Brief. 2020 Mar 5;30:105386. doi: 10.1016/j.dib.2020.105386 (PMC7114895; doi:10.1016/j.dib.2020.105386)
Supplement: Supplementary file 1 [file mmc1.zip › halobenzene/B3LYP/ClBrIIBrI.out]

                  Welcome to Q-Chem
     A Quantum Leap Into The Future Of Chemistry


 Q-Chem 5.2 (devel), Q-Chem, Inc., Pleasanton, CA (2019)

 Yihan Shao,  Zhengting Gan,  E. Epifanovsky,  A. T. B. Gilbert,  M. Wormit,  
 J. Kussmann,  A. W. Lange,  A. Behn,  Jia Deng,  Xintian Feng,  D. Ghosh,  
 M. Goldey,  P. R. Horn,  L. D. Jacobson,  I. Kaliman,  T. Kus,  A. Landau,  
 Jie Liu,  E. I. Proynov,  R. M. Richard,  R. P. Steele,  E. J. Sundstrom,  
 H. L. Woodcock III,  P. M. Zimmerman,  D. Zuev,  B. Albrecht,  E. Alguire,  
 S. A. Baeppler,  D. Barton,  Z. Benda,  Y. A. Bernard,  E. J. Berquist,  
 K. B. Bravaya,  H. Burton,  D. Casanova,  Chun-Min Chang,  Yunqing Chen,  
 A. Chien,  K. D. Closser,  M. P. Coons,  S. Coriani,  S. Dasgupta,  
 A. L. Dempwolff,  M. Diedenhofen,  Hainam Do,  R. G. Edgar,  Po-Tung Fang,  
 S. Faraji,  S. Fatehi,  Qingguo Feng,  K. D. Fenk,  J. Fosso-Tande,  
 J. Gayvert,  Qinghui Ge,  A. Ghysels,  G. Gidofalvi,  J. Gomes,  
 J. Gonthier,  A. Gunina,  D. Hait,  M. W. D. Hanson-Heine,  
 P. H. P. Harbach,  A. W. Hauser,  M. F. Herbst,  J. E. Herr,  
 E. G. Hohenstein,  Z. C. Holden,  Kerwin Hui,  B. C. Huynh,  T.-C. Jagau,  
 Hyunjun Ji,  B. Kaduk,  K. Khistyaev,  Jaehoon Kim,  P. Klunzinger,  K. Koh,  
 D. Kosenkov,  L. Koulias,  T. Kowalczyk,  C. M. Krauter,  A. Kunitsa,  
 Ka Un Lao,  A. Laurent,  K. V. Lawler,  Joonho Lee,  D. Lefrancois,  
 S. Lehtola,  D. S. Levine,  Yi-Pei Li,  You-Sheng Lin,  Fenglai Liu,  
 E. Livshits,  A. Luenser,  P. Manohar,  E. Mansoor,  S. F. Manzer,  
 Shan-Ping Mao,  Yuezhi Mao,  N. Mardirossian,  A. V. Marenich,  
 T. Markovich,  L. A. Martinez-Martinez,  S. A. Maurer,  N. J. Mayhall,  
 S. C. McKenzie,  J.-M. Mewes,  P. Morgante,  A. F. Morrison,  
 J. W. Mullinax,  K. Nanda,  T. S. Nguyen-Beck,  R. Olivares-Amaya,  
 J. A. Parkhill,  Zheng Pei,  T. M. Perrine,  F. Plasser,  P. Pokhilko,  
 S. Prager,  A. Prociuk,  E. Ramos,  D. R. Rehn,  F. Rob,  M. Scheurer,  
 M. Schneider,  N. Sergueev,  S. M. Sharada,  S. Sharma,  D. W. Small,  
 T. Stauch,  T. Stein,  Yu-Chuan Su,  A. J. W. Thom,  A. Tkatchenko,  
 T. Tsuchimochi,  N. M. Tubman,  L. Vogt,  M. L. Vidal,  O. Vydrov,  
 M. A. Watson,  J. Wenzel,  M. de Wergifosse,  T. A. Wesolowski,  A. White,  
 J. Witte,  A. Yamada,  Jun Yang,  K. Yao,  S. Yeganeh,  S. R. Yost,  
 Zhi-Qiang You,  A. Zech,  Igor Ying Zhang,  Xing Zhang,  Yan Zhao,  
 Ying Zhu,  B. R. Brooks,  G. K. L. Chan,  C. J. Cramer,  M. S. Gordon,  
 W. J. Hehre,  A. Klamt,  M. W. Schmidt,  C. D. Sherrill,  D. G. Truhlar,  
 A. Aspuru-Guzik,  R. Baer,  A. T. Bell,  N. A. Besley,  Jeng-Da Chai,  
 A. E. DePrince, III,  R. A. DiStasio Jr.,  A. Dreuw,  B. D. Dunietz,  
 T. R. Furlani,  Chao-Ping Hsu,  Yousung Jung,  Jing Kong,  D. S. Lambrecht,  
 WanZhen Liang,  C. Ochsenfeld,  V. A. Rassolov,  L. V. Slipchenko,  
 J. E. Subotnik,  T. Van Voorhis,  J. M. Herbert,  A. I. Krylov,  
 P. M. W. Gill,  M. Head-Gordon

 Contributors to earlier versions of Q-Chem not listed above: 
 R. D. Adamson,  B. Austin,  J. Baker,  G. J. O. Beran,  K. Brandhorst,  
 S. T. Brown,  E. F. C. Byrd,  A. K. Chakraborty,  C.-L. Cheng,  
 Siu Hung Chien,  D. M. Chipman,  D. L. Crittenden,  H. Dachsel,  
 R. J. Doerksen,  A. D. Dutoi,  L. Fusti-Molnar,  W. A. Goddard III,  
 A. Golubeva-Zadorozhnaya,  S. R. Gwaltney,  G. Hawkins,  A. Heyden,  
 S. Hirata,  G. Kedziora,  F. J. Keil,  C. Kelley,  Jihan Kim,  R. A. King,  
 R. Z. Khaliullin,  P. P. Korambath,  W. Kurlancheek,  A. M. Lee,  M. S. Lee,  
 S. V. Levchenko,  Ching Yeh Lin,  D. Liotard,  R. C. Lochan,  I. Lotan,  
 P. E. Maslen,  N. Nair,  D. P. O'Neill,  D. Neuhauser,  E. Neuscamman,  
 C. M. Oana,  R. Olson,  B. Peters,  R. Peverati,  P. A. Pieniazek,  
 Y. M. Rhee,  J. Ritchie,  M. A. Rohrdanz,  E. Rosta,  N. J. Russ,  
 H. F. Schaefer III,  N. E. Schultz,  N. Shenvi,  A. C. Simmonett,  A. Sodt,  
 D. Stuck,  K. S. Thanthiriwatte,  V. Vanovschi,  Tao Wang,  A. Warshel,  
 C. F. Williams,  Q. Wu,  X. Xu,  W. Zhang

 Please cite Q-Chem as follows:
 Y. Shao et al., Mol. Phys. 113, 184-215 (2015)
 DOI: 10.1080/00268976.2014.952696

 Q-Chem 5.2.1 for Intel X86 EM64T Linux

 Parts of Q-Chem use Armadillo 8.300.2 (Tropical Shenanigans).
 http://arma.sourceforge.net/

 Q-Chem begins on Sat Nov 30 18:36:43 2019  

Host: 
0

     Scratch files written to /scratch/taweetham/qchem31238//
NAlpha2: 282
NElect   282
Mult     1

Checking the input file for inconsistencies... 	...done.

--------------------------------------------------------------
User input:
--------------------------------------------------------------
$MOLECULE
0 1
C   
C	1	CC
C	2	CC	1	120.0		
C	3	CC	2	120.0	1	0.0
C	4	CC	3	120.0	2	0.0	
C	5 	CC	4	120.0	3	0.0
Cl	1	CCl	2	120.0	3	180.0
Br	2	CBr	3	120.0	4	180.0
I	3	CI	4	120.0	5	180.0
I	4	CI	5	120.0	6	180.0
Br	5	CBr	6	120.0	1	180.0
I	6	CI	1	120.0	2	180.0

CC=1.39483
CH=1.08673
CF=1.33960
CCl=1.72090
CBr=1.89068
CI=2.07886
$END

$REM
   JOB_TYPE	OPTIMIZATION
   BASIS	6-311++G**
   METHOD	B3LYP
   MEM_TOTAL	64000
   SYM_IGNORE	TRUE
$END

--------------------------------------------------------------
 ----------------------------------------------------------------
             Standard Nuclear Orientation (Angstroms)
    I     Atom           X                Y                Z
 ----------------------------------------------------------------
    1      C       0.0000000000     0.0000000000     0.0000000000
    2      C       0.0000000000     0.0000000000     1.3948300000
    3      C       1.2079582140     0.0000000000     2.0922450000
    4      C       2.4159164279     0.0000000000     1.3948300000
    5      C       2.4159164279     0.0000000000    -0.0000000000
    6      C       1.2079582140     0.0000000000    -0.6974150000
    7      Cl     -1.4903431174    -0.0000000000    -0.8604500000
    8      Br     -1.6373769104    -0.0000000000     2.3401700000
    9      I       1.2079582140    -0.0000000000     4.1711050000
   10      I       4.2162619988    -0.0000000000     2.4342600000
   11      Br      4.0532933383    -0.0000000000    -0.9453400000
   12      I       1.2079582140    -0.0000000000    -2.7762750000
 ----------------------------------------------------------------
 Nuclear Repulsion Energy =        4415.96728012 hartrees
 There are      141 alpha and      141 beta electrons
 Requested basis set is 6-311++G(d,p)
 There are 159 shells and 444 basis functions

 Total QAlloc Memory Limit  64000 MB
 Mega-Array Size       188 MB
 MEM_STATIC part       192 MB
 A cutoff of  1.0D-11 yielded   7417 shell pairs
 There are     64577 function pairs (     72125 Cartesian)
 Smallest overlap matrix eigenvalue = 4.52E-07

 Q-Chem warning in module stvman/mkSTV.C, line 318:

 Overlap eigenvalue is smaller than square root of threshold
 Use THRESH >= 12 to get rid of this warning

 Linear dependence detected in AO basis
 Tighter screening thresholds may be required for diffuse basis sets
 Use S2THRESH > 14 and THRESH = 14 in case of SCF convergence issues
 Number of orthogonalized atomic orbitals = 443
 Maximum deviation from orthogonality = 7.450E-10

 Scale SEOQF with 1.000000e-01/1.000000e-01/1.000000e-01

 Standard Electronic Orientation quadrupole field applied
 Nucleus-field energy     =    -0.0000001395 hartrees
 Guess from superposition of atomic densities
 Warning:  Energy on first SCF cycle will be non-variational
 SAD guess density has 282.000000 electrons

 -----------------------------------------------------------------------
  General SCF calculation program by
  Eric Jon Sundstrom, Paul Horn, Yuezhi Mao, Dmitri Zuev, Alec White,
  David Stuck, Shaama M.S., Shane Yost, Joonho Lee, David Small,
  Daniel Levine, Susi Lehtola, Hugh Burton, Evgeny Epifanovsky,
  Bang C. Huynh
 -----------------------------------------------------------------------
 Exchange:     0.2000 Hartree-Fock + 0.0800 Slater + 0.7200 B88
 Correlation:  0.1900 VWN1RPA + 0.8100 LYP
 Using SG-1 standard quadrature grid
 using 4 threads for integral computing
 -------------------------------------------------------
 OpenMP Integral computing Module                
 Release: version 2.0, May 2017, Q-Chem Inc. Pleasanton 
 -------------------------------------------------------
 A restricted SCF calculation will be
 performed using DIIS
 SCF converges when DIIS error is below 1.0e-08
 ---------------------------------------
  Cycle       Energy         DIIS error
 ---------------------------------------
    1  -26598.1878309184      2.78e-02  
    2  -26595.6482777809      1.85e-03  
    3  -26595.5294820467      2.78e-03  
    4  -26595.6840562198      8.25e-04  
    5  -26595.7032842696      1.35e-04  
    6  -26595.7034926899      8.46e-05  
    7  -26595.7036664243      2.34e-05  
    8  -26595.7036787403      5.97e-06  
    9  -26595.7036794846      2.04e-06  
   10  -26595.7036795662      6.82e-07  
   11  -26595.7036795738      3.54e-07  
   12  -26595.7036795765      8.49e-08  
   13  -26595.7036795768      2.85e-08  
   14  -26595.7036795807      6.01e-09  Convergence criterion met
 ---------------------------------------
 SCF time:   CPU 308.60s  wall 81.00s 
 SCF   energy in the final basis set =   -26595.7036795807
 Total energy in the final basis set =   -26595.7036795807

 --------------------------------------------------------------

                    Orbital Energies (a.u.)
 --------------------------------------------------------------

 Alpha MOs
 -- Occupied --
**************************-482.8553-482.8551-176.3177-176.3176-176.3169
********-165.7214-165.7206-165.7194-165.7193-165.7191-165.7190-165.7186
********-101.5814 -62.5084 -62.5081 -56.3290 -56.3288 -56.3250 -56.3247
-56.3246 -56.3243 -35.8143 -35.8142 -35.8135 -31.3077 -31.3075 -31.3068
-31.3016 -31.3016 -31.3010 -31.3010 -31.3009 -31.3003 -22.9581 -22.9580
-22.9573 -22.9568 -22.9567 -22.9563 -22.9562 -22.9560 -22.9556 -22.9521
-22.9521 -22.9521 -22.9521 -22.9514 -22.9514 -10.2839 -10.2772 -10.2764
-10.2661 -10.2656 -10.2651  -9.4968  -8.7175  -8.7171  -7.2617  -7.2517
 -7.2507  -6.5495  -6.5493  -6.5360  -6.5357  -6.5350  -6.5346  -6.3641
 -6.3640  -6.3634  -4.7769  -4.7768  -4.7761  -4.7620  -4.7619  -4.7614
 -4.7609  -4.7607  -4.7603  -2.6603  -2.6600  -2.6568  -2.6565  -2.6559
 -2.6556  -2.6452  -2.6450  -2.6447  -2.6446  -2.0430  -2.0430  -2.0422
 -2.0382  -2.0382  -2.0377  -2.0375  -2.0374  -2.0368  -2.0246  -2.0245
 -2.0244  -2.0243  -2.0240  -2.0238  -0.9544  -0.8994  -0.8674  -0.8198
 -0.8053  -0.7513  -0.7178  -0.6857  -0.6575  -0.6178  -0.5977  -0.5533
 -0.5092  -0.4643  -0.4581  -0.4510  -0.4171  -0.3959  -0.3955  -0.3800
 -0.3790  -0.3554  -0.3386  -0.3324  -0.3301  -0.3204  -0.2945  -0.2935
 -0.2901  -0.2711  -0.2617  -0.2560  -0.2409
 -- Virtual --
 -0.1023  -0.0687  -0.0660  -0.0546  -0.0388  -0.0148  -0.0096   0.0049
  0.0155   0.0266   0.0320   0.0443   0.0502   0.0545   0.0574   0.0652
  0.0682   0.0711   0.0784   0.0836   0.0899   0.0924   0.0998   0.1032
  0.1084   0.1154   0.1247   0.1316   0.1369   0.1403   0.1579   0.1595
  0.1613   0.1782   0.1832   0.1846   0.1880   0.1951   0.1967   0.2003
  0.2042   0.2089   0.2188   0.2244   0.2345   0.2406   0.2446   0.2551
  0.2574   0.2637   0.2755   0.2872   0.2953   0.3107   0.3260   0.3516
  0.3668   0.3668   0.3730   0.3836   0.3891   0.3937   0.4083   0.4147
  0.4154   0.4239   0.4246   0.4341   0.4393   0.4394   0.4431   0.4623
  0.4716   0.4750   0.4751   0.4812   0.4964   0.5072   0.5108   0.5115
  0.5139   0.5335   0.5347   0.5456   0.5493   0.5534   0.5610   0.5737
  0.5934   0.6034   0.6182   0.6235   0.6250   0.6309   0.6513   0.6748
  0.6917   0.6952   0.7087   0.7230   0.7316   0.7456   0.7578   0.7743
  0.7772   0.7815   0.7889   0.8179   0.8316   0.8415   0.8423   0.8519
  0.8764   0.8974   0.9257   0.9349   0.9350   0.9439   0.9511   1.0205
  1.0350   1.0541   1.0636   1.0875   1.1129   1.1549   1.1747   1.1924
  1.2182   1.2211   1.2310   1.2773   1.3412   1.3463   1.3665   1.3667
  1.3747   1.3875   1.4065   1.4651   1.4696   1.4875   1.4892   1.5169
  1.5414   1.5540   1.5881   1.6088   1.7238   1.7340   1.7552   1.7822
  1.8206   1.8298   1.8520   1.8533   1.9107   2.0045   2.0146   2.0298
  2.0698   2.1242   2.1453   2.1671   2.2320   2.2408   2.2554   2.2660
  2.2685   2.2865   2.3172   2.3597   2.4516   2.4912   2.5664   2.5760
  2.7030   2.7208   2.7918   2.8201   2.8309   2.8937   2.9481   3.0231
  3.0500   3.0842   3.1506   3.2011   3.3915   3.4250   3.6386   3.8111
  3.8360   3.9369   3.9598   3.9619   3.9713   3.9868   3.9948   3.9987
  4.0193   4.0246   4.0369   4.0401   4.0492   4.0732   4.0749   4.0927
  4.1165   4.1567   4.1900   4.2431   4.2549   4.2842   4.2922   4.3126
  4.3977   4.4044   4.4568   4.5062   4.6224   4.8186   5.9993   6.0229
  6.0510   6.0665   6.1151   6.1405   6.1741   6.1853   6.2351   6.7173
  6.7878   7.5462   7.5644   7.6655   7.7170   7.7421   7.7552   9.7752
 23.1743  23.7810  23.7863  23.9488  23.9578  24.0400  25.8202  26.2135
 26.6450  27.8725  27.9155  27.9878  28.3407  28.3581  28.3797  28.3929
 28.4133  28.4268  28.4487  28.4518  28.4818  28.5222  28.5303  28.5344
 28.5397  28.5465  28.5577  28.5606  28.5697  28.5735  28.5999  28.6263
 28.6531  28.7001  28.7343  28.7712  47.9695  48.0337 127.8834 127.8964
127.9129 127.9280 127.9536 127.9662 127.9806 127.9899 128.0129 151.6674
151.7044 151.7683 215.7687 289.7437 289.7615 289.8646 289.9173 289.9648
289.97851020.77751020.85851901.83071901.86951901.9364
 --------------------------------------------------------------

          Ground-State Mulliken Net Atomic Charges

     Atom                 Charge (a.u.)
  ----------------------------------------
      1 C                     0.568727
      2 C                    -0.518101
      3 C                    -0.255986
      4 C                     0.017638
      5 C                     0.071195
      6 C                    -0.220244
      7 Cl                    0.538239
      8 Br                   -0.230535
      9 I                     0.105776
     10 I                     0.101047
     11 Br                   -0.288142
     12 I                     0.110387
  ----------------------------------------
  Sum of atomic charges =     0.000000

 -----------------------------------------------------------------
                    Cartesian Multipole Moments
 -----------------------------------------------------------------
    Charge (ESU x 10^10)
                 0.0000
    Dipole Moment (Debye)
         X       0.4185      Y       0.0000      Z       0.2525
       Tot       0.4888
    Quadrupole Moments (Debye-Ang)
        XX    -162.7454     XY       0.0000     YY    -169.7562
        XZ       0.7379     YZ       0.0000     ZZ    -159.1582
    Octopole Moments (Debye-Ang^2)
       XXX    -730.6905    XXY       0.0000    XYY    -257.5165
       YYY       0.0000    XXZ    -133.1324    XYZ       0.0000
       YYZ    -148.6072    XZZ    -237.0062    YZZ       0.0000
       ZZZ    -419.0026
    Hexadecapole Moments (Debye-Ang^3)
      XXXX   -6122.3742   XXXY       0.0000   XXYY   -1137.5538
      XYYY       0.0000   YYYY    -221.0227   XXXZ    -663.4883
      XXYZ       0.0000   XYYZ    -246.2782   YYYZ       0.0000
      XXZZ   -2041.8932   XYZZ       0.0000   YYZZ   -1146.4377
      XZZZ    -686.6017   YZZZ       0.0000   ZZZZ   -6071.6528
 -----------------------------------------------------------------
 Calculating analytic gradient of the SCF energy
 Gradient of SCF Energy
            1           2           3           4           5           6
    1   0.0001468   0.0025839   0.0017515  -0.0012164  -0.0006459  -0.0021992
    2  -0.0000000   0.0000000   0.0000000  -0.0000000  -0.0000000   0.0000000
    3  -0.0021057  -0.0020080   0.0007175   0.0025757  -0.0001128   0.0016452
            7           8           9          10          11          12
    1   0.0092061   0.0074281   0.0041455  -0.0183649  -0.0054413   0.0026058
    2  -0.0000000  -0.0000000  -0.0000000   0.0000000   0.0000000  -0.0000000
    3   0.0026287   0.0015902  -0.0176910  -0.0068187   0.0033621   0.0162169
 Max gradient component =       1.836E-02
 RMS gradient           =       5.795E-03
 Gradient time:  CPU 102.75 s  wall 25.81 s
 Geometry Optimization Parameters
   NAtoms,    NIC,     NZ,  NCons,   NDum,   NFix, NCnnct, MaxDiis
       12      78      12       0       0       0       0       0


** GEOMETRY OPTIMIZATION IN DELOCALIZED INTERNAL COORDINATES **
   Searching for a Minimum

   Optimization Cycle:   1

                       Coordinates (Angstroms)
     ATOM                X               Y               Z
      1  C         0.0000000000    0.0000000000    0.0000000000
      2  C         0.0000000000    0.0000000000    1.3948300000
      3  C         1.2079582140    0.0000000000    2.0922450000
      4  C         2.4159164279    0.0000000000    1.3948300000
      5  C         2.4159164279    0.0000000000    0.0000000000
      6  C         1.2079582140    0.0000000000   -0.6974150000
      7  Cl       -1.4903431174    0.0000000000   -0.8604500000
      8  Br       -1.6373769104    0.0000000000    2.3401700000
      9  I         1.2079582140    0.0000000000    4.1711050000
     10  I         4.2162619988    0.0000000000    2.4342600000
     11  Br        4.0532933383    0.0000000000   -0.9453400000
     12  I         1.2079582140    0.0000000000   -2.7762750000
   Point Group: c1    Number of degrees of freedom:    30


   Energy is -26595.703679581


 Attempting to generate delocalized internal coordinates
 Initial Hessian constructed with Jon Baker's OPTIMIZE code

 21 Hessian modes will be used to form the next step
  Hessian Eigenvalues:
     0.124424    0.124424    0.124424    0.201019    0.201019    0.250000
     0.250000    0.250000    0.250000    0.250000    0.250000    0.250000
     0.250000    0.250000    0.334879    0.426727    0.426727    0.464882
     0.464882    0.464882    0.464882

 Minimum search - taking simple RFO step
 Searching for Lamda that Minimizes Along All modes
 Value Taken    Lamda =  -0.01227476
 Step Taken.  Stepsize is  0.258693

                             Maximum     Tolerance    Cnvgd?
         Gradient           0.043104      0.000300      NO
         Displacement       0.158217      0.001200      NO
         Energy change     *********      0.000001      NO


 New Cartesian Coordinates Obtained by Inverse Iteration

 Displacement from previous Coordinates is:  0.413395
 ----------------------------------------------------------------
             Standard Nuclear Orientation (Angstroms)
    I     Atom           X                Y                Z
 ----------------------------------------------------------------
    1      C       0.0024002864     0.0000000000     0.0000476897
    2      C       0.0025290177     0.0000000000     1.4007722795
    3      C       1.2131351318     0.0000000000     2.1225496709
    4      C       2.4412063397     0.0000000000     1.4114614266
    5      C       2.4261692503     0.0000000000    -0.0013866838
    6      C       1.2109679645     0.0000000000    -0.7148674362
    7      Cl     -1.5173960275     0.0000000000    -0.8369948011
    8      Br     -1.6847603636     0.0000000000     2.2844109622
    9      I       1.1339544946     0.0000000000     4.2684355074
   10      I       4.3388244414     0.0000000000     2.4298673379
   11      Br      4.0739885854     0.0000000000    -0.9603378484
   12      I       1.1644819004     0.0000000000    -2.8559981046
 ----------------------------------------------------------------
 Nuclear Repulsion Energy =        4323.64028225 hartrees
 There are      141 alpha and      141 beta electrons
 Applying Cartesian multipole field
    Component          Value
    ---------          -----
     (2,0,0)        1.00000E-11
     (0,2,0)        2.00000E-11
     (0,0,2)       -3.00000E-11
 Nucleus-field energy     =    -0.0000001439 hartrees
 Requested basis set is 6-311++G(d,p)
 There are 159 shells and 444 basis functions
 A cutoff of  1.0D-11 yielded   7345 shell pairs
 There are     63951 function pairs (     71397 Cartesian)
 Smallest overlap matrix eigenvalue = 5.21E-07

 Q-Chem warning in module stvman/mkSTV.C, line 318:

 Overlap eigenvalue is smaller than square root of threshold
 Use THRESH >= 12 to get rid of this warning

 Linear dependence detected in AO basis
 Tighter screening thresholds may be required for diffuse basis sets
 Use S2THRESH > 14 and THRESH = 14 in case of SCF convergence issues
 Number of orthogonalized atomic orbitals = 443
 Maximum deviation from orthogonality = 2.770E-10
 Guess MOs from SCF MO coefficient file

 -----------------------------------------------------------------------
  General SCF calculation program by
  Eric Jon Sundstrom, Paul Horn, Yuezhi Mao, Dmitri Zuev, Alec White,
  David Stuck, Shaama M.S., Shane Yost, Joonho Lee, David Small,
  Daniel Levine, Susi Lehtola, Hugh Burton, Evgeny Epifanovsky,
  Bang C. Huynh
 -----------------------------------------------------------------------
 Exchange:     0.2000 Hartree-Fock + 0.0800 Slater + 0.7200 B88
 Correlation:  0.1900 VWN1RPA + 0.8100 LYP
 Using SG-1 standard quadrature grid
 using 4 threads for integral computing
 -------------------------------------------------------
 OpenMP Integral computing Module                
 Release: version 2.0, May 2017, Q-Chem Inc. Pleasanton 
 -------------------------------------------------------
 A restricted SCF calculation will be
 performed using DIIS
 SCF converges when DIIS error is below 1.0e-08
 ---------------------------------------
  Cycle       Energy         DIIS error
 ---------------------------------------
    1  -26595.7014110153      6.60e-04  
    2  -26595.7039097217      3.44e-04  
    3  -26595.6989470861      5.44e-04  
    4  -26595.7071141175      4.79e-05  
    5  -26595.7071625146      1.69e-05  
    6  -26595.7071686931      5.90e-06  
    7  -26595.7071693522      3.10e-06  
    8  -26595.7071695927      5.66e-07  
    9  -26595.7071695990      2.33e-07  
   10  -26595.7071696006      9.66e-08  
   11  -26595.7071696002      3.00e-08  
   12  -26595.7071695991      7.81e-09  Convergence criterion met
 ---------------------------------------
 SCF time:   CPU 266.99s  wall 71.00s 
 SCF   energy in the final basis set =   -26595.7071695991
 Total energy in the final basis set =   -26595.7071695991

 --------------------------------------------------------------

                    Orbital Energies (a.u.)
 --------------------------------------------------------------

 Alpha MOs
 -- Occupied --
**************************-482.8557-482.8553-176.3202-176.3200-176.3191
********-165.7239-165.7230-165.7219-165.7216-165.7216-165.7214-165.7208
********-101.5817 -62.5086 -62.5082 -56.3293 -56.3290 -56.3252 -56.3249
-56.3248 -56.3244 -35.8166 -35.8164 -35.8155 -31.3102 -31.3100 -31.3091
-31.3038 -31.3036 -31.3033 -31.3031 -31.3027 -31.3022 -22.9606 -22.9603
-22.9595 -22.9592 -22.9589 -22.9588 -22.9586 -22.9581 -22.9577 -22.9543
-22.9543 -22.9541 -22.9541 -22.9532 -22.9532 -10.2880 -10.2839 -10.2809
-10.2761 -10.2752 -10.2729  -9.4969  -8.7176  -8.7172  -7.2618  -7.2518
 -7.2507  -6.5497  -6.5494  -6.5360  -6.5356  -6.5351  -6.5346  -6.3659
 -6.3657  -6.3649  -4.7791  -4.7788  -4.7779  -4.7636  -4.7633  -4.7625
 -4.7625  -4.7623  -4.7615  -2.6604  -2.6601  -2.6569  -2.6565  -2.6561
 -2.6557  -2.6452  -2.6450  -2.6446  -2.6446  -2.0446  -2.0443  -2.0434
 -2.0401  -2.0398  -2.0393  -2.0391  -2.0390  -2.0383  -2.0259  -2.0258
 -2.0257  -2.0256  -2.0249  -2.0248  -0.9485  -0.8935  -0.8610  -0.8158
 -0.7983  -0.7483  -0.7082  -0.6792  -0.6563  -0.6160  -0.6013  -0.5464
 -0.5072  -0.4588  -0.4560  -0.4478  -0.4142  -0.3922  -0.3919  -0.3778
 -0.3735  -0.3568  -0.3372  -0.3286  -0.3249  -0.3198  -0.2931  -0.2897
 -0.2895  -0.2751  -0.2637  -0.2591  -0.2486
 -- Virtual --
 -0.1140  -0.0731  -0.0695  -0.0686  -0.0499  -0.0273  -0.0142   0.0016
  0.0131   0.0263   0.0319   0.0449   0.0496   0.0539   0.0554   0.0660
  0.0683   0.0688   0.0770   0.0832   0.0894   0.0918   0.0989   0.1044
  0.1084   0.1146   0.1247   0.1323   0.1370   0.1398   0.1565   0.1605
  0.1618   0.1684   0.1755   0.1815   0.1848   0.1907   0.1959   0.2010
  0.2013   0.2084   0.2188   0.2192   0.2323   0.2383   0.2440   0.2521
  0.2557   0.2638   0.2735   0.2820   0.2862   0.3023   0.3308   0.3532
  0.3659   0.3700   0.3763   0.3804   0.3870   0.3950   0.3963   0.4040
  0.4135   0.4183   0.4214   0.4327   0.4338   0.4371   0.4418   0.4521
  0.4667   0.4686   0.4721   0.4739   0.4978   0.5030   0.5069   0.5101
  0.5126   0.5241   0.5313   0.5359   0.5491   0.5511   0.5609   0.5681
  0.5792   0.5901   0.6020   0.6057   0.6089   0.6225   0.6479   0.6685
  0.6877   0.6903   0.7007   0.7090   0.7253   0.7326   0.7494   0.7670
  0.7695   0.7724   0.7756   0.8193   0.8264   0.8365   0.8414   0.8525
  0.8748   0.8942   0.9196   0.9215   0.9306   0.9404   0.9487   1.0006
  1.0292   1.0459   1.0591   1.0805   1.1066   1.1451   1.1728   1.1752
  1.2109   1.2171   1.2240   1.2724   1.3242   1.3389   1.3521   1.3582
  1.3631   1.3763   1.4197   1.4423   1.4629   1.4697   1.4707   1.4869
  1.5204   1.5381   1.5827   1.5996   1.7161   1.7251   1.7451   1.7698
  1.8091   1.8151   1.8362   1.8466   1.9000   1.9981   2.0028   2.0262
  2.0468   2.1155   2.1300   2.1651   2.2131   2.2257   2.2439   2.2538
  2.2598   2.2616   2.3061   2.3364   2.4411   2.4867   2.5557   2.5690
  2.7005   2.7146   2.7695   2.8165   2.8238   2.8879   2.9376   3.0130
  3.0334   3.0475   3.1303   3.1791   3.3712   3.4006   3.6048   3.7905
  3.8165   3.9425   3.9612   3.9626   3.9684   3.9850   3.9921   3.9952
  4.0125   4.0198   4.0261   4.0281   4.0460   4.0697   4.0701   4.0879
  4.1065   4.1435   4.1610   4.2321   4.2424   4.2704   4.2811   4.3083
  4.3892   4.4040   4.4280   4.4707   4.5813   4.7813   5.9980   6.0167
  6.0412   6.0818   6.0980   6.1271   6.1484   6.1569   6.1868   6.7089
  6.7802   7.5451   7.5624   7.6619   7.7153   7.7293   7.7442   9.7676
 23.1732  23.7391  23.7511  23.8909  23.9050  23.9780  25.8184  26.2037
 26.6158  27.8440  27.8937  27.9625  28.3382  28.3523  28.3712  28.3993
 28.4063  28.4127  28.4311  28.4380  28.4584  28.5225  28.5286  28.5289
 28.5408  28.5414  28.5515  28.5561  28.5584  28.5658  28.5945  28.6168
 28.6319  28.6872  28.7222  28.7569  47.9641  48.0285 127.8805 127.8911
127.9057 127.9348 127.9450 127.9558 127.9673 127.9729 127.9870 151.6427
151.6844 151.7441 215.7604 289.7421 289.7591 289.8603 289.9141 289.9529
289.96781020.77081020.85201901.80491901.84851901.9108
 --------------------------------------------------------------

          Ground-State Mulliken Net Atomic Charges

     Atom                 Charge (a.u.)
  ----------------------------------------
      1 C                     0.349310
      2 C                    -0.561139
      3 C                    -0.194061
      4 C                     0.095456
      5 C                     0.037749
      6 C                    -0.099711
      7 Cl                    0.545316
      8 Br                   -0.230605
      9 I                     0.112316
     10 I                     0.105697
     11 Br                   -0.278685
     12 I                     0.118357
  ----------------------------------------
  Sum of atomic charges =     0.000000

 -----------------------------------------------------------------
                    Cartesian Multipole Moments
 -----------------------------------------------------------------
    Charge (ESU x 10^10)
                -0.0000
    Dipole Moment (Debye)
         X       0.3416      Y       0.0000      Z       0.1687
       Tot       0.3810
    Quadrupole Moments (Debye-Ang)
        XX    -162.3045     XY       0.0000     YY    -170.3851
        XZ       0.4980     YZ       0.0000     ZZ    -159.0899
    Octopole Moments (Debye-Ang^2)
       XXX    -725.4434    XXY       0.0000    XYY    -258.2484
       YYY       0.0000    XXZ    -132.1018    XYZ       0.0000
       YYZ    -148.9240    XZZ    -239.6829    YZZ       0.0000
       ZZZ    -419.3573
    Hexadecapole Moments (Debye-Ang^3)
      XXXX   -6245.4185   XXXY       0.0000   XXYY   -1171.0588
      XYYY       0.0000   YYYY    -222.6049   XXXZ    -656.4098
      XXYZ       0.0000   XYYZ    -249.6501   YYYZ       0.0000
      XXZZ   -2115.4084   XYZZ       0.0000   YYZZ   -1181.9817
      XZZZ    -706.6612   YZZZ       0.0000   ZZZZ   -6228.0235
 -----------------------------------------------------------------
 Calculating analytic gradient of the SCF energy
 Gradient of SCF Energy
            1           2           3           4           5           6
    1  -0.0027494  -0.0023612  -0.0028978   0.0058382   0.0012078  -0.0010751
    2   0.0000000   0.0000000  -0.0000000   0.0000000   0.0000000  -0.0000000
    3   0.0018481  -0.0044138   0.0045720   0.0001863  -0.0016886  -0.0013598
            7           8           9          10          11          12
    1   0.0007524  -0.0007841  -0.0042780   0.0059797   0.0015894  -0.0012217
    2   0.0000000  -0.0000000   0.0000000  -0.0000000  -0.0000000   0.0000000
    3   0.0039838  -0.0028307   0.0044356  -0.0030102   0.0016063  -0.0033291
 Max gradient component =       5.980E-03
 RMS gradient           =       2.540E-03
 Gradient time:  CPU 98.99 s  wall 24.87 s
 Geometry Optimization Parameters
   NAtoms,    NIC,     NZ,  NCons,   NDum,   NFix, NCnnct, MaxDiis
       12      78      12       0       0       0       0       0

 Cartesian Hessian Update
 Hessian updated using BFGS update


** GEOMETRY OPTIMIZATION IN DELOCALIZED INTERNAL COORDINATES **
   Searching for a Minimum

   Optimization Cycle:   2

                       Coordinates (Angstroms)
     ATOM                X               Y               Z
      1  C         0.0024002864    0.0000000000    0.0000476897
      2  C         0.0025290177    0.0000000000    1.4007722795
      3  C         1.2131351318    0.0000000000    2.1225496709
      4  C         2.4412063397    0.0000000000    1.4114614266
      5  C         2.4261692503    0.0000000000   -0.0013866838
      6  C         1.2109679645    0.0000000000   -0.7148674362
      7  Cl       -1.5173960275    0.0000000000   -0.8369948011
      8  Br       -1.6847603636    0.0000000000    2.2844109622
      9  I         1.1339544946    0.0000000000    4.2684355074
     10  I         4.3388244414    0.0000000000    2.4298673379
     11  Br        4.0739885854    0.0000000000   -0.9603378484
     12  I         1.1644819004    0.0000000000   -2.8559981046
   Point Group: c1    Number of degrees of freedom:    30


   Energy is -26595.707169599

 Hessian updated using BFGS update

 11 Hessian modes will be used to form the next step
  Hessian Eigenvalues:
     0.123572    0.126292    0.199034    0.201061    0.246000    0.317387
     0.331002    0.426726    0.435525    0.459855    0.546814

 Minimum search - taking simple RFO step
 Searching for Lamda that Minimizes Along All modes
 Value Taken    Lamda =  -0.00212926
 Step Taken.  Stepsize is  0.071740

                             Maximum     Tolerance    Cnvgd?
         Gradient           0.022940      0.000300      NO
         Displacement       0.053621      0.001200      NO
         Energy change     -0.003490      0.000001      NO


 New Cartesian Coordinates Obtained by Inverse Iteration

 Displacement from previous Coordinates is:  0.201944
 ----------------------------------------------------------------
             Standard Nuclear Orientation (Angstroms)
    I     Atom           X                Y                Z
 ----------------------------------------------------------------
    1      C      -0.0018764850     0.0000000000    -0.0039243655
    2      C      -0.0025045547     0.0000000000     1.4019488579
    3      C       1.2122580048     0.0000000000     2.1111787305
    4      C       2.4327255874     0.0000000000     1.4061204606
    5      C       2.4243904979     0.0000000000    -0.0044208561
    6      C       1.2099869413     0.0000000000    -0.7137332707
    7      Cl     -1.5118883298     0.0000000000    -0.8668565787
    8      Br     -1.6768254682     0.0000000000     2.3149735609
    9      I       1.1894071666     0.0000000000     4.2510008445
   10      I       4.2921238339     0.0000000000     2.4837937748
   11      Br      4.0620768477     0.0000000000    -0.9811960604
   12      I       1.1756269791     0.0000000000    -2.8509250978
 ----------------------------------------------------------------
 Nuclear Repulsion Energy =        4335.79399653 hartrees
 There are      141 alpha and      141 beta electrons
 Applying Cartesian multipole field
    Component          Value
    ---------          -----
     (2,0,0)        1.00000E-11
     (0,2,0)        2.00000E-11
     (0,0,2)       -3.00000E-11
 Nucleus-field energy     =    -0.0000001457 hartrees
 Requested basis set is 6-311++G(d,p)
 There are 159 shells and 444 basis functions
 A cutoff of  1.0D-11 yielded   7345 shell pairs
 There are     63951 function pairs (     71400 Cartesian)
 Smallest overlap matrix eigenvalue = 5.09E-07

 Q-Chem warning in module stvman/mkSTV.C, line 318:

 Overlap eigenvalue is smaller than square root of threshold
 Use THRESH >= 12 to get rid of this warning

 Linear dependence detected in AO basis
 Tighter screening thresholds may be required for diffuse basis sets
 Use S2THRESH > 14 and THRESH = 14 in case of SCF convergence issues
 Number of orthogonalized atomic orbitals = 443
 Maximum deviation from orthogonality = 1.798E-10
 Guess MOs from SCF MO coefficient file

 -----------------------------------------------------------------------
  General SCF calculation program by
  Eric Jon Sundstrom, Paul Horn, Yuezhi Mao, Dmitri Zuev, Alec White,
  David Stuck, Shaama M.S., Shane Yost, Joonho Lee, David Small,
  Daniel Levine, Susi Lehtola, Hugh Burton, Evgeny Epifanovsky,
  Bang C. Huynh
 -----------------------------------------------------------------------
 Exchange:     0.2000 Hartree-Fock + 0.0800 Slater + 0.7200 B88
 Correlation:  0.1900 VWN1RPA + 0.8100 LYP
 Using SG-1 standard quadrature grid
 using 4 threads for integral computing
 -------------------------------------------------------
 OpenMP Integral computing Module                
 Release: version 2.0, May 2017, Q-Chem Inc. Pleasanton 
 -------------------------------------------------------
 A restricted SCF calculation will be
 performed using DIIS
 SCF converges when DIIS error is below 1.0e-08
 ---------------------------------------
  Cycle       Energy         DIIS error
 ---------------------------------------
    1  -26595.7067441436      2.50e-04  
    2  -26595.7077273074      8.17e-05  
    3  -26595.7074157539      1.35e-04  
    4  -26595.7078852920      2.70e-05  
    5  -26595.7079045754      7.32e-06  
    6  -26595.7079057728      2.16e-06  
    7  -26595.7079058777      8.45e-07  
    8  -26595.7079058942      3.05e-07  
    9  -26595.7079058974      1.01e-07  
   10  -26595.7079058964      1.71e-08  
   11  -26595.7079058950      1.72e-08  
   12  -26595.7079058936      4.12e-09  Convergence criterion met
 ---------------------------------------
 SCF time:   CPU 259.15s  wall 69.00s 
 SCF   energy in the final basis set =   -26595.7079058936
 Total energy in the final basis set =   -26595.7079058936

 --------------------------------------------------------------

                    Orbital Energies (a.u.)
 --------------------------------------------------------------

 Alpha MOs
 -- Occupied --
**************************-482.8559-482.8558-176.3198-176.3195-176.3190
********-165.7234-165.7229-165.7214-165.7212-165.7212-165.7209-165.7206
********-101.5821 -62.5088 -62.5087 -56.3295 -56.3294 -56.3254 -56.3253
-56.3250 -56.3249 -35.8162 -35.8160 -35.8154 -31.3098 -31.3095 -31.3089
-31.3034 -31.3032 -31.3028 -31.3026 -31.3026 -31.3021 -22.9602 -22.9599
-22.9593 -22.9588 -22.9585 -22.9584 -22.9581 -22.9579 -22.9576 -22.9539
-22.9539 -22.9537 -22.9537 -22.9531 -22.9531 -10.2889 -10.2835 -10.2818
-10.2743 -10.2738 -10.2723  -9.4971  -8.7176  -8.7176  -7.2620  -7.2520
 -7.2509  -6.5499  -6.5498  -6.5361  -6.5361  -6.5351  -6.5350  -6.3655
 -6.3653  -6.3648  -4.7787  -4.7784  -4.7778  -4.7632  -4.7630  -4.7624
 -4.7621  -4.7621  -4.7615  -2.6606  -2.6605  -2.6570  -2.6570  -2.6562
 -2.6562  -2.6452  -2.6451  -2.6451  -2.6450  -2.0443  -2.0440  -2.0433
 -2.0397  -2.0395  -2.0390  -2.0389  -2.0388  -2.0382  -2.0256  -2.0255
 -2.0254  -2.0254  -2.0249  -2.0247  -0.9481  -0.8934  -0.8617  -0.8164
 -0.7990  -0.7488  -0.7086  -0.6801  -0.6567  -0.6169  -0.6005  -0.5473
 -0.5072  -0.4591  -0.4565  -0.4481  -0.4143  -0.3924  -0.3919  -0.3768
 -0.3745  -0.3558  -0.3362  -0.3299  -0.3272  -0.3191  -0.2942  -0.2926
 -0.2902  -0.2728  -0.2635  -0.2595  -0.2467
 -- Virtual --
 -0.1139  -0.0720  -0.0692  -0.0684  -0.0487  -0.0265  -0.0135   0.0013
  0.0122   0.0263   0.0316   0.0447   0.0493   0.0539   0.0556   0.0659
  0.0681   0.0688   0.0763   0.0831   0.0897   0.0921   0.0992   0.1030
  0.1080   0.1150   0.1247   0.1316   0.1371   0.1401   0.1570   0.1605
  0.1612   0.1738   0.1777   0.1809   0.1857   0.1922   0.1966   0.2005
  0.2015   0.2054   0.2176   0.2187   0.2343   0.2378   0.2442   0.2528
  0.2539   0.2638   0.2732   0.2825   0.2873   0.3030   0.3308   0.3513
  0.3664   0.3683   0.3765   0.3772   0.3874   0.3939   0.3986   0.4060
  0.4139   0.4161   0.4223   0.4309   0.4355   0.4380   0.4419   0.4535
  0.4684   0.4695   0.4726   0.4797   0.4969   0.5046   0.5080   0.5105
  0.5123   0.5249   0.5317   0.5370   0.5481   0.5524   0.5598   0.5689
  0.5867   0.5897   0.6038   0.6068   0.6123   0.6230   0.6472   0.6658
  0.6863   0.6883   0.7018   0.7116   0.7255   0.7338   0.7510   0.7669
  0.7697   0.7728   0.7779   0.8183   0.8283   0.8381   0.8419   0.8499
  0.8731   0.8922   0.9187   0.9223   0.9322   0.9404   0.9472   1.0056
  1.0296   1.0421   1.0590   1.0824   1.1065   1.1474   1.1729   1.1777
  1.2115   1.2151   1.2226   1.2700   1.3282   1.3374   1.3595   1.3596
  1.3611   1.3782   1.4069   1.4450   1.4629   1.4687   1.4762   1.4974
  1.5247   1.5378   1.5840   1.5963   1.7175   1.7257   1.7457   1.7726
  1.8094   1.8164   1.8414   1.8443   1.9010   1.9984   2.0029   2.0260
  2.0508   2.1189   2.1312   2.1609   2.2156   2.2263   2.2469   2.2535
  2.2609   2.2646   2.3061   2.3381   2.4427   2.4874   2.5547   2.5698
  2.7003   2.7154   2.7723   2.8163   2.8247   2.8874   2.9382   3.0119
  3.0354   3.0514   3.1324   3.1791   3.3717   3.4047   3.6085   3.7949
  3.8165   3.9404   3.9604   3.9640   3.9669   3.9849   3.9917   3.9941
  4.0128   4.0207   4.0280   4.0314   4.0459   4.0681   4.0696   4.0853
  4.1070   4.1434   4.1708   4.2311   4.2445   4.2706   4.2821   4.3061
  4.3931   4.4048   4.4313   4.4750   4.5836   4.7881   5.9968   6.0177
  6.0431   6.0641   6.0990   6.1290   6.1520   6.1652   6.2010   6.7061
  6.7792   7.5450   7.5621   7.6619   7.7145   7.7312   7.7438   9.7654
 23.1719  23.7498  23.7506  23.8998  23.9106  23.9836  25.8170  26.2008
 26.6142  27.8491  27.8958  27.9639  28.3375  28.3532  28.3727  28.3910
 28.4027  28.4140  28.4349  28.4398  28.4685  28.5217  28.5283  28.5308
 28.5382  28.5416  28.5521  28.5567  28.5623  28.5669  28.5932  28.6178
 28.6382  28.6899  28.7230  28.7580  47.9618  48.0275 127.8802 127.8919
127.9069 127.9263 127.9442 127.9574 127.9694 127.9782 127.9941 151.6472
151.6866 151.7461 215.7579 289.7419 289.7586 289.8601 289.9135 289.9543
289.96711020.76801020.85081901.80951901.85081901.9129
 --------------------------------------------------------------

          Ground-State Mulliken Net Atomic Charges

     Atom                 Charge (a.u.)
  ----------------------------------------
      1 C                     0.461532
      2 C                    -0.551779
      3 C                    -0.214522
      4 C                     0.100114
      5 C                     0.004469
      6 C                    -0.167136
      7 Cl                    0.539734
      8 Br                   -0.228130
      9 I                     0.110696
     10 I                     0.105675
     11 Br                   -0.277390
     12 I                     0.116735
  ----------------------------------------
  Sum of atomic charges =     0.000000

 -----------------------------------------------------------------
                    Cartesian Multipole Moments
 -----------------------------------------------------------------
    Charge (ESU x 10^10)
                -0.0000
    Dipole Moment (Debye)
         X       0.3743      Y      -0.0000      Z       0.2349
       Tot       0.4419
    Quadrupole Moments (Debye-Ang)
        XX    -162.8095     XY      -0.0000     YY    -170.3418
        XZ       0.9476     YZ       0.0000     ZZ    -158.5596
    Octopole Moments (Debye-Ang^2)
       XXX    -731.0851    XXY      -0.0000    XYY    -258.5448
       YYY      -0.0000    XXZ    -131.8589    XYZ       0.0000
       YYZ    -149.6589    XZZ    -235.8297    YZZ       0.0000
       ZZZ    -419.8135
    Hexadecapole Moments (Debye-Ang^3)
      XXXX   -6229.0829   XXXY      -0.0000   XXYY   -1161.0844
      XYYY      -0.0000   YYYY    -222.5049   XXXZ    -677.9459
      XXYZ       0.0000   XYYZ    -256.2695   YYYZ       0.0000
      XXZZ   -2093.1343   XYZZ       0.0000   YYZZ   -1187.5406
      XZZZ    -706.6869   YZZZ       0.0000   ZZZZ   -6258.9292
 -----------------------------------------------------------------
 Calculating analytic gradient of the SCF energy
 Gradient of SCF Energy
            1           2           3           4           5           6
    1  -0.0015527  -0.0002284  -0.0002514   0.0007394  -0.0001140   0.0002320
    2  -0.0000000   0.0000000   0.0000000   0.0000000  -0.0000000   0.0000000
    3  -0.0006945  -0.0002528   0.0006394   0.0009158  -0.0013079  -0.0005201
            7           8           9          10          11          12
    1   0.0005891  -0.0013189   0.0020972   0.0002672  -0.0002491  -0.0002105
    2   0.0000000  -0.0000000  -0.0000000   0.0000000   0.0000000  -0.0000000
    3  -0.0009350   0.0008721   0.0015206   0.0039225  -0.0026087  -0.0015514
 Max gradient component =       3.923E-03
 RMS gradient           =       1.082E-03
 Gradient time:  CPU 99.24 s  wall 24.94 s
 Geometry Optimization Parameters
   NAtoms,    NIC,     NZ,  NCons,   NDum,   NFix, NCnnct, MaxDiis
       12      78      12       0       0       0       0       0

 Cartesian Hessian Update
 Hessian updated using BFGS update


** GEOMETRY OPTIMIZATION IN DELOCALIZED INTERNAL COORDINATES **
   Searching for a Minimum

   Optimization Cycle:   3

                       Coordinates (Angstroms)
     ATOM                X               Y               Z
      1  C        -0.0018764850    0.0000000000   -0.0039243655
      2  C        -0.0025045547    0.0000000000    1.4019488579
      3  C         1.2122580048    0.0000000000    2.1111787305
      4  C         2.4327255874    0.0000000000    1.4061204606
      5  C         2.4243904979    0.0000000000   -0.0044208561
      6  C         1.2099869413    0.0000000000   -0.7137332707
      7  Cl       -1.5118883298    0.0000000000   -0.8668565787
      8  Br       -1.6768254682    0.0000000000    2.3149735609
      9  I         1.1894071666    0.0000000000    4.2510008445
     10  I         4.2921238339    0.0000000000    2.4837937748
     11  Br        4.0620768477    0.0000000000   -0.9811960604
     12  I         1.1756269791    0.0000000000   -2.8509250978
   Point Group: c1    Number of degrees of freedom:    30


   Energy is -26595.707905894

 Hessian updated using BFGS update

 14 Hessian modes will be used to form the next step
  Hessian Eigenvalues:
     0.121579    0.124408    0.124523    0.200229    0.201052    0.244529
     0.249728    0.329438    0.397289    0.426495    0.437394    0.450606
     0.464398    0.617115

 Minimum search - taking simple RFO step
 Searching for Lamda that Minimizes Along All modes
 Value Taken    Lamda =  -0.00055795
 Step Taken.  Stepsize is  0.045457

                             Maximum     Tolerance    Cnvgd?
         Gradient           0.007982      0.000300      NO
         Displacement       0.024873      0.001200      NO
         Energy change     -0.000736      0.000001      NO


 New Cartesian Coordinates Obtained by Inverse Iteration

 Displacement from previous Coordinates is:  0.095290
 ----------------------------------------------------------------
             Standard Nuclear Orientation (Angstroms)
    I     Atom           X                Y                Z
 ----------------------------------------------------------------
    1      C      -0.0013474696     0.0000000000    -0.0025418233
    2      C      -0.0010879095     0.0000000000     1.4018110487
    3      C       1.2113614380     0.0000000000     2.1085431826
    4      C       2.4285737536     0.0000000000     1.4034419680
    5      C       2.4218064323     0.0000000000    -0.0014462861
    6      C       1.2099522030     0.0000000000    -0.7109311439
    7      Cl     -1.5139383836     0.0000000000    -0.8610571724
    8      Br     -1.6689889125     0.0000000000     2.3195627644
    9      I       1.1745302360     0.0000000000     4.2392017337
   10      I       4.2937523981     0.0000000000     2.4487373477
   11      Br      4.0683335154     0.0000000000    -0.9575201468
   12      I       1.1825537199     0.0000000000    -2.8398414727
 ----------------------------------------------------------------
 Nuclear Repulsion Energy =        4347.58064953 hartrees
 There are      141 alpha and      141 beta electrons
 Applying Cartesian multipole field
    Component          Value
    ---------          -----
     (2,0,0)        1.00000E-11
     (0,2,0)        2.00000E-11
     (0,0,2)       -3.00000E-11
 Nucleus-field energy     =    -0.0000001437 hartrees
 Requested basis set is 6-311++G(d,p)
 There are 159 shells and 444 basis functions
 A cutoff of  1.0D-11 yielded   7351 shell pairs
 There are     64032 function pairs (     71502 Cartesian)
 Smallest overlap matrix eigenvalue = 4.97E-07

 Q-Chem warning in module stvman/mkSTV.C, line 318:

 Overlap eigenvalue is smaller than square root of threshold
 Use THRESH >= 12 to get rid of this warning

 Linear dependence detected in AO basis
 Tighter screening thresholds may be required for diffuse basis sets
 Use S2THRESH > 14 and THRESH = 14 in case of SCF convergence issues
 Number of orthogonalized atomic orbitals = 443
 Maximum deviation from orthogonality = 6.460E-10
 Guess MOs from SCF MO coefficient file

 -----------------------------------------------------------------------
  General SCF calculation program by
  Eric Jon Sundstrom, Paul Horn, Yuezhi Mao, Dmitri Zuev, Alec White,
  David Stuck, Shaama M.S., Shane Yost, Joonho Lee, David Small,
  Daniel Levine, Susi Lehtola, Hugh Burton, Evgeny Epifanovsky,
  Bang C. Huynh
 -----------------------------------------------------------------------
 Exchange:     0.2000 Hartree-Fock + 0.0800 Slater + 0.7200 B88
 Correlation:  0.1900 VWN1RPA + 0.8100 LYP
 Using SG-1 standard quadrature grid
 using 4 threads for integral computing
 -------------------------------------------------------
 OpenMP Integral computing Module                
 Release: version 2.0, May 2017, Q-Chem Inc. Pleasanton 
 -------------------------------------------------------
 A restricted SCF calculation will be
 performed using DIIS
 SCF converges when DIIS error is below 1.0e-08
 ---------------------------------------
  Cycle       Energy         DIIS error
 ---------------------------------------
    1  -26595.7078329820      1.17e-04  
    2  -26595.7080033604      5.49e-05  
    3  -26595.7078749404      8.70e-05  
    4  -26595.7080837736      1.05e-05  
    5  -26595.7080868158      2.70e-06  
    6  -26595.7080869480      1.44e-06  
    7  -26595.7080869974      5.12e-07  
    8  -26595.7080870033      1.41e-07  
    9  -26595.7080870032      5.90e-08  
   10  -26595.7080870037      1.88e-08  
   11  -26595.7080870025      1.02e-08  
   12  -26595.7080870036      1.52e-09  Convergence criterion met
 ---------------------------------------
 SCF time:   CPU 254.34s  wall 68.00s 
 SCF   energy in the final basis set =   -26595.7080870036
 Total energy in the final basis set =   -26595.7080870036

 --------------------------------------------------------------

                    Orbital Energies (a.u.)
 --------------------------------------------------------------

 Alpha MOs
 -- Occupied --
**************************-482.8558-482.8557-176.3196-176.3192-176.3185
********-165.7231-165.7223-165.7213-165.7210-165.7209-165.7206-165.7201
********-101.5820 -62.5087 -62.5087 -56.3294 -56.3294 -56.3253 -56.3253
-56.3249 -56.3249 -35.8161 -35.8157 -35.8149 -31.3096 -31.3092 -31.3084
-31.3033 -31.3029 -31.3027 -31.3024 -31.3022 -31.3016 -22.9600 -22.9596
-22.9588 -22.9586 -22.9582 -22.9582 -22.9578 -22.9574 -22.9571 -22.9538
-22.9538 -22.9534 -22.9534 -22.9527 -22.9527 -10.2884 -10.2822 -10.2808
-10.2730 -10.2722 -10.2715  -9.4969  -8.7176  -8.7176  -7.2619  -7.2518
 -7.2508  -6.5499  -6.5498  -6.5361  -6.5361  -6.5351  -6.5350  -6.3654
 -6.3651  -6.3644  -4.7785  -4.7781  -4.7774  -4.7631  -4.7628  -4.7621
 -4.7620  -4.7618  -4.7611  -2.6605  -2.6605  -2.6570  -2.6569  -2.6561
 -2.6561  -2.6452  -2.6451  -2.6451  -2.6450  -2.0442  -2.0438  -2.0429
 -2.0396  -2.0392  -2.0388  -2.0386  -2.0385  -2.0378  -2.0255  -2.0254
 -2.0253  -2.0252  -2.0246  -2.0244  -0.9491  -0.8944  -0.8627  -0.8169
 -0.8002  -0.7494  -0.7101  -0.6809  -0.6568  -0.6171  -0.6003  -0.5485
 -0.5074  -0.4600  -0.4566  -0.4487  -0.4148  -0.3928  -0.3926  -0.3773
 -0.3752  -0.3557  -0.3374  -0.3299  -0.3275  -0.3197  -0.2928  -0.2923
 -0.2900  -0.2735  -0.2635  -0.2589  -0.2461
 -- Virtual --
 -0.1122  -0.0715  -0.0685  -0.0664  -0.0473  -0.0245  -0.0129   0.0019
  0.0124   0.0263   0.0316   0.0447   0.0495   0.0541   0.0556   0.0658
  0.0682   0.0693   0.0767   0.0832   0.0896   0.0919   0.0993   0.1032
  0.1082   0.1149   0.1247   0.1320   0.1369   0.1400   0.1570   0.1601
  0.1614   0.1736   0.1787   0.1813   0.1861   0.1919   0.1965   0.2013
  0.2014   0.2075   0.2178   0.2198   0.2336   0.2386   0.2442   0.2534
  0.2551   0.2641   0.2736   0.2829   0.2886   0.3042   0.3298   0.3529
  0.3662   0.3679   0.3778   0.3778   0.3878   0.3940   0.3995   0.4075
  0.4141   0.4188   0.4225   0.4314   0.4356   0.4375   0.4419   0.4556
  0.4691   0.4694   0.4728   0.4770   0.4976   0.5046   0.5078   0.5110
  0.5123   0.5268   0.5318   0.5381   0.5487   0.5523   0.5602   0.5695
  0.5887   0.5902   0.6078   0.6097   0.6142   0.6228   0.6488   0.6685
  0.6888   0.6898   0.7034   0.7134   0.7266   0.7347   0.7519   0.7694
  0.7711   0.7731   0.7788   0.8188   0.8281   0.8383   0.8422   0.8506
  0.8744   0.8932   0.9200   0.9247   0.9320   0.9409   0.9473   1.0063
  1.0306   1.0467   1.0592   1.0832   1.1071   1.1480   1.1722   1.1800
  1.2126   1.2160   1.2242   1.2705   1.3312   1.3391   1.3603   1.3621
  1.3642   1.3793   1.4126   1.4487   1.4648   1.4726   1.4770   1.4954
  1.5273   1.5383   1.5836   1.5995   1.7191   1.7270   1.7485   1.7746
  1.8119   1.8183   1.8431   1.8470   1.9030   2.0015   2.0031   2.0268
  2.0532   2.1190   2.1348   2.1617   2.2181   2.2299   2.2512   2.2537
  2.2621   2.2679   2.3089   2.3426   2.4443   2.4887   2.5557   2.5710
  2.7008   2.7164   2.7761   2.8173   2.8255   2.8889   2.9401   3.0137
  3.0383   3.0581   3.1357   3.1827   3.3760   3.4077   3.6147   3.7979
  3.8206   3.9406   3.9612   3.9643   3.9658   3.9852   3.9925   3.9954
  4.0138   4.0250   4.0289   4.0290   4.0456   4.0694   4.0705   4.0878
  4.1087   4.1459   4.1703   4.2338   4.2463   4.2732   4.2831   4.3088
  4.3927   4.4044   4.4349   4.4789   4.5904   4.7942   5.9980   6.0182
  6.0439   6.0709   6.1012   6.1308   6.1543   6.1655   6.2019   6.7093
  6.7808   7.5452   7.5626   7.6625   7.7152   7.7328   7.7464   9.7660
 23.1717  23.7551  23.7589  23.9103  23.9203  23.9955  25.8173  26.2012
 26.6172  27.8513  27.8983  27.9681  28.3386  28.3537  28.3735  28.3961
 28.4051  28.4154  28.4368  28.4409  28.4674  28.5223  28.5288  28.5308
 28.5395  28.5426  28.5528  28.5576  28.5617  28.5678  28.5952  28.6188
 28.6381  28.6912  28.7246  28.7601  47.9640  48.0286 127.8812 127.8924
127.9076 127.9303 127.9460 127.9586 127.9704 127.9783 127.9947 151.6492
151.6887 151.7497 215.7586 289.7421 289.7592 289.8609 289.9145 289.9559
289.96971020.77071020.85221901.81171901.85311901.9167
 --------------------------------------------------------------

          Ground-State Mulliken Net Atomic Charges

     Atom                 Charge (a.u.)
  ----------------------------------------
      1 C                     0.477235
      2 C                    -0.554109
      3 C                    -0.221084
      4 C                     0.079141
      5 C                     0.016568
      6 C                    -0.158668
      7 Cl                    0.540429
      8 Br                   -0.229147
      9 I                     0.109875
     10 I                     0.104345
     11 Br                   -0.280908
     12 I                     0.116324
  ----------------------------------------
  Sum of atomic charges =     0.000000

 -----------------------------------------------------------------
                    Cartesian Multipole Moments
 -----------------------------------------------------------------
    Charge (ESU x 10^10)
                -0.0000
    Dipole Moment (Debye)
         X       0.3805      Y      -0.0000      Z       0.2156
       Tot       0.4373
    Quadrupole Moments (Debye-Ang)
        XX    -162.5975     XY      -0.0000     YY    -170.2492
        XZ       0.6603     YZ      -0.0000     ZZ    -158.9058
    Octopole Moments (Debye-Ang^2)
       XXX    -728.9465    XXY      -0.0000    XYY    -258.3998
       YYY      -0.0000    XXZ    -132.2936    XYZ       0.0000
       YYZ    -149.1532    XZZ    -238.1521    YZZ      -0.0000
       ZZZ    -419.6647
    Hexadecapole Moments (Debye-Ang^3)
      XXXX   -6214.4386   XXXY      -0.0000   XXYY   -1160.6666
      XYYY      -0.0000   YYYY    -222.2751   XXXZ    -666.2347
      XXYZ       0.0000   XYYZ    -251.4057   YYYZ      -0.0000
      XXZZ   -2092.5319   XYZZ      -0.0000   YYZZ   -1176.9398
      XZZZ    -703.2940   YZZZ      -0.0000   ZZZZ   -6208.7168
 -----------------------------------------------------------------
 Calculating analytic gradient of the SCF energy
 Gradient of SCF Energy
            1           2           3           4           5           6
    1  -0.0005831   0.0008273   0.0001146  -0.0002308  -0.0003728   0.0005407
    2   0.0000000  -0.0000000   0.0000000   0.0000000  -0.0000000   0.0000000
    3  -0.0003897   0.0004438  -0.0005035  -0.0003551   0.0004991   0.0004922
            7           8           9          10          11          12
    1   0.0003176   0.0005846  -0.0004579  -0.0007409  -0.0000153   0.0000160
    2  -0.0000000  -0.0000000  -0.0000000   0.0000000  -0.0000000  -0.0000000
    3  -0.0003539   0.0010746  -0.0008308  -0.0014298   0.0010013   0.0003518
 Max gradient component =       1.430E-03
 RMS gradient           =       5.023E-04
 Gradient time:  CPU 99.77 s  wall 25.07 s
 Geometry Optimization Parameters
   NAtoms,    NIC,     NZ,  NCons,   NDum,   NFix, NCnnct, MaxDiis
       12      78      12       0       0       0       0       0

 Cartesian Hessian Update
 Hessian updated using BFGS update


** GEOMETRY OPTIMIZATION IN DELOCALIZED INTERNAL COORDINATES **
   Searching for a Minimum

   Optimization Cycle:   4

                       Coordinates (Angstroms)
     ATOM                X               Y               Z
      1  C        -0.0013474696    0.0000000000   -0.0025418233
      2  C        -0.0010879095    0.0000000000    1.4018110487
      3  C         1.2113614380    0.0000000000    2.1085431826
      4  C         2.4285737536    0.0000000000    1.4034419680
      5  C         2.4218064323    0.0000000000   -0.0014462861
      6  C         1.2099522030    0.0000000000   -0.7109311439
      7  Cl       -1.5139383836    0.0000000000   -0.8610571724
      8  Br       -1.6689889125    0.0000000000    2.3195627644
      9  I         1.1745302360    0.0000000000    4.2392017337
     10  I         4.2937523981    0.0000000000    2.4487373477
     11  Br        4.0683335154    0.0000000000   -0.9575201468
     12  I         1.1825537199    0.0000000000   -2.8398414727
   Point Group: c1    Number of degrees of freedom:    30


   Energy is -26595.708087004

 Hessian updated using BFGS update

 16 Hessian modes will be used to form the next step
  Hessian Eigenvalues:
     0.123233    0.124487    0.130511    0.199486    0.201296    0.245723
     0.249775    0.273537    0.329451    0.423871    0.429848    0.434885
     0.461054    0.464816    0.483187    0.635443

 Minimum search - taking simple RFO step
 Searching for Lamda that Minimizes Along All modes
 Value Taken    Lamda =  -0.00009335
 Step Taken.  Stepsize is  0.016438

                             Maximum     Tolerance    Cnvgd?
         Gradient           0.004321      0.000300      NO
         Displacement       0.009626      0.001200      NO
         Energy change     -0.000181      0.000001      NO


 New Cartesian Coordinates Obtained by Inverse Iteration

 Displacement from previous Coordinates is:  0.038676
 ----------------------------------------------------------------
             Standard Nuclear Orientation (Angstroms)
    I     Atom           X                Y                Z
 ----------------------------------------------------------------
    1      C       0.0001828504     0.0000000000    -0.0015415902
    2      C      -0.0006479355     0.0000000000     1.4017715722
    3      C       1.2120675484     0.0000000000     2.1104224839
    4      C       2.4305207831     0.0000000000     1.4047412812
    5      C       2.4231863812     0.0000000000    -0.0020367827
    6      C       1.2103635590     0.0000000000    -0.7112438094
    7      Cl     -1.5154970543     0.0000000000    -0.8547563691
    8      Br     -1.6751005012     0.0000000000     2.3069408160
    9      I       1.1774449209     0.0000000000     4.2435470401
   10      I       4.2965418467     0.0000000000     2.4563529738
   11      Br      4.0665349129     0.0000000000    -0.9652534682
   12      I       1.1799037095     0.0000000000    -2.8409841477
 ----------------------------------------------------------------
 Nuclear Repulsion Energy =        4343.79629300 hartrees
 There are      141 alpha and      141 beta electrons
 Applying Cartesian multipole field
    Component          Value
    ---------          -----
     (2,0,0)        1.00000E-11
     (0,2,0)        2.00000E-11
     (0,0,2)       -3.00000E-11
 Nucleus-field energy     =    -0.0000001439 hartrees
 Requested basis set is 6-311++G(d,p)
 There are 159 shells and 444 basis functions
 A cutoff of  1.0D-11 yielded   7350 shell pairs
 There are     63996 function pairs (     71451 Cartesian)
 Smallest overlap matrix eigenvalue = 5.00E-07

 Q-Chem warning in module stvman/mkSTV.C, line 318:

 Overlap eigenvalue is smaller than square root of threshold
 Use THRESH >= 12 to get rid of this warning

 Linear dependence detected in AO basis
 Tighter screening thresholds may be required for diffuse basis sets
 Use S2THRESH > 14 and THRESH = 14 in case of SCF convergence issues
 Number of orthogonalized atomic orbitals = 443
 Maximum deviation from orthogonality = 3.314E-10
 Guess MOs from SCF MO coefficient file

 -----------------------------------------------------------------------
  General SCF calculation program by
  Eric Jon Sundstrom, Paul Horn, Yuezhi Mao, Dmitri Zuev, Alec White,
  David Stuck, Shaama M.S., Shane Yost, Joonho Lee, David Small,
  Daniel Levine, Susi Lehtola, Hugh Burton, Evgeny Epifanovsky,
  Bang C. Huynh
 -----------------------------------------------------------------------
 Exchange:     0.2000 Hartree-Fock + 0.0800 Slater + 0.7200 B88
 Correlation:  0.1900 VWN1RPA + 0.8100 LYP
 Using SG-1 standard quadrature grid
 using 4 threads for integral computing
 -------------------------------------------------------
 OpenMP Integral computing Module                
 Release: version 2.0, May 2017, Q-Chem Inc. Pleasanton 
 -------------------------------------------------------
 A restricted SCF calculation will be
 performed using DIIS
 SCF converges when DIIS error is below 1.0e-08
 ---------------------------------------
  Cycle       Energy         DIIS error
 ---------------------------------------
    1  -26595.7080645886      5.73e-05  
    2  -26595.7081099918      2.03e-05  
    3  -26595.7080812927      3.82e-05  
    4  -26595.7081206824      3.61e-06  
    5  -26595.7081210380      8.20e-07  
    6  -26595.7081210445      6.39e-07  
    7  -26595.7081210545      1.42e-07  
    8  -26595.7081210557      5.07e-08  
    9  -26595.7081210549      1.35e-08  
   10  -26595.7081210557      7.91e-09  Convergence criterion met
 ---------------------------------------
 SCF time:   CPU 217.32s  wall 58.00s 
 SCF   energy in the final basis set =   -26595.7081210557
 Total energy in the final basis set =   -26595.7081210557

 --------------------------------------------------------------

                    Orbital Energies (a.u.)
 --------------------------------------------------------------

 Alpha MOs
 -- Occupied --
**************************-482.8558-482.8558-176.3197-176.3194-176.3186
********-165.7232-165.7225-165.7213-165.7211-165.7210-165.7208-165.7203
********-101.5818 -62.5087 -62.5086 -56.3294 -56.3294 -56.3253 -56.3253
-56.3249 -56.3248 -35.8161 -35.8158 -35.8151 -31.3097 -31.3093 -31.3086
-31.3033 -31.3030 -31.3028 -31.3025 -31.3023 -31.3018 -22.9601 -22.9597
-22.9590 -22.9587 -22.9583 -22.9583 -22.9580 -22.9576 -22.9572 -22.9538
-22.9538 -22.9536 -22.9536 -22.9528 -22.9528 -10.2882 -10.2826 -10.2808
-10.2735 -10.2727 -10.2716  -9.4968  -8.7176  -8.7175  -7.2617  -7.2517
 -7.2506  -6.5498  -6.5498  -6.5361  -6.5360  -6.5352  -6.5349  -6.3655
 -6.3652  -6.3645  -4.7786  -4.7782  -4.7775  -4.7632  -4.7629  -4.7622
 -4.7621  -4.7620  -4.7612  -2.6605  -2.6605  -2.6570  -2.6569  -2.6562
 -2.6561  -2.6453  -2.6451  -2.6450  -2.6450  -2.0443  -2.0439  -2.0430
 -2.0397  -2.0393  -2.0389  -2.0387  -2.0387  -2.0379  -2.0256  -2.0254
 -2.0254  -2.0253  -2.0247  -2.0245  -0.9490  -0.8941  -0.8623  -0.8168
 -0.7999  -0.7492  -0.7098  -0.6806  -0.6568  -0.6170  -0.6005  -0.5482
 -0.5073  -0.4598  -0.4565  -0.4485  -0.4147  -0.3927  -0.3924  -0.3774
 -0.3749  -0.3560  -0.3371  -0.3298  -0.3267  -0.3197  -0.2929  -0.2926
 -0.2900  -0.2735  -0.2635  -0.2590  -0.2465
 -- Virtual --
 -0.1126  -0.0717  -0.0686  -0.0668  -0.0477  -0.0251  -0.0131   0.0018
  0.0126   0.0263   0.0316   0.0447   0.0495   0.0540   0.0556   0.0658
  0.0682   0.0693   0.0766   0.0832   0.0896   0.0920   0.0993   0.1034
  0.1082   0.1149   0.1247   0.1319   0.1370   0.1400   0.1570   0.1602
  0.1615   0.1735   0.1782   0.1811   0.1858   0.1922   0.1964   0.2012
  0.2013   0.2069   0.2182   0.2196   0.2335   0.2383   0.2440   0.2532
  0.2548   0.2639   0.2737   0.2829   0.2881   0.3039   0.3300   0.3530
  0.3663   0.3686   0.3776   0.3780   0.3876   0.3941   0.3989   0.4069
  0.4141   0.4182   0.4224   0.4318   0.4353   0.4377   0.4419   0.4549
  0.4691   0.4695   0.4726   0.4777   0.4976   0.5045   0.5079   0.5111
  0.5123   0.5262   0.5318   0.5379   0.5486   0.5522   0.5601   0.5693
  0.5877   0.5902   0.6069   0.6078   0.6138   0.6230   0.6481   0.6682
  0.6890   0.6890   0.7029   0.7126   0.7269   0.7347   0.7515   0.7691
  0.7705   0.7732   0.7781   0.8188   0.8278   0.8378   0.8422   0.8511
  0.8749   0.8932   0.9206   0.9239   0.9317   0.9409   0.9475   1.0060
  1.0304   1.0455   1.0595   1.0829   1.1070   1.1483   1.1730   1.1793
  1.2122   1.2161   1.2240   1.2708   1.3304   1.3386   1.3601   1.3601
  1.3633   1.3789   1.4116   1.4476   1.4644   1.4717   1.4768   1.4956
  1.5267   1.5379   1.5836   1.5989   1.7188   1.7266   1.7478   1.7742
  1.8116   1.8179   1.8425   1.8466   1.9026   2.0011   2.0031   2.0267
  2.0524   2.1188   2.1335   2.1635   2.2171   2.2288   2.2502   2.2538
  2.2622   2.2670   2.3082   2.3416   2.4439   2.4886   2.5556   2.5707
  2.7008   2.7161   2.7752   2.8172   2.8253   2.8888   2.9397   3.0136
  3.0377   3.0567   3.1348   3.1822   3.3754   3.4066   3.6134   3.7968
  3.8198   3.9407   3.9611   3.9649   3.9660   3.9852   3.9922   3.9950
  4.0136   4.0240   4.0286   4.0291   4.0460   4.0693   4.0704   4.0871
  4.1082   4.1452   4.1699   4.2333   4.2457   4.2724   4.2831   4.3079
  4.3927   4.4045   4.4336   4.4780   4.5887   4.7926   5.9977   6.0181
  6.0436   6.0696   6.1005   6.1304   6.1538   6.1652   6.2008   6.7087
  6.7806   7.5451   7.5625   7.6624   7.7153   7.7323   7.7459   9.7661
 23.1719  23.7534  23.7576  23.9087  23.9174  23.9926  25.8176  26.2023
 26.6166  27.8503  27.8978  27.9670  28.3383  28.3536  28.3732  28.3951
 28.4044  28.4151  28.4362  28.4407  28.4672  28.5222  28.5287  28.5307
 28.5393  28.5423  28.5527  28.5574  28.5616  28.5675  28.5946  28.6186
 28.6377  28.6906  28.7244  28.7594  47.9637  48.0286 127.8809 127.8922
127.9073 127.9295 127.9454 127.9583 127.9702 127.9780 127.9941 151.6483
151.6882 151.7487 215.7587 289.7421 289.7591 289.8608 289.9144 289.9555
289.96931020.77041020.85221901.81071901.85251901.9157
 --------------------------------------------------------------

          Ground-State Mulliken Net Atomic Charges

     Atom                 Charge (a.u.)
  ----------------------------------------
      1 C                     0.459241
      2 C                    -0.552883
      3 C                    -0.215958
      4 C                     0.088991
      5 C                     0.017593
      6 C                    -0.159629
      7 Cl                    0.540045
      8 Br                   -0.229204
      9 I                     0.110372
     10 I                     0.104607
     11 Br                   -0.279828
     12 I                     0.116654
  ----------------------------------------
  Sum of atomic charges =     0.000000

 -----------------------------------------------------------------
                    Cartesian Multipole Moments
 -----------------------------------------------------------------
    Charge (ESU x 10^10)
                -0.0000
    Dipole Moment (Debye)
         X       0.3774      Y       0.0000      Z       0.2147
       Tot       0.4342
    Quadrupole Moments (Debye-Ang)
        XX    -162.5993     XY       0.0000     YY    -170.2711
        XZ       0.7255     YZ      -0.0000     ZZ    -158.8701
    Octopole Moments (Debye-Ang^2)
       XXX    -729.4589    XXY       0.0000    XYY    -258.4143
       YYY       0.0000    XXZ    -132.1440    XYZ      -0.0000
       YYZ    -149.2219    XZZ    -237.3842    YZZ      -0.0000
       ZZZ    -419.6672
    Hexadecapole Moments (Debye-Ang^3)
      XXXX   -6222.3964   XXXY       0.0000   XXYY   -1161.8268
      XYYY       0.0000   YYYY    -222.3285   XXXZ    -669.6131
      XXYZ      -0.0000   XYYZ    -252.7863   YYYZ      -0.0000
      XXZZ   -2093.1140   XYZZ      -0.0000   YYZZ   -1178.4664
      XZZZ    -704.2146   YZZZ      -0.0000   ZZZZ   -6215.1583
 -----------------------------------------------------------------
 Calculating analytic gradient of the SCF energy
 Gradient of SCF Energy
            1           2           3           4           5           6
    1  -0.0003316   0.0000667  -0.0000276   0.0001812  -0.0001783   0.0002122
    2  -0.0000000   0.0000000  -0.0000000  -0.0000000  -0.0000000   0.0000000
    3   0.0001750  -0.0003610   0.0000346   0.0000608  -0.0001748   0.0002361
            7           8           9          10          11          12
    1  -0.0000344  -0.0001074   0.0002798  -0.0000657  -0.0000795   0.0000846
    2   0.0000000   0.0000000   0.0000000   0.0000000  -0.0000000   0.0000000
    3   0.0006891  -0.0005913   0.0000544  -0.0001071  -0.0001139   0.0000979
 Max gradient component =       6.891E-04
 RMS gradient           =       2.005E-04
 Gradient time:  CPU 99.52 s  wall 25.01 s
 Geometry Optimization Parameters
   NAtoms,    NIC,     NZ,  NCons,   NDum,   NFix, NCnnct, MaxDiis
       12      78      12       0       0       0       0       0

 Cartesian Hessian Update
 Hessian updated using BFGS update


** GEOMETRY OPTIMIZATION IN DELOCALIZED INTERNAL COORDINATES **
   Searching for a Minimum

   Optimization Cycle:   5

                       Coordinates (Angstroms)
     ATOM                X               Y               Z
      1  C         0.0001828504    0.0000000000   -0.0015415902
      2  C        -0.0006479355    0.0000000000    1.4017715722
      3  C         1.2120675484    0.0000000000    2.1104224839
      4  C         2.4305207831    0.0000000000    1.4047412812
      5  C         2.4231863812    0.0000000000   -0.0020367827
      6  C         1.2103635590    0.0000000000   -0.7112438094
      7  Cl       -1.5154970543    0.0000000000   -0.8547563691
      8  Br       -1.6751005012    0.0000000000    2.3069408160
      9  I         1.1774449209    0.0000000000    4.2435470401
     10  I         4.2965418467    0.0000000000    2.4563529738
     11  Br        4.0665349129    0.0000000000   -0.9652534682
     12  I         1.1799037095    0.0000000000   -2.8409841477
   Point Group: c1    Number of degrees of freedom:    30


   Energy is -26595.708121056

 Hessian updated using BFGS update

 17 Hessian modes will be used to form the next step
  Hessian Eigenvalues:
     0.120666    0.123801    0.124923    0.199723    0.201051    0.242578
     0.248455    0.249934    0.325755    0.341915    0.424885    0.431434
     0.445145    0.446949    0.464274    0.542061    0.638038

 Minimum search - taking simple RFO step
 Searching for Lamda that Minimizes Along All modes
 Value Taken    Lamda =  -0.00001507
 Step Taken.  Stepsize is  0.006808

                             Maximum     Tolerance    Cnvgd?
         Gradient           0.002018      0.000300      NO
         Displacement       0.005037      0.001200      NO
         Energy change     -0.000034      0.000001      NO


 New Cartesian Coordinates Obtained by Inverse Iteration

 Displacement from previous Coordinates is:  0.016134
 ----------------------------------------------------------------
             Standard Nuclear Orientation (Angstroms)
    I     Atom           X                Y                Z
 ----------------------------------------------------------------
    1      C       0.0001657323     0.0000000000    -0.0019917145
    2      C      -0.0009204700     0.0000000000     1.4020954265
    3      C       1.2119996506     0.0000000000     2.1103626156
    4      C       2.4307252764     0.0000000000     1.4047991503
    5      C       2.4234760034     0.0000000000    -0.0022979335
    6      C       1.2102947572     0.0000000000    -0.7117164202
    7      Cl     -1.5136510981     0.0000000000    -0.8593771961
    8      Br     -1.6732294331     0.0000000000     2.3121610602
    9      I       1.1751326309     0.0000000000     4.2438844274
   10      I       4.2971871963     0.0000000000     2.4580251856
   11      Br      4.0668809002     0.0000000000    -0.9658266306
   12      I       1.1774398750     0.0000000000    -2.8421579705
 ----------------------------------------------------------------
 Nuclear Repulsion Energy =        4342.81329483 hartrees
 There are      141 alpha and      141 beta electrons
 Applying Cartesian multipole field
    Component          Value
    ---------          -----
     (2,0,0)        1.00000E-11
     (0,2,0)        2.00000E-11
     (0,0,2)       -3.00000E-11
 Nucleus-field energy     =    -0.0000001441 hartrees
 Requested basis set is 6-311++G(d,p)
 There are 159 shells and 444 basis functions
 A cutoff of  1.0D-11 yielded   7346 shell pairs
 There are     63954 function pairs (     71403 Cartesian)
 Smallest overlap matrix eigenvalue = 5.01E-07

 Q-Chem warning in module stvman/mkSTV.C, line 318:

 Overlap eigenvalue is smaller than square root of threshold
 Use THRESH >= 12 to get rid of this warning

 Linear dependence detected in AO basis
 Tighter screening thresholds may be required for diffuse basis sets
 Use S2THRESH > 14 and THRESH = 14 in case of SCF convergence issues
 Number of orthogonalized atomic orbitals = 443
 Maximum deviation from orthogonality = 1.483E-10
 Guess MOs from SCF MO coefficient file

 -----------------------------------------------------------------------
  General SCF calculation program by
  Eric Jon Sundstrom, Paul Horn, Yuezhi Mao, Dmitri Zuev, Alec White,
  David Stuck, Shaama M.S., Shane Yost, Joonho Lee, David Small,
  Daniel Levine, Susi Lehtola, Hugh Burton, Evgeny Epifanovsky,
  Bang C. Huynh
 -----------------------------------------------------------------------
 Exchange:     0.2000 Hartree-Fock + 0.0800 Slater + 0.7200 B88
 Correlation:  0.1900 VWN1RPA + 0.8100 LYP
 Using SG-1 standard quadrature grid
 using 4 threads for integral computing
 -------------------------------------------------------
 OpenMP Integral computing Module                
 Release: version 2.0, May 2017, Q-Chem Inc. Pleasanton 
 -------------------------------------------------------
 A restricted SCF calculation will be
 performed using DIIS
 SCF converges when DIIS error is below 1.0e-08
 ---------------------------------------
  Cycle       Energy         DIIS error
 ---------------------------------------
    1  -26595.7081152242      2.03e-05  
    2  -26595.7081241603      5.99e-06  
    3  -26595.7081224129      9.90e-06  
    4  -26595.7081250223      2.06e-06  
    5  -26595.7081251325      5.34e-07  
    6  -26595.7081251383      2.13e-07  
    7  -26595.7081251378      9.69e-08  
    8  -26595.7081251378      2.61e-08  
    9  -26595.7081251396      7.40e-09  Convergence criterion met
 ---------------------------------------
 SCF time:   CPU 196.97s  wall 53.00s 
 SCF   energy in the final basis set =   -26595.7081251396
 Total energy in the final basis set =   -26595.7081251396

 --------------------------------------------------------------

                    Orbital Energies (a.u.)
 --------------------------------------------------------------

 Alpha MOs
 -- Occupied --
**************************-482.8558-482.8558-176.3197-176.3194-176.3187
********-165.7232-165.7225-165.7213-165.7211-165.7210-165.7208-165.7203
********-101.5818 -62.5087 -62.5087 -56.3295 -56.3294 -56.3253 -56.3253
-56.3249 -56.3249 -35.8161 -35.8158 -35.8151 -31.3097 -31.3093 -31.3086
-31.3034 -31.3030 -31.3028 -31.3025 -31.3023 -31.3018 -22.9601 -22.9597
-22.9590 -22.9587 -22.9583 -22.9583 -22.9580 -22.9576 -22.9573 -22.9538
-22.9538 -22.9536 -22.9536 -22.9528 -22.9528 -10.2883 -10.2827 -10.2810
-10.2736 -10.2729 -10.2717  -9.4968  -8.7176  -8.7176  -7.2618  -7.2517
 -7.2507  -6.5499  -6.5498  -6.5361  -6.5361  -6.5352  -6.5350  -6.3655
 -6.3652  -6.3645  -4.7786  -4.7782  -4.7775  -4.7632  -4.7629  -4.7622
 -4.7621  -4.7619  -4.7612  -2.6606  -2.6605  -2.6570  -2.6570  -2.6562
 -2.6562  -2.6453  -2.6451  -2.6451  -2.6450  -2.0443  -2.0439  -2.0430
 -2.0397  -2.0393  -2.0389  -2.0387  -2.0387  -2.0379  -2.0256  -2.0254
 -2.0254  -2.0253  -2.0247  -2.0245  -0.9488  -0.8939  -0.8624  -0.8168
 -0.7998  -0.7492  -0.7097  -0.6805  -0.6568  -0.6171  -0.6004  -0.5481
 -0.5072  -0.4597  -0.4565  -0.4484  -0.4147  -0.3927  -0.3923  -0.3773
 -0.3750  -0.3559  -0.3370  -0.3298  -0.3271  -0.3196  -0.2928  -0.2926
 -0.2900  -0.2734  -0.2635  -0.2590  -0.2466
 -- Virtual --
 -0.1127  -0.0717  -0.0687  -0.0669  -0.0479  -0.0252  -0.0132   0.0017
  0.0124   0.0263   0.0316   0.0447   0.0494   0.0540   0.0556   0.0658
  0.0682   0.0692   0.0766   0.0832   0.0896   0.0920   0.0992   0.1033
  0.1082   0.1149   0.1247   0.1319   0.1370   0.1401   0.1570   0.1602
  0.1615   0.1734   0.1781   0.1811   0.1859   0.1920   0.1964   0.2012
  0.2013   0.2068   0.2180   0.2195   0.2336   0.2383   0.2441   0.2532
  0.2548   0.2640   0.2736   0.2828   0.2881   0.3038   0.3302   0.3528
  0.3663   0.3684   0.3775   0.3778   0.3876   0.3941   0.3989   0.4069
  0.4141   0.4180   0.4224   0.4315   0.4353   0.4377   0.4419   0.4549
  0.4688   0.4694   0.4727   0.4776   0.4976   0.5045   0.5078   0.5109
  0.5123   0.5261   0.5318   0.5378   0.5485   0.5522   0.5601   0.5691
  0.5875   0.5901   0.6066   0.6081   0.6134   0.6229   0.6482   0.6679
  0.6887   0.6889   0.7028   0.7125   0.7264   0.7344   0.7513   0.7688
  0.7706   0.7732   0.7786   0.8187   0.8280   0.8379   0.8422   0.8507
  0.8744   0.8930   0.9200   0.9238   0.9317   0.9408   0.9473   1.0059
  1.0303   1.0453   1.0593   1.0828   1.1069   1.1481   1.1727   1.1791
  1.2122   1.2157   1.2237   1.2706   1.3299   1.3386   1.3601   1.3603
  1.3635   1.3788   1.4117   1.4475   1.4643   1.4715   1.4766   1.4952
  1.5261   1.5380   1.5837   1.5987   1.7186   1.7264   1.7474   1.7741
  1.8113   1.8176   1.8425   1.8462   1.9024   2.0007   2.0030   2.0266
  2.0522   2.1188   2.1334   2.1623   2.2171   2.2286   2.2498   2.2537
  2.2620   2.2666   2.3080   2.3411   2.4437   2.4885   2.5553   2.5705
  2.7007   2.7161   2.7749   2.8170   2.8252   2.8886   2.9395   3.0132
  3.0374   3.0560   3.1345   3.1816   3.3749   3.4063   3.6127   3.7968
  3.8192   3.9408   3.9611   3.9648   3.9659   3.9851   3.9922   3.9949
  4.0135   4.0241   4.0285   4.0291   4.0457   4.0691   4.0703   4.0871
  4.1081   4.1452   4.1696   4.2330   4.2455   4.2722   4.2829   4.3079
  4.3926   4.4045   4.4333   4.4777   4.5881   4.7920   5.9977   6.0180
  6.0435   6.0698   6.1003   6.1302   6.1537   6.1649   6.2003   6.7085
  6.7804   7.5451   7.5624   7.6623   7.7151   7.7322   7.7456   9.7658
 23.1718  23.7532  23.7564  23.9075  23.9165  23.9914  25.8174  26.2018
 26.6157  27.8501  27.8976  27.9667  28.3383  28.3535  28.3731  28.3952
 28.4044  28.4150  28.4359  28.4406  28.4670  28.5222  28.5286  28.5307
 28.5393  28.5422  28.5526  28.5573  28.5615  28.5674  28.5946  28.6185
 28.6375  28.6905  28.7242  28.7593  47.9635  48.0284 127.8809 127.8922
127.9073 127.9296 127.9453 127.9582 127.9701 127.9779 127.9939 151.6481
151.6881 151.7484 215.7583 289.7420 289.7590 289.8607 289.9143 289.9554
289.96901020.77011020.85191901.81051901.85241901.9154
 --------------------------------------------------------------

          Ground-State Mulliken Net Atomic Charges

     Atom                 Charge (a.u.)
  ----------------------------------------
      1 C                     0.462568
      2 C                    -0.553563
      3 C                    -0.217284
      4 C                     0.090385
      5 C                     0.013805
      6 C                    -0.158953
      7 Cl                    0.539935
      8 Br                   -0.229103
      9 I                     0.110289
     10 I                     0.104681
     11 Br                   -0.279446
     12 I                     0.116688
  ----------------------------------------
  Sum of atomic charges =     0.000000

 -----------------------------------------------------------------
                    Cartesian Multipole Moments
 -----------------------------------------------------------------
    Charge (ESU x 10^10)
                -0.0000
    Dipole Moment (Debye)
         X       0.3731      Y       0.0000      Z       0.2173
       Tot       0.4318
    Quadrupole Moments (Debye-Ang)
        XX    -162.6391     XY       0.0000     YY    -170.2803
        XZ       0.7186     YZ      -0.0000     ZZ    -158.8301
    Octopole Moments (Debye-Ang^2)
       XXX    -729.2552    XXY       0.0000    XYY    -258.3773
       YYY       0.0000    XXZ    -132.1633    XYZ       0.0000
       YYZ    -149.2735    XZZ    -237.5506    YZZ       0.0000
       ZZZ    -419.7153
    Hexadecapole Moments (Debye-Ang^3)
      XXXX   -6221.3131   XXXY       0.0000   XXYY   -1161.6076
      XYYY       0.0000   YYYY    -222.3512   XXXZ    -669.6048
      XXYZ       0.0000   XYYZ    -252.8821   YYYZ      -0.0000
      XXZZ   -2093.7752   XYZZ       0.0000   YYZZ   -1179.5657
      XZZZ    -704.9271   YZZZ      -0.0000   ZZZZ   -6220.7939
 -----------------------------------------------------------------
 Calculating analytic gradient of the SCF energy
 Gradient of SCF Energy
            1           2           3           4           5           6
    1  -0.0001700   0.0000998  -0.0000949   0.0001548  -0.0000682  -0.0000058
    2  -0.0000000  -0.0000000   0.0000000   0.0000000  -0.0000000   0.0000000
    3  -0.0000938   0.0000354   0.0000807   0.0001184  -0.0002213   0.0000057
            7           8           9          10          11          12
    1   0.0001622   0.0000168  -0.0000757   0.0002103   0.0000344  -0.0002638
    2  -0.0000000  -0.0000000   0.0000000  -0.0000000   0.0000000  -0.0000000
    3  -0.0001265   0.0002387   0.0000700   0.0001285  -0.0001902  -0.0000457
 Max gradient component =       2.638E-04
 RMS gradient           =       1.101E-04
 Gradient time:  CPU 99.64 s  wall 25.04 s
 Geometry Optimization Parameters
   NAtoms,    NIC,     NZ,  NCons,   NDum,   NFix, NCnnct, MaxDiis
       12      78      12       0       0       0       0       0

 Cartesian Hessian Update
 Hessian updated using BFGS update


** GEOMETRY OPTIMIZATION IN DELOCALIZED INTERNAL COORDINATES **
   Searching for a Minimum

   Optimization Cycle:   6

                       Coordinates (Angstroms)
     ATOM                X               Y               Z
      1  C         0.0001657323    0.0000000000   -0.0019917145
      2  C        -0.0009204700    0.0000000000    1.4020954265
      3  C         1.2119996506    0.0000000000    2.1103626156
      4  C         2.4307252764    0.0000000000    1.4047991503
      5  C         2.4234760034    0.0000000000   -0.0022979335
      6  C         1.2102947572    0.0000000000   -0.7117164202
      7  Cl       -1.5136510981    0.0000000000   -0.8593771961
      8  Br       -1.6732294331    0.0000000000    2.3121610602
      9  I         1.1751326309    0.0000000000    4.2438844274
     10  I         4.2971871963    0.0000000000    2.4580251856
     11  Br        4.0668809002    0.0000000000   -0.9658266306
     12  I         1.1774398750    0.0000000000   -2.8421579705
   Point Group: c1    Number of degrees of freedom:    30


   Energy is -26595.708125140

 Hessian updated using BFGS update

 18 Hessian modes will be used to form the next step
  Hessian Eigenvalues:
     0.123088    0.124667    0.129860    0.200574    0.201447    0.245094
     0.248718    0.249934    0.258392    0.325810    0.401895    0.426865
     0.430670    0.435317    0.463239    0.467821    0.589794    0.631566

 Minimum search - taking simple RFO step
 Searching for Lamda that Minimizes Along All modes
 Value Taken    Lamda =  -0.00000366
 Step Taken.  Stepsize is  0.003147

                             Maximum     Tolerance    Cnvgd?
         Gradient           0.000777      0.000300      NO
         Displacement       0.001638      0.001200      NO
         Energy change     -0.000004      0.000001      NO


 New Cartesian Coordinates Obtained by Inverse Iteration

 Displacement from previous Coordinates is:  0.007716
 ----------------------------------------------------------------
             Standard Nuclear Orientation (Angstroms)
    I     Atom           X                Y                Z
 ----------------------------------------------------------------
    1      C      -0.0000658659     0.0000000000    -0.0019571491
    2      C      -0.0011556582     0.0000000000     1.4021161635
    3      C       1.2118213856     0.0000000000     2.1101957932
    4      C       2.4300858870     0.0000000000     1.4044923076
    5      C       2.4230642245     0.0000000000    -0.0021392580
    6      C       1.2101504051     0.0000000000    -0.7117682727
    7      Cl     -1.5146459461     0.0000000000    -0.8582471044
    8      Br     -1.6735175301     0.0000000000     2.3117760999
    9      I       1.1768365380     0.0000000000     4.2434261047
   10      I       4.2963018460     0.0000000000     2.4565374481
   11      Br      4.0669175621     0.0000000000    -0.9644059295
   12      I       1.1797081728     0.0000000000    -2.8420662033
 ----------------------------------------------------------------
 Nuclear Repulsion Energy =        4343.55123442 hartrees
 There are      141 alpha and      141 beta electrons
 Applying Cartesian multipole field
    Component          Value
    ---------          -----
     (2,0,0)        1.00000E-11
     (0,2,0)        2.00000E-11
     (0,0,2)       -3.00000E-11
 Nucleus-field energy     =    -0.0000001440 hartrees
 Requested basis set is 6-311++G(d,p)
 There are 159 shells and 444 basis functions
 A cutoff of  1.0D-11 yielded   7346 shell pairs
 There are     63954 function pairs (     71403 Cartesian)
 Smallest overlap matrix eigenvalue = 5.01E-07

 Q-Chem warning in module stvman/mkSTV.C, line 318:

 Overlap eigenvalue is smaller than square root of threshold
 Use THRESH >= 12 to get rid of this warning

 Linear dependence detected in AO basis
 Tighter screening thresholds may be required for diffuse basis sets
 Use S2THRESH > 14 and THRESH = 14 in case of SCF convergence issues
 Number of orthogonalized atomic orbitals = 443
 Maximum deviation from orthogonality = 2.566E-10
 Guess MOs from SCF MO coefficient file

 -----------------------------------------------------------------------
  General SCF calculation program by
  Eric Jon Sundstrom, Paul Horn, Yuezhi Mao, Dmitri Zuev, Alec White,
  David Stuck, Shaama M.S., Shane Yost, Joonho Lee, David Small,
  Daniel Levine, Susi Lehtola, Hugh Burton, Evgeny Epifanovsky,
  Bang C. Huynh
 -----------------------------------------------------------------------
 Exchange:     0.2000 Hartree-Fock + 0.0800 Slater + 0.7200 B88
 Correlation:  0.1900 VWN1RPA + 0.8100 LYP
 Using SG-1 standard quadrature grid
 using 4 threads for integral computing
 -------------------------------------------------------
 OpenMP Integral computing Module                
 Release: version 2.0, May 2017, Q-Chem Inc. Pleasanton 
 -------------------------------------------------------
 A restricted SCF calculation will be
 performed using DIIS
 SCF converges when DIIS error is below 1.0e-08
 ---------------------------------------
  Cycle       Energy         DIIS error
 ---------------------------------------
    1  -26595.7081249588      1.05e-05  
    2  -26595.7081262435      4.21e-06  
    3  -26595.7081251670      7.55e-06  
    4  -26595.7081267102      6.71e-07  
    5  -26595.7081267215      2.28e-07  
    6  -26595.7081267216      1.00e-07  
    7  -26595.7081267251      4.49e-08  
    8  -26595.7081267248      9.67e-09  Convergence criterion met
 ---------------------------------------
 SCF time:   CPU 177.25s  wall 48.00s 
 SCF   energy in the final basis set =   -26595.7081267248
 Total energy in the final basis set =   -26595.7081267248

 --------------------------------------------------------------

                    Orbital Energies (a.u.)
 --------------------------------------------------------------

 Alpha MOs
 -- Occupied --
**************************-482.8558-482.8558-176.3197-176.3193-176.3186
********-165.7232-165.7225-165.7213-165.7211-165.7210-165.7208-165.7202
********-101.5818 -62.5087 -62.5087 -56.3295 -56.3294 -56.3253 -56.3253
-56.3249 -56.3249 -35.8161 -35.8158 -35.8151 -31.3097 -31.3093 -31.3086
-31.3034 -31.3030 -31.3028 -31.3025 -31.3023 -31.3018 -22.9601 -22.9597
-22.9590 -22.9587 -22.9583 -22.9583 -22.9580 -22.9576 -22.9572 -22.9539
-22.9539 -22.9535 -22.9535 -22.9528 -22.9528 -10.2883 -10.2826 -10.2810
-10.2735 -10.2727 -10.2717  -9.4968  -8.7176  -8.7176  -7.2617  -7.2517
 -7.2506  -6.5499  -6.5498  -6.5361  -6.5361  -6.5352  -6.5350  -6.3655
 -6.3652  -6.3645  -4.7786  -4.7782  -4.7775  -4.7632  -4.7629  -4.7622
 -4.7621  -4.7619  -4.7612  -2.6606  -2.6605  -2.6570  -2.6570  -2.6562
 -2.6562  -2.6453  -2.6451  -2.6451  -2.6450  -2.0443  -2.0439  -2.0430
 -2.0397  -2.0393  -2.0389  -2.0387  -2.0387  -2.0379  -2.0256  -2.0254
 -2.0254  -2.0253  -2.0247  -2.0245  -0.9488  -0.8940  -0.8624  -0.8168
 -0.7998  -0.7492  -0.7098  -0.6805  -0.6568  -0.6171  -0.6004  -0.5482
 -0.5072  -0.4598  -0.4566  -0.4485  -0.4147  -0.3927  -0.3923  -0.3773
 -0.3750  -0.3559  -0.3371  -0.3298  -0.3270  -0.3197  -0.2928  -0.2926
 -0.2900  -0.2735  -0.2635  -0.2590  -0.2465
 -- Virtual --
 -0.1126  -0.0717  -0.0686  -0.0669  -0.0478  -0.0251  -0.0132   0.0018
  0.0124   0.0263   0.0316   0.0447   0.0495   0.0540   0.0556   0.0658
  0.0682   0.0692   0.0766   0.0832   0.0896   0.0920   0.0993   0.1033
  0.1082   0.1149   0.1247   0.1319   0.1370   0.1400   0.1570   0.1602
  0.1615   0.1735   0.1782   0.1811   0.1858   0.1920   0.1964   0.2012
  0.2013   0.2069   0.2180   0.2195   0.2336   0.2384   0.2441   0.2532
  0.2548   0.2640   0.2736   0.2828   0.2881   0.3039   0.3301   0.3528
  0.3663   0.3684   0.3775   0.3779   0.3876   0.3941   0.3990   0.4070
  0.4141   0.4181   0.4224   0.4316   0.4354   0.4377   0.4419   0.4549
  0.4689   0.4695   0.4727   0.4776   0.4976   0.5045   0.5078   0.5109
  0.5123   0.5262   0.5318   0.5379   0.5486   0.5522   0.5601   0.5692
  0.5878   0.5901   0.6068   0.6082   0.6136   0.6229   0.6482   0.6680
  0.6888   0.6890   0.7029   0.7126   0.7266   0.7345   0.7515   0.7689
  0.7706   0.7732   0.7783   0.8187   0.8279   0.8379   0.8422   0.8508
  0.8746   0.8931   0.9201   0.9239   0.9317   0.9408   0.9473   1.0059
  1.0303   1.0455   1.0594   1.0828   1.1070   1.1481   1.1727   1.1792
  1.2123   1.2158   1.2238   1.2706   1.3301   1.3387   1.3601   1.3606
  1.3635   1.3789   1.4116   1.4477   1.4643   1.4716   1.4767   1.4954
  1.5264   1.5380   1.5836   1.5988   1.7187   1.7265   1.7476   1.7742
  1.8114   1.8177   1.8425   1.8464   1.9025   2.0009   2.0030   2.0266
  2.0523   2.1188   2.1336   2.1625   2.2171   2.2287   2.2500   2.2538
  2.2621   2.2667   2.3081   2.3414   2.4438   2.4885   2.5553   2.5706
  2.7007   2.7161   2.7750   2.8171   2.8253   2.8887   2.9396   3.0133
  3.0375   3.0563   3.1347   3.1818   3.3752   3.4063   3.6130   3.7968
  3.8195   3.9407   3.9611   3.9647   3.9659   3.9851   3.9922   3.9950
  4.0135   4.0241   4.0286   4.0291   4.0458   4.0692   4.0703   4.0871
  4.1082   4.1452   4.1699   4.2331   4.2457   4.2724   4.2830   4.3080
  4.3927   4.4045   4.4336   4.4778   4.5885   4.7923   5.9977   6.0181
  6.0436   6.0697   6.1004   6.1303   6.1537   6.1651   6.2007   6.7086
  6.7805   7.5451   7.5624   7.6623   7.7152   7.7323   7.7458   9.7658
 23.1718  23.7534  23.7570  23.9082  23.9169  23.9920  25.8175  26.2017
 26.6157  27.8503  27.8977  27.9669  28.3383  28.3535  28.3732  28.3951
 28.4044  28.4150  28.4361  28.4406  28.4672  28.5222  28.5286  28.5307
 28.5393  28.5423  28.5526  28.5573  28.5616  28.5675  28.5946  28.6185
 28.6377  28.6906  28.7243  28.7594  47.9636  48.0284 127.8809 127.8922
127.9073 127.9296 127.9454 127.9583 127.9701 127.9780 127.9941 151.6483
151.6881 151.7486 215.7584 289.7421 289.7591 289.8607 289.9143 289.9555
289.96921020.77021020.85201901.81071901.85241901.9156
 --------------------------------------------------------------

          Ground-State Mulliken Net Atomic Charges

     Atom                 Charge (a.u.)
  ----------------------------------------
      1 C                     0.466584
      2 C                    -0.553749
      3 C                    -0.217789
      4 C                     0.088474
      5 C                     0.013447
      6 C                    -0.159628
      7 Cl                    0.539882
      8 Br                   -0.229019
      9 I                     0.110291
     10 I                     0.104580
     11 Br                   -0.279799
     12 I                     0.116727
  ----------------------------------------
  Sum of atomic charges =     0.000000

 -----------------------------------------------------------------
                    Cartesian Multipole Moments
 -----------------------------------------------------------------
    Charge (ESU x 10^10)
                -0.0000
    Dipole Moment (Debye)
         X       0.3772      Y      -0.0000      Z       0.2164
       Tot       0.4349
    Quadrupole Moments (Debye-Ang)
        XX    -162.6233     XY      -0.0000     YY    -170.2756
        XZ       0.7104     YZ       0.0000     ZZ    -158.8426
    Octopole Moments (Debye-Ang^2)
       XXX    -729.4052    XXY      -0.0000    XYY    -258.4239
       YYY      -0.0000    XXZ    -132.1756    XYZ      -0.0000
       YYZ    -149.2461    XZZ    -237.5370    YZZ      -0.0000
       ZZZ    -419.6982
    Hexadecapole Moments (Debye-Ang^3)
      XXXX   -6221.4553   XXXY      -0.0000   XXYY   -1161.6407
      XYYY      -0.0000   YYYY    -222.3393   XXXZ    -669.4048
      XXYZ      -0.0000   XYYZ    -252.7190   YYYZ      -0.0000
      XXZZ   -2093.5188   XYZZ      -0.0000   YYZZ   -1179.0959
      XZZZ    -704.4737   YZZZ      -0.0000   ZZZZ   -6218.3944
 -----------------------------------------------------------------
 Calculating analytic gradient of the SCF energy
 Gradient of SCF Energy
            1           2           3           4           5           6
    1  -0.0001550   0.0000627   0.0000303   0.0000150  -0.0000618   0.0000682
    2   0.0000000  -0.0000000   0.0000000   0.0000000   0.0000000   0.0000000
    3  -0.0000291   0.0000491  -0.0000163  -0.0000123  -0.0000278   0.0000254
            7           8           9          10          11          12
    1  -0.0000059   0.0000033   0.0001062  -0.0000050  -0.0000300  -0.0000279
    2  -0.0000000   0.0000000  -0.0000000   0.0000000  -0.0000000  -0.0000000
    3   0.0000576   0.0001054   0.0000015  -0.0000863  -0.0000157  -0.0000513
 Max gradient component =       1.550E-04
 RMS gradient           =       4.728E-05
 Gradient time:  CPU 99.38 s  wall 24.97 s
 Geometry Optimization Parameters
   NAtoms,    NIC,     NZ,  NCons,   NDum,   NFix, NCnnct, MaxDiis
       12      78      12       0       0       0       0       0

 Cartesian Hessian Update
 Hessian updated using BFGS update


** GEOMETRY OPTIMIZATION IN DELOCALIZED INTERNAL COORDINATES **
   Searching for a Minimum

   Optimization Cycle:   7

                       Coordinates (Angstroms)
     ATOM                X               Y               Z
      1  C        -0.0000658659    0.0000000000   -0.0019571491
      2  C        -0.0011556582    0.0000000000    1.4021161635
      3  C         1.2118213856    0.0000000000    2.1101957932
      4  C         2.4300858870    0.0000000000    1.4044923076
      5  C         2.4230642245    0.0000000000   -0.0021392580
      6  C         1.2101504051    0.0000000000   -0.7117682727
      7  Cl       -1.5146459461    0.0000000000   -0.8582471044
      8  Br       -1.6735175301    0.0000000000    2.3117760999
      9  I         1.1768365380    0.0000000000    4.2434261047
     10  I         4.2963018460    0.0000000000    2.4565374481
     11  Br        4.0669175621    0.0000000000   -0.9644059295
     12  I         1.1797081728    0.0000000000   -2.8420662033
   Point Group: c1    Number of degrees of freedom:    30


   Energy is -26595.708126725

 Hessian updated using BFGS update

 19 Hessian modes will be used to form the next step
  Hessian Eigenvalues:
     0.121256    0.124700    0.130002    0.199315    0.201720    0.243998
     0.248524    0.249839    0.249986    0.281896    0.324825    0.396974
     0.428227    0.433548    0.442605    0.460840    0.500558    0.585401
     0.633646

 Minimum search - taking simple RFO step
 Searching for Lamda that Minimizes Along All modes
 Value Taken    Lamda =   0.00000000
 Step Taken.  Stepsize is  0.000926

                             Maximum     Tolerance    Cnvgd?
         Gradient           0.000202      0.000300     YES
         Displacement       0.000490      0.001200     YES
         Energy change     -0.000002      0.000001      NO


                       Distance Matrix (Angstroms)
             C (  1)   C (  2)   C (  3)   C (  4)   C (  5)   C (  6)
   C (  2)  1.404074
   C (  3)  2.435131  1.404525
   C (  4)  2.807799  2.431243  1.407901
   C (  5)  2.423130  2.801567  2.434968  1.406649
   C (  6)  1.403016  2.436344  2.821965  2.442704  1.405252
   Cl(  7)  1.739881  2.720275  4.030543  4.547626  4.029700  2.728731
   Br(  8)  2.855486  1.903753  2.892372  4.202704  4.704911  4.178201
   I (  9)  4.405494  3.075826  2.133517  3.103253  4.424693  4.955306
   I ( 10)  4.950048  4.424923  3.103864  2.142326  3.090972  4.422951
   Br( 11)  4.179314  4.706341  4.195801  2.879392  1.904786  2.867916
   I ( 12)  3.075400  4.405397  4.952366  4.426816  3.100181  2.130515
             Cl(  7)   Br(  8)   I (  9)   I ( 10)   Br( 11)
   Br(  8)  3.174002
   I (  9)  5.768115  3.443224
   I ( 10)  6.689911  5.971574  3.595001
   Br( 11)  5.582573  6.609536  5.956012  3.428625
   I ( 12)  3.345905  5.890924  7.085493  6.147224  3.444065

 Final energy is   -26595.708126724759     


 ******************************
 **  OPTIMIZATION CONVERGED  **
 ******************************

                       Coordinates (Angstroms)
     ATOM                X               Y               Z
      1  C        -0.0000658659    0.0000000000   -0.0019571491
      2  C        -0.0011556582    0.0000000000    1.4021161635
      3  C         1.2118213856    0.0000000000    2.1101957932
      4  C         2.4300858870    0.0000000000    1.4044923076
      5  C         2.4230642245    0.0000000000   -0.0021392580
      6  C         1.2101504051    0.0000000000   -0.7117682727
      7  Cl       -1.5146459461    0.0000000000   -0.8582471044
      8  Br       -1.6735175301    0.0000000000    2.3117760999
      9  I         1.1768365380    0.0000000000    4.2434261047
     10  I         4.2963018460    0.0000000000    2.4565374481
     11  Br        4.0669175621    0.0000000000   -0.9644059295
     12  I         1.1797081728    0.0000000000   -2.8420662033

Z-matrix Print:
$molecule
0 1
I 
C  1 2.142326
C  2 1.406649 1 119.697344
C  3 1.405252 2 120.616262 1 -180.000000 0
C  4 1.403016 3 119.277444 2 -0.000000 0
C  5 1.404074 4 120.436773 3 -0.000000 0
C  6 1.404525 5 120.229926 4 -0.000000 0
Cl 5 1.739881 4 120.125417 3 -180.000000 0
Br 6 1.903753 5 118.587888 4 -180.000000 0
Br 3 1.904786 2 120.057528 1 -0.000000 0
I  4 2.130515 3 121.148962 2 -180.000000 0
I  7 2.133517 6 119.334834 5 -180.000000 0
$end


 --------------------------------------------------------------

                    Orbital Energies (a.u.)
 --------------------------------------------------------------

 Alpha MOs
 -- Occupied --
**************************-482.8558-482.8558-176.3197-176.3193-176.3186
********-165.7232-165.7225-165.7213-165.7211-165.7210-165.7208-165.7202
********-101.5818 -62.5087 -62.5087 -56.3295 -56.3294 -56.3253 -56.3253
-56.3249 -56.3249 -35.8161 -35.8158 -35.8151 -31.3097 -31.3093 -31.3086
-31.3034 -31.3030 -31.3028 -31.3025 -31.3023 -31.3018 -22.9601 -22.9597
-22.9590 -22.9587 -22.9583 -22.9583 -22.9580 -22.9576 -22.9572 -22.9539
-22.9539 -22.9535 -22.9535 -22.9528 -22.9528 -10.2883 -10.2826 -10.2810
-10.2735 -10.2727 -10.2717  -9.4968  -8.7176  -8.7176  -7.2617  -7.2517
 -7.2506  -6.5499  -6.5498  -6.5361  -6.5361  -6.5352  -6.5350  -6.3655
 -6.3652  -6.3645  -4.7786  -4.7782  -4.7775  -4.7632  -4.7629  -4.7622
 -4.7621  -4.7619  -4.7612  -2.6606  -2.6605  -2.6570  -2.6570  -2.6562
 -2.6562  -2.6453  -2.6451  -2.6451  -2.6450  -2.0443  -2.0439  -2.0430
 -2.0397  -2.0393  -2.0389  -2.0387  -2.0387  -2.0379  -2.0256  -2.0254
 -2.0254  -2.0253  -2.0247  -2.0245  -0.9488  -0.8940  -0.8624  -0.8168
 -0.7998  -0.7492  -0.7098  -0.6805  -0.6568  -0.6171  -0.6004  -0.5482
 -0.5072  -0.4598  -0.4566  -0.4485  -0.4147  -0.3927  -0.3923  -0.3773
 -0.3750  -0.3559  -0.3371  -0.3298  -0.3270  -0.3197  -0.2928  -0.2926
 -0.2900  -0.2735  -0.2635  -0.2590  -0.2465
 -- Virtual --
 -0.1126  -0.0717  -0.0686  -0.0669  -0.0478  -0.0251  -0.0132   0.0018
  0.0124   0.0263   0.0316   0.0447   0.0495   0.0540   0.0556   0.0658
  0.0682   0.0692   0.0766   0.0832   0.0896   0.0920   0.0993   0.1033
  0.1082   0.1149   0.1247   0.1319   0.1370   0.1400   0.1570   0.1602
  0.1615   0.1735   0.1782   0.1811   0.1858   0.1920   0.1964   0.2012
  0.2013   0.2069   0.2180   0.2195   0.2336   0.2384   0.2441   0.2532
  0.2548   0.2640   0.2736   0.2828   0.2881   0.3039   0.3301   0.3528
  0.3663   0.3684   0.3775   0.3779   0.3876   0.3941   0.3990   0.4070
  0.4141   0.4181   0.4224   0.4316   0.4354   0.4377   0.4419   0.4549
  0.4689   0.4695   0.4727   0.4776   0.4976   0.5045   0.5078   0.5109
  0.5123   0.5262   0.5318   0.5379   0.5486   0.5522   0.5601   0.5692
  0.5878   0.5901   0.6068   0.6082   0.6136   0.6229   0.6482   0.6680
  0.6888   0.6890   0.7029   0.7126   0.7266   0.7345   0.7515   0.7689
  0.7706   0.7732   0.7783   0.8187   0.8279   0.8379   0.8422   0.8508
  0.8746   0.8931   0.9201   0.9239   0.9317   0.9408   0.9473   1.0059
  1.0303   1.0455   1.0594   1.0828   1.1070   1.1481   1.1727   1.1792
  1.2123   1.2158   1.2238   1.2706   1.3301   1.3387   1.3601   1.3606
  1.3635   1.3789   1.4116   1.4477   1.4643   1.4716   1.4767   1.4954
  1.5264   1.5380   1.5836   1.5988   1.7187   1.7265   1.7476   1.7742
  1.8114   1.8177   1.8425   1.8464   1.9025   2.0009   2.0030   2.0266
  2.0523   2.1188   2.1336   2.1625   2.2171   2.2287   2.2500   2.2538
  2.2621   2.2667   2.3081   2.3414   2.4438   2.4885   2.5553   2.5706
  2.7007   2.7161   2.7750   2.8171   2.8253   2.8887   2.9396   3.0133
  3.0375   3.0563   3.1347   3.1818   3.3752   3.4063   3.6130   3.7968
  3.8195   3.9407   3.9611   3.9647   3.9659   3.9851   3.9922   3.9950
  4.0135   4.0241   4.0286   4.0291   4.0458   4.0692   4.0703   4.0871
  4.1082   4.1452   4.1699   4.2331   4.2457   4.2724   4.2830   4.3080
  4.3927   4.4045   4.4336   4.4778   4.5885   4.7923   5.9977   6.0181
  6.0436   6.0697   6.1004   6.1303   6.1537   6.1651   6.2007   6.7086
  6.7805   7.5451   7.5624   7.6623   7.7152   7.7323   7.7458   9.7658
 23.1718  23.7534  23.7570  23.9082  23.9169  23.9920  25.8175  26.2017
 26.6157  27.8503  27.8977  27.9669  28.3383  28.3535  28.3732  28.3951
 28.4044  28.4150  28.4361  28.4406  28.4672  28.5222  28.5286  28.5307
 28.5393  28.5423  28.5526  28.5573  28.5616  28.5675  28.5946  28.6185
 28.6377  28.6906  28.7243  28.7594  47.9636  48.0284 127.8809 127.8922
127.9073 127.9296 127.9454 127.9583 127.9701 127.9780 127.9941 151.6483
151.6881 151.7486 215.7584 289.7421 289.7591 289.8607 289.9143 289.9555
289.96921020.77021020.85201901.81071901.85241901.9156
 --------------------------------------------------------------

          Ground-State Mulliken Net Atomic Charges

     Atom                 Charge (a.u.)
  ----------------------------------------
      1 C                     0.466584
      2 C                    -0.553749
      3 C                    -0.217789
      4 C                     0.088474
      5 C                     0.013447
      6 C                    -0.159628
      7 Cl                    0.539882
      8 Br                   -0.229019
      9 I                     0.110291
     10 I                     0.104580
     11 Br                   -0.279799
     12 I                     0.116727
  ----------------------------------------
  Sum of atomic charges =     0.000000

 -----------------------------------------------------------------
                    Cartesian Multipole Moments
 -----------------------------------------------------------------
    Charge (ESU x 10^10)
                -0.0000
    Dipole Moment (Debye)
         X       0.3772      Y      -0.0000      Z       0.2164
       Tot       0.4349
    Quadrupole Moments (Debye-Ang)
        XX    -162.6233     XY      -0.0000     YY    -170.2756
        XZ       0.7104     YZ       0.0000     ZZ    -158.8426
    Octopole Moments (Debye-Ang^2)
       XXX    -729.4052    XXY      -0.0000    XYY    -258.4239
       YYY      -0.0000    XXZ    -132.1756    XYZ      -0.0000
       YYZ    -149.2461    XZZ    -237.5370    YZZ      -0.0000
       ZZZ    -419.6982
    Hexadecapole Moments (Debye-Ang^3)
      XXXX   -6221.4553   XXXY      -0.0000   XXYY   -1161.6407
      XYYY      -0.0000   YYYY    -222.3393   XXXZ    -669.4048
      XXYZ      -0.0000   XYYZ    -252.7190   YYYZ      -0.0000
      XXZZ   -2093.5188   XYZZ      -0.0000   YYZZ   -1179.0959
      XZZZ    -704.4737   YZZZ      -0.0000   ZZZZ   -6218.3944
 -----------------------------------------------------------------
Archival summary:
1\1\garfield\OPT\ProcedureUnspecified\BasisUnspecified\3r2l16\taweetha\SatNov3018:47:122019SatNov3018:47:122019\0\\#,OPT,ProcedureUnspecified,BasisUnspecified,\\0,1\I\C,1,2.14233\C,2,1.40665,1,119.697\C,3,1.40525,2,120.616,1,-180,0\C,4,1.40302,3,119.277,2,-0,0\C,5,1.40407,4,120.437,3,-0,0\C,6,1.40452,5,120.23,4,-0,0\Cl,5,1.73988,4,120.125,3,-180,0\Br,6,1.90375,5,118.588,4,-180,0\Br,3,1.90479,2,120.058,1,-0,0\I,4,2.13052,3,121.149,2,-180,0\I,7,2.13352,6,119.335,5,-180,0\\\@

 Total job time:  629.13s(wall), 2386.10s(cpu) 
 Sat Nov 30 18:47:12 2019

        *************************************************************
        *                                                           *
        *  Thank you very much for using Q-Chem.  Have a nice day.  *
        *                                                           *
        *************************************************************


 
User input: 2 of 2 
 
                  Welcome to Q-Chem
     A Quantum Leap Into The Future Of Chemistry


 Q-Chem 5.2 (devel), Q-Chem, Inc., Pleasanton, CA (2019)

 Yihan Shao,  Zhengting Gan,  E. Epifanovsky,  A. T. B. Gilbert,  M. Wormit,  
 J. Kussmann,  A. W. Lange,  A. Behn,  Jia Deng,  Xintian Feng,  D. Ghosh,  
 M. Goldey,  P. R. Horn,  L. D. Jacobson,  I. Kaliman,  T. Kus,  A. Landau,  
 Jie Liu,  E. I. Proynov,  R. M. Richard,  R. P. Steele,  E. J. Sundstrom,  
 H. L. Woodcock III,  P. M. Zimmerman,  D. Zuev,  B. Albrecht,  E. Alguire,  
 S. A. Baeppler,  D. Barton,  Z. Benda,  Y. A. Bernard,  E. J. Berquist,  
 K. B. Bravaya,  H. Burton,  D. Casanova,  Chun-Min Chang,  Yunqing Chen,  
 A. Chien,  K. D. Closser,  M. P. Coons,  S. Coriani,  S. Dasgupta,  
 A. L. Dempwolff,  M. Diedenhofen,  Hainam Do,  R. G. Edgar,  Po-Tung Fang,  
 S. Faraji,  S. Fatehi,  Qingguo Feng,  K. D. Fenk,  J. Fosso-Tande,  
 J. Gayvert,  Qinghui Ge,  A. Ghysels,  G. Gidofalvi,  J. Gomes,  
 J. Gonthier,  A. Gunina,  D. Hait,  M. W. D. Hanson-Heine,  
 P. H. P. Harbach,  A. W. Hauser,  M. F. Herbst,  J. E. Herr,  
 E. G. Hohenstein,  Z. C. Holden,  Kerwin Hui,  B. C. Huynh,  T.-C. Jagau,  
 Hyunjun Ji,  B. Kaduk,  K. Khistyaev,  Jaehoon Kim,  P. Klunzinger,  K. Koh,  
 D. Kosenkov,  L. Koulias,  T. Kowalczyk,  C. M. Krauter,  A. Kunitsa,  
 Ka Un Lao,  A. Laurent,  K. V. Lawler,  Joonho Lee,  D. Lefrancois,  
 S. Lehtola,  D. S. Levine,  Yi-Pei Li,  You-Sheng Lin,  Fenglai Liu,  
 E. Livshits,  A. Luenser,  P. Manohar,  E. Mansoor,  S. F. Manzer,  
 Shan-Ping Mao,  Yuezhi Mao,  N. Mardirossian,  A. V. Marenich,  
 T. Markovich,  L. A. Martinez-Martinez,  S. A. Maurer,  N. J. Mayhall,  
 S. C. McKenzie,  J.-M. Mewes,  P. Morgante,  A. F. Morrison,  
 J. W. Mullinax,  K. Nanda,  T. S. Nguyen-Beck,  R. Olivares-Amaya,  
 J. A. Parkhill,  Zheng Pei,  T. M. Perrine,  F. Plasser,  P. Pokhilko,  
 S. Prager,  A. Prociuk,  E. Ramos,  D. R. Rehn,  F. Rob,  M. Scheurer,  
 M. Schneider,  N. Sergueev,  S. M. Sharada,  S. Sharma,  D. W. Small,  
 T. Stauch,  T. Stein,  Yu-Chuan Su,  A. J. W. Thom,  A. Tkatchenko,  
 T. Tsuchimochi,  N. M. Tubman,  L. Vogt,  M. L. Vidal,  O. Vydrov,  
 M. A. Watson,  J. Wenzel,  M. de Wergifosse,  T. A. Wesolowski,  A. White,  
 J. Witte,  A. Yamada,  Jun Yang,  K. Yao,  S. Yeganeh,  S. R. Yost,  
 Zhi-Qiang You,  A. Zech,  Igor Ying Zhang,  Xing Zhang,  Yan Zhao,  
 Ying Zhu,  B. R. Brooks,  G. K. L. Chan,  C. J. Cramer,  M. S. Gordon,  
 W. J. Hehre,  A. Klamt,  M. W. Schmidt,  C. D. Sherrill,  D. G. Truhlar,  
 A. Aspuru-Guzik,  R. Baer,  A. T. Bell,  N. A. Besley,  Jeng-Da Chai,  
 A. E. DePrince, III,  R. A. DiStasio Jr.,  A. Dreuw,  B. D. Dunietz,  
 T. R. Furlani,  Chao-Ping Hsu,  Yousung Jung,  Jing Kong,  D. S. Lambrecht,  
 WanZhen Liang,  C. Ochsenfeld,  V. A. Rassolov,  L. V. Slipchenko,  
 J. E. Subotnik,  T. Van Voorhis,  J. M. Herbert,  A. I. Krylov,  
 P. M. W. Gill,  M. Head-Gordon

 Contributors to earlier versions of Q-Chem not listed above: 
 R. D. Adamson,  B. Austin,  J. Baker,  G. J. O. Beran,  K. Brandhorst,  
 S. T. Brown,  E. F. C. Byrd,  A. K. Chakraborty,  C.-L. Cheng,  
 Siu Hung Chien,  D. M. Chipman,  D. L. Crittenden,  H. Dachsel,  
 R. J. Doerksen,  A. D. Dutoi,  L. Fusti-Molnar,  W. A. Goddard III,  
 A. Golubeva-Zadorozhnaya,  S. R. Gwaltney,  G. Hawkins,  A. Heyden,  
 S. Hirata,  G. Kedziora,  F. J. Keil,  C. Kelley,  Jihan Kim,  R. A. King,  
 R. Z. Khaliullin,  P. P. Korambath,  W. Kurlancheek,  A. M. Lee,  M. S. Lee,  
 S. V. Levchenko,  Ching Yeh Lin,  D. Liotard,  R. C. Lochan,  I. Lotan,  
 P. E. Maslen,  N. Nair,  D. P. O'Neill,  D. Neuhauser,  E. Neuscamman,  
 C. M. Oana,  R. Olson,  B. Peters,  R. Peverati,  P. A. Pieniazek,  
 Y. M. Rhee,  J. Ritchie,  M. A. Rohrdanz,  E. Rosta,  N. J. Russ,  
 H. F. Schaefer III,  N. E. Schultz,  N. Shenvi,  A. C. Simmonett,  A. Sodt,  
 D. Stuck,  K. S. Thanthiriwatte,  V. Vanovschi,  Tao Wang,  A. Warshel,  
 C. F. Williams,  Q. Wu,  X. Xu,  W. Zhang

 Please cite Q-Chem as follows:
 Y. Shao et al., Mol. Phys. 113, 184-215 (2015)
 DOI: 10.1080/00268976.2014.952696

 Q-Chem 5.2.1 for Intel X86 EM64T Linux

 Parts of Q-Chem use Armadillo 8.300.2 (Tropical Shenanigans).
 http://arma.sourceforge.net/

 Q-Chem begins on Sat Nov 30 18:47:12 2019  

Host: 
0

     Scratch files written to /scratch/taweetham/qchem31238//
NAlpha2: 282
NElect   282
Mult     1
The previous job contains 0 fragments, simply inherited here

Checking the input file for inconsistencies... 	...done.

--------------------------------------------------------------
User input:
--------------------------------------------------------------

$MOLECULE
READ
$END

$REM
   JOB_TYPE 	FREQUENCY
   BASIS 	6-311++G**
   METHOD	B3LYP	
$END


--------------------------------------------------------------
 ----------------------------------------------------------------
             Standard Nuclear Orientation (Angstroms)
    I     Atom           X                Y                Z
 ----------------------------------------------------------------
    1      C       0.9434562978    -1.6041874649     0.0000000000
    2      C      -0.4605728539    -1.6153765717     0.0000000000
    3      C      -1.1773589747    -0.4075240444     0.0000000000
    4      C      -0.4804365857     0.8157849879    -0.0000000000
    5      C       0.9262090976     0.8188812511    -0.0000000000
    6      C       1.6445441086    -0.3888969090    -0.0000000000
    7      Cl      1.8106183072    -3.1125691661     0.0000000000
    8      Br     -1.3581801457    -3.2942382635     0.0000000000
    9      I      -3.3102824592    -0.4578520747     0.0000000000
   10      I      -1.5458779940     2.6743854262    -0.0000000000
   11      Br      1.8766268223     2.4696135404    -0.0000000000
   12      I       3.7750058977    -0.4040153583    -0.0000000000
 ----------------------------------------------------------------
 Molecular Point Group                 Cs    NOp =  2
 Largest Abelian Subgroup              Cs    NOp =  2
 Nuclear Repulsion Energy =        4343.55123442 hartrees
 There are      141 alpha and      141 beta electrons
 Requested basis set is 6-311++G(d,p)
 There are 159 shells and 444 basis functions

 Total QAlloc Memory Limit   2000 MB
 Mega-Array Size       188 MB
 MEM_STATIC part       192 MB

                       Distance Matrix (Angstroms)
             C (  1)   C (  2)   C (  3)   C (  4)   C (  5)   C (  6)
   C (  2)  1.404074
   C (  3)  2.435131  1.404525
   C (  4)  2.807799  2.431243  1.407901
   C (  5)  2.423130  2.801567  2.434968  1.406649
   C (  6)  1.403016  2.436344  2.821965  2.442704  1.405252
   Cl(  7)  1.739881  2.720275  4.030543  4.547626  4.029700  2.728731
   Br(  8)  2.855486  1.903753  2.892372  4.202704  4.704911  4.178201
   I (  9)  4.405494  3.075826  2.133517  3.103253  4.424693  4.955306
   I ( 10)  4.950048  4.424923  3.103864  2.142326  3.090972  4.422951
   Br( 11)  4.179314  4.706341  4.195801  2.879392  1.904786  2.867916
   I ( 12)  3.075400  4.405397  4.952366  4.426816  3.100181  2.130515
             Cl(  7)   Br(  8)   I (  9)   I ( 10)   Br( 11)
   Br(  8)  3.174002
   I (  9)  5.768115  3.443224
   I ( 10)  6.689911  5.971574  3.595001
   Br( 11)  5.582573  6.609536  5.956012  3.428625
   I ( 12)  3.345905  5.890924  7.085493  6.147224  3.444065

 A cutoff of  1.0D-11 yielded   7346 shell pairs
 There are     63954 function pairs (     71403 Cartesian)
 Smallest overlap matrix eigenvalue = 5.01E-07

 Q-Chem warning in module stvman/mkSTV.C, line 318:

 Overlap eigenvalue is smaller than square root of threshold
 Use THRESH >= 12 to get rid of this warning

 Linear dependence detected in AO basis
 Tighter screening thresholds may be required for diffuse basis sets
 Use S2THRESH > 14 and THRESH = 14 in case of SCF convergence issues
 Number of orthogonalized atomic orbitals = 443
 Maximum deviation from orthogonality = 2.291E-10
 Guess from superposition of atomic densities
 Warning:  Energy on first SCF cycle will be non-variational
 SAD guess density has 282.000000 electrons

 -----------------------------------------------------------------------
  General SCF calculation program by
  Eric Jon Sundstrom, Paul Horn, Yuezhi Mao, Dmitri Zuev, Alec White,
  David Stuck, Shaama M.S., Shane Yost, Joonho Lee, David Small,
  Daniel Levine, Susi Lehtola, Hugh Burton, Evgeny Epifanovsky,
  Bang C. Huynh
 -----------------------------------------------------------------------
 Exchange:     0.2000 Hartree-Fock + 0.0800 Slater + 0.7200 B88
 Correlation:  0.1900 VWN1RPA + 0.8100 LYP
 Using SG-1 standard quadrature grid
 using 4 threads for integral computing
 -------------------------------------------------------
 OpenMP Integral computing Module                
 Release: version 2.0, May 2017, Q-Chem Inc. Pleasanton 
 -------------------------------------------------------
 A restricted SCF calculation will be
 performed using DIIS
 SCF converges when DIIS error is below 1.0e-08
 ---------------------------------------
  Cycle       Energy         DIIS error
 ---------------------------------------
    1  -26597.8971791033      2.65e-02  
    2  -26595.6620106024      1.74e-03  
    3  -26595.5723331572      2.49e-03  
    4  -26595.6872748268      8.46e-04  
    5  -26595.7077609423      1.31e-04  
    6  -26595.7079336222      8.79e-05  
    7  -26595.7081272067      2.16e-05  
    8  -26595.7081377006      5.57e-06  
    9  -26595.7081383164      2.23e-06  
   10  -26595.7081384137      8.74e-07  
   11  -26595.7081384304      3.57e-07  
   12  -26595.7081384345      7.99e-08  
   13  -26595.7081384345      2.83e-08  
   14  -26595.7081384396      6.12e-09  Convergence criterion met
 ---------------------------------------
 SCF time:   CPU 316.38s  wall 84.00s 
 SCF   energy in the final basis set =   -26595.7081384396
 Total energy in the final basis set =   -26595.7081384396

 --------------------------------------------------------------
             Orbital Energies (a.u.) and Symmetries
 --------------------------------------------------------------

 Alpha MOs, Restricted
 -- Occupied --                  
*******-1165.89-1165.89 -482.86 -482.86 -176.32 -176.32 -176.32
  1 A'    2 A'    3 A'    4 A'    5 A'    6 A'    7 A'    8 A'                 
-165.72 -165.72 -165.72 -165.72 -165.72 -165.72 -165.72 -165.72
  9 A'   10 A'   11 A'    1 A"   12 A'    2 A"   13 A'    3 A"                 
-165.72 -101.58  -62.51  -62.51  -56.33  -56.33  -56.33  -56.33
 14 A'   15 A'   16 A'   17 A'   18 A'   19 A'    4 A"    5 A"                 
-56.325 -56.325 -35.816 -35.816 -35.815 -31.310 -31.309 -31.309
 20 A'   21 A'   22 A'   23 A'   24 A'   25 A'   26 A'   27 A'                 
-31.303 -31.303 -31.303 -31.302 -31.302 -31.302 -22.960 -22.960
  6 A"    7 A"   28 A'   29 A'    8 A"   30 A'   31 A'   32 A'                 
-22.959 -22.959 -22.958 -22.958 -22.958 -22.958 -22.957 -22.954
 33 A'    9 A"   10 A"   34 A'   35 A'   11 A"   36 A'   12 A"                 
-22.954 -22.954 -22.954 -22.953 -22.953 -10.288 -10.283 -10.281
 37 A'   13 A"   38 A'   39 A'   14 A"   40 A'   41 A'   42 A'                 
-10.274 -10.273 -10.272  -9.497  -8.718  -8.718  -7.262  -7.252
 43 A'   44 A'   45 A'   46 A'   47 A'   48 A'   49 A'   15 A"                 
 -7.251  -6.550  -6.550  -6.536  -6.536  -6.535  -6.535  -6.365
 50 A'   51 A'   52 A'   16 A"   17 A"   53 A'   54 A'   55 A'                 
 -6.365  -6.364  -4.779  -4.778  -4.777  -4.763  -4.763  -4.762
 56 A'   57 A'   58 A'   59 A'   60 A'   18 A"   19 A"   20 A"                 
 -4.762  -4.762  -4.761  -2.661  -2.660  -2.657  -2.657  -2.656
 61 A'   62 A'   63 A'   64 A'   65 A'   21 A"   22 A"   66 A'                 
 -2.656  -2.645  -2.645  -2.645  -2.645  -2.044  -2.044  -2.043
 67 A'   68 A'   23 A"   69 A'   24 A"   70 A'   71 A'   72 A'                 
 -2.040  -2.039  -2.039  -2.039  -2.039  -2.038  -2.026  -2.025
 25 A"   26 A"   73 A'   27 A"   74 A'   75 A'   28 A"   76 A'                 
 -2.025  -2.025  -2.025  -2.024  -0.949  -0.894  -0.862  -0.817
 29 A"   77 A'   78 A'   30 A"   79 A'   80 A'   81 A'   82 A'                 
 -0.800  -0.749  -0.710  -0.681  -0.657  -0.617  -0.600  -0.548
 83 A'   84 A'   85 A'   86 A'   87 A'   88 A'   89 A'   90 A'                 
 -0.507  -0.460  -0.457  -0.448  -0.415  -0.393  -0.392  -0.377
 91 A'   31 A"   92 A'   93 A'   94 A'   95 A'   32 A"   96 A'                 
 -0.375  -0.356  -0.337  -0.330  -0.327  -0.320  -0.293  -0.293
 33 A"   97 A'   98 A'   34 A"   99 A'   35 A"   36 A"  100 A'                 
 -0.290  -0.273  -0.264  -0.259  -0.246
 37 A"  101 A'   38 A"   39 A"  102 A'                                         
 -- Virtual --                   
 -0.113  -0.072  -0.069  -0.067  -0.048  -0.025  -0.013   0.002
103 A'   40 A"   41 A"  104 A'  105 A'  106 A'  107 A'  108 A'                 
  0.012   0.026   0.032   0.045   0.049   0.054   0.056   0.066
109 A'  110 A'  111 A'   42 A"  112 A'   43 A"  113 A'  114 A'                 
  0.068   0.069   0.077   0.083   0.090   0.092   0.099   0.103
115 A'   44 A"  116 A'   45 A"   46 A"  117 A'  118 A'  119 A'                 
  0.108   0.115   0.125   0.132   0.137   0.140   0.157   0.160
120 A'   47 A"  121 A'   48 A"   49 A"  122 A'  123 A'   50 A"                 
  0.161   0.174   0.178   0.181   0.186   0.192   0.196   0.201
124 A'  125 A'  126 A'  127 A'  128 A'  129 A'  130 A'  131 A'                 
  0.201   0.207   0.218   0.220   0.234   0.238   0.244   0.253
 51 A"  132 A'  133 A'  134 A'  135 A'   52 A"  136 A'   53 A"                 
  0.255   0.264   0.274   0.283   0.288   0.304   0.330   0.353
137 A'  138 A'  139 A'  140 A'   54 A"  141 A'  142 A'  143 A'                 
  0.366   0.368   0.377   0.378   0.388   0.394   0.399   0.407
 55 A"  144 A'  145 A'   56 A"  146 A'   57 A"  147 A'  148 A'                 
  0.414   0.418   0.422   0.432   0.435   0.438   0.442   0.455
 58 A"  149 A'   59 A"  150 A'   60 A"  151 A'   61 A"  152 A'                 
  0.469   0.469   0.473   0.478   0.498   0.504   0.508   0.511
153 A'   62 A"   63 A"  154 A'  155 A'  156 A'  157 A'  158 A'                 
  0.512   0.526   0.532   0.538   0.549   0.552   0.560   0.569
 64 A"  159 A'   65 A"  160 A'   66 A"   67 A"   68 A"  161 A'                 
  0.588   0.590   0.607   0.608   0.614   0.623   0.648   0.668
162 A'   69 A"  163 A'  164 A'  165 A'   70 A"   71 A"  166 A'                 
  0.689   0.689   0.703   0.713   0.727   0.735   0.752   0.769
 72 A"  167 A'  168 A'  169 A'  170 A'  171 A'  172 A'  173 A'                 
  0.771   0.773   0.778   0.819   0.828   0.838   0.842   0.851
174 A'   73 A"  175 A'  176 A'  177 A'  178 A'   74 A"  179 A'                 
  0.875   0.893   0.920   0.924   0.932   0.941   0.947   1.006
180 A'  181 A'  182 A'   75 A"  183 A'   76 A"  184 A'  185 A'                 
  1.030   1.045   1.059   1.083   1.107   1.148   1.173   1.179
186 A'  187 A'  188 A'  189 A'   77 A"  190 A'  191 A'   78 A"                 
  1.212   1.216   1.224   1.271   1.330   1.339   1.360   1.361
 79 A"  192 A'   80 A"   81 A"  193 A'   82 A"   83 A"  194 A'                 
  1.364   1.379   1.412   1.448   1.464   1.472   1.477   1.495
195 A'   84 A"  196 A'  197 A'  198 A'  199 A'  200 A'  201 A'                 
  1.526   1.538   1.584   1.599   1.719   1.726   1.748   1.774
202 A'  203 A'  204 A'  205 A'   85 A"   86 A"  206 A'  207 A'                 
  1.811   1.818   1.843   1.846   1.902   2.001   2.003   2.027
208 A'  209 A'   87 A"   88 A"   89 A"  210 A'   90 A"   91 A"                 
  2.052   2.119   2.134   2.163   2.217   2.229   2.250   2.254
211 A'  212 A'  213 A'  214 A'  215 A'  216 A'   92 A"   93 A"                 
  2.262   2.267   2.308   2.341   2.444   2.489   2.555   2.571
217 A'  218 A'  219 A'  220 A'  221 A'  222 A'  223 A'   94 A"                 
  2.701   2.716   2.775   2.817   2.825   2.889   2.940   3.013
 95 A"   96 A"  224 A'   97 A"   98 A"  225 A'  226 A'  227 A'                 
  3.038   3.056   3.135   3.182   3.375   3.406   3.613   3.797
 99 A"  228 A'  229 A'  230 A'  231 A'  232 A'  233 A'  234 A'                 
  3.819   3.941   3.961   3.965   3.966   3.985   3.992   3.995
235 A'  100 A"  101 A"  236 A'  102 A"  103 A"  104 A"  105 A"                 
  4.014   4.024   4.029   4.029   4.046   4.069   4.070   4.087
106 A"  237 A'  107 A"  238 A'  239 A'  240 A'  108 A"  241 A'                 
  4.108   4.145   4.170   4.233   4.246   4.272   4.283   4.308
109 A"  242 A'  243 A'  244 A'  245 A'  246 A'  247 A'  248 A'                 
  4.393   4.405   4.434   4.478   4.588   4.792   5.998   6.018
249 A'  250 A'  251 A'  252 A'  253 A'  254 A'  110 A"  111 A"                 
  6.044   6.070   6.100   6.130   6.154   6.165   6.201   6.709
112 A"  255 A'  256 A'  257 A'  258 A'  259 A'  260 A'  261 A'                 
  6.781   7.545   7.562   7.662   7.715   7.732   7.746   9.766
262 A'  113 A"  114 A"  263 A'  264 A'  265 A'  266 A'  267 A'                 
 23.172  23.753  23.757  23.908  23.917  23.992  25.817  26.202
268 A'  269 A'  270 A'  271 A'  272 A'  273 A'  115 A"  274 A'                 
 26.616  27.850  27.898  27.967  28.338  28.354  28.373  28.395
275 A'  276 A'  277 A'  278 A'  116 A"  117 A"  118 A"  279 A'                 
 28.404  28.415  28.436  28.441  28.467  28.522  28.529  28.531
280 A'  281 A'  282 A'  283 A'  284 A'  119 A"  120 A"  121 A"                 
 28.539  28.542  28.553  28.557  28.562  28.567  28.595  28.618
285 A'  122 A"  123 A"  286 A'  287 A'  124 A"  288 A'  289 A'                 
 28.638  28.691  28.724  28.759  47.964  48.028 127.881 127.892
290 A'  291 A'  292 A'  293 A'  294 A'  295 A'  125 A"  126 A"                 
127.907 127.930 127.945 127.958 127.970 127.978 127.994 151.648
127 A"  296 A'  297 A'  298 A'  299 A'  300 A'  301 A'  302 A'                 
151.688 151.749 215.758 289.742 289.759 289.861 289.914 289.955
303 A'  304 A'  305 A'  128 A"  129 A"  306 A'  307 A'  308 A'                 
289.9691020.7701020.8521901.8111901.8521901.916
309 A'  310 A'  311 A'  312 A'  313 A'  314 A'                                 

 Beta MOs, Restricted
 -- Occupied --                  
*******-1165.89-1165.89 -482.86 -482.86 -176.32 -176.32 -176.32
  1 A'    2 A'    3 A'    4 A'    5 A'    6 A'    7 A'    8 A'                 
-165.72 -165.72 -165.72 -165.72 -165.72 -165.72 -165.72 -165.72
  9 A'   10 A'   11 A'    1 A"   12 A'    2 A"   13 A'    3 A"                 
-165.72 -101.58  -62.51  -62.51  -56.33  -56.33  -56.33  -56.33
 14 A'   15 A'   16 A'   17 A'   18 A'   19 A'    4 A"    5 A"                 
-56.325 -56.325 -35.816 -35.816 -35.815 -31.310 -31.309 -31.309
 20 A'   21 A'   22 A'   23 A'   24 A'   25 A'   26 A'   27 A'                 
-31.303 -31.303 -31.303 -31.302 -31.302 -31.302 -22.960 -22.960
  6 A"    7 A"   28 A'   29 A'    8 A"   30 A'   31 A'   32 A'                 
-22.959 -22.959 -22.958 -22.958 -22.958 -22.958 -22.957 -22.954
 33 A'    9 A"   10 A"   34 A'   35 A'   11 A"   36 A'   12 A"                 
-22.954 -22.954 -22.954 -22.953 -22.953 -10.288 -10.283 -10.281
 37 A'   13 A"   38 A'   39 A'   14 A"   40 A'   41 A'   42 A'                 
-10.274 -10.273 -10.272  -9.497  -8.718  -8.718  -7.262  -7.252
 43 A'   44 A'   45 A'   46 A'   47 A'   48 A'   49 A'   15 A"                 
 -7.251  -6.550  -6.550  -6.536  -6.536  -6.535  -6.535  -6.365
 50 A'   51 A'   52 A'   16 A"   17 A"   53 A'   54 A'   55 A'                 
 -6.365  -6.364  -4.779  -4.778  -4.777  -4.763  -4.763  -4.762
 56 A'   57 A'   58 A'   59 A'   60 A'   18 A"   19 A"   20 A"                 
 -4.762  -4.762  -4.761  -2.661  -2.660  -2.657  -2.657  -2.656
 61 A'   62 A'   63 A'   64 A'   65 A'   21 A"   22 A"   66 A'                 
 -2.656  -2.645  -2.645  -2.645  -2.645  -2.044  -2.044  -2.043
 67 A'   68 A'   23 A"   69 A'   24 A"   70 A'   71 A'   72 A'                 
 -2.040  -2.039  -2.039  -2.039  -2.039  -2.038  -2.026  -2.025
 25 A"   26 A"   73 A'   27 A"   74 A'   75 A'   28 A"   76 A'                 
 -2.025  -2.025  -2.025  -2.024  -0.949  -0.894  -0.862  -0.817
 29 A"   77 A'   78 A'   30 A"   79 A'   80 A'   81 A'   82 A'                 
 -0.800  -0.749  -0.710  -0.681  -0.657  -0.617  -0.600  -0.548
 83 A'   84 A'   85 A'   86 A'   87 A'   88 A'   89 A'   90 A'                 
 -0.507  -0.460  -0.457  -0.448  -0.415  -0.393  -0.392  -0.377
 91 A'   31 A"   92 A'   93 A'   94 A'   95 A'   32 A"   96 A'                 
 -0.375  -0.356  -0.337  -0.330  -0.327  -0.320  -0.293  -0.293
 33 A"   97 A'   98 A'   34 A"   99 A'   35 A"   36 A"  100 A'                 
 -0.290  -0.273  -0.264  -0.259  -0.246
 37 A"  101 A'   38 A"   39 A"  102 A'                                         
 -- Virtual --                   
 -0.113  -0.072  -0.069  -0.067  -0.048  -0.025  -0.013   0.002
103 A'   40 A"   41 A"  104 A'  105 A'  106 A'  107 A'  108 A'                 
  0.012   0.026   0.032   0.045   0.049   0.054   0.056   0.066
109 A'  110 A'  111 A'   42 A"  112 A'   43 A"  113 A'  114 A'                 
  0.068   0.069   0.077   0.083   0.090   0.092   0.099   0.103
115 A'   44 A"  116 A'   45 A"   46 A"  117 A'  118 A'  119 A'                 
  0.108   0.115   0.125   0.132   0.137   0.140   0.157   0.160
120 A'   47 A"  121 A'   48 A"   49 A"  122 A'  123 A'   50 A"                 
  0.161   0.174   0.178   0.181   0.186   0.192   0.196   0.201
124 A'  125 A'  126 A'  127 A'  128 A'  129 A'  130 A'  131 A'                 
  0.201   0.207   0.218   0.220   0.234   0.238   0.244   0.253
 51 A"  132 A'  133 A'  134 A'  135 A'   52 A"  136 A'   53 A"                 
  0.255   0.264   0.274   0.283   0.288   0.304   0.330   0.353
137 A'  138 A'  139 A'  140 A'   54 A"  141 A'  142 A'  143 A'                 
  0.366   0.368   0.377   0.378   0.388   0.394   0.399   0.407
 55 A"  144 A'  145 A'   56 A"  146 A'   57 A"  147 A'  148 A'                 
  0.414   0.418   0.422   0.432   0.435   0.438   0.442   0.455
 58 A"  149 A'   59 A"  150 A'   60 A"  151 A'   61 A"  152 A'                 
  0.469   0.469   0.473   0.478   0.498   0.504   0.508   0.511
153 A'   62 A"   63 A"  154 A'  155 A'  156 A'  157 A'  158 A'                 
  0.512   0.526   0.532   0.538   0.549   0.552   0.560   0.569
 64 A"  159 A'   65 A"  160 A'   66 A"   67 A"   68 A"  161 A'                 
  0.588   0.590   0.607   0.608   0.614   0.623   0.648   0.668
162 A'   69 A"  163 A'  164 A'  165 A'   70 A"   71 A"  166 A'                 
  0.689   0.689   0.703   0.713   0.727   0.735   0.752   0.769
 72 A"  167 A'  168 A'  169 A'  170 A'  171 A'  172 A'  173 A'                 
  0.771   0.773   0.778   0.819   0.828   0.838   0.842   0.851
174 A'   73 A"  175 A'  176 A'  177 A'  178 A'   74 A"  179 A'                 
  0.875   0.893   0.920   0.924   0.932   0.941   0.947   1.006
180 A'  181 A'  182 A'   75 A"  183 A'   76 A"  184 A'  185 A'                 
  1.030   1.045   1.059   1.083   1.107   1.148   1.173   1.179
186 A'  187 A'  188 A'  189 A'   77 A"  190 A'  191 A'   78 A"                 
  1.212   1.216   1.224   1.271   1.330   1.339   1.360   1.361
 79 A"  192 A'   80 A"   81 A"  193 A'   82 A"   83 A"  194 A'                 
  1.364   1.379   1.412   1.448   1.464   1.472   1.477   1.495
195 A'   84 A"  196 A'  197 A'  198 A'  199 A'  200 A'  201 A'                 
  1.526   1.538   1.584   1.599   1.719   1.726   1.748   1.774
202 A'  203 A'  204 A'  205 A'   85 A"   86 A"  206 A'  207 A'                 
  1.811   1.818   1.843   1.846   1.902   2.001   2.003   2.027
208 A'  209 A'   87 A"   88 A"   89 A"  210 A'   90 A"   91 A"                 
  2.052   2.119   2.134   2.163   2.217   2.229   2.250   2.254
211 A'  212 A'  213 A'  214 A'  215 A'  216 A'   92 A"   93 A"                 
  2.262   2.267   2.308   2.341   2.444   2.489   2.555   2.571
217 A'  218 A'  219 A'  220 A'  221 A'  222 A'  223 A'   94 A"                 
  2.701   2.716   2.775   2.817   2.825   2.889   2.940   3.013
 95 A"   96 A"  224 A'   97 A"   98 A"  225 A'  226 A'  227 A'                 
  3.038   3.056   3.135   3.182   3.375   3.406   3.613   3.797
 99 A"  228 A'  229 A'  230 A'  231 A'  232 A'  233 A'  234 A'                 
  3.819   3.941   3.961   3.965   3.966   3.985   3.992   3.995
235 A'  100 A"  101 A"  236 A'  102 A"  103 A"  104 A"  105 A"                 
  4.014   4.024   4.029   4.029   4.046   4.069   4.070   4.087
106 A"  237 A'  107 A"  238 A'  239 A'  240 A'  108 A"  241 A'                 
  4.108   4.145   4.170   4.233   4.246   4.272   4.283   4.308
109 A"  242 A'  243 A'  244 A'  245 A'  246 A'  247 A'  248 A'                 
  4.393   4.405   4.434   4.478   4.588   4.792   5.998   6.018
249 A'  250 A'  251 A'  252 A'  253 A'  254 A'  110 A"  111 A"                 
  6.044   6.070   6.100   6.130   6.154   6.165   6.201   6.709
112 A"  255 A'  256 A'  257 A'  258 A'  259 A'  260 A'  261 A'                 
  6.781   7.545   7.562   7.662   7.715   7.732   7.746   9.766
262 A'  113 A"  114 A"  263 A'  264 A'  265 A'  266 A'  267 A'                 
 23.172  23.753  23.757  23.908  23.917  23.992  25.817  26.202
268 A'  269 A'  270 A'  271 A'  272 A'  273 A'  115 A"  274 A'                 
 26.616  27.850  27.898  27.967  28.338  28.354  28.373  28.395
275 A'  276 A'  277 A'  278 A'  116 A"  117 A"  118 A"  279 A'                 
 28.404  28.415  28.436  28.441  28.467  28.522  28.529  28.531
280 A'  281 A'  282 A'  283 A'  284 A'  119 A"  120 A"  121 A"                 
 28.539  28.542  28.553  28.557  28.562  28.567  28.595  28.618
285 A'  122 A"  123 A"  286 A'  287 A'  124 A"  288 A'  289 A'                 
 28.638  28.691  28.724  28.759  47.964  48.028 127.881 127.892
290 A'  291 A'  292 A'  293 A'  294 A'  295 A'  125 A"  126 A"                 
127.907 127.930 127.945 127.958 127.970 127.978 127.994 151.648
127 A"  296 A'  297 A'  298 A'  299 A'  300 A'  301 A'  302 A'                 
151.688 151.749 215.758 289.742 289.759 289.861 289.914 289.955
303 A'  304 A'  305 A'  128 A"  129 A"  306 A'  307 A'  308 A'                 
289.9691020.7701020.8521901.8111901.8521901.916
309 A'  310 A'  311 A'  312 A'  313 A'  314 A'                                 
 --------------------------------------------------------------

          Ground-State Mulliken Net Atomic Charges

     Atom                 Charge (a.u.)
  ----------------------------------------
      1 C                     0.466246
      2 C                    -0.554597
      3 C                    -0.217933
      4 C                     0.089015
      5 C                     0.012670
      6 C                    -0.157969
      7 Cl                    0.539917
      8 Br                   -0.228959
      9 I                     0.110292
     10 I                     0.104546
     11 Br                   -0.279858
     12 I                     0.116631
  ----------------------------------------
  Sum of atomic charges =     0.000000

 -----------------------------------------------------------------
                    Cartesian Multipole Moments
 -----------------------------------------------------------------
    Charge (ESU x 10^10)
                -0.0000
    Dipole Moment (Debye)
         X      -0.2190      Y       0.3754      Z      -0.0000
       Tot       0.4346
    Quadrupole Moments (Debye-Ang)
        XX    -159.2451     XY       0.0217     YY    -163.8382
        XZ      -0.0000     YZ       0.0000     ZZ    -170.2756
    Octopole Moments (Debye-Ang^2)
       XXX     -24.3891    XXY      18.0803    XYY     -18.6228
       YYY      59.0205    XXZ      -0.0000    XYZ      -0.0000
       YYZ      -0.0000    XZZ      -9.2132    YZZ      15.8014
       ZZZ      -0.0000
    Hexadecapole Moments (Debye-Ang^3)
      XXXX   -5484.3142   XXXY      74.7108   XXYY   -1633.0826
      XYYY      75.2433   YYYY   -4057.5450   XXXZ      -0.0000
      XXYZ       0.0000   XYYZ      -0.0000   YYYZ       0.0000
      XXZZ   -1049.1445   XYZZ      25.0569   YYZZ    -770.5398
      XZZZ      -0.0000   YZZZ       0.0000   ZZZZ    -222.3395
 -----------------------------------------------------------------
 Calculating MO derivatives via CPSCF
    1     0    39    0.0236868  
    2     0    39    0.0064349  
    3     0    39    0.0013705  
    4     0    39    0.0002107  
    5    22    17    0.0000312  
    6    37     2    0.0000020  
    7    39     0    0.0000001  Converged
 Time for AOints: 399.2 s (CPU) 100.3 s (wall)
 ------------------------------------------------------------------------------
                     AOints        : Timing summary (seconds)
 ------------------------------------------------------------------------------
     job step          cpu (% of tot)      sys (% of tot)     wall (% of tot)
 ------------------------------------------------------------------------------
  AOints            0.3992E+03 ( 8.8)   0.1500E-04 ( 5.4)   0.1003E+03 ( 8.6)
 ------------------------------------------------------------------------------
   Grand Totals     0.4556E+04          0.2760E-03          0.1164E+04
 ------------------------------------------------------------------------------
 Polarizability Matrix (a.u.)
            1           2           3
    1-284.0438768   1.3507253   0.0000000
    2   1.3507253-255.8044592   0.0000000
    3   0.0000000   0.0000000-120.4720657
 Calculating analytic Hessian of the SCF energy

 Direct stationary perturbation theory relativistic correction:

 rels  =     325.270778971915
 relv  =   -1094.510569361267
 rel2e =     157.493851335011
 E_rel =    -611.745939054341

 Hessian of the SCF Energy
            1           2           3           4           5           6
    1   0.5556356   0.0389013   0.0000000  -0.2830655  -0.0324848  -0.0000000
    2   0.0389013   0.5167906  -0.0000000   0.0273451  -0.0888747   0.0000000
    3   0.0000000  -0.0000000   0.1036597  -0.0000000   0.0000000  -0.0474093
    4  -0.2830655   0.0273451  -0.0000000   0.5487921  -0.0449048   0.0000000
    5  -0.0324848  -0.0888747   0.0000000  -0.0449048   0.4955300  -0.0000000
    6  -0.0000000   0.0000000  -0.0474093   0.0000000  -0.0000000   0.0925920
    7  -0.0276206   0.0205623  -0.0000000  -0.1404635   0.1095215   0.0000000
    8   0.0763586   0.0285989   0.0000000   0.0627097  -0.2309918   0.0000000
    9  -0.0000000   0.0000000  -0.0007550   0.0000000  -0.0000000  -0.0411732
   10  -0.0495861  -0.0282378  -0.0000000   0.0556979  -0.0258946  -0.0000000
   11  -0.0281774  -0.0163688  -0.0000000   0.0268034  -0.0550363  -0.0000000
   12   0.0000000   0.0000000   0.0059063  -0.0000000   0.0000000  -0.0025172
   13   0.0583056   0.0278737  -0.0000000  -0.0506143   0.0277573   0.0000000
   14  -0.0262230  -0.0556552  -0.0000000   0.0281154  -0.0160513   0.0000000
   15  -0.0000000   0.0000000  -0.0028851  -0.0000000   0.0000000   0.0064232
   16  -0.1419562  -0.1125243   0.0000000  -0.0266936  -0.0211078  -0.0000000
   17  -0.0604953  -0.2358404   0.0000000  -0.0769188   0.0267718   0.0000000
   18   0.0000000  -0.0000000  -0.0446260  -0.0000000   0.0000000   0.0010062
   19  -0.0686593   0.0523564  -0.0000000  -0.0225941   0.0326268   0.0000000
   20   0.0536019  -0.1295904   0.0000000   0.0134230  -0.0172717   0.0000000
   21   0.0000000  -0.0000000  -0.0236215  -0.0000000   0.0000000   0.0032667
   22  -0.0176735  -0.0272348   0.0000000  -0.0562068  -0.0446031   0.0000000
   23  -0.0120087  -0.0172136   0.0000000  -0.0467610  -0.1119814  -0.0000000
   24  -0.0000000   0.0000000   0.0025388   0.0000000   0.0000000  -0.0184153
   25   0.0028159   0.0026130  -0.0000000  -0.0282352   0.0032462   0.0000000
   26   0.0002800  -0.0017757  -0.0000000   0.0140500  -0.0001174  -0.0000000
   27  -0.0000000   0.0000000   0.0028287  -0.0000000  -0.0000000   0.0013629
   28  -0.0004940  -0.0001236   0.0000000   0.0005909  -0.0014197   0.0000000
   29   0.0000272  -0.0004083  -0.0000000  -0.0032816   0.0001390   0.0000000
   30  -0.0000000  -0.0000000  -0.0007204   0.0000000  -0.0000000   0.0030301
   31   0.0000118   0.0015176  -0.0000000  -0.0002810  -0.0000882  -0.0000000
   32   0.0040114   0.0004721  -0.0000000  -0.0004102  -0.0003209   0.0000000
   33  -0.0000000   0.0000000   0.0036224   0.0000000  -0.0000000  -0.0009330
   34  -0.0277090  -0.0030495   0.0000000   0.0030698  -0.0026495  -0.0000000
   35  -0.0137902  -0.0001356  -0.0000000  -0.0001706  -0.0017925  -0.0000000
   36  -0.0000000   0.0000000   0.0014613   0.0000000  -0.0000000   0.0027669
            7           8           9          10          11          12
    1  -0.0276206   0.0763586  -0.0000000  -0.0495861  -0.0281774   0.0000000
    2   0.0205623   0.0285989   0.0000000  -0.0282378  -0.0163688   0.0000000
    3  -0.0000000   0.0000000  -0.0007550  -0.0000000  -0.0000000   0.0059063
    4  -0.1404635   0.0627097   0.0000000   0.0556979   0.0268034  -0.0000000
    5   0.1095215  -0.2309918  -0.0000000  -0.0258946  -0.0550363   0.0000000
    6   0.0000000   0.0000000  -0.0411732  -0.0000000  -0.0000000  -0.0025172
    7   0.3990021  -0.0076624   0.0000000  -0.1330061  -0.1009532  -0.0000000
    8  -0.0076624   0.5552285   0.0000000  -0.0603289  -0.2295185  -0.0000000
    9   0.0000000   0.0000000   0.0904652  -0.0000000  -0.0000000  -0.0383394
   10  -0.1330061  -0.0603289  -0.0000000   0.5154336   0.0613351   0.0000000
   11  -0.1009532  -0.2295185  -0.0000000   0.0613351   0.4404991   0.0000000
   12  -0.0000000  -0.0000000  -0.0383394   0.0000000   0.0000000   0.0943452
   13  -0.0265201  -0.0755707  -0.0000000  -0.2761233   0.0254498  -0.0000000
   14  -0.0210134   0.0263265  -0.0000000  -0.0227310  -0.0869455  -0.0000000
   15  -0.0000000  -0.0000000  -0.0025614   0.0000000   0.0000000  -0.0420300
   16   0.0001473   0.0004274   0.0000000  -0.0281498   0.0194993  -0.0000000
   17   0.0006853  -0.0636452   0.0000000   0.0741037   0.0272284  -0.0000000
   18   0.0000000   0.0000000   0.0054153  -0.0000000  -0.0000000   0.0007157
   19  -0.0026704  -0.0032574  -0.0000000  -0.0000202   0.0003860  -0.0000000
   20  -0.0002457   0.0022870  -0.0000000   0.0005635  -0.0005750   0.0000000
   21  -0.0000000   0.0000000   0.0037520   0.0000000   0.0000000  -0.0009969
   22   0.0020351   0.0003265  -0.0000000  -0.0000108   0.0014323  -0.0000000
   23  -0.0136757  -0.0337487   0.0000000   0.0036116   0.0001362   0.0000000
   24  -0.0000000   0.0000000   0.0010701  -0.0000000  -0.0000000   0.0037173
   25  -0.0686957   0.0028168  -0.0000000  -0.0263283  -0.0050424   0.0000000
   26   0.0018296  -0.0282123  -0.0000000  -0.0146400  -0.0011556   0.0000000
   27   0.0000000  -0.0000000  -0.0211777   0.0000000  -0.0000000   0.0004514
   28   0.0008298   0.0016808  -0.0000000  -0.0412621   0.0233305  -0.0000000
   29   0.0111304  -0.0280796   0.0000000   0.0241368  -0.0621219  -0.0000000
   30  -0.0000000   0.0000000   0.0003735   0.0000000  -0.0000000  -0.0255766
   31  -0.0022661   0.0023532  -0.0000000  -0.0190406  -0.0266583   0.0000000
   32  -0.0001279   0.0022460   0.0000000  -0.0124454  -0.0143597  -0.0000000
   33  -0.0000000  -0.0000000   0.0035932  -0.0000000  -0.0000000   0.0016346
   34  -0.0007749   0.0001486  -0.0000000   0.0023938   0.0025934  -0.0000000
   35  -0.0000506  -0.0004891  -0.0000000   0.0005240  -0.0017886   0.0000000
   36  -0.0000000   0.0000000  -0.0006627  -0.0000000  -0.0000000   0.0026896
           13          14          15          16          17          18
    1   0.0583056  -0.0262230  -0.0000000  -0.1419562  -0.0604953   0.0000000
    2   0.0278737  -0.0556552   0.0000000  -0.1125243  -0.2358404  -0.0000000
    3  -0.0000000  -0.0000000  -0.0028851   0.0000000   0.0000000  -0.0446260
    4  -0.0506143   0.0281154  -0.0000000  -0.0266936  -0.0769188  -0.0000000
    5   0.0277573  -0.0160513   0.0000000  -0.0211078   0.0267718   0.0000000
    6   0.0000000   0.0000000   0.0064232  -0.0000000   0.0000000   0.0010062
    7  -0.0265201  -0.0210134  -0.0000000   0.0001473   0.0006853   0.0000000
    8  -0.0755707   0.0263265  -0.0000000   0.0004274  -0.0636452   0.0000000
    9  -0.0000000  -0.0000000  -0.0025614   0.0000000   0.0000000   0.0054153
   10  -0.2761233  -0.0227310   0.0000000  -0.0281498   0.0741037  -0.0000000
   11   0.0254498  -0.0869455   0.0000000   0.0194993   0.0272284  -0.0000000
   12  -0.0000000  -0.0000000  -0.0420300  -0.0000000  -0.0000000   0.0007157
   13   0.5302217  -0.0423363   0.0000000  -0.1400233   0.0622231   0.0000000
   14  -0.0423363   0.4853164   0.0000000   0.1091362  -0.2301194   0.0000000
   15   0.0000000   0.0000000   0.0951089  -0.0000000  -0.0000000  -0.0433865
   16  -0.1400233   0.1091362  -0.0000000   0.4104825   0.0022052   0.0000000
   17   0.0622231  -0.2301194  -0.0000000   0.0022052   0.5781166  -0.0000000
   18   0.0000000   0.0000000  -0.0433865   0.0000000  -0.0000000   0.0929994
   19  -0.0003682  -0.0014968  -0.0000000   0.0024985  -0.0008305  -0.0000000
   20  -0.0043419   0.0002931  -0.0000000   0.0180860  -0.0409045  -0.0000000
   21  -0.0000000  -0.0000000   0.0042352  -0.0000000  -0.0000000   0.0022368
   22  -0.0002168  -0.0001546   0.0000000  -0.0024032   0.0029081  -0.0000000
   23  -0.0000196  -0.0005910  -0.0000000   0.0000889   0.0028223   0.0000000
   24  -0.0000000  -0.0000000  -0.0008893  -0.0000000  -0.0000000   0.0033170
   25   0.0023624  -0.0023459  -0.0000000  -0.0007871  -0.0001093  -0.0000000
   26  -0.0003802  -0.0015870   0.0000000  -0.0000059  -0.0004045   0.0000000
   27   0.0000000   0.0000000   0.0030317  -0.0000000  -0.0000000  -0.0007817
   28  -0.0147951   0.0208070  -0.0000000  -0.0021332  -0.0020505   0.0000000
   29   0.0106218  -0.0127662  -0.0000000   0.0001051   0.0025307   0.0000000
   30  -0.0000000  -0.0000000   0.0011040   0.0000000   0.0000000   0.0027834
   31  -0.0559733  -0.0454124   0.0000000   0.0014165  -0.0003775  -0.0000000
   32  -0.0450690  -0.1079137   0.0000000  -0.0150867  -0.0357644   0.0000000
   33   0.0000000   0.0000000  -0.0192959  -0.0000000   0.0000000   0.0018924
   34  -0.0262553   0.0036540   0.0000000  -0.0723960  -0.0013429   0.0000000
   35   0.0137931  -0.0003048   0.0000000  -0.0008227  -0.0307923   0.0000000
   36   0.0000000   0.0000000   0.0011451   0.0000000  -0.0000000  -0.0215720
           19          20          21          22          23          24
    1  -0.0686593   0.0536019   0.0000000  -0.0176735  -0.0120087  -0.0000000
    2   0.0523564  -0.1295904  -0.0000000  -0.0272348  -0.0172136   0.0000000
    3  -0.0000000   0.0000000  -0.0236215   0.0000000   0.0000000   0.0025388
    4  -0.0225941   0.0134230  -0.0000000  -0.0562068  -0.0467610   0.0000000
    5   0.0326268  -0.0172717   0.0000000  -0.0446031  -0.1119814   0.0000000
    6   0.0000000   0.0000000   0.0032667   0.0000000  -0.0000000  -0.0184153
    7  -0.0026704  -0.0002457  -0.0000000   0.0020351  -0.0136757  -0.0000000
    8  -0.0032574   0.0022870   0.0000000   0.0003265  -0.0337487   0.0000000
    9  -0.0000000  -0.0000000   0.0037520  -0.0000000   0.0000000   0.0010701
   10  -0.0000202   0.0005635   0.0000000  -0.0000108   0.0036116  -0.0000000
   11   0.0003860  -0.0005750   0.0000000   0.0014323   0.0001362  -0.0000000
   12  -0.0000000   0.0000000  -0.0009969  -0.0000000   0.0000000   0.0037173
   13  -0.0003682  -0.0043419  -0.0000000  -0.0002168  -0.0000196  -0.0000000
   14  -0.0014968   0.0002931  -0.0000000  -0.0001546  -0.0005910  -0.0000000
   15  -0.0000000  -0.0000000   0.0042352   0.0000000  -0.0000000  -0.0008893
   16   0.0024985   0.0180860  -0.0000000  -0.0024032   0.0000889  -0.0000000
   17  -0.0008305  -0.0409045  -0.0000000   0.0029081   0.0028223  -0.0000000
   18  -0.0000000  -0.0000000   0.0022368  -0.0000000   0.0000000   0.0033170
   19   0.1091686  -0.0729729  -0.0000000  -0.0129163   0.0034222   0.0000000
   20  -0.0729729   0.1926372  -0.0000000  -0.0055193   0.0021327  -0.0000000
   21  -0.0000000  -0.0000000   0.0105710   0.0000000  -0.0000000   0.0000465
   22  -0.0129163  -0.0055193   0.0000000   0.0920224   0.0625672   0.0000000
   23   0.0034222   0.0021327  -0.0000000   0.0625672   0.1687282  -0.0000000
   24   0.0000000  -0.0000000   0.0000465   0.0000000  -0.0000000   0.0080119
   25  -0.0006958   0.0001702  -0.0000000  -0.0040179   0.0038615  -0.0000000
   26   0.0009455  -0.0001418   0.0000000   0.0111607  -0.0087033   0.0000000
   27   0.0000000  -0.0000000   0.0001204   0.0000000   0.0000000   0.0004936
   28  -0.0001815   0.0003887  -0.0000000   0.0001549  -0.0004562  -0.0000000
   29   0.0004113  -0.0006045  -0.0000000   0.0004353  -0.0006520   0.0000000
   30   0.0000000   0.0000000  -0.0001322  -0.0000000  -0.0000000   0.0001480
   31   0.0003657   0.0003458  -0.0000000  -0.0001703  -0.0005365  -0.0000000
   32  -0.0003342  -0.0012143  -0.0000000  -0.0004698  -0.0007699  -0.0000000
   33   0.0000000   0.0000000   0.0001460  -0.0000000   0.0000000  -0.0001466
   34  -0.0039269  -0.0034998  -0.0000000  -0.0005963  -0.0000941   0.0000000
   35  -0.0112563  -0.0070480   0.0000000  -0.0008484  -0.0001592   0.0000000
   36   0.0000000  -0.0000000   0.0003760   0.0000000   0.0000000   0.0001080
           25          26          27          28          29          30
    1   0.0028159   0.0002800  -0.0000000  -0.0004940   0.0000272  -0.0000000
    2   0.0026130  -0.0017757   0.0000000  -0.0001236  -0.0004083  -0.0000000
    3  -0.0000000  -0.0000000   0.0028287   0.0000000  -0.0000000  -0.0007204
    4  -0.0282352   0.0140500  -0.0000000   0.0005909  -0.0032816   0.0000000
    5   0.0032462  -0.0001174  -0.0000000  -0.0014197   0.0001390  -0.0000000
    6   0.0000000  -0.0000000   0.0013629   0.0000000   0.0000000   0.0030301
    7  -0.0686957   0.0018296   0.0000000   0.0008298   0.0111304  -0.0000000
    8   0.0028168  -0.0282123  -0.0000000   0.0016808  -0.0280796   0.0000000
    9  -0.0000000  -0.0000000  -0.0211777  -0.0000000   0.0000000   0.0003735
   10  -0.0263283  -0.0146400   0.0000000  -0.0412621   0.0241368   0.0000000
   11  -0.0050424  -0.0011556  -0.0000000   0.0233305  -0.0621219  -0.0000000
   12   0.0000000   0.0000000   0.0004514  -0.0000000  -0.0000000  -0.0255766
   13   0.0023624  -0.0003802   0.0000000  -0.0147951   0.0106218  -0.0000000
   14  -0.0023459  -0.0015870   0.0000000   0.0208070  -0.0127662  -0.0000000
   15  -0.0000000   0.0000000   0.0030317  -0.0000000  -0.0000000   0.0011040
   16  -0.0007871  -0.0000059  -0.0000000  -0.0021332   0.0001051   0.0000000
   17  -0.0001093  -0.0004045  -0.0000000  -0.0020505   0.0025307   0.0000000
   18  -0.0000000   0.0000000  -0.0007817   0.0000000   0.0000000   0.0027834
   19  -0.0006958   0.0009455   0.0000000  -0.0001815   0.0004113   0.0000000
   20   0.0001702  -0.0001418  -0.0000000   0.0003887  -0.0006045   0.0000000
   21  -0.0000000   0.0000000   0.0001204  -0.0000000  -0.0000000  -0.0001322
   22  -0.0040179   0.0111607   0.0000000   0.0001549   0.0004353  -0.0000000
   23   0.0038615  -0.0087033   0.0000000  -0.0004562  -0.0006520  -0.0000000
   24  -0.0000000   0.0000000   0.0004936  -0.0000000   0.0000000   0.0001480
   25   0.1270305  -0.0017201  -0.0000000  -0.0026050  -0.0035929   0.0000000
   26  -0.0017201   0.0537044   0.0000000  -0.0106864  -0.0115227  -0.0000000
   27  -0.0000000   0.0000000   0.0126762  -0.0000000  -0.0000000   0.0009544
   28  -0.0026050  -0.0106864  -0.0000000   0.0751700  -0.0373894   0.0000000
   29  -0.0035929  -0.0115227  -0.0000000  -0.0373894   0.1121012   0.0000000
   30   0.0000000  -0.0000000   0.0009544   0.0000000   0.0000000   0.0172417
   31  -0.0004456  -0.0008134  -0.0000000  -0.0148894  -0.0024704   0.0000000
   32   0.0000796  -0.0000739  -0.0000000   0.0051999   0.0014404   0.0000000
   33   0.0000000   0.0000000   0.0001252   0.0000000   0.0000000   0.0006702
   34  -0.0003992  -0.0000194   0.0000000  -0.0003849  -0.0001333  -0.0000000
   35   0.0000231  -0.0000103   0.0000000   0.0007183  -0.0000561   0.0000000
   36   0.0000000  -0.0000000  -0.0000851   0.0000000   0.0000000   0.0001239
           31          32          33          34          35          36
    1   0.0000118   0.0040114  -0.0000000  -0.0277090  -0.0137902  -0.0000000
    2   0.0015176   0.0004721   0.0000000  -0.0030495  -0.0001356   0.0000000
    3  -0.0000000  -0.0000000   0.0036224   0.0000000  -0.0000000   0.0014613
    4  -0.0002810  -0.0004102   0.0000000   0.0030698  -0.0001706   0.0000000
    5  -0.0000882  -0.0003209  -0.0000000  -0.0026495  -0.0017925  -0.0000000
    6  -0.0000000   0.0000000  -0.0009330  -0.0000000  -0.0000000   0.0027669
    7  -0.0022661  -0.0001279  -0.0000000  -0.0007749  -0.0000506  -0.0000000
    8   0.0023532   0.0022460  -0.0000000   0.0001486  -0.0004891   0.0000000
    9  -0.0000000   0.0000000   0.0035932  -0.0000000  -0.0000000  -0.0006627
   10  -0.0190406  -0.0124454  -0.0000000   0.0023938   0.0005240  -0.0000000
   11  -0.0266583  -0.0143597  -0.0000000   0.0025934  -0.0017886  -0.0000000
   12   0.0000000  -0.0000000   0.0016346  -0.0000000   0.0000000   0.0026896
   13  -0.0559733  -0.0450690   0.0000000  -0.0262553   0.0137931   0.0000000
   14  -0.0454124  -0.1079137   0.0000000   0.0036540  -0.0003048   0.0000000
   15   0.0000000   0.0000000  -0.0192959   0.0000000   0.0000000   0.0011451
   16   0.0014165  -0.0150867  -0.0000000  -0.0723960  -0.0008227   0.0000000
   17  -0.0003775  -0.0357644   0.0000000  -0.0013429  -0.0307923  -0.0000000
   18  -0.0000000   0.0000000   0.0018924   0.0000000   0.0000000  -0.0215720
   19   0.0003657  -0.0003342   0.0000000  -0.0039269  -0.0112563   0.0000000
   20   0.0003458  -0.0012143   0.0000000  -0.0034998  -0.0070480  -0.0000000
   21  -0.0000000  -0.0000000   0.0001460  -0.0000000   0.0000000   0.0003760
   22  -0.0001703  -0.0004698  -0.0000000  -0.0005963  -0.0008484   0.0000000
   23  -0.0005365  -0.0007699   0.0000000  -0.0000941  -0.0001592   0.0000000
   24  -0.0000000  -0.0000000  -0.0001466   0.0000000   0.0000000   0.0001080
   25  -0.0004456   0.0000796   0.0000000  -0.0003992   0.0000231   0.0000000
   26  -0.0008134  -0.0000739   0.0000000  -0.0000194  -0.0000103  -0.0000000
   27  -0.0000000  -0.0000000   0.0001252   0.0000000   0.0000000  -0.0000851
   28  -0.0148894   0.0051999   0.0000000  -0.0003849   0.0007183   0.0000000
   29  -0.0024704   0.0014404   0.0000000  -0.0001333  -0.0000561   0.0000000
   30   0.0000000   0.0000000   0.0006702  -0.0000000   0.0000000   0.0001239
   31   0.0948580   0.0611132   0.0000000  -0.0035855   0.0110270  -0.0000000
   32   0.0611132   0.1653522   0.0000000   0.0035391  -0.0090927  -0.0000000
   33   0.0000000   0.0000000   0.0082133   0.0000000  -0.0000000   0.0004782
   34  -0.0035855   0.0035391   0.0000000   0.1305647   0.0008541  -0.0000000
   35   0.0110270  -0.0090927  -0.0000000   0.0008541   0.0516692  -0.0000000
   36  -0.0000000  -0.0000000   0.0004782  -0.0000000  -0.0000000   0.0131708
 **********************************************************************
 **                                                                  **
 **                       VIBRATIONAL ANALYSIS                       **
 **                       --------------------                       **
 **                                                                  **
 **        VIBRATIONAL FREQUENCIES (CM**-1) AND NORMAL MODES         **
 **     FORCE CONSTANTS (mDYN/ANGSTROM) AND REDUCED MASSES (AMU)     **
 **                  INFRARED INTENSITIES (KM/MOL)                   **
 **                                                                  **
 **********************************************************************


 Mode:                 1                      2                      3
 Frequency:        34.87                  41.58                  55.48
 Force Cnst:      0.0586                 0.0798                 0.0845
 Red. Mass:      81.7503                78.3467                46.5894
 IR Active:          YES                    YES                    YES
 IR Intens:        0.001                  0.004                  0.003
 Raman Active:       YES                    YES                    YES
               X      Y      Z        X      Y      Z        X      Y      Z
 C          0.000 -0.000 -0.090   -0.000  0.000  0.223   -0.000  0.000  0.253
 C         -0.000  0.000  0.065   -0.000 -0.000  0.122    0.000 -0.000  0.050
 C          0.000  0.000 -0.056    0.000 -0.000 -0.024    0.000 -0.000  0.003
 C          0.000  0.000 -0.031    0.000 -0.000  0.103   -0.000 -0.000  0.005
 C         -0.000 -0.000  0.099    0.000  0.000 -0.019   -0.000  0.000  0.059
 C          0.000 -0.000 -0.091    0.000  0.000  0.030   -0.000  0.000  0.086
 Cl        -0.000 -0.000 -0.255   -0.000  0.000  0.599    0.000  0.000  0.835
 Br        -0.000  0.000  0.554   -0.000 -0.000  0.212    0.000 -0.000 -0.299
 I          0.000 -0.000 -0.241    0.000 -0.000 -0.447    0.000  0.000  0.093
 I         -0.000  0.000 -0.126   -0.000 -0.000  0.450    0.000 -0.000 -0.108
 Br        -0.000 -0.000  0.654    0.000  0.000 -0.308    0.000  0.000  0.252
 I          0.000  0.000 -0.305    0.000 -0.000 -0.149   -0.000 -0.000 -0.229
 TransDip   0.000 -0.000  0.001    0.000  0.000 -0.002   -0.000  0.000 -0.002

 Mode:                 4                      5                      6
 Frequency:       118.12                 123.26                 137.35
 Force Cnst:      0.8369                 0.7535                 0.9417
 Red. Mass:     101.8051                84.1777                84.7322
 IR Active:          YES                    YES                    YES
 IR Intens:        0.371                  0.630                  0.083
 Raman Active:       YES                    YES                    YES
               X      Y      Z        X      Y      Z        X      Y      Z
 C         -0.109 -0.113  0.000   -0.024  0.208  0.000   -0.014 -0.007  0.000
 C         -0.118 -0.127 -0.000    0.011  0.221  0.000   -0.000 -0.110 -0.000
 C         -0.143 -0.115 -0.000   -0.026  0.197 -0.000   -0.057 -0.101 -0.000
 C         -0.105 -0.112 -0.000   -0.065  0.257 -0.000   -0.090 -0.068 -0.000
 C         -0.129 -0.138  0.000   -0.028  0.222 -0.000   -0.114 -0.013  0.000
 C         -0.139 -0.099  0.000   -0.039  0.185  0.000   -0.095  0.010  0.000
 Cl        -0.021 -0.064  0.000   -0.067  0.194 -0.000    0.176  0.088 -0.000
 Br        -0.043 -0.210  0.000    0.234  0.134  0.000    0.597 -0.458  0.000
 I         -0.214 -0.279 -0.000   -0.039 -0.442 -0.000   -0.018  0.353 -0.000
 I          0.582  0.248  0.000   -0.092  0.450 -0.000    0.068  0.095  0.000
 Br        -0.029 -0.211 -0.000    0.128  0.171  0.000   -0.299  0.067 -0.000
 I         -0.248  0.377 -0.000   -0.060 -0.373  0.000   -0.249 -0.202 -0.000
 TransDip   0.016  0.011 -0.000    0.005 -0.025  0.000    0.007  0.006  0.000

 Mode:                 7                      8                      9
 Frequency:       148.05                 151.15                 172.61
 Force Cnst:      1.4128                 1.1714                 1.3429
 Red. Mass:     109.3998                87.0258                76.5028
 IR Active:          YES                    YES                    YES
 IR Intens:        0.019                  0.001                  0.194
 Raman Active:       YES                    YES                    YES
               X      Y      Z        X      Y      Z        X      Y      Z
 C         -0.023 -0.108  0.000   -0.046 -0.011  0.000    0.003 -0.241  0.000
 C          0.040 -0.087 -0.000   -0.027  0.008  0.000   -0.029 -0.192  0.000
 C          0.202 -0.020 -0.000    0.004  0.044  0.000   -0.019 -0.127  0.000
 C          0.061  0.031 -0.000   -0.026  0.096 -0.000   -0.123 -0.067  0.000
 C         -0.007  0.025  0.000   -0.021  0.025 -0.000   -0.119 -0.247  0.000
 C         -0.122 -0.041  0.000   -0.114 -0.011  0.000   -0.001 -0.217  0.000
 Cl        -0.079 -0.141 -0.000    0.047  0.046 -0.000   -0.029 -0.286  0.000
 Br        -0.260  0.051  0.000    0.194 -0.113 -0.000   -0.133 -0.277 -0.000
 I          0.732 -0.081  0.000    0.020  0.076 -0.000    0.170  0.050 -0.000
 I          0.024  0.027  0.000   -0.299  0.040  0.000   -0.220  0.438 -0.000
 Br        -0.167  0.119 -0.000    0.732 -0.408  0.000   -0.237 -0.365 -0.000
 I         -0.483  0.006  0.000   -0.288  0.182 -0.000    0.316  0.093 -0.000
 TransDip  -0.004 -0.001  0.000   -0.001  0.001 -0.000    0.001  0.014 -0.000

 Mode:                10                     11                     12
 Frequency:       178.71                 216.72                 220.21
 Force Cnst:      0.2524                 1.8547                 1.0779
 Red. Mass:      13.4119                67.0226                37.7277
 IR Active:          YES                    YES                    YES
 IR Intens:        0.716                  0.002                  0.007
 Raman Active:       YES                    YES                    YES
               X      Y      Z        X      Y      Z        X      Y      Z
 C          0.000  0.000  0.386    0.129 -0.012 -0.000    0.103 -0.014  0.000
 C          0.000  0.000  0.420    0.166  0.229 -0.000    0.074 -0.117 -0.000
 C         -0.000  0.000  0.408   -0.018  0.077 -0.000    0.036 -0.094 -0.000
 C          0.000  0.000  0.382   -0.072 -0.004  0.000   -0.043 -0.049  0.000
 C          0.000  0.000  0.410   -0.113 -0.218  0.000   -0.050 -0.008  0.000
 C          0.000  0.000  0.405    0.056 -0.080 -0.000   -0.022  0.042  0.000
 Cl        -0.000  0.000 -0.140    0.064 -0.056  0.000    0.845  0.399 -0.000
 Br         0.000  0.000 -0.054    0.316  0.596 -0.000   -0.238  0.005  0.000
 I         -0.000 -0.000 -0.040    0.011  0.003  0.000   -0.031  0.011  0.000
 I          0.000 -0.000 -0.042    0.018 -0.034  0.000   -0.004  0.036 -0.000
 Br         0.000  0.000 -0.042   -0.303 -0.512 -0.000   -0.024 -0.094 -0.000
 I         -0.000 -0.000 -0.047   -0.069 -0.005 -0.000   -0.045 -0.080 -0.000
 TransDip  -0.000 -0.000 -0.027    0.001  0.000  0.000   -0.002  0.002 -0.000

 Mode:                13                     14                     15
 Frequency:       281.15                 320.00                 335.43
 Force Cnst:      1.3099                 0.7370                 0.8149
 Red. Mass:      28.1262                12.2166                12.2927
 IR Active:          YES                    YES                    YES
 IR Intens:        0.189                  0.001                  0.174
 Raman Active:       YES                    YES                    YES
               X      Y      Z        X      Y      Z        X      Y      Z
 C         -0.282  0.345  0.000    0.000  0.000  0.007   -0.000  0.000 -0.527
 C         -0.252  0.136 -0.000    0.000 -0.000 -0.499   -0.000  0.000 -0.307
 C         -0.204  0.104 -0.000    0.000 -0.000 -0.493   -0.000  0.000  0.297
 C         -0.150  0.069 -0.000   -0.000 -0.000 -0.003   -0.000 -0.000  0.598
 C         -0.167  0.114  0.000   -0.000  0.000  0.487   -0.000  0.000  0.300
 C         -0.145  0.209  0.000   -0.000  0.000  0.518    0.000  0.000 -0.289
 Cl        -0.287  0.624 -0.000   -0.000 -0.000 -0.002   -0.000  0.000  0.085
 Br        -0.014 -0.098  0.000    0.000  0.000  0.032   -0.000 -0.000  0.014
 I          0.099 -0.016  0.000   -0.000 -0.000  0.019    0.000 -0.000 -0.010
 I          0.048 -0.066  0.000   -0.000 -0.000 -0.001    0.000 -0.000 -0.026
 Br        -0.036 -0.170 -0.000    0.000  0.000 -0.030    0.000 -0.000 -0.017
 I          0.077 -0.016 -0.000    0.000  0.000 -0.020   -0.000 -0.000  0.008
 TransDip   0.007 -0.012  0.000    0.000 -0.000 -0.001    0.000 -0.000 -0.013

 Mode:                16                     17                     18
 Frequency:       489.92                 553.35                 553.71
 Force Cnst:      2.0147                 2.4749                 2.1754
 Red. Mass:      14.2461                13.7184                12.0428
 IR Active:          YES                    YES                    YES
 IR Intens:       15.494                 15.986                  0.557
 Raman Active:       YES                    YES                    YES
               X      Y      Z        X      Y      Z        X      Y      Z
 C          0.258  0.116  0.000   -0.194  0.018 -0.000   -0.000  0.000 -0.227
 C          0.264  0.062 -0.000   -0.239  0.387  0.000   -0.000  0.000 -0.340
 C          0.387  0.119 -0.000   -0.007  0.598 -0.000   -0.000  0.000  0.646
 C          0.475  0.059  0.000    0.119  0.533  0.000    0.000  0.000 -0.359
 C          0.462 -0.024  0.000    0.100  0.150  0.000    0.000  0.000 -0.213
 C          0.434  0.000  0.000   -0.114 -0.001 -0.000   -0.000  0.000  0.489
 Cl        -0.121  0.133 -0.000    0.140 -0.161  0.000    0.000 -0.000  0.019
 Br        -0.046 -0.064  0.000   -0.007 -0.067 -0.000   -0.000 -0.000  0.008
 I         -0.043 -0.005  0.000    0.003 -0.015  0.000    0.000 -0.000 -0.011
 I         -0.024  0.014 -0.000    0.009 -0.034 -0.000    0.000 -0.000  0.006
 Br        -0.062 -0.063 -0.000   -0.036 -0.040 -0.000   -0.000 -0.000  0.006
 I         -0.048  0.002 -0.000    0.009  0.001  0.000    0.000  0.000 -0.009
 TransDip   0.126  0.008  0.000   -0.035  0.123  0.000   -0.000  0.000 -0.024

 Mode:                19                     20                     21
 Frequency:       565.21                 574.95                 620.28
 Force Cnst:      2.4530                 2.3487                 2.7255
 Red. Mass:      13.0324                12.0591                12.0233
 IR Active:          YES                    YES                    YES
 IR Intens:       11.826                  0.516                  0.755
 Raman Active:       YES                    YES                    YES
               X      Y      Z        X      Y      Z        X      Y      Z
 C          0.378  0.299  0.000    0.000  0.000 -0.409   -0.000  0.000  0.565
 C          0.352  0.061 -0.000    0.000 -0.000  0.397   -0.000  0.000 -0.445
 C          0.090 -0.069  0.000    0.000 -0.000  0.049   -0.000  0.000  0.289
 C         -0.277  0.145  0.000   -0.000 -0.000 -0.551    0.000  0.000 -0.258
 C         -0.295  0.373 -0.000   -0.000  0.000  0.594    0.000  0.000  0.327
 C          0.022  0.524 -0.000    0.000  0.000 -0.126   -0.000 -0.000 -0.473
 Cl        -0.018 -0.144 -0.000   -0.000  0.000  0.034    0.000 -0.000 -0.026
 Br        -0.042 -0.045  0.000   -0.000  0.000 -0.010    0.000 -0.000  0.007
 I         -0.007  0.006 -0.000   -0.000  0.000 -0.000    0.000 -0.000 -0.002
 I          0.017 -0.015 -0.000    0.000  0.000  0.009   -0.000 -0.000  0.002
 Br        -0.004 -0.054  0.000    0.000  0.000 -0.015   -0.000 -0.000 -0.004
 I         -0.002 -0.016  0.000   -0.000 -0.000  0.002    0.000  0.000  0.005
 TransDip   0.023  0.108 -0.000    0.000 -0.000  0.023   -0.000  0.000  0.028

 Mode:                22                     23                     24
 Frequency:       743.07                 801.87                1003.64
 Force Cnst:      4.0110                 4.7823                 7.1794
 Red. Mass:      12.3292                12.6233                12.0971
 IR Active:          YES                    YES                    YES
 IR Intens:        0.623                  1.495                  1.346
 Raman Active:       YES                    YES                    YES
               X      Y      Z        X      Y      Z        X      Y      Z
 C         -0.076 -0.292 -0.000   -0.300  0.319 -0.000   -0.245  0.320 -0.000
 C          0.072 -0.352  0.000   -0.320 -0.237  0.000   -0.296 -0.400  0.000
 C          0.602 -0.053  0.000   -0.054 -0.163 -0.000    0.327 -0.040  0.000
 C          0.065  0.255  0.000    0.337 -0.325 -0.000   -0.235  0.328 -0.000
 C         -0.043  0.235  0.000    0.300  0.436  0.000   -0.158 -0.254 -0.000
 C         -0.526 -0.043 -0.000   -0.076  0.307  0.000    0.475  0.026  0.000
 Cl        -0.050  0.068  0.000    0.060 -0.117  0.000    0.025 -0.040  0.000
 Br         0.016  0.025 -0.000    0.015  0.028 -0.000    0.011  0.019 -0.000
 I         -0.019  0.001 -0.000    0.001 -0.002  0.000   -0.002  0.000 -0.000
 I          0.004 -0.004 -0.000   -0.006  0.011 -0.000    0.003 -0.004 -0.000
 Br        -0.013 -0.013  0.000   -0.020 -0.041 -0.000    0.006  0.009  0.000
 I          0.018  0.001  0.000    0.002  0.000  0.000   -0.005  0.000  0.000
 TransDip   0.009 -0.024  0.000   -0.023  0.032  0.000    0.037  0.004 -0.000

 Mode:                25                     26                     27
 Frequency:      1113.19                1219.90                1277.04
 Force Cnst:      8.8628                10.5217                11.5501
 Red. Mass:      12.1389                12.0002                12.0207
 IR Active:          YES                    YES                    YES
 IR Intens:        0.700                  0.479                113.306
 Raman Active:       YES                    YES                    YES
               X      Y      Z        X      Y      Z        X      Y      Z
 C         -0.205  0.376 -0.000   -0.345 -0.198  0.000    0.101  0.412 -0.000
 C          0.100  0.349  0.000    0.349 -0.190  0.000    0.249 -0.306  0.000
 C          0.430  0.084  0.000    0.002  0.402  0.000   -0.353 -0.079 -0.000
 C          0.158 -0.377 -0.000   -0.400 -0.209 -0.000    0.174  0.369  0.000
 C         -0.272 -0.407 -0.000    0.382 -0.167 -0.000    0.221 -0.394  0.000
 C         -0.279  0.061 -0.000    0.009  0.380 -0.000   -0.404  0.009 -0.000
 Cl         0.029 -0.050  0.000   -0.001 -0.001 -0.000    0.001 -0.025  0.000
 Br        -0.008 -0.016 -0.000    0.000 -0.000 -0.000   -0.003  0.005  0.000
 I         -0.006 -0.000 -0.000    0.000 -0.000 -0.000    0.002  0.000 -0.000
 I         -0.003  0.005  0.000    0.000 -0.000  0.000   -0.001 -0.002 -0.000
 Br         0.011  0.017  0.000   -0.000 -0.001  0.000   -0.001  0.007 -0.000
 I          0.005 -0.000  0.000   -0.000 -0.000  0.000    0.003  0.000  0.000
 TransDip  -0.007  0.026 -0.000    0.012  0.019  0.000   -0.338  0.046  0.000

 Mode:                28                     29                     30
 Frequency:      1289.22                1483.31                1487.21
 Force Cnst:     11.7822                15.5578                15.6389
 Red. Mass:      12.0317                12.0015                12.0008
 IR Active:          YES                    YES                    YES
 IR Intens:      174.321                  0.295                  0.145
 Raman Active:       YES                    YES                    YES
               X      Y      Z        X      Y      Z        X      Y      Z
 C          0.365 -0.221  0.000    0.508  0.189  0.000   -0.033 -0.320  0.000
 C         -0.291 -0.328 -0.000   -0.445  0.042 -0.000   -0.230  0.336 -0.000
 C         -0.087  0.423  0.000    0.202  0.097  0.000    0.065 -0.488 -0.000
 C          0.341 -0.136  0.000   -0.438 -0.165 -0.000    0.040  0.241  0.000
 C         -0.325 -0.221 -0.000    0.409 -0.066  0.000    0.193 -0.317  0.000
 C         -0.006  0.386 -0.000   -0.234 -0.101  0.000   -0.029  0.539  0.000
 Cl        -0.021  0.019 -0.000   -0.005 -0.002 -0.000    0.001  0.002  0.000
 Br         0.007  0.008 -0.000    0.001 -0.000  0.000    0.002 -0.001  0.000
 I          0.001 -0.003 -0.000    0.001 -0.000  0.000   -0.000  0.001  0.000
 I         -0.002  0.001  0.000    0.001  0.001  0.000   -0.001  0.001 -0.000
 Br         0.005  0.005  0.000   -0.001  0.001 -0.000   -0.001  0.000 -0.000
 I         -0.000 -0.003 -0.000   -0.001  0.000 -0.000   -0.000 -0.001 -0.000
 TransDip  -0.034 -0.421 -0.000    0.017  0.003 -0.000    0.001 -0.012 -0.000

 STANDARD THERMODYNAMIC QUANTITIES AT   298.15 K  AND     1.00 ATM

   This Molecule has  0 Imaginary Frequencies
   Zero point vibrational energy:       23.317 kcal/mol

   Atom    1 Element C  Has Mass   12.00000
   Atom    2 Element C  Has Mass   12.00000
   Atom    3 Element C  Has Mass   12.00000
   Atom    4 Element C  Has Mass   12.00000
   Atom    5 Element C  Has Mass   12.00000
   Atom    6 Element C  Has Mass   12.00000
   Atom    7 Element Cl Has Mass   34.96885
   Atom    8 Element Br Has Mass   78.91830
   Atom    9 Element I  Has Mass  126.90440
   Atom   10 Element I  Has Mass  126.90440
   Atom   11 Element Br Has Mass   78.91830
   Atom   12 Element I  Has Mass  126.90440
   Molecular Mass:   645.518650 amu
   Principal axes and moments of inertia in amu*Bohr^2:
                             1           2           3
    Eigenvalues --     9685.77621 14696.88276 24382.65897
          X               0.99997     0.00724     0.00000
          Y              -0.00724     0.99997     0.00000
          Z              -0.00000    -0.00000     1.00000
   Rotational Symmetry Number is   1
   The Molecule is an Asymmetric Top
   Translational Enthalpy:        0.889 kcal/mol
   Rotational Enthalpy:           0.889 kcal/mol
   Vibrational Enthalpy:         30.072 kcal/mol
   gas constant (RT):             0.592 kcal/mol
   Translational Entropy:        45.277  cal/mol.K
   Rotational Entropy:           36.493  cal/mol.K
   Vibrational Entropy:          46.382  cal/mol.K

   Total Enthalpy:               32.442 kcal/mol
   Total Entropy:               128.152  cal/mol.K

 ======================================================================

 STANDARD THERMODYNAMIC QUANTITIES FOR ANHARMONIC VIBRATION -- TOSH

   Zero point vibrational energy: ************ kcal/mol

   Vibrational Enthalpy:       Infinity kcal/mol
   Vibrational Entropy:             NaN  cal/mol.K

   Total Enthalpy:             Infinity kcal/mol
   Total Entropy:                   NaN  cal/mol.K

 ======================================================================

 STANDARD THERMODYNAMIC QUANTITIES FOR ANHARMONIC VIBRATION -- VPT2

   Zero point vibrational energy: ************ kcal/mol

   Vibrational Enthalpy:       Infinity kcal/mol
   Vibrational Entropy:             NaN  cal/mol.K

   Total Enthalpy:             Infinity kcal/mol
   Total Entropy:                   NaN  cal/mol.K

 ======================================================================

Archival summary:
1\1\garfield\FREQ\ProcedureUnspecified\BasisUnspecified\3r2l16\taweetha\SatNov3019:12:472019SatNov3019:12:472019\0\\#,FREQ,ProcedureUnspecified,BasisUnspecified,\\0,1\I\C,1,2.14233\C,2,1.40665,1,119.697\C,3,1.40525,2,120.616,1,-180,0\C,4,1.40302,3,119.277,2,0,0\C,5,1.40407,4,120.437,3,-0,0\C,6,1.40452,5,120.23,4,-0,0\Cl,5,1.73988,4,120.125,3,180,0\Br,6,1.90375,5,118.588,4,180,0\Br,3,1.90479,2,120.058,1,0,0\I,4,2.13052,3,121.149,2,-180,0\I,7,2.13352,6,119.335,5,180,0\\\@

 Total job time:  1535.06s(wall), 5945.22s(cpu) 
 Sat Nov 30 19:12:47 2019

        *************************************************************
        *                                                           *
        *  Thank you very much for using Q-Chem.  Have a nice day.  *
        *                                                           *
        *************************************************************
