# Supplementary material for: Geometric and energetic data from quantum chemical calculations of halobenzenes and xylenes
Source: Data Brief. 2020 Mar 5;30:105386. doi: 10.1016/j.dib.2020.105386 (PMC7114895; doi:10.1016/j.dib.2020.105386)
Supplement: Supplementary file 1 [file mmc1.zip › halobenzene/B3LYP/ClBrIIClI.out]

                  Welcome to Q-Chem
     A Quantum Leap Into The Future Of Chemistry


 Q-Chem 5.2 (devel), Q-Chem, Inc., Pleasanton, CA (2019)

 Yihan Shao,  Zhengting Gan,  E. Epifanovsky,  A. T. B. Gilbert,  M. Wormit,  
 J. Kussmann,  A. W. Lange,  A. Behn,  Jia Deng,  Xintian Feng,  D. Ghosh,  
 M. Goldey,  P. R. Horn,  L. D. Jacobson,  I. Kaliman,  T. Kus,  A. Landau,  
 Jie Liu,  E. I. Proynov,  R. M. Richard,  R. P. Steele,  E. J. Sundstrom,  
 H. L. Woodcock III,  P. M. Zimmerman,  D. Zuev,  B. Albrecht,  E. Alguire,  
 S. A. Baeppler,  D. Barton,  Z. Benda,  Y. A. Bernard,  E. J. Berquist,  
 K. B. Bravaya,  H. Burton,  D. Casanova,  Chun-Min Chang,  Yunqing Chen,  
 A. Chien,  K. D. Closser,  M. P. Coons,  S. Coriani,  S. Dasgupta,  
 A. L. Dempwolff,  M. Diedenhofen,  Hainam Do,  R. G. Edgar,  Po-Tung Fang,  
 S. Faraji,  S. Fatehi,  Qingguo Feng,  K. D. Fenk,  J. Fosso-Tande,  
 J. Gayvert,  Qinghui Ge,  A. Ghysels,  G. Gidofalvi,  J. Gomes,  
 J. Gonthier,  A. Gunina,  D. Hait,  M. W. D. Hanson-Heine,  
 P. H. P. Harbach,  A. W. Hauser,  M. F. Herbst,  J. E. Herr,  
 E. G. Hohenstein,  Z. C. Holden,  Kerwin Hui,  B. C. Huynh,  T.-C. Jagau,  
 Hyunjun Ji,  B. Kaduk,  K. Khistyaev,  Jaehoon Kim,  P. Klunzinger,  K. Koh,  
 D. Kosenkov,  L. Koulias,  T. Kowalczyk,  C. M. Krauter,  A. Kunitsa,  
 Ka Un Lao,  A. Laurent,  K. V. Lawler,  Joonho Lee,  D. Lefrancois,  
 S. Lehtola,  D. S. Levine,  Yi-Pei Li,  You-Sheng Lin,  Fenglai Liu,  
 E. Livshits,  A. Luenser,  P. Manohar,  E. Mansoor,  S. F. Manzer,  
 Shan-Ping Mao,  Yuezhi Mao,  N. Mardirossian,  A. V. Marenich,  
 T. Markovich,  L. A. Martinez-Martinez,  S. A. Maurer,  N. J. Mayhall,  
 S. C. McKenzie,  J.-M. Mewes,  P. Morgante,  A. F. Morrison,  
 J. W. Mullinax,  K. Nanda,  T. S. Nguyen-Beck,  R. Olivares-Amaya,  
 J. A. Parkhill,  Zheng Pei,  T. M. Perrine,  F. Plasser,  P. Pokhilko,  
 S. Prager,  A. Prociuk,  E. Ramos,  D. R. Rehn,  F. Rob,  M. Scheurer,  
 M. Schneider,  N. Sergueev,  S. M. Sharada,  S. Sharma,  D. W. Small,  
 T. Stauch,  T. Stein,  Yu-Chuan Su,  A. J. W. Thom,  A. Tkatchenko,  
 T. Tsuchimochi,  N. M. Tubman,  L. Vogt,  M. L. Vidal,  O. Vydrov,  
 M. A. Watson,  J. Wenzel,  M. de Wergifosse,  T. A. Wesolowski,  A. White,  
 J. Witte,  A. Yamada,  Jun Yang,  K. Yao,  S. Yeganeh,  S. R. Yost,  
 Zhi-Qiang You,  A. Zech,  Igor Ying Zhang,  Xing Zhang,  Yan Zhao,  
 Ying Zhu,  B. R. Brooks,  G. K. L. Chan,  C. J. Cramer,  M. S. Gordon,  
 W. J. Hehre,  A. Klamt,  M. W. Schmidt,  C. D. Sherrill,  D. G. Truhlar,  
 A. Aspuru-Guzik,  R. Baer,  A. T. Bell,  N. A. Besley,  Jeng-Da Chai,  
 A. E. DePrince, III,  R. A. DiStasio Jr.,  A. Dreuw,  B. D. Dunietz,  
 T. R. Furlani,  Chao-Ping Hsu,  Yousung Jung,  Jing Kong,  D. S. Lambrecht,  
 WanZhen Liang,  C. Ochsenfeld,  V. A. Rassolov,  L. V. Slipchenko,  
 J. E. Subotnik,  T. Van Voorhis,  J. M. Herbert,  A. I. Krylov,  
 P. M. W. Gill,  M. Head-Gordon

 Contributors to earlier versions of Q-Chem not listed above: 
 R. D. Adamson,  B. Austin,  J. Baker,  G. J. O. Beran,  K. Brandhorst,  
 S. T. Brown,  E. F. C. Byrd,  A. K. Chakraborty,  C.-L. Cheng,  
 Siu Hung Chien,  D. M. Chipman,  D. L. Crittenden,  H. Dachsel,  
 R. J. Doerksen,  A. D. Dutoi,  L. Fusti-Molnar,  W. A. Goddard III,  
 A. Golubeva-Zadorozhnaya,  S. R. Gwaltney,  G. Hawkins,  A. Heyden,  
 S. Hirata,  G. Kedziora,  F. J. Keil,  C. Kelley,  Jihan Kim,  R. A. King,  
 R. Z. Khaliullin,  P. P. Korambath,  W. Kurlancheek,  A. M. Lee,  M. S. Lee,  
 S. V. Levchenko,  Ching Yeh Lin,  D. Liotard,  R. C. Lochan,  I. Lotan,  
 P. E. Maslen,  N. Nair,  D. P. O'Neill,  D. Neuhauser,  E. Neuscamman,  
 C. M. Oana,  R. Olson,  B. Peters,  R. Peverati,  P. A. Pieniazek,  
 Y. M. Rhee,  J. Ritchie,  M. A. Rohrdanz,  E. Rosta,  N. J. Russ,  
 H. F. Schaefer III,  N. E. Schultz,  N. Shenvi,  A. C. Simmonett,  A. Sodt,  
 D. Stuck,  K. S. Thanthiriwatte,  V. Vanovschi,  Tao Wang,  A. Warshel,  
 C. F. Williams,  Q. Wu,  X. Xu,  W. Zhang

 Please cite Q-Chem as follows:
 Y. Shao et al., Mol. Phys. 113, 184-215 (2015)
 DOI: 10.1080/00268976.2014.952696

 Q-Chem 5.2.1 for Intel X86 EM64T Linux

 Parts of Q-Chem use Armadillo 8.300.2 (Tropical Shenanigans).
 http://arma.sourceforge.net/

 Q-Chem begins on Sat Nov 30 19:12:47 2019  

Host: 
0

     Scratch files written to /scratch/taweetham/qchem31445//
NAlpha2: 264
NElect   264
Mult     1

Checking the input file for inconsistencies... 	...done.

--------------------------------------------------------------
User input:
--------------------------------------------------------------
$MOLECULE
0 1
C   
C	1	CC
C	2	CC	1	120.0		
C	3	CC	2	120.0	1	0.0
C	4	CC	3	120.0	2	0.0	
C	5 	CC	4	120.0	3	0.0
Cl	1	CCl	2	120.0	3	180.0
Br	2	CBr	3	120.0	4	180.0
I	3	CI	4	120.0	5	180.0
I	4	CI	5	120.0	6	180.0
Cl	5	CCl	6	120.0	1	180.0
I	6	CI	1	120.0	2	180.0

CC=1.39483
CH=1.08673
CF=1.33960
CCl=1.72090
CBr=1.89068
CI=2.07886
$END

$REM
   JOB_TYPE	OPTIMIZATION
   BASIS	6-311++G**
   METHOD	B3LYP
   MEM_TOTAL	64000
   SYM_IGNORE	TRUE
$END

--------------------------------------------------------------
 ----------------------------------------------------------------
             Standard Nuclear Orientation (Angstroms)
    I     Atom           X                Y                Z
 ----------------------------------------------------------------
    1      C       0.0000000000     0.0000000000     0.0000000000
    2      C       0.0000000000     0.0000000000     1.3948300000
    3      C       1.2079582140     0.0000000000     2.0922450000
    4      C       2.4159164279     0.0000000000     1.3948300000
    5      C       2.4159164279     0.0000000000    -0.0000000000
    6      C       1.2079582140     0.0000000000    -0.6974150000
    7      Cl     -1.4903431174    -0.0000000000    -0.8604500000
    8      Br     -1.6373769104    -0.0000000000     2.3401700000
    9      I       1.2079582140    -0.0000000000     4.1711050000
   10      I       4.2162619988    -0.0000000000     2.4342600000
   11      Cl      3.9062595453    -0.0000000000    -0.8604500000
   12      I       1.2079582140    -0.0000000000    -2.7762750000
 ----------------------------------------------------------------
 Nuclear Repulsion Energy =        3858.32321156 hartrees
 There are      132 alpha and      132 beta electrons
 Requested basis set is 6-311++G(d,p)
 There are 153 shells and 426 basis functions

 Total QAlloc Memory Limit  64000 MB
 Mega-Array Size       188 MB
 MEM_STATIC part       192 MB
 A cutoff of  1.0D-11 yielded   7042 shell pairs
 There are     61067 function pairs (     68030 Cartesian)
 Smallest overlap matrix eigenvalue = 4.38E-07

 Q-Chem warning in module stvman/mkSTV.C, line 318:

 Overlap eigenvalue is smaller than square root of threshold
 Use THRESH >= 12 to get rid of this warning

 Linear dependence detected in AO basis
 Tighter screening thresholds may be required for diffuse basis sets
 Use S2THRESH > 14 and THRESH = 14 in case of SCF convergence issues
 Number of orthogonalized atomic orbitals = 424
 Maximum deviation from orthogonality = 2.688E-10

 Scale SEOQF with 1.000000e-01/1.000000e-01/1.000000e-01

 Standard Electronic Orientation quadrupole field applied
 Nucleus-field energy     =    -0.0000001488 hartrees
 Guess from superposition of atomic densities
 Warning:  Energy on first SCF cycle will be non-variational
 SAD guess density has 264.000000 electrons

 -----------------------------------------------------------------------
  General SCF calculation program by
  Eric Jon Sundstrom, Paul Horn, Yuezhi Mao, Dmitri Zuev, Alec White,
  David Stuck, Shaama M.S., Shane Yost, Joonho Lee, David Small,
  Daniel Levine, Susi Lehtola, Hugh Burton, Evgeny Epifanovsky,
  Bang C. Huynh
 -----------------------------------------------------------------------
 Exchange:     0.2000 Hartree-Fock + 0.0800 Slater + 0.7200 B88
 Correlation:  0.1900 VWN1RPA + 0.8100 LYP
 Using SG-1 standard quadrature grid
 using 4 threads for integral computing
 -------------------------------------------------------
 OpenMP Integral computing Module                
 Release: version 2.0, May 2017, Q-Chem Inc. Pleasanton 
 -------------------------------------------------------
 A restricted SCF calculation will be
 performed using DIIS
 SCF converges when DIIS error is below 1.0e-08
 ---------------------------------------
  Cycle       Energy         DIIS error
 ---------------------------------------
    1  -24484.3367349112      2.84e-02  
    2  -24481.7369048026      1.78e-03  
    3  -24481.6388766635      2.64e-03  
    4  -24481.7728478214      7.68e-04  
    5  -24481.7879158005      1.38e-04  
    6  -24481.7881108802      8.65e-05  
    7  -24481.7882764212      2.35e-05  
    8  -24481.7882877477      5.84e-06  
    9  -24481.7882883620      2.07e-06  
   10  -24481.7882884402      6.07e-07  
   11  -24481.7882884456      3.21e-07  
   12  -24481.7882884481      8.38e-08  
   13  -24481.7882884488      2.82e-08  
   14  -24481.7882884519      6.04e-09  Convergence criterion met
 ---------------------------------------
 SCF time:   CPU 270.24s  wall 72.00s 
 SCF   energy in the final basis set =   -24481.7882884519
 Total energy in the final basis set =   -24481.7882884519

 --------------------------------------------------------------

                    Orbital Energies (a.u.)
 --------------------------------------------------------------

 Alpha MOs
 -- Occupied --
**************************-482.8551-176.3186-176.3180-176.3178-165.7224
********-165.7215-165.7203-165.7201-165.7197-165.7194-165.7194-165.7192
********-101.5820 -62.5081 -56.3288 -56.3247 -56.3243 -35.8152 -35.8147
-35.8144 -31.3086 -31.3080 -31.3077 -31.3025 -31.3020 -31.3019 -31.3017
-31.3014 -31.3012 -22.9590 -22.9584 -22.9581 -22.9577 -22.9573 -22.9571
-22.9568 -22.9567 -22.9564 -22.9530 -22.9530 -22.9525 -22.9525 -22.9522
-22.9522 -10.2843 -10.2839 -10.2762 -10.2664 -10.2655 -10.2650  -9.4977
 -9.4973  -8.7171  -7.2625  -7.2622  -7.2526  -7.2522  -7.2516  -7.2512
 -6.5493  -6.5357  -6.5346  -6.3649  -6.3645  -6.3642  -4.7778  -4.7773
 -4.7770  -4.7628  -4.7624  -4.7622  -4.7616  -4.7613  -4.7611  -2.6600
 -2.6565  -2.6556  -2.6447  -2.6446  -2.0439  -2.0434  -2.0430  -2.0391
 -2.0387  -2.0385  -2.0383  -2.0379  -2.0377  -2.0253  -2.0251  -2.0251
 -2.0249  -2.0248  -2.0246  -0.9598  -0.9192  -0.8809  -0.8368  -0.8079
 -0.7568  -0.7187  -0.6868  -0.6580  -0.6200  -0.5995  -0.5566  -0.5159
 -0.4701  -0.4677  -0.4578  -0.4177  -0.4063  -0.4020  -0.3841  -0.3836
 -0.3568  -0.3553  -0.3384  -0.3304  -0.3296  -0.2980  -0.2957  -0.2909
 -0.2748  -0.2624  -0.2564  -0.2452
 -- Virtual --
 -0.0989  -0.0689  -0.0653  -0.0538  -0.0359  -0.0103  -0.0057   0.0156
  0.0176   0.0319   0.0351   0.0459   0.0558   0.0600   0.0601   0.0735
  0.0745   0.0784   0.0812   0.0839   0.0935   0.0959   0.1019   0.1087
  0.1173   0.1177   0.1258   0.1359   0.1394   0.1540   0.1565   0.1641
  0.1693   0.1719   0.1801   0.1861   0.1965   0.1975   0.1999   0.2063
  0.2100   0.2171   0.2233   0.2335   0.2388   0.2410   0.2573   0.2640
  0.2673   0.2766   0.2849   0.2888   0.2966   0.3100   0.3492   0.3640
  0.3730   0.3770   0.3869   0.3938   0.3957   0.4045   0.4146   0.4166
  0.4237   0.4247   0.4334   0.4398   0.4398   0.4574   0.4728   0.4747
  0.4782   0.4937   0.4942   0.5018   0.5082   0.5096   0.5136   0.5196
  0.5378   0.5461   0.5485   0.5581   0.5589   0.5763   0.5774   0.5933
  0.6121   0.6270   0.6280   0.6459   0.6620   0.6905   0.7095   0.7150
  0.7284   0.7411   0.7537   0.7713   0.7747   0.7797   0.8137   0.8227
  0.8249   0.8307   0.8401   0.8487   0.8491   0.8675   0.8901   0.9104
  0.9202   0.9386   0.9447   0.9461   0.9481   0.9775   1.0422   1.0621
  1.0755   1.0842   1.1266   1.1516   1.1735   1.1924   1.2152   1.2295
  1.2458   1.2516   1.2898   1.3421   1.3467   1.3667   1.3834   1.3896
  1.3914   1.4109   1.4535   1.4691   1.4705   1.5034   1.5045   1.5451
  1.5630   1.5956   1.6168   1.7264   1.7396   1.7669   1.7841   1.8244
  1.8283   1.8509   1.8521   1.9184   2.0137   2.0174   2.0934   2.1207
  2.1797   2.2205   2.2420   2.2460   2.2588   2.2648   2.2782   2.2981
  2.3145   2.4119   2.4587   2.4857   2.5518   2.5694   2.5750   2.7029
  2.7245   2.7909   2.8201   2.8321   2.8906   3.0126   3.0369   3.0488
  3.0833   3.1801   3.2176   3.3957   3.4433   3.6448   3.8155   3.8601
  3.9395   3.9617   3.9710   3.9717   3.9902   3.9995   4.0270   4.0296
  4.0416   4.0441   4.0605   4.0964   4.1041   4.1648   4.1928   4.2531
  4.2565   4.2903   4.3101   4.3997   4.4522   4.4921   4.6035   4.8102
  5.9993   6.0227   6.0530   6.0709   6.1088   6.1226   6.1622   6.1763
  6.2327   6.7493   7.5559   7.6614   7.7449   9.7565   9.7922  23.1793
 23.7820  23.7841  23.9446  23.9540  24.0319  25.8111  25.8252  26.1603
 26.1760  26.6186  26.6501  27.8740  27.9125  27.9827  28.3405  28.3577
 28.3811  28.3957  28.4101  28.4265  28.4287  28.4508  28.4636  28.5215
 28.5294  28.5338  28.5388  28.5461  28.5569  28.5617  28.5696  28.5729
 28.5994  28.6261  28.6512  28.6996  28.7343  28.7707  47.9997 127.8831
127.8959 127.9138 127.9302 127.9465 127.9556 127.9763 127.9798 128.0112
151.6677 151.7006 151.7610 215.7472 215.7895 289.7531 289.8597 289.9691
********1901.83101901.86561901.9287
 --------------------------------------------------------------

          Ground-State Mulliken Net Atomic Charges

     Atom                 Charge (a.u.)
  ----------------------------------------
      1 C                    -0.121212
      2 C                    -0.415086
      3 C                    -0.131894
      4 C                    -0.118099
      5 C                    -0.441610
      6 C                    -0.001263
      7 Cl                    0.553337
      8 Br                   -0.235196
      9 I                     0.102817
     10 I                     0.102860
     11 Cl                    0.596820
     12 I                     0.108527
  ----------------------------------------
  Sum of atomic charges =     0.000000

 -----------------------------------------------------------------
                    Cartesian Multipole Moments
 -----------------------------------------------------------------
    Charge (ESU x 10^10)
                 0.0000
    Dipole Moment (Debye)
         X       0.2510      Y       0.0000      Z       0.3544
       Tot       0.4342
    Quadrupole Moments (Debye-Ang)
        XX    -158.5973     XY       0.0000     YY    -163.8780
        XZ       1.6888     YZ      -0.0000     ZZ    -153.3765
    Octopole Moments (Debye-Ang^2)
       XXX    -667.4244    XXY       0.0000    XYY    -231.8152
       YYY       0.0000    XXZ    -133.9481    XYZ       0.0000
       YYZ    -155.2130    XZZ    -212.9906    YZZ      -0.0000
       ZZZ    -437.2275
    Hexadecapole Moments (Debye-Ang^3)
      XXXX   -5544.0238   XXXY       0.0000   XXYY   -1023.7108
      XYYY       0.0000   YYYY    -212.8244   XXXZ    -711.9546
      XXYZ       0.0000   XYYZ    -274.3824   YYYZ      -0.0000
      XXZZ   -1931.4388   XYZZ       0.0000   YYZZ   -1136.4013
      XZZZ    -762.0013   YZZZ      -0.0000   ZZZZ   -6016.6504
 -----------------------------------------------------------------
 Calculating analytic gradient of the SCF energy
 Gradient of SCF Energy
            1           2           3           4           5           6
    1  -0.0001782   0.0026462   0.0016416   0.0001215   0.0027884  -0.0005405
    2   0.0000000  -0.0000000  -0.0000000   0.0000000   0.0000000  -0.0000000
    3  -0.0022828  -0.0020394   0.0010469   0.0013257  -0.0022302   0.0011959
            7           8           9          10          11          12
    1   0.0090262   0.0075243   0.0041162  -0.0188194  -0.0084766   0.0001503
    2   0.0000000   0.0000000   0.0000000  -0.0000000   0.0000000   0.0000000
    3   0.0026326   0.0015529  -0.0175346  -0.0043130   0.0051978   0.0154480
 Max gradient component =       1.882E-02
 RMS gradient           =       5.818E-03
 Gradient time:  CPU 89.99 s  wall 22.61 s
 Geometry Optimization Parameters
   NAtoms,    NIC,     NZ,  NCons,   NDum,   NFix, NCnnct, MaxDiis
       12      78      12       0       0       0       0       0


** GEOMETRY OPTIMIZATION IN DELOCALIZED INTERNAL COORDINATES **
   Searching for a Minimum

   Optimization Cycle:   1

                       Coordinates (Angstroms)
     ATOM                X               Y               Z
      1  C         0.0000000000    0.0000000000    0.0000000000
      2  C         0.0000000000    0.0000000000    1.3948300000
      3  C         1.2079582140    0.0000000000    2.0922450000
      4  C         2.4159164279    0.0000000000    1.3948300000
      5  C         2.4159164279    0.0000000000    0.0000000000
      6  C         1.2079582140    0.0000000000   -0.6974150000
      7  Cl       -1.4903431174    0.0000000000   -0.8604500000
      8  Br       -1.6373769104    0.0000000000    2.3401700000
      9  I         1.2079582140    0.0000000000    4.1711050000
     10  I         4.2162619988    0.0000000000    2.4342600000
     11  Cl        3.9062595453    0.0000000000   -0.8604500000
     12  I         1.2079582140    0.0000000000   -2.7762750000
   Point Group: c1    Number of degrees of freedom:    30


   Energy is -24481.788288452


 Attempting to generate delocalized internal coordinates
 Initial Hessian constructed with Jon Baker's OPTIMIZE code

 21 Hessian modes will be used to form the next step
  Hessian Eigenvalues:
     0.124424    0.124424    0.124424    0.201019    0.250000    0.250000
     0.250000    0.250000    0.250000    0.250000    0.250000    0.250000
     0.250000    0.334879    0.334879    0.426727    0.426727    0.464882
     0.464882    0.464882    0.464882

 Minimum search - taking simple RFO step
 Searching for Lamda that Minimizes Along All modes
 Value Taken    Lamda =  -0.01215896
 Step Taken.  Stepsize is  0.254884

                             Maximum     Tolerance    Cnvgd?
         Gradient           0.042104      0.000300      NO
         Displacement       0.152359      0.001200      NO
         Energy change     *********      0.000001      NO


 New Cartesian Coordinates Obtained by Inverse Iteration

 Displacement from previous Coordinates is:  0.424443
 ----------------------------------------------------------------
             Standard Nuclear Orientation (Angstroms)
    I     Atom           X                Y                Z
 ----------------------------------------------------------------
    1      C      -0.0027487686     0.0000000000     0.0018492461
    2      C      -0.0020851398     0.0000000000     1.4037124123
    3      C       1.2092133326     0.0000000000     2.1265302795
    4      C       2.4356161631     0.0000000000     1.4132354735
    5      C       2.4181543007     0.0000000000     0.0034063558
    6      C       1.2068729020     0.0000000000    -0.7107707396
    7      Cl     -1.5213640592     0.0000000000    -0.8368597927
    8      Br     -1.6896074007     0.0000000000     2.2874692941
    9      I       1.1324646996     0.0000000000     4.2719552512
   10      I       4.3502690975     0.0000000000     2.3920856922
   11      Cl      3.9183384343     0.0000000000    -0.8702851955
   12      I       1.2033436666     0.0000000000    -2.8494782769
 ----------------------------------------------------------------
 Nuclear Repulsion Energy =        3773.93446989 hartrees
 There are      132 alpha and      132 beta electrons
 Applying Cartesian multipole field
    Component          Value
    ---------          -----
     (2,0,0)        1.00000E-11
     (0,2,0)        2.00000E-11
     (0,0,2)       -3.00000E-11
 Nucleus-field energy     =    -0.0000001518 hartrees
 Requested basis set is 6-311++G(d,p)
 There are 153 shells and 426 basis functions
 A cutoff of  1.0D-11 yielded   6966 shell pairs
 There are     60476 function pairs (     67339 Cartesian)
 Smallest overlap matrix eigenvalue = 5.02E-07

 Q-Chem warning in module stvman/mkSTV.C, line 318:

 Overlap eigenvalue is smaller than square root of threshold
 Use THRESH >= 12 to get rid of this warning

 Linear dependence detected in AO basis
 Tighter screening thresholds may be required for diffuse basis sets
 Use S2THRESH > 14 and THRESH = 14 in case of SCF convergence issues
 Number of orthogonalized atomic orbitals = 425
 Maximum deviation from orthogonality = 2.341E-10
 Guess MOs from SCF MO coefficient file

 -----------------------------------------------------------------------
  General SCF calculation program by
  Eric Jon Sundstrom, Paul Horn, Yuezhi Mao, Dmitri Zuev, Alec White,
  David Stuck, Shaama M.S., Shane Yost, Joonho Lee, David Small,
  Daniel Levine, Susi Lehtola, Hugh Burton, Evgeny Epifanovsky,
  Bang C. Huynh
 -----------------------------------------------------------------------
 Exchange:     0.2000 Hartree-Fock + 0.0800 Slater + 0.7200 B88
 Correlation:  0.1900 VWN1RPA + 0.8100 LYP
 Using SG-1 standard quadrature grid
 Size of previous SCF MO coefficient file: 362950 (expected); 362096 (actual). 

 Q-Chem warning in module libgscf/gen_scfman/rhf.C, line 618:

 Inconsistent size for SCF MO coefficient file.  Please check basis and PURECART setting.

 using 4 threads for integral computing
 -------------------------------------------------------
 OpenMP Integral computing Module                
 Release: version 2.0, May 2017, Q-Chem Inc. Pleasanton 
 -------------------------------------------------------
 A restricted SCF calculation will be
 performed using DIIS
 SCF converges when DIIS error is below 1.0e-08
 ---------------------------------------
  Cycle       Energy         DIIS error
 ---------------------------------------
    1  -24481.7855466492      6.20e-04  
    2  -24481.7884580841      3.46e-04  
    3  -24481.7850436773      5.02e-04  
    4  -24481.7914176565      5.06e-05  
    5  -24481.7914689426      1.98e-05  
    6  -24481.7914768363      7.03e-06  
    7  -24481.7914778451      3.03e-06  
    8  -24481.7914780512      5.94e-07  
    9  -24481.7914780586      2.22e-07  
   10  -24481.7914780597      9.81e-08  
   11  -24481.7914780601      3.88e-08  
   12  -24481.7914780598      9.67e-09  Convergence criterion met
 ---------------------------------------
 SCF time:   CPU 235.18s  wall 62.00s 
 SCF   energy in the final basis set =   -24481.7914780598
 Total energy in the final basis set =   -24481.7914780598

 --------------------------------------------------------------

                    Orbital Energies (a.u.)
 --------------------------------------------------------------

 Alpha MOs
 -- Occupied --
**************************-482.8555-176.3210-176.3205-176.3198-165.7250
********-165.7237-165.7227-165.7225-165.7222-165.7220-165.7214-165.7212
********-101.5822 -62.5084 -56.3291 -56.3250 -56.3246 -35.8174 -35.8170
-35.8162 -31.3110 -31.3105 -31.3098 -31.3046 -31.3041 -31.3041 -31.3036
-31.3034 -31.3029 -22.9614 -22.9609 -22.9602 -22.9600 -22.9596 -22.9595
-22.9591 -22.9587 -22.9584 -22.9551 -22.9551 -22.9547 -22.9547 -22.9539
-22.9539 -10.2896 -10.2886 -10.2811 -10.2767 -10.2746 -10.2723  -9.4974
 -9.4974  -8.7173  -7.2624  -7.2623  -7.2523  -7.2523  -7.2513  -7.2513
 -6.5496  -6.5358  -6.5347  -6.3667  -6.3662  -6.3655  -4.7799  -4.7793
 -4.7786  -4.7644  -4.7639  -4.7633  -4.7631  -4.7629  -4.7622  -2.6603
 -2.6566  -2.6559  -2.6448  -2.6447  -2.0455  -2.0449  -2.0441  -2.0409
 -2.0403  -2.0401  -2.0396  -2.0396  -2.0389  -2.0267  -2.0266  -2.0263
 -2.0262  -2.0255  -2.0255  -0.9536  -0.9153  -0.8737  -0.8331  -0.8004
 -0.7539  -0.7095  -0.6802  -0.6569  -0.6185  -0.6029  -0.5501  -0.5139
 -0.4673  -0.4623  -0.4552  -0.4150  -0.4039  -0.3984  -0.3811  -0.3780
 -0.3573  -0.3565  -0.3361  -0.3269  -0.3246  -0.2956  -0.2919  -0.2903
 -0.2782  -0.2646  -0.2594  -0.2536
 -- Virtual --
 -0.1107  -0.0734  -0.0689  -0.0677  -0.0488  -0.0219  -0.0062   0.0119
  0.0145   0.0307   0.0346   0.0464   0.0547   0.0578   0.0584   0.0717
  0.0737   0.0761   0.0814   0.0836   0.0927   0.0936   0.0969   0.1056
  0.1170   0.1174   0.1249   0.1368   0.1390   0.1531   0.1571   0.1648
  0.1651   0.1675   0.1731   0.1812   0.1886   0.1931   0.2013   0.2016
  0.2048   0.2110   0.2166   0.2190   0.2385   0.2389   0.2448   0.2521
  0.2652   0.2687   0.2745   0.2834   0.2866   0.3025   0.3426   0.3555
  0.3725   0.3749   0.3827   0.3842   0.3920   0.3951   0.3996   0.4063
  0.4150   0.4211   0.4271   0.4316   0.4346   0.4382   0.4536   0.4608
  0.4709   0.4724   0.4882   0.4928   0.5030   0.5074   0.5107   0.5121
  0.5148   0.5360   0.5457   0.5477   0.5587   0.5679   0.5769   0.5793
  0.5884   0.6037   0.6054   0.6269   0.6293   0.6596   0.6838   0.7012
  0.7133   0.7236   0.7293   0.7513   0.7633   0.7663   0.7806   0.8150
  0.8240   0.8261   0.8297   0.8385   0.8481   0.8499   0.8694   0.8947
  0.9081   0.9202   0.9303   0.9359   0.9412   0.9491   0.9700   1.0208
  1.0589   1.0669   1.0818   1.1176   1.1400   1.1675   1.1756   1.2089
  1.2234   1.2395   1.2438   1.2853   1.3290   1.3401   1.3583   1.3743
  1.3777   1.3782   1.4307   1.4464   1.4693   1.4737   1.4826   1.4975
  1.5339   1.5426   1.5892   1.6114   1.7208   1.7281   1.7544   1.7762
  1.8140   1.8154   1.8352   1.8463   1.9072   2.0001   2.0150   2.0755
  2.1287   2.1755   2.2044   2.2260   2.2435   2.2453   2.2566   2.2603
  2.2821   2.2962   2.4168   2.4505   2.4880   2.5377   2.5599   2.5681
  2.7005   2.7182   2.7699   2.8170   2.8247   2.8858   3.0015   3.0240
  3.0329   3.0484   3.1563   3.1967   3.3797   3.4181   3.6125   3.7934
  3.8439   3.9453   3.9609   3.9619   3.9820   3.9884   3.9937   4.0185
  4.0199   4.0312   4.0346   4.0595   4.0884   4.0996   4.1542   4.1657
  4.2430   4.2473   4.2836   4.3089   4.3933   4.4230   4.4603   4.5642
  4.7754   5.9983   6.0165   6.0428   6.0912   6.1029   6.1297   6.1498
  6.1625   6.1855   6.7422   7.5545   7.6899   7.7361   9.7464   9.7863
 23.1779  23.7426  23.7515  23.8920  23.9015  23.9735  25.8097  25.8215
 26.1589  26.2457  26.5881  26.6165  27.8475  27.8923  27.9575  28.3382
 28.3520  28.3723  28.3999  28.4107  28.4156  28.4313  28.4390  28.4635
 28.5219  28.5280  28.5280  28.5408  28.5411  28.5511  28.5560  28.5592
 28.5653  28.5947  28.6175  28.6298  28.6863  28.7230  28.7569  47.9951
127.8804 127.8907 127.9064 127.9385 127.9470 127.9571 127.9668 127.9758
127.9863 151.6448 151.6822 151.7375 215.7357 215.7830 289.7514 289.8885
289.96061020.81001901.80711901.84621901.9039
 --------------------------------------------------------------

          Ground-State Mulliken Net Atomic Charges

     Atom                 Charge (a.u.)
  ----------------------------------------
      1 C                    -0.012855
      2 C                    -0.647401
      3 C                    -0.340837
      4 C                    -0.326221
      5 C                     0.130516
      6 C                    -0.037516
      7 Cl                    0.537165
      8 Br                   -0.237012
      9 I                     0.113237
     10 I                     0.112116
     11 Cl                    0.583771
     12 I                     0.125037
  ----------------------------------------
  Sum of atomic charges =     0.000000

 -----------------------------------------------------------------
                    Cartesian Multipole Moments
 -----------------------------------------------------------------
    Charge (ESU x 10^10)
                -0.0000
    Dipole Moment (Debye)
         X       0.2024      Y       0.0000      Z       0.2466
       Tot       0.3190
    Quadrupole Moments (Debye-Ang)
        XX    -158.0044     XY       0.0000     YY    -164.4784
        XZ       1.0855     YZ       0.0000     ZZ    -153.4847
    Octopole Moments (Debye-Ang^2)
       XXX    -663.5463    XXY       0.0000    XYY    -233.3228
       YYY       0.0000    XXZ    -133.4910    XYZ       0.0000
       YYZ    -155.0962    XZZ    -216.9279    YZZ       0.0000
       ZZZ    -437.0772
    Hexadecapole Moments (Debye-Ang^3)
      XXXX   -5677.4995   XXXY       0.0000   XXYY   -1060.3861
      XYYY       0.0000   YYYY    -214.3310   XXXZ    -688.8037
      XXYZ       0.0000   XYYZ    -271.6712   YYYZ       0.0000
      XXZZ   -2007.7125   XYZZ       0.0000   YYZZ   -1166.5751
      XZZZ    -774.2968   YZZZ       0.0000   ZZZZ   -6145.4392
 -----------------------------------------------------------------
 Calculating analytic gradient of the SCF energy
 Gradient of SCF Energy
            1           2           3           4           5           6
    1  -0.0031635  -0.0026705  -0.0028146   0.0061793   0.0026573   0.0001356
    2   0.0000000   0.0000000   0.0000000   0.0000000  -0.0000000   0.0000000
    3   0.0014833  -0.0041366   0.0051414  -0.0011846  -0.0025703  -0.0007096
            7           8           9          10          11          12
    1   0.0001497  -0.0008808  -0.0048956   0.0062711  -0.0014984   0.0005303
    2  -0.0000000   0.0000000  -0.0000000  -0.0000000  -0.0000000  -0.0000000
    3   0.0044825  -0.0027563   0.0048534  -0.0044894   0.0032511  -0.0033650
 Max gradient component =       6.271E-03
 RMS gradient           =       2.811E-03
 Gradient time:  CPU 87.10 s  wall 21.89 s
 Geometry Optimization Parameters
   NAtoms,    NIC,     NZ,  NCons,   NDum,   NFix, NCnnct, MaxDiis
       12      78      12       0       0       0       0       0

 Cartesian Hessian Update
 Hessian updated using BFGS update


** GEOMETRY OPTIMIZATION IN DELOCALIZED INTERNAL COORDINATES **
   Searching for a Minimum

   Optimization Cycle:   2

                       Coordinates (Angstroms)
     ATOM                X               Y               Z
      1  C        -0.0027487686    0.0000000000    0.0018492461
      2  C        -0.0020851398    0.0000000000    1.4037124123
      3  C         1.2092133326    0.0000000000    2.1265302795
      4  C         2.4356161631    0.0000000000    1.4132354735
      5  C         2.4181543007    0.0000000000    0.0034063558
      6  C         1.2068729020    0.0000000000   -0.7107707396
      7  Cl       -1.5213640592    0.0000000000   -0.8368597927
      8  Br       -1.6896074007    0.0000000000    2.2874692941
      9  I         1.1324646996    0.0000000000    4.2719552512
     10  I         4.3502690975    0.0000000000    2.3920856922
     11  Cl        3.9183384343    0.0000000000   -0.8702851955
     12  I         1.2033436666    0.0000000000   -2.8494782769
   Point Group: c1    Number of degrees of freedom:    30


   Energy is -24481.791478060

 Hessian updated using BFGS update

 11 Hessian modes will be used to form the next step
  Hessian Eigenvalues:
     0.121695    0.125495    0.199848    0.246803    0.324582    0.334674
     0.336476    0.426727    0.435378    0.458058    0.553649

 Minimum search - taking simple RFO step
 Searching for Lamda that Minimizes Along All modes
 Value Taken    Lamda =  -0.00255987
 Step Taken.  Stepsize is  0.077080

                             Maximum     Tolerance    Cnvgd?
         Gradient           0.025454      0.000300      NO
         Displacement       0.057417      0.001200      NO
         Energy change     -0.003190      0.000001      NO


 New Cartesian Coordinates Obtained by Inverse Iteration

 Displacement from previous Coordinates is:  0.219031
 ----------------------------------------------------------------
             Standard Nuclear Orientation (Angstroms)
    I     Atom           X                Y                Z
 ----------------------------------------------------------------
    1      C      -0.0054339367     0.0000000000    -0.0021729346
    2      C      -0.0064762522     0.0000000000     1.4041230935
    3      C       1.2087969738     0.0000000000     2.1142865237
    4      C       2.4281227716     0.0000000000     1.4084277016
    5      C       2.4189875870     0.0000000000    -0.0012000971
    6      C       1.2057443232     0.0000000000    -0.7109509410
    7      Cl     -1.5120833728     0.0000000000    -0.8700497981
    8      Br     -1.6823450982     0.0000000000     2.3148054936
    9      I       1.1919657616     0.0000000000     4.2538641056
   10      I       4.3018895995     0.0000000000     2.4586301987
   11      Cl      3.9155107327     0.0000000000    -0.8904443742
   12      I       1.1937881384     0.0000000000    -2.8464689719
 ----------------------------------------------------------------
 Nuclear Repulsion Energy =        3785.87283676 hartrees
 There are      132 alpha and      132 beta electrons
 Applying Cartesian multipole field
    Component          Value
    ---------          -----
     (2,0,0)        1.00000E-11
     (0,2,0)        2.00000E-11
     (0,0,2)       -3.00000E-11
 Nucleus-field energy     =    -0.0000001539 hartrees
 Requested basis set is 6-311++G(d,p)
 There are 153 shells and 426 basis functions
 A cutoff of  1.0D-11 yielded   6962 shell pairs
 There are     60474 function pairs (     67351 Cartesian)
 Smallest overlap matrix eigenvalue = 4.90E-07

 Q-Chem warning in module stvman/mkSTV.C, line 318:

 Overlap eigenvalue is smaller than square root of threshold
 Use THRESH >= 12 to get rid of this warning

 Linear dependence detected in AO basis
 Tighter screening thresholds may be required for diffuse basis sets
 Use S2THRESH > 14 and THRESH = 14 in case of SCF convergence issues
 Number of orthogonalized atomic orbitals = 424
 Maximum deviation from orthogonality = 1.210E-10
 Guess MOs from SCF MO coefficient file

 -----------------------------------------------------------------------
  General SCF calculation program by
  Eric Jon Sundstrom, Paul Horn, Yuezhi Mao, Dmitri Zuev, Alec White,
  David Stuck, Shaama M.S., Shane Yost, Joonho Lee, David Small,
  Daniel Levine, Susi Lehtola, Hugh Burton, Evgeny Epifanovsky,
  Bang C. Huynh
 -----------------------------------------------------------------------
 Exchange:     0.2000 Hartree-Fock + 0.0800 Slater + 0.7200 B88
 Correlation:  0.1900 VWN1RPA + 0.8100 LYP
 Using SG-1 standard quadrature grid
 Size of previous SCF MO coefficient file: 362096 (expected); 362950 (actual). 

 Q-Chem warning in module libgscf/gen_scfman/rhf.C, line 618:

 Inconsistent size for SCF MO coefficient file.  Please check basis and PURECART setting.

 using 4 threads for integral computing
 -------------------------------------------------------
 OpenMP Integral computing Module                
 Release: version 2.0, May 2017, Q-Chem Inc. Pleasanton 
 -------------------------------------------------------
 A restricted SCF calculation will be
 performed using DIIS
 SCF converges when DIIS error is below 1.0e-08
 ---------------------------------------
  Cycle       Energy         DIIS error
 ---------------------------------------
    1  -24481.7911440533      2.65e-04  
    2  -24481.7922391361      8.55e-05  
    3  -24481.7920037065      1.31e-04  
    4  -24481.7923936587      3.11e-05  
    5  -24481.7924169970      8.57e-06  
    6  -24481.7924185390      2.25e-06  
    7  -24481.7924186514      7.19e-07  
    8  -24481.7924186591      3.26e-07  
    9  -24481.7924186623      1.34e-07  
   10  -24481.7924186623      2.03e-08  
   11  -24481.7924186626      1.33e-08  
   12  -24481.7924186627      3.57e-09  Convergence criterion met
 ---------------------------------------
 SCF time:   CPU 227.35s  wall 61.00s 
 SCF   energy in the final basis set =   -24481.7924186627
 Total energy in the final basis set =   -24481.7924186627

 --------------------------------------------------------------

                    Orbital Energies (a.u.)
 --------------------------------------------------------------

 Alpha MOs
 -- Occupied --
**************************-482.8561-176.3206-176.3201-176.3198-165.7245
********-165.7236-165.7223-165.7221-165.7217-165.7215-165.7214-165.7212
********-101.5825 -62.5090 -56.3297 -56.3256 -56.3252 -35.8171 -35.8166
-35.8162 -31.3106 -31.3101 -31.3097 -31.3042 -31.3038 -31.3037 -31.3034
-31.3032 -31.3029 -22.9610 -22.9605 -22.9601 -22.9596 -22.9592 -22.9591
-22.9587 -22.9587 -22.9584 -22.9547 -22.9547 -22.9543 -22.9543 -22.9539
-22.9539 -10.2901 -10.2894 -10.2820 -10.2749 -10.2736 -10.2719  -9.4976
 -9.4974  -8.7178  -7.2626  -7.2624  -7.2525  -7.2523  -7.2515  -7.2514
 -6.5501  -6.5363  -6.5352  -6.3664  -6.3659  -6.3655  -4.7795  -4.7790
 -4.7786  -4.7640  -4.7636  -4.7632  -4.7629  -4.7626  -4.7622  -2.6608
 -2.6572  -2.6564  -2.6453  -2.6452  -2.0451  -2.0446  -2.0441  -2.0405
 -2.0400  -2.0398  -2.0397  -2.0394  -2.0390  -2.0264  -2.0262  -2.0261
 -2.0260  -2.0256  -2.0255  -0.9532  -0.9134  -0.8750  -0.8331  -0.8016
 -0.7543  -0.7098  -0.6811  -0.6574  -0.6195  -0.6021  -0.5507  -0.5138
 -0.4673  -0.4624  -0.4555  -0.4151  -0.4027  -0.3989  -0.3798  -0.3794
 -0.3566  -0.3551  -0.3366  -0.3271  -0.3269  -0.2971  -0.2950  -0.2908
 -0.2763  -0.2645  -0.2599  -0.2512
 -- Virtual --
 -0.1110  -0.0723  -0.0686  -0.0679  -0.0477  -0.0210  -0.0064   0.0120
  0.0136   0.0309   0.0340   0.0463   0.0546   0.0584   0.0595   0.0720
  0.0737   0.0776   0.0803   0.0835   0.0933   0.0950   0.1010   0.1088
  0.1171   0.1172   0.1248   0.1367   0.1387   0.1543   0.1564   0.1649
  0.1660   0.1717   0.1758   0.1811   0.1926   0.1955   0.2014   0.2042
  0.2077   0.2136   0.2190   0.2327   0.2384   0.2385   0.2526   0.2623
  0.2671   0.2726   0.2826   0.2839   0.2875   0.3028   0.3502   0.3696
  0.3765   0.3787   0.3808   0.3891   0.3946   0.3991   0.4042   0.4151
  0.4220   0.4221   0.4308   0.4355   0.4370   0.4545   0.4652   0.4699
  0.4709   0.4875   0.4934   0.5013   0.5074   0.5103   0.5118   0.5144
  0.5282   0.5380   0.5462   0.5512   0.5578   0.5716   0.5766   0.5891
  0.5939   0.6057   0.6257   0.6302   0.6594   0.6784   0.6991   0.7130
  0.7176   0.7262   0.7438   0.7605   0.7658   0.7759   0.8141   0.8243
  0.8250   0.8272   0.8396   0.8473   0.8485   0.8614   0.8913   0.9044
  0.9190   0.9329   0.9346   0.9411   0.9472   0.9678   1.0250   1.0592
  1.0617   1.0823   1.1182   1.1393   1.1657   1.1776   1.2134   1.2214
  1.2389   1.2437   1.2822   1.3308   1.3384   1.3597   1.3732   1.3797
  1.3809   1.4125   1.4399   1.4491   1.4675   1.4809   1.4828   1.5346
  1.5409   1.5902   1.6058   1.7218   1.7283   1.7574   1.7746   1.8136
  1.8150   1.8409   1.8429   1.9078   1.9977   2.0145   2.0751   2.1089
  2.1722   2.2050   2.2243   2.2437   2.2473   2.2564   2.2605   2.2805
  2.2961   2.4021   2.4495   2.4820   2.5375   2.5593   2.5687   2.7000
  2.7188   2.7723   2.8165   2.8255   2.8848   3.0016   3.0214   3.0345
  3.0511   3.1581   3.1953   3.3774   3.4219   3.6148   3.7989   3.8410
  3.9427   3.9601   3.9660   3.9752   3.9879   3.9932   4.0190   4.0255
  4.0300   4.0358   4.0572   4.0884   4.0955   4.1524   4.1711   4.2403
  4.2468   4.2832   4.3061   4.3952   4.4269   4.4627   4.5657   4.7810
  5.9969   6.0174   6.0445   6.0713   6.0963   6.1078   6.1403   6.1525
  6.1969   6.7393   7.5540   7.6583   7.7358   9.7449   9.7839  23.1756
 23.7476  23.7535  23.8960  23.9095  23.9778  25.8085  25.8203  26.1435
 26.1662  26.5895  26.6133  27.8511  27.8933  27.9583  28.3375  28.3528
 28.3736  28.3945  28.4018  28.4146  28.4188  28.4351  28.4466  28.5212
 28.5276  28.5299  28.5381  28.5412  28.5515  28.5580  28.5610  28.5662
 28.5931  28.6179  28.6344  28.6888  28.7234  28.7573  47.9925 127.8800
127.8914 127.9074 127.9299 127.9389 127.9462 127.9623 127.9683 127.9918
151.6479 151.6835 151.7387 215.7342 215.7804 289.7507 289.8551 289.9599
********1901.81031901.84761901.9053
 --------------------------------------------------------------

          Ground-State Mulliken Net Atomic Charges

     Atom                 Charge (a.u.)
  ----------------------------------------
      1 C                    -0.216894
      2 C                    -0.445814
      3 C                    -0.066548
      4 C                    -0.076791
      5 C                    -0.510553
      6 C                     0.067757
      7 Cl                    0.550213
      8 Br                   -0.232963
      9 I                     0.107689
     10 I                     0.107180
     11 Cl                    0.601887
     12 I                     0.114836
  ----------------------------------------
  Sum of atomic charges =     0.000000

 -----------------------------------------------------------------
                    Cartesian Multipole Moments
 -----------------------------------------------------------------
    Charge (ESU x 10^10)
                -0.0000
    Dipole Moment (Debye)
         X       0.2161      Y      -0.0000      Z       0.3355
       Tot       0.3991
    Quadrupole Moments (Debye-Ang)
        XX    -158.5206     XY      -0.0000     YY    -164.4530
        XZ       1.8036     YZ      -0.0000     ZZ    -152.9242
    Octopole Moments (Debye-Ang^2)
       XXX    -668.1854    XXY      -0.0000    XYY    -233.3976
       YYY      -0.0000    XXZ    -132.5605    XYZ      -0.0000
       YYZ    -156.0951    XZZ    -212.8819    YZZ      -0.0000
       ZZZ    -438.0851
    Hexadecapole Moments (Debye-Ang^3)
      XXXX   -5658.5037   XXXY      -0.0000   XXYY   -1050.4453
      XYYY      -0.0000   YYYY    -214.2668   XXXZ    -718.5151
      XXYZ      -0.0000   XYYZ    -282.2198   YYYZ      -0.0000
      XXZZ   -1985.9332   XYZZ      -0.0000   YYZZ   -1173.4871
      XZZZ    -780.7286   YZZZ      -0.0000   ZZZZ   -6182.9535
 -----------------------------------------------------------------
 Calculating analytic gradient of the SCF energy
 Gradient of SCF Energy
            1           2           3           4           5           6
    1  -0.0015983  -0.0004094  -0.0002751   0.0007899   0.0013346  -0.0001203
    2  -0.0000000  -0.0000000   0.0000000   0.0000000  -0.0000000   0.0000000
    3  -0.0008253  -0.0003362   0.0009677   0.0009780  -0.0019875  -0.0003713
            7           8           9          10          11          12
    1   0.0006922  -0.0015787   0.0019208   0.0009011  -0.0010766  -0.0005802
    2  -0.0000000   0.0000000  -0.0000000   0.0000000  -0.0000000  -0.0000000
    3  -0.0009991   0.0006993   0.0019758   0.0033595  -0.0016368  -0.0018242
 Max gradient component =       3.359E-03
 RMS gradient           =       1.101E-03
 Gradient time:  CPU 87.30 s  wall 21.94 s
 Geometry Optimization Parameters
   NAtoms,    NIC,     NZ,  NCons,   NDum,   NFix, NCnnct, MaxDiis
       12      78      12       0       0       0       0       0

 Cartesian Hessian Update
 Hessian updated using BFGS update


** GEOMETRY OPTIMIZATION IN DELOCALIZED INTERNAL COORDINATES **
   Searching for a Minimum

   Optimization Cycle:   3

                       Coordinates (Angstroms)
     ATOM                X               Y               Z
      1  C        -0.0054339367    0.0000000000   -0.0021729346
      2  C        -0.0064762522    0.0000000000    1.4041230935
      3  C         1.2087969738    0.0000000000    2.1142865237
      4  C         2.4281227716    0.0000000000    1.4084277016
      5  C         2.4189875870    0.0000000000   -0.0012000971
      6  C         1.2057443232    0.0000000000   -0.7109509410
      7  Cl       -1.5120833728    0.0000000000   -0.8700497981
      8  Br       -1.6823450982    0.0000000000    2.3148054936
      9  I         1.1919657616    0.0000000000    4.2538641056
     10  I         4.3018895995    0.0000000000    2.4586301987
     11  Cl        3.9155107327    0.0000000000   -0.8904443742
     12  I         1.1937881384    0.0000000000   -2.8464689719
   Point Group: c1    Number of degrees of freedom:    30


   Energy is -24481.792418663

 Hessian updated using BFGS update

 14 Hessian modes will be used to form the next step
  Hessian Eigenvalues:
     0.121300    0.124415    0.124511    0.200626    0.246608    0.249637
     0.323996    0.334875    0.402858    0.426488    0.433350    0.451584
     0.464526    0.597667

 Minimum search - taking simple RFO step
 Searching for Lamda that Minimizes Along All modes
 Value Taken    Lamda =  -0.00049429
 Step Taken.  Stepsize is  0.045579

                             Maximum     Tolerance    Cnvgd?
         Gradient           0.006672      0.000300      NO
         Displacement       0.026170      0.001200      NO
         Energy change     -0.000941      0.000001      NO


 New Cartesian Coordinates Obtained by Inverse Iteration

 Displacement from previous Coordinates is:  0.086264
 ----------------------------------------------------------------
             Standard Nuclear Orientation (Angstroms)
    I     Atom           X                Y                Z
 ----------------------------------------------------------------
    1      C      -0.0045849960     0.0000000000    -0.0007802011
    2      C      -0.0042832049     0.0000000000     1.4034418103
    3      C       1.2081903173     0.0000000000     2.1103675371
    4      C       2.4243243431     0.0000000000     1.4056212718
    5      C       2.4169078655     0.0000000000     0.0014238791
    6      C       1.2060952427     0.0000000000    -0.7083074610
    7      Cl     -1.5150523509     0.0000000000    -0.8618964978
    8      Br     -1.6720050724     0.0000000000     2.3207201077
    9      I       1.1763209375     0.0000000000     4.2393243473
   10      I       4.2987716755     0.0000000000     2.4305858463
   11      Cl      3.9221257676     0.0000000000    -0.8729728935
   12      I       1.2016567030     0.0000000000    -2.8346777464
 ----------------------------------------------------------------
 Nuclear Repulsion Energy =        3796.55405666 hartrees
 There are      132 alpha and      132 beta electrons
 Applying Cartesian multipole field
    Component          Value
    ---------          -----
     (2,0,0)        1.00000E-11
     (0,2,0)        2.00000E-11
     (0,0,2)       -3.00000E-11
 Nucleus-field energy     =    -0.0000001522 hartrees
 Requested basis set is 6-311++G(d,p)
 There are 153 shells and 426 basis functions
 A cutoff of  1.0D-11 yielded   6974 shell pairs
 There are     60574 function pairs (     67465 Cartesian)
 Smallest overlap matrix eigenvalue = 4.79E-07

 Q-Chem warning in module stvman/mkSTV.C, line 318:

 Overlap eigenvalue is smaller than square root of threshold
 Use THRESH >= 12 to get rid of this warning

 Linear dependence detected in AO basis
 Tighter screening thresholds may be required for diffuse basis sets
 Use S2THRESH > 14 and THRESH = 14 in case of SCF convergence issues
 Number of orthogonalized atomic orbitals = 424
 Maximum deviation from orthogonality = 1.837E-10
 Guess MOs from SCF MO coefficient file

 -----------------------------------------------------------------------
  General SCF calculation program by
  Eric Jon Sundstrom, Paul Horn, Yuezhi Mao, Dmitri Zuev, Alec White,
  David Stuck, Shaama M.S., Shane Yost, Joonho Lee, David Small,
  Daniel Levine, Susi Lehtola, Hugh Burton, Evgeny Epifanovsky,
  Bang C. Huynh
 -----------------------------------------------------------------------
 Exchange:     0.2000 Hartree-Fock + 0.0800 Slater + 0.7200 B88
 Correlation:  0.1900 VWN1RPA + 0.8100 LYP
 Using SG-1 standard quadrature grid
 Size of previous SCF MO coefficient file: 362096 (expected); 362950 (actual). 

 Q-Chem warning in module libgscf/gen_scfman/rhf.C, line 618:

 Inconsistent size for SCF MO coefficient file.  Please check basis and PURECART setting.

 using 4 threads for integral computing
 -------------------------------------------------------
 OpenMP Integral computing Module                
 Release: version 2.0, May 2017, Q-Chem Inc. Pleasanton 
 -------------------------------------------------------
 A restricted SCF calculation will be
 performed using DIIS
 SCF converges when DIIS error is below 1.0e-08
 ---------------------------------------
  Cycle       Energy         DIIS error
 ---------------------------------------
    1  -24481.7923410517      1.19e-04  
    2  -24481.7924997202      5.87e-05  
    3  -24481.7923781789      9.03e-05  
    4  -24481.7925848669      9.30e-06  
    5  -24481.7925868447      3.48e-06  
    6  -24481.7925870898      1.39e-06  
    7  -24481.7925871347      4.42e-07  
    8  -24481.7925871386      1.32e-07  
    9  -24481.7925871388      5.04e-08  
   10  -24481.7925871379      1.82e-08  
   11  -24481.7925871364      8.52e-09  Convergence criterion met
 ---------------------------------------
 SCF time:   CPU 210.49s  wall 56.00s 
 SCF   energy in the final basis set =   -24481.7925871364
 Total energy in the final basis set =   -24481.7925871364

 --------------------------------------------------------------

                    Orbital Energies (a.u.)
 --------------------------------------------------------------

 Alpha MOs
 -- Occupied --
**************************-482.8560-176.3205-176.3197-176.3193-165.7244
********-165.7232-165.7221-165.7219-165.7214-165.7212-165.7209-165.7207
********-101.5823 -62.5089 -56.3296 -56.3255 -56.3251 -35.8169 -35.8162
-35.8157 -31.3105 -31.3097 -31.3093 -31.3041 -31.3036 -31.3034 -31.3029
-31.3029 -31.3024 -22.9609 -22.9601 -22.9596 -22.9595 -22.9591 -22.9587
-22.9583 -22.9582 -22.9579 -22.9546 -22.9546 -22.9540 -22.9540 -22.9535
-22.9535 -10.2889 -10.2888 -10.2809 -10.2734 -10.2719 -10.2712  -9.4975
 -9.4973  -8.7178  -7.2625  -7.2622  -7.2524  -7.2522  -7.2514  -7.2512
 -6.5501  -6.5363  -6.5352  -6.3663  -6.3656  -6.3652  -4.7794  -4.7786
 -4.7782  -4.7640  -4.7634  -4.7629  -4.7628  -4.7624  -4.7618  -2.6607
 -2.6572  -2.6564  -2.6453  -2.6452  -2.0451  -2.0443  -2.0438  -2.0405
 -2.0398  -2.0397  -2.0393  -2.0391  -2.0386  -2.0264  -2.0262  -2.0258
 -2.0257  -2.0253  -2.0252  -0.9543  -0.9139  -0.8759  -0.8341  -0.8027
 -0.7552  -0.7114  -0.6819  -0.6575  -0.6197  -0.6019  -0.5519  -0.5139
 -0.4677  -0.4635  -0.4558  -0.4157  -0.4032  -0.3994  -0.3805  -0.3800
 -0.3566  -0.3557  -0.3369  -0.3277  -0.3275  -0.2954  -0.2953  -0.2907
 -0.2767  -0.2645  -0.2593  -0.2507
 -- Virtual --
 -0.1091  -0.0718  -0.0678  -0.0657  -0.0458  -0.0192  -0.0066   0.0122
  0.0141   0.0309   0.0342   0.0462   0.0547   0.0589   0.0595   0.0724
  0.0739   0.0776   0.0805   0.0836   0.0931   0.0948   0.1010   0.1090
  0.1171   0.1172   0.1250   0.1365   0.1388   0.1539   0.1566   0.1645
  0.1672   0.1716   0.1754   0.1819   0.1920   0.1965   0.2012   0.2047
  0.2087   0.2151   0.2195   0.2332   0.2385   0.2391   0.2533   0.2624
  0.2675   0.2736   0.2829   0.2845   0.2891   0.3041   0.3507   0.3700
  0.3758   0.3793   0.3821   0.3906   0.3943   0.4001   0.4064   0.4155
  0.4224   0.4238   0.4308   0.4357   0.4369   0.4547   0.4661   0.4700
  0.4717   0.4873   0.4934   0.5017   0.5072   0.5102   0.5121   0.5154
  0.5303   0.5397   0.5461   0.5522   0.5581   0.5722   0.5764   0.5895
  0.5966   0.6099   0.6264   0.6324   0.6599   0.6817   0.7019   0.7138
  0.7210   0.7280   0.7448   0.7621   0.7678   0.7774   0.8142   0.8241
  0.8250   0.8279   0.8400   0.8480   0.8486   0.8620   0.8916   0.9052
  0.9186   0.9348   0.9357   0.9417   0.9468   0.9688   1.0264   1.0594
  1.0657   1.0825   1.1192   1.1417   1.1675   1.1800   1.2120   1.2231
  1.2392   1.2443   1.2827   1.3334   1.3401   1.3606   1.3775   1.3811
  1.3831   1.4164   1.4416   1.4525   1.4685   1.4825   1.4861   1.5380
  1.5415   1.5900   1.6089   1.7229   1.7302   1.7596   1.7775   1.8161
  1.8174   1.8427   1.8458   1.9101   2.0008   2.0151   2.0772   2.1105
  2.1740   2.2082   2.2273   2.2450   2.2508   2.2567   2.2646   2.2846
  2.2986   2.4038   2.4509   2.4842   2.5391   2.5600   2.5699   2.7006
  2.7198   2.7763   2.8175   2.8264   2.8863   3.0031   3.0245   3.0376
  3.0584   3.1615   3.1993   3.3815   3.4250   3.6214   3.8018   3.8453
  3.9431   3.9607   3.9655   3.9766   3.9883   3.9947   4.0202   4.0276
  4.0295   4.0369   4.0577   4.0899   4.0985   4.1542   4.1723   4.2430
  4.2484   4.2842   4.3080   4.3953   4.4302   4.4673   4.5726   4.7875
  5.9981   6.0181   6.0456   6.0770   6.0983   6.1097   6.1417   6.1558
  6.1997   6.7420   7.5543   7.6587   7.7376   9.7458   9.7842  23.1755
 23.7560  23.7600  23.9087  23.9186  23.9903  25.8088  25.8210  26.1468
 26.1664  26.5928  26.6180  27.8538  27.8963  27.9626  28.3385  28.3534
 28.3746  28.3984  28.4044  28.4163  28.4199  28.4373  28.4475  28.5217
 28.5280  28.5300  28.5392  28.5422  28.5523  28.5590  28.5608  28.5672
 28.5949  28.6191  28.6349  28.6904  28.7250  28.7597  47.9944 127.8809
127.8919 127.9083 127.9329 127.9403 127.9477 127.9634 127.9697 127.9935
151.6503 151.6859 151.7425 215.7352 215.7807 289.7511 289.8560 289.9618
********1901.81291901.85021901.9092
 --------------------------------------------------------------

          Ground-State Mulliken Net Atomic Charges

     Atom                 Charge (a.u.)
  ----------------------------------------
      1 C                    -0.193940
      2 C                    -0.448029
      3 C                    -0.082013
      4 C                    -0.076930
      5 C                    -0.517204
      6 C                     0.072480
      7 Cl                    0.550045
      8 Br                   -0.234560
      9 I                     0.106804
     10 I                     0.105612
     11 Cl                    0.603497
     12 I                     0.114239
  ----------------------------------------
  Sum of atomic charges =     0.000000

 -----------------------------------------------------------------
                    Cartesian Multipole Moments
 -----------------------------------------------------------------
    Charge (ESU x 10^10)
                -0.0000
    Dipole Moment (Debye)
         X       0.2090      Y       0.0000      Z       0.3193
       Tot       0.3816
    Quadrupole Moments (Debye-Ang)
        XX    -158.4374     XY       0.0000     YY    -164.3571
        XZ       1.4993     YZ       0.0000     ZZ    -153.1881
    Octopole Moments (Debye-Ang^2)
       XXX    -666.7779    XXY       0.0000    XYY    -233.1675
       YYY       0.0000    XXZ    -133.0649    XYZ       0.0000
       YYZ    -155.5331    XZZ    -214.6531    YZZ       0.0000
       ZZZ    -437.6950
    Hexadecapole Moments (Debye-Ang^3)
      XXXX   -5642.9614   XXXY       0.0000   XXYY   -1048.6729
      XYYY       0.0000   YYYY    -214.0285   XXXZ    -706.0940
      XXYZ       0.0000   XYYZ    -276.7709   YYYZ       0.0000
      XXZZ   -1982.3090   XYZZ       0.0000   YYZZ   -1163.4990
      XZZZ    -775.1423   YZZZ       0.0000   ZZZZ   -6136.3425
 -----------------------------------------------------------------
 Calculating analytic gradient of the SCF energy
 Gradient of SCF Energy
            1           2           3           4           5           6
    1  -0.0005777   0.0008864   0.0000388  -0.0003822   0.0003492   0.0000889
    2   0.0000000   0.0000000  -0.0000000   0.0000000   0.0000000  -0.0000000
    3  -0.0003257   0.0003478  -0.0004942  -0.0000909  -0.0000557   0.0005732
            7           8           9          10          11          12
    1   0.0003073   0.0006934  -0.0005087  -0.0007253  -0.0000742  -0.0000960
    2  -0.0000000   0.0000000  -0.0000000   0.0000000   0.0000000   0.0000000
    3  -0.0001463   0.0009386  -0.0009397  -0.0010039   0.0008592   0.0003377
 Max gradient component =       1.004E-03
 RMS gradient           =       4.481E-04
 Gradient time:  CPU 87.73 s  wall 22.05 s
 Geometry Optimization Parameters
   NAtoms,    NIC,     NZ,  NCons,   NDum,   NFix, NCnnct, MaxDiis
       12      78      12       0       0       0       0       0

 Cartesian Hessian Update
 Hessian updated using BFGS update


** GEOMETRY OPTIMIZATION IN DELOCALIZED INTERNAL COORDINATES **
   Searching for a Minimum

   Optimization Cycle:   4

                       Coordinates (Angstroms)
     ATOM                X               Y               Z
      1  C        -0.0045849960    0.0000000000   -0.0007802011
      2  C        -0.0042832049    0.0000000000    1.4034418103
      3  C         1.2081903173    0.0000000000    2.1103675371
      4  C         2.4243243431    0.0000000000    1.4056212718
      5  C         2.4169078655    0.0000000000    0.0014238791
      6  C         1.2060952427    0.0000000000   -0.7083074610
      7  Cl       -1.5150523509    0.0000000000   -0.8618964978
      8  Br       -1.6720050724    0.0000000000    2.3207201077
      9  I         1.1763209375    0.0000000000    4.2393243473
     10  I         4.2987716755    0.0000000000    2.4305858463
     11  Cl        3.9221257676    0.0000000000   -0.8729728935
     12  I         1.2016567030    0.0000000000   -2.8346777464
   Point Group: c1    Number of degrees of freedom:    30


   Energy is -24481.792587136

 Hessian updated using BFGS update

 16 Hessian modes will be used to form the next step
  Hessian Eigenvalues:
     0.122963    0.124455    0.130508    0.199790    0.246451    0.249656
     0.277595    0.323433    0.334809    0.420082    0.426602    0.435091
     0.460329    0.464841    0.488797    0.603633

 Minimum search - taking simple RFO step
 Searching for Lamda that Minimizes Along All modes
 Value Taken    Lamda =  -0.00007005
 Step Taken.  Stepsize is  0.014576

                             Maximum     Tolerance    Cnvgd?
         Gradient           0.003722      0.000300      NO
         Displacement       0.009771      0.001200      NO
         Energy change     -0.000168      0.000001      NO


 New Cartesian Coordinates Obtained by Inverse Iteration

 Displacement from previous Coordinates is:  0.033205
 ----------------------------------------------------------------
             Standard Nuclear Orientation (Angstroms)
    I     Atom           X                Y                Z
 ----------------------------------------------------------------
    1      C      -0.0036518707     0.0000000000     0.0000342978
    2      C      -0.0045972613     0.0000000000     1.4037623298
    3      C       1.2084943805     0.0000000000     2.1125237862
    4      C       2.4254061267     0.0000000000     1.4067949022
    5      C       2.4169463226     0.0000000000     0.0014619918
    6      C       1.2061986935     0.0000000000    -0.7085451077
    7      Cl     -1.5163861116     0.0000000000    -0.8576244939
    8      Br     -1.6786658400     0.0000000000     2.3095834695
    9      I       1.1813979300     0.0000000000     4.2442416947
   10      I       4.3018833909     0.0000000000     2.4346275492
   11      Cl      3.9197404784     0.0000000000    -0.8783151893
   12      I       1.2017009891     0.0000000000    -2.8356952302
 ----------------------------------------------------------------
 Nuclear Repulsion Energy =        3793.56194186 hartrees
 There are      132 alpha and      132 beta electrons
 Applying Cartesian multipole field
    Component          Value
    ---------          -----
     (2,0,0)        1.00000E-11
     (0,2,0)        2.00000E-11
     (0,0,2)       -3.00000E-11
 Nucleus-field energy     =    -0.0000001523 hartrees
 Requested basis set is 6-311++G(d,p)
 There are 153 shells and 426 basis functions
 A cutoff of  1.0D-11 yielded   6972 shell pairs
 There are     60570 function pairs (     67462 Cartesian)
 Smallest overlap matrix eigenvalue = 4.81E-07

 Q-Chem warning in module stvman/mkSTV.C, line 318:

 Overlap eigenvalue is smaller than square root of threshold
 Use THRESH >= 12 to get rid of this warning

 Linear dependence detected in AO basis
 Tighter screening thresholds may be required for diffuse basis sets
 Use S2THRESH > 14 and THRESH = 14 in case of SCF convergence issues
 Number of orthogonalized atomic orbitals = 424
 Maximum deviation from orthogonality = 2.852E-10
 Guess MOs from SCF MO coefficient file

 -----------------------------------------------------------------------
  General SCF calculation program by
  Eric Jon Sundstrom, Paul Horn, Yuezhi Mao, Dmitri Zuev, Alec White,
  David Stuck, Shaama M.S., Shane Yost, Joonho Lee, David Small,
  Daniel Levine, Susi Lehtola, Hugh Burton, Evgeny Epifanovsky,
  Bang C. Huynh
 -----------------------------------------------------------------------
 Exchange:     0.2000 Hartree-Fock + 0.0800 Slater + 0.7200 B88
 Correlation:  0.1900 VWN1RPA + 0.8100 LYP
 Using SG-1 standard quadrature grid
 Size of previous SCF MO coefficient file: 362096 (expected); 362950 (actual). 

 Q-Chem warning in module libgscf/gen_scfman/rhf.C, line 618:

 Inconsistent size for SCF MO coefficient file.  Please check basis and PURECART setting.

 using 4 threads for integral computing
 -------------------------------------------------------
 OpenMP Integral computing Module                
 Release: version 2.0, May 2017, Q-Chem Inc. Pleasanton 
 -------------------------------------------------------
 A restricted SCF calculation will be
 performed using DIIS
 SCF converges when DIIS error is below 1.0e-08
 ---------------------------------------
  Cycle       Energy         DIIS error
 ---------------------------------------
    1  -24481.7925697049      4.50e-05  
    2  -24481.7926045834      1.72e-05  
    3  -24481.7925887094      3.04e-05  
    4  -24481.7926115826      3.55e-06  
    5  -24481.7926118946      7.97e-07  
    6  -24481.7926119023      5.14e-07  
    7  -24481.7926119074      1.49e-07  
    8  -24481.7926119078      4.96e-08  
    9  -24481.7926119089      1.03e-08  
   10  -24481.7926119096      4.29e-09  Convergence criterion met
 ---------------------------------------
 SCF time:   CPU 189.80s  wall 51.00s 
 SCF   energy in the final basis set =   -24481.7926119096
 Total energy in the final basis set =   -24481.7926119096

 --------------------------------------------------------------

                    Orbital Energies (a.u.)
 --------------------------------------------------------------

 Alpha MOs
 -- Occupied --
**************************-482.8560-176.3205-176.3199-176.3194-165.7244
********-165.7233-165.7222-165.7220-165.7216-165.7213-165.7210-165.7208
********-101.5823 -62.5089 -56.3296 -56.3255 -56.3251 -35.8170 -35.8164
-35.8159 -31.3105 -31.3099 -31.3094 -31.3042 -31.3036 -31.3036 -31.3031
-31.3031 -31.3025 -22.9609 -22.9603 -22.9598 -22.9595 -22.9591 -22.9589
-22.9585 -22.9584 -22.9580 -22.9547 -22.9547 -22.9541 -22.9541 -22.9536
-22.9536 -10.2891 -10.2887 -10.2810 -10.2739 -10.2724 -10.2713  -9.4974
 -9.4973  -8.7178  -7.2623  -7.2622  -7.2523  -7.2522  -7.2512  -7.2512
 -6.5500  -6.5362  -6.5352  -6.3663  -6.3658  -6.3653  -4.7795  -4.7788
 -4.7783  -4.7640  -4.7635  -4.7629  -4.7629  -4.7625  -4.7619  -2.6607
 -2.6571  -2.6563  -2.6453  -2.6452  -2.0451  -2.0445  -2.0438  -2.0405
 -2.0399  -2.0397  -2.0394  -2.0392  -2.0387  -2.0264  -2.0262  -2.0260
 -2.0258  -2.0254  -2.0252  -0.9542  -0.9138  -0.8754  -0.8339  -0.8025
 -0.7550  -0.7111  -0.6817  -0.6575  -0.6196  -0.6021  -0.5517  -0.5138
 -0.4675  -0.4633  -0.4556  -0.4157  -0.4031  -0.3993  -0.3805  -0.3797
 -0.3567  -0.3557  -0.3369  -0.3276  -0.3267  -0.2957  -0.2953  -0.2907
 -0.2767  -0.2645  -0.2594  -0.2511
 -- Virtual --
 -0.1095  -0.0720  -0.0679  -0.0661  -0.0463  -0.0197  -0.0066   0.0122
  0.0141   0.0309   0.0342   0.0462   0.0547   0.0588   0.0596   0.0723
  0.0738   0.0777   0.0804   0.0836   0.0931   0.0949   0.1009   0.1092
  0.1171   0.1172   0.1249   0.1366   0.1388   0.1540   0.1566   0.1646
  0.1669   0.1716   0.1753   0.1817   0.1922   0.1963   0.2012   0.2045
  0.2083   0.2148   0.2195   0.2330   0.2384   0.2389   0.2531   0.2622
  0.2675   0.2734   0.2831   0.2844   0.2887   0.3038   0.3508   0.3704
  0.3761   0.3794   0.3822   0.3903   0.3945   0.3995   0.4061   0.4155
  0.4222   0.4239   0.4309   0.4355   0.4370   0.4546   0.4659   0.4699
  0.4715   0.4873   0.4934   0.5016   0.5071   0.5102   0.5122   0.5151
  0.5295   0.5394   0.5461   0.5520   0.5580   0.5722   0.5765   0.5894
  0.5951   0.6088   0.6264   0.6322   0.6598   0.6810   0.7010   0.7139
  0.7208   0.7276   0.7447   0.7615   0.7671   0.7776   0.8140   0.8239
  0.8252   0.8281   0.8400   0.8481   0.8486   0.8622   0.8920   0.9052
  0.9189   0.9347   0.9350   0.9416   0.9470   0.9686   1.0261   1.0593
  1.0647   1.0826   1.1189   1.1412   1.1680   1.1793   1.2120   1.2229
  1.2390   1.2444   1.2828   1.3327   1.3396   1.3604   1.3767   1.3807
  1.3817   1.4157   1.4411   1.4517   1.4681   1.4821   1.4857   1.5373
  1.5410   1.5899   1.6084   1.7227   1.7298   1.7588   1.7774   1.8159
  1.8170   1.8421   1.8456   1.9096   2.0004   2.0151   2.0768   2.1098
  2.1748   2.2076   2.2264   2.2449   2.2501   2.2568   2.2637   2.2841
  2.2978   2.4033   2.4509   2.4841   2.5386   2.5598   2.5697   2.7005
  2.7195   2.7755   2.8174   2.8262   2.8863   3.0028   3.0241   3.0371
  3.0571   3.1606   3.1988   3.3811   3.4239   3.6203   3.8009   3.8447
  3.9432   3.9606   3.9656   3.9768   3.9883   3.9942   4.0201   4.0274
  4.0293   4.0366   4.0579   4.0897   4.0977   4.1540   4.1719   4.2424
  4.2479   4.2842   4.3074   4.3953   4.4291   4.4664   4.5710   4.7861
  5.9978   6.0179   6.0452   6.0760   6.0978   6.1094   6.1411   6.1553
  6.1987   6.7416   7.5543   7.6589   7.7374   9.7455   9.7841  23.1756
 23.7550  23.7584  23.9070  23.9165  23.9880  25.8089  25.8211  26.1462
 26.1677  26.5917  26.6166  27.8529  27.8957  27.9616  28.3382  28.3533
 28.3743  28.3976  28.4038  28.4159  28.4197  28.4367  28.4471  28.5215
 28.5279  28.5299  28.5389  28.5419  28.5522  28.5588  28.5607  28.5669
 28.5944  28.6189  28.6345  28.6899  28.7249  28.7591  47.9942 127.8806
127.8918 127.9080 127.9323 127.9400 127.9473 127.9630 127.9695 127.9929
151.6495 151.6855 151.7415 215.7349 215.7807 289.7511 289.8559 289.9618
********1901.81201901.84981901.9082
 --------------------------------------------------------------

          Ground-State Mulliken Net Atomic Charges

     Atom                 Charge (a.u.)
  ----------------------------------------
      1 C                    -0.210713
      2 C                    -0.443638
      3 C                    -0.071005
      4 C                    -0.079892
      5 C                    -0.515447
      6 C                     0.074215
      7 Cl                    0.549490
      8 Br                   -0.234393
      9 I                     0.107355
     10 I                     0.105879
     11 Cl                    0.603528
     12 I                     0.114620
  ----------------------------------------
  Sum of atomic charges =     0.000000

 -----------------------------------------------------------------
                    Cartesian Multipole Moments
 -----------------------------------------------------------------
    Charge (ESU x 10^10)
                -0.0000
    Dipole Moment (Debye)
         X       0.2122      Y      -0.0000      Z       0.3188
       Tot       0.3830
    Quadrupole Moments (Debye-Ang)
        XX    -158.4100     XY      -0.0000     YY    -164.3764
        XZ       1.5680     YZ      -0.0000     ZZ    -153.1682
    Octopole Moments (Debye-Ang^2)
       XXX    -667.3486    XXY      -0.0000    XYY    -233.2825
       YYY      -0.0000    XXZ    -132.8880    XYZ      -0.0000
       YYZ    -155.6029    XZZ    -214.0564    YZZ      -0.0000
       ZZZ    -437.7346
    Hexadecapole Moments (Debye-Ang^3)
      XXXX   -5651.2559   XXXY      -0.0000   XXYY   -1050.1635
      XYYY      -0.0000   YYYY    -214.0743   XXXZ    -709.0408
      XXYZ      -0.0000   XYYZ    -278.0556   YYYZ      -0.0000
      XXZZ   -1983.4260   XYZZ      -0.0000   YYZZ   -1164.6659
      XZZZ    -776.0418   YZZZ      -0.0000   ZZZZ   -6140.8083
 -----------------------------------------------------------------
 Calculating analytic gradient of the SCF energy
 Gradient of SCF Energy
            1           2           3           4           5           6
    1  -0.0003200   0.0000736   0.0000570  -0.0000100   0.0001325   0.0001065
    2   0.0000000  -0.0000000   0.0000000  -0.0000000  -0.0000000   0.0000000
    3   0.0000586  -0.0002707   0.0000266   0.0000641  -0.0003316   0.0003466
            7           8           9          10          11          12
    1  -0.0000475  -0.0001312   0.0003703  -0.0001038  -0.0002709   0.0001436
    2   0.0000000   0.0000000  -0.0000000  -0.0000000  -0.0000000  -0.0000000
    3   0.0006283  -0.0005085   0.0000508  -0.0001462  -0.0000119   0.0000940
 Max gradient component =       6.283E-04
 RMS gradient           =       1.972E-04
 Gradient time:  CPU 87.33 s  wall 21.95 s
 Geometry Optimization Parameters
   NAtoms,    NIC,     NZ,  NCons,   NDum,   NFix, NCnnct, MaxDiis
       12      78      12       0       0       0       0       0

 Cartesian Hessian Update
 Hessian updated using BFGS update


** GEOMETRY OPTIMIZATION IN DELOCALIZED INTERNAL COORDINATES **
   Searching for a Minimum

   Optimization Cycle:   5

                       Coordinates (Angstroms)
     ATOM                X               Y               Z
      1  C        -0.0036518707    0.0000000000    0.0000342978
      2  C        -0.0045972613    0.0000000000    1.4037623298
      3  C         1.2084943805    0.0000000000    2.1125237862
      4  C         2.4254061267    0.0000000000    1.4067949022
      5  C         2.4169463226    0.0000000000    0.0014619918
      6  C         1.2061986935    0.0000000000   -0.7085451077
      7  Cl       -1.5163861116    0.0000000000   -0.8576244939
      8  Br       -1.6786658400    0.0000000000    2.3095834695
      9  I         1.1813979300    0.0000000000    4.2442416947
     10  I         4.3018833909    0.0000000000    2.4346275492
     11  Cl        3.9197404784    0.0000000000   -0.8783151893
     12  I         1.2017009891    0.0000000000   -2.8356952302
   Point Group: c1    Number of degrees of freedom:    30


   Energy is -24481.792611910

 Hessian updated using BFGS update

 17 Hessian modes will be used to form the next step
  Hessian Eigenvalues:
     0.118027    0.123699    0.125037    0.200108    0.239891    0.248858
     0.249883    0.320050    0.334625    0.356403    0.424647    0.426514
     0.442412    0.446765    0.464639    0.546255    0.621188

 Minimum search - taking simple RFO step
 Searching for Lamda that Minimizes Along All modes
 Value Taken    Lamda =  -0.00001380
 Step Taken.  Stepsize is  0.006644

                             Maximum     Tolerance    Cnvgd?
         Gradient           0.001581      0.000300      NO
         Displacement       0.003452      0.001200      NO
         Energy change     -0.000025      0.000001      NO


 New Cartesian Coordinates Obtained by Inverse Iteration

 Displacement from previous Coordinates is:  0.015302
 ----------------------------------------------------------------
             Standard Nuclear Orientation (Angstroms)
    I     Atom           X                Y                Z
 ----------------------------------------------------------------
    1      C      -0.0034846361     0.0000000000    -0.0003166177
    2      C      -0.0047014277     0.0000000000     1.4040313201
    3      C       1.2085234050     0.0000000000     2.1126211998
    4      C       2.4258930761     0.0000000000     1.4070110567
    5      C       2.4171885935     0.0000000000     0.0013181823
    6      C       1.2062128160     0.0000000000    -0.7090652423
    7      Cl     -1.5145839066     0.0000000000    -0.8616563261
    8      Br     -1.6770367913     0.0000000000     2.3138490934
    9      I       1.1784418517     0.0000000000     4.2448672276
   10      I       4.3031974436     0.0000000000     2.4361434956
   11      Cl      3.9201168804     0.0000000000    -0.8790164903
   12      I       1.1986999234     0.0000000000    -2.8369368991
 ----------------------------------------------------------------
 Nuclear Repulsion Energy =        3792.58975641 hartrees
 There are      132 alpha and      132 beta electrons
 Applying Cartesian multipole field
    Component          Value
    ---------          -----
     (2,0,0)        1.00000E-11
     (0,2,0)        2.00000E-11
     (0,0,2)       -3.00000E-11
 Nucleus-field energy     =    -0.0000001525 hartrees
 Requested basis set is 6-311++G(d,p)
 There are 153 shells and 426 basis functions
 A cutoff of  1.0D-11 yielded   6969 shell pairs
 There are     60547 function pairs (     67438 Cartesian)
 Smallest overlap matrix eigenvalue = 4.83E-07

 Q-Chem warning in module stvman/mkSTV.C, line 318:

 Overlap eigenvalue is smaller than square root of threshold
 Use THRESH >= 12 to get rid of this warning

 Linear dependence detected in AO basis
 Tighter screening thresholds may be required for diffuse basis sets
 Use S2THRESH > 14 and THRESH = 14 in case of SCF convergence issues
 Number of orthogonalized atomic orbitals = 424
 Maximum deviation from orthogonality = 1.166E-10
 Guess MOs from SCF MO coefficient file

 -----------------------------------------------------------------------
  General SCF calculation program by
  Eric Jon Sundstrom, Paul Horn, Yuezhi Mao, Dmitri Zuev, Alec White,
  David Stuck, Shaama M.S., Shane Yost, Joonho Lee, David Small,
  Daniel Levine, Susi Lehtola, Hugh Burton, Evgeny Epifanovsky,
  Bang C. Huynh
 -----------------------------------------------------------------------
 Exchange:     0.2000 Hartree-Fock + 0.0800 Slater + 0.7200 B88
 Correlation:  0.1900 VWN1RPA + 0.8100 LYP
 Using SG-1 standard quadrature grid
 Size of previous SCF MO coefficient file: 362096 (expected); 362950 (actual). 

 Q-Chem warning in module libgscf/gen_scfman/rhf.C, line 618:

 Inconsistent size for SCF MO coefficient file.  Please check basis and PURECART setting.

 using 4 threads for integral computing
 -------------------------------------------------------
 OpenMP Integral computing Module                
 Release: version 2.0, May 2017, Q-Chem Inc. Pleasanton 
 -------------------------------------------------------
 A restricted SCF calculation will be
 performed using DIIS
 SCF converges when DIIS error is below 1.0e-08
 ---------------------------------------
  Cycle       Energy         DIIS error
 ---------------------------------------
    1  -24481.7926075530      1.88e-05  
    2  -24481.7926148748      6.43e-06  
    3  -24481.7926131564      1.04e-05  
    4  -24481.7926158182      1.94e-06  
    5  -24481.7926159082      4.98e-07  
    6  -24481.7926159129      2.26e-07  
    7  -24481.7926159132      9.25e-08  
    8  -24481.7926159130      2.50e-08  
    9  -24481.7926159146      6.03e-09  Convergence criterion met
 ---------------------------------------
 SCF time:   CPU 172.71s  wall 47.00s 
 SCF   energy in the final basis set =   -24481.7926159146
 Total energy in the final basis set =   -24481.7926159146

 --------------------------------------------------------------

                    Orbital Energies (a.u.)
 --------------------------------------------------------------

 Alpha MOs
 -- Occupied --
**************************-482.8561-176.3206-176.3199-176.3195-165.7245
********-165.7233-165.7222-165.7220-165.7216-165.7213-165.7211-165.7209
********-101.5823 -62.5089 -56.3297 -56.3255 -56.3251 -35.8170 -35.8164
-35.8159 -31.3106 -31.3099 -31.3094 -31.3042 -31.3037 -31.3036 -31.3031
-31.3031 -31.3026 -22.9610 -22.9603 -22.9598 -22.9596 -22.9592 -22.9589
-22.9585 -22.9584 -22.9581 -22.9547 -22.9547 -22.9541 -22.9541 -22.9536
-22.9536 -10.2892 -10.2888 -10.2811 -10.2740 -10.2726 -10.2714  -9.4974
 -9.4973  -8.7178  -7.2623  -7.2622  -7.2523  -7.2521  -7.2512  -7.2512
 -6.5501  -6.5363  -6.5353  -6.3664  -6.3658  -6.3653  -4.7795  -4.7788
 -4.7783  -4.7640  -4.7635  -4.7630  -4.7629  -4.7625  -4.7620  -2.6608
 -2.6572  -2.6564  -2.6453  -2.6453  -2.0452  -2.0445  -2.0439  -2.0405
 -2.0399  -2.0398  -2.0395  -2.0392  -2.0387  -2.0264  -2.0263  -2.0260
 -2.0258  -2.0254  -2.0253  -0.9540  -0.9136  -0.8754  -0.8339  -0.8024
 -0.7549  -0.7110  -0.6816  -0.6575  -0.6196  -0.6021  -0.5516  -0.5138
 -0.4675  -0.4632  -0.4555  -0.4157  -0.4030  -0.3993  -0.3804  -0.3797
 -0.3566  -0.3556  -0.3368  -0.3275  -0.3270  -0.2957  -0.2953  -0.2907
 -0.2767  -0.2645  -0.2595  -0.2511
 -- Virtual --
 -0.1097  -0.0720  -0.0680  -0.0663  -0.0465  -0.0198  -0.0066   0.0121
  0.0140   0.0309   0.0342   0.0462   0.0547   0.0588   0.0595   0.0723
  0.0738   0.0777   0.0804   0.0835   0.0931   0.0949   0.1010   0.1091
  0.1171   0.1172   0.1249   0.1366   0.1388   0.1541   0.1565   0.1646
  0.1669   0.1716   0.1752   0.1816   0.1921   0.1962   0.2012   0.2046
  0.2084   0.2147   0.2195   0.2330   0.2385   0.2389   0.2531   0.2623
  0.2675   0.2734   0.2829   0.2843   0.2886   0.3037   0.3508   0.3703
  0.3760   0.3794   0.3819   0.3901   0.3945   0.3996   0.4058   0.4154
  0.4223   0.4238   0.4309   0.4355   0.4369   0.4546   0.4657   0.4695
  0.4715   0.4872   0.4934   0.5016   0.5071   0.5103   0.5121   0.5150
  0.5296   0.5394   0.5461   0.5519   0.5580   0.5720   0.5764   0.5893
  0.5951   0.6084   0.6263   0.6320   0.6597   0.6808   0.7009   0.7138
  0.7203   0.7273   0.7445   0.7616   0.7672   0.7773   0.8141   0.8241
  0.8253   0.8278   0.8400   0.8480   0.8486   0.8620   0.8917   0.9051
  0.9189   0.9346   0.9347   0.9415   0.9469   0.9684   1.0259   1.0594
  1.0645   1.0824   1.1188   1.1407   1.1674   1.1790   1.2123   1.2226
  1.2390   1.2442   1.2827   1.3321   1.3396   1.3603   1.3767   1.3806
  1.3818   1.4158   1.4410   1.4515   1.4682   1.4817   1.4853   1.5368
  1.5410   1.5899   1.6081   1.7227   1.7295   1.7587   1.7770   1.8156
  1.8168   1.8420   1.8453   1.9094   2.0000   2.0150   2.0764   2.1097
  2.1740   2.2075   2.2261   2.2448   2.2497   2.2567   2.2630   2.2838
  2.2975   2.4030   2.4507   2.4838   2.5382   2.5597   2.5695   2.7005
  2.7194   2.7752   2.8173   2.8261   2.8861   3.0027   3.0236   3.0367
  3.0564   3.1602   3.1982   3.3806   3.4236   3.6196   3.8008   3.8441
  3.9432   3.9606   3.9654   3.9767   3.9882   3.9942   4.0199   4.0272
  4.0291   4.0365   4.0577   4.0895   4.0977   4.1538   4.1714   4.2422
  4.2477   4.2840   4.3074   4.3951   4.4288   4.4661   4.5706   4.7855
  5.9978   6.0179   6.0451   6.0762   6.0976   6.1092   6.1407   6.1551
  6.1980   6.7414   7.5543   7.6587   7.7373   9.7452   9.7840  23.1755
 23.7541  23.7579  23.9055  23.9159  23.9868  25.8088  25.8209  26.1458
 26.1670  26.5911  26.6154  27.8525  27.8955  27.9612  28.3382  28.3532
 28.3742  28.3976  28.4038  28.4158  28.4196  28.4364  28.4467  28.5216
 28.5279  28.5298  28.5390  28.5419  28.5521  28.5588  28.5605  28.5668
 28.5944  28.6188  28.6343  28.6897  28.7248  28.7589  47.9940 127.8806
127.8917 127.9079 127.9324 127.9399 127.9472 127.9627 127.9694 127.9925
151.6492 151.6853 151.7412 215.7345 215.7805 289.7510 289.8558 289.9616
********1901.81171901.84951901.9079
 --------------------------------------------------------------

          Ground-State Mulliken Net Atomic Charges

     Atom                 Charge (a.u.)
  ----------------------------------------
      1 C                    -0.208417
      2 C                    -0.444578
      3 C                    -0.074384
      4 C                    -0.077075
      5 C                    -0.514661
      6 C                     0.072324
      7 Cl                    0.549617
      8 Br                   -0.234274
      9 I                     0.107277
     10 I                     0.106061
     11 Cl                    0.603329
     12 I                     0.114780
  ----------------------------------------
  Sum of atomic charges =     0.000000

 -----------------------------------------------------------------
                    Cartesian Multipole Moments
 -----------------------------------------------------------------
    Charge (ESU x 10^10)
                -0.0000
    Dipole Moment (Debye)
         X       0.2068      Y       0.0000      Z       0.3210
       Tot       0.3819
    Quadrupole Moments (Debye-Ang)
        XX    -158.4481     XY       0.0000     YY    -164.3861
        XZ       1.5645     YZ      -0.0000     ZZ    -153.1296
    Octopole Moments (Debye-Ang^2)
       XXX    -667.0850    XXY       0.0000    XYY    -233.2312
       YYY       0.0000    XXZ    -132.8752    XYZ       0.0000
       YYZ    -155.6529    XZZ    -214.2237    YZZ      -0.0000
       ZZZ    -437.8006
    Hexadecapole Moments (Debye-Ang^3)
      XXXX   -5650.3824   XXXY       0.0000   XXYY   -1050.0405
      XYYY       0.0000   YYYY    -214.0976   XXXZ    -708.9011
      XXYZ       0.0000   XYYZ    -278.1810   YYYZ      -0.0000
      XXZZ   -1984.2626   XYZZ       0.0000   YYZZ   -1165.7336
      XZZZ    -776.9182   YZZZ      -0.0000   ZZZZ   -6146.1875
 -----------------------------------------------------------------
 Calculating analytic gradient of the SCF energy
 Gradient of SCF Energy
            1           2           3           4           5           6
    1  -0.0001458   0.0000710  -0.0000554   0.0000889   0.0000989  -0.0000590
    2   0.0000000  -0.0000000   0.0000000  -0.0000000  -0.0000000   0.0000000
    3  -0.0001202   0.0000377   0.0001033   0.0001131  -0.0003158   0.0000832
            7           8           9          10          11          12
    1   0.0001397  -0.0000161  -0.0000425   0.0002650  -0.0001091  -0.0002357
    2  -0.0000000  -0.0000000  -0.0000000  -0.0000000   0.0000000  -0.0000000
    3  -0.0000882   0.0001963   0.0001264   0.0000675  -0.0001202  -0.0000831
 Max gradient component =       3.158E-04
 RMS gradient           =       1.111E-04
 Gradient time:  CPU 87.52 s  wall 22.00 s
 Geometry Optimization Parameters
   NAtoms,    NIC,     NZ,  NCons,   NDum,   NFix, NCnnct, MaxDiis
       12      78      12       0       0       0       0       0

 Cartesian Hessian Update
 Hessian updated using BFGS update


** GEOMETRY OPTIMIZATION IN DELOCALIZED INTERNAL COORDINATES **
   Searching for a Minimum

   Optimization Cycle:   6

                       Coordinates (Angstroms)
     ATOM                X               Y               Z
      1  C        -0.0034846361    0.0000000000   -0.0003166177
      2  C        -0.0047014277    0.0000000000    1.4040313201
      3  C         1.2085234050    0.0000000000    2.1126211998
      4  C         2.4258930761    0.0000000000    1.4070110567
      5  C         2.4171885935    0.0000000000    0.0013181823
      6  C         1.2062128160    0.0000000000   -0.7090652423
      7  Cl       -1.5145839066    0.0000000000   -0.8616563261
      8  Br       -1.6770367913    0.0000000000    2.3138490934
      9  I         1.1784418517    0.0000000000    4.2448672276
     10  I         4.3031974436    0.0000000000    2.4361434956
     11  Cl        3.9201168804    0.0000000000   -0.8790164903
     12  I         1.1986999234    0.0000000000   -2.8369368991
   Point Group: c1    Number of degrees of freedom:    30


   Energy is -24481.792615915

 Hessian updated using BFGS update

 18 Hessian modes will be used to form the next step
  Hessian Eigenvalues:
     0.123349    0.124769    0.131018    0.200844    0.241497    0.249193
     0.249889    0.258744    0.316537    0.334755    0.396618    0.425174
     0.431934    0.434768    0.464133    0.471691    0.576412    0.623505

 Minimum search - taking simple RFO step
 Searching for Lamda that Minimizes Along All modes
 Value Taken    Lamda =  -0.00000291
 Step Taken.  Stepsize is  0.002985

                             Maximum     Tolerance    Cnvgd?
         Gradient           0.000710      0.000300      NO
         Displacement       0.001517      0.001200      NO
         Energy change     -0.000004      0.000001      NO


 New Cartesian Coordinates Obtained by Inverse Iteration

 Displacement from previous Coordinates is:  0.006472
 ----------------------------------------------------------------
             Standard Nuclear Orientation (Angstroms)
    I     Atom           X                Y                Z
 ----------------------------------------------------------------
    1      C      -0.0036554866     0.0000000000    -0.0003063892
    2      C      -0.0048146208     0.0000000000     1.4039672325
    3      C       1.2083992913     0.0000000000     2.1122814347
    4      C       2.4253759352     0.0000000000     1.4066833094
    5      C       2.4168899962     0.0000000000     0.0014224323
    6      C       1.2061301326     0.0000000000    -0.7091810668
    7      Cl     -1.5155219522     0.0000000000    -0.8605155161
    8      Br     -1.6769116546     0.0000000000     2.3138050983
    9      I       1.1797219507     0.0000000000     4.2440414753
   10      I       4.3019734696     0.0000000000     2.4353084009
   11      Cl      3.9204692624     0.0000000000    -0.8778939348
   12      I       1.2004109041     0.0000000000    -2.8367624765
 ----------------------------------------------------------------
 Nuclear Repulsion Energy =        3793.25774789 hartrees
 There are      132 alpha and      132 beta electrons
 Applying Cartesian multipole field
    Component          Value
    ---------          -----
     (2,0,0)        1.00000E-11
     (0,2,0)        2.00000E-11
     (0,0,2)       -3.00000E-11
 Nucleus-field energy     =    -0.0000001524 hartrees
 Requested basis set is 6-311++G(d,p)
 There are 153 shells and 426 basis functions
 A cutoff of  1.0D-11 yielded   6971 shell pairs
 There are     60565 function pairs (     67456 Cartesian)
 Smallest overlap matrix eigenvalue = 4.82E-07

 Q-Chem warning in module stvman/mkSTV.C, line 318:

 Overlap eigenvalue is smaller than square root of threshold
 Use THRESH >= 12 to get rid of this warning

 Linear dependence detected in AO basis
 Tighter screening thresholds may be required for diffuse basis sets
 Use S2THRESH > 14 and THRESH = 14 in case of SCF convergence issues
 Number of orthogonalized atomic orbitals = 424
 Maximum deviation from orthogonality = 9.399E-11
 Guess MOs from SCF MO coefficient file

 -----------------------------------------------------------------------
  General SCF calculation program by
  Eric Jon Sundstrom, Paul Horn, Yuezhi Mao, Dmitri Zuev, Alec White,
  David Stuck, Shaama M.S., Shane Yost, Joonho Lee, David Small,
  Daniel Levine, Susi Lehtola, Hugh Burton, Evgeny Epifanovsky,
  Bang C. Huynh
 -----------------------------------------------------------------------
 Exchange:     0.2000 Hartree-Fock + 0.0800 Slater + 0.7200 B88
 Correlation:  0.1900 VWN1RPA + 0.8100 LYP
 Using SG-1 standard quadrature grid
 Size of previous SCF MO coefficient file: 362096 (expected); 362950 (actual). 

 Q-Chem warning in module libgscf/gen_scfman/rhf.C, line 618:

 Inconsistent size for SCF MO coefficient file.  Please check basis and PURECART setting.

 using 4 threads for integral computing
 -------------------------------------------------------
 OpenMP Integral computing Module                
 Release: version 2.0, May 2017, Q-Chem Inc. Pleasanton 
 -------------------------------------------------------
 A restricted SCF calculation will be
 performed using DIIS
 SCF converges when DIIS error is below 1.0e-08
 ---------------------------------------
  Cycle       Energy         DIIS error
 ---------------------------------------
    1  -24481.7926157588      9.15e-06  
    2  -24481.7926167915      4.25e-06  
    3  -24481.7926159660      7.12e-06  
    4  -24481.7926172347      5.47e-07  
    5  -24481.7926172404      2.10e-07  
    6  -24481.7926172415      9.95e-08  
    7  -24481.7926172413      3.63e-08  
    8  -24481.7926172431      8.61e-09  Convergence criterion met
 ---------------------------------------
 SCF time:   CPU 155.02s  wall 42.00s 
 SCF   energy in the final basis set =   -24481.7926172431
 Total energy in the final basis set =   -24481.7926172431

 --------------------------------------------------------------

                    Orbital Energies (a.u.)
 --------------------------------------------------------------

 Alpha MOs
 -- Occupied --
**************************-482.8560-176.3206-176.3199-176.3194-165.7245
********-165.7233-165.7222-165.7220-165.7215-165.7213-165.7211-165.7208
********-101.5823 -62.5089 -56.3297 -56.3255 -56.3251 -35.8170 -35.8164
-35.8159 -31.3106 -31.3099 -31.3094 -31.3042 -31.3037 -31.3036 -31.3031
-31.3030 -31.3026 -22.9610 -22.9603 -22.9598 -22.9596 -22.9592 -22.9589
-22.9585 -22.9584 -22.9580 -22.9547 -22.9547 -22.9541 -22.9541 -22.9536
-22.9536 -10.2892 -10.2888 -10.2811 -10.2739 -10.2724 -10.2714  -9.4974
 -9.4972  -8.7178  -7.2623  -7.2621  -7.2523  -7.2521  -7.2512  -7.2512
 -6.5501  -6.5363  -6.5353  -6.3664  -6.3658  -6.3653  -4.7795  -4.7788
 -4.7783  -4.7641  -4.7635  -4.7630  -4.7629  -4.7625  -4.7619  -2.6608
 -2.6572  -2.6564  -2.6453  -2.6453  -2.0452  -2.0444  -2.0438  -2.0405
 -2.0399  -2.0398  -2.0394  -2.0392  -2.0387  -2.0264  -2.0263  -2.0259
 -2.0258  -2.0254  -2.0252  -0.9540  -0.9136  -0.8754  -0.8339  -0.8025
 -0.7550  -0.7111  -0.6816  -0.6575  -0.6196  -0.6021  -0.5516  -0.5138
 -0.4675  -0.4632  -0.4556  -0.4157  -0.4030  -0.3993  -0.3804  -0.3797
 -0.3566  -0.3556  -0.3369  -0.3275  -0.3270  -0.2957  -0.2953  -0.2907
 -0.2767  -0.2645  -0.2595  -0.2510
 -- Virtual --
 -0.1096  -0.0720  -0.0680  -0.0662  -0.0464  -0.0198  -0.0066   0.0121
  0.0140   0.0309   0.0341   0.0462   0.0547   0.0588   0.0595   0.0723
  0.0738   0.0776   0.0804   0.0835   0.0931   0.0949   0.1010   0.1091
  0.1171   0.1172   0.1249   0.1366   0.1388   0.1540   0.1566   0.1646
  0.1669   0.1716   0.1753   0.1817   0.1921   0.1963   0.2012   0.2046
  0.2084   0.2148   0.2195   0.2330   0.2384   0.2389   0.2531   0.2623
  0.2675   0.2734   0.2830   0.2843   0.2887   0.3038   0.3508   0.3703
  0.3760   0.3794   0.3820   0.3902   0.3944   0.3996   0.4059   0.4154
  0.4223   0.4238   0.4309   0.4355   0.4369   0.4546   0.4658   0.4698
  0.4715   0.4873   0.4934   0.5016   0.5071   0.5102   0.5121   0.5151
  0.5296   0.5395   0.5462   0.5519   0.5580   0.5720   0.5764   0.5894
  0.5954   0.6087   0.6263   0.6320   0.6598   0.6810   0.7010   0.7139
  0.7205   0.7275   0.7446   0.7616   0.7672   0.7774   0.8141   0.8240
  0.8253   0.8279   0.8401   0.8480   0.8487   0.8620   0.8918   0.9051
  0.9189   0.9346   0.9348   0.9415   0.9469   0.9684   1.0260   1.0594
  1.0646   1.0824   1.1189   1.1409   1.1675   1.1792   1.2122   1.2227
  1.2391   1.2442   1.2827   1.3322   1.3396   1.3603   1.3769   1.3807
  1.3820   1.4158   1.4411   1.4518   1.4682   1.4819   1.4854   1.5371
  1.5410   1.5899   1.6083   1.7227   1.7296   1.7587   1.7773   1.8157
  1.8169   1.8421   1.8455   1.9095   2.0002   2.0150   2.0766   2.1098
  2.1742   2.2077   2.2262   2.2449   2.2499   2.2567   2.2632   2.2840
  2.2975   2.4031   2.4508   2.4840   2.5383   2.5597   2.5696   2.7005
  2.7195   2.7754   2.8174   2.8261   2.8862   3.0028   3.0237   3.0369
  3.0568   3.1604   3.1984   3.3808   3.4237   3.6199   3.8009   3.8443
  3.9432   3.9606   3.9655   3.9767   3.9882   3.9942   4.0200   4.0273
  4.0292   4.0366   4.0577   4.0896   4.0978   4.1538   4.1717   4.2423
  4.2479   4.2841   4.3075   4.3952   4.4291   4.4663   4.5709   4.7858
  5.9978   6.0179   6.0452   6.0761   6.0977   6.1093   6.1410   6.1552
  6.1985   6.7415   7.5543   7.6587   7.7374   9.7452   9.7839  23.1755
 23.7546  23.7582  23.9064  23.9162  23.9875  25.8088  25.8209  26.1460
 26.1669  26.5912  26.6155  27.8528  27.8956  27.9614  28.3382  28.3532
 28.3743  28.3976  28.4038  28.4159  28.4197  28.4366  28.4470  28.5215
 28.5279  28.5299  28.5389  28.5419  28.5521  28.5588  28.5606  28.5669
 28.5944  28.6188  28.6345  28.6899  28.7248  28.7591  47.9941 127.8807
127.8917 127.9080 127.9324 127.9399 127.9473 127.9629 127.9694 127.9928
151.6494 151.6854 151.7414 215.7346 215.7805 289.7510 289.8558 289.9617
********1901.81201901.84961901.9081
 --------------------------------------------------------------

          Ground-State Mulliken Net Atomic Charges

     Atom                 Charge (a.u.)
  ----------------------------------------
      1 C                    -0.206944
      2 C                    -0.445104
      3 C                    -0.074862
      4 C                    -0.077726
      5 C                    -0.515627
      6 C                     0.073577
      7 Cl                    0.549562
      8 Br                   -0.234265
      9 I                     0.107258
     10 I                     0.105965
     11 Cl                    0.603368
     12 I                     0.114797
  ----------------------------------------
  Sum of atomic charges =     0.000000

 -----------------------------------------------------------------
                    Cartesian Multipole Moments
 -----------------------------------------------------------------
    Charge (ESU x 10^10)
                -0.0000
    Dipole Moment (Debye)
         X       0.2090      Y      -0.0000      Z       0.3208
       Tot       0.3829
    Quadrupole Moments (Debye-Ang)
        XX    -158.4429     XY      -0.0000     YY    -164.3811
        XZ       1.5586     YZ      -0.0000     ZZ    -153.1365
    Octopole Moments (Debye-Ang^2)
       XXX    -667.2233    XXY      -0.0000    XYY    -233.2579
       YYY      -0.0000    XXZ    -132.8804    XYZ      -0.0000
       YYZ    -155.6253    XZZ    -214.1950    YZZ       0.0000
       ZZZ    -437.7798
    Hexadecapole Moments (Debye-Ang^3)
      XXXX   -5650.1789   XXXY      -0.0000   XXYY   -1049.9482
      XYYY      -0.0000   YYYY    -214.0845   XXXZ    -708.6619
      XXYZ      -0.0000   XYYZ    -278.0060   YYYZ      -0.0000
      XXZZ   -1983.7988   XYZZ      -0.0000   YYZZ   -1165.2931
      XZZZ    -776.4250   YZZZ      -0.0000   ZZZZ   -6144.0367
 -----------------------------------------------------------------
 Calculating analytic gradient of the SCF energy
 Gradient of SCF Energy
            1           2           3           4           5           6
    1  -0.0001372   0.0000730   0.0000398  -0.0000321   0.0000431   0.0000024
    2  -0.0000000   0.0000000   0.0000000  -0.0000000  -0.0000000  -0.0000000
    3  -0.0000331   0.0000546  -0.0000215   0.0000046  -0.0000934   0.0000600
            7           8           9          10          11          12
    1  -0.0000090   0.0000281   0.0000970   0.0000146  -0.0000571  -0.0000626
    2  -0.0000000   0.0000000  -0.0000000  -0.0000000   0.0000000  -0.0000000
    3   0.0000749   0.0001088  -0.0000156  -0.0000796  -0.0000090  -0.0000507
 Max gradient component =       1.372E-04
 RMS gradient           =       4.997E-05
 Gradient time:  CPU 87.36 s  wall 21.95 s
 Geometry Optimization Parameters
   NAtoms,    NIC,     NZ,  NCons,   NDum,   NFix, NCnnct, MaxDiis
       12      78      12       0       0       0       0       0

 Cartesian Hessian Update
 Hessian updated using BFGS update


** GEOMETRY OPTIMIZATION IN DELOCALIZED INTERNAL COORDINATES **
   Searching for a Minimum

   Optimization Cycle:   7

                       Coordinates (Angstroms)
     ATOM                X               Y               Z
      1  C        -0.0036554866    0.0000000000   -0.0003063892
      2  C        -0.0048146208    0.0000000000    1.4039672325
      3  C         1.2083992913    0.0000000000    2.1122814347
      4  C         2.4253759352    0.0000000000    1.4066833094
      5  C         2.4168899962    0.0000000000    0.0014224323
      6  C         1.2061301326    0.0000000000   -0.7091810668
      7  Cl       -1.5155219522    0.0000000000   -0.8605155161
      8  Br       -1.6769116546    0.0000000000    2.3138050983
      9  I         1.1797219507    0.0000000000    4.2440414753
     10  I         4.3019734696    0.0000000000    2.4353084009
     11  Cl        3.9204692624    0.0000000000   -0.8778939348
     12  I         1.2004109041    0.0000000000   -2.8367624765
   Point Group: c1    Number of degrees of freedom:    30


   Energy is -24481.792617243

 Hessian updated using BFGS update

 19 Hessian modes will be used to form the next step
  Hessian Eigenvalues:
     0.120158    0.124754    0.131416    0.199650    0.239163    0.249190
     0.249785    0.249975    0.280303    0.314069    0.334867    0.394658
     0.425807    0.431130    0.442767    0.463119    0.506158    0.561037
     0.620129

 Minimum search - taking simple RFO step
 Searching for Lamda that Minimizes Along All modes
 Value Taken    Lamda =   0.00000000
 Step Taken.  Stepsize is  0.000755

                             Maximum     Tolerance    Cnvgd?
         Gradient           0.000123      0.000300     YES
         Displacement       0.000334      0.001200     YES
         Energy change     -0.000001      0.000001      NO


                       Distance Matrix (Angstroms)
             C (  1)   C (  2)   C (  3)   C (  4)   C (  5)   C (  6)
   C (  2)  1.404274
   C (  3)  2.435591  1.404848
   C (  4)  2.807101  2.430192  1.406734
   C (  5)  2.420546  2.798533  2.432319  1.405286
   C (  6)  1.402171  2.435525  2.821463  2.442016  1.403886
   Cl(  7)  1.739454  2.722153  4.032030  4.546522  4.025767  2.725856
   Br(  8)  2.855678  1.903605  2.892340  4.201385  4.701736  4.177365
   I (  9)  4.406231  3.077198  2.131953  3.098751  4.419321  4.953293
   I ( 10)  4.946783  4.428554  3.110393  2.140021  3.078529  4.412716
   Cl( 11)  4.021059  4.540346  4.036889  2.730311  1.741823  2.719577
   I ( 12)  3.081438  4.408668  4.949050  4.416715  3.087898  2.127589
             Cl(  7)   Br(  8)   I (  9)   I ( 10)   Cl( 11)
   Br(  8)  3.178421
   I (  9)  5.772421  3.447632
   I ( 10)  6.686233  5.980120  3.608320
   Cl( 11)  5.436019  6.443416  5.809124  3.335094
   I ( 12)  3.358846  5.899774  7.080834  6.116733  3.351997

 Final energy is   -24481.792617243082     


 ******************************
 **  OPTIMIZATION CONVERGED  **
 ******************************

                       Coordinates (Angstroms)
     ATOM                X               Y               Z
      1  C        -0.0036554866    0.0000000000   -0.0003063892
      2  C        -0.0048146208    0.0000000000    1.4039672325
      3  C         1.2083992913    0.0000000000    2.1122814347
      4  C         2.4253759352    0.0000000000    1.4066833094
      5  C         2.4168899962    0.0000000000    0.0014224323
      6  C         1.2061301326    0.0000000000   -0.7091810668
      7  Cl       -1.5155219522    0.0000000000   -0.8605155161
      8  Br       -1.6769116546    0.0000000000    2.3138050983
      9  I         1.1797219507    0.0000000000    4.2440414753
     10  I         4.3019734696    0.0000000000    2.4353084009
     11  Cl        3.9204692624    0.0000000000   -0.8778939348
     12  I         1.2004109041    0.0000000000   -2.8367624765

Z-matrix Print:
$molecule
0 1
I 
C  1 2.131953
C  2 1.404848 1 119.507068
C  3 1.404274 2 120.230495 1 -180.000000 0
C  4 1.402171 3 120.415492 2 -0.000000 0
C  5 1.403886 4 119.222829 3 -0.000000 0
C  6 1.405286 5 120.754960 4 -0.000000 0
Cl 4 1.739454 3 119.591354 2 -180.000000 0
Cl 6 1.741823 5 119.271272 4 -180.000000 0
Br 3 1.903605 2 121.170281 1 -0.000000 0
I  5 2.127589 4 120.214180 3 -180.000000 0
I  7 2.140021 6 119.074590 5 -180.000000 0
$end


 --------------------------------------------------------------

                    Orbital Energies (a.u.)
 --------------------------------------------------------------

 Alpha MOs
 -- Occupied --
**************************-482.8560-176.3206-176.3199-176.3194-165.7245
********-165.7233-165.7222-165.7220-165.7215-165.7213-165.7211-165.7208
********-101.5823 -62.5089 -56.3297 -56.3255 -56.3251 -35.8170 -35.8164
-35.8159 -31.3106 -31.3099 -31.3094 -31.3042 -31.3037 -31.3036 -31.3031
-31.3030 -31.3026 -22.9610 -22.9603 -22.9598 -22.9596 -22.9592 -22.9589
-22.9585 -22.9584 -22.9580 -22.9547 -22.9547 -22.9541 -22.9541 -22.9536
-22.9536 -10.2892 -10.2888 -10.2811 -10.2739 -10.2724 -10.2714  -9.4974
 -9.4972  -8.7178  -7.2623  -7.2621  -7.2523  -7.2521  -7.2512  -7.2512
 -6.5501  -6.5363  -6.5353  -6.3664  -6.3658  -6.3653  -4.7795  -4.7788
 -4.7783  -4.7641  -4.7635  -4.7630  -4.7629  -4.7625  -4.7619  -2.6608
 -2.6572  -2.6564  -2.6453  -2.6453  -2.0452  -2.0444  -2.0438  -2.0405
 -2.0399  -2.0398  -2.0394  -2.0392  -2.0387  -2.0264  -2.0263  -2.0259
 -2.0258  -2.0254  -2.0252  -0.9540  -0.9136  -0.8754  -0.8339  -0.8025
 -0.7550  -0.7111  -0.6816  -0.6575  -0.6196  -0.6021  -0.5516  -0.5138
 -0.4675  -0.4632  -0.4556  -0.4157  -0.4030  -0.3993  -0.3804  -0.3797
 -0.3566  -0.3556  -0.3369  -0.3275  -0.3270  -0.2957  -0.2953  -0.2907
 -0.2767  -0.2645  -0.2595  -0.2510
 -- Virtual --
 -0.1096  -0.0720  -0.0680  -0.0662  -0.0464  -0.0198  -0.0066   0.0121
  0.0140   0.0309   0.0341   0.0462   0.0547   0.0588   0.0595   0.0723
  0.0738   0.0776   0.0804   0.0835   0.0931   0.0949   0.1010   0.1091
  0.1171   0.1172   0.1249   0.1366   0.1388   0.1540   0.1566   0.1646
  0.1669   0.1716   0.1753   0.1817   0.1921   0.1963   0.2012   0.2046
  0.2084   0.2148   0.2195   0.2330   0.2384   0.2389   0.2531   0.2623
  0.2675   0.2734   0.2830   0.2843   0.2887   0.3038   0.3508   0.3703
  0.3760   0.3794   0.3820   0.3902   0.3944   0.3996   0.4059   0.4154
  0.4223   0.4238   0.4309   0.4355   0.4369   0.4546   0.4658   0.4698
  0.4715   0.4873   0.4934   0.5016   0.5071   0.5102   0.5121   0.5151
  0.5296   0.5395   0.5462   0.5519   0.5580   0.5720   0.5764   0.5894
  0.5954   0.6087   0.6263   0.6320   0.6598   0.6810   0.7010   0.7139
  0.7205   0.7275   0.7446   0.7616   0.7672   0.7774   0.8141   0.8240
  0.8253   0.8279   0.8401   0.8480   0.8487   0.8620   0.8918   0.9051
  0.9189   0.9346   0.9348   0.9415   0.9469   0.9684   1.0260   1.0594
  1.0646   1.0824   1.1189   1.1409   1.1675   1.1792   1.2122   1.2227
  1.2391   1.2442   1.2827   1.3322   1.3396   1.3603   1.3769   1.3807
  1.3820   1.4158   1.4411   1.4518   1.4682   1.4819   1.4854   1.5371
  1.5410   1.5899   1.6083   1.7227   1.7296   1.7587   1.7773   1.8157
  1.8169   1.8421   1.8455   1.9095   2.0002   2.0150   2.0766   2.1098
  2.1742   2.2077   2.2262   2.2449   2.2499   2.2567   2.2632   2.2840
  2.2975   2.4031   2.4508   2.4840   2.5383   2.5597   2.5696   2.7005
  2.7195   2.7754   2.8174   2.8261   2.8862   3.0028   3.0237   3.0369
  3.0568   3.1604   3.1984   3.3808   3.4237   3.6199   3.8009   3.8443
  3.9432   3.9606   3.9655   3.9767   3.9882   3.9942   4.0200   4.0273
  4.0292   4.0366   4.0577   4.0896   4.0978   4.1538   4.1717   4.2423
  4.2479   4.2841   4.3075   4.3952   4.4291   4.4663   4.5709   4.7858
  5.9978   6.0179   6.0452   6.0761   6.0977   6.1093   6.1410   6.1552
  6.1985   6.7415   7.5543   7.6587   7.7374   9.7452   9.7839  23.1755
 23.7546  23.7582  23.9064  23.9162  23.9875  25.8088  25.8209  26.1460
 26.1669  26.5912  26.6155  27.8528  27.8956  27.9614  28.3382  28.3532
 28.3743  28.3976  28.4038  28.4159  28.4197  28.4366  28.4470  28.5215
 28.5279  28.5299  28.5389  28.5419  28.5521  28.5588  28.5606  28.5669
 28.5944  28.6188  28.6345  28.6899  28.7248  28.7591  47.9941 127.8807
127.8917 127.9080 127.9324 127.9399 127.9473 127.9629 127.9694 127.9928
151.6494 151.6854 151.7414 215.7346 215.7805 289.7510 289.8558 289.9617
********1901.81201901.84961901.9081
 --------------------------------------------------------------

          Ground-State Mulliken Net Atomic Charges

     Atom                 Charge (a.u.)
  ----------------------------------------
      1 C                    -0.206944
      2 C                    -0.445104
      3 C                    -0.074862
      4 C                    -0.077726
      5 C                    -0.515627
      6 C                     0.073577
      7 Cl                    0.549562
      8 Br                   -0.234265
      9 I                     0.107258
     10 I                     0.105965
     11 Cl                    0.603368
     12 I                     0.114797
  ----------------------------------------
  Sum of atomic charges =     0.000000

 -----------------------------------------------------------------
                    Cartesian Multipole Moments
 -----------------------------------------------------------------
    Charge (ESU x 10^10)
                -0.0000
    Dipole Moment (Debye)
         X       0.2090      Y      -0.0000      Z       0.3208
       Tot       0.3829
    Quadrupole Moments (Debye-Ang)
        XX    -158.4429     XY      -0.0000     YY    -164.3811
        XZ       1.5586     YZ      -0.0000     ZZ    -153.1365
    Octopole Moments (Debye-Ang^2)
       XXX    -667.2233    XXY      -0.0000    XYY    -233.2579
       YYY      -0.0000    XXZ    -132.8804    XYZ      -0.0000
       YYZ    -155.6253    XZZ    -214.1950    YZZ       0.0000
       ZZZ    -437.7798
    Hexadecapole Moments (Debye-Ang^3)
      XXXX   -5650.1789   XXXY      -0.0000   XXYY   -1049.9482
      XYYY      -0.0000   YYYY    -214.0845   XXXZ    -708.6619
      XXYZ      -0.0000   XYYZ    -278.0060   YYYZ      -0.0000
      XXZZ   -1983.7988   XYZZ      -0.0000   YYZZ   -1165.2931
      XZZZ    -776.4250   YZZZ      -0.0000   ZZZZ   -6144.0367
 -----------------------------------------------------------------
Archival summary:
1\1\garfield\OPT\ProcedureUnspecified\BasisUnspecified\3r1l26\taweetha\SatNov3019:21:562019SatNov3019:21:562019\0\\#,OPT,ProcedureUnspecified,BasisUnspecified,\\0,1\I\C,1,2.13195\C,2,1.40485,1,119.507\C,3,1.40427,2,120.23,1,-180,0\C,4,1.40217,3,120.415,2,-0,0\C,5,1.40389,4,119.223,3,-0,0\C,6,1.40529,5,120.755,4,-0,0\Cl,4,1.73945,3,119.591,2,-180,0\Cl,6,1.74182,5,119.271,4,-180,0\Br,3,1.90361,2,121.17,1,-0,0\I,5,2.12759,4,120.214,3,-180,0\I,7,2.14002,6,119.075,5,-180,0\\\@

 Total job time:  548.63s(wall), 2080.70s(cpu) 
 Sat Nov 30 19:21:56 2019

        *************************************************************
        *                                                           *
        *  Thank you very much for using Q-Chem.  Have a nice day.  *
        *                                                           *
        *************************************************************


 
User input: 2 of 2 
 
                  Welcome to Q-Chem
     A Quantum Leap Into The Future Of Chemistry


 Q-Chem 5.2 (devel), Q-Chem, Inc., Pleasanton, CA (2019)

 Yihan Shao,  Zhengting Gan,  E. Epifanovsky,  A. T. B. Gilbert,  M. Wormit,  
 J. Kussmann,  A. W. Lange,  A. Behn,  Jia Deng,  Xintian Feng,  D. Ghosh,  
 M. Goldey,  P. R. Horn,  L. D. Jacobson,  I. Kaliman,  T. Kus,  A. Landau,  
 Jie Liu,  E. I. Proynov,  R. M. Richard,  R. P. Steele,  E. J. Sundstrom,  
 H. L. Woodcock III,  P. M. Zimmerman,  D. Zuev,  B. Albrecht,  E. Alguire,  
 S. A. Baeppler,  D. Barton,  Z. Benda,  Y. A. Bernard,  E. J. Berquist,  
 K. B. Bravaya,  H. Burton,  D. Casanova,  Chun-Min Chang,  Yunqing Chen,  
 A. Chien,  K. D. Closser,  M. P. Coons,  S. Coriani,  S. Dasgupta,  
 A. L. Dempwolff,  M. Diedenhofen,  Hainam Do,  R. G. Edgar,  Po-Tung Fang,  
 S. Faraji,  S. Fatehi,  Qingguo Feng,  K. D. Fenk,  J. Fosso-Tande,  
 J. Gayvert,  Qinghui Ge,  A. Ghysels,  G. Gidofalvi,  J. Gomes,  
 J. Gonthier,  A. Gunina,  D. Hait,  M. W. D. Hanson-Heine,  
 P. H. P. Harbach,  A. W. Hauser,  M. F. Herbst,  J. E. Herr,  
 E. G. Hohenstein,  Z. C. Holden,  Kerwin Hui,  B. C. Huynh,  T.-C. Jagau,  
 Hyunjun Ji,  B. Kaduk,  K. Khistyaev,  Jaehoon Kim,  P. Klunzinger,  K. Koh,  
 D. Kosenkov,  L. Koulias,  T. Kowalczyk,  C. M. Krauter,  A. Kunitsa,  
 Ka Un Lao,  A. Laurent,  K. V. Lawler,  Joonho Lee,  D. Lefrancois,  
 S. Lehtola,  D. S. Levine,  Yi-Pei Li,  You-Sheng Lin,  Fenglai Liu,  
 E. Livshits,  A. Luenser,  P. Manohar,  E. Mansoor,  S. F. Manzer,  
 Shan-Ping Mao,  Yuezhi Mao,  N. Mardirossian,  A. V. Marenich,  
 T. Markovich,  L. A. Martinez-Martinez,  S. A. Maurer,  N. J. Mayhall,  
 S. C. McKenzie,  J.-M. Mewes,  P. Morgante,  A. F. Morrison,  
 J. W. Mullinax,  K. Nanda,  T. S. Nguyen-Beck,  R. Olivares-Amaya,  
 J. A. Parkhill,  Zheng Pei,  T. M. Perrine,  F. Plasser,  P. Pokhilko,  
 S. Prager,  A. Prociuk,  E. Ramos,  D. R. Rehn,  F. Rob,  M. Scheurer,  
 M. Schneider,  N. Sergueev,  S. M. Sharada,  S. Sharma,  D. W. Small,  
 T. Stauch,  T. Stein,  Yu-Chuan Su,  A. J. W. Thom,  A. Tkatchenko,  
 T. Tsuchimochi,  N. M. Tubman,  L. Vogt,  M. L. Vidal,  O. Vydrov,  
 M. A. Watson,  J. Wenzel,  M. de Wergifosse,  T. A. Wesolowski,  A. White,  
 J. Witte,  A. Yamada,  Jun Yang,  K. Yao,  S. Yeganeh,  S. R. Yost,  
 Zhi-Qiang You,  A. Zech,  Igor Ying Zhang,  Xing Zhang,  Yan Zhao,  
 Ying Zhu,  B. R. Brooks,  G. K. L. Chan,  C. J. Cramer,  M. S. Gordon,  
 W. J. Hehre,  A. Klamt,  M. W. Schmidt,  C. D. Sherrill,  D. G. Truhlar,  
 A. Aspuru-Guzik,  R. Baer,  A. T. Bell,  N. A. Besley,  Jeng-Da Chai,  
 A. E. DePrince, III,  R. A. DiStasio Jr.,  A. Dreuw,  B. D. Dunietz,  
 T. R. Furlani,  Chao-Ping Hsu,  Yousung Jung,  Jing Kong,  D. S. Lambrecht,  
 WanZhen Liang,  C. Ochsenfeld,  V. A. Rassolov,  L. V. Slipchenko,  
 J. E. Subotnik,  T. Van Voorhis,  J. M. Herbert,  A. I. Krylov,  
 P. M. W. Gill,  M. Head-Gordon

 Contributors to earlier versions of Q-Chem not listed above: 
 R. D. Adamson,  B. Austin,  J. Baker,  G. J. O. Beran,  K. Brandhorst,  
 S. T. Brown,  E. F. C. Byrd,  A. K. Chakraborty,  C.-L. Cheng,  
 Siu Hung Chien,  D. M. Chipman,  D. L. Crittenden,  H. Dachsel,  
 R. J. Doerksen,  A. D. Dutoi,  L. Fusti-Molnar,  W. A. Goddard III,  
 A. Golubeva-Zadorozhnaya,  S. R. Gwaltney,  G. Hawkins,  A. Heyden,  
 S. Hirata,  G. Kedziora,  F. J. Keil,  C. Kelley,  Jihan Kim,  R. A. King,  
 R. Z. Khaliullin,  P. P. Korambath,  W. Kurlancheek,  A. M. Lee,  M. S. Lee,  
 S. V. Levchenko,  Ching Yeh Lin,  D. Liotard,  R. C. Lochan,  I. Lotan,  
 P. E. Maslen,  N. Nair,  D. P. O'Neill,  D. Neuhauser,  E. Neuscamman,  
 C. M. Oana,  R. Olson,  B. Peters,  R. Peverati,  P. A. Pieniazek,  
 Y. M. Rhee,  J. Ritchie,  M. A. Rohrdanz,  E. Rosta,  N. J. Russ,  
 H. F. Schaefer III,  N. E. Schultz,  N. Shenvi,  A. C. Simmonett,  A. Sodt,  
 D. Stuck,  K. S. Thanthiriwatte,  V. Vanovschi,  Tao Wang,  A. Warshel,  
 C. F. Williams,  Q. Wu,  X. Xu,  W. Zhang

 Please cite Q-Chem as follows:
 Y. Shao et al., Mol. Phys. 113, 184-215 (2015)
 DOI: 10.1080/00268976.2014.952696

 Q-Chem 5.2.1 for Intel X86 EM64T Linux

 Parts of Q-Chem use Armadillo 8.300.2 (Tropical Shenanigans).
 http://arma.sourceforge.net/

 Q-Chem begins on Sat Nov 30 19:21:56 2019  

Host: 
0

     Scratch files written to /scratch/taweetham/qchem31445//
NAlpha2: 264
NElect   264
Mult     1
The previous job contains 0 fragments, simply inherited here

Checking the input file for inconsistencies... 	...done.

--------------------------------------------------------------
User input:
--------------------------------------------------------------

$MOLECULE
READ
$END

$REM
   JOB_TYPE 	FREQUENCY
   BASIS 	6-311++G**
   METHOD	B3LYP	
$END


--------------------------------------------------------------
 ----------------------------------------------------------------
             Standard Nuclear Orientation (Angstroms)
    I     Atom           X                Y                Z
 ----------------------------------------------------------------
    1      C       1.2727411910     1.2606619193    -0.0000000000
    2      C      -0.1144392581     1.4791021862     0.0000000000
    3      C      -1.0019529661     0.3901042873     0.0000000000
    4      C      -0.4931664895    -0.9213975950     0.0000000000
    5      C       0.8964817873    -1.1304617254    -0.0000000000
    6      C       1.7858774831    -0.0442425593    -0.0000000000
    7      Cl      2.3565333481     2.6212112612    -0.0000000000
    8      Br     -0.7545808902     3.2718464857     0.0000000000
    9      I      -3.1035994808     0.7483014223     0.0000000000
   10      I      -1.7997840333    -2.6162245712     0.0000000000
   11      Cl      1.5325457124    -2.7519951251    -0.0000000000
   12      I       3.8887181677    -0.3678108207    -0.0000000000
 ----------------------------------------------------------------
 Molecular Point Group                 Cs    NOp =  2
 Largest Abelian Subgroup              Cs    NOp =  2
 Nuclear Repulsion Energy =        3793.25774789 hartrees
 There are      132 alpha and      132 beta electrons
 Requested basis set is 6-311++G(d,p)
 There are 153 shells and 426 basis functions

 Total QAlloc Memory Limit   2000 MB
 Mega-Array Size       188 MB
 MEM_STATIC part       192 MB

                       Distance Matrix (Angstroms)
             C (  1)   C (  2)   C (  3)   C (  4)   C (  5)   C (  6)
   C (  2)  1.404274
   C (  3)  2.435591  1.404848
   C (  4)  2.807101  2.430192  1.406734
   C (  5)  2.420546  2.798533  2.432319  1.405286
   C (  6)  1.402171  2.435525  2.821463  2.442016  1.403886
   Cl(  7)  1.739454  2.722153  4.032030  4.546522  4.025767  2.725856
   Br(  8)  2.855678  1.903605  2.892340  4.201385  4.701736  4.177365
   I (  9)  4.406231  3.077198  2.131953  3.098751  4.419321  4.953293
   I ( 10)  4.946783  4.428554  3.110393  2.140021  3.078529  4.412716
   Cl( 11)  4.021059  4.540346  4.036889  2.730311  1.741823  2.719577
   I ( 12)  3.081438  4.408668  4.949050  4.416715  3.087898  2.127589
             Cl(  7)   Br(  8)   I (  9)   I ( 10)   Cl( 11)
   Br(  8)  3.178421
   I (  9)  5.772421  3.447632
   I ( 10)  6.686233  5.980120  3.608320
   Cl( 11)  5.436019  6.443416  5.809124  3.335094
   I ( 12)  3.358846  5.899774  7.080834  6.116733  3.351997

 A cutoff of  1.0D-11 yielded   6971 shell pairs
 There are     60565 function pairs (     67456 Cartesian)
 Smallest overlap matrix eigenvalue = 4.82E-07

 Q-Chem warning in module stvman/mkSTV.C, line 318:

 Overlap eigenvalue is smaller than square root of threshold
 Use THRESH >= 12 to get rid of this warning

 Linear dependence detected in AO basis
 Tighter screening thresholds may be required for diffuse basis sets
 Use S2THRESH > 14 and THRESH = 14 in case of SCF convergence issues
 Number of orthogonalized atomic orbitals = 424
 Maximum deviation from orthogonality = 1.962E-10
 Guess from superposition of atomic densities
 Warning:  Energy on first SCF cycle will be non-variational
 SAD guess density has 264.000000 electrons

 -----------------------------------------------------------------------
  General SCF calculation program by
  Eric Jon Sundstrom, Paul Horn, Yuezhi Mao, Dmitri Zuev, Alec White,
  David Stuck, Shaama M.S., Shane Yost, Joonho Lee, David Small,
  Daniel Levine, Susi Lehtola, Hugh Burton, Evgeny Epifanovsky,
  Bang C. Huynh
 -----------------------------------------------------------------------
 Exchange:     0.2000 Hartree-Fock + 0.0800 Slater + 0.7200 B88
 Correlation:  0.1900 VWN1RPA + 0.8100 LYP
 Using SG-1 standard quadrature grid
 using 4 threads for integral computing
 -------------------------------------------------------
 OpenMP Integral computing Module                
 Release: version 2.0, May 2017, Q-Chem Inc. Pleasanton 
 -------------------------------------------------------
 A restricted SCF calculation will be
 performed using DIIS
 SCF converges when DIIS error is below 1.0e-08
 ---------------------------------------
  Cycle       Energy         DIIS error
 ---------------------------------------
    1  -24484.0482896957      2.71e-02  
    2  -24481.7493228655      1.66e-03  
    3  -24481.6770470108      2.35e-03  
    4  -24481.7758110813      7.87e-04  
    5  -24481.7918657393      1.36e-04  
    6  -24481.7920470599      8.83e-05  
    7  -24481.7922239652      2.22e-05  
    8  -24481.7922340282      5.99e-06  
    9  -24481.7922346757      2.21e-06  
   10  -24481.7922347636      6.99e-07  
   11  -24481.7922347715      3.76e-07  
   12  -24481.7922347747      7.80e-08  
   13  -24481.7922347750      2.88e-08  
   14  -24481.7922347787      6.75e-09  Convergence criterion met
 ---------------------------------------
 SCF time:   CPU 276.34s  wall 74.00s 
 SCF   energy in the final basis set =   -24481.7922347787
 Total energy in the final basis set =   -24481.7922347787

 --------------------------------------------------------------
             Orbital Energies (a.u.) and Symmetries
 --------------------------------------------------------------

 Alpha MOs, Restricted
 -- Occupied --                  
*******-1165.89-1165.89 -482.86 -176.32 -176.32 -176.32 -165.72
  1 A'    2 A'    3 A'    4 A'    5 A'    6 A'    7 A'    8 A'                 
-165.72 -165.72 -165.72 -165.72 -165.72 -165.72 -165.72 -165.72
  9 A'   10 A'    1 A"   11 A'    2 A"   12 A'    3 A"   13 A'                 
-101.58 -101.58  -62.51  -56.33  -56.33  -56.33  -35.82  -35.82
 14 A'   15 A'   16 A'   17 A'    4 A"   18 A'   19 A'   20 A'                 
-35.816 -31.310 -31.310 -31.309 -31.304 -31.304 -31.304 -31.303
 21 A'   22 A'   23 A'   24 A'    5 A"    6 A"   25 A'    7 A"                 
-31.303 -31.303 -22.961 -22.960 -22.960 -22.959 -22.959 -22.959
 26 A'   27 A'   28 A'   29 A'   30 A'    8 A"   31 A'    9 A"                 
-22.959 -22.958 -22.958 -22.955 -22.955 -22.954 -22.954 -22.954
 32 A'   10 A"   33 A'   34 A'   11 A"   35 A'   12 A"   36 A'                 
-22.954 -10.289 -10.289 -10.281 -10.274 -10.272 -10.271  -9.497
 13 A"   37 A'   38 A'   39 A'   40 A'   41 A'   42 A'   43 A'                 
 -9.497  -8.718  -7.262  -7.262  -7.252  -7.252  -7.251  -7.251
 44 A'   45 A'   46 A'   47 A'   14 A"   15 A"   48 A'   49 A'                 
 -6.550  -6.536  -6.535  -6.366  -6.366  -6.365  -4.779  -4.779
 50 A'   16 A"   51 A'   52 A'   53 A'   54 A'   55 A'   56 A'                 
 -4.778  -4.764  -4.763  -4.763  -4.763  -4.762  -4.762  -2.661
 57 A'   17 A"   18 A"   19 A"   58 A'   59 A'   60 A'   61 A'                 
 -2.657  -2.656  -2.645  -2.645  -2.045  -2.044  -2.044  -2.040
 20 A"   62 A'   21 A"   63 A'   64 A'   65 A'   66 A'   22 A"                 
 -2.040  -2.040  -2.039  -2.039  -2.039  -2.026  -2.026  -2.026
 23 A"   67 A'   24 A"   68 A'   69 A'   70 A'   25 A"   71 A'                 
 -2.026  -2.025  -2.025  -0.954  -0.914  -0.875  -0.834  -0.802
 26 A"   72 A'   27 A"   73 A'   74 A'   75 A'   76 A'   77 A'                 
 -0.755  -0.711  -0.682  -0.658  -0.620  -0.602  -0.552  -0.514
 78 A'   79 A'   80 A'   81 A'   82 A'   83 A'   84 A'   85 A'                 
 -0.467  -0.463  -0.456  -0.416  -0.403  -0.399  -0.380  -0.380
 86 A'   28 A"   87 A'   88 A'   29 A"   89 A'   90 A'   30 A"                 
 -0.357  -0.356  -0.337  -0.328  -0.327  -0.296  -0.295  -0.291
 91 A'   92 A'   31 A"   32 A"   93 A'   94 A'   33 A"   34 A"                 
 -0.277  -0.264  -0.259  -0.251
 95 A'   35 A"   36 A"   96 A'                                                 
 -- Virtual --                   
 -0.110  -0.072  -0.068  -0.066  -0.046  -0.020  -0.007   0.012
 97 A'   37 A"   38 A"   98 A'   99 A'  100 A'  101 A'  102 A'                 
  0.014   0.031   0.034   0.046   0.055   0.059   0.059   0.072
103 A'  104 A'  105 A'   39 A"  106 A'   40 A"  107 A'   41 A"                 
  0.074   0.078   0.080   0.084   0.093   0.095   0.101   0.109
108 A'  109 A'  110 A'   42 A"   43 A"  111 A'  112 A'  113 A'                 
  0.117   0.117   0.125   0.137   0.139   0.154   0.157   0.165
 44 A"  114 A'  115 A'   45 A"   46 A"  116 A'  117 A'   47 A"                 
  0.167   0.172   0.175   0.182   0.192   0.196   0.201   0.204
118 A'  119 A'  120 A'  121 A'  122 A'  123 A'   48 A"  124 A'                 
  0.209   0.215   0.219   0.233   0.238   0.239   0.253   0.262
125 A'  126 A'  127 A'  128 A'  129 A'   49 A"   50 A"  130 A'                 
  0.268   0.273   0.283   0.284   0.289   0.304   0.351   0.370
131 A'  132 A'  133 A'  134 A'   51 A"  135 A'  136 A'  137 A'                 
  0.376   0.379   0.382   0.390   0.395   0.400   0.406   0.415
 52 A"   53 A"  138 A'  139 A'   54 A"  140 A'  141 A'   55 A"                 
  0.422   0.424   0.430   0.436   0.437   0.455   0.466   0.470
 56 A"  142 A'  143 A'   57 A"  144 A'   58 A"  145 A'  146 A'                 
  0.471   0.487   0.493   0.502   0.507   0.510   0.512   0.515
 59 A"  147 A'   60 A"  148 A'  149 A'   61 A"  150 A'  151 A'                 
  0.529   0.540   0.546   0.552   0.558   0.572   0.576   0.589
152 A'  153 A'   62 A"  154 A'   63 A"  155 A'   64 A"   65 A"                 
  0.595   0.609   0.626   0.632   0.660   0.681   0.701   0.714
156 A'  157 A'   66 A"  158 A'   67 A"  159 A'  160 A'   68 A"                 
  0.721   0.727   0.744   0.762   0.767   0.777   0.814   0.824
161 A'  162 A'  163 A'  164 A'  165 A'  166 A'  167 A'  168 A'                 
  0.825   0.828   0.840   0.848   0.849   0.862   0.892   0.905
 69 A"  169 A'   70 A"  170 A'   71 A"  171 A'  172 A'  173 A'                 
  0.919   0.935   0.935   0.942   0.947   0.968   1.026   1.059
174 A'  175 A'   72 A"   73 A"  176 A'  177 A'  178 A'  179 A'                 
  1.065   1.082   1.119   1.141   1.168   1.179   1.212   1.223
180 A'  181 A'   74 A"  182 A'  183 A'   75 A"  184 A'   76 A"                 
  1.239   1.244   1.283   1.332   1.340   1.360   1.377   1.381
 77 A"  185 A'   78 A"  186 A'   79 A"   80 A"  187 A'   81 A"                 
  1.382   1.415   1.440   1.452   1.468   1.480   1.485   1.537
188 A'  189 A'  190 A'  191 A'  192 A'  193 A'  194 A'  195 A'                 
  1.541   1.590   1.608   1.723   1.730   1.759   1.777   1.816
196 A'  197 A'  198 A'   82 A"   83 A"  199 A'  200 A'  201 A'                 
  1.817   1.842   1.845   1.910   2.000   2.015   2.077   2.110
202 A'   84 A"   85 A"   86 A"  203 A'   87 A"  204 A'  205 A'                 
  2.174   2.208   2.226   2.245   2.250   2.257   2.263   2.284
206 A'  207 A'  208 A'   88 A"   89 A"   90 A"  209 A'  210 A'                 
  2.298   2.403   2.451   2.484   2.538   2.560   2.570   2.701
211 A'  212 A'  213 A'  214 A'  215 A'  216 A'   91 A"   92 A"                 
  2.720   2.775   2.817   2.826   2.886   3.003   3.024   3.037
 93 A"  217 A'   94 A"   95 A"  218 A'  219 A'  220 A'   96 A"                 
  3.057   3.160   3.198   3.381   3.424   3.620   3.801   3.844
221 A'  222 A'  223 A'  224 A'  225 A'  226 A'  227 A'  228 A'                 
  3.943   3.960   3.965   3.977   3.988   3.994   4.020   4.027
 97 A"   98 A"   99 A"  229 A'  100 A"  101 A"  102 A"  230 A'                 
  4.029   4.036   4.058   4.089   4.098   4.154   4.172   4.242
231 A'  103 A"  232 A'  104 A"  233 A'  234 A'  235 A'  236 A'                 
  4.248   4.284   4.308   4.395   4.429   4.466   4.571   4.786
237 A'  238 A'  239 A'  240 A'  241 A'  242 A'  243 A'  244 A'                 
  5.998   6.018   6.045   6.076   6.097   6.109   6.141   6.155
105 A"  106 A"  107 A"  245 A'  246 A'  247 A'  248 A'  249 A'                 
  6.199   6.741   7.554   7.658   7.738   9.745   9.784  23.176
250 A'  251 A'  108 A"  252 A'  253 A'  254 A'  255 A'  256 A'                 
 23.755  23.758  23.906  23.916  23.987  25.809  25.821  26.146
257 A'  258 A'  259 A'  260 A'  261 A'  109 A"  110 A"  262 A'                 
 26.167  26.592  26.616  27.853  27.896  27.961  28.338  28.353
263 A'  264 A'  265 A'  266 A'  267 A'  268 A'  111 A"  112 A"                 
 28.374  28.398  28.404  28.416  28.420  28.437  28.447  28.522
113 A"  269 A'  270 A'  271 A'  272 A'  273 A'  274 A'  114 A"                 
 28.528  28.530  28.539  28.542  28.552  28.559  28.561  28.567
115 A"  116 A"  275 A'  117 A"  118 A"  276 A'  277 A'  119 A"                 
 28.594  28.619  28.634  28.690  28.725  28.759  47.994 127.881
278 A'  279 A'  280 A'  281 A'  282 A'  283 A'  284 A'  120 A"                 
127.892 127.908 127.932 127.940 127.947 127.963 127.970 127.993
121 A"  122 A"  285 A'  286 A'  287 A'  288 A'  289 A'  290 A'                 
151.649 151.685 151.741 215.735 215.781 289.751 289.856 289.962
291 A'  292 A'  293 A'  294 A'  295 A'  123 A"  296 A'  297 A'                 
*******1901.8121901.8501901.908
298 A'  299 A'  300 A'  301 A'                                                 

 Beta MOs, Restricted
 -- Occupied --                  
*******-1165.89-1165.89 -482.86 -176.32 -176.32 -176.32 -165.72
  1 A'    2 A'    3 A'    4 A'    5 A'    6 A'    7 A'    8 A'                 
-165.72 -165.72 -165.72 -165.72 -165.72 -165.72 -165.72 -165.72
  9 A'   10 A'    1 A"   11 A'    2 A"   12 A'    3 A"   13 A'                 
-101.58 -101.58  -62.51  -56.33  -56.33  -56.33  -35.82  -35.82
 14 A'   15 A'   16 A'   17 A'    4 A"   18 A'   19 A'   20 A'                 
-35.816 -31.310 -31.310 -31.309 -31.304 -31.304 -31.304 -31.303
 21 A'   22 A'   23 A'   24 A'    5 A"    6 A"   25 A'    7 A"                 
-31.303 -31.303 -22.961 -22.960 -22.960 -22.959 -22.959 -22.959
 26 A'   27 A'   28 A'   29 A'   30 A'    8 A"   31 A'    9 A"                 
-22.959 -22.958 -22.958 -22.955 -22.955 -22.954 -22.954 -22.954
 32 A'   10 A"   33 A'   34 A'   11 A"   35 A'   12 A"   36 A'                 
-22.954 -10.289 -10.289 -10.281 -10.274 -10.272 -10.271  -9.497
 13 A"   37 A'   38 A'   39 A'   40 A'   41 A'   42 A'   43 A'                 
 -9.497  -8.718  -7.262  -7.262  -7.252  -7.252  -7.251  -7.251
 44 A'   45 A'   46 A'   47 A'   14 A"   15 A"   48 A'   49 A'                 
 -6.550  -6.536  -6.535  -6.366  -6.366  -6.365  -4.779  -4.779
 50 A'   16 A"   51 A'   52 A'   53 A'   54 A'   55 A'   56 A'                 
 -4.778  -4.764  -4.763  -4.763  -4.763  -4.762  -4.762  -2.661
 57 A'   17 A"   18 A"   19 A"   58 A'   59 A'   60 A'   61 A'                 
 -2.657  -2.656  -2.645  -2.645  -2.045  -2.044  -2.044  -2.040
 20 A"   62 A'   21 A"   63 A'   64 A'   65 A'   66 A'   22 A"                 
 -2.040  -2.040  -2.039  -2.039  -2.039  -2.026  -2.026  -2.026
 23 A"   67 A'   24 A"   68 A'   69 A'   70 A'   25 A"   71 A'                 
 -2.026  -2.025  -2.025  -0.954  -0.914  -0.875  -0.834  -0.802
 26 A"   72 A'   27 A"   73 A'   74 A'   75 A'   76 A'   77 A'                 
 -0.755  -0.711  -0.682  -0.658  -0.620  -0.602  -0.552  -0.514
 78 A'   79 A'   80 A'   81 A'   82 A'   83 A'   84 A'   85 A'                 
 -0.467  -0.463  -0.456  -0.416  -0.403  -0.399  -0.380  -0.380
 86 A'   28 A"   87 A'   88 A'   29 A"   89 A'   90 A'   30 A"                 
 -0.357  -0.356  -0.337  -0.328  -0.327  -0.296  -0.295  -0.291
 91 A'   92 A'   31 A"   32 A"   93 A'   94 A'   33 A"   34 A"                 
 -0.277  -0.264  -0.259  -0.251
 95 A'   35 A"   36 A"   96 A'                                                 
 -- Virtual --                   
 -0.110  -0.072  -0.068  -0.066  -0.046  -0.020  -0.007   0.012
 97 A'   37 A"   38 A"   98 A'   99 A'  100 A'  101 A'  102 A'                 
  0.014   0.031   0.034   0.046   0.055   0.059   0.059   0.072
103 A'  104 A'  105 A'   39 A"  106 A'   40 A"  107 A'   41 A"                 
  0.074   0.078   0.080   0.084   0.093   0.095   0.101   0.109
108 A'  109 A'  110 A'   42 A"   43 A"  111 A'  112 A'  113 A'                 
  0.117   0.117   0.125   0.137   0.139   0.154   0.157   0.165
 44 A"  114 A'  115 A'   45 A"   46 A"  116 A'  117 A'   47 A"                 
  0.167   0.172   0.175   0.182   0.192   0.196   0.201   0.204
118 A'  119 A'  120 A'  121 A'  122 A'  123 A'   48 A"  124 A'                 
  0.209   0.215   0.219   0.233   0.238   0.239   0.253   0.262
125 A'  126 A'  127 A'  128 A'  129 A'   49 A"   50 A"  130 A'                 
  0.268   0.273   0.283   0.284   0.289   0.304   0.351   0.370
131 A'  132 A'  133 A'  134 A'   51 A"  135 A'  136 A'  137 A'                 
  0.376   0.379   0.382   0.390   0.395   0.400   0.406   0.415
 52 A"   53 A"  138 A'  139 A'   54 A"  140 A'  141 A'   55 A"                 
  0.422   0.424   0.430   0.436   0.437   0.455   0.466   0.470
 56 A"  142 A'  143 A'   57 A"  144 A'   58 A"  145 A'  146 A'                 
  0.471   0.487   0.493   0.502   0.507   0.510   0.512   0.515
 59 A"  147 A'   60 A"  148 A'  149 A'   61 A"  150 A'  151 A'                 
  0.529   0.540   0.546   0.552   0.558   0.572   0.576   0.589
152 A'  153 A'   62 A"  154 A'   63 A"  155 A'   64 A"   65 A"                 
  0.595   0.609   0.626   0.632   0.660   0.681   0.701   0.714
156 A'  157 A'   66 A"  158 A'   67 A"  159 A'  160 A'   68 A"                 
  0.721   0.727   0.744   0.762   0.767   0.777   0.814   0.824
161 A'  162 A'  163 A'  164 A'  165 A'  166 A'  167 A'  168 A'                 
  0.825   0.828   0.840   0.848   0.849   0.862   0.892   0.905
 69 A"  169 A'   70 A"  170 A'   71 A"  171 A'  172 A'  173 A'                 
  0.919   0.935   0.935   0.942   0.947   0.968   1.026   1.059
174 A'  175 A'   72 A"   73 A"  176 A'  177 A'  178 A'  179 A'                 
  1.065   1.082   1.119   1.141   1.168   1.179   1.212   1.223
180 A'  181 A'   74 A"  182 A'  183 A'   75 A"  184 A'   76 A"                 
  1.239   1.244   1.283   1.332   1.340   1.360   1.377   1.381
 77 A"  185 A'   78 A"  186 A'   79 A"   80 A"  187 A'   81 A"                 
  1.382   1.415   1.440   1.452   1.468   1.480   1.485   1.537
188 A'  189 A'  190 A'  191 A'  192 A'  193 A'  194 A'  195 A'                 
  1.541   1.590   1.608   1.723   1.730   1.759   1.777   1.816
196 A'  197 A'  198 A'   82 A"   83 A"  199 A'  200 A'  201 A'                 
  1.817   1.842   1.845   1.910   2.000   2.015   2.077   2.110
202 A'   84 A"   85 A"   86 A"  203 A'   87 A"  204 A'  205 A'                 
  2.174   2.208   2.226   2.245   2.250   2.257   2.263   2.284
206 A'  207 A'  208 A'   88 A"   89 A"   90 A"  209 A'  210 A'                 
  2.298   2.403   2.451   2.484   2.538   2.560   2.570   2.701
211 A'  212 A'  213 A'  214 A'  215 A'  216 A'   91 A"   92 A"                 
  2.720   2.775   2.817   2.826   2.886   3.003   3.024   3.037
 93 A"  217 A'   94 A"   95 A"  218 A'  219 A'  220 A'   96 A"                 
  3.057   3.160   3.198   3.381   3.424   3.620   3.801   3.844
221 A'  222 A'  223 A'  224 A'  225 A'  226 A'  227 A'  228 A'                 
  3.943   3.960   3.965   3.977   3.988   3.994   4.020   4.027
 97 A"   98 A"   99 A"  229 A'  100 A"  101 A"  102 A"  230 A'                 
  4.029   4.036   4.058   4.089   4.098   4.154   4.172   4.242
231 A'  103 A"  232 A'  104 A"  233 A'  234 A'  235 A'  236 A'                 
  4.248   4.284   4.308   4.395   4.429   4.466   4.571   4.786
237 A'  238 A'  239 A'  240 A'  241 A'  242 A'  243 A'  244 A'                 
  5.998   6.018   6.045   6.076   6.097   6.109   6.141   6.155
105 A"  106 A"  107 A"  245 A'  246 A'  247 A'  248 A'  249 A'                 
  6.199   6.741   7.554   7.658   7.738   9.745   9.784  23.176
250 A'  251 A'  108 A"  252 A'  253 A'  254 A'  255 A'  256 A'                 
 23.755  23.758  23.906  23.916  23.987  25.809  25.821  26.146
257 A'  258 A'  259 A'  260 A'  261 A'  109 A"  110 A"  262 A'                 
 26.167  26.592  26.616  27.853  27.896  27.961  28.338  28.353
263 A'  264 A'  265 A'  266 A'  267 A'  268 A'  111 A"  112 A"                 
 28.374  28.398  28.404  28.416  28.420  28.437  28.447  28.522
113 A"  269 A'  270 A'  271 A'  272 A'  273 A'  274 A'  114 A"                 
 28.528  28.530  28.539  28.542  28.552  28.559  28.561  28.567
115 A"  116 A"  275 A'  117 A"  118 A"  276 A'  277 A'  119 A"                 
 28.594  28.619  28.634  28.690  28.725  28.759  47.994 127.881
278 A'  279 A'  280 A'  281 A'  282 A'  283 A'  284 A'  120 A"                 
127.892 127.908 127.932 127.940 127.947 127.963 127.970 127.993
121 A"  122 A"  285 A'  286 A'  287 A'  288 A'  289 A'  290 A'                 
151.649 151.685 151.741 215.735 215.781 289.751 289.856 289.962
291 A'  292 A'  293 A'  294 A'  295 A'  123 A"  296 A'  297 A'                 
*******1901.8121901.8501901.908
298 A'  299 A'  300 A'  301 A'                                                 
 --------------------------------------------------------------

          Ground-State Mulliken Net Atomic Charges

     Atom                 Charge (a.u.)
  ----------------------------------------
      1 C                    -0.193761
      2 C                    -0.448011
      3 C                    -0.063223
      4 C                    -0.090498
      5 C                    -0.495457
      6 C                     0.046465
      7 Cl                    0.546853
      8 Br                   -0.234930
      9 I                     0.106382
     10 I                     0.106614
     11 Cl                    0.600110
     12 I                     0.119456
  ----------------------------------------
  Sum of atomic charges =     0.000000

 -----------------------------------------------------------------
                    Cartesian Multipole Moments
 -----------------------------------------------------------------
    Charge (ESU x 10^10)
                -0.0000
    Dipole Moment (Debye)
         X      -0.3386      Y      -0.1547      Z       0.0000
       Tot       0.3723
    Quadrupole Moments (Debye-Ang)
        XX    -153.6456     XY       0.0307     YY    -159.2020
        XZ      -0.0000     YZ       0.0000     ZZ    -164.3781
    Octopole Moments (Debye-Ang^2)
       XXX     -53.2256    XXY      -6.0029    XYY     -32.1925
       YYY      -2.8103    XXZ      -0.0000    XYZ       0.0000
       YYZ       0.0000    XZZ     -19.2034    YZZ      -0.2822
       ZZZ      -0.0000
    Hexadecapole Moments (Debye-Ang^3)
      XXXX   -5390.8551   XXXY     -60.4621   XXYY   -1560.5504
      XYYY       2.6230   YYYY   -3736.6346   XXXZ      -0.0000
      XXYZ       0.0000   XYYZ       0.0000   YYYZ       0.0000
      XXZZ   -1030.4545   XYZZ      -8.7567   YYZZ    -708.6423
      XZZZ      -0.0000   YZZZ       0.0000   ZZZZ    -214.0774
 -----------------------------------------------------------------
 Calculating MO derivatives via CPSCF
    1     0    39    0.0155056  
    2     0    39    0.0060368  
    3     0    39    0.0014251  
    4     0    39    0.0002353  
    5    20    19    0.0000317  
    6    37     2    0.0000019  
    7    39     0    0.0000001  Converged
 Time for AOints: 352.2 s (CPU) 88.5 s (wall)
 ------------------------------------------------------------------------------
                     AOints        : Timing summary (seconds)
 ------------------------------------------------------------------------------
     job step          cpu (% of tot)      sys (% of tot)     wall (% of tot)
 ------------------------------------------------------------------------------
  AOints            0.3522E+03 ( 8.7)   0.1300E-04 ( 5.0)   0.8851E+02 ( 8.6)
 ------------------------------------------------------------------------------
   Grand Totals     0.4031E+04          0.2590E-03          0.1029E+04
 ------------------------------------------------------------------------------
 Polarizability Matrix (a.u.)
            1           2           3
    1-277.3716542  -0.3490324   0.0000000
    2  -0.3490324-244.2092272   0.0000000
    3   0.0000000   0.0000000-116.2368080
 Calculating analytic Hessian of the SCF energy

 Direct stationary perturbation theory relativistic correction:

 rels  =     309.253829925657
 relv  =   -1037.788541838477
 rel2e =     146.476516180764
 E_rel =    -582.058195732056

 Hessian of the SCF Energy
            1           2           3           4           5           6
    1   0.5418091  -0.0437505   0.0000000  -0.2770195   0.0608685   0.0000000
    2  -0.0437505   0.5318637  -0.0000000   0.0009603  -0.0939095  -0.0000000
    3   0.0000000  -0.0000000   0.1098636  -0.0000000   0.0000000  -0.0534054
    4  -0.2770195   0.0009603  -0.0000000   0.5576358   0.0313138   0.0000000
    5   0.0608685  -0.0939095   0.0000000   0.0313138   0.4927928   0.0000000
    6   0.0000000  -0.0000000  -0.0534054   0.0000000   0.0000000   0.0998048
    7  -0.0405380  -0.0103869  -0.0000000  -0.1680806  -0.1182000   0.0000000
    8  -0.0660131   0.0415041  -0.0000000  -0.0717461  -0.2033365   0.0000000
    9  -0.0000000  -0.0000000   0.0041997  -0.0000000  -0.0000000  -0.0496438
   10  -0.0408662   0.0321743  -0.0000000   0.0535005   0.0091591   0.0000000
   11   0.0319957  -0.0253287   0.0000000  -0.0426101  -0.0523733  -0.0000000
   12   0.0000000  -0.0000000   0.0017991   0.0000000  -0.0000000   0.0037022
   13   0.0571870  -0.0444203  -0.0000000  -0.0591165  -0.0216912  -0.0000000
   14   0.0092638  -0.0527308  -0.0000000  -0.0220918  -0.0087749  -0.0000000
   15  -0.0000000   0.0000000   0.0006192  -0.0000000   0.0000000   0.0023687
   16  -0.1197384   0.0948737   0.0000000  -0.0109159   0.0274429  -0.0000000
   17   0.0437472  -0.2621614   0.0000000   0.0824018   0.0113736   0.0000000
   18  -0.0000000   0.0000000  -0.0508343  -0.0000000  -0.0000000   0.0051992
   19  -0.0852094  -0.0584444  -0.0000000  -0.0288718  -0.0308806   0.0000000
   20  -0.0596244  -0.1128193  -0.0000000  -0.0114760  -0.0102298   0.0000000
   21  -0.0000000   0.0000000  -0.0233014   0.0000000  -0.0000000   0.0036128
   22  -0.0118747   0.0265580   0.0000000  -0.0419295   0.0375037  -0.0000000
   23   0.0110685  -0.0229107   0.0000000   0.0395631  -0.1346714   0.0000000
   24  -0.0000000   0.0000000   0.0029743   0.0000000   0.0000000  -0.0177678
   25   0.0022375  -0.0032182   0.0000000  -0.0299338   0.0012355   0.0000000
   26  -0.0008920  -0.0012489  -0.0000000  -0.0093263   0.0019551  -0.0000000
   27   0.0000000  -0.0000000   0.0025837   0.0000000   0.0000000   0.0018248
   28  -0.0004220   0.0000561  -0.0000000   0.0012049   0.0012799  -0.0000000
   29  -0.0000006  -0.0004535  -0.0000000   0.0030570  -0.0004702   0.0000000
   30  -0.0000000   0.0000000  -0.0005663   0.0000000   0.0000000   0.0027282
   31  -0.0014550  -0.0012078   0.0000000   0.0001878   0.0001903   0.0000000
   32  -0.0041567   0.0014036   0.0000000   0.0005585  -0.0002496  -0.0000000
   33  -0.0000000  -0.0000000   0.0041628   0.0000000  -0.0000000  -0.0010040
   34  -0.0241096   0.0068050   0.0000000   0.0033383   0.0017781  -0.0000000
   35   0.0174932  -0.0032085  -0.0000000  -0.0006035  -0.0021068  -0.0000000
   36  -0.0000000  -0.0000000   0.0019051  -0.0000000   0.0000000   0.0025803
            7           8           9          10          11          12
    1  -0.0405380  -0.0660131  -0.0000000  -0.0408662   0.0319957   0.0000000
    2  -0.0103869   0.0415041  -0.0000000   0.0321743  -0.0253287  -0.0000000
    3  -0.0000000  -0.0000000   0.0041997  -0.0000000   0.0000000   0.0017991
    4  -0.1680806  -0.0717461  -0.0000000   0.0535005  -0.0426101   0.0000000
    5  -0.1182000  -0.2033365  -0.0000000   0.0091591  -0.0523733  -0.0000000
    6   0.0000000   0.0000000  -0.0496438   0.0000000  -0.0000000   0.0037022
    7   0.4040216   0.0282061  -0.0000000  -0.1132585   0.0832085  -0.0000000
    8   0.0282061   0.5484006   0.0000000   0.0443086  -0.2540211  -0.0000000
    9  -0.0000000   0.0000000   0.0972482   0.0000000  -0.0000000  -0.0476551
   10  -0.1132585   0.0443086   0.0000000   0.5013919  -0.0771401   0.0000000
   11   0.0832085  -0.2540211  -0.0000000  -0.0771401   0.4617366   0.0000000
   12  -0.0000000  -0.0000000  -0.0476551   0.0000000   0.0000000   0.0961962
   13  -0.0104258   0.0816775  -0.0000000  -0.2753687  -0.0016625   0.0000000
   14   0.0278565   0.0116300  -0.0000000   0.0521424  -0.0916024  -0.0000000
   15   0.0000000  -0.0000000   0.0027134  -0.0000000   0.0000000  -0.0504135
   16  -0.0015443  -0.0099949   0.0000000  -0.0408465  -0.0094577  -0.0000000
   17  -0.0101424  -0.0622592  -0.0000000  -0.0646738   0.0400203  -0.0000000
   18   0.0000000  -0.0000000   0.0013794  -0.0000000  -0.0000000   0.0061983
   19  -0.0020999   0.0038664   0.0000000  -0.0001542  -0.0004236   0.0000000
   20   0.0008346   0.0017079   0.0000000  -0.0007585  -0.0003061   0.0000000
   21  -0.0000000  -0.0000000   0.0036048  -0.0000000   0.0000000  -0.0010307
   22   0.0031999  -0.0060328   0.0000000  -0.0007720  -0.0013052   0.0000000
   23   0.0080249  -0.0349715   0.0000000  -0.0033868   0.0008412   0.0000000
   24  -0.0000000  -0.0000000   0.0016023  -0.0000000  -0.0000000   0.0034314
   25  -0.0660949   0.0032366  -0.0000000  -0.0230134   0.0084649  -0.0000000
   26   0.0045503  -0.0253264  -0.0000000   0.0178949  -0.0046356   0.0000000
   27  -0.0000000   0.0000000  -0.0176700  -0.0000000  -0.0000000   0.0010346
   28  -0.0014951  -0.0053969  -0.0000000  -0.0469099  -0.0206729   0.0000000
   29  -0.0146933  -0.0251695   0.0000000  -0.0223949  -0.0502538  -0.0000000
   30  -0.0000000  -0.0000000   0.0008379   0.0000000  -0.0000000  -0.0183307
   31  -0.0028691  -0.0020989   0.0000000  -0.0157900   0.0329049   0.0000000
   32   0.0006606   0.0022936   0.0000000   0.0136710  -0.0228287  -0.0000000
   33  -0.0000000   0.0000000   0.0039537   0.0000000  -0.0000000   0.0025923
   34  -0.0008155  -0.0000123  -0.0000000   0.0020877  -0.0033025  -0.0000000
   35   0.0000809  -0.0004519   0.0000000  -0.0009967  -0.0012481  -0.0000000
   36   0.0000000  -0.0000000  -0.0005705  -0.0000000  -0.0000000   0.0024759
           13          14          15          16          17          18
    1   0.0571870   0.0092638  -0.0000000  -0.1197384   0.0437472  -0.0000000
    2  -0.0444203  -0.0527308   0.0000000   0.0948737  -0.2621614   0.0000000
    3  -0.0000000  -0.0000000   0.0006192   0.0000000   0.0000000  -0.0508343
    4  -0.0591165  -0.0220918  -0.0000000  -0.0109159   0.0824018  -0.0000000
    5  -0.0216912  -0.0087749   0.0000000   0.0274429   0.0113736  -0.0000000
    6  -0.0000000  -0.0000000   0.0023687  -0.0000000   0.0000000   0.0051992
    7  -0.0104258   0.0278565   0.0000000  -0.0015443  -0.0101424   0.0000000
    8   0.0816775   0.0116300  -0.0000000  -0.0099949  -0.0622592  -0.0000000
    9  -0.0000000  -0.0000000   0.0027134   0.0000000  -0.0000000   0.0013794
   10  -0.2753687   0.0521424  -0.0000000  -0.0408465  -0.0646738  -0.0000000
   11  -0.0016625  -0.0916024   0.0000000  -0.0094577   0.0400203  -0.0000000
   12   0.0000000  -0.0000000  -0.0504135  -0.0000000  -0.0000000   0.0061983
   13   0.5543676   0.0323267   0.0000000  -0.1713405  -0.0698893  -0.0000000
   14   0.0323267   0.4917947   0.0000000  -0.1221845  -0.2042055   0.0000000
   15   0.0000000   0.0000000   0.1081619  -0.0000000  -0.0000000  -0.0509746
   16  -0.1713405  -0.1221845  -0.0000000   0.4116257   0.0271395   0.0000000
   17  -0.0698893  -0.2042055  -0.0000000   0.0271395   0.5761717   0.0000000
   18  -0.0000000   0.0000000  -0.0509746   0.0000000   0.0000000   0.0954979
   19   0.0004791   0.0016210  -0.0000000  -0.0008295  -0.0055170   0.0000000
   20   0.0044753  -0.0003804  -0.0000000  -0.0247030  -0.0372989  -0.0000000
   21   0.0000000   0.0000000   0.0042388  -0.0000000   0.0000000   0.0026516
   22  -0.0001244   0.0000172   0.0000000  -0.0027082  -0.0020756  -0.0000000
   23  -0.0000900  -0.0004076  -0.0000000   0.0006946   0.0030959   0.0000000
   24   0.0000000   0.0000000  -0.0008261  -0.0000000  -0.0000000   0.0032065
   25   0.0028475   0.0016128  -0.0000000  -0.0008003   0.0000789   0.0000000
   26  -0.0003195  -0.0018917   0.0000000   0.0000936  -0.0003474  -0.0000000
   27   0.0000000   0.0000000   0.0027844  -0.0000000  -0.0000000  -0.0006615
   28  -0.0187402  -0.0208342   0.0000000  -0.0016727   0.0029516  -0.0000000
   29  -0.0097477  -0.0089761  -0.0000000   0.0005538   0.0023263  -0.0000000
   30  -0.0000000  -0.0000000   0.0018157   0.0000000   0.0000000   0.0025460
   31  -0.0510990   0.0388558  -0.0000000   0.0039962  -0.0079027  -0.0000000
   32   0.0384491  -0.1363752  -0.0000000   0.0115932  -0.0438083   0.0000000
   33  -0.0000000  -0.0000000  -0.0222865  -0.0000000   0.0000000   0.0026353
   34  -0.0286662   0.0014137   0.0000000  -0.0652263   0.0038833   0.0000000
   35  -0.0091079   0.0019200   0.0000000   0.0039488  -0.0229073  -0.0000000
   36   0.0000000   0.0000000   0.0017988   0.0000000  -0.0000000  -0.0168438
           19          20          21          22          23          24
    1  -0.0852094  -0.0596244  -0.0000000  -0.0118747   0.0110685  -0.0000000
    2  -0.0584444  -0.1128193   0.0000000   0.0265580  -0.0229107   0.0000000
    3  -0.0000000  -0.0000000  -0.0233014   0.0000000   0.0000000   0.0029743
    4  -0.0288718  -0.0114760   0.0000000  -0.0419295   0.0395631   0.0000000
    5  -0.0308806  -0.0102298  -0.0000000   0.0375037  -0.1346714   0.0000000
    6   0.0000000   0.0000000   0.0036128  -0.0000000   0.0000000  -0.0177678
    7  -0.0020999   0.0008346  -0.0000000   0.0031999   0.0080249  -0.0000000
    8   0.0038664   0.0017079  -0.0000000  -0.0060328  -0.0349715  -0.0000000
    9   0.0000000   0.0000000   0.0036048   0.0000000   0.0000000   0.0016023
   10  -0.0001542  -0.0007585  -0.0000000  -0.0007720  -0.0033868  -0.0000000
   11  -0.0004236  -0.0003061   0.0000000  -0.0013052   0.0008412  -0.0000000
   12   0.0000000   0.0000000  -0.0010307   0.0000000   0.0000000   0.0034314
   13   0.0004791   0.0044753   0.0000000  -0.0001244  -0.0000900   0.0000000
   14   0.0016210  -0.0003804   0.0000000   0.0000172  -0.0004076   0.0000000
   15  -0.0000000  -0.0000000   0.0042388   0.0000000  -0.0000000  -0.0008261
   16  -0.0008295  -0.0247030  -0.0000000  -0.0027082   0.0006946  -0.0000000
   17  -0.0055170  -0.0372989   0.0000000  -0.0020756   0.0030959  -0.0000000
   18   0.0000000  -0.0000000   0.0026516  -0.0000000   0.0000000   0.0032065
   19   0.1313013   0.0823352   0.0000000  -0.0120169  -0.0009382   0.0000000
   20   0.0823352   0.1690880  -0.0000000   0.0079717   0.0020089  -0.0000000
   21   0.0000000  -0.0000000   0.0100019   0.0000000   0.0000000  -0.0000759
   22  -0.0120169   0.0079717   0.0000000   0.0727574  -0.0518815  -0.0000000
   23  -0.0009382   0.0020089   0.0000000  -0.0518815   0.1957048  -0.0000000
   24   0.0000000  -0.0000000  -0.0000759  -0.0000000  -0.0000000   0.0068257
   25  -0.0008345  -0.0000421   0.0000000  -0.0061563  -0.0040599  -0.0000000
   26  -0.0008145   0.0000091   0.0000000  -0.0115823  -0.0065284   0.0000000
   27   0.0000000  -0.0000000   0.0001224   0.0000000   0.0000000   0.0005009
   28  -0.0003230  -0.0004047   0.0000000   0.0001252   0.0003538   0.0000000
   29  -0.0004650  -0.0004956  -0.0000000  -0.0005487  -0.0006161  -0.0000000
   30   0.0000000   0.0000000  -0.0001090  -0.0000000   0.0000000   0.0001596
   31   0.0003762  -0.0005822  -0.0000000  -0.0000681   0.0005552  -0.0000000
   32   0.0000134  -0.0014796  -0.0000000   0.0004919  -0.0012269  -0.0000000
   33   0.0000000   0.0000000   0.0001349   0.0000000  -0.0000000  -0.0001437
   34  -0.0018174   0.0019741  -0.0000000  -0.0004325   0.0000965   0.0000000
   35   0.0096474  -0.0098040   0.0000000   0.0008836  -0.0003182   0.0000000
   36  -0.0000000  -0.0000000   0.0001497  -0.0000000  -0.0000000   0.0001128
           25          26          27          28          29          30
    1   0.0022375  -0.0008920   0.0000000  -0.0004220  -0.0000006  -0.0000000
    2  -0.0032182  -0.0012489  -0.0000000   0.0000561  -0.0004535   0.0000000
    3   0.0000000  -0.0000000   0.0025837  -0.0000000  -0.0000000  -0.0005663
    4  -0.0299338  -0.0093263   0.0000000   0.0012049   0.0030570   0.0000000
    5   0.0012355   0.0019551   0.0000000   0.0012799  -0.0004702   0.0000000
    6   0.0000000  -0.0000000   0.0018248  -0.0000000   0.0000000   0.0027282
    7  -0.0660949   0.0045503  -0.0000000  -0.0014951  -0.0146933  -0.0000000
    8   0.0032366  -0.0253264   0.0000000  -0.0053969  -0.0251695  -0.0000000
    9  -0.0000000  -0.0000000  -0.0176700  -0.0000000   0.0000000   0.0008379
   10  -0.0230134   0.0178949  -0.0000000  -0.0469099  -0.0223949   0.0000000
   11   0.0084649  -0.0046356  -0.0000000  -0.0206729  -0.0502538  -0.0000000
   12  -0.0000000   0.0000000   0.0010346   0.0000000  -0.0000000  -0.0183307
   13   0.0028475  -0.0003195   0.0000000  -0.0187402  -0.0097477  -0.0000000
   14   0.0016128  -0.0018917   0.0000000  -0.0208342  -0.0089761  -0.0000000
   15  -0.0000000   0.0000000   0.0027844   0.0000000  -0.0000000   0.0018157
   16  -0.0008003   0.0000936  -0.0000000  -0.0016727   0.0005538   0.0000000
   17   0.0000789  -0.0003474  -0.0000000   0.0029516   0.0023263   0.0000000
   18   0.0000000  -0.0000000  -0.0006615  -0.0000000  -0.0000000   0.0025460
   19  -0.0008345  -0.0008145   0.0000000  -0.0003230  -0.0004650   0.0000000
   20  -0.0000421   0.0000091  -0.0000000  -0.0004047  -0.0004956   0.0000000
   21   0.0000000   0.0000000   0.0001224   0.0000000  -0.0000000  -0.0001090
   22  -0.0061563  -0.0115823   0.0000000   0.0001252  -0.0005487  -0.0000000
   23  -0.0040599  -0.0065284   0.0000000   0.0003538  -0.0006161   0.0000000
   24  -0.0000000   0.0000000   0.0005009   0.0000000  -0.0000000   0.0001596
   25   0.1234291  -0.0095297   0.0000000  -0.0008845   0.0021194   0.0000000
   26  -0.0095297   0.0511216   0.0000000   0.0089389  -0.0128258  -0.0000000
   27   0.0000000   0.0000000   0.0085937   0.0000000   0.0000000   0.0008146
   28  -0.0008845   0.0089389   0.0000000   0.0829137   0.0381311  -0.0000000
   29   0.0021194  -0.0128258   0.0000000   0.0381311   0.0954648   0.0000000
   30   0.0000000  -0.0000000   0.0008146  -0.0000000   0.0000000   0.0097053
   31  -0.0004164   0.0009253   0.0000000  -0.0132991   0.0038281  -0.0000000
   32   0.0000496  -0.0002609   0.0000000  -0.0037715   0.0014802  -0.0000000
   33  -0.0000000   0.0000000   0.0001429   0.0000000   0.0000000   0.0002857
   34  -0.0003798   0.0000612   0.0000000  -0.0004973   0.0001608  -0.0000000
   35   0.0000520  -0.0000207   0.0000000  -0.0006312  -0.0000106  -0.0000000
   36  -0.0000000  -0.0000000  -0.0000705  -0.0000000   0.0000000   0.0001129
           31          32          33          34          35          36
    1  -0.0014550  -0.0041567  -0.0000000  -0.0241096   0.0174932  -0.0000000
    2  -0.0012078   0.0014036  -0.0000000   0.0068050  -0.0032085  -0.0000000
    3   0.0000000   0.0000000   0.0041628   0.0000000  -0.0000000   0.0019051
    4   0.0001878   0.0005585   0.0000000   0.0033383  -0.0006035  -0.0000000
    5   0.0001903  -0.0002496  -0.0000000   0.0017781  -0.0021068   0.0000000
    6   0.0000000  -0.0000000  -0.0010040  -0.0000000  -0.0000000   0.0025803
    7  -0.0028691   0.0006606  -0.0000000  -0.0008155   0.0000809   0.0000000
    8  -0.0020989   0.0022936   0.0000000  -0.0000123  -0.0004519  -0.0000000
    9   0.0000000   0.0000000   0.0039537  -0.0000000   0.0000000  -0.0005705
   10  -0.0157900   0.0136710   0.0000000   0.0020877  -0.0009967  -0.0000000
   11   0.0329049  -0.0228287  -0.0000000  -0.0033025  -0.0012481  -0.0000000
   12   0.0000000  -0.0000000   0.0025923  -0.0000000  -0.0000000   0.0024759
   13  -0.0510990   0.0384491  -0.0000000  -0.0286662  -0.0091079   0.0000000
   14   0.0388558  -0.1363752  -0.0000000   0.0014137   0.0019200   0.0000000
   15  -0.0000000  -0.0000000  -0.0222865   0.0000000   0.0000000   0.0017988
   16   0.0039962   0.0115932  -0.0000000  -0.0652263   0.0039488   0.0000000
   17  -0.0079027  -0.0438083   0.0000000   0.0038833  -0.0229073  -0.0000000
   18  -0.0000000   0.0000000   0.0026353   0.0000000  -0.0000000  -0.0168438
   19   0.0003762   0.0000134   0.0000000  -0.0018174   0.0096474  -0.0000000
   20  -0.0005822  -0.0014796   0.0000000   0.0019741  -0.0098040  -0.0000000
   21  -0.0000000  -0.0000000   0.0001349  -0.0000000   0.0000000   0.0001497
   22  -0.0000681   0.0004919   0.0000000  -0.0004325   0.0008836  -0.0000000
   23   0.0005552  -0.0012269  -0.0000000   0.0000965  -0.0003182  -0.0000000
   24  -0.0000000  -0.0000000  -0.0001437   0.0000000   0.0000000   0.0001128
   25  -0.0004164   0.0000496  -0.0000000  -0.0003798   0.0000520  -0.0000000
   26   0.0009253  -0.0002609   0.0000000   0.0000612  -0.0000207  -0.0000000
   27   0.0000000   0.0000000   0.0001429   0.0000000   0.0000000  -0.0000705
   28  -0.0132991  -0.0037715   0.0000000  -0.0004973  -0.0006312  -0.0000000
   29   0.0038281   0.0014802   0.0000000   0.0001608  -0.0000106   0.0000000
   30  -0.0000000  -0.0000000   0.0002857  -0.0000000  -0.0000000   0.0001129
   31   0.0866671  -0.0544594   0.0000000  -0.0062305  -0.0110087  -0.0000000
   32  -0.0544594   0.2066404   0.0000000  -0.0030998  -0.0055884  -0.0000000
   33   0.0000000   0.0000000   0.0092989   0.0000000   0.0000000   0.0002277
   34  -0.0062305  -0.0030998   0.0000000   0.1227491  -0.0097580   0.0000000
   35  -0.0110087  -0.0055884   0.0000000  -0.0097580   0.0437445   0.0000000
   36  -0.0000000  -0.0000000   0.0002277   0.0000000   0.0000000   0.0081218
 **********************************************************************
 **                                                                  **
 **                       VIBRATIONAL ANALYSIS                       **
 **                       --------------------                       **
 **                                                                  **
 **        VIBRATIONAL FREQUENCIES (CM**-1) AND NORMAL MODES         **
 **     FORCE CONSTANTS (mDYN/ANGSTROM) AND REDUCED MASSES (AMU)     **
 **                  INFRARED INTENSITIES (KM/MOL)                   **
 **                                                                  **
 **********************************************************************


 Mode:                 1                      2                      3
 Frequency:        31.31                  40.11                  54.30
 Force Cnst:      0.0548                 0.0372                 0.0684
 Red. Mass:      94.8579                39.2671                39.3802
 IR Active:          YES                    YES                    YES
 IR Intens:        0.003                  0.000                  0.030
 Raman Active:       YES                    YES                    YES
               X      Y      Z        X      Y      Z        X      Y      Z
 C          0.000  0.000 -0.136    0.000  0.000 -0.174   -0.000 -0.000  0.240
 C          0.000  0.000 -0.155    0.000  0.000 -0.018    0.000  0.000  0.085
 C          0.000  0.000  0.024   -0.000  0.000  0.008    0.000  0.000  0.045
 C         -0.000  0.000 -0.081   -0.000  0.000  0.038    0.000  0.000  0.106
 C         -0.000 -0.000 -0.084   -0.000  0.000  0.190   -0.000 -0.000  0.232
 C         -0.000 -0.000 -0.007    0.000  0.000 -0.000   -0.000 -0.000  0.181
 Cl         0.000 -0.000 -0.286    0.000  0.000 -0.607    0.000 -0.000  0.617
 Br        -0.000  0.000 -0.552   -0.000  0.000  0.244    0.000  0.000 -0.221
 I          0.000 -0.000  0.561   -0.000 -0.000  0.020    0.000 -0.000  0.061
 I          0.000 -0.000 -0.342   -0.000 -0.000 -0.186    0.000  0.000 -0.120
 Cl         0.000 -0.000 -0.192   -0.000 -0.000  0.685   -0.000 -0.000  0.583
 I         -0.000  0.000  0.297    0.000  0.000 -0.012   -0.000  0.000 -0.218
 TransDip  -0.000  0.000  0.002    0.000  0.000 -0.000   -0.000  0.000 -0.006

 Mode:                 4                      5                      6
 Frequency:       115.18                 118.42                 134.74
 Force Cnst:      0.6151                 0.7990                 0.8848
 Red. Mass:      78.6839                96.7026                82.7118
 IR Active:          YES                    YES                    YES
 IR Intens:        0.448                  0.416                  0.117
 Raman Active:       YES                    YES                    YES
               X      Y      Z        X      Y      Z        X      Y      Z
 C         -0.056  0.223  0.000    0.087  0.153 -0.000   -0.032  0.015  0.000
 C         -0.080  0.225 -0.000    0.058  0.155 -0.000   -0.008  0.127 -0.000
 C         -0.071  0.199 -0.000    0.104  0.132 -0.000   -0.063  0.128 -0.000
 C         -0.012  0.216 -0.000    0.133  0.181 -0.000   -0.084  0.098 -0.000
 C         -0.042  0.238  0.000    0.108  0.144 -0.000   -0.116  0.038  0.000
 C         -0.063  0.212  0.000    0.114  0.135 -0.000   -0.113  0.011  0.000
 Cl        -0.002  0.182 -0.000    0.082  0.165  0.000    0.168 -0.131 -0.000
 Br        -0.172  0.235  0.000   -0.244  0.059 -0.000    0.668  0.389  0.000
 I         -0.142  0.092 -0.000    0.034 -0.525  0.000   -0.145 -0.364 -0.000
 I          0.503 -0.054  0.000   -0.104  0.570  0.000    0.040 -0.036  0.000
 Cl        -0.033  0.244  0.000   -0.026  0.101 -0.000   -0.139  0.038 -0.000
 I         -0.214 -0.426 -0.000    0.148 -0.240  0.000   -0.279  0.144  0.000
 TransDip   0.007 -0.020  0.000   -0.014 -0.015  0.000    0.007 -0.009  0.000

 Mode:                 7                      8                      9
 Frequency:       146.88                 157.84                 175.42
 Force Cnst:      1.4459                 0.2006                 1.1425
 Red. Mass:     113.7574                13.6643                63.0125
 IR Active:          YES                    YES                    YES
 IR Intens:        0.020                  0.616                  0.176
 Raman Active:       YES                    YES                    YES
               X      Y      Z        X      Y      Z        X      Y      Z
 C         -0.010  0.107 -0.000    0.000  0.000  0.369   -0.000 -0.281  0.000
 C          0.054  0.080 -0.000    0.000  0.000  0.414    0.037 -0.268  0.000
 C          0.197 -0.013 -0.000    0.000 -0.000  0.434   -0.001 -0.166 -0.000
 C          0.043 -0.052 -0.000   -0.000 -0.000  0.407    0.076 -0.109 -0.000
 C         -0.022 -0.024  0.000   -0.000  0.000  0.369    0.046 -0.232  0.000
 C         -0.134  0.058  0.000   -0.000  0.000  0.389    0.002 -0.249  0.000
 Cl        -0.027  0.120 -0.000    0.000  0.000 -0.157    0.037 -0.345 -0.000
 Br        -0.191  0.013  0.000    0.000  0.000 -0.052    0.071 -0.429  0.000
 I          0.730 -0.070 -0.000    0.000 -0.000 -0.042   -0.114  0.073  0.000
 I         -0.051 -0.020  0.000   -0.000 -0.000 -0.035    0.276  0.357  0.000
 Cl        -0.004 -0.012 -0.000    0.000  0.000 -0.138    0.005 -0.286 -0.000
 I         -0.565  0.038  0.000   -0.000 -0.000 -0.035   -0.232  0.135 -0.000
 TransDip  -0.004  0.001  0.000   -0.000 -0.000 -0.025    0.002  0.013  0.000

 Mode:                10                     11                     12
 Frequency:       207.57                 219.69                 258.20
 Force Cnst:      0.9927                 1.0714                 1.2679
 Red. Mass:      39.1042                37.6777                32.2795
 IR Active:          YES                    YES                    YES
 IR Intens:        0.075                  0.067                  0.225
 Raman Active:       YES                    YES                    YES
               X      Y      Z        X      Y      Z        X      Y      Z
 C          0.001  0.058 -0.000    0.111  0.046 -0.000   -0.265 -0.254  0.000
 C         -0.006 -0.111  0.000    0.090  0.117 -0.000   -0.224 -0.004 -0.000
 C          0.024 -0.123  0.000    0.083  0.062 -0.000   -0.063 -0.114 -0.000
 C          0.093 -0.115  0.000    0.027  0.015 -0.000    0.033 -0.151 -0.000
 C          0.135  0.037 -0.000    0.035  0.009  0.000    0.033 -0.313  0.000
 C          0.043  0.111 -0.000   -0.008  0.013  0.000   -0.111 -0.226  0.000
 Cl        -0.235  0.253  0.000    0.736 -0.419  0.000   -0.359 -0.360 -0.000
 Br         0.181 -0.138  0.000   -0.213  0.074  0.000   -0.079  0.343  0.000
 I         -0.067  0.023  0.000   -0.073  0.004  0.000    0.038  0.021  0.000
 I         -0.115  0.031 -0.000   -0.065 -0.040  0.000    0.030  0.062  0.000
 Cl         0.788  0.281  0.000    0.379  0.145 -0.000    0.342 -0.322 -0.000
 I         -0.110 -0.102  0.000   -0.069  0.041 -0.000    0.043 -0.008 -0.000
 TransDip  -0.009 -0.002  0.000   -0.008 -0.003  0.000    0.001  0.015  0.000

 Mode:                13                     14                     15
 Frequency:       310.58                 314.30                 328.46
 Force Cnst:      0.6966                 1.5614                 0.7860
 Red. Mass:      12.2566                26.8273                12.3655
 IR Active:          YES                    YES                    YES
 IR Intens:        0.042                  0.003                  0.078
 Raman Active:       YES                    YES                    YES
               X      Y      Z        X      Y      Z        X      Y      Z
 C          0.000  0.000  0.298   -0.265 -0.100  0.000    0.000  0.000  0.431
 C          0.000  0.000 -0.244   -0.226 -0.059 -0.000    0.000 -0.000  0.546
 C          0.000  0.000 -0.552   -0.265  0.031 -0.000    0.000 -0.000  0.034
 C          0.000 -0.000 -0.322   -0.248  0.085 -0.000    0.000  0.000 -0.523
 C          0.000 -0.000  0.249   -0.262  0.212  0.000    0.000 -0.000 -0.476
 C          0.000 -0.000  0.613   -0.179  0.039  0.000    0.000  0.000 -0.041
 Cl         0.000  0.000 -0.056   -0.174 -0.447 -0.000    0.000  0.000 -0.071
 Br        -0.000  0.000  0.018    0.045 -0.081  0.000   -0.000  0.000 -0.031
 I         -0.000  0.000  0.020    0.087 -0.013  0.000   -0.000  0.000 -0.001
 I         -0.000 -0.000  0.013    0.026  0.018  0.000   -0.000 -0.000  0.019
 Cl         0.000 -0.000 -0.046   -0.068  0.568 -0.000    0.000 -0.000  0.079
 I         -0.000  0.000 -0.021    0.062 -0.008 -0.000   -0.000  0.000  0.002
 TransDip  -0.000  0.000  0.007   -0.001 -0.002  0.000    0.000  0.000  0.009

 Mode:                16                     17                     18
 Frequency:       503.08                 563.45                 563.70
 Force Cnst:      2.2394                 2.3898                 2.2541
 Red. Mass:      15.0179                12.7761                12.0401
 IR Active:          YES                    YES                    YES
 IR Intens:       21.392                  3.747                  0.450
 Raman Active:       YES                    YES                    YES
               X      Y      Z        X      Y      Z        X      Y      Z
 C          0.268 -0.130  0.000    0.244 -0.139 -0.000   -0.000  0.000 -0.352
 C          0.314  0.018  0.000    0.330  0.261 -0.000   -0.000 -0.000 -0.242
 C          0.348  0.039 -0.000    0.041  0.550  0.000   -0.000 -0.000  0.612
 C          0.418  0.102  0.000   -0.266  0.412 -0.000    0.000 -0.000 -0.373
 C          0.405  0.098  0.000   -0.318 -0.051 -0.000    0.000  0.000 -0.192
 C          0.470 -0.021 -0.000   -0.061 -0.254  0.000    0.000  0.000  0.517
 Cl        -0.199 -0.186 -0.000   -0.096 -0.012  0.000    0.000  0.000  0.026
 Br        -0.030  0.031  0.000   -0.011 -0.045  0.000    0.000  0.000  0.005
 I         -0.036  0.004  0.000   -0.000 -0.015 -0.000    0.000  0.000 -0.009
 I         -0.028 -0.023 -0.000    0.004 -0.017  0.000   -0.000  0.000  0.005
 Cl        -0.105  0.135 -0.000    0.107 -0.063  0.000   -0.000  0.000  0.014
 I         -0.044  0.004  0.000    0.003  0.007 -0.000   -0.000 -0.000 -0.008
 TransDip   0.148  0.010  0.000    0.001  0.062 -0.000   -0.000 -0.000 -0.021

 Mode:                19                     20                     21
 Frequency:       584.35                 588.61                 677.65
 Force Cnst:      2.8806                 2.4646                 3.2504
 Red. Mass:      14.3185                12.0737                12.0136
 IR Active:          YES                    YES                    YES
 IR Intens:       30.797                  0.382                  0.044
 Raman Active:       YES                    YES                    YES
               X      Y      Z        X      Y      Z        X      Y      Z
 C         -0.277  0.343 -0.000    0.000 -0.000 -0.465   -0.000  0.000  0.460
 C         -0.240  0.294  0.000   -0.000 -0.000  0.484   -0.000 -0.000 -0.418
 C         -0.104  0.251  0.000   -0.000 -0.000 -0.067   -0.000 -0.000  0.365
 C          0.213  0.362 -0.000    0.000 -0.000 -0.432    0.000  0.000 -0.367
 C          0.232  0.272  0.000    0.000 -0.000  0.587   -0.000  0.000  0.405
 C         -0.008  0.451 -0.000    0.000 -0.000 -0.106    0.000  0.000 -0.426
 Cl        -0.036 -0.143  0.000    0.000  0.000  0.034    0.000 -0.000 -0.016
 Br         0.036 -0.086 -0.000   -0.000  0.000 -0.012    0.000  0.000  0.005
 I          0.009 -0.001 -0.000    0.000  0.000  0.001   -0.000  0.000 -0.002
 I         -0.018 -0.021 -0.000    0.000  0.000  0.006   -0.000  0.000  0.002
 Cl         0.042 -0.217 -0.000   -0.000  0.000 -0.038    0.000 -0.000 -0.013
 I          0.003 -0.011  0.000   -0.000  0.000  0.001    0.000 -0.000  0.003
 TransDip  -0.018  0.177  0.000    0.000 -0.000  0.020    0.000 -0.000  0.007

 Mode:                22                     23                     24
 Frequency:       741.72                 817.27                1007.98
 Force Cnst:      4.0178                 5.0656                 7.2466
 Red. Mass:      12.3953                12.8721                12.1055
 IR Active:          YES                    YES                    YES
 IR Intens:        0.630                  2.619                  2.414
 Raman Active:       YES                    YES                    YES
               X      Y      Z        X      Y      Z        X      Y      Z
 C          0.014  0.321 -0.000    0.348  0.277  0.000   -0.291 -0.255 -0.000
 C          0.165  0.288  0.000    0.256 -0.284 -0.000   -0.232  0.449 -0.000
 C          0.615 -0.066 -0.000   -0.074 -0.128 -0.000    0.324  0.008 -0.000
 C         -0.003 -0.295 -0.000   -0.390 -0.223 -0.000   -0.297 -0.292 -0.000
 C         -0.097 -0.165  0.000   -0.206  0.478 -0.000   -0.112  0.267  0.000
 C         -0.493  0.157 -0.000    0.184  0.304  0.000    0.472 -0.083  0.000
 Cl        -0.070 -0.074  0.000   -0.072 -0.104 -0.000    0.029  0.032 -0.000
 Br         0.011 -0.023 -0.000   -0.010  0.029  0.000    0.008 -0.023 -0.000
 I         -0.019  0.002 -0.000    0.001 -0.002  0.000   -0.002  0.000  0.000
 I          0.005  0.004  0.000    0.006  0.008  0.000    0.003  0.003  0.000
 Cl        -0.028  0.029 -0.000    0.041 -0.130 -0.000    0.012 -0.025 -0.000
 I          0.015 -0.002  0.000   -0.003  0.001 -0.000   -0.005  0.000 -0.000
 TransDip   0.018  0.018  0.000    0.017  0.049 -0.000    0.042 -0.026 -0.000

 Mode:                25                     26                     27
 Frequency:      1123.27                1222.96                1282.68
 Force Cnst:      9.0613                10.5746                11.6595
 Red. Mass:      12.1892                12.0003                12.0281
 IR Active:          YES                    YES                    YES
 IR Intens:        0.400                  0.318                111.762
 Raman Active:       YES                    YES                    YES
               X      Y      Z        X      Y      Z        X      Y      Z
 C         -0.263 -0.339 -0.000    0.317 -0.243  0.000    0.029  0.456  0.000
 C          0.050 -0.373  0.000   -0.390 -0.148  0.000   -0.328 -0.201 -0.000
 C          0.418 -0.143 -0.000    0.072  0.398  0.000    0.305 -0.194 -0.000
 C          0.174  0.345  0.000    0.351 -0.256 -0.000   -0.074  0.399  0.000
 C         -0.219  0.458  0.000   -0.395 -0.118 -0.000   -0.305 -0.307 -0.000
 C         -0.256  0.003 -0.000    0.058  0.375 -0.000    0.375 -0.137  0.000
 Cl         0.036  0.043  0.000    0.001 -0.001 -0.000   -0.009 -0.027 -0.000
 Br        -0.006  0.018  0.000   -0.001  0.000 -0.000    0.004  0.003  0.000
 I         -0.005  0.001 -0.000   -0.000  0.000 -0.000   -0.001  0.001  0.000
 I         -0.003 -0.004 -0.000   -0.000 -0.000  0.000    0.001 -0.002 -0.000
 Cl         0.025 -0.055 -0.000   -0.001 -0.003  0.000    0.009  0.015 -0.000
 I          0.004 -0.000  0.000   -0.000  0.000  0.000   -0.002  0.001 -0.000
 TransDip  -0.019 -0.006  0.000    0.001  0.018 -0.000    0.334  0.056 -0.000

 Mode:                28                     29                     30
 Frequency:      1294.31                1488.63                1492.13
 Force Cnst:     11.8803                15.6700                15.7426
 Red. Mass:      12.0365                12.0018                12.0008
 IR Active:          YES                    YES                    YES
 IR Intens:      179.692                  0.600                  0.139
 Raman Active:       YES                    YES                    YES
               X      Y      Z        X      Y      Z        X      Y      Z
 C          0.396  0.074  0.000   -0.444  0.152 -0.000    0.128 -0.382  0.000
 C         -0.198  0.408  0.000    0.494  0.067  0.000    0.121  0.286 -0.000
 C         -0.186 -0.380 -0.000   -0.216 -0.026  0.000   -0.067 -0.483 -0.000
 C          0.367  0.027  0.000    0.397 -0.140 -0.000   -0.138  0.307  0.000
 C         -0.248  0.338 -0.000   -0.486 -0.096 -0.000   -0.101 -0.284 -0.000
 C         -0.133 -0.351 -0.000    0.245  0.035  0.000    0.049  0.545 -0.000
 Cl        -0.021 -0.010 -0.000    0.004 -0.002 -0.000   -0.002  0.003 -0.000
 Br         0.005 -0.011 -0.000   -0.002  0.000 -0.000   -0.001 -0.001  0.000
 I          0.001  0.002 -0.000   -0.001  0.000 -0.000    0.001  0.001  0.000
 I         -0.002  0.000  0.000   -0.000  0.001  0.000    0.001  0.001  0.000
 Cl         0.012 -0.020  0.000    0.004  0.002  0.000    0.001  0.000 -0.000
 I          0.001  0.002  0.000    0.001 -0.000  0.000   -0.000 -0.001 -0.000
 TransDip  -0.038  0.428  0.000   -0.025 -0.002 -0.000    0.001 -0.012  0.000

 STANDARD THERMODYNAMIC QUANTITIES AT   298.15 K  AND     1.00 ATM

   This Molecule has  0 Imaginary Frequencies
   Zero point vibrational energy:       23.681 kcal/mol

   Atom    1 Element C  Has Mass   12.00000
   Atom    2 Element C  Has Mass   12.00000
   Atom    3 Element C  Has Mass   12.00000
   Atom    4 Element C  Has Mass   12.00000
   Atom    5 Element C  Has Mass   12.00000
   Atom    6 Element C  Has Mass   12.00000
   Atom    7 Element Cl Has Mass   34.96885
   Atom    8 Element Br Has Mass   78.91830
   Atom    9 Element I  Has Mass  126.90440
   Atom   10 Element I  Has Mass  126.90440
   Atom   11 Element Cl Has Mass   34.96885
   Atom   12 Element I  Has Mass  126.90440
   Molecular Mass:   601.569200 amu
   Principal axes and moments of inertia in amu*Bohr^2:
                             1           2           3
    Eigenvalues --     8495.33477 14124.58066 22619.91543
          X               1.00000     0.00054     0.00000
          Y              -0.00054     1.00000    -0.00000
          Z              -0.00000     0.00000     1.00000
   Rotational Symmetry Number is   1
   The Molecule is an Asymmetric Top
   Translational Enthalpy:        0.889 kcal/mol
   Rotational Enthalpy:           0.889 kcal/mol
   Vibrational Enthalpy:         30.320 kcal/mol
   gas constant (RT):             0.592 kcal/mol
   Translational Entropy:        45.067  cal/mol.K
   Rotational Entropy:           36.249  cal/mol.K
   Vibrational Entropy:          45.852  cal/mol.K

   Total Enthalpy:               32.690 kcal/mol
   Total Entropy:               127.167  cal/mol.K

 ======================================================================

 STANDARD THERMODYNAMIC QUANTITIES FOR ANHARMONIC VIBRATION -- TOSH

   Zero point vibrational energy: ************ kcal/mol

   Vibrational Enthalpy:       Infinity kcal/mol
   Vibrational Entropy:             NaN  cal/mol.K

   Total Enthalpy:             Infinity kcal/mol
   Total Entropy:                   NaN  cal/mol.K

 ======================================================================

 STANDARD THERMODYNAMIC QUANTITIES FOR ANHARMONIC VIBRATION -- VPT2

   Zero point vibrational energy: ************ kcal/mol

   Vibrational Enthalpy:       Infinity kcal/mol
   Vibrational Entropy:             NaN  cal/mol.K

   Total Enthalpy:             Infinity kcal/mol
   Total Entropy:                   NaN  cal/mol.K

 ======================================================================

Archival summary:
1\1\garfield\FREQ\ProcedureUnspecified\BasisUnspecified\3r1l26\taweetha\SatNov3019:44:362019SatNov3019:44:362019\0\\#,FREQ,ProcedureUnspecified,BasisUnspecified,\\0,1\I\C,1,2.13195\C,2,1.40485,1,119.507\C,3,1.40427,2,120.23,1,-180,0\C,4,1.40217,3,120.415,2,-0,0\C,5,1.40389,4,119.223,3,0,0\C,6,1.40529,5,120.755,4,0,0\Cl,4,1.73945,3,119.591,2,-180,0\Cl,6,1.74182,5,119.271,4,-180,0\Br,3,1.90361,2,121.17,1,-0,0\I,5,2.12759,4,120.214,3,-180,0\I,7,2.14002,6,119.075,5,-180,0\\\@

 Total job time:  1359.65s(wall), 5267.13s(cpu) 
 Sat Nov 30 19:44:36 2019

        *************************************************************
        *                                                           *
        *  Thank you very much for using Q-Chem.  Have a nice day.  *
        *                                                           *
        *************************************************************
