# Supplementary material for: Geometric and energetic data from quantum chemical calculations of halobenzenes and xylenes
Source: Data Brief. 2020 Mar 5;30:105386. doi: 10.1016/j.dib.2020.105386 (PMC7114895; doi:10.1016/j.dib.2020.105386)
Supplement: Supplementary file 1 [file mmc1.zip › halobenzene/B3LYP/ClBrIIIBr.out]

                  Welcome to Q-Chem
     A Quantum Leap Into The Future Of Chemistry


 Q-Chem 5.2 (devel), Q-Chem, Inc., Pleasanton, CA (2019)

 Yihan Shao,  Zhengting Gan,  E. Epifanovsky,  A. T. B. Gilbert,  M. Wormit,  
 J. Kussmann,  A. W. Lange,  A. Behn,  Jia Deng,  Xintian Feng,  D. Ghosh,  
 M. Goldey,  P. R. Horn,  L. D. Jacobson,  I. Kaliman,  T. Kus,  A. Landau,  
 Jie Liu,  E. I. Proynov,  R. M. Richard,  R. P. Steele,  E. J. Sundstrom,  
 H. L. Woodcock III,  P. M. Zimmerman,  D. Zuev,  B. Albrecht,  E. Alguire,  
 S. A. Baeppler,  D. Barton,  Z. Benda,  Y. A. Bernard,  E. J. Berquist,  
 K. B. Bravaya,  H. Burton,  D. Casanova,  Chun-Min Chang,  Yunqing Chen,  
 A. Chien,  K. D. Closser,  M. P. Coons,  S. Coriani,  S. Dasgupta,  
 A. L. Dempwolff,  M. Diedenhofen,  Hainam Do,  R. G. Edgar,  Po-Tung Fang,  
 S. Faraji,  S. Fatehi,  Qingguo Feng,  K. D. Fenk,  J. Fosso-Tande,  
 J. Gayvert,  Qinghui Ge,  A. Ghysels,  G. Gidofalvi,  J. Gomes,  
 J. Gonthier,  A. Gunina,  D. Hait,  M. W. D. Hanson-Heine,  
 P. H. P. Harbach,  A. W. Hauser,  M. F. Herbst,  J. E. Herr,  
 E. G. Hohenstein,  Z. C. Holden,  Kerwin Hui,  B. C. Huynh,  T.-C. Jagau,  
 Hyunjun Ji,  B. Kaduk,  K. Khistyaev,  Jaehoon Kim,  P. Klunzinger,  K. Koh,  
 D. Kosenkov,  L. Koulias,  T. Kowalczyk,  C. M. Krauter,  A. Kunitsa,  
 Ka Un Lao,  A. Laurent,  K. V. Lawler,  Joonho Lee,  D. Lefrancois,  
 S. Lehtola,  D. S. Levine,  Yi-Pei Li,  You-Sheng Lin,  Fenglai Liu,  
 E. Livshits,  A. Luenser,  P. Manohar,  E. Mansoor,  S. F. Manzer,  
 Shan-Ping Mao,  Yuezhi Mao,  N. Mardirossian,  A. V. Marenich,  
 T. Markovich,  L. A. Martinez-Martinez,  S. A. Maurer,  N. J. Mayhall,  
 S. C. McKenzie,  J.-M. Mewes,  P. Morgante,  A. F. Morrison,  
 J. W. Mullinax,  K. Nanda,  T. S. Nguyen-Beck,  R. Olivares-Amaya,  
 J. A. Parkhill,  Zheng Pei,  T. M. Perrine,  F. Plasser,  P. Pokhilko,  
 S. Prager,  A. Prociuk,  E. Ramos,  D. R. Rehn,  F. Rob,  M. Scheurer,  
 M. Schneider,  N. Sergueev,  S. M. Sharada,  S. Sharma,  D. W. Small,  
 T. Stauch,  T. Stein,  Yu-Chuan Su,  A. J. W. Thom,  A. Tkatchenko,  
 T. Tsuchimochi,  N. M. Tubman,  L. Vogt,  M. L. Vidal,  O. Vydrov,  
 M. A. Watson,  J. Wenzel,  M. de Wergifosse,  T. A. Wesolowski,  A. White,  
 J. Witte,  A. Yamada,  Jun Yang,  K. Yao,  S. Yeganeh,  S. R. Yost,  
 Zhi-Qiang You,  A. Zech,  Igor Ying Zhang,  Xing Zhang,  Yan Zhao,  
 Ying Zhu,  B. R. Brooks,  G. K. L. Chan,  C. J. Cramer,  M. S. Gordon,  
 W. J. Hehre,  A. Klamt,  M. W. Schmidt,  C. D. Sherrill,  D. G. Truhlar,  
 A. Aspuru-Guzik,  R. Baer,  A. T. Bell,  N. A. Besley,  Jeng-Da Chai,  
 A. E. DePrince, III,  R. A. DiStasio Jr.,  A. Dreuw,  B. D. Dunietz,  
 T. R. Furlani,  Chao-Ping Hsu,  Yousung Jung,  Jing Kong,  D. S. Lambrecht,  
 WanZhen Liang,  C. Ochsenfeld,  V. A. Rassolov,  L. V. Slipchenko,  
 J. E. Subotnik,  T. Van Voorhis,  J. M. Herbert,  A. I. Krylov,  
 P. M. W. Gill,  M. Head-Gordon

 Contributors to earlier versions of Q-Chem not listed above: 
 R. D. Adamson,  B. Austin,  J. Baker,  G. J. O. Beran,  K. Brandhorst,  
 S. T. Brown,  E. F. C. Byrd,  A. K. Chakraborty,  C.-L. Cheng,  
 Siu Hung Chien,  D. M. Chipman,  D. L. Crittenden,  H. Dachsel,  
 R. J. Doerksen,  A. D. Dutoi,  L. Fusti-Molnar,  W. A. Goddard III,  
 A. Golubeva-Zadorozhnaya,  S. R. Gwaltney,  G. Hawkins,  A. Heyden,  
 S. Hirata,  G. Kedziora,  F. J. Keil,  C. Kelley,  Jihan Kim,  R. A. King,  
 R. Z. Khaliullin,  P. P. Korambath,  W. Kurlancheek,  A. M. Lee,  M. S. Lee,  
 S. V. Levchenko,  Ching Yeh Lin,  D. Liotard,  R. C. Lochan,  I. Lotan,  
 P. E. Maslen,  N. Nair,  D. P. O'Neill,  D. Neuhauser,  E. Neuscamman,  
 C. M. Oana,  R. Olson,  B. Peters,  R. Peverati,  P. A. Pieniazek,  
 Y. M. Rhee,  J. Ritchie,  M. A. Rohrdanz,  E. Rosta,  N. J. Russ,  
 H. F. Schaefer III,  N. E. Schultz,  N. Shenvi,  A. C. Simmonett,  A. Sodt,  
 D. Stuck,  K. S. Thanthiriwatte,  V. Vanovschi,  Tao Wang,  A. Warshel,  
 C. F. Williams,  Q. Wu,  X. Xu,  W. Zhang

 Please cite Q-Chem as follows:
 Y. Shao et al., Mol. Phys. 113, 184-215 (2015)
 DOI: 10.1080/00268976.2014.952696

 Q-Chem 5.2.1 for Intel X86 EM64T Linux

 Parts of Q-Chem use Armadillo 8.300.2 (Tropical Shenanigans).
 http://arma.sourceforge.net/

 Q-Chem begins on Sat Nov 30 19:44:36 2019  

Host: 
0

     Scratch files written to /scratch/taweetham/qchem31660//
NAlpha2: 282
NElect   282
Mult     1

Checking the input file for inconsistencies... 	...done.

--------------------------------------------------------------
User input:
--------------------------------------------------------------
$MOLECULE
0 1
C   
C	1	CC
C	2	CC	1	120.0		
C	3	CC	2	120.0	1	0.0
C	4	CC	3	120.0	2	0.0	
C	5 	CC	4	120.0	3	0.0
Cl	1	CCl	2	120.0	3	180.0
Br	2	CBr	3	120.0	4	180.0
I	3	CI	4	120.0	5	180.0
I	4	CI	5	120.0	6	180.0
I	5	CI	6	120.0	1	180.0
Br	6	CBr	1	120.0	2	180.0

CC=1.39483
CH=1.08673
CF=1.33960
CCl=1.72090
CBr=1.89068
CI=2.07886
$END

$REM
   JOB_TYPE	OPTIMIZATION
   BASIS	6-311++G**
   METHOD	B3LYP
   MEM_TOTAL	64000
   SYM_IGNORE	TRUE
$END

--------------------------------------------------------------
 ----------------------------------------------------------------
             Standard Nuclear Orientation (Angstroms)
    I     Atom           X                Y                Z
 ----------------------------------------------------------------
    1      C       0.0000000000     0.0000000000     0.0000000000
    2      C       0.0000000000     0.0000000000     1.3948300000
    3      C       1.2079582140     0.0000000000     2.0922450000
    4      C       2.4159164279     0.0000000000     1.3948300000
    5      C       2.4159164279     0.0000000000    -0.0000000000
    6      C       1.2079582140     0.0000000000    -0.6974150000
    7      Cl     -1.4903431174    -0.0000000000    -0.8604500000
    8      Br     -1.6373769104    -0.0000000000     2.3401700000
    9      I       1.2079582140    -0.0000000000     4.1711050000
   10      I       4.2162619988    -0.0000000000     2.4342600000
   11      I       4.2162619988    -0.0000000000    -1.0394300000
   12      Br      1.2079582140    -0.0000000000    -2.5880950000
 ----------------------------------------------------------------
 Nuclear Repulsion Energy =        4458.76584959 hartrees
 There are      141 alpha and      141 beta electrons
 Requested basis set is 6-311++G(d,p)
 There are 159 shells and 444 basis functions

 Total QAlloc Memory Limit  64000 MB
 Mega-Array Size       188 MB
 MEM_STATIC part       192 MB
 A cutoff of  1.0D-11 yielded   7436 shell pairs
 There are     64688 function pairs (     72240 Cartesian)
 Smallest overlap matrix eigenvalue = 4.40E-07

 Q-Chem warning in module stvman/mkSTV.C, line 318:

 Overlap eigenvalue is smaller than square root of threshold
 Use THRESH >= 12 to get rid of this warning

 Linear dependence detected in AO basis
 Tighter screening thresholds may be required for diffuse basis sets
 Use S2THRESH > 14 and THRESH = 14 in case of SCF convergence issues
 Number of orthogonalized atomic orbitals = 442
 Maximum deviation from orthogonality = 1.729E-10

 Scale SEOQF with 1.000000e-01/1.000000e-01/1.000000e-01

 Standard Electronic Orientation quadrupole field applied
 Nucleus-field energy     =    -0.0000001115 hartrees
 Guess from superposition of atomic densities
 Warning:  Energy on first SCF cycle will be non-variational
 SAD guess density has 282.000000 electrons

 -----------------------------------------------------------------------
  General SCF calculation program by
  Eric Jon Sundstrom, Paul Horn, Yuezhi Mao, Dmitri Zuev, Alec White,
  David Stuck, Shaama M.S., Shane Yost, Joonho Lee, David Small,
  Daniel Levine, Susi Lehtola, Hugh Burton, Evgeny Epifanovsky,
  Bang C. Huynh
 -----------------------------------------------------------------------
 Exchange:     0.2000 Hartree-Fock + 0.0800 Slater + 0.7200 B88
 Correlation:  0.1900 VWN1RPA + 0.8100 LYP
 Using SG-1 standard quadrature grid
 using 4 threads for integral computing
 -------------------------------------------------------
 OpenMP Integral computing Module                
 Release: version 2.0, May 2017, Q-Chem Inc. Pleasanton 
 -------------------------------------------------------
 A restricted SCF calculation will be
 performed using DIIS
 SCF converges when DIIS error is below 1.0e-08
 ---------------------------------------
  Cycle       Energy         DIIS error
 ---------------------------------------
    1  -26598.1928397137      2.79e-02  
    2  -26595.6456989711      1.87e-03  
    3  -26595.5186774346      2.84e-03  
    4  -26595.6811202052      8.52e-04  
    5  -26595.7014777119      1.43e-04  
    6  -26595.7016628200      9.87e-05  
    7  -26595.7019055580      2.07e-05  
    8  -26595.7019150655      4.31e-06  
    9  -26595.7019153941      1.34e-06  
   10  -26595.7019154313      5.17e-07  
   11  -26595.7019154358      9.21e-08  
   12  -26595.7019154366      3.80e-08  
   13  -26595.7019154397      1.02e-08  
   14  -26595.7019154399      4.39e-09  Convergence criterion met
 ---------------------------------------
 SCF time:   CPU 304.13s  wall 81.00s 
 SCF   energy in the final basis set =   -26595.7019154399
 Total energy in the final basis set =   -26595.7019154399

 --------------------------------------------------------------

                    Orbital Energies (a.u.)
 --------------------------------------------------------------

 Alpha MOs
 -- Occupied --
**************************-482.8554-482.8554-176.3172-176.3172-176.3172
********-165.7209-165.7209-165.7189-165.7189-165.7188-165.7186-165.7186
********-101.5807 -62.5084 -62.5084 -56.3291 -56.3291 -56.3250 -56.3250
-56.3246 -56.3246 -35.8139 -35.8138 -35.8138 -31.3071 -31.3071 -31.3071
-31.3012 -31.3012 -31.3012 -31.3006 -31.3006 -31.3006 -22.9576 -22.9575
-22.9575 -22.9563 -22.9563 -22.9563 -22.9559 -22.9558 -22.9558 -22.9518
-22.9517 -22.9517 -22.9517 -22.9517 -22.9517 -10.2837 -10.2767 -10.2767
-10.2657 -10.2655 -10.2648  -9.4960  -8.7174  -8.7174  -7.2609  -7.2509
 -7.2498  -6.5496  -6.5496  -6.5360  -6.5359  -6.5349  -6.5348  -6.3638
 -6.3637  -6.3637  -4.7764  -4.7764  -4.7764  -4.7618  -4.7616  -4.7616
 -4.7608  -4.7605  -4.7605  -2.6604  -2.6603  -2.6568  -2.6567  -2.6559
 -2.6559  -2.6450  -2.6450  -2.6449  -2.6449  -2.0426  -2.0425  -2.0425
 -2.0380  -2.0380  -2.0378  -2.0373  -2.0371  -2.0371  -2.0246  -2.0243
 -2.0243  -2.0243  -2.0241  -2.0241  -0.9555  -0.8934  -0.8695  -0.8292
 -0.7791  -0.7786  -0.6974  -0.6855  -0.6744  -0.6055  -0.6043  -0.5528
 -0.5093  -0.4644  -0.4617  -0.4381  -0.4314  -0.3924  -0.3853  -0.3846
 -0.3805  -0.3548  -0.3378  -0.3337  -0.3298  -0.3119  -0.3016  -0.3000
 -0.2856  -0.2755  -0.2593  -0.2585  -0.2356
 -- Virtual --
 -0.1037  -0.0679  -0.0666  -0.0508  -0.0398  -0.0181  -0.0018  -0.0011
  0.0167   0.0273   0.0322   0.0426   0.0525   0.0591   0.0607   0.0670
  0.0695   0.0704   0.0816   0.0868   0.0919   0.0958   0.0973   0.0994
  0.1138   0.1223   0.1232   0.1361   0.1386   0.1490   0.1576   0.1603
  0.1646   0.1719   0.1810   0.1813   0.1880   0.1922   0.2031   0.2083
  0.2102   0.2213   0.2226   0.2281   0.2337   0.2347   0.2447   0.2522
  0.2618   0.2765   0.2920   0.2991   0.3008   0.3119   0.3212   0.3351
  0.3694   0.3757   0.3796   0.3932   0.3984   0.4036   0.4063   0.4154
  0.4335   0.4362   0.4368   0.4372   0.4422   0.4434   0.4484   0.4533
  0.4723   0.4862   0.4877   0.4993   0.5008   0.5100   0.5106   0.5221
  0.5283   0.5384   0.5413   0.5476   0.5499   0.5503   0.5673   0.5891
  0.5995   0.6005   0.6137   0.6195   0.6279   0.6519   0.6877   0.6889
  0.7012   0.7036   0.7169   0.7336   0.7499   0.7524   0.7586   0.7613
  0.7845   0.7931   0.8066   0.8300   0.8439   0.8471   0.8525   0.8549
  0.9000   0.9058   0.9442   0.9477   0.9495   0.9744   1.0062   1.0173
  1.0511   1.0631   1.0991   1.1037   1.1646   1.1674   1.1915   1.2150
  1.2329   1.2427   1.2736   1.3288   1.3392   1.3521   1.3624   1.3690
  1.3777   1.3902   1.4617   1.4710   1.4758   1.4905   1.4991   1.5288
  1.5787   1.5803   1.6042   1.7243   1.7352   1.7590   1.7849   1.8238
  1.8274   1.8525   1.8532   1.9110   2.0064   2.0277   2.0304   2.0319
  2.1068   2.1183   2.1797   2.1959   2.2481   2.2609   2.2662   2.2889
  2.2923   2.3020   2.3618   2.4574   2.4889   2.5715   2.5736   2.7090
  2.7108   2.8163   2.8239   2.8315   2.8888   2.9092   3.0438   3.0519
  3.0829   3.1486   3.1994   3.3936   3.4215   3.6407   3.8131   3.8333
  3.9333   3.9572   3.9628   3.9736   3.9868   3.9916   3.9968   4.0173
  4.0204   4.0343   4.0482   4.0592   4.0670   4.0738   4.0868   4.1137
  4.1611   4.2001   4.2445   4.2537   4.2605   4.2950   4.3180   4.3950
  4.4050   4.4365   4.5095   4.6309   4.8190   5.9893   6.0182   6.0399
  6.0554   6.0841   6.1334   6.1673   6.2002   6.2453   6.7338   6.7768
  7.5485   7.5631   7.6468   7.6770   7.7410   7.7524   9.7784  23.1716
 23.7807  23.7855  23.9487  23.9567  24.0402  25.8247  26.2147  26.6493
 27.8525  27.9175  27.9921  28.3332  28.3547  28.3765  28.3831  28.3865
 28.4363  28.4404  28.4589  28.4610  28.5205  28.5309  28.5354  28.5375
 28.5430  28.5566  28.5590  28.5720  28.5788  28.5939  28.6321  28.6599
 28.6901  28.7363  28.7844  47.9854  48.0259 127.8778 127.8940 127.9133
127.9154 127.9345 127.9628 127.9784 127.9919 128.0187 151.6491 151.7074
151.7747 215.7718 289.7453 289.7601 289.8474 289.8738 289.9680 289.9733
********1020.84901901.81151901.87271901.9431
 --------------------------------------------------------------

          Ground-State Mulliken Net Atomic Charges

     Atom                 Charge (a.u.)
  ----------------------------------------
      1 C                     0.270259
      2 C                    -0.133241
      3 C                    -0.242114
      4 C                     0.128106
      5 C                    -0.235553
      6 C                    -0.138562
      7 Cl                    0.537333
      8 Br                   -0.244031
      9 I                     0.099674
     10 I                     0.102274
     11 I                     0.099189
     12 Br                   -0.243332
  ----------------------------------------
  Sum of atomic charges =     0.000000

 -----------------------------------------------------------------
                    Cartesian Multipole Moments
 -----------------------------------------------------------------
    Charge (ESU x 10^10)
                -0.0000
    Dipole Moment (Debye)
         X       0.6742      Y      -0.0000      Z       0.3906
       Tot       0.7791
    Quadrupole Moments (Debye-Ang)
        XX    -160.3008     XY      -0.0000     YY    -169.7280
        XZ       0.3016     YZ      -0.0000     ZZ    -160.6422
    Octopole Moments (Debye-Ang^2)
       XXX    -812.5355    XXY      -0.0000    XYY    -291.2760
       YYY      -0.0000    XXZ    -157.5104    XYZ      -0.0000
       YYZ    -168.1694    XZZ    -270.8411    YZZ      -0.0000
       ZZZ    -467.9261
    Hexadecapole Moments (Debye-Ang^3)
      XXXX   -7127.1292   XXXY      -0.0000   XXYY   -1328.7180
      XYYY      -0.0000   YYYY    -220.8570   XXXZ    -654.0755
      XXYZ      -0.0000   XYYZ    -229.6181   YYYZ      -0.0000
      XXZZ   -2137.1933   XYZZ      -0.0000   YYZZ   -1063.6270
      XZZZ    -631.0530   YZZZ      -0.0000   ZZZZ   -5642.9792
 -----------------------------------------------------------------
 Calculating analytic gradient of the SCF energy
 Gradient of SCF Energy
            1           2           3           4           5           6
    1   0.0018816   0.0015764   0.0013833   0.0019123   0.0010171  -0.0010517
    2  -0.0000000   0.0000000   0.0000000  -0.0000000  -0.0000000   0.0000000
    3   0.0009117  -0.0021401  -0.0001269   0.0020482  -0.0000032   0.0017619
            7           8           9          10          11          12
    1   0.0079847   0.0072414   0.0042959  -0.0171953  -0.0140776   0.0050320
    2   0.0000000   0.0000000   0.0000000  -0.0000000  -0.0000000  -0.0000000
    3   0.0047174   0.0019072  -0.0179667  -0.0107200   0.0138620   0.0057485
 Max gradient component =       1.797E-02
 RMS gradient           =       6.167E-03
 Gradient time:  CPU 102.99 s  wall 25.87 s
 Geometry Optimization Parameters
   NAtoms,    NIC,     NZ,  NCons,   NDum,   NFix, NCnnct, MaxDiis
       12      78      12       0       0       0       0       0


** GEOMETRY OPTIMIZATION IN DELOCALIZED INTERNAL COORDINATES **
   Searching for a Minimum

   Optimization Cycle:   1

                       Coordinates (Angstroms)
     ATOM                X               Y               Z
      1  C         0.0000000000    0.0000000000    0.0000000000
      2  C         0.0000000000    0.0000000000    1.3948300000
      3  C         1.2079582140    0.0000000000    2.0922450000
      4  C         2.4159164279    0.0000000000    1.3948300000
      5  C         2.4159164279    0.0000000000    0.0000000000
      6  C         1.2079582140    0.0000000000   -0.6974150000
      7  Cl       -1.4903431174    0.0000000000   -0.8604500000
      8  Br       -1.6373769104    0.0000000000    2.3401700000
      9  I         1.2079582140    0.0000000000    4.1711050000
     10  I         4.2162619988    0.0000000000    2.4342600000
     11  I         4.2162619988    0.0000000000   -1.0394300000
     12  Br        1.2079582140    0.0000000000   -2.5880950000
   Point Group: c1    Number of degrees of freedom:    30


   Energy is -26595.701915440


 Attempting to generate delocalized internal coordinates
 Initial Hessian constructed with Jon Baker's OPTIMIZE code

 21 Hessian modes will be used to form the next step
  Hessian Eigenvalues:
     0.124424    0.124424    0.124424    0.201019    0.201019    0.250000
     0.250000    0.250000    0.250000    0.250000    0.250000    0.250000
     0.250000    0.250000    0.334879    0.426727    0.426727    0.464882
     0.464882    0.464882    0.464882

 Minimum search - taking simple RFO step
 Searching for Lamda that Minimizes Along All modes
 Value Taken    Lamda =  -0.01432387
 Step Taken.  Stepsize is  0.275636

                             Maximum     Tolerance    Cnvgd?
         Gradient           0.044638      0.000300      NO
         Displacement       0.163787      0.001200      NO
         Energy change     *********      0.000001      NO


 New Cartesian Coordinates Obtained by Inverse Iteration

 Displacement from previous Coordinates is:  0.461695
 ----------------------------------------------------------------
             Standard Nuclear Orientation (Angstroms)
    I     Atom           X                Y                Z
 ----------------------------------------------------------------
    1      C       0.0032958916     0.0000000000     0.0025417796
    2      C       0.0009949357     0.0000000000     1.4008018458
    3      C       1.2136123791     0.0000000000     2.1187019625
    4      C       2.4472799009     0.0000000000     1.4126201114
    5      C       2.4430684485     0.0000000000    -0.0085863550
    6      C       1.2138340828     0.0000000000    -0.6978049364
    7      Cl     -1.4986052967     0.0000000000    -0.8659945651
    8      Br     -1.6858996942     0.0000000000     2.2832105345
    9      I       1.1299861984     0.0000000000     4.2644587222
   10      I       4.3089063614     0.0000000000     2.5003276707
   11      I       4.2562897947     0.0000000000    -1.1672198198
   12      Br      1.1357066794     0.0000000000    -2.6010069503
 ----------------------------------------------------------------
 Nuclear Repulsion Energy =        4355.91451945 hartrees
 There are      141 alpha and      141 beta electrons
 Applying Cartesian multipole field
    Component          Value
    ---------          -----
     (2,0,0)        1.00000E-11
     (0,2,0)        2.00000E-11
     (0,0,2)       -3.00000E-11
 Nucleus-field energy     =    -0.0000001169 hartrees
 Requested basis set is 6-311++G(d,p)
 There are 159 shells and 444 basis functions
 A cutoff of  1.0D-11 yielded   7362 shell pairs
 There are     64040 function pairs (     71483 Cartesian)
 Smallest overlap matrix eigenvalue = 5.09E-07

 Q-Chem warning in module stvman/mkSTV.C, line 318:

 Overlap eigenvalue is smaller than square root of threshold
 Use THRESH >= 12 to get rid of this warning

 Linear dependence detected in AO basis
 Tighter screening thresholds may be required for diffuse basis sets
 Use S2THRESH > 14 and THRESH = 14 in case of SCF convergence issues
 Number of orthogonalized atomic orbitals = 442
 Maximum deviation from orthogonality = 1.647E-10
 Guess MOs from SCF MO coefficient file

 -----------------------------------------------------------------------
  General SCF calculation program by
  Eric Jon Sundstrom, Paul Horn, Yuezhi Mao, Dmitri Zuev, Alec White,
  David Stuck, Shaama M.S., Shane Yost, Joonho Lee, David Small,
  Daniel Levine, Susi Lehtola, Hugh Burton, Evgeny Epifanovsky,
  Bang C. Huynh
 -----------------------------------------------------------------------
 Exchange:     0.2000 Hartree-Fock + 0.0800 Slater + 0.7200 B88
 Correlation:  0.1900 VWN1RPA + 0.8100 LYP
 Using SG-1 standard quadrature grid
 using 4 threads for integral computing
 -------------------------------------------------------
 OpenMP Integral computing Module                
 Release: version 2.0, May 2017, Q-Chem Inc. Pleasanton 
 -------------------------------------------------------
 A restricted SCF calculation will be
 performed using DIIS
 SCF converges when DIIS error is below 1.0e-08
 ---------------------------------------
  Cycle       Energy         DIIS error
 ---------------------------------------
    1  -26595.6996677649      6.64e-04  
    2  -26595.7020158534      3.94e-04  
    3  -26595.6964199091      5.97e-04  
    4  -26595.7062955656      2.75e-05  
    5  -26595.7063076381      1.30e-05  
    6  -26595.7063109728      5.40e-06  
    7  -26595.7063115757      2.29e-06  
    8  -26595.7063116933      6.19e-07  
    9  -26595.7063117029      1.10e-07  
   10  -26595.7063117012      5.50e-08  
   11  -26595.7063117030      1.92e-08  
   12  -26595.7063117027      3.76e-09  Convergence criterion met
 ---------------------------------------
 SCF time:   CPU 264.30s  wall 70.00s 
 SCF   energy in the final basis set =   -26595.7063117027
 Total energy in the final basis set =   -26595.7063117027

 --------------------------------------------------------------

                    Orbital Energies (a.u.)
 --------------------------------------------------------------

 Alpha MOs
 -- Occupied --
**************************-482.8560-482.8558-176.3195-176.3195-176.3195
********-165.7234-165.7234-165.7211-165.7211-165.7211-165.7209-165.7209
********-101.5814 -62.5089 -62.5087 -56.3296 -56.3295 -56.3255 -56.3253
-56.3251 -56.3249 -35.8159 -35.8159 -35.8159 -31.3095 -31.3094 -31.3094
-31.3031 -31.3031 -31.3030 -31.3026 -31.3026 -31.3026 -22.9598 -22.9598
-22.9598 -22.9584 -22.9584 -22.9584 -22.9581 -22.9581 -22.9581 -22.9536
-22.9536 -22.9536 -22.9536 -22.9536 -22.9536 -10.2866 -10.2815 -10.2815
-10.2775 -10.2757 -10.2755  -9.4965  -8.7178  -8.7176  -7.2615  -7.2514
 -7.2502  -6.5501  -6.5499  -6.5363  -6.5361  -6.5352  -6.5350  -6.3652
 -6.3652  -6.3652  -4.7783  -4.7783  -4.7782  -4.7629  -4.7629  -4.7628
 -4.7620  -4.7619  -4.7619  -2.6608  -2.6607  -2.6571  -2.6569  -2.6563
 -2.6561  -2.6453  -2.6452  -2.6451  -2.6451  -2.0438  -2.0437  -2.0436
 -2.0395  -2.0393  -2.0393  -2.0387  -2.0386  -2.0386  -2.0254  -2.0254
 -2.0253  -2.0252  -2.0252  -2.0251  -0.9506  -0.8860  -0.8646  -0.8239
 -0.7736  -0.7727  -0.6909  -0.6801  -0.6687  -0.6066  -0.6064  -0.5455
 -0.5078  -0.4605  -0.4595  -0.4355  -0.4271  -0.3868  -0.3830  -0.3809
 -0.3765  -0.3571  -0.3352  -0.3329  -0.3229  -0.3094  -0.3011  -0.2963
 -0.2864  -0.2764  -0.2616  -0.2610  -0.2455
 -- Virtual --
 -0.1161  -0.0713  -0.0706  -0.0637  -0.0481  -0.0390  -0.0085  -0.0007
  0.0145   0.0269   0.0323   0.0428   0.0519   0.0596   0.0611   0.0657
  0.0667   0.0682   0.0810   0.0885   0.0918   0.0963   0.0966   0.0973
  0.1125   0.1223   0.1254   0.1363   0.1388   0.1498   0.1588   0.1591
  0.1647   0.1711   0.1730   0.1739   0.1832   0.1856   0.2010   0.2032
  0.2072   0.2171   0.2200   0.2308   0.2315   0.2334   0.2429   0.2479
  0.2612   0.2759   0.2812   0.2896   0.2934   0.3155   0.3251   0.3539
  0.3641   0.3696   0.3815   0.3864   0.3968   0.4018   0.4103   0.4140
  0.4195   0.4241   0.4244   0.4298   0.4331   0.4398   0.4459   0.4531
  0.4769   0.4807   0.4821   0.4874   0.4989   0.5096   0.5120   0.5176
  0.5211   0.5257   0.5292   0.5448   0.5490   0.5492   0.5686   0.5710
  0.5851   0.5888   0.5972   0.6118   0.6139   0.6460   0.6683   0.6769
  0.6922   0.7034   0.7124   0.7172   0.7408   0.7488   0.7515   0.7549
  0.7705   0.7876   0.8094   0.8236   0.8420   0.8466   0.8479   0.8482
  0.8900   0.9100   0.9362   0.9408   0.9466   0.9608   0.9967   1.0043
  1.0441   1.0618   1.0970   1.0972   1.1552   1.1607   1.1740   1.2043
  1.2275   1.2383   1.2656   1.3220   1.3278   1.3394   1.3420   1.3552
  1.3770   1.3941   1.4447   1.4493   1.4549   1.4631   1.4653   1.5267
  1.5555   1.5700   1.5900   1.7162   1.7257   1.7463   1.7707   1.8125
  1.8155   1.8394   1.8427   1.9004   2.0056   2.0114   2.0131   2.0230
  2.0945   2.1087   2.1697   2.1905   2.2308   2.2437   2.2593   2.2638
  2.2785   2.2968   2.3353   2.4490   2.4844   2.5616   2.5665   2.7042
  2.7060   2.7929   2.8183   2.8256   2.8793   2.9053   3.0314   3.0350
  3.0457   3.1276   3.1771   3.3687   3.4022   3.6057   3.7944   3.8102
  3.9418   3.9617   3.9647   3.9715   3.9824   3.9891   3.9949   4.0068
  4.0183   4.0228   4.0379   4.0475   4.0673   4.0694   4.0824   4.1026
  4.1394   4.1713   4.2302   4.2424   4.2494   4.2780   4.3175   4.3801
  4.4034   4.4158   4.4726   4.5807   4.7795   5.9890   6.0124   6.0439
  6.0530   6.0736   6.1128   6.1344   6.1581   6.1984   6.7240   6.7739
  7.5479   7.5598   7.6404   7.6785   7.7282   7.7455   9.7714  23.1693
 23.7411  23.7442  23.8859  23.9026  23.9825  25.8240  26.2192  26.6318
 27.8253  27.8908  27.9644  28.3313  28.3490  28.3732  28.3815  28.3883
 28.4215  28.4235  28.4343  28.4390  28.5225  28.5290  28.5298  28.5379
 28.5411  28.5494  28.5541  28.5594  28.5702  28.5871  28.6139  28.6367
 28.6764  28.7177  28.7678  47.9785  48.0240 127.8754 127.8888 127.9071
127.9202 127.9304 127.9494 127.9566 127.9715 127.9926 151.6258 151.6836
151.7472 215.7644 289.7443 289.7565 289.8400 289.8748 289.9552 289.9671
********1020.84671901.78721901.84771901.9141
 --------------------------------------------------------------

          Ground-State Mulliken Net Atomic Charges

     Atom                 Charge (a.u.)
  ----------------------------------------
      1 C                     0.113342
      2 C                    -0.109881
      3 C                    -0.151051
      4 C                     0.060083
      5 C                    -0.142388
      6 C                    -0.114560
      7 Cl                    0.527024
      8 Br                   -0.248927
      9 I                     0.104767
     10 I                     0.106258
     11 I                     0.104304
     12 Br                   -0.248970
  ----------------------------------------
  Sum of atomic charges =     0.000000

 -----------------------------------------------------------------
                    Cartesian Multipole Moments
 -----------------------------------------------------------------
    Charge (ESU x 10^10)
                -0.0000
    Dipole Moment (Debye)
         X       0.5269      Y      -0.0000      Z       0.3182
       Tot       0.6155
    Quadrupole Moments (Debye-Ang)
        XX    -160.4774     XY       0.0000     YY    -170.3957
        XZ      -0.0769     YZ      -0.0000     ZZ    -160.1347
    Octopole Moments (Debye-Ang^2)
       XXX    -813.0915    XXY       0.0000    XYY    -292.5138
       YYY      -0.0000    XXZ    -158.9965    XYZ       0.0000
       YYZ    -168.8394    XZZ    -269.9318    YZZ       0.0000
       ZZZ    -465.7387
    Hexadecapole Moments (Debye-Ang^3)
      XXXX   -7290.5285   XXXY       0.0000   XXYY   -1363.0418
      XYYY       0.0000   YYYY    -222.5743   XXXZ    -644.5060
      XXYZ       0.0000   XYYZ    -226.6282   YYYZ       0.0000
      XXZZ   -2190.3391   XYZZ       0.0000   YYZZ   -1104.0313
      XZZZ    -622.3081   YZZZ       0.0000   ZZZZ   -5832.9212
 -----------------------------------------------------------------
 Calculating analytic gradient of the SCF energy
 Gradient of SCF Energy
            1           2           3           4           5           6
    1   0.0000680  -0.0020703  -0.0033150   0.0056841   0.0017279  -0.0048685
    2   0.0000000  -0.0000000   0.0000000   0.0000000  -0.0000000   0.0000000
    3   0.0001759  -0.0044721   0.0044921   0.0037976  -0.0060647   0.0005955
            7           8           9          10          11          12
    1   0.0021595  -0.0006049  -0.0029491   0.0041939   0.0016719  -0.0016975
    2   0.0000000   0.0000000   0.0000000   0.0000000   0.0000000  -0.0000000
    3   0.0012421  -0.0018000   0.0033948   0.0034255  -0.0051305   0.0003438
 Max gradient component =       6.065E-03
 RMS gradient           =       2.675E-03
 Gradient time:  CPU 98.95 s  wall 24.86 s
 Geometry Optimization Parameters
   NAtoms,    NIC,     NZ,  NCons,   NDum,   NFix, NCnnct, MaxDiis
       12      78      12       0       0       0       0       0

 Cartesian Hessian Update
 Hessian updated using BFGS update


** GEOMETRY OPTIMIZATION IN DELOCALIZED INTERNAL COORDINATES **
   Searching for a Minimum

   Optimization Cycle:   2

                       Coordinates (Angstroms)
     ATOM                X               Y               Z
      1  C         0.0032958916    0.0000000000    0.0025417796
      2  C         0.0009949357    0.0000000000    1.4008018458
      3  C         1.2136123791    0.0000000000    2.1187019625
      4  C         2.4472799009    0.0000000000    1.4126201114
      5  C         2.4430684485    0.0000000000   -0.0085863550
      6  C         1.2138340828    0.0000000000   -0.6978049364
      7  Cl       -1.4986052967    0.0000000000   -0.8659945651
      8  Br       -1.6858996942    0.0000000000    2.2832105345
      9  I         1.1299861984    0.0000000000    4.2644587222
     10  I         4.3089063614    0.0000000000    2.5003276707
     11  I         4.2562897947    0.0000000000   -1.1672198198
     12  Br        1.1357066794    0.0000000000   -2.6010069503
   Point Group: c1    Number of degrees of freedom:    30


   Energy is -26595.706311703

 Hessian updated using BFGS update

 11 Hessian modes will be used to form the next step
  Hessian Eigenvalues:
     0.124223    0.134841    0.199711    0.201019    0.248327    0.279080
     0.331332    0.426715    0.442759    0.464752    0.547151

 Minimum search - taking simple RFO step
 Searching for Lamda that Minimizes Along All modes
 Value Taken    Lamda =  -0.00165174
 Step Taken.  Stepsize is  0.062930

                             Maximum     Tolerance    Cnvgd?
         Gradient           0.020678      0.000300      NO
         Displacement       0.048216      0.001200      NO
         Energy change     -0.004396      0.000001      NO


 New Cartesian Coordinates Obtained by Inverse Iteration

 Displacement from previous Coordinates is:  0.166599
 ----------------------------------------------------------------
             Standard Nuclear Orientation (Angstroms)
    I     Atom           X                Y                Z
 ----------------------------------------------------------------
    1      C      -0.0042865923     0.0000000000    -0.0017790104
    2      C      -0.0049123556     0.0000000000     1.4017321757
    3      C       1.2097173552     0.0000000000     2.1105638168
    4      C       2.4311337204     0.0000000000     1.4035700524
    5      C       2.4331415773     0.0000000000    -0.0059817453
    6      C       1.2116110601     0.0000000000    -0.7029666233
    7      Cl     -1.5091069663     0.0000000000    -0.8723076950
    8      Br     -1.6819996184     0.0000000000     2.3051974125
    9      I       1.1716396439     0.0000000000     4.2505201462
   10      I       4.2875053109     0.0000000000     2.4756285866
   11      I       4.2673382170     0.0000000000    -1.1139339457
   12      Br      1.1566883293     0.0000000000    -2.6081931705
 ----------------------------------------------------------------
 Nuclear Repulsion Energy =        4374.15297570 hartrees
 There are      141 alpha and      141 beta electrons
 Applying Cartesian multipole field
    Component          Value
    ---------          -----
     (2,0,0)        1.00000E-11
     (0,2,0)        2.00000E-11
     (0,0,2)       -3.00000E-11
 Nucleus-field energy     =    -0.0000001153 hartrees
 Requested basis set is 6-311++G(d,p)
 There are 159 shells and 444 basis functions
 A cutoff of  1.0D-11 yielded   7370 shell pairs
 There are     64126 function pairs (     71593 Cartesian)
 Smallest overlap matrix eigenvalue = 4.95E-07

 Q-Chem warning in module stvman/mkSTV.C, line 318:

 Overlap eigenvalue is smaller than square root of threshold
 Use THRESH >= 12 to get rid of this warning

 Linear dependence detected in AO basis
 Tighter screening thresholds may be required for diffuse basis sets
 Use S2THRESH > 14 and THRESH = 14 in case of SCF convergence issues
 Number of orthogonalized atomic orbitals = 442
 Maximum deviation from orthogonality = 1.859E-10
 Guess MOs from SCF MO coefficient file

 -----------------------------------------------------------------------
  General SCF calculation program by
  Eric Jon Sundstrom, Paul Horn, Yuezhi Mao, Dmitri Zuev, Alec White,
  David Stuck, Shaama M.S., Shane Yost, Joonho Lee, David Small,
  Daniel Levine, Susi Lehtola, Hugh Burton, Evgeny Epifanovsky,
  Bang C. Huynh
 -----------------------------------------------------------------------
 Exchange:     0.2000 Hartree-Fock + 0.0800 Slater + 0.7200 B88
 Correlation:  0.1900 VWN1RPA + 0.8100 LYP
 Using SG-1 standard quadrature grid
 using 4 threads for integral computing
 -------------------------------------------------------
 OpenMP Integral computing Module                
 Release: version 2.0, May 2017, Q-Chem Inc. Pleasanton 
 -------------------------------------------------------
 A restricted SCF calculation will be
 performed using DIIS
 SCF converges when DIIS error is below 1.0e-08
 ---------------------------------------
  Cycle       Energy         DIIS error
 ---------------------------------------
    1  -26595.7063254137      2.35e-04  
    2  -26595.7068201595      1.08e-04  
    3  -26595.7061566831      1.89e-04  
    4  -26595.7071296043      1.14e-05  
    5  -26595.7071322038      6.19e-06  
    6  -26595.7071331097      2.22e-06  
    7  -26595.7071332346      5.52e-07  
    8  -26595.7071332418      1.63e-07  
    9  -26595.7071332433      6.63e-08  
   10  -26595.7071332426      2.07e-08  
   11  -26595.7071332399      1.65e-08  
   12  -26595.7071332393      2.02e-09  Convergence criterion met
 ---------------------------------------
 SCF time:   CPU 256.93s  wall 68.00s 
 SCF   energy in the final basis set =   -26595.7071332393
 Total energy in the final basis set =   -26595.7071332393

 --------------------------------------------------------------

                    Orbital Energies (a.u.)
 --------------------------------------------------------------

 Alpha MOs
 -- Occupied --
**************************-482.8562-482.8561-176.3192-176.3191-176.3187
********-165.7230-165.7225-165.7208-165.7208-165.7206-165.7206-165.7203
********-101.5818 -62.5091 -62.5090 -56.3299 -56.3297 -56.3257 -56.3256
-56.3253 -56.3252 -35.8156 -35.8156 -35.8151 -31.3092 -31.3091 -31.3086
-31.3028 -31.3028 -31.3024 -31.3023 -31.3023 -31.3019 -22.9595 -22.9595
-22.9590 -22.9581 -22.9581 -22.9578 -22.9577 -22.9576 -22.9573 -22.9534
-22.9534 -22.9533 -22.9533 -22.9529 -22.9529 -10.2879 -10.2819 -10.2819
-10.2744 -10.2737 -10.2735  -9.4967  -8.7180  -8.7178  -7.2617  -7.2516
 -7.2505  -6.5503  -6.5502  -6.5365  -6.5363  -6.5354  -6.5352  -6.3650
 -6.3650  -6.3646  -4.7780  -4.7780  -4.7775  -4.7627  -4.7627  -4.7623
 -4.7617  -4.7617  -4.7614  -2.6610  -2.6609  -2.6574  -2.6571  -2.6566
 -2.6564  -2.6455  -2.6454  -2.6453  -2.6453  -2.0436  -2.0435  -2.0431
 -2.0392  -2.0391  -2.0388  -2.0385  -2.0384  -2.0381  -2.0252  -2.0252
 -2.0251  -2.0249  -2.0249  -2.0247  -0.9500  -0.8874  -0.8646  -0.8250
 -0.7743  -0.7741  -0.6908  -0.6809  -0.6703  -0.6065  -0.6064  -0.5470
 -0.5075  -0.4606  -0.4598  -0.4361  -0.4281  -0.3879  -0.3830  -0.3806
 -0.3767  -0.3561  -0.3359  -0.3325  -0.3252  -0.3100  -0.3012  -0.2979
 -0.2857  -0.2771  -0.2618  -0.2610  -0.2427
 -- Virtual --
 -0.1153  -0.0710  -0.0699  -0.0625  -0.0471  -0.0353  -0.0082  -0.0009
  0.0138   0.0267   0.0319   0.0428   0.0518   0.0591   0.0610   0.0655
  0.0673   0.0684   0.0812   0.0880   0.0918   0.0960   0.0967   0.0971
  0.1131   0.1227   0.1241   0.1360   0.1391   0.1498   0.1580   0.1590
  0.1647   0.1719   0.1747   0.1770   0.1849   0.1868   0.2003   0.2043
  0.2084   0.2171   0.2197   0.2293   0.2318   0.2337   0.2424   0.2483
  0.2621   0.2750   0.2833   0.2915   0.2936   0.3116   0.3232   0.3474
  0.3688   0.3695   0.3846   0.3859   0.3947   0.4006   0.4087   0.4138
  0.4254   0.4281   0.4296   0.4314   0.4323   0.4394   0.4460   0.4534
  0.4752   0.4813   0.4832   0.4935   0.4995   0.5107   0.5120   0.5179
  0.5225   0.5254   0.5309   0.5452   0.5457   0.5494   0.5672   0.5801
  0.5856   0.5929   0.5970   0.6134   0.6152   0.6477   0.6734   0.6771
  0.6905   0.7030   0.7122   0.7203   0.7411   0.7509   0.7519   0.7547
  0.7727   0.7872   0.8085   0.8217   0.8427   0.8459   0.8468   0.8497
  0.8917   0.9072   0.9394   0.9407   0.9455   0.9649   0.9972   1.0041
  1.0443   1.0611   1.0969   1.0978   1.1579   1.1602   1.1773   1.2068
  1.2262   1.2364   1.2640   1.3227   1.3273   1.3428   1.3540   1.3561
  1.3797   1.3825   1.4533   1.4586   1.4615   1.4635   1.4638   1.5248
  1.5610   1.5686   1.5904   1.7181   1.7269   1.7486   1.7757   1.8129
  1.8154   1.8428   1.8438   1.9021   2.0054   2.0145   2.0163   2.0232
  2.0975   2.1103   2.1701   2.1891   2.2324   2.2477   2.2589   2.2675
  2.2796   2.2958   2.3390   2.4500   2.4855   2.5610   2.5677   2.7047
  2.7069   2.7956   2.8193   2.8259   2.8805   2.9059   3.0309   3.0379
  3.0515   3.1302   3.1789   3.3737   3.4036   3.6111   3.7972   3.8145
  3.9392   3.9617   3.9657   3.9677   3.9833   3.9888   3.9942   4.0085
  4.0185   4.0276   4.0398   4.0473   4.0680   4.0691   4.0798   4.1038
  4.1427   4.1786   4.2334   4.2436   4.2473   4.2802   4.3170   4.3842
  4.4037   4.4192   4.4777   4.5872   4.7885   5.9886   6.0132   6.0430
  6.0462   6.0717   6.1176   6.1411   6.1665   6.2093   6.7232   6.7724
  7.5476   7.5601   7.6417   7.6769   7.7296   7.7448   9.7695  23.1683
 23.7493  23.7521  23.9019  23.9102  23.9854  25.8226  26.2110  26.6287
 27.8304  27.8948  27.9676  28.3314  28.3499  28.3752  28.3802  28.3805
 28.4249  28.4255  28.4412  28.4435  28.5216  28.5292  28.5314  28.5386
 28.5387  28.5505  28.5550  28.5631  28.5717  28.5877  28.6174  28.6421
 28.6796  28.7206  28.7706  47.9779  48.0227 127.8757 127.8896 127.9088
127.9148 127.9293 127.9524 127.9618 127.9746 127.9988 151.6303 151.6871
151.7508 215.7622 289.7439 289.7566 289.8410 289.8728 289.9565 289.9661
********1020.84511901.79181901.85141901.9179
 --------------------------------------------------------------

          Ground-State Mulliken Net Atomic Charges

     Atom                 Charge (a.u.)
  ----------------------------------------
      1 C                     0.164411
      2 C                    -0.132969
      3 C                    -0.177771
      4 C                     0.102283
      5 C                    -0.167239
      6 C                    -0.140413
      7 Cl                    0.530157
      8 Br                   -0.245499
      9 I                     0.104277
     10 I                     0.104368
     11 I                     0.103812
     12 Br                   -0.245416
  ----------------------------------------
  Sum of atomic charges =     0.000000

 -----------------------------------------------------------------
                    Cartesian Multipole Moments
 -----------------------------------------------------------------
    Charge (ESU x 10^10)
                -0.0000
    Dipole Moment (Debye)
         X       0.5931      Y       0.0000      Z       0.3501
       Tot       0.6888
    Quadrupole Moments (Debye-Ang)
        XX    -160.2279     XY       0.0000     YY    -170.3180
        XZ       0.1405     YZ       0.0000     ZZ    -160.3582
    Octopole Moments (Debye-Ang^2)
       XXX    -813.7120    XXY       0.0000    XYY    -293.1658
       YYY       0.0000    XXZ    -158.7856    XYZ       0.0000
       YYZ    -169.1573    XZZ    -271.0858    YZZ       0.0000
       ZZZ    -467.1219
    Hexadecapole Moments (Debye-Ang^3)
      XXXX   -7278.8005   XXXY       0.0000   XXYY   -1362.4708
      XYYY      -0.0000   YYYY    -222.3838   XXXZ    -656.9856
      XXYZ       0.0000   XYYZ    -230.5603   YYYZ       0.0000
      XXZZ   -2188.3539   XYZZ       0.0000   YYZZ   -1095.7326
      XZZZ    -628.5735   YZZZ       0.0000   ZZZZ   -5790.5450
 -----------------------------------------------------------------
 Calculating analytic gradient of the SCF energy
 Gradient of SCF Energy
            1           2           3           4           5           6
    1  -0.0012374  -0.0004870  -0.0003376   0.0010667   0.0007478  -0.0005165
    2  -0.0000000  -0.0000000   0.0000000   0.0000000  -0.0000000   0.0000000
    3  -0.0005868  -0.0005637   0.0006921   0.0005990  -0.0009321  -0.0000459
            7           8           9          10          11          12
    1   0.0001123  -0.0009416   0.0006166   0.0002025   0.0012839  -0.0005098
    2  -0.0000000   0.0000000  -0.0000000   0.0000000   0.0000000  -0.0000000
    3   0.0000478   0.0001298   0.0014870  -0.0003787   0.0004905  -0.0009390
 Max gradient component =       1.487E-03
 RMS gradient           =       5.996E-04
 Gradient time:  CPU 99.49 s  wall 24.99 s
 Geometry Optimization Parameters
   NAtoms,    NIC,     NZ,  NCons,   NDum,   NFix, NCnnct, MaxDiis
       12      78      12       0       0       0       0       0

 Cartesian Hessian Update
 Hessian updated using BFGS update


** GEOMETRY OPTIMIZATION IN DELOCALIZED INTERNAL COORDINATES **
   Searching for a Minimum

   Optimization Cycle:   3

                       Coordinates (Angstroms)
     ATOM                X               Y               Z
      1  C        -0.0042865923    0.0000000000   -0.0017790104
      2  C        -0.0049123556    0.0000000000    1.4017321757
      3  C         1.2097173552    0.0000000000    2.1105638168
      4  C         2.4311337204    0.0000000000    1.4035700524
      5  C         2.4331415773    0.0000000000   -0.0059817453
      6  C         1.2116110601    0.0000000000   -0.7029666233
      7  Cl       -1.5091069663    0.0000000000   -0.8723076950
      8  Br       -1.6819996184    0.0000000000    2.3051974125
      9  I         1.1716396439    0.0000000000    4.2505201462
     10  I         4.2875053109    0.0000000000    2.4756285866
     11  I         4.2673382170    0.0000000000   -1.1139339457
     12  Br        1.1566883293    0.0000000000   -2.6081931705
   Point Group: c1    Number of degrees of freedom:    30


   Energy is -26595.707133239

 Hessian updated using BFGS update

 14 Hessian modes will be used to form the next step
  Hessian Eigenvalues:
     0.123396    0.124421    0.129907    0.200463    0.201019    0.245011
     0.249934    0.308269    0.332265    0.426633    0.449291    0.461492
     0.464760    0.532049

 Minimum search - taking simple RFO step
 Searching for Lamda that Minimizes Along All modes
 Value Taken    Lamda =  -0.00013171
 Step Taken.  Stepsize is  0.024406

                             Maximum     Tolerance    Cnvgd?
         Gradient           0.003860      0.000300      NO
         Displacement       0.014123      0.001200      NO
         Energy change     -0.000822      0.000001      NO


 New Cartesian Coordinates Obtained by Inverse Iteration

 Displacement from previous Coordinates is:  0.050989
 ----------------------------------------------------------------
             Standard Nuclear Orientation (Angstroms)
    I     Atom           X                Y                Z
 ----------------------------------------------------------------
    1      C      -0.0025635472     0.0000000000    -0.0008025161
    2      C      -0.0023113547     0.0000000000     1.4017186150
    3      C       1.2108063019     0.0000000000     2.1079789610
    4      C       2.4311183439     0.0000000000     1.4036655734
    5      C       2.4319313626     0.0000000000    -0.0041343886
    6      C       1.2129219706     0.0000000000    -0.7005790430
    7      Cl     -1.5077278482     0.0000000000    -0.8712352484
    8      Br     -1.6737694436     0.0000000000     2.3107101088
    9      I       1.1642171475     0.0000000000     4.2409064399
   10      I       4.2832101857     0.0000000000     2.4811407696
   11      I       4.2539051298     0.0000000000    -1.1237712570
   12      Br      1.1667314333     0.0000000000    -2.6035480145
 ----------------------------------------------------------------
 Nuclear Repulsion Energy =        4380.61607146 hartrees
 There are      141 alpha and      141 beta electrons
 Applying Cartesian multipole field
    Component          Value
    ---------          -----
     (2,0,0)        1.00000E-11
     (0,2,0)        2.00000E-11
     (0,0,2)       -3.00000E-11
 Nucleus-field energy     =    -0.0000001155 hartrees
 Requested basis set is 6-311++G(d,p)
 There are 159 shells and 444 basis functions
 A cutoff of  1.0D-11 yielded   7371 shell pairs
 There are     64129 function pairs (     71596 Cartesian)
 Smallest overlap matrix eigenvalue = 4.88E-07

 Q-Chem warning in module stvman/mkSTV.C, line 318:

 Overlap eigenvalue is smaller than square root of threshold
 Use THRESH >= 12 to get rid of this warning

 Linear dependence detected in AO basis
 Tighter screening thresholds may be required for diffuse basis sets
 Use S2THRESH > 14 and THRESH = 14 in case of SCF convergence issues
 Number of orthogonalized atomic orbitals = 442
 Maximum deviation from orthogonality = 1.619E-10
 Guess MOs from SCF MO coefficient file

 -----------------------------------------------------------------------
  General SCF calculation program by
  Eric Jon Sundstrom, Paul Horn, Yuezhi Mao, Dmitri Zuev, Alec White,
  David Stuck, Shaama M.S., Shane Yost, Joonho Lee, David Small,
  Daniel Levine, Susi Lehtola, Hugh Burton, Evgeny Epifanovsky,
  Bang C. Huynh
 -----------------------------------------------------------------------
 Exchange:     0.2000 Hartree-Fock + 0.0800 Slater + 0.7200 B88
 Correlation:  0.1900 VWN1RPA + 0.8100 LYP
 Using SG-1 standard quadrature grid
 using 4 threads for integral computing
 -------------------------------------------------------
 OpenMP Integral computing Module                
 Release: version 2.0, May 2017, Q-Chem Inc. Pleasanton 
 -------------------------------------------------------
 A restricted SCF calculation will be
 performed using DIIS
 SCF converges when DIIS error is below 1.0e-08
 ---------------------------------------
  Cycle       Energy         DIIS error
 ---------------------------------------
    1  -26595.7070740080      6.81e-05  
    2  -26595.7071248925      3.15e-05  
    3  -26595.7070853327      4.90e-05  
    4  -26595.7071502085      7.25e-06  
    5  -26595.7071515420      2.30e-06  
    6  -26595.7071516574      7.29e-07  
    7  -26595.7071516678      3.82e-07  
    8  -26595.7071516720      6.95e-08  
    9  -26595.7071516723      3.01e-08  
   10  -26595.7071516712      1.01e-08  
   11  -26595.7071516700      5.38e-09  Convergence criterion met
 ---------------------------------------
 SCF time:   CPU 235.87s  wall 63.00s 
 SCF   energy in the final basis set =   -26595.7071516700
 Total energy in the final basis set =   -26595.7071516700

 --------------------------------------------------------------

                    Orbital Energies (a.u.)
 --------------------------------------------------------------

 Alpha MOs
 -- Occupied --
**************************-482.8562-482.8560-176.3189-176.3189-176.3186
********-165.7228-165.7225-165.7206-165.7205-165.7203-165.7203-165.7203
********-101.5817 -62.5091 -62.5089 -56.3299 -56.3297 -56.3257 -56.3256
-56.3253 -56.3251 -35.8154 -35.8153 -35.8151 -31.3089 -31.3089 -31.3086
-31.3026 -31.3025 -31.3023 -31.3021 -31.3020 -31.3018 -22.9593 -22.9592
-22.9590 -22.9579 -22.9579 -22.9576 -22.9575 -22.9575 -22.9573 -22.9531
-22.9531 -22.9531 -22.9531 -22.9529 -22.9529 -10.2876 -10.2813 -10.2813
-10.2738 -10.2729 -10.2727  -9.4966  -8.7180  -8.7179  -7.2616  -7.2515
 -7.2504  -6.5503  -6.5501  -6.5365  -6.5363  -6.5354  -6.5352  -6.3648
 -6.3648  -6.3646  -4.7778  -4.7778  -4.7775  -4.7625  -4.7625  -4.7623
 -4.7616  -4.7615  -4.7614  -2.6610  -2.6609  -2.6574  -2.6571  -2.6566
 -2.6564  -2.6455  -2.6454  -2.6453  -2.6453  -2.0435  -2.0433  -2.0430
 -2.0390  -2.0389  -2.0387  -2.0383  -2.0382  -2.0380  -2.0250  -2.0250
 -2.0249  -2.0249  -2.0247  -2.0246  -0.9506  -0.8878  -0.8655  -0.8256
 -0.7747  -0.7745  -0.6916  -0.6812  -0.6705  -0.6068  -0.6062  -0.5478
 -0.5078  -0.4607  -0.4604  -0.4365  -0.4283  -0.3881  -0.3831  -0.3808
 -0.3775  -0.3559  -0.3361  -0.3332  -0.3254  -0.3100  -0.3013  -0.2980
 -0.2858  -0.2762  -0.2616  -0.2609  -0.2426
 -- Virtual --
 -0.1146  -0.0705  -0.0697  -0.0614  -0.0468  -0.0341  -0.0073  -0.0010
  0.0137   0.0268   0.0319   0.0428   0.0518   0.0591   0.0609   0.0656
  0.0679   0.0685   0.0811   0.0881   0.0916   0.0960   0.0967   0.0972
  0.1130   0.1227   0.1242   0.1362   0.1388   0.1495   0.1583   0.1589
  0.1651   0.1724   0.1743   0.1769   0.1852   0.1868   0.2011   0.2048
  0.2080   0.2178   0.2204   0.2292   0.2320   0.2334   0.2436   0.2488
  0.2618   0.2755   0.2840   0.2922   0.2939   0.3116   0.3232   0.3474
  0.3690   0.3696   0.3843   0.3861   0.3949   0.4011   0.4088   0.4139
  0.4268   0.4282   0.4287   0.4318   0.4329   0.4403   0.4460   0.4535
  0.4750   0.4822   0.4832   0.4936   0.4997   0.5105   0.5117   0.5189
  0.5241   0.5259   0.5316   0.5451   0.5458   0.5494   0.5674   0.5809
  0.5863   0.5957   0.5971   0.6149   0.6155   0.6480   0.6747   0.6790
  0.6922   0.7028   0.7127   0.7216   0.7424   0.7511   0.7515   0.7556
  0.7735   0.7876   0.8089   0.8224   0.8428   0.8463   0.8480   0.8503
  0.8916   0.9068   0.9405   0.9411   0.9452   0.9654   0.9986   1.0066
  1.0447   1.0610   1.0969   1.0977   1.1573   1.1613   1.1790   1.2074
  1.2271   1.2375   1.2642   1.3248   1.3277   1.3429   1.3552   1.3570
  1.3802   1.3853   1.4534   1.4610   1.4626   1.4641   1.4666   1.5247
  1.5614   1.5706   1.5913   1.7192   1.7280   1.7509   1.7765   1.8146
  1.8167   1.8435   1.8459   1.9036   2.0055   2.0159   2.0178   2.0236
  2.0983   2.1113   2.1709   2.1902   2.2349   2.2506   2.2590   2.2710
  2.2816   2.2968   2.3414   2.4504   2.4867   2.5616   2.5685   2.7053
  2.7073   2.7984   2.8197   2.8267   2.8817   2.9062   3.0322   3.0398
  3.0559   3.1329   3.1810   3.3756   3.4068   3.6152   3.8003   3.8161
  3.9394   3.9619   3.9658   3.9675   3.9833   3.9894   3.9946   4.0091
  4.0192   4.0269   4.0402   4.0496   4.0665   4.0697   4.0817   4.1048
  4.1440   4.1786   4.2340   4.2457   4.2483   4.2819   4.3178   4.3844
  4.4036   4.4194   4.4807   4.5909   4.7925   5.9890   6.0138   6.0455
  6.0467   6.0733   6.1181   6.1418   6.1679   6.2100   6.7252   6.7734
  7.5477   7.5603   7.6423   7.6770   7.7307   7.7459   9.7698  23.1682
 23.7545  23.7558  23.9074  23.9183  23.9932  25.8225  26.2100  26.6297
 27.8311  27.8966  27.9698  28.3317  28.3504  28.3756  28.3810  28.3829
 28.4259  28.4265  28.4411  28.4440  28.5220  28.5295  28.5315  28.5390
 28.5394  28.5510  28.5553  28.5631  28.5722  28.5884  28.6181  28.6422
 28.6800  28.7219  28.7715  47.9791  48.0234 127.8760 127.8901 127.9092
127.9164 127.9303 127.9529 127.9620 127.9757 127.9992 151.6309 151.6888
151.7527 215.7624 289.7440 289.7570 289.8419 289.8732 289.9577 289.9672
********1020.84591901.79251901.85311901.9199
 --------------------------------------------------------------

          Ground-State Mulliken Net Atomic Charges

     Atom                 Charge (a.u.)
  ----------------------------------------
      1 C                     0.179663
      2 C                    -0.131531
      3 C                    -0.183754
      4 C                     0.100360
      5 C                    -0.172647
      6 C                    -0.140249
      7 Cl                    0.530400
      8 Br                   -0.246171
      9 I                     0.103321
     10 I                     0.104229
     11 I                     0.102735
     12 Br                   -0.246356
  ----------------------------------------
  Sum of atomic charges =     0.000000

 -----------------------------------------------------------------
                    Cartesian Multipole Moments
 -----------------------------------------------------------------
    Charge (ESU x 10^10)
                -0.0000
    Dipole Moment (Debye)
         X       0.5747      Y       0.0000      Z       0.3444
       Tot       0.6700
    Quadrupole Moments (Debye-Ang)
        XX    -160.4532     XY      -0.0000     YY    -170.2659
        XZ       0.0045     YZ      -0.0000     ZZ    -160.2600
    Octopole Moments (Debye-Ang^2)
       XXX    -814.3234    XXY       0.0000    XYY    -292.7703
       YYY       0.0000    XXZ    -158.8509    XYZ       0.0000
       YYZ    -168.9211    XZZ    -270.5635    YZZ      -0.0000
       ZZZ    -466.8630
    Hexadecapole Moments (Debye-Ang^3)
      XXXX   -7263.0939   XXXY      -0.0000   XXYY   -1357.4315
      XYYY      -0.0000   YYYY    -222.2579   XXXZ    -651.8952
      XXYZ       0.0000   XYYZ    -228.7837   YYYZ      -0.0000
      XXZZ   -2180.4162   XYZZ      -0.0000   YYZZ   -1094.4238
      XZZZ    -626.6087   YZZZ      -0.0000   ZZZZ   -5786.3640
 -----------------------------------------------------------------
 Calculating analytic gradient of the SCF energy
 Gradient of SCF Energy
            1           2           3           4           5           6
    1  -0.0002498   0.0005688  -0.0002487  -0.0000528  -0.0004398   0.0005661
    2   0.0000000  -0.0000000  -0.0000000   0.0000000  -0.0000000  -0.0000000
    3  -0.0001071   0.0003213  -0.0004222   0.0002944  -0.0005240   0.0003728
            7           8           9          10          11          12
    1  -0.0000033   0.0005093  -0.0002899  -0.0003598  -0.0009433   0.0009431
    2   0.0000000  -0.0000000   0.0000000  -0.0000000   0.0000000   0.0000000
    3   0.0000539   0.0005910  -0.0006880   0.0003600  -0.0004756   0.0002235
 Max gradient component =       9.433E-04
 RMS gradient           =       3.816E-04
 Gradient time:  CPU 99.80 s  wall 25.07 s
 Geometry Optimization Parameters
   NAtoms,    NIC,     NZ,  NCons,   NDum,   NFix, NCnnct, MaxDiis
       12      78      12       0       0       0       0       0

 Cartesian Hessian Update
 Hessian updated using BFGS update


** GEOMETRY OPTIMIZATION IN DELOCALIZED INTERNAL COORDINATES **
   Searching for a Minimum

   Optimization Cycle:   4

                       Coordinates (Angstroms)
     ATOM                X               Y               Z
      1  C        -0.0025635472    0.0000000000   -0.0008025161
      2  C        -0.0023113547    0.0000000000    1.4017186150
      3  C         1.2108063019    0.0000000000    2.1079789610
      4  C         2.4311183439    0.0000000000    1.4036655734
      5  C         2.4319313626    0.0000000000   -0.0041343886
      6  C         1.2129219706    0.0000000000   -0.7005790430
      7  Cl       -1.5077278482    0.0000000000   -0.8712352484
      8  Br       -1.6737694436    0.0000000000    2.3107101088
      9  I         1.1642171475    0.0000000000    4.2409064399
     10  I         4.2832101857    0.0000000000    2.4811407696
     11  I         4.2539051298    0.0000000000   -1.1237712570
     12  Br        1.1667314333    0.0000000000   -2.6035480145
   Point Group: c1    Number of degrees of freedom:    30


   Energy is -26595.707151670

 Hessian updated using BFGS update

 16 Hessian modes will be used to form the next step
  Hessian Eigenvalues:
     0.122836    0.124576    0.132363    0.196859    0.201025    0.248057
     0.249934    0.274041    0.331019    0.393069    0.426972    0.440117
     0.464749    0.464819    0.505116    0.609518

 Minimum search - taking simple RFO step
 Searching for Lamda that Minimizes Along All modes
 Value Taken    Lamda =  -0.00005085
 Step Taken.  Stepsize is  0.010355

                             Maximum     Tolerance    Cnvgd?
         Gradient           0.003776      0.000300      NO
         Displacement       0.008133      0.001200      NO
         Energy change     -0.000018      0.000001      NO


 New Cartesian Coordinates Obtained by Inverse Iteration

 Displacement from previous Coordinates is:  0.027502
 ----------------------------------------------------------------
             Standard Nuclear Orientation (Angstroms)
    I     Atom           X                Y                Z
 ----------------------------------------------------------------
    1      C      -0.0017552709     0.0000000000    -0.0002963849
    2      C      -0.0025287257     0.0000000000     1.4018870879
    3      C       1.2108555510     0.0000000000     2.1091963948
    4      C       2.4311755996     0.0000000000     1.4037358397
    5      C       2.4325471695     0.0000000000    -0.0040863023
    6      C       1.2127771528     0.0000000000    -0.7008740302
    7      Cl     -1.5068458823     0.0000000000    -0.8708659556
    8      Br     -1.6774684309     0.0000000000     2.3045773355
    9      I       1.1659643362     0.0000000000     4.2435235892
   10      I       4.2860997376     0.0000000000     2.4775618036
   11      I       4.2592428288     0.0000000000    -1.1185087322
   12      Br      1.1584056159     0.0000000000    -2.6038006455
 ----------------------------------------------------------------
 Nuclear Repulsion Energy =        4378.82519376 hartrees
 There are      141 alpha and      141 beta electrons
 Applying Cartesian multipole field
    Component          Value
    ---------          -----
     (2,0,0)        1.00000E-11
     (0,2,0)        2.00000E-11
     (0,0,2)       -3.00000E-11
 Nucleus-field energy     =    -0.0000001152 hartrees
 Requested basis set is 6-311++G(d,p)
 There are 159 shells and 444 basis functions
 A cutoff of  1.0D-11 yielded   7370 shell pairs
 There are     64126 function pairs (     71593 Cartesian)
 Smallest overlap matrix eigenvalue = 4.89E-07

 Q-Chem warning in module stvman/mkSTV.C, line 318:

 Overlap eigenvalue is smaller than square root of threshold
 Use THRESH >= 12 to get rid of this warning

 Linear dependence detected in AO basis
 Tighter screening thresholds may be required for diffuse basis sets
 Use S2THRESH > 14 and THRESH = 14 in case of SCF convergence issues
 Number of orthogonalized atomic orbitals = 442
 Maximum deviation from orthogonality = 1.310E-10
 Guess MOs from SCF MO coefficient file

 -----------------------------------------------------------------------
  General SCF calculation program by
  Eric Jon Sundstrom, Paul Horn, Yuezhi Mao, Dmitri Zuev, Alec White,
  David Stuck, Shaama M.S., Shane Yost, Joonho Lee, David Small,
  Daniel Levine, Susi Lehtola, Hugh Burton, Evgeny Epifanovsky,
  Bang C. Huynh
 -----------------------------------------------------------------------
 Exchange:     0.2000 Hartree-Fock + 0.0800 Slater + 0.7200 B88
 Correlation:  0.1900 VWN1RPA + 0.8100 LYP
 Using SG-1 standard quadrature grid
 using 4 threads for integral computing
 -------------------------------------------------------
 OpenMP Integral computing Module                
 Release: version 2.0, May 2017, Q-Chem Inc. Pleasanton 
 -------------------------------------------------------
 A restricted SCF calculation will be
 performed using DIIS
 SCF converges when DIIS error is below 1.0e-08
 ---------------------------------------
  Cycle       Energy         DIIS error
 ---------------------------------------
    1  -26595.7071516891      3.06e-05  
    2  -26595.7071720860      1.00e-05  
    3  -26595.7071680995      1.58e-05  
    4  -26595.7071743995      3.78e-06  
    5  -26595.7071747799      1.07e-06  
    6  -26595.7071748059      2.80e-07  
    7  -26595.7071748076      9.06e-08  
    8  -26595.7071748081      4.09e-08  
    9  -26595.7071748093      1.62e-08  
   10  -26595.7071748090      2.75e-09  Convergence criterion met
 ---------------------------------------
 SCF time:   CPU 214.54s  wall 57.00s 
 SCF   energy in the final basis set =   -26595.7071748090
 Total energy in the final basis set =   -26595.7071748090

 --------------------------------------------------------------

                    Orbital Energies (a.u.)
 --------------------------------------------------------------

 Alpha MOs
 -- Occupied --
**************************-482.8562-482.8560-176.3190-176.3190-176.3186
********-165.7228-165.7225-165.7207-165.7206-165.7204-165.7204-165.7203
********-101.5816 -62.5091 -62.5089 -56.3298 -56.3297 -56.3257 -56.3256
-56.3253 -56.3251 -35.8155 -35.8154 -35.8151 -31.3090 -31.3089 -31.3086
-31.3027 -31.3026 -31.3023 -31.3022 -31.3021 -31.3018 -22.9594 -22.9593
-22.9590 -22.9580 -22.9579 -22.9576 -22.9576 -22.9576 -22.9573 -22.9532
-22.9532 -22.9531 -22.9531 -22.9529 -22.9529 -10.2875 -10.2814 -10.2813
-10.2740 -10.2731 -10.2730  -9.4965  -8.7180  -8.7178  -7.2615  -7.2514
 -7.2503  -6.5503  -6.5501  -6.5365  -6.5363  -6.5354  -6.5352  -6.3649
 -6.3648  -6.3646  -4.7779  -4.7778  -4.7775  -4.7626  -4.7625  -4.7622
 -4.7616  -4.7616  -4.7614  -2.6610  -2.6609  -2.6574  -2.6571  -2.6566
 -2.6564  -2.6455  -2.6454  -2.6453  -2.6453  -2.0436  -2.0434  -2.0430
 -2.0391  -2.0390  -2.0387  -2.0384  -2.0383  -2.0380  -2.0251  -2.0251
 -2.0250  -2.0249  -2.0248  -2.0246  -0.9506  -0.8877  -0.8653  -0.8254
 -0.7747  -0.7744  -0.6914  -0.6812  -0.6705  -0.6067  -0.6064  -0.5477
 -0.5077  -0.4606  -0.4604  -0.4364  -0.4283  -0.3880  -0.3832  -0.3807
 -0.3773  -0.3561  -0.3360  -0.3329  -0.3252  -0.3101  -0.3012  -0.2977
 -0.2858  -0.2767  -0.2617  -0.2609  -0.2427
 -- Virtual --
 -0.1148  -0.0706  -0.0696  -0.0616  -0.0468  -0.0344  -0.0075  -0.0010
  0.0139   0.0268   0.0319   0.0428   0.0519   0.0592   0.0610   0.0656
  0.0678   0.0684   0.0812   0.0880   0.0918   0.0960   0.0968   0.0971
  0.1130   0.1226   0.1242   0.1361   0.1390   0.1497   0.1582   0.1590
  0.1651   0.1722   0.1745   0.1770   0.1851   0.1866   0.2008   0.2046
  0.2081   0.2176   0.2201   0.2295   0.2319   0.2336   0.2428   0.2486
  0.2619   0.2753   0.2838   0.2920   0.2939   0.3120   0.3233   0.3478
  0.3690   0.3698   0.3846   0.3860   0.3948   0.4009   0.4088   0.4140
  0.4262   0.4282   0.4296   0.4315   0.4328   0.4402   0.4460   0.4534
  0.4754   0.4819   0.4833   0.4935   0.4998   0.5106   0.5118   0.5182
  0.5240   0.5257   0.5314   0.5457   0.5458   0.5493   0.5675   0.5808
  0.5860   0.5944   0.5973   0.6143   0.6154   0.6478   0.6745   0.6782
  0.6918   0.7032   0.7127   0.7212   0.7419   0.7510   0.7516   0.7555
  0.7733   0.7879   0.8089   0.8225   0.8428   0.8462   0.8478   0.8501
  0.8918   0.9076   0.9401   0.9411   0.9454   0.9653   0.9984   1.0058
  1.0449   1.0613   1.0969   1.0979   1.1579   1.1614   1.1786   1.2074
  1.2268   1.2372   1.2645   1.3245   1.3276   1.3429   1.3541   1.3567
  1.3801   1.3841   1.4537   1.4611   1.4619   1.4641   1.4656   1.5245
  1.5615   1.5699   1.5914   1.7190   1.7278   1.7502   1.7768   1.8144
  1.8166   1.8439   1.8452   1.9034   2.0055   2.0156   2.0178   2.0236
  2.0981   2.1113   2.1712   2.1905   2.2346   2.2503   2.2591   2.2702
  2.2809   2.2973   2.3410   2.4505   2.4868   2.5616   2.5684   2.7051
  2.7073   2.7980   2.8198   2.8265   2.8816   2.9064   3.0321   3.0395
  3.0553   3.1324   3.1810   3.3758   3.4057   3.6148   3.7995   3.8161
  3.9394   3.9619   3.9662   3.9676   3.9834   3.9891   3.9945   4.0090
  4.0191   4.0271   4.0401   4.0484   4.0676   4.0697   4.0811   4.1046
  4.1437   4.1786   4.2338   4.2449   4.2484   4.2814   4.3175   4.3844
  4.4038   4.4195   4.4798   4.5900   4.7919   5.9888   6.0136   6.0446
  6.0466   6.0728   6.1180   6.1416   6.1676   6.2099   6.7247   6.7733
  7.5477   7.5603   7.6421   7.6774   7.7306   7.7458   9.7698  23.1682
 23.7533  23.7559  23.9075  23.9163  23.9921  25.8228  26.2117  26.6296
 27.8310  27.8961  27.9692  28.3316  28.3502  28.3755  28.3809  28.3818
 28.4257  28.4262  28.4414  28.4437  28.5219  28.5294  28.5315  28.5389
 28.5392  28.5508  28.5552  28.5631  28.5721  28.5882  28.6179  28.6422
 28.6799  28.7216  28.7712  47.9789  48.0234 127.8759 127.8899 127.9091
127.9158 127.9300 127.9527 127.9620 127.9754 127.9991 151.6308 151.6883
151.7522 215.7624 289.7440 289.7569 289.8417 289.8735 289.9576 289.9672
********1020.84591901.79231901.85261901.9194
 --------------------------------------------------------------

          Ground-State Mulliken Net Atomic Charges

     Atom                 Charge (a.u.)
  ----------------------------------------
      1 C                     0.166464
      2 C                    -0.129943
      3 C                    -0.181256
      4 C                     0.104210
      5 C                    -0.167980
      6 C                    -0.139385
      7 Cl                    0.529538
      8 Br                   -0.246270
      9 I                     0.103727
     10 I                     0.104046
     11 I                     0.103107
     12 Br                   -0.246257
  ----------------------------------------
  Sum of atomic charges =     0.000000

 -----------------------------------------------------------------
                    Cartesian Multipole Moments
 -----------------------------------------------------------------
    Charge (ESU x 10^10)
                -0.0000
    Dipole Moment (Debye)
         X       0.5783      Y       0.0000      Z       0.3458
       Tot       0.6738
    Quadrupole Moments (Debye-Ang)
        XX    -160.3547     XY       0.0000     YY    -170.2754
        XZ       0.0646     YZ       0.0000     ZZ    -160.3279
    Octopole Moments (Debye-Ang^2)
       XXX    -813.8617    XXY       0.0000    XYY    -292.8696
       YYY       0.0000    XXZ    -158.7613    XYZ       0.0000
       YYZ    -168.9523    XZZ    -270.8960    YZZ       0.0000
       ZZZ    -466.9313
    Hexadecapole Moments (Debye-Ang^3)
      XXXX   -7268.3187   XXXY       0.0000   XXYY   -1359.4258
      XYYY       0.0000   YYYY    -222.2826   XXXZ    -654.5753
      XXYZ       0.0000   XYYZ    -229.7270   YYYZ       0.0000
      XXZZ   -2183.3657   XYZZ       0.0000   YYZZ   -1093.8313
      XZZZ    -628.1682   YZZZ       0.0000   ZZZZ   -5782.6198
 -----------------------------------------------------------------
 Calculating analytic gradient of the SCF energy
 Gradient of SCF Energy
            1           2           3           4           5           6
    1  -0.0000540   0.0001679  -0.0000946   0.0000925  -0.0000903  -0.0000152
    2  -0.0000000  -0.0000000   0.0000000   0.0000000  -0.0000000   0.0000000
    3  -0.0000004  -0.0000901  -0.0001011   0.0001393  -0.0001774   0.0002466
            7           8           9          10          11          12
    1   0.0001752   0.0000825  -0.0000536  -0.0000111  -0.0000345  -0.0001647
    2   0.0000000   0.0000000   0.0000000   0.0000000  -0.0000000  -0.0000000
    3   0.0000904  -0.0001208  -0.0001102  -0.0001432   0.0001616   0.0001052
 Max gradient component =       2.466E-04
 RMS gradient           =       9.838E-05
 Gradient time:  CPU 99.61 s  wall 25.02 s
 Geometry Optimization Parameters
   NAtoms,    NIC,     NZ,  NCons,   NDum,   NFix, NCnnct, MaxDiis
       12      78      12       0       0       0       0       0

 Cartesian Hessian Update
 Hessian updated using BFGS update


** GEOMETRY OPTIMIZATION IN DELOCALIZED INTERNAL COORDINATES **
   Searching for a Minimum

   Optimization Cycle:   5

                       Coordinates (Angstroms)
     ATOM                X               Y               Z
      1  C        -0.0017552709    0.0000000000   -0.0002963849
      2  C        -0.0025287257    0.0000000000    1.4018870879
      3  C         1.2108555510    0.0000000000    2.1091963948
      4  C         2.4311755996    0.0000000000    1.4037358397
      5  C         2.4325471695    0.0000000000   -0.0040863023
      6  C         1.2127771528    0.0000000000   -0.7008740302
      7  Cl       -1.5068458823    0.0000000000   -0.8708659556
      8  Br       -1.6774684309    0.0000000000    2.3045773355
      9  I         1.1659643362    0.0000000000    4.2435235892
     10  I         4.2860997376    0.0000000000    2.4775618036
     11  I         4.2592428288    0.0000000000   -1.1185087322
     12  Br        1.1584056159    0.0000000000   -2.6038006455
   Point Group: c1    Number of degrees of freedom:    30


   Energy is -26595.707174809

 Hessian updated using BFGS update

 17 Hessian modes will be used to form the next step
  Hessian Eigenvalues:
     0.121509    0.124428    0.129907    0.197507    0.201029    0.245941
     0.248922    0.249981    0.279908    0.331501    0.421361    0.429155
     0.432240    0.464728    0.464827    0.515952    0.625092

 Minimum search - taking simple RFO step
 Searching for Lamda that Minimizes Along All modes
 Value Taken    Lamda =  -0.00000264
 Step Taken.  Stepsize is  0.003257

                             Maximum     Tolerance    Cnvgd?
         Gradient           0.000528      0.000300      NO
         Displacement       0.002088      0.001200      NO
         Energy change     -0.000023      0.000001      NO


 New Cartesian Coordinates Obtained by Inverse Iteration

 Displacement from previous Coordinates is:  0.006570
 ----------------------------------------------------------------
             Standard Nuclear Orientation (Angstroms)
    I     Atom           X                Y                Z
 ----------------------------------------------------------------
    1      C      -0.0021028071     0.0000000000    -0.0005354729
    2      C      -0.0030651010     0.0000000000     1.4020672056
    3      C       1.2106670016     0.0000000000     2.1093996304
    4      C       2.4309172759     0.0000000000     1.4036460090
    5      C       2.4325692164     0.0000000000    -0.0042625308
    6      C       1.2127413727     0.0000000000    -0.7013648685
    7      Cl     -1.5074942298     0.0000000000    -0.8711827176
    8      Br     -1.6781252868     0.0000000000     2.3053683040
    9      I       1.1675335591     0.0000000000     4.2444559365
   10      I       4.2854962472     0.0000000000     2.4787834462
   11      I       4.2594104682     0.0000000000    -1.1196538234
   12      Br      1.1599219653     0.0000000000    -2.6046711184
 ----------------------------------------------------------------
 Nuclear Repulsion Energy =        4378.07088615 hartrees
 There are      141 alpha and      141 beta electrons
 Applying Cartesian multipole field
    Component          Value
    ---------          -----
     (2,0,0)        1.00000E-11
     (0,2,0)        2.00000E-11
     (0,0,2)       -3.00000E-11
 Nucleus-field energy     =    -0.0000001153 hartrees
 Requested basis set is 6-311++G(d,p)
 There are 159 shells and 444 basis functions
 A cutoff of  1.0D-11 yielded   7370 shell pairs
 There are     64126 function pairs (     71593 Cartesian)
 Smallest overlap matrix eigenvalue = 4.90E-07

 Q-Chem warning in module stvman/mkSTV.C, line 318:

 Overlap eigenvalue is smaller than square root of threshold
 Use THRESH >= 12 to get rid of this warning

 Linear dependence detected in AO basis
 Tighter screening thresholds may be required for diffuse basis sets
 Use S2THRESH > 14 and THRESH = 14 in case of SCF convergence issues
 Number of orthogonalized atomic orbitals = 442
 Maximum deviation from orthogonality = 2.960E-10
 Guess MOs from SCF MO coefficient file

 -----------------------------------------------------------------------
  General SCF calculation program by
  Eric Jon Sundstrom, Paul Horn, Yuezhi Mao, Dmitri Zuev, Alec White,
  David Stuck, Shaama M.S., Shane Yost, Joonho Lee, David Small,
  Daniel Levine, Susi Lehtola, Hugh Burton, Evgeny Epifanovsky,
  Bang C. Huynh
 -----------------------------------------------------------------------
 Exchange:     0.2000 Hartree-Fock + 0.0800 Slater + 0.7200 B88
 Correlation:  0.1900 VWN1RPA + 0.8100 LYP
 Using SG-1 standard quadrature grid
 using 4 threads for integral computing
 -------------------------------------------------------
 OpenMP Integral computing Module                
 Release: version 2.0, May 2017, Q-Chem Inc. Pleasanton 
 -------------------------------------------------------
 A restricted SCF calculation will be
 performed using DIIS
 SCF converges when DIIS error is below 1.0e-08
 ---------------------------------------
  Cycle       Energy         DIIS error
 ---------------------------------------
    1  -26595.7071740661      9.85e-06  
    2  -26595.7071750605      3.92e-06  
    3  -26595.7071742912      6.56e-06  
    4  -26595.7071754655      7.32e-07  
    5  -26595.7071754806      3.11e-07  
    6  -26595.7071754819      9.91e-08  
    7  -26595.7071754815      3.14e-08  
    8  -26595.7071754796      1.03e-08  
    9  -26595.7071754810      2.93e-09  Convergence criterion met
 ---------------------------------------
 SCF time:   CPU 191.89s  wall 51.00s 
 SCF   energy in the final basis set =   -26595.7071754810
 Total energy in the final basis set =   -26595.7071754810

 --------------------------------------------------------------

                    Orbital Energies (a.u.)
 --------------------------------------------------------------

 Alpha MOs
 -- Occupied --
**************************-482.8562-482.8561-176.3191-176.3190-176.3186
********-165.7229-165.7225-165.7207-165.7206-165.7205-165.7204-165.7203
********-101.5816 -62.5091 -62.5090 -56.3299 -56.3297 -56.3257 -56.3256
-56.3253 -56.3252 -35.8155 -35.8154 -35.8151 -31.3090 -31.3089 -31.3086
-31.3027 -31.3026 -31.3023 -31.3022 -31.3021 -31.3018 -22.9594 -22.9593
-22.9590 -22.9580 -22.9579 -22.9577 -22.9576 -22.9576 -22.9573 -22.9532
-22.9532 -22.9532 -22.9531 -22.9529 -22.9528 -10.2876 -10.2815 -10.2814
-10.2740 -10.2732 -10.2730  -9.4965  -8.7180  -8.7179  -7.2615  -7.2514
 -7.2503  -6.5503  -6.5502  -6.5365  -6.5363  -6.5354  -6.5353  -6.3649
 -6.3648  -6.3645  -4.7779  -4.7779  -4.7775  -4.7626  -4.7625  -4.7622
 -4.7617  -4.7616  -4.7614  -2.6610  -2.6609  -2.6574  -2.6572  -2.6566
 -2.6564  -2.6455  -2.6455  -2.6454  -2.6453  -2.0436  -2.0434  -2.0430
 -2.0391  -2.0390  -2.0387  -2.0384  -2.0383  -2.0380  -2.0251  -2.0251
 -2.0250  -2.0248  -2.0248  -2.0246  -0.9505  -0.8876  -0.8652  -0.8254
 -0.7746  -0.7744  -0.6913  -0.6811  -0.6704  -0.6067  -0.6064  -0.5476
 -0.5077  -0.4606  -0.4602  -0.4364  -0.4283  -0.3880  -0.3832  -0.3806
 -0.3772  -0.3561  -0.3360  -0.3329  -0.3252  -0.3100  -0.3012  -0.2978
 -0.2858  -0.2767  -0.2617  -0.2609  -0.2427
 -- Virtual --
 -0.1149  -0.0707  -0.0697  -0.0618  -0.0469  -0.0345  -0.0076  -0.0010
  0.0138   0.0267   0.0319   0.0428   0.0518   0.0592   0.0610   0.0655
  0.0677   0.0684   0.0812   0.0881   0.0918   0.0960   0.0967   0.0971
  0.1130   0.1226   0.1242   0.1361   0.1390   0.1497   0.1582   0.1590
  0.1650   0.1722   0.1745   0.1770   0.1851   0.1867   0.2008   0.2045
  0.2082   0.2176   0.2201   0.2294   0.2319   0.2336   0.2428   0.2486
  0.2619   0.2753   0.2837   0.2919   0.2938   0.3118   0.3233   0.3477
  0.3689   0.3697   0.3846   0.3860   0.3948   0.4009   0.4088   0.4140
  0.4262   0.4281   0.4295   0.4315   0.4327   0.4401   0.4460   0.4534
  0.4753   0.4818   0.4833   0.4936   0.4997   0.5106   0.5118   0.5182
  0.5237   0.5257   0.5314   0.5455   0.5457   0.5493   0.5674   0.5807
  0.5860   0.5943   0.5972   0.6142   0.6153   0.6478   0.6743   0.6781
  0.6916   0.7030   0.7126   0.7211   0.7418   0.7509   0.7516   0.7554
  0.7732   0.7878   0.8088   0.8222   0.8428   0.8461   0.8477   0.8501
  0.8917   0.9074   0.9400   0.9410   0.9453   0.9653   0.9982   1.0056
  1.0447   1.0612   1.0968   1.0978   1.1578   1.1611   1.1784   1.2072
  1.2266   1.2370   1.2643   1.3242   1.3275   1.3427   1.3542   1.3566
  1.3800   1.3840   1.4535   1.4609   1.4615   1.4639   1.4655   1.5246
  1.5613   1.5697   1.5912   1.7189   1.7276   1.7499   1.7767   1.8142
  1.8164   1.8438   1.8449   1.9032   2.0055   2.0154   2.0175   2.0235
  2.0980   2.1111   2.1710   2.1903   2.2342   2.2499   2.2590   2.2698
  2.2807   2.2969   2.3405   2.4504   2.4866   2.5614   2.5683   2.7050
  2.7072   2.7976   2.8197   2.8264   2.8814   2.9063   3.0318   3.0393
  3.0547   3.1321   3.1805   3.3756   3.4053   3.6142   3.7992   3.8158
  3.9394   3.9619   3.9661   3.9676   3.9833   3.9891   3.9944   4.0089
  4.0190   4.0272   4.0401   4.0484   4.0675   4.0696   4.0809   4.1045
  4.1435   4.1786   4.2337   4.2448   4.2481   4.2812   4.3174   4.3843
  4.4037   4.4194   4.4795   4.5895   4.7914   5.9888   6.0136   6.0445
  6.0465   6.0726   6.1179   6.1415   6.1674   6.2097   6.7245   6.7732
  7.5476   7.5602   7.6421   7.6772   7.7306   7.7456   9.7696  23.1682
 23.7527  23.7553  23.9066  23.9153  23.9910  25.8227  26.2111  26.6290
 27.8308  27.8959  27.9690  28.3316  28.3502  28.3754  28.3807  28.3819
 28.4255  28.4261  28.4412  28.4437  28.5218  28.5294  28.5315  28.5389
 28.5391  28.5508  28.5552  28.5631  28.5720  28.5881  28.6178  28.6421
 28.6798  28.7214  28.7711  47.9787  48.0232 127.8759 127.8899 127.9090
127.9158 127.9299 127.9527 127.9619 127.9753 127.9990 151.6307 151.6881
151.7520 215.7622 289.7440 289.7568 289.8416 289.8732 289.9575 289.9670
********1020.84581901.79221901.85241901.9192
 --------------------------------------------------------------

          Ground-State Mulliken Net Atomic Charges

     Atom                 Charge (a.u.)
  ----------------------------------------
      1 C                     0.167243
      2 C                    -0.130605
      3 C                    -0.180935
      4 C                     0.104575
      5 C                    -0.168541
      6 C                    -0.140154
      7 Cl                    0.529613
      8 Br                   -0.246048
      9 I                     0.103822
     10 I                     0.104036
     11 I                     0.103140
     12 Br                   -0.246145
  ----------------------------------------
  Sum of atomic charges =     0.000000

 -----------------------------------------------------------------
                    Cartesian Multipole Moments
 -----------------------------------------------------------------
    Charge (ESU x 10^10)
                -0.0000
    Dipole Moment (Debye)
         X       0.5793      Y       0.0000      Z       0.3464
       Tot       0.6750
    Quadrupole Moments (Debye-Ang)
        XX    -160.3693     XY       0.0000     YY    -170.2831
        XZ       0.0653     YZ       0.0000     ZZ    -160.3033
    Octopole Moments (Debye-Ang^2)
       XXX    -814.0990    XXY       0.0000    XYY    -292.9111
       YYY       0.0000    XXZ    -158.7868    XYZ       0.0000
       YYZ    -168.9781    XZZ    -270.7684    YZZ       0.0000
       ZZZ    -466.9153
    Hexadecapole Moments (Debye-Ang^3)
      XXXX   -7270.0235   XXXY       0.0000   XXYY   -1359.5872
      XYYY       0.0000   YYYY    -222.3010   XXXZ    -654.8757
      XXYZ       0.0000   XYYZ    -229.7705   YYYZ       0.0000
      XXZZ   -2183.5581   XYZZ       0.0000   YYZZ   -1094.4850
      XZZZ    -627.8288   YZZZ       0.0000   ZZZZ   -5785.6004
 -----------------------------------------------------------------
 Calculating analytic gradient of the SCF energy
 Gradient of SCF Energy
            1           2           3           4           5           6
    1  -0.0001532   0.0000068   0.0000020   0.0000459  -0.0000129   0.0000469
    2   0.0000000   0.0000000  -0.0000000  -0.0000000  -0.0000000  -0.0000000
    3  -0.0000661  -0.0000028   0.0000017   0.0000952  -0.0001275   0.0000583
            7           8           9          10          11          12
    1   0.0000121  -0.0001014   0.0001481  -0.0000453   0.0000295   0.0000216
    2   0.0000000  -0.0000000  -0.0000000   0.0000000  -0.0000000   0.0000000
    3   0.0000419  -0.0000085   0.0000802   0.0000736  -0.0000664  -0.0000796
 Max gradient component =       1.532E-04
 RMS gradient           =       5.805E-05
 Gradient time:  CPU 99.68 s  wall 25.04 s
 Geometry Optimization Parameters
   NAtoms,    NIC,     NZ,  NCons,   NDum,   NFix, NCnnct, MaxDiis
       12      78      12       0       0       0       0       0

 Cartesian Hessian Update
 Hessian updated using BFGS update


** GEOMETRY OPTIMIZATION IN DELOCALIZED INTERNAL COORDINATES **
   Searching for a Minimum

   Optimization Cycle:   6

                       Coordinates (Angstroms)
     ATOM                X               Y               Z
      1  C        -0.0021028071    0.0000000000   -0.0005354729
      2  C        -0.0030651010    0.0000000000    1.4020672056
      3  C         1.2106670016    0.0000000000    2.1093996304
      4  C         2.4309172759    0.0000000000    1.4036460090
      5  C         2.4325692164    0.0000000000   -0.0042625308
      6  C         1.2127413727    0.0000000000   -0.7013648685
      7  Cl       -1.5074942298    0.0000000000   -0.8711827176
      8  Br       -1.6781252868    0.0000000000    2.3053683040
      9  I         1.1675335591    0.0000000000    4.2444559365
     10  I         4.2854962472    0.0000000000    2.4787834462
     11  I         4.2594104682    0.0000000000   -1.1196538234
     12  Br        1.1599219653    0.0000000000   -2.6046711184
   Point Group: c1    Number of degrees of freedom:    30


   Energy is -26595.707175481

 Hessian updated using BFGS update

 18 Hessian modes will be used to form the next step
  Hessian Eigenvalues:
     0.123820    0.125231    0.127977    0.198248    0.201008    0.235017
     0.249007    0.249986    0.269632    0.314504    0.340870    0.416000
     0.427588    0.453212    0.464780    0.497153    0.559490    0.643914

 Minimum search - taking simple RFO step
 Searching for Lamda that Minimizes Along All modes
 Value Taken    Lamda =   0.00000000
 Step Taken.  Stepsize is  0.001406

                             Maximum     Tolerance    Cnvgd?
         Gradient           0.000358      0.000300      NO
         Displacement       0.000759      0.001200     YES
         Energy change     -0.000001      0.000001     YES


 New Cartesian Coordinates Obtained by Inverse Iteration

 Displacement from previous Coordinates is:  0.003699
 ----------------------------------------------------------------
             Standard Nuclear Orientation (Angstroms)
    I     Atom           X                Y                Z
 ----------------------------------------------------------------
    1      C      -0.0020026495     0.0000000000    -0.0005036277
    2      C      -0.0029455286     0.0000000000     1.4020862621
    3      C       1.2106897655     0.0000000000     2.1093933007
    4      C       2.4309398847     0.0000000000     1.4036201265
    5      C       2.4325370222     0.0000000000    -0.0041617021
    6      C       1.2127672483     0.0000000000    -0.7013693966
    7      Cl     -1.5074241670     0.0000000000    -0.8712570303
    8      Br     -1.6775708025     0.0000000000     2.3059615760
    9      I       1.1661358029     0.0000000000     4.2442466688
   10      I       4.2860402692     0.0000000000     2.4779374008
   11      I       4.2593735600     0.0000000000    -1.1193374951
   12      Br      1.1599292764     0.0000000000    -2.6045660831
 ----------------------------------------------------------------
 Nuclear Repulsion Energy =        4378.21231090 hartrees
 There are      141 alpha and      141 beta electrons
 Applying Cartesian multipole field
    Component          Value
    ---------          -----
     (2,0,0)        1.00000E-11
     (0,2,0)        2.00000E-11
     (0,0,2)       -3.00000E-11
 Nucleus-field energy     =    -0.0000001153 hartrees
 Requested basis set is 6-311++G(d,p)
 There are 159 shells and 444 basis functions
 A cutoff of  1.0D-11 yielded   7370 shell pairs
 There are     64126 function pairs (     71593 Cartesian)
 Smallest overlap matrix eigenvalue = 4.89E-07

 Q-Chem warning in module stvman/mkSTV.C, line 318:

 Overlap eigenvalue is smaller than square root of threshold
 Use THRESH >= 12 to get rid of this warning

 Linear dependence detected in AO basis
 Tighter screening thresholds may be required for diffuse basis sets
 Use S2THRESH > 14 and THRESH = 14 in case of SCF convergence issues
 Number of orthogonalized atomic orbitals = 442
 Maximum deviation from orthogonality = 1.945E-10
 Guess MOs from SCF MO coefficient file

 -----------------------------------------------------------------------
  General SCF calculation program by
  Eric Jon Sundstrom, Paul Horn, Yuezhi Mao, Dmitri Zuev, Alec White,
  David Stuck, Shaama M.S., Shane Yost, Joonho Lee, David Small,
  Daniel Levine, Susi Lehtola, Hugh Burton, Evgeny Epifanovsky,
  Bang C. Huynh
 -----------------------------------------------------------------------
 Exchange:     0.2000 Hartree-Fock + 0.0800 Slater + 0.7200 B88
 Correlation:  0.1900 VWN1RPA + 0.8100 LYP
 Using SG-1 standard quadrature grid
 using 4 threads for integral computing
 -------------------------------------------------------
 OpenMP Integral computing Module                
 Release: version 2.0, May 2017, Q-Chem Inc. Pleasanton 
 -------------------------------------------------------
 A restricted SCF calculation will be
 performed using DIIS
 SCF converges when DIIS error is below 1.0e-08
 ---------------------------------------
  Cycle       Energy         DIIS error
 ---------------------------------------
    1  -26595.7071753880      3.63e-06  
    2  -26595.7071756962      1.34e-06  
    3  -26595.7071756786      1.57e-06  
    4  -26595.7071757386      5.78e-07  
    5  -26595.7071757471      1.35e-07  
    6  -26595.7071757441      4.84e-08  
    7  -26595.7071757462      2.22e-08  
    8  -26595.7071757464      5.46e-09  Convergence criterion met
 ---------------------------------------
 SCF time:   CPU 173.29s  wall 46.00s 
 SCF   energy in the final basis set =   -26595.7071757464
 Total energy in the final basis set =   -26595.7071757464

 --------------------------------------------------------------

                    Orbital Energies (a.u.)
 --------------------------------------------------------------

 Alpha MOs
 -- Occupied --
**************************-482.8562-482.8561-176.3190-176.3190-176.3186
********-165.7228-165.7225-165.7207-165.7206-165.7205-165.7204-165.7203
********-101.5816 -62.5091 -62.5090 -56.3299 -56.3297 -56.3257 -56.3256
-56.3253 -56.3252 -35.8155 -35.8154 -35.8151 -31.3090 -31.3089 -31.3086
-31.3027 -31.3026 -31.3023 -31.3022 -31.3021 -31.3018 -22.9594 -22.9593
-22.9590 -22.9580 -22.9579 -22.9577 -22.9576 -22.9576 -22.9573 -22.9532
-22.9532 -22.9531 -22.9531 -22.9529 -22.9528 -10.2876 -10.2815 -10.2814
-10.2740 -10.2732 -10.2730  -9.4965  -8.7180  -8.7179  -7.2615  -7.2514
 -7.2503  -6.5503  -6.5502  -6.5365  -6.5363  -6.5354  -6.5353  -6.3649
 -6.3648  -6.3645  -4.7779  -4.7778  -4.7775  -4.7626  -4.7625  -4.7622
 -4.7617  -4.7616  -4.7614  -2.6610  -2.6609  -2.6574  -2.6572  -2.6566
 -2.6564  -2.6455  -2.6455  -2.6454  -2.6453  -2.0436  -2.0434  -2.0430
 -2.0391  -2.0390  -2.0387  -2.0384  -2.0383  -2.0380  -2.0251  -2.0251
 -2.0250  -2.0248  -2.0248  -2.0246  -0.9505  -0.8876  -0.8653  -0.8254
 -0.7747  -0.7744  -0.6913  -0.6811  -0.6704  -0.6067  -0.6064  -0.5476
 -0.5077  -0.4606  -0.4603  -0.4364  -0.4283  -0.3880  -0.3832  -0.3806
 -0.3772  -0.3561  -0.3360  -0.3329  -0.3253  -0.3100  -0.3012  -0.2978
 -0.2858  -0.2767  -0.2617  -0.2609  -0.2427
 -- Virtual --
 -0.1149  -0.0707  -0.0697  -0.0617  -0.0469  -0.0345  -0.0076  -0.0010
  0.0138   0.0268   0.0319   0.0428   0.0518   0.0592   0.0610   0.0655
  0.0678   0.0684   0.0812   0.0881   0.0917   0.0960   0.0967   0.0971
  0.1130   0.1226   0.1242   0.1361   0.1390   0.1496   0.1582   0.1590
  0.1650   0.1722   0.1745   0.1769   0.1851   0.1867   0.2008   0.2045
  0.2081   0.2176   0.2201   0.2294   0.2319   0.2335   0.2429   0.2486
  0.2619   0.2753   0.2837   0.2919   0.2938   0.3118   0.3233   0.3478
  0.3689   0.3697   0.3846   0.3860   0.3948   0.4009   0.4088   0.4140
  0.4262   0.4281   0.4294   0.4315   0.4327   0.4402   0.4460   0.4534
  0.4753   0.4818   0.4833   0.4935   0.4997   0.5106   0.5118   0.5183
  0.5237   0.5257   0.5314   0.5455   0.5457   0.5493   0.5674   0.5807
  0.5860   0.5944   0.5972   0.6142   0.6153   0.6478   0.6743   0.6781
  0.6916   0.7030   0.7126   0.7211   0.7418   0.7509   0.7516   0.7554
  0.7732   0.7878   0.8088   0.8223   0.8428   0.8461   0.8477   0.8501
  0.8917   0.9074   0.9401   0.9410   0.9453   0.9653   0.9982   1.0057
  1.0447   1.0612   1.0968   1.0978   1.1577   1.1612   1.1785   1.2072
  1.2266   1.2370   1.2643   1.3243   1.3276   1.3427   1.3543   1.3567
  1.3800   1.3842   1.4535   1.4609   1.4616   1.4640   1.4655   1.5246
  1.5613   1.5697   1.5913   1.7190   1.7276   1.7500   1.7767   1.8142
  1.8164   1.8438   1.8450   1.9032   2.0055   2.0154   2.0176   2.0235
  2.0981   2.1111   2.1710   2.1903   2.2343   2.2500   2.2590   2.2699
  2.2808   2.2969   2.3406   2.4504   2.4866   2.5613   2.5683   2.7050
  2.7073   2.7977   2.8197   2.8264   2.8815   2.9063   3.0318   3.0393
  3.0548   3.1322   3.1806   3.3756   3.4053   3.6143   3.7992   3.8158
  3.9394   3.9619   3.9661   3.9676   3.9833   3.9891   3.9944   4.0089
  4.0191   4.0271   4.0401   4.0484   4.0674   4.0696   4.0810   4.1045
  4.1436   4.1785   4.2337   4.2449   4.2481   4.2813   4.3175   4.3843
  4.4037   4.4194   4.4796   4.5896   4.7915   5.9888   6.0136   6.0446
  6.0465   6.0727   6.1179   6.1415   6.1674   6.2096   6.7245   6.7732
  7.5476   7.5602   7.6421   7.6772   7.7306   7.7456   9.7696  23.1682
 23.7527  23.7554  23.9068  23.9155  23.9912  25.8227  26.2111  26.6289
 27.8308  27.8959  27.9690  28.3316  28.3502  28.3754  28.3808  28.3819
 28.4256  28.4261  28.4412  28.4436  28.5219  28.5294  28.5315  28.5389
 28.5392  28.5508  28.5552  28.5631  28.5720  28.5881  28.6178  28.6421
 28.6798  28.7214  28.7712  47.9788  48.0233 127.8759 127.8899 127.9090
127.9158 127.9299 127.9527 127.9619 127.9753 127.9990 151.6307 151.6882
151.7521 215.7622 289.7440 289.7569 289.8417 289.8733 289.9575 289.9670
********1020.84581901.79221901.85251901.9192
 --------------------------------------------------------------

          Ground-State Mulliken Net Atomic Charges

     Atom                 Charge (a.u.)
  ----------------------------------------
      1 C                     0.167721
      2 C                    -0.130544
      3 C                    -0.181425
      4 C                     0.104596
      5 C                    -0.168367
      6 C                    -0.140242
      7 Cl                    0.529584
      8 Br                   -0.246119
      9 I                     0.103793
     10 I                     0.104023
     11 I                     0.103108
     12 Br                   -0.246129
  ----------------------------------------
  Sum of atomic charges =     0.000000

 -----------------------------------------------------------------
                    Cartesian Multipole Moments
 -----------------------------------------------------------------
    Charge (ESU x 10^10)
                -0.0000
    Dipole Moment (Debye)
         X       0.5785      Y      -0.0000      Z       0.3460
       Tot       0.6741
    Quadrupole Moments (Debye-Ang)
        XX    -160.3689     XY      -0.0000     YY    -170.2819
        XZ       0.0506     YZ      -0.0000     ZZ    -160.3080
    Octopole Moments (Debye-Ang^2)
       XXX    -813.9934    XXY      -0.0000    XYY    -292.8975
       YYY       0.0000    XXZ    -158.8030    XYZ      -0.0000
       YYZ    -168.9687    XZZ    -270.8698    YZZ      -0.0000
       ZZZ    -466.9215
    Hexadecapole Moments (Debye-Ang^3)
      XXXX   -7269.5527   XXXY      -0.0000   XXYY   -1359.5782
      XYYY      -0.0000   YYYY    -222.2980   XXXZ    -654.2921
      XXYZ      -0.0000   XYYZ    -229.5881   YYYZ      -0.0000
      XXZZ   -2183.7200   XYZZ      -0.0000   YYZZ   -1094.3330
      XZZZ    -627.8497   YZZZ      -0.0000   ZZZZ   -5784.9186
 -----------------------------------------------------------------
 Calculating analytic gradient of the SCF energy
 Gradient of SCF Energy
            1           2           3           4           5           6
    1  -0.0000854   0.0000256  -0.0000181   0.0000307  -0.0000146   0.0000458
    2  -0.0000000   0.0000000  -0.0000000  -0.0000000   0.0000000  -0.0000000
    3  -0.0000395   0.0000346   0.0000013   0.0000253  -0.0000490   0.0000218
            7           8           9          10          11          12
    1   0.0000032   0.0000012  -0.0000506   0.0000391   0.0000106   0.0000126
    2   0.0000000   0.0000000   0.0000000  -0.0000000   0.0000000   0.0000000
    3  -0.0000011   0.0000735   0.0000249  -0.0000470  -0.0000015  -0.0000435
 Max gradient component =       8.541E-05
 RMS gradient           =       2.996E-05
 Gradient time:  CPU 99.56 s  wall 25.01 s
 Geometry Optimization Parameters
   NAtoms,    NIC,     NZ,  NCons,   NDum,   NFix, NCnnct, MaxDiis
       12      78      12       0       0       0       0       0

 Cartesian Hessian Update
 Hessian updated using BFGS update


** GEOMETRY OPTIMIZATION IN DELOCALIZED INTERNAL COORDINATES **
   Searching for a Minimum

   Optimization Cycle:   7

                       Coordinates (Angstroms)
     ATOM                X               Y               Z
      1  C        -0.0020026495    0.0000000000   -0.0005036277
      2  C        -0.0029455286    0.0000000000    1.4020862621
      3  C         1.2106897655    0.0000000000    2.1093933007
      4  C         2.4309398847    0.0000000000    1.4036201265
      5  C         2.4325370222    0.0000000000   -0.0041617021
      6  C         1.2127672483    0.0000000000   -0.7013693966
      7  Cl       -1.5074241670    0.0000000000   -0.8712570303
      8  Br       -1.6775708025    0.0000000000    2.3059615760
      9  I         1.1661358029    0.0000000000    4.2442466688
     10  I         4.2860402692    0.0000000000    2.4779374008
     11  I         4.2593735600    0.0000000000   -1.1193374951
     12  Br        1.1599292764    0.0000000000   -2.6045660831
   Point Group: c1    Number of degrees of freedom:    30


   Energy is -26595.707175746

 Hessian updated using BFGS update

 19 Hessian modes will be used to form the next step
  Hessian Eigenvalues:
     0.119296    0.124517    0.128214    0.193149    0.200989    0.233697
     0.249246    0.249665    0.249991    0.277012    0.324341    0.397886
     0.421469    0.427038    0.441652    0.464648    0.509457    0.611183
     0.689974

 Minimum search - taking simple RFO step
 Searching for Lamda that Minimizes Along All modes
 Value Taken    Lamda =   0.00000000
 Step Taken.  Stepsize is  0.000879

                             Maximum     Tolerance    Cnvgd?
         Gradient           0.000180      0.000300     YES
         Displacement       0.000525      0.001200     YES
         Energy change     -0.000000      0.000001     YES


                       Distance Matrix (Angstroms)
             C (  1)   C (  2)   C (  3)   C (  4)   C (  5)   C (  6)
   C (  2)  1.402590
   C (  3)  2.433575  1.404704
   C (  4)  2.809052  2.433886  1.409655
   C (  5)  2.434542  2.812314  2.441316  1.407783
   C (  6)  1.402455  2.429503  2.810763  2.432062  1.404969
   Cl(  7)  1.739111  2.726086  4.033909  4.548162  4.034247  2.725491
   Br(  8)  2.850844  1.902987  2.894942  4.206433  4.714834  4.171102
   I (  9)  4.402551  3.073211  2.135318  3.109484  4.433142  4.945836
   I ( 10)  4.952775  4.421861  3.097355  2.143725  3.097788  4.421877
   I ( 11)  4.405805  4.952266  4.440628  3.115844  2.140315  3.075143
   Br( 12)  2.851531  4.171995  4.714233  4.204881  2.895105  1.903930
             Cl(  7)   Br(  8)   I (  9)   I ( 10)   I ( 11)
   Br(  8)  3.181771
   I (  9)  5.772027  3.441456
   I ( 10)  6.691886  5.966090  3.585199
   I ( 11)  5.772131  6.854194  6.191620  3.597374
   Br( 12)  3.181059  5.671392  6.848816  5.966943  3.436926

 Final energy is   -26595.707175746364     


 ******************************
 **  OPTIMIZATION CONVERGED  **
 ******************************

                       Coordinates (Angstroms)
     ATOM                X               Y               Z
      1  C        -0.0020026495    0.0000000000   -0.0005036277
      2  C        -0.0029455286    0.0000000000    1.4020862621
      3  C         1.2106897655    0.0000000000    2.1093933007
      4  C         2.4309398847    0.0000000000    1.4036201265
      5  C         2.4325370222    0.0000000000   -0.0041617021
      6  C         1.2127672483    0.0000000000   -0.7013693966
      7  Cl       -1.5074241670    0.0000000000   -0.8712570303
      8  Br       -1.6775708025    0.0000000000    2.3059615760
      9  I         1.1661358029    0.0000000000    4.2442466688
     10  I         4.2860402692    0.0000000000    2.4779374008
     11  I         4.2593735600    0.0000000000   -1.1193374951
     12  Br        1.1599292764    0.0000000000   -2.6045660831

Z-matrix Print:
$molecule
0 1
I 
C  1 2.143725
C  2 1.407783 1 120.010792
C  3 1.404969 2 119.686833 1 -180.000000 0
C  4 1.402455 3 120.265217 2 -0.000000 0
C  5 1.402590 4 120.021465 3 -0.000000 0
C  6 1.404704 5 120.195129 4 -0.000000 0
Cl 5 1.739111 4 119.971462 3 -180.000000 0
Br 6 1.902987 5 118.396374 4 -180.000000 0
Br 4 1.903930 3 121.342115 2 -180.000000 0
I  7 2.135318 6 119.038068 5 -180.000000 0
I  3 2.140315 2 121.466602 1 -0.000000 0
$end


 --------------------------------------------------------------

                    Orbital Energies (a.u.)
 --------------------------------------------------------------

 Alpha MOs
 -- Occupied --
**************************-482.8562-482.8561-176.3190-176.3190-176.3186
********-165.7228-165.7225-165.7207-165.7206-165.7205-165.7204-165.7203
********-101.5816 -62.5091 -62.5090 -56.3299 -56.3297 -56.3257 -56.3256
-56.3253 -56.3252 -35.8155 -35.8154 -35.8151 -31.3090 -31.3089 -31.3086
-31.3027 -31.3026 -31.3023 -31.3022 -31.3021 -31.3018 -22.9594 -22.9593
-22.9590 -22.9580 -22.9579 -22.9577 -22.9576 -22.9576 -22.9573 -22.9532
-22.9532 -22.9531 -22.9531 -22.9529 -22.9528 -10.2876 -10.2815 -10.2814
-10.2740 -10.2732 -10.2730  -9.4965  -8.7180  -8.7179  -7.2615  -7.2514
 -7.2503  -6.5503  -6.5502  -6.5365  -6.5363  -6.5354  -6.5353  -6.3649
 -6.3648  -6.3645  -4.7779  -4.7778  -4.7775  -4.7626  -4.7625  -4.7622
 -4.7617  -4.7616  -4.7614  -2.6610  -2.6609  -2.6574  -2.6572  -2.6566
 -2.6564  -2.6455  -2.6455  -2.6454  -2.6453  -2.0436  -2.0434  -2.0430
 -2.0391  -2.0390  -2.0387  -2.0384  -2.0383  -2.0380  -2.0251  -2.0251
 -2.0250  -2.0248  -2.0248  -2.0246  -0.9505  -0.8876  -0.8653  -0.8254
 -0.7747  -0.7744  -0.6913  -0.6811  -0.6704  -0.6067  -0.6064  -0.5476
 -0.5077  -0.4606  -0.4603  -0.4364  -0.4283  -0.3880  -0.3832  -0.3806
 -0.3772  -0.3561  -0.3360  -0.3329  -0.3253  -0.3100  -0.3012  -0.2978
 -0.2858  -0.2767  -0.2617  -0.2609  -0.2427
 -- Virtual --
 -0.1149  -0.0707  -0.0697  -0.0617  -0.0469  -0.0345  -0.0076  -0.0010
  0.0138   0.0268   0.0319   0.0428   0.0518   0.0592   0.0610   0.0655
  0.0678   0.0684   0.0812   0.0881   0.0917   0.0960   0.0967   0.0971
  0.1130   0.1226   0.1242   0.1361   0.1390   0.1496   0.1582   0.1590
  0.1650   0.1722   0.1745   0.1769   0.1851   0.1867   0.2008   0.2045
  0.2081   0.2176   0.2201   0.2294   0.2319   0.2335   0.2429   0.2486
  0.2619   0.2753   0.2837   0.2919   0.2938   0.3118   0.3233   0.3478
  0.3689   0.3697   0.3846   0.3860   0.3948   0.4009   0.4088   0.4140
  0.4262   0.4281   0.4294   0.4315   0.4327   0.4402   0.4460   0.4534
  0.4753   0.4818   0.4833   0.4935   0.4997   0.5106   0.5118   0.5183
  0.5237   0.5257   0.5314   0.5455   0.5457   0.5493   0.5674   0.5807
  0.5860   0.5944   0.5972   0.6142   0.6153   0.6478   0.6743   0.6781
  0.6916   0.7030   0.7126   0.7211   0.7418   0.7509   0.7516   0.7554
  0.7732   0.7878   0.8088   0.8223   0.8428   0.8461   0.8477   0.8501
  0.8917   0.9074   0.9401   0.9410   0.9453   0.9653   0.9982   1.0057
  1.0447   1.0612   1.0968   1.0978   1.1577   1.1612   1.1785   1.2072
  1.2266   1.2370   1.2643   1.3243   1.3276   1.3427   1.3543   1.3567
  1.3800   1.3842   1.4535   1.4609   1.4616   1.4640   1.4655   1.5246
  1.5613   1.5697   1.5913   1.7190   1.7276   1.7500   1.7767   1.8142
  1.8164   1.8438   1.8450   1.9032   2.0055   2.0154   2.0176   2.0235
  2.0981   2.1111   2.1710   2.1903   2.2343   2.2500   2.2590   2.2699
  2.2808   2.2969   2.3406   2.4504   2.4866   2.5613   2.5683   2.7050
  2.7073   2.7977   2.8197   2.8264   2.8815   2.9063   3.0318   3.0393
  3.0548   3.1322   3.1806   3.3756   3.4053   3.6143   3.7992   3.8158
  3.9394   3.9619   3.9661   3.9676   3.9833   3.9891   3.9944   4.0089
  4.0191   4.0271   4.0401   4.0484   4.0674   4.0696   4.0810   4.1045
  4.1436   4.1785   4.2337   4.2449   4.2481   4.2813   4.3175   4.3843
  4.4037   4.4194   4.4796   4.5896   4.7915   5.9888   6.0136   6.0446
  6.0465   6.0727   6.1179   6.1415   6.1674   6.2096   6.7245   6.7732
  7.5476   7.5602   7.6421   7.6772   7.7306   7.7456   9.7696  23.1682
 23.7527  23.7554  23.9068  23.9155  23.9912  25.8227  26.2111  26.6289
 27.8308  27.8959  27.9690  28.3316  28.3502  28.3754  28.3808  28.3819
 28.4256  28.4261  28.4412  28.4436  28.5219  28.5294  28.5315  28.5389
 28.5392  28.5508  28.5552  28.5631  28.5720  28.5881  28.6178  28.6421
 28.6798  28.7214  28.7712  47.9788  48.0233 127.8759 127.8899 127.9090
127.9158 127.9299 127.9527 127.9619 127.9753 127.9990 151.6307 151.6882
151.7521 215.7622 289.7440 289.7569 289.8417 289.8733 289.9575 289.9670
********1020.84581901.79221901.85251901.9192
 --------------------------------------------------------------

          Ground-State Mulliken Net Atomic Charges

     Atom                 Charge (a.u.)
  ----------------------------------------
      1 C                     0.167721
      2 C                    -0.130544
      3 C                    -0.181425
      4 C                     0.104596
      5 C                    -0.168367
      6 C                    -0.140242
      7 Cl                    0.529584
      8 Br                   -0.246119
      9 I                     0.103793
     10 I                     0.104023
     11 I                     0.103108
     12 Br                   -0.246129
  ----------------------------------------
  Sum of atomic charges =     0.000000

 -----------------------------------------------------------------
                    Cartesian Multipole Moments
 -----------------------------------------------------------------
    Charge (ESU x 10^10)
                -0.0000
    Dipole Moment (Debye)
         X       0.5785      Y      -0.0000      Z       0.3460
       Tot       0.6741
    Quadrupole Moments (Debye-Ang)
        XX    -160.3689     XY      -0.0000     YY    -170.2819
        XZ       0.0506     YZ      -0.0000     ZZ    -160.3080
    Octopole Moments (Debye-Ang^2)
       XXX    -813.9934    XXY      -0.0000    XYY    -292.8975
       YYY       0.0000    XXZ    -158.8030    XYZ      -0.0000
       YYZ    -168.9687    XZZ    -270.8698    YZZ      -0.0000
       ZZZ    -466.9215
    Hexadecapole Moments (Debye-Ang^3)
      XXXX   -7269.5527   XXXY      -0.0000   XXYY   -1359.5782
      XYYY      -0.0000   YYYY    -222.2980   XXXZ    -654.2921
      XXYZ      -0.0000   XYYZ    -229.5881   YYYZ      -0.0000
      XXZZ   -2183.7200   XYZZ      -0.0000   YYZZ   -1094.3330
      XZZZ    -627.8497   YZZZ      -0.0000   ZZZZ   -5784.9186
 -----------------------------------------------------------------
Archival summary:
1\1\garfield\OPT\ProcedureUnspecified\BasisUnspecified\3r2l16\taweetha\SatNov3019:54:552019SatNov3019:54:552019\0\\#,OPT,ProcedureUnspecified,BasisUnspecified,\\0,1\I\C,1,2.14372\C,2,1.40778,1,120.011\C,3,1.40497,2,119.687,1,-180,0\C,4,1.40245,3,120.265,2,-0,0\C,5,1.40259,4,120.021,3,-0,0\C,6,1.4047,5,120.195,4,-0,0\Cl,5,1.73911,4,119.971,3,-180,0\Br,6,1.90299,5,118.396,4,-180,0\Br,4,1.90393,3,121.342,2,-180,0\I,7,2.13532,6,119.038,5,-180,0\I,3,2.14032,2,121.467,1,-0,0\\\@

 Total job time:  619.01s(wall), 2347.19s(cpu) 
 Sat Nov 30 19:54:55 2019

        *************************************************************
        *                                                           *
        *  Thank you very much for using Q-Chem.  Have a nice day.  *
        *                                                           *
        *************************************************************


 
User input: 2 of 2 
 
                  Welcome to Q-Chem
     A Quantum Leap Into The Future Of Chemistry


 Q-Chem 5.2 (devel), Q-Chem, Inc., Pleasanton, CA (2019)

 Yihan Shao,  Zhengting Gan,  E. Epifanovsky,  A. T. B. Gilbert,  M. Wormit,  
 J. Kussmann,  A. W. Lange,  A. Behn,  Jia Deng,  Xintian Feng,  D. Ghosh,  
 M. Goldey,  P. R. Horn,  L. D. Jacobson,  I. Kaliman,  T. Kus,  A. Landau,  
 Jie Liu,  E. I. Proynov,  R. M. Richard,  R. P. Steele,  E. J. Sundstrom,  
 H. L. Woodcock III,  P. M. Zimmerman,  D. Zuev,  B. Albrecht,  E. Alguire,  
 S. A. Baeppler,  D. Barton,  Z. Benda,  Y. A. Bernard,  E. J. Berquist,  
 K. B. Bravaya,  H. Burton,  D. Casanova,  Chun-Min Chang,  Yunqing Chen,  
 A. Chien,  K. D. Closser,  M. P. Coons,  S. Coriani,  S. Dasgupta,  
 A. L. Dempwolff,  M. Diedenhofen,  Hainam Do,  R. G. Edgar,  Po-Tung Fang,  
 S. Faraji,  S. Fatehi,  Qingguo Feng,  K. D. Fenk,  J. Fosso-Tande,  
 J. Gayvert,  Qinghui Ge,  A. Ghysels,  G. Gidofalvi,  J. Gomes,  
 J. Gonthier,  A. Gunina,  D. Hait,  M. W. D. Hanson-Heine,  
 P. H. P. Harbach,  A. W. Hauser,  M. F. Herbst,  J. E. Herr,  
 E. G. Hohenstein,  Z. C. Holden,  Kerwin Hui,  B. C. Huynh,  T.-C. Jagau,  
 Hyunjun Ji,  B. Kaduk,  K. Khistyaev,  Jaehoon Kim,  P. Klunzinger,  K. Koh,  
 D. Kosenkov,  L. Koulias,  T. Kowalczyk,  C. M. Krauter,  A. Kunitsa,  
 Ka Un Lao,  A. Laurent,  K. V. Lawler,  Joonho Lee,  D. Lefrancois,  
 S. Lehtola,  D. S. Levine,  Yi-Pei Li,  You-Sheng Lin,  Fenglai Liu,  
 E. Livshits,  A. Luenser,  P. Manohar,  E. Mansoor,  S. F. Manzer,  
 Shan-Ping Mao,  Yuezhi Mao,  N. Mardirossian,  A. V. Marenich,  
 T. Markovich,  L. A. Martinez-Martinez,  S. A. Maurer,  N. J. Mayhall,  
 S. C. McKenzie,  J.-M. Mewes,  P. Morgante,  A. F. Morrison,  
 J. W. Mullinax,  K. Nanda,  T. S. Nguyen-Beck,  R. Olivares-Amaya,  
 J. A. Parkhill,  Zheng Pei,  T. M. Perrine,  F. Plasser,  P. Pokhilko,  
 S. Prager,  A. Prociuk,  E. Ramos,  D. R. Rehn,  F. Rob,  M. Scheurer,  
 M. Schneider,  N. Sergueev,  S. M. Sharada,  S. Sharma,  D. W. Small,  
 T. Stauch,  T. Stein,  Yu-Chuan Su,  A. J. W. Thom,  A. Tkatchenko,  
 T. Tsuchimochi,  N. M. Tubman,  L. Vogt,  M. L. Vidal,  O. Vydrov,  
 M. A. Watson,  J. Wenzel,  M. de Wergifosse,  T. A. Wesolowski,  A. White,  
 J. Witte,  A. Yamada,  Jun Yang,  K. Yao,  S. Yeganeh,  S. R. Yost,  
 Zhi-Qiang You,  A. Zech,  Igor Ying Zhang,  Xing Zhang,  Yan Zhao,  
 Ying Zhu,  B. R. Brooks,  G. K. L. Chan,  C. J. Cramer,  M. S. Gordon,  
 W. J. Hehre,  A. Klamt,  M. W. Schmidt,  C. D. Sherrill,  D. G. Truhlar,  
 A. Aspuru-Guzik,  R. Baer,  A. T. Bell,  N. A. Besley,  Jeng-Da Chai,  
 A. E. DePrince, III,  R. A. DiStasio Jr.,  A. Dreuw,  B. D. Dunietz,  
 T. R. Furlani,  Chao-Ping Hsu,  Yousung Jung,  Jing Kong,  D. S. Lambrecht,  
 WanZhen Liang,  C. Ochsenfeld,  V. A. Rassolov,  L. V. Slipchenko,  
 J. E. Subotnik,  T. Van Voorhis,  J. M. Herbert,  A. I. Krylov,  
 P. M. W. Gill,  M. Head-Gordon

 Contributors to earlier versions of Q-Chem not listed above: 
 R. D. Adamson,  B. Austin,  J. Baker,  G. J. O. Beran,  K. Brandhorst,  
 S. T. Brown,  E. F. C. Byrd,  A. K. Chakraborty,  C.-L. Cheng,  
 Siu Hung Chien,  D. M. Chipman,  D. L. Crittenden,  H. Dachsel,  
 R. J. Doerksen,  A. D. Dutoi,  L. Fusti-Molnar,  W. A. Goddard III,  
 A. Golubeva-Zadorozhnaya,  S. R. Gwaltney,  G. Hawkins,  A. Heyden,  
 S. Hirata,  G. Kedziora,  F. J. Keil,  C. Kelley,  Jihan Kim,  R. A. King,  
 R. Z. Khaliullin,  P. P. Korambath,  W. Kurlancheek,  A. M. Lee,  M. S. Lee,  
 S. V. Levchenko,  Ching Yeh Lin,  D. Liotard,  R. C. Lochan,  I. Lotan,  
 P. E. Maslen,  N. Nair,  D. P. O'Neill,  D. Neuhauser,  E. Neuscamman,  
 C. M. Oana,  R. Olson,  B. Peters,  R. Peverati,  P. A. Pieniazek,  
 Y. M. Rhee,  J. Ritchie,  M. A. Rohrdanz,  E. Rosta,  N. J. Russ,  
 H. F. Schaefer III,  N. E. Schultz,  N. Shenvi,  A. C. Simmonett,  A. Sodt,  
 D. Stuck,  K. S. Thanthiriwatte,  V. Vanovschi,  Tao Wang,  A. Warshel,  
 C. F. Williams,  Q. Wu,  X. Xu,  W. Zhang

 Please cite Q-Chem as follows:
 Y. Shao et al., Mol. Phys. 113, 184-215 (2015)
 DOI: 10.1080/00268976.2014.952696

 Q-Chem 5.2.1 for Intel X86 EM64T Linux

 Parts of Q-Chem use Armadillo 8.300.2 (Tropical Shenanigans).
 http://arma.sourceforge.net/

 Q-Chem begins on Sat Nov 30 19:54:55 2019  

Host: 
0

     Scratch files written to /scratch/taweetham/qchem31660//
NAlpha2: 282
NElect   282
Mult     1
The previous job contains 0 fragments, simply inherited here

Checking the input file for inconsistencies... 	...done.

--------------------------------------------------------------
User input:
--------------------------------------------------------------

$MOLECULE
READ
$END

$REM
   JOB_TYPE 	FREQUENCY
   BASIS 	6-311++G**
   METHOD	B3LYP	
$END


--------------------------------------------------------------
 ----------------------------------------------------------------
             Standard Nuclear Orientation (Angstroms)
    I     Atom           X                Y                Z
 ----------------------------------------------------------------
    1      C       0.0009375195    -2.1090087197    -0.0000000000
    2      C      -1.2149113962    -1.4097443191    -0.0000000000
    3      C      -1.2220425544    -0.0050582259    -0.0000000000
    4      C      -0.0014036108     0.7000422607    -0.0000000000
    5      C       1.2192708095    -0.0012466864     0.0000000000
    6      C       1.2145887077    -1.4062075217     0.0000000000
    7      Cl      0.0040582728    -3.8481164491     0.0000000000
    8      Br     -2.8340051209    -2.4096922686    -0.0000000000
    9      I      -3.0941834139     1.0219142960    -0.0000000000
   10      I      -0.0063805231     2.8437610559    -0.0000000000
   11      I       3.0974354836     1.0251286065     0.0000000000
   12      Br      2.8373817079    -2.4019446141     0.0000000000
 ----------------------------------------------------------------
 Molecular Point Group                 Cs    NOp =  2
 Largest Abelian Subgroup              Cs    NOp =  2
 Nuclear Repulsion Energy =        4378.21231090 hartrees
 There are      141 alpha and      141 beta electrons
 Requested basis set is 6-311++G(d,p)
 There are 159 shells and 444 basis functions

 Total QAlloc Memory Limit   2000 MB
 Mega-Array Size       188 MB
 MEM_STATIC part       192 MB

                       Distance Matrix (Angstroms)
             C (  1)   C (  2)   C (  3)   C (  4)   C (  5)   C (  6)
   C (  2)  1.402590
   C (  3)  2.433575  1.404704
   C (  4)  2.809052  2.433886  1.409655
   C (  5)  2.434542  2.812314  2.441316  1.407783
   C (  6)  1.402455  2.429503  2.810763  2.432062  1.404969
   Cl(  7)  1.739111  2.726086  4.033909  4.548162  4.034247  2.725491
   Br(  8)  2.850844  1.902987  2.894942  4.206433  4.714834  4.171102
   I (  9)  4.402551  3.073211  2.135318  3.109484  4.433142  4.945836
   I ( 10)  4.952775  4.421861  3.097355  2.143725  3.097788  4.421877
   I ( 11)  4.405805  4.952266  4.440628  3.115844  2.140315  3.075143
   Br( 12)  2.851531  4.171995  4.714233  4.204881  2.895105  1.903930
             Cl(  7)   Br(  8)   I (  9)   I ( 10)   I ( 11)
   Br(  8)  3.181771
   I (  9)  5.772027  3.441456
   I ( 10)  6.691886  5.966090  3.585199
   I ( 11)  5.772131  6.854194  6.191620  3.597374
   Br( 12)  3.181059  5.671392  6.848816  5.966943  3.436926

 A cutoff of  1.0D-11 yielded   7370 shell pairs
 There are     64126 function pairs (     71593 Cartesian)
 Smallest overlap matrix eigenvalue = 4.89E-07

 Q-Chem warning in module stvman/mkSTV.C, line 318:

 Overlap eigenvalue is smaller than square root of threshold
 Use THRESH >= 12 to get rid of this warning

 Linear dependence detected in AO basis
 Tighter screening thresholds may be required for diffuse basis sets
 Use S2THRESH > 14 and THRESH = 14 in case of SCF convergence issues
 Number of orthogonalized atomic orbitals = 442
 Maximum deviation from orthogonality = 9.096E-11
 Guess from superposition of atomic densities
 Warning:  Energy on first SCF cycle will be non-variational
 SAD guess density has 282.000000 electrons

 -----------------------------------------------------------------------
  General SCF calculation program by
  Eric Jon Sundstrom, Paul Horn, Yuezhi Mao, Dmitri Zuev, Alec White,
  David Stuck, Shaama M.S., Shane Yost, Joonho Lee, David Small,
  Daniel Levine, Susi Lehtola, Hugh Burton, Evgeny Epifanovsky,
  Bang C. Huynh
 -----------------------------------------------------------------------
 Exchange:     0.2000 Hartree-Fock + 0.0800 Slater + 0.7200 B88
 Correlation:  0.1900 VWN1RPA + 0.8100 LYP
 Using SG-1 standard quadrature grid
 using 4 threads for integral computing
 -------------------------------------------------------
 OpenMP Integral computing Module                
 Release: version 2.0, May 2017, Q-Chem Inc. Pleasanton 
 -------------------------------------------------------
 A restricted SCF calculation will be
 performed using DIIS
 SCF converges when DIIS error is below 1.0e-08
 ---------------------------------------
  Cycle       Energy         DIIS error
 ---------------------------------------
    1  -26597.8903661462      2.66e-02  
    2  -26595.6607408200      1.74e-03  
    3  -26595.5666080973      2.53e-03  
    4  -26595.6843421430      8.80e-04  
    5  -26595.7063873139      1.42e-04  
    6  -26595.7065394099      1.05e-04  
    7  -26595.7068187125      1.84e-05  
    8  -26595.7068261305      3.98e-06  
    9  -26595.7068264076      1.27e-06  
   10  -26595.7068264398      5.34e-07  
   11  -26595.7068264454      1.22e-07  
   12  -26595.7068264455      7.56e-08  
   13  -26595.7068264465      3.25e-08  
   14  -26595.7068264480      4.46e-09  Convergence criterion met
 ---------------------------------------
 SCF time:   CPU 313.63s  wall 83.00s 
 SCF   energy in the final basis set =   -26595.7068264480
 Total energy in the final basis set =   -26595.7068264480

 --------------------------------------------------------------
             Orbital Energies (a.u.) and Symmetries
 --------------------------------------------------------------

 Alpha MOs, Restricted
 -- Occupied --                  
*******-1165.89-1165.89 -482.86 -482.86 -176.32 -176.32 -176.32
  1 A'    2 A'    3 A'    4 A'    5 A'    6 A'    7 A'    8 A'                 
-165.72 -165.72 -165.72 -165.72 -165.72 -165.72 -165.72 -165.72
  9 A'   10 A'   11 A'    1 A"    2 A"   12 A'   13 A'    3 A"                 
-165.72 -101.58  -62.51  -62.51  -56.33  -56.33  -56.33  -56.33
 14 A'   15 A'   16 A'   17 A'   18 A'   19 A'    4 A"    5 A"                 
-56.325 -56.325 -35.815 -35.815 -35.815 -31.309 -31.309 -31.309
 20 A'   21 A'   22 A'   23 A'   24 A'   25 A'   26 A'   27 A'                 
-31.303 -31.303 -31.302 -31.302 -31.302 -31.302 -22.959 -22.959
  6 A"    7 A"    8 A"   28 A'   29 A'   30 A'   31 A'   32 A'                 
-22.959 -22.958 -22.958 -22.958 -22.958 -22.958 -22.957 -22.953
 33 A'    9 A"   10 A"   34 A'   11 A"   35 A'   36 A'   37 A'                 
-22.953 -22.953 -22.953 -22.953 -22.953 -10.288 -10.281 -10.281
 12 A"   38 A'   13 A"   14 A"   39 A'   40 A'   41 A'   42 A'                 
-10.274 -10.273 -10.273  -9.496  -8.718  -8.718  -7.261  -7.251
 43 A'   44 A'   45 A'   46 A'   47 A'   48 A'   49 A'   15 A"                 
 -7.250  -6.550  -6.550  -6.537  -6.536  -6.535  -6.535  -6.365
 50 A'   51 A'   52 A'   16 A"   17 A"   53 A'   54 A'   55 A'                 
 -6.365  -6.365  -4.778  -4.778  -4.777  -4.763  -4.763  -4.762
 56 A'   57 A'   58 A'   59 A'   60 A'   18 A"   19 A"   20 A"                 
 -4.762  -4.762  -4.761  -2.661  -2.661  -2.658  -2.657  -2.657
 61 A'   62 A'   63 A'   64 A'   65 A'   21 A"   22 A"   66 A'                 
 -2.656  -2.646  -2.645  -2.645  -2.645  -2.044  -2.043  -2.043
 67 A'   68 A'   69 A'   23 A"   24 A"   70 A'   71 A'   72 A'                 
 -2.039  -2.039  -2.039  -2.038  -2.038  -2.038  -2.025  -2.025
 25 A"   26 A"   27 A"   73 A'   74 A'   75 A'   76 A'   28 A"                 
 -2.025  -2.025  -2.025  -2.025  -0.951  -0.888  -0.865  -0.825
 77 A'   29 A"   30 A"   78 A'   79 A'   80 A'   81 A'   82 A'                 
 -0.775  -0.774  -0.691  -0.681  -0.670  -0.607  -0.606  -0.548
 83 A'   84 A'   85 A'   86 A'   87 A'   88 A'   89 A'   90 A'                 
 -0.508  -0.461  -0.460  -0.436  -0.428  -0.388  -0.383  -0.381
 91 A'   92 A'   31 A"   93 A'   94 A'   32 A"   95 A'   96 A'                 
 -0.377  -0.356  -0.336  -0.333  -0.325  -0.310  -0.301  -0.298
 33 A"   97 A'   34 A"   98 A'   99 A'   35 A"   36 A"  100 A'                 
 -0.286  -0.277  -0.262  -0.261  -0.243
 37 A"  101 A'   38 A"   39 A"  102 A'                                         
 -- Virtual --                   
 -0.115  -0.071  -0.070  -0.062  -0.047  -0.035  -0.008  -0.001
103 A'   40 A"   41 A"  104 A'  105 A'  106 A'  107 A'  108 A'                 
  0.014   0.027   0.032   0.043   0.052   0.059   0.061   0.066
109 A'  110 A'  111 A'   42 A"  112 A'  113 A'   43 A"  114 A'                 
  0.068   0.069   0.081   0.088   0.092   0.096   0.097   0.097
 44 A"  115 A'   45 A"  116 A'  117 A'   46 A"  118 A'  119 A'                 
  0.113   0.122   0.124   0.136   0.139   0.150   0.158   0.159
 47 A"   48 A"  120 A'  121 A'  122 A'   49 A"   50 A"  123 A'                 
  0.165   0.172   0.174   0.177   0.185   0.186   0.201   0.204
124 A'  125 A'  126 A'  127 A'  128 A'  129 A'  130 A'  131 A'                 
  0.208   0.218   0.221   0.229   0.232   0.234   0.243   0.248
 51 A"  132 A'  133 A'  134 A'   52 A"  135 A'  136 A'   53 A"                 
  0.262   0.275   0.284   0.292   0.295   0.312   0.323   0.348
137 A'  138 A'   54 A"  139 A'  140 A'  141 A'  142 A'  143 A'                 
  0.369   0.370   0.385   0.386   0.395   0.401   0.409   0.414
 55 A"  144 A'   56 A"  145 A'   57 A"  146 A'   58 A"  147 A'                 
  0.426   0.428   0.430   0.431   0.433   0.441   0.446   0.453
148 A'   59 A"  149 A'   60 A"  150 A'  151 A'   61 A"   62 A"                 
  0.475   0.482   0.483   0.494   0.500   0.511   0.512   0.518
152 A'  153 A'   63 A"  154 A'  155 A'  156 A'   64 A"  157 A'                 
  0.524   0.526   0.531   0.546   0.546   0.549   0.568   0.581
158 A'   65 A"  159 A'  160 A'   66 A"   67 A"   68 A"  161 A'                 
  0.586   0.595   0.597   0.614   0.615   0.648   0.674   0.678
162 A'  163 A'   69 A"  164 A'   70 A"   71 A"  165 A'  166 A'                 
  0.692   0.703   0.713   0.721   0.742   0.751   0.752   0.755
167 A'   72 A"  168 A'  169 A'  170 A'  171 A'  172 A'   73 A"                 
  0.773   0.788   0.809   0.822   0.843   0.846   0.848   0.850
173 A'  174 A'  175 A'  176 A'   74 A"  177 A'  178 A'  179 A'                 
  0.892   0.907   0.940   0.941   0.945   0.965   0.998   1.006
180 A'  181 A'   75 A"   76 A"  182 A'  183 A'  184 A'  185 A'                 
  1.045   1.061   1.097   1.098   1.158   1.161   1.178   1.207
186 A'  187 A'   77 A"  188 A'  189 A'  190 A'   78 A"   79 A"                 
  1.227   1.237   1.264   1.324   1.328   1.343   1.354   1.357
191 A'   80 A"   81 A"  192 A'   82 A"  193 A'  194 A'   83 A"                 
  1.380   1.384   1.454   1.461   1.462   1.464   1.465   1.524
 84 A"  195 A'  196 A'  197 A'  198 A'  199 A'  200 A'  201 A'                 
  1.561   1.570   1.591   1.719   1.728   1.750   1.777   1.814
202 A'  203 A'  204 A'   85 A"   86 A"  205 A'  206 A'  207 A'                 
  1.816   1.844   1.845   1.903   2.005   2.015   2.018   2.023
208 A'   87 A"   88 A"   89 A"   90 A"  209 A'  210 A'   91 A"                 
  2.098   2.111   2.171   2.190   2.234   2.250   2.259   2.270
211 A'  212 A'  213 A'  214 A'  215 A'   92 A"   93 A"  216 A'                 
  2.281   2.297   2.341   2.450   2.487   2.561   2.568   2.705
217 A'  218 A'  219 A'  220 A'  221 A'  222 A'   94 A"   95 A"                 
  2.707   2.798   2.820   2.826   2.881   2.906   3.032   3.039
 96 A"  223 A'   97 A"   98 A"  224 A'  225 A'  226 A'   99 A"                 
  3.055   3.132   3.181   3.376   3.405   3.614   3.799   3.816
227 A'  228 A'  229 A'  230 A'  231 A'  232 A'  233 A'  234 A'                 
  3.939   3.962   3.966   3.968   3.983   3.989   3.994   4.009
100 A"  101 A"  235 A'  102 A"  103 A"  104 A"  105 A"  106 A"                 
  4.019   4.027   4.040   4.049   4.068   4.070   4.081   4.105
236 A'  237 A'  107 A"  238 A'  239 A'  108 A"  240 A'  109 A"                 
  4.143   4.178   4.234   4.245   4.248   4.281   4.317   4.384
241 A'  242 A'  243 A'  244 A'  245 A'  246 A'  247 A'  248 A'                 
  4.404   4.419   4.480   4.590   4.792   5.989   6.014   6.045
249 A'  250 A'  251 A'  252 A'  253 A'  110 A"  111 A"  254 A'                 
  6.046   6.073   6.118   6.142   6.167   6.210   6.724   6.773
112 A"  255 A'  256 A'  257 A'  258 A'  259 A'  260 A'  261 A'                 
  7.547   7.560   7.642   7.677   7.730   7.745   9.770  23.168
113 A"  114 A"  262 A'  263 A'  264 A'  265 A'  266 A'  267 A'                 
 23.753  23.755  23.907  23.916  23.991  25.823  26.211  26.629
268 A'  269 A'  270 A'  271 A'  272 A'  115 A"  273 A'  274 A'                 
 27.831  27.896  27.969  28.332  28.350  28.375  28.381  28.382
275 A'  276 A'  277 A'  116 A"  117 A"  118 A"  278 A'  279 A'                 
 28.426  28.426  28.441  28.444  28.522  28.529  28.531  28.539
280 A'  281 A'  282 A'  283 A'  119 A"  120 A"  121 A"  122 A"                 
 28.539  28.551  28.555  28.563  28.572  28.588  28.618  28.642
284 A'  123 A"  285 A'  286 A'  124 A"  287 A'  288 A'  289 A'                 
 28.680  28.721  28.771  47.979  48.023 127.876 127.890 127.909
290 A'  291 A'  292 A'  293 A'  294 A'  125 A"  126 A"  127 A"                 
127.916 127.930 127.953 127.962 127.975 127.999 151.631 151.688
295 A'  296 A'  297 A'  298 A'  299 A'  300 A'  301 A'  302 A'                 
151.752 215.762 289.744 289.757 289.842 289.873 289.957 289.967
303 A'  304 A'  128 A"  129 A"  305 A'  306 A'  307 A'  308 A'                 
*******1020.8461901.7921901.8521901.919
309 A'  310 A'  311 A'  312 A'  313 A'                                         

 Beta MOs, Restricted
 -- Occupied --                  
*******-1165.89-1165.89 -482.86 -482.86 -176.32 -176.32 -176.32
  1 A'    2 A'    3 A'    4 A'    5 A'    6 A'    7 A'    8 A'                 
-165.72 -165.72 -165.72 -165.72 -165.72 -165.72 -165.72 -165.72
  9 A'   10 A'   11 A'    1 A"    2 A"   12 A'   13 A'    3 A"                 
-165.72 -101.58  -62.51  -62.51  -56.33  -56.33  -56.33  -56.33
 14 A'   15 A'   16 A'   17 A'   18 A'   19 A'    4 A"    5 A"                 
-56.325 -56.325 -35.815 -35.815 -35.815 -31.309 -31.309 -31.309
 20 A'   21 A'   22 A'   23 A'   24 A'   25 A'   26 A'   27 A'                 
-31.303 -31.303 -31.302 -31.302 -31.302 -31.302 -22.959 -22.959
  6 A"    7 A"    8 A"   28 A'   29 A'   30 A'   31 A'   32 A'                 
-22.959 -22.958 -22.958 -22.958 -22.958 -22.958 -22.957 -22.953
 33 A'    9 A"   10 A"   34 A'   11 A"   35 A'   36 A'   37 A'                 
-22.953 -22.953 -22.953 -22.953 -22.953 -10.288 -10.281 -10.281
 12 A"   38 A'   13 A"   14 A"   39 A'   40 A'   41 A'   42 A'                 
-10.274 -10.273 -10.273  -9.496  -8.718  -8.718  -7.261  -7.251
 43 A'   44 A'   45 A'   46 A'   47 A'   48 A'   49 A'   15 A"                 
 -7.250  -6.550  -6.550  -6.537  -6.536  -6.535  -6.535  -6.365
 50 A'   51 A'   52 A'   16 A"   17 A"   53 A'   54 A'   55 A'                 
 -6.365  -6.365  -4.778  -4.778  -4.777  -4.763  -4.763  -4.762
 56 A'   57 A'   58 A'   59 A'   60 A'   18 A"   19 A"   20 A"                 
 -4.762  -4.762  -4.761  -2.661  -2.661  -2.658  -2.657  -2.657
 61 A'   62 A'   63 A'   64 A'   65 A'   21 A"   22 A"   66 A'                 
 -2.656  -2.646  -2.645  -2.645  -2.645  -2.044  -2.043  -2.043
 67 A'   68 A'   69 A'   23 A"   24 A"   70 A'   71 A'   72 A'                 
 -2.039  -2.039  -2.039  -2.038  -2.038  -2.038  -2.025  -2.025
 25 A"   26 A"   27 A"   73 A'   74 A'   75 A'   76 A'   28 A"                 
 -2.025  -2.025  -2.025  -2.025  -0.951  -0.888  -0.865  -0.825
 77 A'   29 A"   30 A"   78 A'   79 A'   80 A'   81 A'   82 A'                 
 -0.775  -0.774  -0.691  -0.681  -0.670  -0.607  -0.606  -0.548
 83 A'   84 A'   85 A'   86 A'   87 A'   88 A'   89 A'   90 A'                 
 -0.508  -0.461  -0.460  -0.436  -0.428  -0.388  -0.383  -0.381
 91 A'   92 A'   31 A"   93 A'   94 A'   32 A"   95 A'   96 A'                 
 -0.377  -0.356  -0.336  -0.333  -0.325  -0.310  -0.301  -0.298
 33 A"   97 A'   34 A"   98 A'   99 A'   35 A"   36 A"  100 A'                 
 -0.286  -0.277  -0.262  -0.261  -0.243
 37 A"  101 A'   38 A"   39 A"  102 A'                                         
 -- Virtual --                   
 -0.115  -0.071  -0.070  -0.062  -0.047  -0.035  -0.008  -0.001
103 A'   40 A"   41 A"  104 A'  105 A'  106 A'  107 A'  108 A'                 
  0.014   0.027   0.032   0.043   0.052   0.059   0.061   0.066
109 A'  110 A'  111 A'   42 A"  112 A'  113 A'   43 A"  114 A'                 
  0.068   0.069   0.081   0.088   0.092   0.096   0.097   0.097
 44 A"  115 A'   45 A"  116 A'  117 A'   46 A"  118 A'  119 A'                 
  0.113   0.122   0.124   0.136   0.139   0.150   0.158   0.159
 47 A"   48 A"  120 A'  121 A'  122 A'   49 A"   50 A"  123 A'                 
  0.165   0.172   0.174   0.177   0.185   0.186   0.201   0.204
124 A'  125 A'  126 A'  127 A'  128 A'  129 A'  130 A'  131 A'                 
  0.208   0.218   0.221   0.229   0.232   0.234   0.243   0.248
 51 A"  132 A'  133 A'  134 A'   52 A"  135 A'  136 A'   53 A"                 
  0.262   0.275   0.284   0.292   0.295   0.312   0.323   0.348
137 A'  138 A'   54 A"  139 A'  140 A'  141 A'  142 A'  143 A'                 
  0.369   0.370   0.385   0.386   0.395   0.401   0.409   0.414
 55 A"  144 A'   56 A"  145 A'   57 A"  146 A'   58 A"  147 A'                 
  0.426   0.428   0.430   0.431   0.433   0.441   0.446   0.453
148 A'   59 A"  149 A'   60 A"  150 A'  151 A'   61 A"   62 A"                 
  0.475   0.482   0.483   0.494   0.500   0.511   0.512   0.518
152 A'  153 A'   63 A"  154 A'  155 A'  156 A'   64 A"  157 A'                 
  0.524   0.526   0.531   0.546   0.546   0.549   0.568   0.581
158 A'   65 A"  159 A'  160 A'   66 A"   67 A"   68 A"  161 A'                 
  0.586   0.595   0.597   0.614   0.615   0.648   0.674   0.678
162 A'  163 A'   69 A"  164 A'   70 A"   71 A"  165 A'  166 A'                 
  0.692   0.703   0.713   0.721   0.742   0.751   0.752   0.755
167 A'   72 A"  168 A'  169 A'  170 A'  171 A'  172 A'   73 A"                 
  0.773   0.788   0.809   0.822   0.843   0.846   0.848   0.850
173 A'  174 A'  175 A'  176 A'   74 A"  177 A'  178 A'  179 A'                 
  0.892   0.907   0.940   0.941   0.945   0.965   0.998   1.006
180 A'  181 A'   75 A"   76 A"  182 A'  183 A'  184 A'  185 A'                 
  1.045   1.061   1.097   1.098   1.158   1.161   1.178   1.207
186 A'  187 A'   77 A"  188 A'  189 A'  190 A'   78 A"   79 A"                 
  1.227   1.237   1.264   1.324   1.328   1.343   1.354   1.357
191 A'   80 A"   81 A"  192 A'   82 A"  193 A'  194 A'   83 A"                 
  1.380   1.384   1.454   1.461   1.462   1.464   1.465   1.524
 84 A"  195 A'  196 A'  197 A'  198 A'  199 A'  200 A'  201 A'                 
  1.561   1.570   1.591   1.719   1.728   1.750   1.777   1.814
202 A'  203 A'  204 A'   85 A"   86 A"  205 A'  206 A'  207 A'                 
  1.816   1.844   1.845   1.903   2.005   2.015   2.018   2.023
208 A'   87 A"   88 A"   89 A"   90 A"  209 A'  210 A'   91 A"                 
  2.098   2.111   2.171   2.190   2.234   2.250   2.259   2.270
211 A'  212 A'  213 A'  214 A'  215 A'   92 A"   93 A"  216 A'                 
  2.281   2.297   2.341   2.450   2.487   2.561   2.568   2.705
217 A'  218 A'  219 A'  220 A'  221 A'  222 A'   94 A"   95 A"                 
  2.707   2.798   2.820   2.826   2.881   2.906   3.032   3.039
 96 A"  223 A'   97 A"   98 A"  224 A'  225 A'  226 A'   99 A"                 
  3.055   3.132   3.181   3.376   3.405   3.614   3.799   3.816
227 A'  228 A'  229 A'  230 A'  231 A'  232 A'  233 A'  234 A'                 
  3.939   3.962   3.966   3.968   3.983   3.989   3.994   4.009
100 A"  101 A"  235 A'  102 A"  103 A"  104 A"  105 A"  106 A"                 
  4.019   4.027   4.040   4.049   4.068   4.070   4.081   4.105
236 A'  237 A'  107 A"  238 A'  239 A'  108 A"  240 A'  109 A"                 
  4.143   4.178   4.234   4.245   4.248   4.281   4.317   4.384
241 A'  242 A'  243 A'  244 A'  245 A'  246 A'  247 A'  248 A'                 
  4.404   4.419   4.480   4.590   4.792   5.989   6.014   6.045
249 A'  250 A'  251 A'  252 A'  253 A'  110 A"  111 A"  254 A'                 
  6.046   6.073   6.118   6.142   6.167   6.210   6.724   6.773
112 A"  255 A'  256 A'  257 A'  258 A'  259 A'  260 A'  261 A'                 
  7.547   7.560   7.642   7.677   7.730   7.745   9.770  23.168
113 A"  114 A"  262 A'  263 A'  264 A'  265 A'  266 A'  267 A'                 
 23.753  23.755  23.907  23.916  23.991  25.823  26.211  26.629
268 A'  269 A'  270 A'  271 A'  272 A'  115 A"  273 A'  274 A'                 
 27.831  27.896  27.969  28.332  28.350  28.375  28.381  28.382
275 A'  276 A'  277 A'  116 A"  117 A"  118 A"  278 A'  279 A'                 
 28.426  28.426  28.441  28.444  28.522  28.529  28.531  28.539
280 A'  281 A'  282 A'  283 A'  119 A"  120 A"  121 A"  122 A"                 
 28.539  28.551  28.555  28.563  28.572  28.588  28.618  28.642
284 A'  123 A"  285 A'  286 A'  124 A"  287 A'  288 A'  289 A'                 
 28.680  28.721  28.771  47.979  48.023 127.876 127.890 127.909
290 A'  291 A'  292 A'  293 A'  294 A'  125 A"  126 A"  127 A"                 
127.916 127.930 127.953 127.962 127.975 127.999 151.631 151.688
295 A'  296 A'  297 A'  298 A'  299 A'  300 A'  301 A'  302 A'                 
151.752 215.762 289.744 289.757 289.842 289.873 289.957 289.967
303 A'  304 A'  128 A"  129 A"  305 A'  306 A'  307 A'  308 A'                 
*******1020.8461901.7921901.8521901.919
309 A'  310 A'  311 A'  312 A'  313 A'                                         
 --------------------------------------------------------------

          Ground-State Mulliken Net Atomic Charges

     Atom                 Charge (a.u.)
  ----------------------------------------
      1 C                     0.157566
      2 C                    -0.127574
      3 C                    -0.172636
      4 C                     0.094966
      5 C                    -0.166407
      6 C                    -0.132643
      7 Cl                    0.529489
      8 Br                   -0.246513
      9 I                     0.103310
     10 I                     0.104635
     11 I                     0.103049
     12 Br                   -0.247243
  ----------------------------------------
  Sum of atomic charges =     0.000000

 -----------------------------------------------------------------
                    Cartesian Multipole Moments
 -----------------------------------------------------------------
    Charge (ESU x 10^10)
                -0.0000
    Dipole Moment (Debye)
         X      -0.0097      Y       0.6774      Z      -0.0000
       Tot       0.6775
    Quadrupole Moments (Debye-Ang)
        XX    -160.3758     XY      -0.0263     YY    -163.1576
        XZ       0.0000     YZ       0.0000     ZZ    -170.2811
    Octopole Moments (Debye-Ang^2)
       XXX       0.1887    XXY      27.2138    XYY      -0.2288
       YYY      80.7331    XXZ      -0.0000    XYZ      -0.0000
       YYZ      -0.0000    XZZ      -0.0358    YZZ      20.6437
       ZZZ      -0.0000
    Hexadecapole Moments (Debye-Ang^3)
      XXXX   -5066.3217   XXXY       0.2135   XXYY   -1565.9880
      XYYY      -0.2400   YYYY   -4388.4065   XXXZ      -0.0000
      XXYZ      -0.0000   XYYZ       0.0000   YYYZ       0.0000
      XXZZ    -961.7890   XYZZ       0.0166   YYZZ    -823.1367
      XZZZ       0.0000   YZZZ       0.0000   ZZZZ    -222.2871
 -----------------------------------------------------------------
 Calculating MO derivatives via CPSCF
    1     0    39    0.0153003  
    2     0    39    0.0064560  
    3     0    39    0.0013985  
    4     0    39    0.0002041  
    5    23    16    0.0000263  
    6    37     2    0.0000018  
    7    39     0    0.0000001  Converged
 Time for AOints: 399.1 s (CPU) 100.3 s (wall)
 ------------------------------------------------------------------------------
                     AOints        : Timing summary (seconds)
 ------------------------------------------------------------------------------
     job step          cpu (% of tot)      sys (% of tot)     wall (% of tot)
 ------------------------------------------------------------------------------
  AOints            0.3991E+03 ( 8.8)   0.1200E-04 ( 4.5)   0.1003E+03 ( 8.7)
 ------------------------------------------------------------------------------
   Grand Totals     0.4531E+04          0.2680E-03          0.1157E+04
 ------------------------------------------------------------------------------
 Polarizability Matrix (a.u.)
            1           2           3
    1-277.0317160  -0.0129540  -0.0000000
    2  -0.0129540-261.1268579   0.0000000
    3  -0.0000000   0.0000000-120.0065739
 Calculating analytic Hessian of the SCF energy

 Direct stationary perturbation theory relativistic correction:

 rels  =     325.270651657765
 relv  =   -1094.941819811579
 rel2e =     157.925096438543
 E_rel =    -611.746071715270

 Hessian of the SCF Energy
            1           2           3           4           5           6
    1   0.5878726   0.0001449  -0.0000000  -0.2392705   0.0553895  -0.0000000
    2   0.0001449   0.4958206  -0.0000000   0.1147513  -0.1381440   0.0000000
    3  -0.0000000  -0.0000000   0.1082738  -0.0000000  -0.0000000  -0.0529642
    4  -0.2392705   0.1147513  -0.0000000   0.4981944  -0.0466087   0.0000000
    5   0.0553895  -0.1381440  -0.0000000  -0.0466087   0.5483031  -0.0000000
    6  -0.0000000   0.0000000  -0.0529642   0.0000000  -0.0000000   0.1015029
    7   0.0290857   0.0210560   0.0000000  -0.0891759   0.0259908   0.0000000
    8   0.0755945  -0.0276026   0.0000000  -0.0203535  -0.2829089   0.0000000
    9  -0.0000000   0.0000000   0.0041549  -0.0000000  -0.0000000  -0.0487641
   10  -0.0657552  -0.0001186  -0.0000000   0.0276943  -0.0745265  -0.0000000
   11  -0.0000437   0.0000487   0.0000000  -0.0209153  -0.0274982  -0.0000000
   12   0.0000000   0.0000000   0.0017011  -0.0000000   0.0000000   0.0031603
   13   0.0293609  -0.0208109   0.0000000  -0.0166634   0.0279757  -0.0000000
   14  -0.0754106  -0.0277944  -0.0000000   0.0285237  -0.0483854  -0.0000000
   15   0.0000000   0.0000000   0.0041230  -0.0000000   0.0000000   0.0017811
   16  -0.2388471  -0.1151399   0.0000000  -0.0567270   0.0282813   0.0000000
   17  -0.0557837  -0.1387107   0.0000000  -0.0285587   0.0572837   0.0000000
   18  -0.0000000  -0.0000000  -0.0529894   0.0000000   0.0000000   0.0043645
   19  -0.0377552   0.0002325  -0.0000000  -0.0009137   0.0232123   0.0000000
   20   0.0002302  -0.1590491  -0.0000000   0.0039553  -0.0376978   0.0000000
   21   0.0000000  -0.0000000  -0.0232194   0.0000000   0.0000000   0.0034429
   22  -0.0350002  -0.0176190   0.0000000  -0.1079780  -0.0459205   0.0000000
   23  -0.0019462  -0.0002438   0.0000000  -0.0483390  -0.0580896  -0.0000000
   24   0.0000000   0.0000000   0.0032113   0.0000000  -0.0000000  -0.0197043
   25   0.0028776  -0.0001575  -0.0000000  -0.0136457   0.0111665   0.0000000
   26  -0.0023874  -0.0018675   0.0000000   0.0216631  -0.0148059  -0.0000000
   27  -0.0000000  -0.0000000   0.0025655   0.0000000  -0.0000000   0.0017962
   28  -0.0004354   0.0000026  -0.0000000  -0.0015695  -0.0004392   0.0000000
   29  -0.0000186  -0.0004034  -0.0000000  -0.0023233   0.0021249   0.0000000
   30  -0.0000000  -0.0000000  -0.0006187   0.0000000  -0.0000000   0.0027736
   31   0.0028581   0.0001580   0.0000000  -0.0006360   0.0001300  -0.0000000
   32   0.0023754  -0.0018578   0.0000000  -0.0001057  -0.0004021  -0.0000000
   33   0.0000000  -0.0000000   0.0025564   0.0000000   0.0000000  -0.0006106
   34  -0.0349917   0.0175011  -0.0000000   0.0006910  -0.0046517   0.0000000
   35   0.0018555  -0.0001956  -0.0000000  -0.0016889   0.0002204  -0.0000000
   36   0.0000000   0.0000000   0.0032056   0.0000000   0.0000000   0.0032217
            7           8           9          10          11          12
    1   0.0290857   0.0755945  -0.0000000  -0.0657552  -0.0000437   0.0000000
    2   0.0210560  -0.0276026   0.0000000  -0.0001186   0.0000487   0.0000000
    3   0.0000000   0.0000000   0.0041549  -0.0000000   0.0000000   0.0017011
    4  -0.0891759  -0.0203535  -0.0000000   0.0276943  -0.0209153  -0.0000000
    5   0.0259908  -0.2829089  -0.0000000  -0.0745265  -0.0274982   0.0000000
    6   0.0000000   0.0000000  -0.0487641  -0.0000000  -0.0000000   0.0031603
    7   0.4351219   0.0598595   0.0000000  -0.2239382  -0.1004672  -0.0000000
    8   0.0598595   0.5194381  -0.0000000  -0.0587445  -0.1321034  -0.0000000
    9   0.0000000  -0.0000000   0.1009625  -0.0000000   0.0000000  -0.0460901
   10  -0.2239382  -0.0587445  -0.0000000   0.5422990  -0.0014554   0.0000000
   11  -0.1004672  -0.1321034   0.0000000  -0.0014554   0.3887959   0.0000000
   12  -0.0000000  -0.0000000  -0.0460901   0.0000000   0.0000000   0.0977288
   13  -0.0546380  -0.0268318  -0.0000000  -0.2271433   0.1018823  -0.0000000
   14   0.0266605   0.0535144  -0.0000000   0.0603473  -0.1325378  -0.0000000
   15  -0.0000000  -0.0000000   0.0034413   0.0000000  -0.0000000  -0.0457624
   16  -0.0165796  -0.0284527   0.0000000   0.0274541   0.0210639   0.0000000
   17  -0.0279127  -0.0485447  -0.0000000   0.0747912  -0.0274437  -0.0000000
   18  -0.0000000  -0.0000000   0.0017870  -0.0000000  -0.0000000   0.0032324
   19  -0.0028713  -0.0000634   0.0000000   0.0001743   0.0000032   0.0000000
   20   0.0026887   0.0026497   0.0000000  -0.0000015  -0.0008458   0.0000000
   21   0.0000000   0.0000000   0.0036635  -0.0000000  -0.0000000  -0.0009267
   22  -0.0127369  -0.0119486  -0.0000000   0.0022707   0.0001413  -0.0000000
   23  -0.0256000  -0.0188480   0.0000000   0.0023607  -0.0021180   0.0000000
   24  -0.0000000   0.0000000   0.0016155  -0.0000000  -0.0000000   0.0034114
   25  -0.0625652   0.0216200  -0.0000000  -0.0280838   0.0106693   0.0000000
   26   0.0206400  -0.0387118   0.0000000   0.0011642   0.0010757   0.0000000
   27   0.0000000  -0.0000000  -0.0237246  -0.0000000  -0.0000000   0.0008086
   28  -0.0010878  -0.0143977   0.0000000  -0.0295149  -0.0001678   0.0000000
   29  -0.0045096  -0.0270169   0.0000000  -0.0002910  -0.0663206  -0.0000000
   30  -0.0000000   0.0000000   0.0009515   0.0000000  -0.0000000  -0.0213983
   31  -0.0000406   0.0032066  -0.0000000  -0.0277356  -0.0106109   0.0000000
   32   0.0013475   0.0005823   0.0000000  -0.0011884   0.0010893  -0.0000000
   33  -0.0000000  -0.0000000   0.0028258  -0.0000000   0.0000000   0.0007451
   34  -0.0005742   0.0005115  -0.0000000   0.0022792  -0.0000998   0.0000000
   35   0.0002464  -0.0004485  -0.0000000  -0.0023372  -0.0021422  -0.0000000
   36  -0.0000000  -0.0000000  -0.0008231  -0.0000000  -0.0000000   0.0033898
           13          14          15          16          17          18
    1   0.0293609  -0.0754106   0.0000000  -0.2388471  -0.0557837  -0.0000000
    2  -0.0208109  -0.0277944   0.0000000  -0.1151399  -0.1387107  -0.0000000
    3   0.0000000  -0.0000000   0.0041230   0.0000000   0.0000000  -0.0529894
    4  -0.0166634   0.0285237  -0.0000000  -0.0567270  -0.0285587   0.0000000
    5   0.0279757  -0.0483854   0.0000000   0.0282813   0.0572837   0.0000000
    6  -0.0000000  -0.0000000   0.0017811   0.0000000   0.0000000   0.0043645
    7  -0.0546380   0.0266605  -0.0000000  -0.0165796  -0.0279127  -0.0000000
    8  -0.0268318   0.0535144  -0.0000000  -0.0284527  -0.0485447  -0.0000000
    9  -0.0000000  -0.0000000   0.0034413   0.0000000  -0.0000000   0.0017870
   10  -0.2271433   0.0603473   0.0000000   0.0274541   0.0747912  -0.0000000
   11   0.1018823  -0.1325378  -0.0000000   0.0210639  -0.0274437  -0.0000000
   12  -0.0000000  -0.0000000  -0.0457624   0.0000000  -0.0000000   0.0032324
   13   0.4380125  -0.0619599   0.0000000  -0.0890194  -0.0257247   0.0000000
   14  -0.0619599   0.5195824   0.0000000   0.0206460  -0.2823027   0.0000000
   15   0.0000000   0.0000000   0.1006734  -0.0000000  -0.0000000  -0.0487946
   16  -0.0890194   0.0206460  -0.0000000   0.4972839   0.0471607  -0.0000000
   17  -0.0257247  -0.2823027  -0.0000000   0.0471607   0.5479623  -0.0000000
   18   0.0000000   0.0000000  -0.0487946  -0.0000000  -0.0000000   0.1015091
   19  -0.0028561   0.0000472  -0.0000000  -0.0008322  -0.0231217   0.0000000
   20  -0.0026855   0.0026518  -0.0000000  -0.0038824  -0.0378488  -0.0000000
   21  -0.0000000   0.0000000   0.0036797  -0.0000000   0.0000000   0.0034594
   22  -0.0005747  -0.0005291   0.0000000   0.0006715   0.0046599  -0.0000000
   23  -0.0002465  -0.0004594  -0.0000000   0.0016915   0.0002396   0.0000000
   24   0.0000000  -0.0000000  -0.0008188  -0.0000000   0.0000000   0.0032172
   25  -0.0000834  -0.0032087   0.0000000  -0.0006447  -0.0001320   0.0000000
   26  -0.0013559   0.0005752  -0.0000000   0.0001146  -0.0004054   0.0000000
   27   0.0000000   0.0000000   0.0028205  -0.0000000   0.0000000  -0.0006146
   28  -0.0010857   0.0145074  -0.0000000  -0.0015632   0.0004328   0.0000000
   29   0.0045932  -0.0269614  -0.0000000   0.0023252   0.0021645   0.0000000
   30   0.0000000   0.0000000   0.0009363  -0.0000000   0.0000000   0.0027817
   31  -0.0624630  -0.0215845  -0.0000000  -0.0136471  -0.0111547   0.0000000
   32  -0.0204266  -0.0390961   0.0000000  -0.0215455  -0.0147781   0.0000000
   33   0.0000000  -0.0000000  -0.0236859   0.0000000   0.0000000   0.0017807
   34  -0.0128466   0.0119606   0.0000000  -0.1075491   0.0453436  -0.0000000
   35   0.0255905  -0.0187868  -0.0000000   0.0477369  -0.0576161   0.0000000
   36   0.0000000   0.0000000   0.0016066  -0.0000000  -0.0000000  -0.0197335
           19          20          21          22          23          24
    1  -0.0377552   0.0002302   0.0000000  -0.0350002  -0.0019462   0.0000000
    2   0.0002325  -0.1590491  -0.0000000  -0.0176190  -0.0002438   0.0000000
    3  -0.0000000  -0.0000000  -0.0232194   0.0000000   0.0000000   0.0032113
    4  -0.0009137   0.0039553   0.0000000  -0.1079780  -0.0483390   0.0000000
    5   0.0232123  -0.0376978   0.0000000  -0.0459205  -0.0580896  -0.0000000
    6   0.0000000   0.0000000   0.0034429   0.0000000  -0.0000000  -0.0197043
    7  -0.0028713   0.0026887   0.0000000  -0.0127369  -0.0256000  -0.0000000
    8  -0.0000634   0.0026497   0.0000000  -0.0119486  -0.0188480   0.0000000
    9   0.0000000   0.0000000   0.0036635  -0.0000000   0.0000000   0.0016155
   10   0.0001743  -0.0000015  -0.0000000   0.0022707   0.0023607  -0.0000000
   11   0.0000032  -0.0008458  -0.0000000   0.0001413  -0.0021180  -0.0000000
   12   0.0000000   0.0000000  -0.0009267  -0.0000000   0.0000000   0.0034114
   13  -0.0028561  -0.0026855  -0.0000000  -0.0005747  -0.0002465   0.0000000
   14   0.0000472   0.0026518   0.0000000  -0.0005291  -0.0004594  -0.0000000
   15  -0.0000000  -0.0000000   0.0036797   0.0000000  -0.0000000  -0.0008188
   16  -0.0008322  -0.0038824  -0.0000000   0.0006715   0.0016915  -0.0000000
   17  -0.0231217  -0.0378488   0.0000000   0.0046599   0.0002396   0.0000000
   18   0.0000000  -0.0000000   0.0034594  -0.0000000   0.0000000   0.0032172
   19   0.0645738  -0.0002505  -0.0000000  -0.0097068   0.0101101  -0.0000000
   20  -0.0002505   0.2323208  -0.0000000   0.0014819   0.0001062  -0.0000000
   21  -0.0000000  -0.0000000   0.0099066  -0.0000000  -0.0000000  -0.0000848
   22  -0.0097068   0.0014819  -0.0000000   0.1634981   0.0648834   0.0000000
   23   0.0101101   0.0001062  -0.0000000   0.0648834   0.0939233  -0.0000000
   24  -0.0000000  -0.0000000  -0.0000848   0.0000000  -0.0000000   0.0084931
   25  -0.0000657   0.0001349  -0.0000000   0.0013581  -0.0020983   0.0000000
   26   0.0008769  -0.0007599   0.0000000   0.0053794  -0.0141719  -0.0000000
   27   0.0000000   0.0000000   0.0001432  -0.0000000   0.0000000   0.0005512
   28   0.0000538   0.0000035  -0.0000000  -0.0000415  -0.0007997  -0.0000000
   29   0.0000010  -0.0008479  -0.0000000   0.0000653  -0.0004474   0.0000000
   30   0.0000000   0.0000000  -0.0001193  -0.0000000   0.0000000   0.0001351
   31  -0.0000653  -0.0001387   0.0000000  -0.0004689  -0.0003460   0.0000000
   32  -0.0008755  -0.0007607   0.0000000  -0.0002602  -0.0001476   0.0000000
   33  -0.0000000  -0.0000000   0.0001400  -0.0000000   0.0000000  -0.0001060
   34  -0.0097354  -0.0015358  -0.0000000  -0.0012911   0.0003301   0.0000000
   35  -0.0101720   0.0000815   0.0000000  -0.0003336   0.0002566   0.0000000
   36   0.0000000  -0.0000000  -0.0000853  -0.0000000   0.0000000   0.0000791
           25          26          27          28          29          30
    1   0.0028776  -0.0023874  -0.0000000  -0.0004354  -0.0000186  -0.0000000
    2  -0.0001575  -0.0018675  -0.0000000   0.0000026  -0.0004034  -0.0000000
    3  -0.0000000   0.0000000   0.0025655  -0.0000000  -0.0000000  -0.0006187
    4  -0.0136457   0.0216631   0.0000000  -0.0015695  -0.0023233   0.0000000
    5   0.0111665  -0.0148059  -0.0000000  -0.0004392   0.0021249  -0.0000000
    6   0.0000000  -0.0000000   0.0017962   0.0000000   0.0000000   0.0027736
    7  -0.0625652   0.0206400   0.0000000  -0.0010878  -0.0045096  -0.0000000
    8   0.0216200  -0.0387118  -0.0000000  -0.0143977  -0.0270169   0.0000000
    9  -0.0000000   0.0000000  -0.0237246   0.0000000   0.0000000   0.0009515
   10  -0.0280838   0.0011642  -0.0000000  -0.0295149  -0.0002910   0.0000000
   11   0.0106693   0.0010757  -0.0000000  -0.0001678  -0.0663206  -0.0000000
   12   0.0000000   0.0000000   0.0008086   0.0000000  -0.0000000  -0.0213983
   13  -0.0000834  -0.0013559   0.0000000  -0.0010857   0.0045932   0.0000000
   14  -0.0032087   0.0005752   0.0000000   0.0145074  -0.0269614   0.0000000
   15   0.0000000  -0.0000000   0.0028205  -0.0000000  -0.0000000   0.0009363
   16  -0.0006447   0.0001146  -0.0000000  -0.0015632   0.0023252  -0.0000000
   17  -0.0001320  -0.0004054   0.0000000   0.0004328   0.0021645   0.0000000
   18   0.0000000   0.0000000  -0.0006146   0.0000000   0.0000000   0.0027817
   19  -0.0000657   0.0008769   0.0000000   0.0000538   0.0000010   0.0000000
   20   0.0001349  -0.0007599   0.0000000   0.0000035  -0.0008479   0.0000000
   21  -0.0000000   0.0000000   0.0001432  -0.0000000  -0.0000000  -0.0001193
   22   0.0013581   0.0053794  -0.0000000  -0.0000415   0.0000653  -0.0000000
   23  -0.0020983  -0.0141719   0.0000000  -0.0007997  -0.0004474   0.0000000
   24   0.0000000  -0.0000000   0.0005512  -0.0000000   0.0000000   0.0001351
   25   0.1131527  -0.0347638  -0.0000000  -0.0113797  -0.0040217  -0.0000000
   26  -0.0347638   0.0721620   0.0000000  -0.0111484  -0.0030601  -0.0000000
   27  -0.0000000   0.0000000   0.0146461  -0.0000000  -0.0000000   0.0009941
   28  -0.0113797  -0.0111484  -0.0000000   0.0576743   0.0004661  -0.0000000
   29  -0.0040217  -0.0030601  -0.0000000   0.0004661   0.1241067   0.0000000
   30  -0.0000000  -0.0000000   0.0009941  -0.0000000   0.0000000   0.0124999
   31  -0.0004484  -0.0004458  -0.0000000  -0.0110046   0.0037799   0.0000000
   32   0.0004458   0.0001166  -0.0000000   0.0107499  -0.0029021   0.0000000
   33   0.0000000  -0.0000000   0.0001159  -0.0000000  -0.0000000   0.0009252
   34  -0.0004719   0.0002629  -0.0000000  -0.0000459  -0.0000665  -0.0000000
   35   0.0003456  -0.0001470   0.0000000   0.0007905  -0.0004362  -0.0000000
   36  -0.0000000   0.0000000  -0.0001020   0.0000000   0.0000000   0.0001388
           31          32          33          34          35          36
    1   0.0028581   0.0023754   0.0000000  -0.0349917   0.0018555   0.0000000
    2   0.0001580  -0.0018578  -0.0000000   0.0175011  -0.0001956   0.0000000
    3   0.0000000   0.0000000   0.0025564  -0.0000000  -0.0000000   0.0032056
    4  -0.0006360  -0.0001057   0.0000000   0.0006910  -0.0016889   0.0000000
    5   0.0001300  -0.0004021   0.0000000  -0.0046517   0.0002204   0.0000000
    6  -0.0000000  -0.0000000  -0.0006106   0.0000000  -0.0000000   0.0032217
    7  -0.0000406   0.0013475  -0.0000000  -0.0005742   0.0002464  -0.0000000
    8   0.0032066   0.0005823  -0.0000000   0.0005115  -0.0004485  -0.0000000
    9  -0.0000000   0.0000000   0.0028258  -0.0000000  -0.0000000  -0.0008231
   10  -0.0277356  -0.0011884  -0.0000000   0.0022792  -0.0023372  -0.0000000
   11  -0.0106109   0.0010893   0.0000000  -0.0000998  -0.0021422  -0.0000000
   12   0.0000000  -0.0000000   0.0007451   0.0000000  -0.0000000   0.0033898
   13  -0.0624630  -0.0204266   0.0000000  -0.0128466   0.0255905   0.0000000
   14  -0.0215845  -0.0390961  -0.0000000   0.0119606  -0.0187868   0.0000000
   15  -0.0000000   0.0000000  -0.0236859   0.0000000  -0.0000000   0.0016066
   16  -0.0136471  -0.0215455   0.0000000  -0.1075491   0.0477369  -0.0000000
   17  -0.0111547  -0.0147781   0.0000000   0.0453436  -0.0576161  -0.0000000
   18   0.0000000   0.0000000   0.0017807  -0.0000000   0.0000000  -0.0197335
   19  -0.0000653  -0.0008755  -0.0000000  -0.0097354  -0.0101720   0.0000000
   20  -0.0001387  -0.0007607  -0.0000000  -0.0015358   0.0000815  -0.0000000
   21   0.0000000   0.0000000   0.0001400  -0.0000000   0.0000000  -0.0000853
   22  -0.0004689  -0.0002602  -0.0000000  -0.0012911  -0.0003336  -0.0000000
   23  -0.0003460  -0.0001476   0.0000000   0.0003301   0.0002566   0.0000000
   24   0.0000000   0.0000000  -0.0001060   0.0000000   0.0000000   0.0000791
   25  -0.0004484   0.0004458   0.0000000  -0.0004719   0.0003456  -0.0000000
   26  -0.0004458   0.0001166  -0.0000000   0.0002629  -0.0001470   0.0000000
   27  -0.0000000  -0.0000000   0.0001159  -0.0000000   0.0000000  -0.0001020
   28  -0.0110046   0.0107499  -0.0000000  -0.0000459   0.0007905   0.0000000
   29   0.0037799  -0.0029021  -0.0000000  -0.0000665  -0.0004362   0.0000000
   30   0.0000000   0.0000000   0.0009252  -0.0000000  -0.0000000   0.0001388
   31   0.1122783   0.0349141   0.0000000   0.0013732   0.0020920  -0.0000000
   32   0.0349141   0.0726057   0.0000000  -0.0054308  -0.0144494  -0.0000000
   33   0.0000000   0.0000000   0.0147202  -0.0000000  -0.0000000   0.0005932
   34   0.0013732  -0.0054308  -0.0000000   0.1631624  -0.0641255  -0.0000000
   35   0.0020920  -0.0144494  -0.0000000  -0.0641255   0.0936634   0.0000000
   36  -0.0000000  -0.0000000   0.0005932  -0.0000000   0.0000000   0.0085092
 **********************************************************************
 **                                                                  **
 **                       VIBRATIONAL ANALYSIS                       **
 **                       --------------------                       **
 **                                                                  **
 **        VIBRATIONAL FREQUENCIES (CM**-1) AND NORMAL MODES         **
 **     FORCE CONSTANTS (mDYN/ANGSTROM) AND REDUCED MASSES (AMU)     **
 **                  INFRARED INTENSITIES (KM/MOL)                   **
 **                                                                  **
 **********************************************************************


 Mode:                 1                      2                      3
 Frequency:        36.17                  40.65                  54.05
 Force Cnst:      0.0678                 0.0757                 0.0837
 Red. Mass:      87.9369                77.7551                48.6414
 IR Active:          YES                    YES                    YES
 IR Intens:        0.000                  0.000                  0.002
 Raman Active:       YES                    YES                    YES
               X      Y      Z        X      Y      Z        X      Y      Z
 C          0.000  0.000 -0.003    0.000  0.000  0.215    0.000  0.000  0.242
 C         -0.000 -0.000 -0.129   -0.000 -0.000  0.045   -0.000 -0.000  0.058
 C         -0.000  0.000  0.044   -0.000 -0.000 -0.057   -0.000 -0.000  0.029
 C         -0.000  0.000 -0.001   -0.000 -0.000  0.061   -0.000 -0.000  0.019
 C         -0.000  0.000 -0.042   -0.000  0.000 -0.058   -0.000  0.000  0.029
 C          0.000  0.000  0.128   -0.000  0.000  0.048   -0.000  0.000  0.057
 Cl         0.000  0.000 -0.010    0.000  0.000  0.677    0.000  0.000  0.806
 Br        -0.000 -0.000 -0.601   -0.000 -0.000 -0.027   -0.000 -0.000 -0.335
 I         -0.000  0.000  0.351    0.000  0.000 -0.338   -0.000  0.000  0.143
 I          0.000  0.000 -0.008    0.000 -0.000  0.497    0.000 -0.000 -0.132
 I         -0.000 -0.000 -0.341    0.000 -0.000 -0.346    0.000 -0.000  0.143
 Br        -0.000  0.000  0.602   -0.000  0.000 -0.011   -0.000  0.000 -0.335
 TransDip  -0.000 -0.000  0.000    0.000  0.000 -0.001    0.000  0.000 -0.002

 Mode:                 4                      5                      6
 Frequency:       118.20                 126.09                 134.97
 Force Cnst:      0.7639                 1.0539                 0.9178
 Red. Mass:      92.8027               112.4984                85.5142
 IR Active:          YES                    YES                    YES
 IR Intens:        0.576                  0.192                  0.248
 Raman Active:       YES                    YES                    YES
               X      Y      Z        X      Y      Z        X      Y      Z
 C          0.005  0.195  0.000   -0.093  0.015 -0.000   -0.013  0.004  0.000
 C          0.027  0.193  0.000   -0.107  0.005 -0.000   -0.079 -0.054 -0.000
 C         -0.008  0.194  0.000   -0.152  0.028 -0.000   -0.172 -0.016 -0.000
 C          0.008  0.245 -0.000   -0.116  0.018 -0.000   -0.167  0.003 -0.000
 C          0.027  0.195 -0.000   -0.150  0.000  0.000   -0.169  0.022 -0.000
 C         -0.014  0.191 -0.000   -0.109  0.024  0.000   -0.078  0.059  0.000
 Cl        -0.001  0.206 -0.000   -0.019  0.016 -0.000    0.295  0.004 -0.000
 Br         0.103  0.092  0.000   -0.025 -0.184  0.000    0.155 -0.464  0.000
 I         -0.387 -0.314 -0.000   -0.351 -0.179 -0.000   -0.084  0.423 -0.000
 I         -0.043  0.370  0.000    0.756  0.022  0.000   -0.037  0.009 -0.000
 I          0.426 -0.325  0.000   -0.291  0.135  0.000   -0.075 -0.415  0.000
 Br        -0.102  0.065  0.000   -0.040  0.200 -0.000    0.131  0.431 -0.000
 TransDip  -0.001 -0.024  0.000    0.014 -0.002  0.000    0.016 -0.000  0.000

 Mode:                 7                      8                      9
 Frequency:       142.39                 152.10                 176.23
 Force Cnst:      1.0477                 1.4770                 1.2250
 Red. Mass:      87.7040               108.3688                66.9417
 IR Active:          YES                    YES                    YES
 IR Intens:        0.017                  0.001                  0.121
 Raman Active:       YES                    YES                    YES
               X      Y      Z        X      Y      Z        X      Y      Z
 C         -0.000  0.046  0.000   -0.002  0.141 -0.000   -0.244 -0.001 -0.000
 C          0.025  0.025 -0.000   -0.066  0.063  0.000   -0.280 -0.124 -0.000
 C          0.017  0.052 -0.000   -0.126  0.056  0.000   -0.072 -0.107 -0.000
 C          0.005  0.107 -0.000    0.001 -0.077 -0.000   -0.083 -0.000 -0.000
 C         -0.008  0.050 -0.000    0.129  0.058 -0.000   -0.073  0.105 -0.000
 C         -0.022  0.021  0.000    0.064  0.064 -0.000   -0.280  0.121 -0.000
 Cl        -0.011  0.040 -0.000   -0.007  0.139 -0.000   -0.162 -0.001  0.000
 Br         0.350 -0.494  0.000    0.121 -0.243  0.000   -0.353 -0.362  0.000
 I          0.122  0.077 -0.000   -0.428  0.317  0.000    0.275 -0.110  0.000
 I          0.004  0.411  0.000   -0.001 -0.405 -0.000    0.037  0.001  0.000
 I         -0.120  0.102  0.000    0.435  0.329  0.000    0.270  0.108  0.000
 Br        -0.357 -0.518 -0.000   -0.130 -0.252  0.000   -0.353  0.364  0.000
 TransDip  -0.000 -0.004  0.000   -0.000  0.001  0.000    0.011  0.000  0.000

 Mode:                10                     11                     12
 Frequency:       176.69                 206.46                 219.24
 Force Cnst:      0.2478                 1.4580                 1.0891
 Red. Mass:      13.4726                58.0573                38.4603
 IR Active:          YES                    YES                    YES
 IR Intens:        0.750                  0.241                  0.016
 Raman Active:       YES                    YES                    YES
               X      Y      Z        X      Y      Z        X      Y      Z
 C         -0.000 -0.000  0.398    0.000  0.260  0.000    0.055 -0.000  0.000
 C         -0.000 -0.000  0.416    0.100  0.255  0.000   -0.021 -0.104 -0.000
 C         -0.000 -0.000  0.394    0.037  0.189  0.000   -0.015 -0.071 -0.000
 C         -0.000 -0.000  0.390   -0.000  0.155  0.000   -0.049  0.000  0.000
 C         -0.000  0.000  0.394   -0.037  0.188 -0.000   -0.015  0.071  0.000
 C         -0.000  0.000  0.416   -0.099  0.255 -0.000   -0.022  0.104  0.000
 Cl        -0.000 -0.000 -0.146   -0.001  0.324 -0.000    0.929  0.001 -0.000
 Br        -0.000 -0.000 -0.059    0.456  0.178 -0.000   -0.199  0.094  0.000
 I          0.000 -0.000 -0.043    0.097 -0.086  0.000   -0.011  0.011 -0.000
 I          0.000  0.000 -0.027   -0.001 -0.259 -0.000    0.020  0.000 -0.000
 I          0.000  0.000 -0.043   -0.096 -0.087  0.000   -0.011 -0.011 -0.000
 Br        -0.000  0.000 -0.059   -0.456  0.177  0.000   -0.200 -0.095 -0.000
 TransDip   0.000  0.000 -0.028    0.000 -0.016 -0.000    0.004 -0.000 -0.000

 Mode:                13                     14                     15
 Frequency:       282.61                 324.91                 329.44
 Force Cnst:      1.4493                 0.7596                 0.7857
 Red. Mass:      30.7989                12.2120                12.2870
 IR Active:          YES                    YES                    YES
 IR Intens:        0.125                  0.002                  0.471
 Raman Active:       YES                    YES                    YES
               X      Y      Z        X      Y      Z        X      Y      Z
 C         -0.001  0.449  0.000    0.000  0.000 -0.037   -0.000  0.000 -0.530
 C         -0.125  0.218 -0.000   -0.000  0.000  0.478    0.000  0.000 -0.317
 C         -0.057  0.174 -0.000   -0.000  0.000  0.518   -0.000  0.000  0.262
 C         -0.001  0.104 -0.000    0.000 -0.000  0.044   -0.000  0.000  0.609
 C          0.056  0.175  0.000    0.000  0.000 -0.478    0.000  0.000  0.333
 C          0.123  0.219  0.000   -0.000  0.000 -0.518    0.000  0.000 -0.246
 Cl        -0.000  0.701 -0.000    0.000  0.000  0.006    0.000  0.000  0.084
 Br        -0.166 -0.129  0.000   -0.000 -0.000 -0.029   -0.000 -0.000  0.015
 I          0.051 -0.051  0.000    0.000 -0.000 -0.021    0.000 -0.000 -0.012
 I         -0.000 -0.058  0.000    0.000 -0.000 -0.002   -0.000 -0.000 -0.023
 I         -0.051 -0.051 -0.000   -0.000 -0.000  0.019   -0.000 -0.000 -0.015
 Br         0.166 -0.129 -0.000    0.000 -0.000  0.030    0.000 -0.000  0.011
 TransDip  -0.000 -0.011  0.000    0.000  0.000 -0.002   -0.000 -0.000 -0.022

 Mode:                16                     17                     18
 Frequency:       497.13                 544.99                 560.85
 Force Cnst:      2.0045                 2.6070                 2.2975
 Red. Mass:      13.7662                14.8975                12.3967
 IR Active:          YES                    YES                    YES
 IR Intens:       14.677                 25.706                  3.014
 Raman Active:       YES                    YES                    YES
               X      Y      Z        X      Y      Z        X      Y      Z
 C          0.241  0.000 -0.000   -0.001  0.160 -0.000    0.467  0.001  0.000
 C          0.260  0.025  0.000    0.032  0.342  0.000    0.280 -0.349 -0.000
 C          0.494  0.043 -0.000    0.051  0.415  0.000   -0.087 -0.363  0.000
 C          0.537 -0.001 -0.000    0.002  0.537 -0.000   -0.299  0.001  0.000
 C          0.494 -0.043  0.000   -0.049  0.413  0.000   -0.088  0.365 -0.000
 C          0.261 -0.026 -0.000   -0.034  0.341  0.000    0.280  0.351  0.000
 Cl        -0.041  0.001  0.000    0.001 -0.305  0.000   -0.093 -0.001 -0.000
 Br        -0.081 -0.049 -0.000   -0.041 -0.043 -0.000   -0.028  0.013  0.000
 I         -0.044  0.014  0.000    0.011 -0.014 -0.000   -0.002  0.015 -0.000
 I         -0.016 -0.000  0.000   -0.000 -0.044  0.000    0.012 -0.000 -0.000
 I         -0.044 -0.014 -0.000   -0.011 -0.014 -0.000   -0.002 -0.015  0.000
 Br        -0.081  0.049  0.000    0.041 -0.043 -0.000   -0.028 -0.014 -0.000
 TransDip   0.123 -0.000  0.000   -0.000  0.162  0.000    0.056  0.000 -0.000

 Mode:                19                     20                     21
 Frequency:       571.67                 575.01                 676.00
 Force Cnst:      2.3187                 2.3495                 3.2353
 Red. Mass:      12.0421                12.0608                12.0164
 IR Active:          YES                    YES                    YES
 IR Intens:        0.000                  0.002                  0.107
 Raman Active:       YES                    YES                    YES
               X      Y      Z        X      Y      Z        X      Y      Z
 C          0.000 -0.000 -0.039   -0.000  0.000  0.524   -0.000 -0.000  0.498
 C          0.000 -0.000  0.513   -0.000  0.000 -0.179    0.000  0.000 -0.439
 C         -0.000 -0.000 -0.472    0.000  0.000 -0.390   -0.000  0.000  0.364
 C         -0.000  0.000 -0.046    0.000  0.000  0.614    0.000 -0.000 -0.321
 C         -0.000  0.000  0.526    0.000 -0.000 -0.314    0.000 -0.000  0.361
 C          0.000  0.000 -0.483   -0.000 -0.000 -0.252   -0.000 -0.000 -0.439
 Cl        -0.000 -0.000  0.003    0.000 -0.000 -0.040    0.000  0.000 -0.020
 Br        -0.000  0.000 -0.015    0.000 -0.000  0.006   -0.000 -0.000  0.006
 I          0.000  0.000  0.008    0.000 -0.000  0.006    0.000 -0.000 -0.003
 I          0.000 -0.000  0.001   -0.000 -0.000 -0.009   -0.000 -0.000  0.002
 I         -0.000 -0.000 -0.009   -0.000  0.000  0.005    0.000  0.000 -0.003
 Br        -0.000 -0.000  0.014    0.000 -0.000  0.008    0.000 -0.000  0.006
 TransDip   0.000  0.000 -0.000   -0.000  0.000  0.001    0.000  0.000 -0.010

 Mode:                22                     23                     24
 Frequency:       769.11                 771.52                1009.52
 Force Cnst:      4.3057                 4.4156                 7.2852
 Red. Mass:      12.3542                12.5906                12.1328
 IR Active:          YES                    YES                    YES
 IR Intens:        0.621                  1.463                  0.004
 Raman Active:       YES                    YES                    YES
               X      Y      Z        X      Y      Z        X      Y      Z
 C          0.312  0.002  0.000    0.002 -0.432  0.000   -0.002  0.496  0.000
 C          0.378  0.311  0.000    0.273 -0.133  0.000   -0.415 -0.167  0.000
 C         -0.287  0.338 -0.000    0.395 -0.076 -0.000    0.294 -0.208  0.000
 C         -0.155 -0.001  0.000   -0.001  0.531  0.000   -0.000  0.302  0.000
 C         -0.286 -0.338 -0.000   -0.396 -0.079 -0.000   -0.293 -0.208  0.000
 C          0.382 -0.309  0.000   -0.270 -0.135 -0.000    0.415 -0.165 -0.000
 Cl         0.005 -0.001 -0.000   -0.000  0.148 -0.000    0.000 -0.062  0.000
 Br        -0.043 -0.023 -0.000   -0.013 -0.010 -0.000    0.015  0.009 -0.000
 I          0.011 -0.006  0.000   -0.009  0.008  0.000   -0.003  0.002 -0.000
 I         -0.002  0.000  0.000   -0.000 -0.013 -0.000   -0.000 -0.002 -0.000
 I          0.011  0.006  0.000    0.009  0.008  0.000    0.003  0.002  0.000
 Br        -0.043  0.023 -0.000    0.013 -0.010  0.000   -0.015  0.009  0.000
 TransDip   0.025  0.000  0.000   -0.001 -0.039  0.000   -0.002 -0.001 -0.000

 Mode:                25                     26                     27
 Frequency:      1104.64                1217.72                1280.33
 Force Cnst:      8.7104                10.4842                11.6072
 Red. Mass:      12.1155                12.0002                12.0180
 IR Active:          YES                    YES                    YES
 IR Intens:        1.531                  0.691                130.597
 Raman Active:       YES                    YES                    YES
               X      Y      Z        X      Y      Z        X      Y      Z
 C          0.005 -0.337  0.000    0.395  0.014 -0.000   -0.315 -0.092  0.000
 C         -0.274 -0.267 -0.000   -0.187  0.321 -0.000    0.098  0.416 -0.000
 C         -0.414  0.110 -0.000   -0.233 -0.350 -0.000    0.263 -0.286  0.000
 C          0.009  0.478  0.000    0.469  0.001  0.000   -0.412 -0.062 -0.000
 C          0.404  0.120 -0.000   -0.233  0.334  0.000    0.155  0.392 -0.000
 C          0.270 -0.274 -0.000   -0.208 -0.315  0.000    0.244 -0.385  0.000
 Cl        -0.000  0.051 -0.000    0.001 -0.001  0.000    0.014  0.007 -0.000
 Br         0.015  0.011 -0.000   -0.000  0.001  0.000   -0.004 -0.006  0.000
 I          0.006 -0.002 -0.000    0.000  0.000  0.000   -0.001  0.002  0.000
 I         -0.000 -0.006 -0.000   -0.000  0.000 -0.000    0.003  0.000  0.000
 I         -0.006 -0.002  0.000    0.000  0.000 -0.000   -0.001 -0.002 -0.000
 Br        -0.015  0.010  0.000    0.000 -0.001 -0.000   -0.007  0.007 -0.000
 TransDip  -0.001 -0.040 -0.000   -0.025  0.009 -0.000    0.357 -0.078  0.000

 Mode:                28                     29                     30
 Frequency:      1285.62                1484.18                1486.30
 Force Cnst:     11.7251                15.5760                15.6200
 Red. Mass:      12.0405                12.0014                12.0011
 IR Active:          YES                    YES                    YES
 IR Intens:      172.981                  0.007                  0.011
 Raman Active:       YES                    YES                    YES
               X      Y      Z        X      Y      Z        X      Y      Z
 C         -0.071  0.484 -0.000    0.558  0.094 -0.000    0.181 -0.276  0.000
 C          0.423 -0.025 -0.000   -0.274 -0.045  0.000   -0.252  0.484 -0.000
 C         -0.244 -0.327  0.000    0.287  0.260 -0.000   -0.011 -0.364 -0.000
 C         -0.085  0.327  0.000   -0.440 -0.055 -0.000   -0.148  0.177  0.000
 C          0.329 -0.210  0.000    0.229  0.004  0.000    0.185 -0.447 -0.000
 C         -0.345 -0.164  0.000   -0.373 -0.255  0.000    0.040  0.414  0.000
 Cl         0.003 -0.036  0.000   -0.006 -0.001  0.000   -0.002  0.002  0.000
 Br        -0.009 -0.002  0.000    0.000  0.000  0.000    0.002 -0.001  0.000
 I          0.001  0.002  0.000    0.000 -0.001  0.000    0.001  0.000  0.000
 I          0.000 -0.001 -0.000    0.001 -0.000 -0.000    0.000  0.001 -0.000
 I         -0.002  0.001 -0.000    0.001  0.001 -0.000   -0.001  0.001 -0.000
 Br         0.007  0.001  0.000    0.001  0.001  0.000   -0.001 -0.001 -0.000
 TransDip   0.068  0.416 -0.000    0.002  0.001 -0.000    0.002  0.002 -0.000

 STANDARD THERMODYNAMIC QUANTITIES AT   298.15 K  AND     1.00 ATM

   This Molecule has  0 Imaginary Frequencies
   Zero point vibrational energy:       23.380 kcal/mol

   Atom    1 Element C  Has Mass   12.00000
   Atom    2 Element C  Has Mass   12.00000
   Atom    3 Element C  Has Mass   12.00000
   Atom    4 Element C  Has Mass   12.00000
   Atom    5 Element C  Has Mass   12.00000
   Atom    6 Element C  Has Mass   12.00000
   Atom    7 Element Cl Has Mass   34.96885
   Atom    8 Element Br Has Mass   78.91830
   Atom    9 Element I  Has Mass  126.90440
   Atom   10 Element I  Has Mass  126.90440
   Atom   11 Element I  Has Mass  126.90440
   Atom   12 Element Br Has Mass   78.91830
   Molecular Mass:   645.518650 amu
   Principal axes and moments of inertia in amu*Bohr^2:
                             1           2           3
    Eigenvalues --    10090.33263 13473.21138 23563.54401
          X               1.00000    -0.00001     0.00000
          Y               0.00001     1.00000     0.00000
          Z               0.00000    -0.00000     1.00000
   Rotational Symmetry Number is   1
   The Molecule is an Asymmetric Top
   Translational Enthalpy:        0.889 kcal/mol
   Rotational Enthalpy:           0.889 kcal/mol
   Vibrational Enthalpy:         30.128 kcal/mol
   gas constant (RT):             0.592 kcal/mol
   Translational Entropy:        45.277  cal/mol.K
   Rotational Entropy:           36.414  cal/mol.K
   Vibrational Entropy:          46.424  cal/mol.K

   Total Enthalpy:               32.498 kcal/mol
   Total Entropy:               128.114  cal/mol.K

 ======================================================================

 STANDARD THERMODYNAMIC QUANTITIES FOR ANHARMONIC VIBRATION -- TOSH

   Zero point vibrational energy: ************ kcal/mol

   Vibrational Enthalpy:       Infinity kcal/mol
   Vibrational Entropy:             NaN  cal/mol.K

   Total Enthalpy:             Infinity kcal/mol
   Total Entropy:                   NaN  cal/mol.K

 ======================================================================

 STANDARD THERMODYNAMIC QUANTITIES FOR ANHARMONIC VIBRATION -- VPT2

   Zero point vibrational energy: ************ kcal/mol

   Vibrational Enthalpy:       Infinity kcal/mol
   Vibrational Entropy:             NaN  cal/mol.K

   Total Enthalpy:             Infinity kcal/mol
   Total Entropy:                   NaN  cal/mol.K

 ======================================================================

Archival summary:
1\1\garfield\FREQ\ProcedureUnspecified\BasisUnspecified\3r2l16\taweetha\SatNov3020:20:242019SatNov3020:20:242019\0\\#,FREQ,ProcedureUnspecified,BasisUnspecified,\\0,1\I\C,1,2.14372\C,2,1.40778,1,120.011\C,3,1.40497,2,119.687,1,180,0\C,4,1.40245,3,120.265,2,-0,0\C,5,1.40259,4,120.021,3,0,0\C,6,1.4047,5,120.195,4,-0,0\Cl,5,1.73911,4,119.971,3,-180,0\Br,6,1.90299,5,118.396,4,180,0\Br,4,1.90393,3,121.342,2,180,0\I,7,2.13532,6,119.038,5,-180,0\I,3,2.14032,2,121.467,1,-0,0\\\@

 Total job time:  1529.04s(wall), 5922.04s(cpu) 
 Sat Nov 30 20:20:24 2019

        *************************************************************
        *                                                           *
        *  Thank you very much for using Q-Chem.  Have a nice day.  *
        *                                                           *
        *************************************************************
