# Supplementary material for: Geometric and energetic data from quantum chemical calculations of halobenzenes and xylenes
Source: Data Brief. 2020 Mar 5;30:105386. doi: 10.1016/j.dib.2020.105386 (PMC7114895; doi:10.1016/j.dib.2020.105386)
Supplement: Supplementary file 1 [file mmc1.zip › halobenzene/B3LYP/ClBrIIII.out]

                  Welcome to Q-Chem
     A Quantum Leap Into The Future Of Chemistry


 Q-Chem 5.2 (devel), Q-Chem, Inc., Pleasanton, CA (2019)

 Yihan Shao,  Zhengting Gan,  E. Epifanovsky,  A. T. B. Gilbert,  M. Wormit,  
 J. Kussmann,  A. W. Lange,  A. Behn,  Jia Deng,  Xintian Feng,  D. Ghosh,  
 M. Goldey,  P. R. Horn,  L. D. Jacobson,  I. Kaliman,  T. Kus,  A. Landau,  
 Jie Liu,  E. I. Proynov,  R. M. Richard,  R. P. Steele,  E. J. Sundstrom,  
 H. L. Woodcock III,  P. M. Zimmerman,  D. Zuev,  B. Albrecht,  E. Alguire,  
 S. A. Baeppler,  D. Barton,  Z. Benda,  Y. A. Bernard,  E. J. Berquist,  
 K. B. Bravaya,  H. Burton,  D. Casanova,  Chun-Min Chang,  Yunqing Chen,  
 A. Chien,  K. D. Closser,  M. P. Coons,  S. Coriani,  S. Dasgupta,  
 A. L. Dempwolff,  M. Diedenhofen,  Hainam Do,  R. G. Edgar,  Po-Tung Fang,  
 S. Faraji,  S. Fatehi,  Qingguo Feng,  K. D. Fenk,  J. Fosso-Tande,  
 J. Gayvert,  Qinghui Ge,  A. Ghysels,  G. Gidofalvi,  J. Gomes,  
 J. Gonthier,  A. Gunina,  D. Hait,  M. W. D. Hanson-Heine,  
 P. H. P. Harbach,  A. W. Hauser,  M. F. Herbst,  J. E. Herr,  
 E. G. Hohenstein,  Z. C. Holden,  Kerwin Hui,  B. C. Huynh,  T.-C. Jagau,  
 Hyunjun Ji,  B. Kaduk,  K. Khistyaev,  Jaehoon Kim,  P. Klunzinger,  K. Koh,  
 D. Kosenkov,  L. Koulias,  T. Kowalczyk,  C. M. Krauter,  A. Kunitsa,  
 Ka Un Lao,  A. Laurent,  K. V. Lawler,  Joonho Lee,  D. Lefrancois,  
 S. Lehtola,  D. S. Levine,  Yi-Pei Li,  You-Sheng Lin,  Fenglai Liu,  
 E. Livshits,  A. Luenser,  P. Manohar,  E. Mansoor,  S. F. Manzer,  
 Shan-Ping Mao,  Yuezhi Mao,  N. Mardirossian,  A. V. Marenich,  
 T. Markovich,  L. A. Martinez-Martinez,  S. A. Maurer,  N. J. Mayhall,  
 S. C. McKenzie,  J.-M. Mewes,  P. Morgante,  A. F. Morrison,  
 J. W. Mullinax,  K. Nanda,  T. S. Nguyen-Beck,  R. Olivares-Amaya,  
 J. A. Parkhill,  Zheng Pei,  T. M. Perrine,  F. Plasser,  P. Pokhilko,  
 S. Prager,  A. Prociuk,  E. Ramos,  D. R. Rehn,  F. Rob,  M. Scheurer,  
 M. Schneider,  N. Sergueev,  S. M. Sharada,  S. Sharma,  D. W. Small,  
 T. Stauch,  T. Stein,  Yu-Chuan Su,  A. J. W. Thom,  A. Tkatchenko,  
 T. Tsuchimochi,  N. M. Tubman,  L. Vogt,  M. L. Vidal,  O. Vydrov,  
 M. A. Watson,  J. Wenzel,  M. de Wergifosse,  T. A. Wesolowski,  A. White,  
 J. Witte,  A. Yamada,  Jun Yang,  K. Yao,  S. Yeganeh,  S. R. Yost,  
 Zhi-Qiang You,  A. Zech,  Igor Ying Zhang,  Xing Zhang,  Yan Zhao,  
 Ying Zhu,  B. R. Brooks,  G. K. L. Chan,  C. J. Cramer,  M. S. Gordon,  
 W. J. Hehre,  A. Klamt,  M. W. Schmidt,  C. D. Sherrill,  D. G. Truhlar,  
 A. Aspuru-Guzik,  R. Baer,  A. T. Bell,  N. A. Besley,  Jeng-Da Chai,  
 A. E. DePrince, III,  R. A. DiStasio Jr.,  A. Dreuw,  B. D. Dunietz,  
 T. R. Furlani,  Chao-Ping Hsu,  Yousung Jung,  Jing Kong,  D. S. Lambrecht,  
 WanZhen Liang,  C. Ochsenfeld,  V. A. Rassolov,  L. V. Slipchenko,  
 J. E. Subotnik,  T. Van Voorhis,  J. M. Herbert,  A. I. Krylov,  
 P. M. W. Gill,  M. Head-Gordon

 Contributors to earlier versions of Q-Chem not listed above: 
 R. D. Adamson,  B. Austin,  J. Baker,  G. J. O. Beran,  K. Brandhorst,  
 S. T. Brown,  E. F. C. Byrd,  A. K. Chakraborty,  C.-L. Cheng,  
 Siu Hung Chien,  D. M. Chipman,  D. L. Crittenden,  H. Dachsel,  
 R. J. Doerksen,  A. D. Dutoi,  L. Fusti-Molnar,  W. A. Goddard III,  
 A. Golubeva-Zadorozhnaya,  S. R. Gwaltney,  G. Hawkins,  A. Heyden,  
 S. Hirata,  G. Kedziora,  F. J. Keil,  C. Kelley,  Jihan Kim,  R. A. King,  
 R. Z. Khaliullin,  P. P. Korambath,  W. Kurlancheek,  A. M. Lee,  M. S. Lee,  
 S. V. Levchenko,  Ching Yeh Lin,  D. Liotard,  R. C. Lochan,  I. Lotan,  
 P. E. Maslen,  N. Nair,  D. P. O'Neill,  D. Neuhauser,  E. Neuscamman,  
 C. M. Oana,  R. Olson,  B. Peters,  R. Peverati,  P. A. Pieniazek,  
 Y. M. Rhee,  J. Ritchie,  M. A. Rohrdanz,  E. Rosta,  N. J. Russ,  
 H. F. Schaefer III,  N. E. Schultz,  N. Shenvi,  A. C. Simmonett,  A. Sodt,  
 D. Stuck,  K. S. Thanthiriwatte,  V. Vanovschi,  Tao Wang,  A. Warshel,  
 C. F. Williams,  Q. Wu,  X. Xu,  W. Zhang

 Please cite Q-Chem as follows:
 Y. Shao et al., Mol. Phys. 113, 184-215 (2015)
 DOI: 10.1080/00268976.2014.952696

 Q-Chem 5.2.1 for Intel X86 EM64T Linux

 Parts of Q-Chem use Armadillo 8.300.2 (Tropical Shenanigans).
 http://arma.sourceforge.net/

 Q-Chem begins on Fri Dec 13 10:39:24 2019  

Host: 
0

     Scratch files written to /scratch/taweetham/qchem22129//
NAlpha2: 300
NElect   300
Mult     1

Checking the input file for inconsistencies... 	...done.

--------------------------------------------------------------
User input:
--------------------------------------------------------------
ClBrIIII.inp
$molecule
0 1
I 
C  1 2.145134
C  2 1.408737 1 120.303564
C  3 1.407573 2 120.034690 1 -180.000000 0
C  4 1.403529 3 119.621474 2 -0.000000 0
C  5 1.403326 4 120.425920 3 -0.000000 0
C  6 1.403839 5 120.179375 4 -0.000000 0
Cl 5 1.740599 4 120.354235 3 -180.000000 0
Br 6 1.903729 5 118.568729 4 -180.000000 0
I  4 2.135261 3 121.790437 2 -180.000000 0
I  7 2.135504 6 119.050851 5 -180.000000 0
I  3 2.144084 2 120.527006 1 -0.000000 0
$end
$MOLECULE
0 1
C   
C	1	CC
C	2	CC	1	120.0		
C	3	CC	2	120.0	1	0.0
C	4	CC	3	120.0	2	0.0	
C	5 	CC	4	120.0	3	0.0
a	1	Ca	2	120.0	3	180.0
b	2	Cb	3	120.0	4	180.0
c	3	Cc	4	120.0	5	180.0
d	4	Cd	5	120.0	6	180.0
e	5	Ce	6	120.0	1	180.0
f	6	Cf	1	120.0	2	180.0

CC=1.39483
CH=1.08673
CF=1.33960
CCl=1.72090
CBr=1.89068
CI=2.07886
$END

$REM
   JOB_TYPE	OPTIMIZATION
   BASIS	6-311++G**
   METHOD	B3LYP
   SYM_IGNORE	TRUE
   THRESH	14
$END

--------------------------------------------------------------
 ----------------------------------------------------------------
             Standard Nuclear Orientation (Angstroms)
    I     Atom           X                Y                Z
 ----------------------------------------------------------------
    1      I       0.0000000000     0.0000000000     0.0000000000
    2      C       0.0000000000     0.0000000000     2.1451340000
    3      C       1.2162530445     0.0000000000     2.8559563878
    4      C       1.2096476994    -0.0000000000     4.2635138892
    5      C      -0.0136957294    -0.0000000000     4.9514997242
    6      C      -1.2262903049    -0.0000000000     4.2451441072
    7      C      -1.2252586646    -0.0000000000     2.8413054863
    8      Cl     -0.0441230329    -0.0000000000     6.6918327550
    9      Br     -2.8545035047    -0.0000000000     5.2316053996
   10      I       3.0192794414     0.0000000000     5.3969037147
   11      I      -3.0913304108     0.0000000000     1.8029637449
   12      I       3.0884291339     0.0000000000     1.8109430438
 ----------------------------------------------------------------
 Nuclear Repulsion Energy =        4835.15525215 hartrees
 There are      150 alpha and      150 beta electrons
 Requested basis set is 6-311++G(d,p)
 There are 164 shells and 458 basis functions

 Total QAlloc Memory Limit   2000 MB
 Mega-Array Size       188 MB
 MEM_STATIC part       192 MB
 A cutoff of  1.0D-14 yielded   8172 shell pairs
 There are     70493 function pairs (     79056 Cartesian)
 Smallest overlap matrix eigenvalue = 5.24E-07
 Linear dependence detected in AO basis
 Tighter screening thresholds may be required for diffuse basis sets
 Use S2THRESH > 14 and THRESH = 14 in case of SCF convergence issues
 Number of orthogonalized atomic orbitals = 456
 Maximum deviation from orthogonality = 1.149E-10

 Scale SEOQF with 1.000000e-01/1.000000e-01/1.000000e-02

 Standard Electronic Orientation quadrupole field applied
 Nucleus-field energy     =     0.0000000209 hartrees
 Guess from superposition of atomic densities
 Warning:  Energy on first SCF cycle will be non-variational
 SAD guess density has 300.000000 electrons

 -----------------------------------------------------------------------
  General SCF calculation program by
  Eric Jon Sundstrom, Paul Horn, Yuezhi Mao, Dmitri Zuev, Alec White,
  David Stuck, Shaama M.S., Shane Yost, Joonho Lee, David Small,
  Daniel Levine, Susi Lehtola, Hugh Burton, Evgeny Epifanovsky,
  Bang C. Huynh
 -----------------------------------------------------------------------
 Exchange:     0.2000 Hartree-Fock + 0.0800 Slater + 0.7200 B88
 Correlation:  0.1900 VWN1RPA + 0.8100 LYP
 Using SG-1 standard quadrature grid
 using 6 threads for integral computing
 -------------------------------------------------------
 OpenMP Integral computing Module                
 Release: version 2.0, May 2017, Q-Chem Inc. Pleasanton 
 -------------------------------------------------------
 A restricted SCF calculation will be
 performed using DIIS
 SCF converges when DIIS error is below 1.0e-08
 ---------------------------------------
  Cycle       Energy         DIIS error
 ---------------------------------------
    1  -30943.2073373861      2.59e-02  
    2  -30941.0303665050      1.64e-03  
    3  -30940.9175795994      2.53e-03  
    4  -30941.0581714539      8.10e-04  
    5  -30941.0783199726      1.38e-04  
    6  -30941.0784904276      1.01e-04  
    7  -30941.0787678229      1.78e-05  
    8  -30941.0787752167      4.44e-06  
    9  -30941.0787755755      1.53e-06  
   10  -30941.0787756244      5.95e-07  
   11  -30941.0787756323      1.36e-07  
   12  -30941.0787756327      9.59e-08  
   13  -30941.0787756335      3.53e-08  
   14  -30941.0787756327      3.87e-09  Convergence criterion met
 ---------------------------------------
 SCF time:   CPU 410.65s  wall 75.00s 
 SCF   energy in the final basis set =   -30941.0787756327
 Total energy in the final basis set =   -30941.0787756327

 --------------------------------------------------------------

                    Orbital Energies (a.u.)
 --------------------------------------------------------------

 Alpha MOs
 -- Occupied --
***********************************-482.8555-176.3189-176.3186-176.3182
********-165.7228-165.7225-165.7221-165.7218-165.7206-165.7203-165.7202
********-165.7199-165.7197-165.7196-165.7194-101.5811 -62.5084 -56.3291
-56.3250 -56.3246 -35.8154 -35.8151 -35.8147 -35.8144 -31.3089 -31.3086
-31.3082 -31.3079 -31.3026 -31.3023 -31.3021 -31.3019 -31.3018 -31.3016
-31.3014 -31.3011 -22.9593 -22.9590 -22.9586 -22.9583 -22.9579 -22.9576
-22.9575 -22.9572 -22.9572 -22.9569 -22.9569 -22.9566 -22.9531 -22.9531
-22.9528 -22.9528 -22.9525 -22.9525 -22.9522 -22.9522 -10.2874 -10.2805
-10.2735 -10.2730 -10.2725 -10.2717  -9.4960  -8.7173  -7.2608  -7.2509
 -7.2501  -6.5495  -6.5358  -6.5347  -6.3648  -6.3645  -6.3642  -6.3638
 -4.7778  -4.7775  -4.7771  -4.7767  -4.7625  -4.7622  -4.7619  -4.7615
 -4.7615  -4.7612  -4.7610  -4.7607  -2.6602  -2.6567  -2.6558  -2.6448
 -2.6447  -2.0433  -2.0431  -2.0426  -2.0424  -2.0391  -2.0387  -2.0383
 -2.0382  -2.0380  -2.0379  -2.0376  -2.0373  -2.0250  -2.0247  -2.0247
 -2.0246  -2.0244  -2.0243  -2.0241  -2.0240  -0.9461  -0.8867  -0.8513
 -0.8012  -0.7732  -0.7085  -0.6878  -0.6713  -0.6559  -0.6045  -0.5972
 -0.5445  -0.5018  -0.4571  -0.4549  -0.4294  -0.4135  -0.3873  -0.3788
 -0.3751  -0.3691  -0.3543  -0.3280  -0.3271  -0.3218  -0.3052  -0.2902
 -0.2884  -0.2839  -0.2683  -0.2610  -0.2583  -0.2381
 -- Virtual --
 -0.1180  -0.0714  -0.0690  -0.0689  -0.0520  -0.0360  -0.0144   0.0014
  0.0140   0.0315   0.0367   0.0475   0.0565   0.0610   0.0651   0.0742
  0.0770   0.0823   0.0859   0.0875   0.0977   0.1073   0.1094   0.1180
  0.1219   0.1318   0.1363   0.1367   0.1536   0.1571   0.1640   0.1748
  0.1782   0.1808   0.1864   0.1893   0.1976   0.1997   0.2016   0.2130
  0.2192   0.2227   0.2240   0.2314   0.2429   0.2529   0.2637   0.2755
  0.2804   0.2885   0.2912   0.3004   0.3209   0.3468   0.3657   0.3714
  0.3728   0.3737   0.3895   0.3952   0.3959   0.4000   0.4118   0.4213
  0.4252   0.4277   0.4295   0.4342   0.4343   0.4486   0.4599   0.4725
  0.4815   0.4905   0.4960   0.5024   0.5073   0.5088   0.5107   0.5131
  0.5224   0.5288   0.5420   0.5577   0.5677   0.5781   0.5834   0.5878
  0.6013   0.6025   0.6152   0.6357   0.6738   0.6799   0.6815   0.7017
  0.7188   0.7261   0.7456   0.7553   0.7556   0.7589   0.7716   0.7773
  0.8107   0.8272   0.8423   0.8503   0.8713   0.8932   0.9203   0.9264
  0.9418   0.9461   0.9771   0.9906   1.0286   1.0597   1.0825   1.0880
  1.1310   1.1519   1.1754   1.1851   1.1974   1.2242   1.2641   1.3090
  1.3217   1.3237   1.3422   1.3486   1.3633   1.3634   1.3862   1.4235
  1.4390   1.4539   1.4584   1.4665   1.4777   1.5084   1.5296   1.5574
  1.5860   1.5916   1.7201   1.7268   1.7616   1.7795   1.8126   1.8174
  1.8445   1.8465   1.9074   1.9983   2.0155   2.0227   2.1057   2.1721
  2.2058   2.2220   2.2501   2.2545   2.2603   2.2864   2.3186   2.4356
  2.4977   2.5501   2.5653   2.6982   2.7056   2.7696   2.8168   2.8240
  2.8638   2.8894   3.0074   3.0393   3.0548   3.1204   3.1800   3.3669
  3.3982   3.6079   3.7932   3.8164   3.9353   3.9566   3.9599   3.9632
  3.9703   3.9827   3.9909   4.0034   4.0175   4.0194   4.0247   4.0359
  4.0543   4.0564   4.0713   4.0973   4.1299   4.1601   4.1946   4.2275
  4.2446   4.2679   4.2964   4.3276   4.3805   4.4005   4.4438   4.4879
  4.6108   4.7868   5.9837   6.0056   6.0217   6.0266   6.0544   6.0572
  6.0895   6.1292   6.1372   6.1518   6.1926   6.2142   6.7414   7.5545
  7.6616   7.7371   9.7656  23.1647  23.7499  23.7545  23.9044  23.9135
 23.9891  25.8188  26.1677  26.6080  27.8207  27.8673  27.9047  27.9880
 28.3278  28.3444  28.3564  28.3680  28.3721  28.3816  28.4063  28.4136
 28.4330  28.4377  28.4414  28.4486  28.5197  28.5290  28.5300  28.5326
 28.5336  28.5378  28.5466  28.5548  28.5557  28.5564  28.5671  28.5771
 28.5826  28.6119  28.6261  28.6471  28.6732  28.7086  28.7359  28.7824
 47.9937 127.8733 127.8856 127.8946 127.9063 127.9138 127.9215 127.9395
127.9565 127.9623 127.9639 127.9899 128.0016 151.6219 151.6622 151.6961
151.7691 215.7582 289.7513 289.8592 289.96171020.80821901.78301901.8254
********1901.9370
 --------------------------------------------------------------

          Ground-State Mulliken Net Atomic Charges

     Atom                 Charge (a.u.)
  ----------------------------------------
      1 I                     0.103900
      2 C                     0.019240
      3 C                    -0.316397
      4 C                    -0.031400
      5 C                     0.014387
      6 C                    -0.325356
      7 C                    -0.092293
      8 Cl                    0.532303
      9 Br                   -0.229305
     10 I                     0.114313
     11 I                     0.105637
     12 I                     0.104970
  ----------------------------------------
  Sum of atomic charges =     0.000000

 -----------------------------------------------------------------
                    Cartesian Multipole Moments
 -----------------------------------------------------------------
    Charge (ESU x 10^10)
                 0.0000
    Dipole Moment (Debye)
         X       0.2201      Y      -0.0000      Z      -0.5485
       Tot       0.5910
    Quadrupole Moments (Debye-Ang)
        XX    -169.0422     XY      -0.0000     YY    -180.6621
        XZ       1.8463     YZ      -0.0000     ZZ    -175.8684
    Octopole Moments (Debye-Ang^2)
       XXX     -88.0822    XXY       0.0000    XYY     -33.3627
       YYY      -0.0000    XXZ    -528.1601    XYZ      -0.0000
       YYZ    -562.5017    XZZ     -19.0859    YZZ      -0.0000
       ZZZ   -1647.9243
    Hexadecapole Moments (Debye-Ang^3)
      XXXX   -5699.5572   XXXY       0.0000   XXYY   -1081.0993
      XYYY      -0.0000   YYYY    -240.6089   XXXZ    -484.0937
      XXYZ      -0.0000   XYYZ    -189.1631   YYYZ      -0.0000
      XXZZ   -3368.2451   XYZZ       0.0000   YYZZ   -2648.4584
      XZZZ    -460.1401   YZZZ      -0.0000   ZZZZ  -15135.7324
 -----------------------------------------------------------------
 Calculating analytic gradient of the SCF energy
 Gradient of SCF Energy
            1           2           3           4           5           6
    1  -0.0004022   0.0005450  -0.0004335   0.0001418  -0.0001337   0.0001432
    2   0.0000000  -0.0000000  -0.0000000   0.0000000  -0.0000000  -0.0000000
    3  -0.0013917   0.0011378  -0.0013272   0.0015519   0.0001695   0.0000849
            7           8           9          10          11          12
    1  -0.0010215  -0.0001327  -0.0000042  -0.0003936   0.0013267   0.0003646
    2   0.0000000  -0.0000000  -0.0000000   0.0000000  -0.0000000   0.0000000
    3  -0.0008425   0.0000813  -0.0000378  -0.0014952   0.0009530   0.0011162
 Max gradient component =       1.552E-03
 RMS gradient           =       6.741E-04
 Gradient time:  CPU 148.34 s  wall 24.94 s
 Geometry Optimization Parameters
   NAtoms,    NIC,     NZ,  NCons,   NDum,   NFix, NCnnct, MaxDiis
       12      78      12       0       0       0       0       0


** GEOMETRY OPTIMIZATION IN DELOCALIZED INTERNAL COORDINATES **
   Searching for a Minimum

   Optimization Cycle:   1

                       Coordinates (Angstroms)
     ATOM                X               Y               Z
      1  I         0.0000000000    0.0000000000    0.0000000000
      2  C         0.0000000000    0.0000000000    2.1451340000
      3  C         1.2162530445    0.0000000000    2.8559563878
      4  C         1.2096476994    0.0000000000    4.2635138892
      5  C        -0.0136957294    0.0000000000    4.9514997242
      6  C        -1.2262903049    0.0000000000    4.2451441072
      7  C        -1.2252586646    0.0000000000    2.8413054863
      8  Cl       -0.0441230329    0.0000000000    6.6918327550
      9  Br       -2.8545035047    0.0000000000    5.2316053996
     10  I         3.0192794414    0.0000000000    5.3969037147
     11  I        -3.0913304108    0.0000000000    1.8029637449
     12  I         3.0884291339    0.0000000000    1.8109430438
   Point Group: c1    Number of degrees of freedom:    30


   Energy is -30941.078775633


 Attempting to generate delocalized internal coordinates
 Initial Hessian constructed with Jon Baker's OPTIMIZE code

 21 Hessian modes will be used to form the next step
  Hessian Eigenvalues:
     0.106857    0.107109    0.109195    0.109255    0.193939    0.250000
     0.250000    0.250000    0.250000    0.250000    0.250000    0.250000
     0.250000    0.250000    0.314160    0.411119    0.412012    0.442296
     0.446554    0.447032    0.450373

 Minimum search - taking simple RFO step
 Searching for Lamda that Minimizes Along All modes
 Value Taken    Lamda =  -0.00015349
 Step Taken.  Stepsize is  0.029918

                             Maximum     Tolerance    Cnvgd?
         Gradient           0.003429      0.000300      NO
         Displacement       0.013809      0.001200      NO
         Energy change     *********      0.000001      NO


 New Cartesian Coordinates Obtained by Inverse Iteration

 Displacement from previous Coordinates is:  0.062832
 ----------------------------------------------------------------
             Standard Nuclear Orientation (Angstroms)
    I     Atom           X                Y                Z
 ----------------------------------------------------------------
    1      I       0.0067762405     0.0000000000     0.0088998546
    2      C       0.0002103865     0.0000000000     2.1471413753
    3      C       1.2178843498     0.0000000000     2.8560394420
    4      C       1.2123997843     0.0000000000     4.2635109481
    5      C      -0.0121833691     0.0000000000     4.9495808847
    6      C      -1.2260517759     0.0000000000     4.2448480044
    7      C      -1.2259368710     0.0000000000     2.8413373881
    8      Cl     -0.0411122657     0.0000000000     6.6897987207
    9      Br     -2.8529258991     0.0000000000     5.2336005664
   10      I       3.0165374706     0.0000000000     5.4157865915
   11      I      -3.0969462220     0.0000000000     1.7957265488
   12      I       3.0797558430     0.0000000000     1.7905319282
 ----------------------------------------------------------------
 Nuclear Repulsion Energy =        4832.22795001 hartrees
 There are      150 alpha and      150 beta electrons
 Applying Cartesian multipole field
    Component          Value
    ---------          -----
     (2,0,0)        1.00000E-11
     (0,2,0)        2.00000E-11
     (0,0,2)       -3.00000E-12
 Nucleus-field energy     =     0.0000000208 hartrees
 Requested basis set is 6-311++G(d,p)
 There are 164 shells and 458 basis functions
 A cutoff of  1.0D-14 yielded   8172 shell pairs
 There are     70480 function pairs (     79039 Cartesian)
 Smallest overlap matrix eigenvalue = 5.26E-07
 Linear dependence detected in AO basis
 Tighter screening thresholds may be required for diffuse basis sets
 Use S2THRESH > 14 and THRESH = 14 in case of SCF convergence issues
 Number of orthogonalized atomic orbitals = 456
 Maximum deviation from orthogonality = 1.050E-10
 Guess MOs from SCF MO coefficient file

 -----------------------------------------------------------------------
  General SCF calculation program by
  Eric Jon Sundstrom, Paul Horn, Yuezhi Mao, Dmitri Zuev, Alec White,
  David Stuck, Shaama M.S., Shane Yost, Joonho Lee, David Small,
  Daniel Levine, Susi Lehtola, Hugh Burton, Evgeny Epifanovsky,
  Bang C. Huynh
 -----------------------------------------------------------------------
 Exchange:     0.2000 Hartree-Fock + 0.0800 Slater + 0.7200 B88
 Correlation:  0.1900 VWN1RPA + 0.8100 LYP
 Using SG-1 standard quadrature grid
 using 6 threads for integral computing
 -------------------------------------------------------
 OpenMP Integral computing Module                
 Release: version 2.0, May 2017, Q-Chem Inc. Pleasanton 
 -------------------------------------------------------
 A restricted SCF calculation will be
 performed using DIIS
 SCF converges when DIIS error is below 1.0e-08
 ---------------------------------------
  Cycle       Energy         DIIS error
 ---------------------------------------
    1  -30941.0786632101      6.27e-05  
    2  -30941.0787483461      2.70e-05  
    3  -30941.0787411445      3.19e-05  
    4  -30941.0787669078      7.15e-06  
    5  -30941.0787682162      2.62e-06  
    6  -30941.0787683950      6.29e-07  
    7  -30941.0787684049      2.52e-07  
    8  -30941.0787684060      9.99e-08  
    9  -30941.0787684062      2.53e-08  
   10  -30941.0787684059      4.10e-09  Convergence criterion met
 ---------------------------------------
 SCF time:   CPU 302.68s  wall 56.00s 
 SCF   energy in the final basis set =   -30941.0787684059
 Total energy in the final basis set =   -30941.0787684059

 --------------------------------------------------------------

                    Orbital Energies (a.u.)
 --------------------------------------------------------------

 Alpha MOs
 -- Occupied --
***********************************-482.8555-176.3190-176.3187-176.3183
********-165.7229-165.7226-165.7222-165.7217-165.7206-165.7204-165.7204
********-165.7200-165.7198-165.7195-165.7193-101.5809 -62.5084 -56.3291
-56.3250 -56.3246 -35.8154 -35.8152 -35.8148 -35.8143 -31.3090 -31.3087
-31.3083 -31.3078 -31.3026 -31.3024 -31.3021 -31.3020 -31.3019 -31.3016
-31.3015 -31.3011 -22.9594 -22.9591 -22.9587 -22.9582 -22.9580 -22.9577
-22.9576 -22.9573 -22.9573 -22.9569 -22.9568 -22.9565 -22.9532 -22.9532
-22.9529 -22.9529 -22.9525 -22.9525 -22.9521 -22.9521 -10.2874 -10.2807
-10.2736 -10.2731 -10.2726 -10.2721  -9.4959  -8.7173  -7.2607  -7.2508
 -7.2500  -6.5495  -6.5358  -6.5347  -6.3648  -6.3646  -6.3642  -6.3638
 -4.7779  -4.7776  -4.7771  -4.7767  -4.7625  -4.7623  -4.7619  -4.7615
 -4.7615  -4.7613  -4.7610  -4.7607  -2.6602  -2.6567  -2.6558  -2.6448
 -2.6447  -2.0434  -2.0431  -2.0427  -2.0424  -2.0391  -2.0388  -2.0384
 -2.0383  -2.0380  -2.0378  -2.0377  -2.0373  -2.0250  -2.0247  -2.0247
 -2.0246  -2.0245  -2.0243  -2.0241  -2.0240  -0.9462  -0.8868  -0.8512
 -0.8009  -0.7733  -0.7077  -0.6878  -0.6716  -0.6557  -0.6044  -0.5975
 -0.5445  -0.5018  -0.4570  -0.4549  -0.4295  -0.4131  -0.3874  -0.3790
 -0.3749  -0.3688  -0.3545  -0.3279  -0.3270  -0.3218  -0.3054  -0.2901
 -0.2873  -0.2839  -0.2693  -0.2610  -0.2585  -0.2381
 -- Virtual --
 -0.1183  -0.0714  -0.0702  -0.0689  -0.0522  -0.0355  -0.0150   0.0013
  0.0141   0.0315   0.0368   0.0475   0.0565   0.0608   0.0651   0.0743
  0.0770   0.0823   0.0860   0.0875   0.0980   0.1070   0.1095   0.1182
  0.1219   0.1315   0.1364   0.1367   0.1534   0.1574   0.1638   0.1738
  0.1772   0.1809   0.1863   0.1910   0.1975   0.1994   0.2018   0.2133
  0.2192   0.2225   0.2239   0.2317   0.2429   0.2526   0.2633   0.2754
  0.2809   0.2884   0.2912   0.3000   0.3213   0.3465   0.3650   0.3711
  0.3740   0.3743   0.3884   0.3954   0.3957   0.3992   0.4137   0.4223
  0.4245   0.4281   0.4293   0.4336   0.4347   0.4484   0.4592   0.4725
  0.4810   0.4901   0.4961   0.5030   0.5064   0.5088   0.5103   0.5132
  0.5228   0.5286   0.5420   0.5575   0.5676   0.5783   0.5824   0.5879
  0.6004   0.6019   0.6150   0.6363   0.6734   0.6794   0.6816   0.7008
  0.7185   0.7256   0.7461   0.7550   0.7551   0.7591   0.7722   0.7767
  0.8103   0.8271   0.8423   0.8505   0.8714   0.8938   0.9197   0.9259
  0.9417   0.9465   0.9773   0.9889   1.0301   1.0604   1.0819   1.0878
  1.1316   1.1509   1.1750   1.1848   1.1960   1.2241   1.2646   1.3102
  1.3211   1.3217   1.3424   1.3489   1.3626   1.3627   1.3861   1.4228
  1.4370   1.4543   1.4606   1.4666   1.4771   1.5080   1.5287   1.5570
  1.5864   1.5922   1.7209   1.7261   1.7607   1.7808   1.8120   1.8176
  1.8440   1.8469   1.9075   1.9983   2.0155   2.0222   2.1055   2.1716
  2.2057   2.2226   2.2502   2.2544   2.2600   2.2862   2.3186   2.4358
  2.4981   2.5498   2.5653   2.6984   2.7055   2.7692   2.8172   2.8236
  2.8637   2.8897   3.0075   3.0391   3.0546   3.1203   3.1803   3.3671
  3.3975   3.6078   3.7934   3.8161   3.9354   3.9571   3.9608   3.9618
  3.9705   3.9828   3.9907   4.0032   4.0160   4.0203   4.0244   4.0353
  4.0543   4.0576   4.0707   4.0970   4.1307   4.1584   4.1948   4.2276
  4.2442   4.2665   4.2968   4.3276   4.3805   4.4004   4.4434   4.4858
  4.6102   4.7864   5.9836   6.0059   6.0211   6.0260   6.0543   6.0573
  6.0921   6.1270   6.1358   6.1527   6.1894   6.2152   6.7411   7.5544
  7.6617   7.7369   9.7655  23.1647  23.7501  23.7538  23.9040  23.9135
 23.9890  25.8190  26.1688  26.6066  27.8208  27.8663  27.9037  27.9875
 28.3277  28.3445  28.3560  28.3664  28.3730  28.3815  28.4074  28.4134
 28.4320  28.4355  28.4437  28.4476  28.5197  28.5292  28.5295  28.5327
 28.5336  28.5378  28.5465  28.5543  28.5559  28.5560  28.5668  28.5770
 28.5826  28.6126  28.6246  28.6471  28.6732  28.7080  28.7355  28.7824
 47.9936 127.8732 127.8857 127.8943 127.9058 127.9137 127.9216 127.9403
127.9559 127.9611 127.9648 127.9882 128.0021 151.6219 151.6615 151.6951
151.7687 215.7580 289.7512 289.8592 289.96151020.80801901.78301901.8246
********1901.9366
 --------------------------------------------------------------

          Ground-State Mulliken Net Atomic Charges

     Atom                 Charge (a.u.)
  ----------------------------------------
      1 I                     0.103889
      2 C                     0.012635
      3 C                    -0.320621
      4 C                    -0.017509
      5 C                    -0.002800
      6 C                    -0.325005
      7 C                    -0.079075
      8 Cl                    0.532848
      9 Br                   -0.229425
     10 I                     0.114062
     11 I                     0.105795
     12 I                     0.105206
  ----------------------------------------
  Sum of atomic charges =     0.000000

 -----------------------------------------------------------------
                    Cartesian Multipole Moments
 -----------------------------------------------------------------
    Charge (ESU x 10^10)
                -0.0000
    Dipole Moment (Debye)
         X       0.2121      Y       0.0000      Z      -0.5606
       Tot       0.5994
    Quadrupole Moments (Debye-Ang)
        XX    -169.2524     XY      -0.0000     YY    -180.6753
        XZ       1.7671     YZ      -0.0000     ZZ    -175.7267
    Octopole Moments (Debye-Ang^2)
       XXX     -88.8261    XXY       0.0000    XYY     -33.1715
       YYY       0.0000    XXZ    -529.1129    XYZ      -0.0000
       YYZ    -562.6066    XZZ     -18.3324    YZZ      -0.0000
       ZZZ   -1645.9385
    Hexadecapole Moments (Debye-Ang^3)
      XXXX   -5701.2662   XXXY      -0.0000   XXYY   -1080.2842
      XYYY      -0.0000   YYYY    -240.6479   XXXZ    -487.4824
      XXYZ       0.0000   XYYZ    -189.0493   YYYZ       0.0000
      XXZZ   -3370.0052   XYZZ      -0.0000   YYZZ   -2651.7307
      XZZZ    -451.8488   YZZZ      -0.0000   ZZZZ  -15135.4171
 -----------------------------------------------------------------
 Calculating analytic gradient of the SCF energy
 Gradient of SCF Energy
            1           2           3           4           5           6
    1   0.0009375   0.0006898  -0.0005906  -0.0001680  -0.0000922   0.0003255
    2  -0.0000000   0.0000000  -0.0000000   0.0000000  -0.0000000   0.0000000
    3   0.0005992   0.0007582  -0.0013219   0.0011174  -0.0001085   0.0001634
            7           8           9          10          11          12
    1  -0.0002932   0.0004460   0.0000480  -0.0002134  -0.0003755  -0.0007139
    2   0.0000000  -0.0000000  -0.0000000   0.0000000   0.0000000   0.0000000
    3  -0.0004255  -0.0002079   0.0002536   0.0013435  -0.0003870  -0.0017846
 Max gradient component =       1.785E-03
 RMS gradient           =       5.828E-04
 Gradient time:  CPU 148.02 s  wall 24.89 s
 Geometry Optimization Parameters
   NAtoms,    NIC,     NZ,  NCons,   NDum,   NFix, NCnnct, MaxDiis
       12      78      12       0       0       0       0       0

 Cartesian Hessian Update
 Hessian updated using BFGS update


** GEOMETRY OPTIMIZATION IN DELOCALIZED INTERNAL COORDINATES **
   Searching for a Minimum

   Optimization Cycle:   2

                       Coordinates (Angstroms)
     ATOM                X               Y               Z
      1  I         0.0067762405    0.0000000000    0.0088998546
      2  C         0.0002103865    0.0000000000    2.1471413753
      3  C         1.2178843498    0.0000000000    2.8560394420
      4  C         1.2123997843    0.0000000000    4.2635109481
      5  C        -0.0121833691    0.0000000000    4.9495808847
      6  C        -1.2260517759    0.0000000000    4.2448480044
      7  C        -1.2259368710    0.0000000000    2.8413373881
      8  Cl       -0.0411122657    0.0000000000    6.6897987207
      9  Br       -2.8529258991    0.0000000000    5.2336005664
     10  I         3.0165374706    0.0000000000    5.4157865915
     11  I        -3.0969462220    0.0000000000    1.7957265488
     12  I         3.0797558430    0.0000000000    1.7905319282
   Point Group: c1    Number of degrees of freedom:    30


   Energy is -30941.078768406

 Hessian updated using BFGS update

 14 Hessian modes will be used to form the next step
  Hessian Eigenvalues:
     0.098092    0.107219    0.107687    0.109324    0.193939    0.245583
     0.314079    0.394094    0.411858    0.417658    0.444910    0.446810
     0.450185    0.649952

 Minimum search - taking simple RFO step
 Searching for Lamda that Minimizes Along All modes
 Value Taken    Lamda =  -0.00010375
 Step Taken.  Stepsize is  0.012873

                             Maximum     Tolerance    Cnvgd?
         Gradient           0.006045      0.000300      NO
         Displacement       0.009732      0.001200      NO
         Energy change      0.000007      0.000001      NO


 New Cartesian Coordinates Obtained by Inverse Iteration

 Displacement from previous Coordinates is:  0.037746
 ----------------------------------------------------------------
             Standard Nuclear Orientation (Angstroms)
    I     Atom           X                Y                Z
 ----------------------------------------------------------------
    1      I      -0.0009234473     0.0000000000     0.0068484014
    2      C      -0.0000127596     0.0000000000     2.1457339474
    3      C       1.2179725766     0.0000000000     2.8561813758
    4      C       1.2118516878     0.0000000000     4.2624393882
    5      C      -0.0123386162     0.0000000000     4.9496683214
    6      C      -1.2259611901     0.0000000000     4.2446050042
    7      C      -1.2253252012     0.0000000000     2.8413936062
    8      Cl     -0.0429822746     0.0000000000     6.6900149189
    9      Br     -2.8538253572     0.0000000000     5.2315073608
   10      I       3.0201783000     0.0000000000     5.4069284557
   11      I      -3.0969912086     0.0000000000     1.7975918270
   12      I       3.0867651622     0.0000000000     1.8038896457
 ----------------------------------------------------------------
 Nuclear Repulsion Energy =        4832.85215848 hartrees
 There are      150 alpha and      150 beta electrons
 Applying Cartesian multipole field
    Component          Value
    ---------          -----
     (2,0,0)        1.00000E-11
     (0,2,0)        2.00000E-11
     (0,0,2)       -3.00000E-12
 Nucleus-field energy     =     0.0000000210 hartrees
 Requested basis set is 6-311++G(d,p)
 There are 164 shells and 458 basis functions
 A cutoff of  1.0D-14 yielded   8169 shell pairs
 There are     70465 function pairs (     79024 Cartesian)
 Smallest overlap matrix eigenvalue = 5.25E-07
 Linear dependence detected in AO basis
 Tighter screening thresholds may be required for diffuse basis sets
 Use S2THRESH > 14 and THRESH = 14 in case of SCF convergence issues
 Number of orthogonalized atomic orbitals = 456
 Maximum deviation from orthogonality = 1.093E-10
 Guess MOs from SCF MO coefficient file

 -----------------------------------------------------------------------
  General SCF calculation program by
  Eric Jon Sundstrom, Paul Horn, Yuezhi Mao, Dmitri Zuev, Alec White,
  David Stuck, Shaama M.S., Shane Yost, Joonho Lee, David Small,
  Daniel Levine, Susi Lehtola, Hugh Burton, Evgeny Epifanovsky,
  Bang C. Huynh
 -----------------------------------------------------------------------
 Exchange:     0.2000 Hartree-Fock + 0.0800 Slater + 0.7200 B88
 Correlation:  0.1900 VWN1RPA + 0.8100 LYP
 Using SG-1 standard quadrature grid
 using 6 threads for integral computing
 -------------------------------------------------------
 OpenMP Integral computing Module                
 Release: version 2.0, May 2017, Q-Chem Inc. Pleasanton 
 -------------------------------------------------------
 A restricted SCF calculation will be
 performed using DIIS
 SCF converges when DIIS error is below 1.0e-08
 ---------------------------------------
  Cycle       Energy         DIIS error
 ---------------------------------------
    1  -30941.0787836726      3.28e-05  
    2  -30941.0788129629      1.27e-05  
    3  -30941.0788130257      1.29e-05  
    4  -30941.0788170930      4.72e-06  
    5  -30941.0788176763      1.28e-06  
    6  -30941.0788177160      4.19e-07  
    7  -30941.0788177206      1.50e-07  
    8  -30941.0788177211      6.17e-08  
    9  -30941.0788177207      2.03e-08  
   10  -30941.0788177211      3.43e-09  Convergence criterion met
 ---------------------------------------
 SCF time:   CPU 299.29s  wall 54.00s 
 SCF   energy in the final basis set =   -30941.0788177211
 Total energy in the final basis set =   -30941.0788177211

 --------------------------------------------------------------

                    Orbital Energies (a.u.)
 --------------------------------------------------------------

 Alpha MOs
 -- Occupied --
***********************************-482.8555-176.3190-176.3187-176.3183
********-165.7229-165.7225-165.7222-165.7218-165.7206-165.7204-165.7203
********-165.7200-165.7197-165.7196-165.7194-101.5810 -62.5084 -56.3291
-56.3250 -56.3246 -35.8154 -35.8151 -35.8148 -35.8144 -31.3090 -31.3086
-31.3083 -31.3079 -31.3026 -31.3023 -31.3021 -31.3020 -31.3018 -31.3017
-31.3015 -31.3012 -22.9593 -22.9590 -22.9586 -22.9583 -22.9579 -22.9576
-22.9576 -22.9573 -22.9573 -22.9569 -22.9569 -22.9566 -22.9531 -22.9531
-22.9528 -22.9528 -22.9525 -22.9525 -22.9522 -22.9522 -10.2874 -10.2806
-10.2736 -10.2731 -10.2726 -10.2720  -9.4960  -8.7173  -7.2607  -7.2508
 -7.2500  -6.5495  -6.5358  -6.5347  -6.3648  -6.3645  -6.3642  -6.3639
 -4.7779  -4.7775  -4.7771  -4.7768  -4.7625  -4.7622  -4.7619  -4.7616
 -4.7615  -4.7612  -4.7610  -4.7607  -2.6602  -2.6567  -2.6558  -2.6448
 -2.6447  -2.0433  -2.0431  -2.0427  -2.0425  -2.0391  -2.0387  -2.0384
 -2.0382  -2.0380  -2.0379  -2.0377  -2.0374  -2.0250  -2.0247  -2.0247
 -2.0245  -2.0245  -2.0243  -2.0242  -2.0241  -0.9462  -0.8867  -0.8512
 -0.8010  -0.7732  -0.7077  -0.6880  -0.6715  -0.6557  -0.6045  -0.5974
 -0.5445  -0.5018  -0.4570  -0.4549  -0.4294  -0.4131  -0.3873  -0.3790
 -0.3749  -0.3690  -0.3543  -0.3280  -0.3271  -0.3217  -0.3052  -0.2901
 -0.2881  -0.2840  -0.2686  -0.2609  -0.2586  -0.2382
 -- Virtual --
 -0.1182  -0.0713  -0.0702  -0.0690  -0.0520  -0.0357  -0.0148   0.0013
  0.0140   0.0315   0.0367   0.0475   0.0565   0.0609   0.0651   0.0742
  0.0769   0.0823   0.0860   0.0875   0.0979   0.1072   0.1094   0.1180
  0.1219   0.1316   0.1364   0.1367   0.1535   0.1573   0.1639   0.1745
  0.1777   0.1806   0.1866   0.1897   0.1974   0.1997   0.2017   0.2130
  0.2192   0.2226   0.2240   0.2317   0.2429   0.2526   0.2634   0.2755
  0.2806   0.2883   0.2913   0.3000   0.3211   0.3471   0.3654   0.3712
  0.3733   0.3738   0.3889   0.3955   0.3957   0.3997   0.4116   0.4217
  0.4251   0.4277   0.4293   0.4341   0.4346   0.4485   0.4597   0.4725
  0.4815   0.4904   0.4960   0.5025   0.5070   0.5088   0.5106   0.5132
  0.5225   0.5287   0.5421   0.5575   0.5677   0.5778   0.5829   0.5878
  0.6007   0.6022   0.6150   0.6360   0.6733   0.6796   0.6815   0.7010
  0.7188   0.7257   0.7458   0.7552   0.7554   0.7590   0.7716   0.7766
  0.8105   0.8271   0.8423   0.8506   0.8714   0.8936   0.9198   0.9261
  0.9417   0.9464   0.9772   0.9895   1.0294   1.0602   1.0820   1.0879
  1.1315   1.1512   1.1751   1.1848   1.1964   1.2241   1.2644   1.3102
  1.3217   1.3224   1.3419   1.3486   1.3629   1.3637   1.3861   1.4225
  1.4376   1.4542   1.4592   1.4665   1.4773   1.5082   1.5289   1.5571
  1.5862   1.5918   1.7209   1.7261   1.7611   1.7802   1.8122   1.8176
  1.8447   1.8464   1.9075   1.9982   2.0155   2.0224   2.1055   2.1718
  2.2056   2.2228   2.2502   2.2545   2.2603   2.2862   2.3184   2.4358
  2.4981   2.5499   2.5653   2.6983   2.7055   2.7693   2.8171   2.8238
  2.8638   2.8897   3.0075   3.0392   3.0547   3.1203   3.1802   3.3662
  3.3986   3.6079   3.7941   3.8154   3.9354   3.9569   3.9601   3.9627
  3.9703   3.9828   3.9908   4.0031   4.0182   4.0183   4.0245   4.0356
  4.0543   4.0570   4.0709   4.0971   4.1297   4.1594   4.1945   4.2276
  4.2443   4.2670   4.2964   4.3277   4.3805   4.4005   4.4435   4.4860
  4.6103   4.7866   5.9836   6.0056   6.0214   6.0268   6.0543   6.0573
  6.0901   6.1279   6.1362   6.1516   6.1909   6.2145   6.7412   7.5545
  7.6617   7.7371   9.7655  23.1646  23.7508  23.7533  23.9028  23.9150
 23.9893  25.8189  26.1683  26.6068  27.8207  27.8667  27.9036  27.9877
 28.3278  28.3443  28.3562  28.3679  28.3724  28.3815  28.4064  28.4130
 28.4323  28.4367  28.4423  28.4480  28.5197  28.5291  28.5298  28.5326
 28.5336  28.5378  28.5465  28.5550  28.5552  28.5561  28.5669  28.5771
 28.5826  28.6118  28.6254  28.6469  28.6732  28.7081  28.7354  28.7824
 47.9936 127.8732 127.8856 127.8944 127.9064 127.9137 127.9215 127.9395
127.9560 127.9614 127.9642 127.9890 128.0017 151.6219 151.6617 151.6952
151.7688 215.7580 289.7512 289.8592 289.96171020.80811901.78301901.8248
********1901.9367
 --------------------------------------------------------------

          Ground-State Mulliken Net Atomic Charges

     Atom                 Charge (a.u.)
  ----------------------------------------
      1 I                     0.104241
      2 C                     0.009098
      3 C                    -0.319308
      4 C                    -0.017911
      5 C                     0.003542
      6 C                    -0.327550
      7 C                    -0.079759
      8 Cl                    0.532440
      9 Br                   -0.229421
     10 I                     0.114087
     11 I                     0.105445
     12 I                     0.105097
  ----------------------------------------
  Sum of atomic charges =     0.000000

 -----------------------------------------------------------------
                    Cartesian Multipole Moments
 -----------------------------------------------------------------
    Charge (ESU x 10^10)
                 0.0000
    Dipole Moment (Debye)
         X       0.2168      Y       0.0000      Z      -0.5571
       Tot       0.5978
    Quadrupole Moments (Debye-Ang)
        XX    -169.1270     XY       0.0000     YY    -180.6734
        XZ       1.8392     YZ       0.0000     ZZ    -175.8299
    Octopole Moments (Debye-Ang^2)
       XXX     -88.1001    XXY       0.0000    XYY     -33.2061
       YYY       0.0000    XXZ    -528.6173    XYZ       0.0000
       YYZ    -562.6632    XZZ     -18.6607    YZZ       0.0000
       ZZZ   -1647.4197
    Hexadecapole Moments (Debye-Ang^3)
      XXXX   -5707.2533   XXXY       0.0000   XXYY   -1082.1524
      XYYY       0.0000   YYYY    -240.6425   XXXZ    -487.5664
      XXYZ       0.0000   XYYZ    -190.0045   YYYZ       0.0000
      XXZZ   -3370.0290   XYZZ       0.0000   YYZZ   -2650.0730
      XZZZ    -458.7972   YZZZ       0.0000   ZZZZ  -15136.7158
 -----------------------------------------------------------------
 Calculating analytic gradient of the SCF energy
 Gradient of SCF Energy
            1           2           3           4           5           6
    1  -0.0003382   0.0003419  -0.0000797  -0.0000134  -0.0000174   0.0001690
    2   0.0000000  -0.0000000   0.0000000  -0.0000000   0.0000000   0.0000000
    3   0.0001403   0.0003388  -0.0004748   0.0002900  -0.0000985  -0.0000553
            7           8           9          10          11          12
    1  -0.0002196   0.0000130  -0.0000054   0.0001774  -0.0001599   0.0001324
    2  -0.0000000   0.0000000   0.0000000  -0.0000000  -0.0000000  -0.0000000
    3  -0.0000930  -0.0000353   0.0000368   0.0000863  -0.0002313   0.0000960
 Max gradient component =       4.748E-04
 RMS gradient           =       1.605E-04
 Gradient time:  CPU 148.18 s  wall 24.91 s
 Geometry Optimization Parameters
   NAtoms,    NIC,     NZ,  NCons,   NDum,   NFix, NCnnct, MaxDiis
       12      78      12       0       0       0       0       0

 Cartesian Hessian Update
 Hessian updated using BFGS update


** GEOMETRY OPTIMIZATION IN DELOCALIZED INTERNAL COORDINATES **
   Searching for a Minimum

   Optimization Cycle:   3

                       Coordinates (Angstroms)
     ATOM                X               Y               Z
      1  I        -0.0009234473    0.0000000000    0.0068484014
      2  C        -0.0000127596    0.0000000000    2.1457339474
      3  C         1.2179725766    0.0000000000    2.8561813758
      4  C         1.2118516878    0.0000000000    4.2624393882
      5  C        -0.0123386162    0.0000000000    4.9496683214
      6  C        -1.2259611901    0.0000000000    4.2446050042
      7  C        -1.2253252012    0.0000000000    2.8413936062
      8  Cl       -0.0429822746    0.0000000000    6.6900149189
      9  Br       -2.8538253572    0.0000000000    5.2315073608
     10  I         3.0201783000    0.0000000000    5.4069284557
     11  I        -3.0969912086    0.0000000000    1.7975918270
     12  I         3.0867651622    0.0000000000    1.8038896457
   Point Group: c1    Number of degrees of freedom:    30


   Energy is -30941.078817721

 Hessian updated using BFGS update

 15 Hessian modes will be used to form the next step
  Hessian Eigenvalues:
     0.097699    0.107097    0.107726    0.109252    0.193924    0.243930
     0.247179    0.314096    0.400762    0.411609    0.419062    0.444947
     0.446741    0.450290    0.686192

 Minimum search - taking simple RFO step
 Searching for Lamda that Minimizes Along All modes
 Value Taken    Lamda =  -0.00000680
 Step Taken.  Stepsize is  0.005987

                             Maximum     Tolerance    Cnvgd?
         Gradient           0.000774      0.000300      NO
         Displacement       0.002760      0.001200      NO
         Energy change     -0.000049      0.000001      NO


 New Cartesian Coordinates Obtained by Inverse Iteration

 Displacement from previous Coordinates is:  0.012597
 ----------------------------------------------------------------
             Standard Nuclear Orientation (Angstroms)
    I     Atom           X                Y                Z
 ----------------------------------------------------------------
    1      I       0.0035977384     0.0000000000     0.0052565325
    2      C      -0.0002215005     0.0000000000     2.1450831173
    3      C       1.2172509015     0.0000000000     2.8563442566
    4      C       1.2111647992     0.0000000000     4.2622214250
    5      C      -0.0126433768     0.0000000000     4.9501024211
    6      C      -1.2260994529     0.0000000000     4.2448743140
    7      C      -1.2251340107     0.0000000000     2.8416051694
    8      Cl     -0.0431525704     0.0000000000     6.6905221586
    9      Br     -2.8542666139     0.0000000000     5.2311430124
   10      I       3.0193684285     0.0000000000     5.4047795855
   11      I      -3.0969278219     0.0000000000     1.8010419015
   12      I       3.0854711511     0.0000000000     1.8038283588
 ----------------------------------------------------------------
 Nuclear Repulsion Energy =        4833.58927919 hartrees
 There are      150 alpha and      150 beta electrons
 Applying Cartesian multipole field
    Component          Value
    ---------          -----
     (2,0,0)        1.00000E-11
     (0,2,0)        2.00000E-11
     (0,0,2)       -3.00000E-12
 Nucleus-field energy     =     0.0000000210 hartrees
 Requested basis set is 6-311++G(d,p)
 There are 164 shells and 458 basis functions
 A cutoff of  1.0D-14 yielded   8169 shell pairs
 There are     70465 function pairs (     79024 Cartesian)
 Smallest overlap matrix eigenvalue = 5.24E-07
 Linear dependence detected in AO basis
 Tighter screening thresholds may be required for diffuse basis sets
 Use S2THRESH > 14 and THRESH = 14 in case of SCF convergence issues
 Number of orthogonalized atomic orbitals = 456
 Maximum deviation from orthogonality = 1.203E-10
 Guess MOs from SCF MO coefficient file

 -----------------------------------------------------------------------
  General SCF calculation program by
  Eric Jon Sundstrom, Paul Horn, Yuezhi Mao, Dmitri Zuev, Alec White,
  David Stuck, Shaama M.S., Shane Yost, Joonho Lee, David Small,
  Daniel Levine, Susi Lehtola, Hugh Burton, Evgeny Epifanovsky,
  Bang C. Huynh
 -----------------------------------------------------------------------
 Exchange:     0.2000 Hartree-Fock + 0.0800 Slater + 0.7200 B88
 Correlation:  0.1900 VWN1RPA + 0.8100 LYP
 Using SG-1 standard quadrature grid
 using 6 threads for integral computing
 -------------------------------------------------------
 OpenMP Integral computing Module                
 Release: version 2.0, May 2017, Q-Chem Inc. Pleasanton 
 -------------------------------------------------------
 A restricted SCF calculation will be
 performed using DIIS
 SCF converges when DIIS error is below 1.0e-08
 ---------------------------------------
  Cycle       Energy         DIIS error
 ---------------------------------------
    1  -30941.0788138073      1.47e-05  
    2  -30941.0788173770      4.92e-06  
    3  -30941.0788166495      7.12e-06  
    4  -30941.0788179823      1.70e-06  
    5  -30941.0788180631      4.91e-07  
    6  -30941.0788180695      1.52e-07  
    7  -30941.0788180703      8.12e-08  
    8  -30941.0788180699      2.15e-08  
    9  -30941.0788180699      7.25e-09  Convergence criterion met
 ---------------------------------------
 SCF time:   CPU 270.67s  wall 50.00s 
 SCF   energy in the final basis set =   -30941.0788180699
 Total energy in the final basis set =   -30941.0788180699

 --------------------------------------------------------------

                    Orbital Energies (a.u.)
 --------------------------------------------------------------

 Alpha MOs
 -- Occupied --
***********************************-482.8555-176.3189-176.3186-176.3183
********-165.7228-165.7225-165.7221-165.7219-165.7206-165.7204-165.7202
********-165.7199-165.7197-165.7197-165.7194-101.5810 -62.5084 -56.3292
-56.3250 -56.3246 -35.8154 -35.8151 -35.8147 -35.8145 -31.3089 -31.3086
-31.3082 -31.3080 -31.3026 -31.3023 -31.3021 -31.3019 -31.3017 -31.3017
-31.3015 -31.3012 -22.9593 -22.9590 -22.9586 -22.9584 -22.9579 -22.9576
-22.9575 -22.9572 -22.9572 -22.9570 -22.9569 -22.9566 -22.9531 -22.9531
-22.9528 -22.9528 -22.9525 -22.9525 -22.9522 -22.9522 -10.2874 -10.2806
-10.2735 -10.2731 -10.2726 -10.2719  -9.4960  -8.7173  -7.2608  -7.2509
 -7.2500  -6.5496  -6.5358  -6.5347  -6.3648  -6.3645  -6.3642  -6.3639
 -4.7778  -4.7775  -4.7771  -4.7768  -4.7625  -4.7622  -4.7619  -4.7616
 -4.7615  -4.7612  -4.7610  -4.7608  -2.6602  -2.6567  -2.6558  -2.6449
 -2.6447  -2.0433  -2.0430  -2.0426  -2.0425  -2.0391  -2.0387  -2.0383
 -2.0382  -2.0380  -2.0379  -2.0376  -2.0374  -2.0250  -2.0247  -2.0246
 -2.0245  -2.0245  -2.0243  -2.0242  -2.0241  -0.9462  -0.8867  -0.8513
 -0.8011  -0.7733  -0.7078  -0.6880  -0.6715  -0.6557  -0.6046  -0.5973
 -0.5445  -0.5018  -0.4571  -0.4550  -0.4295  -0.4131  -0.3873  -0.3791
 -0.3749  -0.3691  -0.3543  -0.3280  -0.3271  -0.3218  -0.3053  -0.2901
 -0.2879  -0.2840  -0.2686  -0.2609  -0.2585  -0.2382
 -- Virtual --
 -0.1182  -0.0712  -0.0699  -0.0691  -0.0520  -0.0357  -0.0146   0.0013
  0.0140   0.0315   0.0367   0.0475   0.0565   0.0609   0.0651   0.0742
  0.0769   0.0823   0.0860   0.0875   0.0978   0.1072   0.1094   0.1181
  0.1219   0.1316   0.1364   0.1367   0.1535   0.1572   0.1640   0.1743
  0.1777   0.1807   0.1865   0.1899   0.1975   0.1998   0.2017   0.2131
  0.2192   0.2226   0.2240   0.2317   0.2429   0.2527   0.2636   0.2755
  0.2804   0.2884   0.2912   0.3002   0.3211   0.3468   0.3654   0.3712
  0.3734   0.3740   0.3891   0.3955   0.3957   0.3997   0.4121   0.4218
  0.4249   0.4278   0.4293   0.4340   0.4345   0.4485   0.4596   0.4725
  0.4815   0.4904   0.4960   0.5026   0.5070   0.5088   0.5105   0.5133
  0.5225   0.5288   0.5421   0.5575   0.5677   0.5782   0.5828   0.5878
  0.6010   0.6022   0.6151   0.6360   0.6735   0.6798   0.6814   0.7013
  0.7187   0.7258   0.7458   0.7553   0.7554   0.7590   0.7717   0.7768
  0.8105   0.8271   0.8423   0.8506   0.8714   0.8935   0.9200   0.9261
  0.9417   0.9463   0.9773   0.9897   1.0294   1.0599   1.0823   1.0879
  1.1313   1.1515   1.1753   1.1849   1.1967   1.2240   1.2643   1.3097
  1.3217   1.3225   1.3423   1.3487   1.3629   1.3636   1.3862   1.4230
  1.4379   1.4541   1.4599   1.4665   1.4769   1.5081   1.5290   1.5571
  1.5864   1.5917   1.7208   1.7262   1.7614   1.7801   1.8122   1.8176
  1.8448   1.8463   1.9076   1.9983   2.0155   2.0225   2.1055   2.1719
  2.2057   2.2228   2.2503   2.2545   2.2604   2.2863   2.3183   2.4358
  2.4980   2.5499   2.5653   2.6982   2.7056   2.7695   2.8171   2.8238
  2.8638   2.8897   3.0075   3.0393   3.0549   3.1204   3.1802   3.3661
  3.3990   3.6080   3.7942   3.8155   3.9354   3.9569   3.9603   3.9626
  3.9703   3.9828   3.9908   4.0032   4.0179   4.0189   4.0245   4.0355
  4.0543   4.0569   4.0711   4.0972   4.1301   4.1592   4.1946   4.2276
  4.2444   4.2671   4.2966   4.3276   4.3805   4.4005   4.4435   4.4865
  4.6106   4.7868   5.9836   6.0057   6.0214   6.0267   6.0543   6.0573
  6.0905   6.1282   6.1361   6.1519   6.1909   6.2146   6.7413   7.5545
  7.6616   7.7372   9.7655  23.1646  23.7508  23.7536  23.9028  23.9156
 23.9896  25.8189  26.1681  26.6070  27.8208  27.8667  27.9040  27.9878
 28.3278  28.3444  28.3562  28.3676  28.3725  28.3815  28.4067  28.4133
 28.4324  28.4368  28.4426  28.4478  28.5197  28.5292  28.5298  28.5326
 28.5336  28.5378  28.5465  28.5550  28.5553  28.5562  28.5669  28.5771
 28.5826  28.6121  28.6254  28.6469  28.6732  28.7082  28.7356  28.7824
 47.9937 127.8732 127.8857 127.8945 127.9063 127.9138 127.9216 127.9397
127.9563 127.9616 127.9641 127.9890 128.0018 151.6219 151.6617 151.6955
151.7689 215.7580 289.7512 289.8592 289.96181020.80821901.78301901.8249
********1901.9368
 --------------------------------------------------------------

          Ground-State Mulliken Net Atomic Charges

     Atom                 Charge (a.u.)
  ----------------------------------------
      1 I                     0.104432
      2 C                     0.010222
      3 C                    -0.318887
      4 C                    -0.019249
      5 C                     0.006201
      6 C                    -0.326940
      7 C                    -0.083165
      8 Cl                    0.532531
      9 Br                   -0.229387
     10 I                     0.114029
     11 I                     0.105245
     12 I                     0.104969
  ----------------------------------------
  Sum of atomic charges =     0.000000

 -----------------------------------------------------------------
                    Cartesian Multipole Moments
 -----------------------------------------------------------------
    Charge (ESU x 10^10)
                -0.0000
    Dipole Moment (Debye)
         X       0.2188      Y      -0.0000      Z      -0.5558
       Tot       0.5973
    Quadrupole Moments (Debye-Ang)
        XX    -169.1267     XY       0.0000     YY    -180.6694
        XZ       1.7958     YZ      -0.0000     ZZ    -175.8299
    Octopole Moments (Debye-Ang^2)
       XXX     -88.3854    XXY      -0.0000    XYY     -33.2526
       YYY      -0.0000    XXZ    -528.5517    XYZ       0.0000
       YYZ    -562.6356    XZZ     -18.8397    YZZ      -0.0000
       ZZZ   -1647.4929
    Hexadecapole Moments (Debye-Ang^3)
      XXXX   -5704.9674   XXXY       0.0000   XXYY   -1081.7683
      XYYY       0.0000   YYYY    -240.6318   XXXZ    -486.0474
      XXYZ      -0.0000   XYYZ    -189.2434   YYYZ      -0.0000
      XXZZ   -3369.5529   XYZZ       0.0000   YYZZ   -2649.7173
      XZZZ    -457.4726   YZZZ      -0.0000   ZZZZ  -15136.0457
 -----------------------------------------------------------------
 Calculating analytic gradient of the SCF energy
 Gradient of SCF Energy
            1           2           3           4           5           6
    1   0.0002928   0.0002096  -0.0000859   0.0000158   0.0000661   0.0000055
    2  -0.0000000  -0.0000000  -0.0000000   0.0000000   0.0000000  -0.0000000
    3  -0.0001727   0.0001495  -0.0001482   0.0000950  -0.0000325  -0.0000874
            7           8           9          10          11          12
    1  -0.0002481  -0.0000120  -0.0000435  -0.0000448  -0.0000361  -0.0001192
    2  -0.0000000   0.0000000  -0.0000000  -0.0000000  -0.0000000  -0.0000000
    3   0.0000217   0.0000453  -0.0000930  -0.0001946   0.0003447   0.0000721
 Max gradient component =       3.447E-04
 RMS gradient           =       1.164E-04
 Gradient time:  CPU 147.96 s  wall 24.88 s
 Geometry Optimization Parameters
   NAtoms,    NIC,     NZ,  NCons,   NDum,   NFix, NCnnct, MaxDiis
       12      78      12       0       0       0       0       0

 Cartesian Hessian Update
 Hessian updated using BFGS update


** GEOMETRY OPTIMIZATION IN DELOCALIZED INTERNAL COORDINATES **
   Searching for a Minimum

   Optimization Cycle:   4

                       Coordinates (Angstroms)
     ATOM                X               Y               Z
      1  I         0.0035977384    0.0000000000    0.0052565325
      2  C        -0.0002215005    0.0000000000    2.1450831173
      3  C         1.2172509015    0.0000000000    2.8563442566
      4  C         1.2111647992    0.0000000000    4.2622214250
      5  C        -0.0126433768    0.0000000000    4.9501024211
      6  C        -1.2260994529    0.0000000000    4.2448743140
      7  C        -1.2251340107    0.0000000000    2.8416051694
      8  Cl       -0.0431525704    0.0000000000    6.6905221586
      9  Br       -2.8542666139    0.0000000000    5.2311430124
     10  I         3.0193684285    0.0000000000    5.4047795855
     11  I        -3.0969278219    0.0000000000    1.8010419015
     12  I         3.0854711511    0.0000000000    1.8038283588
   Point Group: c1    Number of degrees of freedom:    30


   Energy is -30941.078818070

 Hessian updated using BFGS update

 16 Hessian modes will be used to form the next step
  Hessian Eigenvalues:
     0.098861    0.107041    0.108394    0.109883    0.193848    0.218249
     0.247428    0.313914    0.383937    0.397502    0.413009    0.427975
     0.445853    0.449595    0.565333    0.719414

 Minimum search - taking simple RFO step
 Searching for Lamda that Minimizes Along All modes
 Value Taken    Lamda =  -0.00000392
 Step Taken.  Stepsize is  0.002771

                             Maximum     Tolerance    Cnvgd?
         Gradient           0.001212      0.000300      NO
         Displacement       0.002175      0.001200      NO
         Energy change     -0.000000      0.000001     YES


 New Cartesian Coordinates Obtained by Inverse Iteration

 Displacement from previous Coordinates is:  0.007521
 ----------------------------------------------------------------
             Standard Nuclear Orientation (Angstroms)
    I     Atom           X                Y                Z
 ----------------------------------------------------------------
    1      I       0.0012906521     0.0000000000     0.0057732878
    2      C      -0.0002614367     0.0000000000     2.1452015249
    3      C       1.2174841102     0.0000000000     2.8563367829
    4      C       1.2112846787     0.0000000000     4.2622333912
    5      C      -0.0125788227     0.0000000000     4.9500955564
    6      C      -1.2261150768     0.0000000000     4.2450516683
    7      C      -1.2249132463     0.0000000000     2.8416986999
    8      Cl     -0.0428859880     0.0000000000     6.6904880057
    9      Br     -2.8539060933     0.0000000000     5.2319514415
   10      I       3.0189822038     0.0000000000     5.4060830077
   11      I      -3.0956513736     0.0000000000     1.7987599049
   12      I       3.0856780643     0.0000000000     1.8031289817
 ----------------------------------------------------------------
 Nuclear Repulsion Energy =        4833.45246148 hartrees
 There are      150 alpha and      150 beta electrons
 Applying Cartesian multipole field
    Component          Value
    ---------          -----
     (2,0,0)        1.00000E-11
     (0,2,0)        2.00000E-11
     (0,0,2)       -3.00000E-12
 Nucleus-field energy     =     0.0000000209 hartrees
 Requested basis set is 6-311++G(d,p)
 There are 164 shells and 458 basis functions
 A cutoff of  1.0D-14 yielded   8169 shell pairs
 There are     70465 function pairs (     79024 Cartesian)
 Smallest overlap matrix eigenvalue = 5.25E-07
 Linear dependence detected in AO basis
 Tighter screening thresholds may be required for diffuse basis sets
 Use S2THRESH > 14 and THRESH = 14 in case of SCF convergence issues
 Number of orthogonalized atomic orbitals = 456
 Maximum deviation from orthogonality = 1.797E-10
 Guess MOs from SCF MO coefficient file

 -----------------------------------------------------------------------
  General SCF calculation program by
  Eric Jon Sundstrom, Paul Horn, Yuezhi Mao, Dmitri Zuev, Alec White,
  David Stuck, Shaama M.S., Shane Yost, Joonho Lee, David Small,
  Daniel Levine, Susi Lehtola, Hugh Burton, Evgeny Epifanovsky,
  Bang C. Huynh
 -----------------------------------------------------------------------
 Exchange:     0.2000 Hartree-Fock + 0.0800 Slater + 0.7200 B88
 Correlation:  0.1900 VWN1RPA + 0.8100 LYP
 Using SG-1 standard quadrature grid
 using 6 threads for integral computing
 -------------------------------------------------------
 OpenMP Integral computing Module                
 Release: version 2.0, May 2017, Q-Chem Inc. Pleasanton 
 -------------------------------------------------------
 A restricted SCF calculation will be
 performed using DIIS
 SCF converges when DIIS error is below 1.0e-08
 ---------------------------------------
  Cycle       Energy         DIIS error
 ---------------------------------------
    1  -30941.0788185308      6.64e-06  
    2  -30941.0788196729      2.67e-06  
    3  -30941.0788195909      3.21e-06  
    4  -30941.0788198480      1.01e-06  
    5  -30941.0788198752      3.02e-07  
    6  -30941.0788198774      7.40e-08  
    7  -30941.0788198777      3.00e-08  
    8  -30941.0788198782      1.21e-08  
    9  -30941.0788198776      4.63e-09  Convergence criterion met
 ---------------------------------------
 SCF time:   CPU 266.99s  wall 49.00s 
 SCF   energy in the final basis set =   -30941.0788198776
 Total energy in the final basis set =   -30941.0788198776

 --------------------------------------------------------------

                    Orbital Energies (a.u.)
 --------------------------------------------------------------

 Alpha MOs
 -- Occupied --
***********************************-482.8555-176.3189-176.3186-176.3183
********-165.7228-165.7225-165.7221-165.7219-165.7206-165.7204-165.7202
********-165.7199-165.7197-165.7197-165.7194-101.5810 -62.5084 -56.3292
-56.3250 -56.3246 -35.8154 -35.8151 -35.8147 -35.8145 -31.3089 -31.3086
-31.3082 -31.3080 -31.3026 -31.3023 -31.3021 -31.3020 -31.3017 -31.3017
-31.3015 -31.3012 -22.9593 -22.9590 -22.9586 -22.9584 -22.9579 -22.9576
-22.9575 -22.9572 -22.9572 -22.9570 -22.9569 -22.9566 -22.9531 -22.9531
-22.9528 -22.9528 -22.9525 -22.9525 -22.9522 -22.9522 -10.2874 -10.2806
-10.2735 -10.2731 -10.2726 -10.2719  -9.4960  -8.7173  -7.2608  -7.2509
 -7.2500  -6.5496  -6.5358  -6.5347  -6.3648  -6.3645  -6.3642  -6.3639
 -4.7778  -4.7775  -4.7771  -4.7768  -4.7625  -4.7622  -4.7619  -4.7616
 -4.7615  -4.7612  -4.7610  -4.7608  -2.6602  -2.6568  -2.6558  -2.6449
 -2.6447  -2.0433  -2.0430  -2.0427  -2.0425  -2.0391  -2.0387  -2.0383
 -2.0382  -2.0380  -2.0379  -2.0377  -2.0374  -2.0250  -2.0247  -2.0246
 -2.0245  -2.0245  -2.0243  -2.0243  -2.0241  -0.9462  -0.8868  -0.8513
 -0.8011  -0.7732  -0.7078  -0.6880  -0.6715  -0.6557  -0.6046  -0.5973
 -0.5445  -0.5018  -0.4571  -0.4550  -0.4295  -0.4131  -0.3873  -0.3791
 -0.3749  -0.3690  -0.3543  -0.3280  -0.3271  -0.3218  -0.3053  -0.2901
 -0.2880  -0.2840  -0.2686  -0.2609  -0.2585  -0.2382
 -- Virtual --
 -0.1182  -0.0712  -0.0699  -0.0691  -0.0520  -0.0357  -0.0147   0.0013
  0.0140   0.0315   0.0367   0.0475   0.0565   0.0609   0.0651   0.0742
  0.0769   0.0823   0.0860   0.0875   0.0978   0.1072   0.1094   0.1181
  0.1219   0.1316   0.1364   0.1367   0.1535   0.1572   0.1640   0.1744
  0.1777   0.1807   0.1865   0.1899   0.1975   0.1997   0.2017   0.2131
  0.2192   0.2226   0.2239   0.2318   0.2428   0.2527   0.2635   0.2755
  0.2805   0.2884   0.2913   0.3001   0.3210   0.3469   0.3654   0.3713
  0.3733   0.3739   0.3890   0.3955   0.3957   0.3997   0.4119   0.4218
  0.4251   0.4278   0.4293   0.4340   0.4346   0.4485   0.4597   0.4725
  0.4815   0.4904   0.4960   0.5026   0.5070   0.5088   0.5105   0.5132
  0.5224   0.5287   0.5421   0.5575   0.5677   0.5780   0.5829   0.5878
  0.6009   0.6022   0.6151   0.6360   0.6735   0.6797   0.6815   0.7011
  0.7188   0.7258   0.7458   0.7553   0.7554   0.7589   0.7718   0.7768
  0.8105   0.8271   0.8423   0.8506   0.8714   0.8936   0.9199   0.9261
  0.9417   0.9463   0.9773   0.9897   1.0294   1.0599   1.0823   1.0879
  1.1314   1.1515   1.1752   1.1849   1.1965   1.2240   1.2643   1.3097
  1.3217   1.3225   1.3422   1.3487   1.3629   1.3634   1.3861   1.4229
  1.4377   1.4541   1.4596   1.4665   1.4772   1.5082   1.5290   1.5570
  1.5864   1.5917   1.7208   1.7262   1.7613   1.7802   1.8122   1.8177
  1.8449   1.8462   1.9075   1.9983   2.0155   2.0225   2.1055   2.1720
  2.2057   2.2229   2.2503   2.2545   2.2604   2.2862   2.3183   2.4359
  2.4980   2.5499   2.5653   2.6982   2.7056   2.7695   2.8171   2.8238
  2.8638   2.8897   3.0075   3.0393   3.0549   3.1204   3.1802   3.3661
  3.3990   3.6080   3.7942   3.8155   3.9354   3.9569   3.9602   3.9627
  3.9703   3.9828   3.9908   4.0032   4.0181   4.0186   4.0245   4.0356
  4.0543   4.0569   4.0710   4.0972   4.1300   4.1594   4.1946   4.2276
  4.2444   4.2671   4.2965   4.3276   4.3806   4.4005   4.4435   4.4864
  4.6105   4.7868   5.9836   6.0057   6.0214   6.0266   6.0543   6.0573
  6.0903   6.1280   6.1363   6.1519   6.1910   6.2146   6.7412   7.5544
  7.6617   7.7372   9.7655  23.1646  23.7510  23.7534  23.9029  23.9154
 23.9895  25.8189  26.1682  26.6070  27.8208  27.8667  27.9039  27.9877
 28.3278  28.3444  28.3562  28.3676  28.3724  28.3815  28.4067  28.4132
 28.4324  28.4367  28.4425  28.4480  28.5197  28.5291  28.5298  28.5326
 28.5336  28.5378  28.5465  28.5551  28.5552  28.5562  28.5669  28.5771
 28.5826  28.6120  28.6255  28.6470  28.6732  28.7082  28.7356  28.7824
 47.9936 127.8732 127.8856 127.8945 127.9063 127.9138 127.9215 127.9396
127.9561 127.9616 127.9642 127.9890 128.0018 151.6219 151.6618 151.6954
151.7689 215.7580 289.7512 289.8592 289.96181020.80811901.78301901.8249
********1901.9368
 --------------------------------------------------------------

          Ground-State Mulliken Net Atomic Charges

     Atom                 Charge (a.u.)
  ----------------------------------------
      1 I                     0.104443
      2 C                     0.010665
      3 C                    -0.319122
      4 C                    -0.019011
      5 C                     0.004749
      6 C                    -0.326838
      7 C                    -0.082361
      8 Cl                    0.532547
      9 Br                   -0.229288
     10 I                     0.113979
     11 I                     0.105231
     12 I                     0.105006
  ----------------------------------------
  Sum of atomic charges =     0.000000

 -----------------------------------------------------------------
                    Cartesian Multipole Moments
 -----------------------------------------------------------------
    Charge (ESU x 10^10)
                 0.0000
    Dipole Moment (Debye)
         X       0.2172      Y       0.0000      Z      -0.5575
       Tot       0.5983
    Quadrupole Moments (Debye-Ang)
        XX    -169.1535     XY       0.0000     YY    -180.6702
        XZ       1.8105     YZ       0.0000     ZZ    -175.8141
    Octopole Moments (Debye-Ang^2)
       XXX     -88.2557    XXY      -0.0000    XYY     -33.2350
       YYY      -0.0000    XXZ    -528.6523    XYZ      -0.0000
       YYZ    -562.6255    XZZ     -18.7962    YZZ       0.0000
       ZZZ   -1647.2307
    Hexadecapole Moments (Debye-Ang^3)
      XXXX   -5704.2860   XXXY      -0.0000   XXYY   -1081.5012
      XYYY      -0.0000   YYYY    -240.6344   XXXZ    -486.7230
      XXYZ       0.0000   XYYZ    -189.5401   YYYZ       0.0000
      XXZZ   -3369.6200   XYZZ      -0.0000   YYZZ   -2649.9948
      XZZZ    -458.0850   YZZZ       0.0000   ZZZZ  -15135.7095
 -----------------------------------------------------------------
 Calculating analytic gradient of the SCF energy
 Gradient of SCF Energy
            1           2           3           4           5           6
    1  -0.0000293   0.0000660  -0.0000489  -0.0000173   0.0000636   0.0000007
    2  -0.0000000  -0.0000000  -0.0000000   0.0000000   0.0000000  -0.0000000
    3  -0.0000458   0.0000974  -0.0001015   0.0000984  -0.0000209  -0.0000273
            7           8           9          10          11          12
    1  -0.0000813   0.0000177   0.0000034  -0.0000643   0.0001071  -0.0000176
    2   0.0000000   0.0000000  -0.0000000   0.0000000   0.0000000  -0.0000000
    3  -0.0000285   0.0000181   0.0000515  -0.0000342   0.0000137  -0.0000208
 Max gradient component =       1.071E-04
 RMS gradient           =       4.507E-05
 Gradient time:  CPU 147.90 s  wall 24.87 s
 Geometry Optimization Parameters
   NAtoms,    NIC,     NZ,  NCons,   NDum,   NFix, NCnnct, MaxDiis
       12      78      12       0       0       0       0       0

 Cartesian Hessian Update
 Hessian updated using BFGS update


** GEOMETRY OPTIMIZATION IN DELOCALIZED INTERNAL COORDINATES **
   Searching for a Minimum

   Optimization Cycle:   5

                       Coordinates (Angstroms)
     ATOM                X               Y               Z
      1  I         0.0012906521    0.0000000000    0.0057732878
      2  C        -0.0002614367    0.0000000000    2.1452015249
      3  C         1.2174841102    0.0000000000    2.8563367829
      4  C         1.2112846787    0.0000000000    4.2622333912
      5  C        -0.0125788227    0.0000000000    4.9500955564
      6  C        -1.2261150768    0.0000000000    4.2450516683
      7  C        -1.2249132463    0.0000000000    2.8416986999
      8  Cl       -0.0428859880    0.0000000000    6.6904880057
      9  Br       -2.8539060933    0.0000000000    5.2319514415
     10  I         3.0189822038    0.0000000000    5.4060830077
     11  I        -3.0956513736    0.0000000000    1.7987599049
     12  I         3.0856780643    0.0000000000    1.8031289817
   Point Group: c1    Number of degrees of freedom:    30


   Energy is -30941.078819878

 Hessian updated using BFGS update

 17 Hessian modes will be used to form the next step
  Hessian Eigenvalues:
     0.094343    0.107155    0.107787    0.109314    0.193723    0.219603
     0.246962    0.249846    0.314018    0.381509    0.404802    0.413016
     0.428121    0.446283    0.449126    0.637769    0.716841

 Minimum search - taking simple RFO step
 Searching for Lamda that Minimizes Along All modes
 Value Taken    Lamda =   0.00000000
 Step Taken.  Stepsize is  0.001631

                             Maximum     Tolerance    Cnvgd?
         Gradient           0.000161      0.000300     YES
         Displacement       0.000756      0.001200     YES
         Energy change     -0.000002      0.000001      NO


                       Distance Matrix (Angstroms)
             I (  1)   C (  2)   C (  3)   C (  4)   C (  5)   C (  6)
   C (  2)  2.139429
   C (  3)  3.099167  1.410184
   C (  4)  4.425103  2.439194  1.405910
   C (  5)  4.944342  2.804921  2.428349  1.403922
   C (  6)  4.413389  2.431479  2.810642  2.437460  1.403480
   C (  7)  3.089668  1.408858  2.442441  2.820103  2.432096  1.403353
   Cl(  8)  6.684861  4.545486  4.035994  2.733014  1.740656  2.716651
   Br(  9)  5.955257  4.203726  4.713784  4.179250  2.855273  1.903595
   I ( 10)  6.186260  4.444005  3.121955  2.139197  3.065663  4.401005
   I ( 11)  3.578526  3.114717  4.440902  4.961693  4.408657  3.078881
   I ( 12)  3.569865  3.104841  2.144620  3.092013  4.416174  4.955254
             C (  7)   Cl(  8)   Br(  9)   I ( 10)   I ( 11)
   Cl(  8)  4.026210
   Br(  9)  2.892564  3.166885
   I ( 10)  4.958499  3.320351  5.875469
   I ( 11)  2.141818  5.766141  3.441692  7.099403
   I ( 12)  4.433940  5.802947  6.858242  3.603571  6.181331

 Final energy is   -30941.078819877588     


 ******************************
 **  OPTIMIZATION CONVERGED  **
 ******************************

                       Coordinates (Angstroms)
     ATOM                X               Y               Z
      1  I         0.0012906521    0.0000000000    0.0057732878
      2  C        -0.0002614367    0.0000000000    2.1452015249
      3  C         1.2174841102    0.0000000000    2.8563367829
      4  C         1.2112846787    0.0000000000    4.2622333912
      5  C        -0.0125788227    0.0000000000    4.9500955564
      6  C        -1.2261150768    0.0000000000    4.2450516683
      7  C        -1.2249132463    0.0000000000    2.8416986999
      8  Cl       -0.0428859880    0.0000000000    6.6904880057
      9  Br       -2.8539060933    0.0000000000    5.2319514415
     10  I         3.0189822038    0.0000000000    5.4060830077
     11  I        -3.0956513736    0.0000000000    1.7987599049
     12  I         3.0856780643    0.0000000000    1.8031289817

Z-matrix Print:
$molecule
0 1
I 
C  1 2.139429
C  2 1.408858 1 119.669788
C  3 1.403353 2 119.677290 1 -180.000000 0
C  4 1.403480 3 120.106790 2 -0.000000 0
C  5 1.403922 4 120.506345 3 -0.000000 0
C  6 1.405910 5 119.590446 4 -0.000000 0
Cl 5 1.740656 4 119.158211 3 -180.000000 0
Br 4 1.903595 3 121.276731 2 -180.000000 0
I  6 2.139197 5 118.337964 4 -180.000000 0
I  3 2.141818 2 121.232058 1 -0.000000 0
I  7 2.144620 6 119.665093 5 -180.000000 0
$end


 --------------------------------------------------------------

                    Orbital Energies (a.u.)
 --------------------------------------------------------------

 Alpha MOs
 -- Occupied --
***********************************-482.8555-176.3189-176.3186-176.3183
********-165.7228-165.7225-165.7221-165.7219-165.7206-165.7204-165.7202
********-165.7199-165.7197-165.7197-165.7194-101.5810 -62.5084 -56.3292
-56.3250 -56.3246 -35.8154 -35.8151 -35.8147 -35.8145 -31.3089 -31.3086
-31.3082 -31.3080 -31.3026 -31.3023 -31.3021 -31.3020 -31.3017 -31.3017
-31.3015 -31.3012 -22.9593 -22.9590 -22.9586 -22.9584 -22.9579 -22.9576
-22.9575 -22.9572 -22.9572 -22.9570 -22.9569 -22.9566 -22.9531 -22.9531
-22.9528 -22.9528 -22.9525 -22.9525 -22.9522 -22.9522 -10.2874 -10.2806
-10.2735 -10.2731 -10.2726 -10.2719  -9.4960  -8.7173  -7.2608  -7.2509
 -7.2500  -6.5496  -6.5358  -6.5347  -6.3648  -6.3645  -6.3642  -6.3639
 -4.7778  -4.7775  -4.7771  -4.7768  -4.7625  -4.7622  -4.7619  -4.7616
 -4.7615  -4.7612  -4.7610  -4.7608  -2.6602  -2.6568  -2.6558  -2.6449
 -2.6447  -2.0433  -2.0430  -2.0427  -2.0425  -2.0391  -2.0387  -2.0383
 -2.0382  -2.0380  -2.0379  -2.0377  -2.0374  -2.0250  -2.0247  -2.0246
 -2.0245  -2.0245  -2.0243  -2.0243  -2.0241  -0.9462  -0.8868  -0.8513
 -0.8011  -0.7732  -0.7078  -0.6880  -0.6715  -0.6557  -0.6046  -0.5973
 -0.5445  -0.5018  -0.4571  -0.4550  -0.4295  -0.4131  -0.3873  -0.3791
 -0.3749  -0.3690  -0.3543  -0.3280  -0.3271  -0.3218  -0.3053  -0.2901
 -0.2880  -0.2840  -0.2686  -0.2609  -0.2585  -0.2382
 -- Virtual --
 -0.1182  -0.0712  -0.0699  -0.0691  -0.0520  -0.0357  -0.0147   0.0013
  0.0140   0.0315   0.0367   0.0475   0.0565   0.0609   0.0651   0.0742
  0.0769   0.0823   0.0860   0.0875   0.0978   0.1072   0.1094   0.1181
  0.1219   0.1316   0.1364   0.1367   0.1535   0.1572   0.1640   0.1744
  0.1777   0.1807   0.1865   0.1899   0.1975   0.1997   0.2017   0.2131
  0.2192   0.2226   0.2239   0.2318   0.2428   0.2527   0.2635   0.2755
  0.2805   0.2884   0.2913   0.3001   0.3210   0.3469   0.3654   0.3713
  0.3733   0.3739   0.3890   0.3955   0.3957   0.3997   0.4119   0.4218
  0.4251   0.4278   0.4293   0.4340   0.4346   0.4485   0.4597   0.4725
  0.4815   0.4904   0.4960   0.5026   0.5070   0.5088   0.5105   0.5132
  0.5224   0.5287   0.5421   0.5575   0.5677   0.5780   0.5829   0.5878
  0.6009   0.6022   0.6151   0.6360   0.6735   0.6797   0.6815   0.7011
  0.7188   0.7258   0.7458   0.7553   0.7554   0.7589   0.7718   0.7768
  0.8105   0.8271   0.8423   0.8506   0.8714   0.8936   0.9199   0.9261
  0.9417   0.9463   0.9773   0.9897   1.0294   1.0599   1.0823   1.0879
  1.1314   1.1515   1.1752   1.1849   1.1965   1.2240   1.2643   1.3097
  1.3217   1.3225   1.3422   1.3487   1.3629   1.3634   1.3861   1.4229
  1.4377   1.4541   1.4596   1.4665   1.4772   1.5082   1.5290   1.5570
  1.5864   1.5917   1.7208   1.7262   1.7613   1.7802   1.8122   1.8177
  1.8449   1.8462   1.9075   1.9983   2.0155   2.0225   2.1055   2.1720
  2.2057   2.2229   2.2503   2.2545   2.2604   2.2862   2.3183   2.4359
  2.4980   2.5499   2.5653   2.6982   2.7056   2.7695   2.8171   2.8238
  2.8638   2.8897   3.0075   3.0393   3.0549   3.1204   3.1802   3.3661
  3.3990   3.6080   3.7942   3.8155   3.9354   3.9569   3.9602   3.9627
  3.9703   3.9828   3.9908   4.0032   4.0181   4.0186   4.0245   4.0356
  4.0543   4.0569   4.0710   4.0972   4.1300   4.1594   4.1946   4.2276
  4.2444   4.2671   4.2965   4.3276   4.3806   4.4005   4.4435   4.4864
  4.6105   4.7868   5.9836   6.0057   6.0214   6.0266   6.0543   6.0573
  6.0903   6.1280   6.1363   6.1519   6.1910   6.2146   6.7412   7.5544
  7.6617   7.7372   9.7655  23.1646  23.7510  23.7534  23.9029  23.9154
 23.9895  25.8189  26.1682  26.6070  27.8208  27.8667  27.9039  27.9877
 28.3278  28.3444  28.3562  28.3676  28.3724  28.3815  28.4067  28.4132
 28.4324  28.4367  28.4425  28.4480  28.5197  28.5291  28.5298  28.5326
 28.5336  28.5378  28.5465  28.5551  28.5552  28.5562  28.5669  28.5771
 28.5826  28.6120  28.6255  28.6470  28.6732  28.7082  28.7356  28.7824
 47.9936 127.8732 127.8856 127.8945 127.9063 127.9138 127.9215 127.9396
127.9561 127.9616 127.9642 127.9890 128.0018 151.6219 151.6618 151.6954
151.7689 215.7580 289.7512 289.8592 289.96181020.80811901.78301901.8249
********1901.9368
 --------------------------------------------------------------

          Ground-State Mulliken Net Atomic Charges

     Atom                 Charge (a.u.)
  ----------------------------------------
      1 I                     0.104443
      2 C                     0.010665
      3 C                    -0.319122
      4 C                    -0.019011
      5 C                     0.004749
      6 C                    -0.326838
      7 C                    -0.082361
      8 Cl                    0.532547
      9 Br                   -0.229288
     10 I                     0.113979
     11 I                     0.105231
     12 I                     0.105006
  ----------------------------------------
  Sum of atomic charges =     0.000000

 -----------------------------------------------------------------
                    Cartesian Multipole Moments
 -----------------------------------------------------------------
    Charge (ESU x 10^10)
                 0.0000
    Dipole Moment (Debye)
         X       0.2172      Y       0.0000      Z      -0.5575
       Tot       0.5983
    Quadrupole Moments (Debye-Ang)
        XX    -169.1535     XY       0.0000     YY    -180.6702
        XZ       1.8105     YZ       0.0000     ZZ    -175.8141
    Octopole Moments (Debye-Ang^2)
       XXX     -88.2557    XXY      -0.0000    XYY     -33.2350
       YYY      -0.0000    XXZ    -528.6523    XYZ      -0.0000
       YYZ    -562.6255    XZZ     -18.7962    YZZ       0.0000
       ZZZ   -1647.2307
    Hexadecapole Moments (Debye-Ang^3)
      XXXX   -5704.2860   XXXY      -0.0000   XXYY   -1081.5012
      XYYY      -0.0000   YYYY    -240.6344   XXXZ    -486.7230
      XXYZ       0.0000   XYYZ    -189.5401   YYYZ       0.0000
      XXZZ   -3369.6200   XYZZ      -0.0000   YYZZ   -2649.9948
      XZZZ    -458.0850   YZZZ       0.0000   ZZZZ  -15135.7095
 -----------------------------------------------------------------
Archival summary:
1\1\february\OPT\ProcedureUnspecified\BasisUnspecified\4r1l16\taweetha\FriDec1310:46:172019FriDec1310:46:172019\0\\#,OPT,ProcedureUnspecified,BasisUnspecified,\\0,1\I\C,1,2.13943\C,2,1.40886,1,119.67\C,3,1.40335,2,119.677,1,-180,0\C,4,1.40348,3,120.107,2,-0,0\C,5,1.40392,4,120.506,3,-0,0\C,6,1.40591,5,119.59,4,-0,0\Cl,5,1.74066,4,119.158,3,-180,0\Br,4,1.9036,3,121.277,2,-180,0\I,6,2.1392,5,118.338,4,-180,0\I,3,2.14182,2,121.232,1,-0,0\I,7,2.14462,6,119.665,5,-180,0\\\@

 Total job time:  412.18s(wall), 2296.27s(cpu) 
 Fri Dec 13 10:46:17 2019

        *************************************************************
        *                                                           *
        *  Thank you very much for using Q-Chem.  Have a nice day.  *
        *                                                           *
        *************************************************************


 
User input: 2 of 2 
 
                  Welcome to Q-Chem
     A Quantum Leap Into The Future Of Chemistry


 Q-Chem 5.2 (devel), Q-Chem, Inc., Pleasanton, CA (2019)

 Yihan Shao,  Zhengting Gan,  E. Epifanovsky,  A. T. B. Gilbert,  M. Wormit,  
 J. Kussmann,  A. W. Lange,  A. Behn,  Jia Deng,  Xintian Feng,  D. Ghosh,  
 M. Goldey,  P. R. Horn,  L. D. Jacobson,  I. Kaliman,  T. Kus,  A. Landau,  
 Jie Liu,  E. I. Proynov,  R. M. Richard,  R. P. Steele,  E. J. Sundstrom,  
 H. L. Woodcock III,  P. M. Zimmerman,  D. Zuev,  B. Albrecht,  E. Alguire,  
 S. A. Baeppler,  D. Barton,  Z. Benda,  Y. A. Bernard,  E. J. Berquist,  
 K. B. Bravaya,  H. Burton,  D. Casanova,  Chun-Min Chang,  Yunqing Chen,  
 A. Chien,  K. D. Closser,  M. P. Coons,  S. Coriani,  S. Dasgupta,  
 A. L. Dempwolff,  M. Diedenhofen,  Hainam Do,  R. G. Edgar,  Po-Tung Fang,  
 S. Faraji,  S. Fatehi,  Qingguo Feng,  K. D. Fenk,  J. Fosso-Tande,  
 J. Gayvert,  Qinghui Ge,  A. Ghysels,  G. Gidofalvi,  J. Gomes,  
 J. Gonthier,  A. Gunina,  D. Hait,  M. W. D. Hanson-Heine,  
 P. H. P. Harbach,  A. W. Hauser,  M. F. Herbst,  J. E. Herr,  
 E. G. Hohenstein,  Z. C. Holden,  Kerwin Hui,  B. C. Huynh,  T.-C. Jagau,  
 Hyunjun Ji,  B. Kaduk,  K. Khistyaev,  Jaehoon Kim,  P. Klunzinger,  K. Koh,  
 D. Kosenkov,  L. Koulias,  T. Kowalczyk,  C. M. Krauter,  A. Kunitsa,  
 Ka Un Lao,  A. Laurent,  K. V. Lawler,  Joonho Lee,  D. Lefrancois,  
 S. Lehtola,  D. S. Levine,  Yi-Pei Li,  You-Sheng Lin,  Fenglai Liu,  
 E. Livshits,  A. Luenser,  P. Manohar,  E. Mansoor,  S. F. Manzer,  
 Shan-Ping Mao,  Yuezhi Mao,  N. Mardirossian,  A. V. Marenich,  
 T. Markovich,  L. A. Martinez-Martinez,  S. A. Maurer,  N. J. Mayhall,  
 S. C. McKenzie,  J.-M. Mewes,  P. Morgante,  A. F. Morrison,  
 J. W. Mullinax,  K. Nanda,  T. S. Nguyen-Beck,  R. Olivares-Amaya,  
 J. A. Parkhill,  Zheng Pei,  T. M. Perrine,  F. Plasser,  P. Pokhilko,  
 S. Prager,  A. Prociuk,  E. Ramos,  D. R. Rehn,  F. Rob,  M. Scheurer,  
 M. Schneider,  N. Sergueev,  S. M. Sharada,  S. Sharma,  D. W. Small,  
 T. Stauch,  T. Stein,  Yu-Chuan Su,  A. J. W. Thom,  A. Tkatchenko,  
 T. Tsuchimochi,  N. M. Tubman,  L. Vogt,  M. L. Vidal,  O. Vydrov,  
 M. A. Watson,  J. Wenzel,  M. de Wergifosse,  T. A. Wesolowski,  A. White,  
 J. Witte,  A. Yamada,  Jun Yang,  K. Yao,  S. Yeganeh,  S. R. Yost,  
 Zhi-Qiang You,  A. Zech,  Igor Ying Zhang,  Xing Zhang,  Yan Zhao,  
 Ying Zhu,  B. R. Brooks,  G. K. L. Chan,  C. J. Cramer,  M. S. Gordon,  
 W. J. Hehre,  A. Klamt,  M. W. Schmidt,  C. D. Sherrill,  D. G. Truhlar,  
 A. Aspuru-Guzik,  R. Baer,  A. T. Bell,  N. A. Besley,  Jeng-Da Chai,  
 A. E. DePrince, III,  R. A. DiStasio Jr.,  A. Dreuw,  B. D. Dunietz,  
 T. R. Furlani,  Chao-Ping Hsu,  Yousung Jung,  Jing Kong,  D. S. Lambrecht,  
 WanZhen Liang,  C. Ochsenfeld,  V. A. Rassolov,  L. V. Slipchenko,  
 J. E. Subotnik,  T. Van Voorhis,  J. M. Herbert,  A. I. Krylov,  
 P. M. W. Gill,  M. Head-Gordon

 Contributors to earlier versions of Q-Chem not listed above: 
 R. D. Adamson,  B. Austin,  J. Baker,  G. J. O. Beran,  K. Brandhorst,  
 S. T. Brown,  E. F. C. Byrd,  A. K. Chakraborty,  C.-L. Cheng,  
 Siu Hung Chien,  D. M. Chipman,  D. L. Crittenden,  H. Dachsel,  
 R. J. Doerksen,  A. D. Dutoi,  L. Fusti-Molnar,  W. A. Goddard III,  
 A. Golubeva-Zadorozhnaya,  S. R. Gwaltney,  G. Hawkins,  A. Heyden,  
 S. Hirata,  G. Kedziora,  F. J. Keil,  C. Kelley,  Jihan Kim,  R. A. King,  
 R. Z. Khaliullin,  P. P. Korambath,  W. Kurlancheek,  A. M. Lee,  M. S. Lee,  
 S. V. Levchenko,  Ching Yeh Lin,  D. Liotard,  R. C. Lochan,  I. Lotan,  
 P. E. Maslen,  N. Nair,  D. P. O'Neill,  D. Neuhauser,  E. Neuscamman,  
 C. M. Oana,  R. Olson,  B. Peters,  R. Peverati,  P. A. Pieniazek,  
 Y. M. Rhee,  J. Ritchie,  M. A. Rohrdanz,  E. Rosta,  N. J. Russ,  
 H. F. Schaefer III,  N. E. Schultz,  N. Shenvi,  A. C. Simmonett,  A. Sodt,  
 D. Stuck,  K. S. Thanthiriwatte,  V. Vanovschi,  Tao Wang,  A. Warshel,  
 C. F. Williams,  Q. Wu,  X. Xu,  W. Zhang

 Please cite Q-Chem as follows:
 Y. Shao et al., Mol. Phys. 113, 184-215 (2015)
 DOI: 10.1080/00268976.2014.952696

 Q-Chem 5.2.1 for Intel X86 EM64T Linux

 Parts of Q-Chem use Armadillo 8.300.2 (Tropical Shenanigans).
 http://arma.sourceforge.net/

 Q-Chem begins on Fri Dec 13 10:46:17 2019  

Host: 
0

     Scratch files written to /scratch/taweetham/qchem22129//
NAlpha2: 300
NElect   300
Mult     1
The previous job contains 0 fragments, simply inherited here

Checking the input file for inconsistencies... 	...done.

--------------------------------------------------------------
User input:
--------------------------------------------------------------

$MOLECULE
READ
$END

$REM
   JOB_TYPE 	FREQUENCY
   BASIS 	6-311++G**
   METHOD	B3LYP
   SYM_IGNORE	TRUE
   THRESH	14
   MEM_TOTAL	31000
$END


--------------------------------------------------------------
 ----------------------------------------------------------------
             Standard Nuclear Orientation (Angstroms)
    I     Atom           X                Y                Z
 ----------------------------------------------------------------
    1      I       0.0012906521     0.0000000000     0.0057732878
    2      C      -0.0002614367     0.0000000000     2.1452015249
    3      C       1.2174841102     0.0000000000     2.8563367829
    4      C       1.2112846787     0.0000000000     4.2622333912
    5      C      -0.0125788227     0.0000000000     4.9500955564
    6      C      -1.2261150768     0.0000000000     4.2450516683
    7      C      -1.2249132463     0.0000000000     2.8416986999
    8      Cl     -0.0428859880     0.0000000000     6.6904880057
    9      Br     -2.8539060933     0.0000000000     5.2319514415
   10      I       3.0189822038     0.0000000000     5.4060830077
   11      I      -3.0956513736     0.0000000000     1.7987599049
   12      I       3.0856780643     0.0000000000     1.8031289817
 ----------------------------------------------------------------
 Nuclear Repulsion Energy =        4833.45246148 hartrees
 There are      150 alpha and      150 beta electrons
 Requested basis set is 6-311++G(d,p)
 There are 164 shells and 458 basis functions

 Total QAlloc Memory Limit  31000 MB
 Mega-Array Size       188 MB
 MEM_STATIC part       192 MB

                       Distance Matrix (Angstroms)
             I (  1)   C (  2)   C (  3)   C (  4)   C (  5)   C (  6)
   C (  2)  2.139429
   C (  3)  3.099167  1.410184
   C (  4)  4.425103  2.439194  1.405910
   C (  5)  4.944342  2.804921  2.428349  1.403922
   C (  6)  4.413389  2.431479  2.810642  2.437460  1.403480
   C (  7)  3.089668  1.408858  2.442441  2.820103  2.432096  1.403353
   Cl(  8)  6.684861  4.545486  4.035994  2.733014  1.740656  2.716651
   Br(  9)  5.955257  4.203726  4.713784  4.179250  2.855273  1.903595
   I ( 10)  6.186260  4.444005  3.121955  2.139197  3.065663  4.401005
   I ( 11)  3.578526  3.114717  4.440902  4.961693  4.408657  3.078881
   I ( 12)  3.569865  3.104841  2.144620  3.092013  4.416174  4.955254
             C (  7)   Cl(  8)   Br(  9)   I ( 10)   I ( 11)
   Cl(  8)  4.026210
   Br(  9)  2.892564  3.166885
   I ( 10)  4.958499  3.320351  5.875469
   I ( 11)  2.141818  5.766141  3.441692  7.099403
   I ( 12)  4.433940  5.802947  6.858242  3.603571  6.181331

 A cutoff of  1.0D-14 yielded   8169 shell pairs
 There are     70465 function pairs (     79024 Cartesian)
 Smallest overlap matrix eigenvalue = 5.25E-07
 Linear dependence detected in AO basis
 Tighter screening thresholds may be required for diffuse basis sets
 Use S2THRESH > 14 and THRESH = 14 in case of SCF convergence issues
 Number of orthogonalized atomic orbitals = 456
 Maximum deviation from orthogonality = 2.098E-10
 Guess from superposition of atomic densities
 Warning:  Energy on first SCF cycle will be non-variational
 SAD guess density has 300.000000 electrons

 -----------------------------------------------------------------------
  General SCF calculation program by
  Eric Jon Sundstrom, Paul Horn, Yuezhi Mao, Dmitri Zuev, Alec White,
  David Stuck, Shaama M.S., Shane Yost, Joonho Lee, David Small,
  Daniel Levine, Susi Lehtola, Hugh Burton, Evgeny Epifanovsky,
  Bang C. Huynh
 -----------------------------------------------------------------------
 Exchange:     0.2000 Hartree-Fock + 0.0800 Slater + 0.7200 B88
 Correlation:  0.1900 VWN1RPA + 0.8100 LYP
 Using SG-1 standard quadrature grid
 using 6 threads for integral computing
 -------------------------------------------------------
 OpenMP Integral computing Module                
 Release: version 2.0, May 2017, Q-Chem Inc. Pleasanton 
 -------------------------------------------------------
 A restricted SCF calculation will be
 performed using DIIS
 SCF converges when DIIS error is below 1.0e-08
 ---------------------------------------
  Cycle       Energy         DIIS error
 ---------------------------------------
    1  -30943.2037333866      2.59e-02  
    2  -30941.0304673920      1.63e-03  
    3  -30940.9178449531      2.53e-03  
    4  -30941.0581991604      8.10e-04  
    5  -30941.0783708639      1.37e-04  
    6  -30941.0785422164      9.93e-05  
    7  -30941.0788119466      1.79e-05  
    8  -30941.0788194719      4.38e-06  
    9  -30941.0788198205      1.48e-06  
   10  -30941.0788198654      6.05e-07  
   11  -30941.0788198733      1.58e-07  
   12  -30941.0788198738      1.06e-07  
   13  -30941.0788198745      3.32e-08  
   14  -30941.0788198741      4.07e-09  Convergence criterion met
 ---------------------------------------
 SCF time:   CPU 410.71s  wall 75.00s 
 SCF   energy in the final basis set =   -30941.0788198741
 Total energy in the final basis set =   -30941.0788198741

 --------------------------------------------------------------

                    Orbital Energies (a.u.)
 --------------------------------------------------------------

 Alpha MOs
 -- Occupied --
***********************************-482.8555-176.3189-176.3186-176.3183
********-165.7228-165.7225-165.7221-165.7219-165.7206-165.7204-165.7202
********-165.7199-165.7197-165.7197-165.7194-101.5810 -62.5084 -56.3292
-56.3250 -56.3246 -35.8154 -35.8151 -35.8147 -35.8145 -31.3089 -31.3086
-31.3082 -31.3080 -31.3026 -31.3023 -31.3021 -31.3020 -31.3017 -31.3017
-31.3015 -31.3012 -22.9593 -22.9590 -22.9586 -22.9584 -22.9579 -22.9576
-22.9575 -22.9572 -22.9572 -22.9570 -22.9569 -22.9566 -22.9531 -22.9531
-22.9528 -22.9528 -22.9525 -22.9525 -22.9522 -22.9522 -10.2874 -10.2806
-10.2735 -10.2731 -10.2726 -10.2719  -9.4960  -8.7173  -7.2608  -7.2509
 -7.2500  -6.5496  -6.5358  -6.5347  -6.3648  -6.3645  -6.3642  -6.3639
 -4.7778  -4.7775  -4.7771  -4.7768  -4.7625  -4.7622  -4.7619  -4.7616
 -4.7615  -4.7612  -4.7610  -4.7608  -2.6602  -2.6568  -2.6558  -2.6449
 -2.6447  -2.0433  -2.0430  -2.0427  -2.0425  -2.0391  -2.0387  -2.0383
 -2.0382  -2.0380  -2.0379  -2.0377  -2.0374  -2.0250  -2.0247  -2.0246
 -2.0245  -2.0245  -2.0243  -2.0243  -2.0241  -0.9462  -0.8868  -0.8513
 -0.8011  -0.7732  -0.7078  -0.6880  -0.6715  -0.6557  -0.6046  -0.5973
 -0.5445  -0.5018  -0.4571  -0.4550  -0.4295  -0.4131  -0.3873  -0.3791
 -0.3749  -0.3690  -0.3543  -0.3280  -0.3271  -0.3218  -0.3053  -0.2901
 -0.2880  -0.2840  -0.2686  -0.2609  -0.2585  -0.2382
 -- Virtual --
 -0.1182  -0.0712  -0.0699  -0.0691  -0.0520  -0.0357  -0.0147   0.0013
  0.0140   0.0315   0.0367   0.0475   0.0565   0.0609   0.0651   0.0742
  0.0769   0.0823   0.0860   0.0875   0.0978   0.1072   0.1094   0.1181
  0.1219   0.1316   0.1364   0.1367   0.1535   0.1572   0.1640   0.1744
  0.1777   0.1807   0.1865   0.1899   0.1975   0.1997   0.2017   0.2131
  0.2192   0.2226   0.2239   0.2318   0.2428   0.2527   0.2635   0.2755
  0.2805   0.2884   0.2913   0.3001   0.3210   0.3469   0.3654   0.3713
  0.3733   0.3739   0.3890   0.3955   0.3957   0.3997   0.4119   0.4218
  0.4251   0.4278   0.4293   0.4340   0.4346   0.4485   0.4597   0.4725
  0.4815   0.4904   0.4960   0.5026   0.5070   0.5088   0.5105   0.5132
  0.5224   0.5287   0.5421   0.5575   0.5677   0.5780   0.5829   0.5878
  0.6009   0.6022   0.6151   0.6360   0.6735   0.6797   0.6815   0.7011
  0.7188   0.7258   0.7458   0.7553   0.7554   0.7589   0.7718   0.7768
  0.8105   0.8271   0.8423   0.8506   0.8714   0.8936   0.9199   0.9261
  0.9417   0.9463   0.9773   0.9897   1.0294   1.0599   1.0823   1.0879
  1.1314   1.1515   1.1752   1.1849   1.1965   1.2240   1.2643   1.3097
  1.3217   1.3225   1.3422   1.3487   1.3629   1.3634   1.3861   1.4229
  1.4377   1.4541   1.4596   1.4665   1.4772   1.5082   1.5290   1.5570
  1.5864   1.5917   1.7208   1.7262   1.7613   1.7802   1.8122   1.8177
  1.8449   1.8462   1.9075   1.9983   2.0155   2.0225   2.1055   2.1720
  2.2057   2.2229   2.2503   2.2545   2.2604   2.2862   2.3183   2.4359
  2.4980   2.5499   2.5653   2.6982   2.7056   2.7695   2.8171   2.8238
  2.8638   2.8897   3.0075   3.0393   3.0549   3.1204   3.1802   3.3661
  3.3990   3.6080   3.7942   3.8155   3.9354   3.9569   3.9602   3.9627
  3.9703   3.9828   3.9908   4.0032   4.0181   4.0186   4.0245   4.0356
  4.0543   4.0569   4.0710   4.0972   4.1300   4.1594   4.1946   4.2276
  4.2444   4.2671   4.2965   4.3276   4.3806   4.4005   4.4435   4.4864
  4.6105   4.7868   5.9836   6.0057   6.0214   6.0266   6.0543   6.0573
  6.0903   6.1280   6.1363   6.1519   6.1910   6.2146   6.7412   7.5544
  7.6617   7.7372   9.7655  23.1646  23.7510  23.7534  23.9029  23.9154
 23.9895  25.8189  26.1682  26.6070  27.8208  27.8667  27.9039  27.9877
 28.3278  28.3444  28.3562  28.3676  28.3724  28.3815  28.4067  28.4132
 28.4324  28.4367  28.4425  28.4480  28.5197  28.5291  28.5298  28.5326
 28.5336  28.5378  28.5465  28.5551  28.5552  28.5562  28.5669  28.5771
 28.5826  28.6120  28.6255  28.6470  28.6732  28.7082  28.7356  28.7824
 47.9936 127.8732 127.8856 127.8945 127.9063 127.9138 127.9215 127.9396
127.9561 127.9616 127.9642 127.9890 128.0018 151.6219 151.6618 151.6954
151.7689 215.7580 289.7512 289.8592 289.96181020.80811901.78301901.8249
********1901.9368
 --------------------------------------------------------------

          Ground-State Mulliken Net Atomic Charges

     Atom                 Charge (a.u.)
  ----------------------------------------
      1 I                     0.104443
      2 C                     0.010666
      3 C                    -0.319122
      4 C                    -0.019010
      5 C                     0.004748
      6 C                    -0.326837
      7 C                    -0.082362
      8 Cl                    0.532547
      9 Br                   -0.229289
     10 I                     0.113979
     11 I                     0.105231
     12 I                     0.105006
  ----------------------------------------
  Sum of atomic charges =     0.000000

 -----------------------------------------------------------------
                    Cartesian Multipole Moments
 -----------------------------------------------------------------
    Charge (ESU x 10^10)
                 0.0000
    Dipole Moment (Debye)
         X       0.2172      Y       0.0000      Z      -0.5575
       Tot       0.5983
    Quadrupole Moments (Debye-Ang)
        XX    -169.1535     XY      -0.0000     YY    -180.6702
        XZ       1.8106     YZ      -0.0000     ZZ    -175.8141
    Octopole Moments (Debye-Ang^2)
       XXX     -88.2557    XXY       0.0000    XYY     -33.2350
       YYY       0.0000    XXZ    -528.6523    XYZ       0.0000
       YYZ    -562.6255    XZZ     -18.7962    YZZ      -0.0000
       ZZZ   -1647.2307
    Hexadecapole Moments (Debye-Ang^3)
      XXXX   -5704.2858   XXXY       0.0000   XXYY   -1081.5012
      XYYY      -0.0000   YYYY    -240.6344   XXXZ    -486.7229
      XXYZ      -0.0000   XYYZ    -189.5401   YYYZ      -0.0000
      XXZZ   -3369.6200   XYZZ       0.0000   YYZZ   -2649.9948
      XZZZ    -458.0849   YZZZ      -0.0000   ZZZZ  -15135.7098
 -----------------------------------------------------------------
 Calculating MO derivatives via CPSCF
    1     0    39    0.0135679  
    2     0    39    0.0057572  
    3     0    39    0.0013571  
    4     0    39    0.0002086  
    5    22    17    0.0000293  
    6    37     2    0.0000019  
    7    39     0    0.0000001  Converged
 Time for AOints: 532.6 s (CPU) 89.5 s (wall)
 ------------------------------------------------------------------------------
                     AOints        : Timing summary (seconds)
 ------------------------------------------------------------------------------
     job step          cpu (% of tot)      sys (% of tot)     wall (% of tot)
 ------------------------------------------------------------------------------
  AOints            0.5326E+03 ( 8.9)   0.2100E-04 ( 6.0)   0.8952E+02 ( 8.7)
 ------------------------------------------------------------------------------
   Grand Totals     0.5981E+04          0.3480E-03          0.1028E+04
 ------------------------------------------------------------------------------
 Polarizability Matrix (a.u.)
            1           2           3
    1-293.0110667  -0.0000000  -8.2291329
    2  -0.0000000-127.1914952  -0.0000000
    3  -8.2291329  -0.0000000-273.8580505
 Calculating analytic Hessian of the SCF energy

 Direct stationary perturbation theory relativistic correction:

 rels  =     405.428331752135
 relv  =   -1362.733917366830
 rel2e =     193.943007395825
 E_rel =    -763.362578218870

 Hessian of the SCF Energy
            1           2           3           4           5           6
    1   0.0595424   0.0000000  -0.0001361  -0.0296870  -0.0000000   0.0000136
    2   0.0000000   0.0123722  -0.0000000  -0.0000000  -0.0216345   0.0000000
    3  -0.0001361  -0.0000000   0.1256358   0.0000514  -0.0000000  -0.0673760
    4  -0.0296870  -0.0000000   0.0000514   0.5392519   0.0000000  -0.0011844
    5  -0.0000000  -0.0216345  -0.0000000   0.0000000   0.0986190   0.0000000
    6   0.0000136   0.0000000  -0.0673760  -0.0011844   0.0000000   0.3887596
    7  -0.0010590  -0.0000000  -0.0044171  -0.2209225  -0.0000000  -0.1010680
    8   0.0000000   0.0009792   0.0000000  -0.0000000  -0.0466887  -0.0000000
    9  -0.0144118  -0.0000000  -0.0269638  -0.0579557   0.0000000  -0.1312213
   10  -0.0015360   0.0000000  -0.0024208   0.0272029  -0.0000000  -0.0197440
   11   0.0000000   0.0027469  -0.0000000  -0.0000000   0.0044671  -0.0000000
   12  -0.0005500   0.0000000   0.0019120  -0.0732719  -0.0000000  -0.0285032
   13  -0.0005135  -0.0000000  -0.0001393  -0.0658679  -0.0000000  -0.0006237
   14  -0.0000000  -0.0005693   0.0000000  -0.0000000   0.0011810   0.0000000
   15   0.0000292  -0.0000000  -0.0003944  -0.0008093   0.0000000  -0.0001181
   16  -0.0015661   0.0000000   0.0023519   0.0272016  -0.0000000   0.0215512
   17   0.0000000   0.0027268  -0.0000000   0.0000000   0.0039047  -0.0000000
   18   0.0004664   0.0000000   0.0022016   0.0747510  -0.0000000  -0.0270419
   19  -0.0012306  -0.0000000   0.0046886  -0.2260579  -0.0000000   0.1008673
   20  -0.0000000   0.0011041  -0.0000000   0.0000000  -0.0469051  -0.0000000
   21   0.0147344  -0.0000000  -0.0273291   0.0589280   0.0000000  -0.1315191
   22   0.0000709  -0.0000000   0.0000196   0.0001857  -0.0000000   0.0000581
   23  -0.0000000  -0.0001367   0.0000000  -0.0000000  -0.0008902  -0.0000000
   24  -0.0000163   0.0000000  -0.0008346   0.0000981  -0.0000000  -0.0008257
   25  -0.0000466  -0.0000000  -0.0000581   0.0023816  -0.0000000  -0.0001159
   26   0.0000000   0.0001431  -0.0000000  -0.0000000   0.0033749  -0.0000000
   27   0.0007933   0.0000000  -0.0004391  -0.0023458  -0.0000000  -0.0021052
   28  -0.0000183  -0.0000000   0.0002133   0.0024907  -0.0000000   0.0000198
   29   0.0000000   0.0001256  -0.0000000   0.0000000   0.0026987   0.0000000
   30  -0.0006860   0.0000000  -0.0003125   0.0018910   0.0000000  -0.0017945
   31  -0.0118250   0.0000000   0.0041502  -0.0277555   0.0000000  -0.0108175
   32  -0.0000000   0.0010446   0.0000000  -0.0000000   0.0008841  -0.0000000
   33   0.0112946   0.0000000  -0.0030269  -0.0014758  -0.0000000   0.0009382
   34  -0.0121311  -0.0000000  -0.0043034  -0.0284236   0.0000000   0.0110433
   35  -0.0000000   0.0010981   0.0000000  -0.0000000   0.0009890  -0.0000000
   36  -0.0115313  -0.0000000  -0.0030729   0.0013239   0.0000000   0.0008072
            7           8           9          10          11          12
    1  -0.0010590   0.0000000  -0.0144118  -0.0015360   0.0000000  -0.0005500
    2  -0.0000000   0.0009792  -0.0000000   0.0000000   0.0027469   0.0000000
    3  -0.0044171   0.0000000  -0.0269638  -0.0024208  -0.0000000   0.0019120
    4  -0.2209225  -0.0000000  -0.0579557   0.0272029  -0.0000000  -0.0732719
    5  -0.0000000  -0.0466887   0.0000000  -0.0000000   0.0044671  -0.0000000
    6  -0.1010680  -0.0000000  -0.1312213  -0.0197440  -0.0000000  -0.0285032
    7   0.4284938   0.0000000   0.0566912  -0.0874239   0.0000000   0.0212614
    8   0.0000000   0.1029868   0.0000000  -0.0000000  -0.0470216  -0.0000000
    9   0.0566912   0.0000000   0.5134326  -0.0190434  -0.0000000  -0.2794136
   10  -0.0874239  -0.0000000  -0.0190434   0.4516755   0.0000000  -0.0659921
   11   0.0000000  -0.0470216  -0.0000000   0.0000000   0.1062024   0.0000000
   12   0.0212614  -0.0000000  -0.2794136  -0.0659921   0.0000000   0.5228553
   13   0.0284427  -0.0000000   0.0752740  -0.2392483   0.0000000   0.0549310
   14  -0.0000000   0.0032511  -0.0000000   0.0000000  -0.0503544   0.0000000
   15   0.0215944  -0.0000000  -0.0273273   0.1082630   0.0000000  -0.1335057
   16  -0.0166742   0.0000000  -0.0284547  -0.0559773  -0.0000000   0.0281303
   17  -0.0000000   0.0013326   0.0000000  -0.0000000   0.0052236  -0.0000000
   18  -0.0280468  -0.0000000  -0.0484625  -0.0283351  -0.0000000   0.0554732
   19  -0.0547299  -0.0000000  -0.0275491  -0.0164877  -0.0000000   0.0276043
   20  -0.0000000   0.0040051  -0.0000000  -0.0000000   0.0010752  -0.0000000
   21   0.0267306  -0.0000000   0.0532733   0.0280962   0.0000000  -0.0472622
   22  -0.0026206   0.0000000  -0.0000763  -0.0011775  -0.0000000   0.0243180
   23   0.0000000   0.0039241   0.0000000  -0.0000000   0.0025021  -0.0000000
   24   0.0025586  -0.0000000   0.0022871   0.0055686   0.0000000  -0.0370370
   25  -0.0006239   0.0000000   0.0003850   0.0002964   0.0000000  -0.0044716
   26   0.0000000  -0.0007783   0.0000000  -0.0000000   0.0031725  -0.0000000
   27   0.0002852   0.0000000  -0.0004407  -0.0016519  -0.0000000   0.0002705
   28  -0.0106720   0.0000000  -0.0105877  -0.0638439   0.0000000  -0.0233349
   29  -0.0000000   0.0007933  -0.0000000   0.0000000  -0.0285437   0.0000000
   30  -0.0196730   0.0000000  -0.0154892  -0.0254881  -0.0000000  -0.0388545
   31  -0.0000693  -0.0000000   0.0032691  -0.0007677   0.0000000   0.0000726
   32   0.0000000   0.0027635   0.0000000  -0.0000000  -0.0005923  -0.0000000
   33   0.0013495   0.0000000   0.0006954  -0.0001942  -0.0000000  -0.0004577
   34  -0.0621409   0.0000000   0.0224590  -0.0127125  -0.0000000   0.0113030
   35  -0.0000000  -0.0255469  -0.0000000  -0.0000000   0.0011222  -0.0000000
   36   0.0227340  -0.0000000  -0.0403700   0.0209417  -0.0000000  -0.0154770
           13          14          15          16          17          18
    1  -0.0005135  -0.0000000   0.0000292  -0.0015661   0.0000000   0.0004664
    2  -0.0000000  -0.0005693  -0.0000000   0.0000000   0.0027268   0.0000000
    3  -0.0001393   0.0000000  -0.0003944   0.0023519  -0.0000000   0.0022016
    4  -0.0658679  -0.0000000  -0.0008093   0.0272016   0.0000000   0.0747510
    5  -0.0000000   0.0011810   0.0000000  -0.0000000   0.0039047  -0.0000000
    6  -0.0006237   0.0000000  -0.0001181   0.0215512  -0.0000000  -0.0270419
    7   0.0284427  -0.0000000   0.0215944  -0.0166742  -0.0000000  -0.0280468
    8  -0.0000000   0.0032511  -0.0000000   0.0000000   0.0013326  -0.0000000
    9   0.0752740  -0.0000000  -0.0273273  -0.0284547   0.0000000  -0.0484625
   10  -0.2392483   0.0000000   0.1082630  -0.0559773  -0.0000000  -0.0283351
   11   0.0000000  -0.0503544   0.0000000  -0.0000000   0.0052236  -0.0000000
   12   0.0549310   0.0000000  -0.1335057   0.0281303  -0.0000000   0.0554732
   13   0.5781918   0.0000000   0.0005310  -0.2356176   0.0000000  -0.0542184
   14   0.0000000   0.1078551   0.0000000  -0.0000000  -0.0533414  -0.0000000
   15   0.0005310   0.0000000   0.4871718  -0.1147248  -0.0000000  -0.1366036
   16  -0.2356176  -0.0000000  -0.1147248   0.4939535   0.0000000   0.0451507
   17   0.0000000  -0.0533414  -0.0000000   0.0000000   0.1017475   0.0000000
   18  -0.0542184  -0.0000000  -0.1366036   0.0451507   0.0000000   0.5514980
   19   0.0295983  -0.0000000  -0.0202334  -0.0887952   0.0000000  -0.0247408
   20  -0.0000000   0.0045280  -0.0000000   0.0000000  -0.0492615   0.0000000
   21  -0.0756704  -0.0000000  -0.0288052   0.0217397  -0.0000000  -0.2860335
   22  -0.0374160   0.0000000   0.0023773  -0.0009301   0.0000000  -0.0231886
   23   0.0000000  -0.0230996   0.0000000  -0.0000000   0.0036801  -0.0000000
   24   0.0008400  -0.0000000  -0.1563466  -0.0035936   0.0000000  -0.0391583
   25  -0.0347345   0.0000000   0.0170235  -0.1079310   0.0000000   0.0453339
   26  -0.0000000   0.0031976  -0.0000000   0.0000000  -0.0198368   0.0000000
   27   0.0017102  -0.0000000  -0.0001537   0.0476594   0.0000000  -0.0574618
   28  -0.0285328   0.0000000  -0.0141313   0.0004111  -0.0000000   0.0040834
   29  -0.0000000   0.0020615  -0.0000000   0.0000000   0.0026053   0.0000000
   30  -0.0030808  -0.0000000  -0.0003253   0.0015336  -0.0000000   0.0007918
   31   0.0030012  -0.0000000   0.0001482  -0.0134536   0.0000000  -0.0110828
   32   0.0000000   0.0025759  -0.0000000  -0.0000000   0.0018028   0.0000000
   33   0.0024412   0.0000000  -0.0018391  -0.0214771   0.0000000  -0.0148147
   34   0.0026969   0.0000000  -0.0000674  -0.0006215  -0.0000000  -0.0001732
   35   0.0000000   0.0027145   0.0000000  -0.0000000  -0.0005838  -0.0000000
   36  -0.0019947   0.0000000  -0.0017525   0.0001329   0.0000000  -0.0003887
           19          20          21          22          23          24
    1  -0.0012306  -0.0000000   0.0147344   0.0000709  -0.0000000  -0.0000163
    2  -0.0000000   0.0011041  -0.0000000  -0.0000000  -0.0001367   0.0000000
    3   0.0046886  -0.0000000  -0.0273291   0.0000196   0.0000000  -0.0008346
    4  -0.2260579   0.0000000   0.0589280   0.0001857  -0.0000000   0.0000981
    5  -0.0000000  -0.0469051   0.0000000  -0.0000000  -0.0008902  -0.0000000
    6   0.1008673  -0.0000000  -0.1315191   0.0000581  -0.0000000  -0.0008257
    7  -0.0547299  -0.0000000   0.0267306  -0.0026206   0.0000000   0.0025586
    8  -0.0000000   0.0040051  -0.0000000   0.0000000   0.0039241  -0.0000000
    9  -0.0275491  -0.0000000   0.0532733  -0.0000763   0.0000000   0.0022871
   10  -0.0164877  -0.0000000   0.0280962  -0.0011775  -0.0000000   0.0055686
   11  -0.0000000   0.0010752   0.0000000  -0.0000000   0.0025021   0.0000000
   12   0.0276043  -0.0000000  -0.0472622   0.0243180  -0.0000000  -0.0370370
   13   0.0295983  -0.0000000  -0.0756704  -0.0374160   0.0000000   0.0008400
   14  -0.0000000   0.0045280  -0.0000000   0.0000000  -0.0230996  -0.0000000
   15  -0.0202334  -0.0000000  -0.0288052   0.0023773   0.0000000  -0.1563466
   16  -0.0887952   0.0000000   0.0217397  -0.0009301  -0.0000000  -0.0035936
   17   0.0000000  -0.0492615  -0.0000000   0.0000000   0.0036801   0.0000000
   18  -0.0247408   0.0000000  -0.2860335  -0.0231886  -0.0000000  -0.0391583
   19   0.4367160   0.0000000  -0.0604166  -0.0028464  -0.0000000  -0.0029183
   20   0.0000000   0.1029481   0.0000000  -0.0000000   0.0036349   0.0000000
   21  -0.0604166   0.0000000   0.5244129   0.0000558   0.0000000   0.0026133
   22  -0.0028464  -0.0000000   0.0000558   0.0674145  -0.0000000  -0.0018714
   23  -0.0000000   0.0036349   0.0000000  -0.0000000   0.0097328  -0.0000000
   24  -0.0029183   0.0000000   0.0026133  -0.0018714  -0.0000000   0.2315172
   25  -0.0131708  -0.0000000   0.0120243  -0.0103511   0.0000000  -0.0018585
   26   0.0000000   0.0017375  -0.0000000   0.0000000   0.0000211   0.0000000
   27   0.0258399  -0.0000000  -0.0186637  -0.0107812   0.0000000  -0.0001165
   28  -0.0006319  -0.0000000  -0.0002299  -0.0122401   0.0000000   0.0012932
   29  -0.0000000  -0.0005650  -0.0000000  -0.0000000   0.0003434   0.0000000
   30  -0.0000516  -0.0000000  -0.0006371   0.0091236   0.0000000  -0.0006904
   31  -0.0621729   0.0000000  -0.0227718  -0.0000565  -0.0000000  -0.0001465
   32   0.0000000  -0.0250750   0.0000000   0.0000000   0.0001274   0.0000000
   33  -0.0218174   0.0000000  -0.0406412  -0.0008730   0.0000000  -0.0007867
   34  -0.0001913   0.0000000  -0.0032199  -0.0000327   0.0000000   0.0000461
   35   0.0000000   0.0027736   0.0000000   0.0000000   0.0001606  -0.0000000
   36  -0.0012732   0.0000000   0.0005915   0.0008381   0.0000000  -0.0006220
           25          26          27          28          29          30
    1  -0.0000466   0.0000000   0.0007933  -0.0000183   0.0000000  -0.0006860
    2  -0.0000000   0.0001431   0.0000000  -0.0000000   0.0001256   0.0000000
    3  -0.0000581  -0.0000000  -0.0004391   0.0002133  -0.0000000  -0.0003125
    4   0.0023816  -0.0000000  -0.0023458   0.0024907   0.0000000   0.0018910
    5  -0.0000000   0.0033749  -0.0000000  -0.0000000   0.0026987   0.0000000
    6  -0.0001159  -0.0000000  -0.0021052   0.0000198   0.0000000  -0.0017945
    7  -0.0006239   0.0000000   0.0002852  -0.0106720  -0.0000000  -0.0196730
    8   0.0000000  -0.0007783   0.0000000   0.0000000   0.0007933   0.0000000
    9   0.0003850   0.0000000  -0.0004407  -0.0105877  -0.0000000  -0.0154892
   10   0.0002964  -0.0000000  -0.0016519  -0.0638439   0.0000000  -0.0254881
   11   0.0000000   0.0031725  -0.0000000   0.0000000  -0.0285437  -0.0000000
   12  -0.0044716  -0.0000000   0.0002705  -0.0233349   0.0000000  -0.0388545
   13  -0.0347345  -0.0000000   0.0017102  -0.0285328  -0.0000000  -0.0030808
   14   0.0000000   0.0031976  -0.0000000   0.0000000   0.0020615  -0.0000000
   15   0.0170235  -0.0000000  -0.0001537  -0.0141313  -0.0000000  -0.0003253
   16  -0.1079310   0.0000000   0.0476594   0.0004111   0.0000000   0.0015336
   17   0.0000000  -0.0198368   0.0000000  -0.0000000   0.0026053  -0.0000000
   18   0.0453339   0.0000000  -0.0574618   0.0040834   0.0000000   0.0007918
   19  -0.0131708   0.0000000   0.0258399  -0.0006319  -0.0000000  -0.0000516
   20  -0.0000000   0.0017375  -0.0000000  -0.0000000  -0.0005650  -0.0000000
   21   0.0120243  -0.0000000  -0.0186637  -0.0002299  -0.0000000  -0.0006371
   22  -0.0103511   0.0000000  -0.0107812  -0.0122401  -0.0000000   0.0091236
   23   0.0000000   0.0000211   0.0000000   0.0000000   0.0003434   0.0000000
   24  -0.0018585   0.0000000  -0.0001165   0.0012932   0.0000000  -0.0006904
   25   0.1642194   0.0000000  -0.0636498  -0.0009606   0.0000000   0.0003828
   26   0.0000000   0.0084358   0.0000000   0.0000000   0.0000862  -0.0000000
   27  -0.0636498   0.0000000   0.0933543  -0.0003287   0.0000000   0.0001615
   28  -0.0009606   0.0000000  -0.0003287   0.1130138  -0.0000000   0.0392987
   29   0.0000000   0.0000862   0.0000000  -0.0000000   0.0195876   0.0000000
   30   0.0003828  -0.0000000   0.0001615   0.0392987   0.0000000   0.0723584
   31   0.0013746  -0.0000000   0.0021478  -0.0002944   0.0000000  -0.0002206
   32   0.0000000   0.0005705   0.0000000   0.0000000  -0.0000999   0.0000000
   33  -0.0052548   0.0000000  -0.0142756  -0.0001295  -0.0000000  -0.0001102
   34  -0.0004534  -0.0000000   0.0003214   0.0012783  -0.0000000  -0.0030297
   35  -0.0000000  -0.0001241  -0.0000000   0.0000000   0.0009070  -0.0000000
   36   0.0002594  -0.0000000  -0.0001302   0.0038336   0.0000000  -0.0150981
           31          32          33          34          35          36
    1  -0.0118250  -0.0000000   0.0112946  -0.0121311  -0.0000000  -0.0115313
    2   0.0000000   0.0010446   0.0000000  -0.0000000   0.0010981  -0.0000000
    3   0.0041502   0.0000000  -0.0030269  -0.0043034   0.0000000  -0.0030729
    4  -0.0277555  -0.0000000  -0.0014758  -0.0284236  -0.0000000   0.0013239
    5   0.0000000   0.0008841  -0.0000000   0.0000000   0.0009890   0.0000000
    6  -0.0108175  -0.0000000   0.0009382   0.0110433  -0.0000000   0.0008072
    7  -0.0000693   0.0000000   0.0013495  -0.0621409  -0.0000000   0.0227340
    8  -0.0000000   0.0027635   0.0000000   0.0000000  -0.0255469  -0.0000000
    9   0.0032691   0.0000000   0.0006954   0.0224590  -0.0000000  -0.0403700
   10  -0.0007677  -0.0000000  -0.0001942  -0.0127125  -0.0000000   0.0209417
   11   0.0000000  -0.0005923  -0.0000000  -0.0000000   0.0011222  -0.0000000
   12   0.0000726  -0.0000000  -0.0004577   0.0113030  -0.0000000  -0.0154770
   13   0.0030012   0.0000000   0.0024412   0.0026969   0.0000000  -0.0019947
   14  -0.0000000   0.0025759   0.0000000   0.0000000   0.0027145   0.0000000
   15   0.0001482  -0.0000000  -0.0018391  -0.0000674   0.0000000  -0.0017525
   16  -0.0134536  -0.0000000  -0.0214771  -0.0006215  -0.0000000   0.0001329
   17   0.0000000   0.0018028   0.0000000  -0.0000000  -0.0005838   0.0000000
   18  -0.0110828   0.0000000  -0.0148147  -0.0001732  -0.0000000  -0.0003887
   19  -0.0621729   0.0000000  -0.0218174  -0.0001913   0.0000000  -0.0012732
   20   0.0000000  -0.0250750   0.0000000   0.0000000   0.0027736   0.0000000
   21  -0.0227718   0.0000000  -0.0406412  -0.0032199   0.0000000   0.0005915
   22  -0.0000565   0.0000000  -0.0008730  -0.0000327   0.0000000   0.0008381
   23  -0.0000000   0.0001274   0.0000000   0.0000000   0.0001606   0.0000000
   24  -0.0001465   0.0000000  -0.0007867   0.0000461  -0.0000000  -0.0006220
   25   0.0013746   0.0000000  -0.0052548  -0.0004534  -0.0000000   0.0002594
   26  -0.0000000   0.0005705   0.0000000  -0.0000000  -0.0001241  -0.0000000
   27   0.0021478   0.0000000  -0.0142756   0.0003214  -0.0000000  -0.0001302
   28  -0.0002944   0.0000000  -0.0001295   0.0012783   0.0000000   0.0038336
   29   0.0000000  -0.0000999  -0.0000000  -0.0000000   0.0009070   0.0000000
   30  -0.0002206   0.0000000  -0.0001102  -0.0030297  -0.0000000  -0.0150981
   31   0.1124967  -0.0000000   0.0356963  -0.0004777  -0.0000000  -0.0004450
   32  -0.0000000   0.0158902  -0.0000000   0.0000000   0.0001082   0.0000000
   33   0.0356963  -0.0000000   0.0741945   0.0004403   0.0000000   0.0001239
   34  -0.0004777   0.0000000   0.0004403   0.1132094   0.0000000  -0.0348194
   35  -0.0000000   0.0001082   0.0000000   0.0000000   0.0163815  -0.0000000
   36  -0.0004450   0.0000000   0.0001239  -0.0348194  -0.0000000   0.0753889
 **********************************************************************
 **                                                                  **
 **                       VIBRATIONAL ANALYSIS                       **
 **                       --------------------                       **
 **                                                                  **
 **        VIBRATIONAL FREQUENCIES (CM**-1) AND NORMAL MODES         **
 **     FORCE CONSTANTS (mDYN/ANGSTROM) AND REDUCED MASSES (AMU)     **
 **                  INFRARED INTENSITIES (KM/MOL)                   **
 **                                                                  **
 **********************************************************************


 Mode:                 1                      2                      3
 Frequency:        39.85                  41.39                  56.37
 Force Cnst:      0.0726                 0.0949                 0.0944
 Red. Mass:      77.6523                94.0558                50.4399
 IR Active:          YES                    YES                    YES
 IR Intens:        0.000                  0.000                  0.001
 Raman Active:       YES                    YES                    YES
               X      Y      Z        X      Y      Z        X      Y      Z
 I         -0.000 -0.318  0.000    0.000 -0.423 -0.000   -0.000 -0.143  0.000
 C         -0.000 -0.049  0.000   -0.000 -0.023 -0.000    0.000 -0.005  0.000
 C         -0.000  0.080  0.000   -0.000  0.031 -0.000    0.000  0.028 -0.000
 C          0.000 -0.106  0.000   -0.000  0.062 -0.000   -0.000  0.030 -0.000
 C          0.000 -0.176  0.000    0.000 -0.124  0.000   -0.000  0.231 -0.000
 C          0.000  0.049 -0.000    0.000 -0.095  0.000   -0.000  0.057 -0.000
 C         -0.000 -0.003 -0.000   -0.000  0.112 -0.000    0.000 -0.002  0.000
 Cl        -0.000 -0.582  0.000    0.000 -0.434  0.000   -0.000  0.856 -0.000
 Br         0.000  0.499 -0.000    0.000 -0.473  0.000   -0.000 -0.219  0.000
 I          0.000 -0.220  0.000   -0.000  0.240 -0.000   -0.000 -0.287 -0.000
 I         -0.000 -0.048 -0.000   -0.000  0.555 -0.000    0.000  0.070  0.000
 I         -0.000  0.455 -0.000   -0.000  0.045  0.000    0.000  0.228 -0.000
 TransDip   0.000  0.001  0.000   -0.000 -0.000  0.000    0.000 -0.001 -0.000

 Mode:                 4                      5                      6
 Frequency:       116.59                 118.78                 128.48
 Force Cnst:      0.7377                 0.8467                 1.1697
 Red. Mass:      92.1121               101.8606               120.2709
 IR Active:          YES                    YES                    YES
 IR Intens:        0.585                  0.445                  0.056
 Raman Active:       YES                    YES                    YES
               X      Y      Z        X      Y      Z        X      Y      Z
 I         -0.228 -0.000 -0.295   -0.167  0.000  0.296    0.720  0.000 -0.023
 C          0.127  0.000 -0.167    0.033 -0.000  0.211   -0.049 -0.000  0.002
 C          0.170  0.000 -0.168    0.031 -0.000  0.164   -0.076  0.000 -0.003
 C          0.141 -0.000 -0.130    0.067 -0.000  0.176   -0.070  0.000 -0.012
 C          0.135  0.000 -0.150    0.035  0.000  0.163   -0.056 -0.000 -0.003
 C          0.161 -0.000 -0.132    0.021  0.000  0.156   -0.055 -0.000  0.022
 C          0.145 -0.000 -0.117    0.057  0.000  0.164   -0.070 -0.000  0.004
 Cl         0.022 -0.000 -0.152   -0.010  0.000  0.174   -0.028 -0.000  0.002
 Br         0.249  0.000 -0.049   -0.066 -0.000  0.014    0.068  0.000  0.270
 I         -0.241  0.000  0.542    0.109  0.000  0.251   -0.237 -0.000  0.056
 I          0.008  0.000  0.191    0.447  0.000 -0.325   -0.151 -0.000  0.188
 I          0.217  0.000 -0.284   -0.369 -0.000 -0.376   -0.331  0.000 -0.390
 TransDip  -0.019 -0.000  0.016   -0.006  0.000 -0.021    0.008 -0.000  0.000

 Mode:                 7                      8                      9
 Frequency:       137.74                 150.19                 151.91
 Force Cnst:      0.9540                 1.4905                 1.5523
 Red. Mass:      85.3420               112.1536               114.1752
 IR Active:          YES                    YES                    YES
 IR Intens:        0.086                  0.005                  0.000
 Raman Active:       YES                    YES                    YES
               X      Y      Z        X      Y      Z        X      Y      Z
 I         -0.060 -0.000 -0.205   -0.060 -0.000  0.084   -0.011 -0.000  0.556
 C         -0.107  0.000 -0.063    0.060 -0.000  0.016   -0.005 -0.000  0.108
 C         -0.107  0.000 -0.071    0.026  0.000 -0.057    0.122 -0.000 -0.076
 C         -0.066  0.000 -0.085   -0.178  0.000 -0.075    0.019  0.000 -0.100
 C          0.006 -0.000 -0.041   -0.108  0.000  0.054   -0.021  0.000 -0.125
 C         -0.031 -0.000  0.036   -0.061 -0.000  0.110   -0.093  0.000 -0.024
 C         -0.099 -0.000 -0.005    0.133 -0.000  0.129   -0.118  0.000 -0.010
 Cl         0.255  0.000 -0.032   -0.089 -0.000  0.056    0.042 -0.000 -0.123
 Br         0.357  0.000  0.689   -0.145  0.000  0.042    0.021  0.000  0.188
 I         -0.206 -0.000 -0.033   -0.537 -0.000 -0.374   -0.174  0.000 -0.040
 I          0.075 -0.000 -0.366    0.546  0.000  0.290   -0.329 -0.000 -0.279
 I         -0.062  0.000  0.205    0.177  0.000 -0.058    0.498  0.000 -0.299
 TransDip   0.009 -0.000  0.003   -0.002  0.000 -0.001    0.000  0.000 -0.000

 Mode:                10                     11                     12
 Frequency:       192.50                 192.52                 220.88
 Force Cnst:      1.4143                 0.2907                 1.1030
 Red. Mass:      64.7770                13.3113                38.3696
 IR Active:          YES                    YES                    YES
 IR Intens:        0.197                  0.987                  0.002
 Raman Active:       YES                    YES                    YES
               X      Y      Z        X      Y      Z        X      Y      Z
 I         -0.021 -0.000  0.246    0.000 -0.029 -0.000    0.021 -0.000 -0.028
 C          0.061  0.000 -0.089   -0.000  0.407  0.000   -0.054  0.000  0.023
 C          0.025  0.000 -0.074   -0.000  0.372  0.000   -0.015  0.000 -0.049
 C          0.112  0.000 -0.122   -0.000  0.361  0.000    0.009  0.000 -0.075
 C          0.193  0.000 -0.150   -0.000  0.399  0.000    0.071  0.000  0.038
 C          0.282  0.000 -0.209   -0.000  0.448  0.000   -0.029 -0.000  0.146
 C          0.103  0.000 -0.154   -0.000  0.428  0.000   -0.022 -0.000  0.104
 Cl         0.284 -0.000 -0.182   -0.000 -0.116  0.000    0.923 -0.000  0.059
 Br         0.542 -0.000 -0.394   -0.000 -0.058  0.000   -0.276  0.000 -0.076
 I         -0.201 -0.000 -0.038    0.000 -0.047  0.000   -0.074 -0.000  0.052
 I         -0.046 -0.000  0.016    0.000 -0.051 -0.000   -0.023 -0.000 -0.023
 I         -0.220 -0.000  0.147    0.000 -0.033 -0.000   -0.003 -0.000  0.013
 TransDip  -0.009 -0.000  0.011    0.000 -0.032 -0.000   -0.001 -0.000 -0.001

 Mode:                13                     14                     15
 Frequency:       273.64                 330.70                 337.56
 Force Cnst:      1.2334                 0.7895                 0.8199
 Red. Mass:      27.9565                12.2529                12.2126
 IR Active:          YES                    YES                    YES
 IR Intens:        0.268                  0.408                  0.001
 Raman Active:       YES                    YES                    YES
               X      Y      Z        X      Y      Z        X      Y      Z
 I         -0.006 -0.000 -0.084    0.000 -0.019  0.000   -0.000  0.011 -0.000
 C          0.045  0.000  0.140   -0.000  0.503 -0.000    0.000 -0.336  0.000
 C          0.002  0.000  0.224   -0.000  0.538 -0.000   -0.000  0.259 -0.000
 C         -0.026 -0.000  0.281    0.000  0.082 -0.000   -0.000  0.590 -0.000
 C          0.045 -0.000  0.454    0.000 -0.415 -0.000    0.000  0.349  0.000
 C          0.147 -0.000  0.232    0.000 -0.520  0.000    0.000 -0.203  0.000
 C          0.082  0.000  0.185   -0.000 -0.048  0.000    0.000 -0.551  0.000
 Cl        -0.020  0.000  0.683   -0.000  0.065 -0.000   -0.000 -0.053  0.000
 Br         0.125 -0.000 -0.117   -0.000  0.027  0.000    0.000  0.012 -0.000
 I         -0.063  0.000 -0.056    0.000 -0.005  0.000    0.000 -0.025  0.000
 I         -0.074 -0.000 -0.066    0.000  0.000  0.000   -0.000  0.020 -0.000
 I          0.042 -0.000 -0.054    0.000 -0.023  0.000   -0.000 -0.009 -0.000
 TransDip  -0.001 -0.000 -0.017   -0.000 -0.020  0.000   -0.000  0.001 -0.000

 Mode:                16                     17                     18
 Frequency:       471.68                 538.40                 552.59
 Force Cnst:      1.8027                 2.5283                 2.2249
 Red. Mass:      13.7518                14.8035                12.3667
 IR Active:          YES                    YES                    YES
 IR Intens:       11.084                 23.002                  1.806
 Raman Active:       YES                    YES                    YES
               X      Y      Z        X      Y      Z        X      Y      Z
 I         -0.017 -0.000 -0.014    0.002 -0.000 -0.044    0.013 -0.000 -0.004
 C          0.484  0.000  0.120   -0.107  0.000  0.515   -0.340  0.000  0.042
 C          0.474  0.000  0.139   -0.063  0.000  0.438   -0.132 -0.000 -0.318
 C          0.362  0.000  0.127   -0.028 -0.000  0.383    0.289 -0.000 -0.306
 C          0.286 -0.000  0.009   -0.101  0.000  0.141    0.457  0.000  0.017
 C          0.263 -0.000  0.039   -0.126 -0.000  0.282    0.259 -0.000  0.365
 C          0.422 -0.000  0.037   -0.179 -0.000  0.351   -0.142  0.000  0.383
 Cl        -0.048  0.000 -0.091    0.026 -0.000 -0.298   -0.095 -0.000 -0.024
 Br        -0.087  0.000  0.044    0.058  0.000 -0.049   -0.023 -0.000 -0.019
 I         -0.043  0.000 -0.027   -0.008  0.000 -0.015   -0.013  0.000  0.006
 I         -0.047  0.000 -0.019   -0.000  0.000 -0.008    0.000 -0.000 -0.015
 I         -0.043 -0.000  0.013    0.021 -0.000 -0.019    0.002  0.000  0.013
 TransDip   0.103 -0.000  0.027   -0.036  0.000  0.149    0.039  0.000  0.019

 Mode:                19                     20                     21
 Frequency:       572.07                 576.82                 679.28
 Force Cnst:      2.3227                 2.3645                 3.2666
 Red. Mass:      12.0460                12.0615                12.0157
 IR Active:          YES                    YES                    YES
 IR Intens:        0.262                  0.017                  0.001
 Raman Active:       YES                    YES                    YES
               X      Y      Z        X      Y      Z        X      Y      Z
 I         -0.000  0.002 -0.000   -0.000 -0.009  0.000    0.000  0.003 -0.000
 C          0.000 -0.181  0.000    0.000  0.569 -0.000    0.000 -0.343  0.000
 C          0.000 -0.371  0.000    0.000 -0.485  0.000    0.000  0.364 -0.000
 C         -0.000  0.563  0.000   -0.000 -0.066  0.000    0.000 -0.431 -0.000
 C         -0.000 -0.163  0.000   -0.000  0.517 -0.000    0.000  0.472 -0.000
 C         -0.000 -0.388  0.000   -0.000 -0.371 -0.000   -0.000 -0.440 -0.000
 C          0.000  0.578 -0.000    0.000 -0.171 -0.000   -0.000  0.384 -0.000
 Cl         0.000  0.012 -0.000    0.000 -0.038  0.000   -0.000 -0.018  0.000
 Br         0.000  0.011 -0.000    0.000  0.011  0.000    0.000  0.006 -0.000
 I          0.000 -0.012 -0.000    0.000  0.002 -0.000   -0.000  0.004 -0.000
 I         -0.000 -0.011  0.000   -0.000  0.003  0.000    0.000 -0.003  0.000
 I         -0.000  0.007 -0.000   -0.000  0.008 -0.000   -0.000 -0.004  0.000
 TransDip  -0.000 -0.016  0.000   -0.000  0.004 -0.000   -0.000 -0.001 -0.000

 Mode:                22                     23                     24
 Frequency:       744.18                 770.06                 994.75
 Force Cnst:      4.0043                 4.3936                 7.0579
 Red. Mass:      12.2723                12.5755                12.1060
 IR Active:          YES                    YES                    YES
 IR Intens:        0.322                  1.617                  0.913
 Raman Active:       YES                    YES                    YES
               X      Y      Z        X      Y      Z        X      Y      Z
 I         -0.002  0.000 -0.002    0.001 -0.000 -0.013   -0.000 -0.000 -0.003
 C         -0.182  0.000  0.077    0.038  0.000  0.503    0.003  0.000  0.355
 C         -0.205 -0.000  0.278    0.460  0.000 -0.173    0.260  0.000 -0.149
 C          0.458  0.000  0.282    0.158  0.000 -0.215   -0.411 -0.000 -0.180
 C          0.248  0.000 -0.140   -0.083 -0.000 -0.421    0.042  0.000  0.444
 C          0.215 -0.000 -0.350   -0.370  0.000 -0.039    0.461 -0.000 -0.196
 C         -0.401 -0.000 -0.370   -0.299 -0.000  0.022   -0.287 -0.000 -0.217
 Cl         0.009 -0.000  0.055   -0.004  0.000  0.142    0.000 -0.000 -0.054
 Br        -0.035  0.000  0.018    0.025  0.000 -0.016   -0.018  0.000  0.011
 I         -0.017 -0.000 -0.009    0.000  0.000 -0.001    0.005 -0.000  0.003
 I          0.016  0.000  0.010    0.006  0.000  0.006    0.003  0.000  0.002
 I          0.010 -0.000 -0.004   -0.012 -0.000  0.009   -0.003 -0.000  0.001
 TransDip   0.008 -0.000 -0.016   -0.012 -0.000 -0.039   -0.013  0.000 -0.028

 Mode:                25                     26                     27
 Frequency:      1093.55                1212.27                1269.53
 Force Cnst:      8.5352                10.3905                11.4151
 Red. Mass:      12.1139                12.0002                12.0211
 IR Active:          YES                    YES                    YES
 IR Intens:        0.666                  1.936                126.769
 Raman Active:       YES                    YES                    YES
               X      Y      Z        X      Y      Z        X      Y      Z
 I         -0.000 -0.000 -0.006   -0.001 -0.000 -0.000   -0.002 -0.000  0.001
 C          0.022  0.000  0.451    0.484  0.000  0.016    0.276 -0.000 -0.276
 C         -0.433 -0.000  0.178   -0.249 -0.000 -0.344    0.089  0.000  0.452
 C         -0.233 -0.000 -0.257   -0.196  0.000  0.308   -0.364 -0.000 -0.184
 C          0.043 -0.000 -0.400    0.410 -0.000  0.018    0.254 -0.000 -0.344
 C          0.248  0.000 -0.235   -0.219 -0.000 -0.296    0.126  0.000  0.361
 C          0.402  0.000  0.117   -0.230  0.000  0.307   -0.371 -0.000 -0.048
 Cl        -0.002  0.000  0.057    0.000  0.000 -0.001   -0.011  0.000  0.025
 Br        -0.014 -0.000  0.010    0.001  0.000 -0.001   -0.001 -0.000 -0.005
 I          0.005  0.000  0.004   -0.000  0.000  0.000    0.003  0.000  0.001
 I         -0.006 -0.000 -0.003    0.000 -0.000  0.000    0.002 -0.000  0.000
 I          0.006  0.000 -0.003    0.000 -0.000 -0.000   -0.000  0.000 -0.003
 TransDip   0.012 -0.000 -0.023   -0.041 -0.000  0.017   -0.224  0.000 -0.283

 Mode:                28                     29                     30
 Frequency:      1276.84                1474.47                1479.97
 Force Cnst:     11.5547                15.3730                15.4870
 Red. Mass:      12.0292                12.0015                12.0008
 IR Active:          YES                    YES                    YES
 IR Intens:      159.011                  0.111                  0.022
 Raman Active:       YES                    YES                    YES
               X      Y      Z        X      Y      Z        X      Y      Z
 I          0.002 -0.000  0.001    0.001  0.000 -0.000    0.000  0.000  0.001
 C         -0.284 -0.000 -0.218   -0.471 -0.000 -0.017   -0.048 -0.000  0.190
 C          0.333  0.000 -0.093    0.275  0.000  0.171   -0.078 -0.000 -0.401
 C         -0.173  0.000  0.385   -0.297  0.000  0.066   -0.187 -0.000  0.458
 C         -0.198 -0.000 -0.357    0.578  0.000  0.046    0.068  0.000 -0.274
 C          0.397 -0.000 -0.229   -0.364 -0.000 -0.169    0.108  0.000  0.477
 C         -0.048  0.000  0.441    0.272 -0.000 -0.090    0.135 -0.000 -0.462
 Cl         0.010  0.000  0.026   -0.006 -0.000 -0.001   -0.001 -0.000  0.001
 Br        -0.010  0.000  0.005    0.001  0.000  0.001   -0.001 -0.000 -0.002
 I          0.001  0.000 -0.002   -0.001 -0.000 -0.001    0.001 -0.000 -0.000
 I         -0.000  0.000 -0.003    0.001  0.000  0.001   -0.001 -0.000  0.001
 I         -0.002 -0.000  0.000    0.001 -0.000 -0.001    0.001  0.000  0.000
 TransDip   0.270 -0.000 -0.300    0.010 -0.000  0.005    0.005  0.000 -0.000

 STANDARD THERMODYNAMIC QUANTITIES AT   298.15 K  AND     1.00 ATM

   This Molecule has  0 Imaginary Frequencies
   Zero point vibrational energy:       23.153 kcal/mol

   Atom    1 Element I  Has Mass  126.90440
   Atom    2 Element C  Has Mass   12.00000
   Atom    3 Element C  Has Mass   12.00000
   Atom    4 Element C  Has Mass   12.00000
   Atom    5 Element C  Has Mass   12.00000
   Atom    6 Element C  Has Mass   12.00000
   Atom    7 Element C  Has Mass   12.00000
   Atom    8 Element Cl Has Mass   34.96885
   Atom    9 Element Br Has Mass   78.91830
   Atom   10 Element I  Has Mass  126.90440
   Atom   11 Element I  Has Mass  126.90440
   Atom   12 Element I  Has Mass  126.90440
   Molecular Mass:   693.504750 amu
   Principal axes and moments of inertia in amu*Bohr^2:
                             1           2           3
    Eigenvalues --    10889.51570 15745.28029 26634.79599
          X               0.94387    -0.33031     0.00000
          Y              -0.00000     0.00000     1.00000
          Z               0.33031     0.94387     0.00000
   Rotational Symmetry Number is   1
   The Molecule is an Asymmetric Top
   Translational Enthalpy:        0.889 kcal/mol
   Rotational Enthalpy:           0.889 kcal/mol
   Vibrational Enthalpy:         29.961 kcal/mol
   gas constant (RT):             0.592 kcal/mol
   Translational Entropy:        45.490  cal/mol.K
   Rotational Entropy:           36.766  cal/mol.K
   Vibrational Entropy:          46.788  cal/mol.K

   Total Enthalpy:               32.331 kcal/mol
   Total Entropy:               129.045  cal/mol.K

 ======================================================================

 STANDARD THERMODYNAMIC QUANTITIES FOR ANHARMONIC VIBRATION -- TOSH

   Zero point vibrational energy: ************ kcal/mol

   Vibrational Enthalpy:       Infinity kcal/mol
   Vibrational Entropy:             NaN  cal/mol.K

   Total Enthalpy:             Infinity kcal/mol
   Total Entropy:                   NaN  cal/mol.K

 ======================================================================

 STANDARD THERMODYNAMIC QUANTITIES FOR ANHARMONIC VIBRATION -- VPT2

   Zero point vibrational energy: ************ kcal/mol

   Vibrational Enthalpy:       Infinity kcal/mol
   Vibrational Entropy:             NaN  cal/mol.K

   Total Enthalpy:             Infinity kcal/mol
   Total Entropy:                   NaN  cal/mol.K

 ======================================================================

Archival summary:
1\1\february\FREQ\ProcedureUnspecified\BasisUnspecified\4r1l16\taweetha\FriDec1311:09:022019FriDec1311:09:022019\0\\#,FREQ,ProcedureUnspecified,BasisUnspecified,\\0,1\I\C,1,2.13943\C,2,1.40886,1,119.67\C,3,1.40335,2,119.677,1,-180,0\C,4,1.40348,3,120.107,2,-0,0\C,5,1.40392,4,120.506,3,-0,0\C,6,1.40591,5,119.59,4,-0,0\Cl,5,1.74066,4,119.158,3,-180,0\Br,4,1.9036,3,121.277,2,-180,0\I,6,2.1392,5,118.338,4,-180,0\I,3,2.14182,2,121.232,1,-0,0\I,7,2.14462,6,119.665,5,-180,0\\\@

 Total job time:  1365.87s(wall), 7832.09s(cpu) 
 Fri Dec 13 11:09:02 2019

        *************************************************************
        *                                                           *
        *  Thank you very much for using Q-Chem.  Have a nice day.  *
        *                                                           *
        *************************************************************
