# Supplementary material for: Geometric and energetic data from quantum chemical calculations of halobenzenes and xylenes
Source: Data Brief. 2020 Mar 5;30:105386. doi: 10.1016/j.dib.2020.105386 (PMC7114895; doi:10.1016/j.dib.2020.105386)
Supplement: Supplementary file 1 [file mmc1.zip › halobenzene/B3LYP/ClClBrBrBrBr.out]

                  Welcome to Q-Chem
     A Quantum Leap Into The Future Of Chemistry


 Q-Chem 5.2 (devel), Q-Chem, Inc., Pleasanton, CA (2019)

 Yihan Shao,  Zhengting Gan,  E. Epifanovsky,  A. T. B. Gilbert,  M. Wormit,  
 J. Kussmann,  A. W. Lange,  A. Behn,  Jia Deng,  Xintian Feng,  D. Ghosh,  
 M. Goldey,  P. R. Horn,  L. D. Jacobson,  I. Kaliman,  T. Kus,  A. Landau,  
 Jie Liu,  E. I. Proynov,  R. M. Richard,  R. P. Steele,  E. J. Sundstrom,  
 H. L. Woodcock III,  P. M. Zimmerman,  D. Zuev,  B. Albrecht,  E. Alguire,  
 S. A. Baeppler,  D. Barton,  Z. Benda,  Y. A. Bernard,  E. J. Berquist,  
 K. B. Bravaya,  H. Burton,  D. Casanova,  Chun-Min Chang,  Yunqing Chen,  
 A. Chien,  K. D. Closser,  M. P. Coons,  S. Coriani,  S. Dasgupta,  
 A. L. Dempwolff,  M. Diedenhofen,  Hainam Do,  R. G. Edgar,  Po-Tung Fang,  
 S. Faraji,  S. Fatehi,  Qingguo Feng,  K. D. Fenk,  J. Fosso-Tande,  
 J. Gayvert,  Qinghui Ge,  A. Ghysels,  G. Gidofalvi,  J. Gomes,  
 J. Gonthier,  A. Gunina,  D. Hait,  M. W. D. Hanson-Heine,  
 P. H. P. Harbach,  A. W. Hauser,  M. F. Herbst,  J. E. Herr,  
 E. G. Hohenstein,  Z. C. Holden,  Kerwin Hui,  B. C. Huynh,  T.-C. Jagau,  
 Hyunjun Ji,  B. Kaduk,  K. Khistyaev,  Jaehoon Kim,  P. Klunzinger,  K. Koh,  
 D. Kosenkov,  L. Koulias,  T. Kowalczyk,  C. M. Krauter,  A. Kunitsa,  
 Ka Un Lao,  A. Laurent,  K. V. Lawler,  Joonho Lee,  D. Lefrancois,  
 S. Lehtola,  D. S. Levine,  Yi-Pei Li,  You-Sheng Lin,  Fenglai Liu,  
 E. Livshits,  A. Luenser,  P. Manohar,  E. Mansoor,  S. F. Manzer,  
 Shan-Ping Mao,  Yuezhi Mao,  N. Mardirossian,  A. V. Marenich,  
 T. Markovich,  L. A. Martinez-Martinez,  S. A. Maurer,  N. J. Mayhall,  
 S. C. McKenzie,  J.-M. Mewes,  P. Morgante,  A. F. Morrison,  
 J. W. Mullinax,  K. Nanda,  T. S. Nguyen-Beck,  R. Olivares-Amaya,  
 J. A. Parkhill,  Zheng Pei,  T. M. Perrine,  F. Plasser,  P. Pokhilko,  
 S. Prager,  A. Prociuk,  E. Ramos,  D. R. Rehn,  F. Rob,  M. Scheurer,  
 M. Schneider,  N. Sergueev,  S. M. Sharada,  S. Sharma,  D. W. Small,  
 T. Stauch,  T. Stein,  Yu-Chuan Su,  A. J. W. Thom,  A. Tkatchenko,  
 T. Tsuchimochi,  N. M. Tubman,  L. Vogt,  M. L. Vidal,  O. Vydrov,  
 M. A. Watson,  J. Wenzel,  M. de Wergifosse,  T. A. Wesolowski,  A. White,  
 J. Witte,  A. Yamada,  Jun Yang,  K. Yao,  S. Yeganeh,  S. R. Yost,  
 Zhi-Qiang You,  A. Zech,  Igor Ying Zhang,  Xing Zhang,  Yan Zhao,  
 Ying Zhu,  B. R. Brooks,  G. K. L. Chan,  C. J. Cramer,  M. S. Gordon,  
 W. J. Hehre,  A. Klamt,  M. W. Schmidt,  C. D. Sherrill,  D. G. Truhlar,  
 A. Aspuru-Guzik,  R. Baer,  A. T. Bell,  N. A. Besley,  Jeng-Da Chai,  
 A. E. DePrince, III,  R. A. DiStasio Jr.,  A. Dreuw,  B. D. Dunietz,  
 T. R. Furlani,  Chao-Ping Hsu,  Yousung Jung,  Jing Kong,  D. S. Lambrecht,  
 WanZhen Liang,  C. Ochsenfeld,  V. A. Rassolov,  L. V. Slipchenko,  
 J. E. Subotnik,  T. Van Voorhis,  J. M. Herbert,  A. I. Krylov,  
 P. M. W. Gill,  M. Head-Gordon

 Contributors to earlier versions of Q-Chem not listed above: 
 R. D. Adamson,  B. Austin,  J. Baker,  G. J. O. Beran,  K. Brandhorst,  
 S. T. Brown,  E. F. C. Byrd,  A. K. Chakraborty,  C.-L. Cheng,  
 Siu Hung Chien,  D. M. Chipman,  D. L. Crittenden,  H. Dachsel,  
 R. J. Doerksen,  A. D. Dutoi,  L. Fusti-Molnar,  W. A. Goddard III,  
 A. Golubeva-Zadorozhnaya,  S. R. Gwaltney,  G. Hawkins,  A. Heyden,  
 S. Hirata,  G. Kedziora,  F. J. Keil,  C. Kelley,  Jihan Kim,  R. A. King,  
 R. Z. Khaliullin,  P. P. Korambath,  W. Kurlancheek,  A. M. Lee,  M. S. Lee,  
 S. V. Levchenko,  Ching Yeh Lin,  D. Liotard,  R. C. Lochan,  I. Lotan,  
 P. E. Maslen,  N. Nair,  D. P. O'Neill,  D. Neuhauser,  E. Neuscamman,  
 C. M. Oana,  R. Olson,  B. Peters,  R. Peverati,  P. A. Pieniazek,  
 Y. M. Rhee,  J. Ritchie,  M. A. Rohrdanz,  E. Rosta,  N. J. Russ,  
 H. F. Schaefer III,  N. E. Schultz,  N. Shenvi,  A. C. Simmonett,  A. Sodt,  
 D. Stuck,  K. S. Thanthiriwatte,  V. Vanovschi,  Tao Wang,  A. Warshel,  
 C. F. Williams,  Q. Wu,  X. Xu,  W. Zhang

 Please cite Q-Chem as follows:
 Y. Shao et al., Mol. Phys. 113, 184-215 (2015)
 DOI: 10.1080/00268976.2014.952696

 Q-Chem 5.2.1 for Intel X86 EM64T Linux

 Parts of Q-Chem use Armadillo 8.300.2 (Tropical Shenanigans).
 http://arma.sourceforge.net/

 Q-Chem begins on Sat Nov 30 20:58:31 2019  

Host: 
0

     Scratch files written to /scratch/taweetham/qchem32084//
NAlpha2: 210
NElect   210
Mult     1

Checking the input file for inconsistencies... 	...done.

--------------------------------------------------------------
User input:
--------------------------------------------------------------
$MOLECULE
0 1
C   
C	1	CC
C	2	CC	1	120.0		
C	3	CC	2	120.0	1	0.0
C	4	CC	3	120.0	2	0.0	
C	5 	CC	4	120.0	3	0.0
Cl	1	CCl	2	120.0	3	180.0
Cl	2	CCl	3	120.0	4	180.0
Br	3	CBr	4	120.0	5	180.0
Br	4	CBr	5	120.0	6	180.0
Br	5	CBr	6	120.0	1	180.0
Br	6	CBr	1	120.0	2	180.0

CC=1.39483
CH=1.08673
CF=1.33960
CCl=1.72090
CBr=1.89068
CI=2.07886
$END

$REM
   JOB_TYPE	OPTIMIZATION
   BASIS	6-311++G**
   METHOD	B3LYP
   MEM_TOTAL	64000
   SYM_IGNORE	TRUE
$END

--------------------------------------------------------------
 ----------------------------------------------------------------
             Standard Nuclear Orientation (Angstroms)
    I     Atom           X                Y                Z
 ----------------------------------------------------------------
    1      C       0.0000000000     0.0000000000     0.0000000000
    2      C       0.0000000000     0.0000000000     1.3948300000
    3      C       1.2079582140     0.0000000000     2.0922450000
    4      C       2.4159164279     0.0000000000     1.3948300000
    5      C       2.4159164279     0.0000000000    -0.0000000000
    6      C       1.2079582140     0.0000000000    -0.6974150000
    7      Cl     -1.4903431174    -0.0000000000    -0.8604500000
    8      Cl     -1.4903431174    -0.0000000000     2.2552800000
    9      Br      1.2079582140    -0.0000000000     3.9829250000
   10      Br      4.0532933383    -0.0000000000     2.3401700000
   11      Br      4.0532933383    -0.0000000000    -0.9453400000
   12      Br      1.2079582140    -0.0000000000    -2.5880950000
 ----------------------------------------------------------------
 Nuclear Repulsion Energy =        2714.75197155 hartrees
 There are      105 alpha and      105 beta electrons
 Requested basis set is 6-311++G(d,p)
 There are 138 shells and 384 basis functions

 Total QAlloc Memory Limit  64000 MB
 Mega-Array Size       188 MB
 MEM_STATIC part       192 MB
 A cutoff of  1.0D-11 yielded   6266 shell pairs
 There are     54763 function pairs (     60182 Cartesian)
 Smallest overlap matrix eigenvalue = 1.73E-07

 Q-Chem warning in module stvman/mkSTV.C, line 318:

 Overlap eigenvalue is smaller than square root of threshold
 Use THRESH >= 12 to get rid of this warning

 Linear dependence detected in AO basis
 Tighter screening thresholds may be required for diffuse basis sets
 Use S2THRESH > 14 and THRESH = 14 in case of SCF convergence issues
 Number of orthogonalized atomic orbitals = 382
 Maximum deviation from orthogonality = 2.728E-10

 Scale SEOQF with 1.000000e-01/1.000000e-01/1.000000e-01

 Standard Electronic Orientation quadrupole field applied
 Nucleus-field energy     =    -0.0000000742 hartrees
 Guess from superposition of atomic densities
 Warning:  Energy on first SCF cycle will be non-variational
 SAD guess density has 210.000000 electrons

 -----------------------------------------------------------------------
  General SCF calculation program by
  Eric Jon Sundstrom, Paul Horn, Yuezhi Mao, Dmitri Zuev, Alec White,
  David Stuck, Shaama M.S., Shane Yost, Joonho Lee, David Small,
  Daniel Levine, Susi Lehtola, Hugh Burton, Evgeny Epifanovsky,
  Bang C. Huynh
 -----------------------------------------------------------------------
 Exchange:     0.2000 Hartree-Fock + 0.0800 Slater + 0.7200 B88
 Correlation:  0.1900 VWN1RPA + 0.8100 LYP
 Using SG-1 standard quadrature grid
 using 4 threads for integral computing
 -------------------------------------------------------
 OpenMP Integral computing Module                
 Release: version 2.0, May 2017, Q-Chem Inc. Pleasanton 
 -------------------------------------------------------
 A restricted SCF calculation will be
 performed using DIIS
 SCF converges when DIIS error is below 1.0e-08
 ---------------------------------------
  Cycle       Energy         DIIS error
 ---------------------------------------
    1  -11448.2394624643      3.02e-02  
    2  -11445.6344073879      2.09e-03  
    3  -11445.5971436870      2.48e-03  
    4  -11445.6593844737      8.51e-04  
    5  -11445.6737494343      1.43e-04  
    6  -11445.6739865117      6.88e-05  
    7  -11445.6740641360      2.67e-05  
    8  -11445.6740767069      3.77e-06  
    9  -11445.6740769101      9.63e-07  
   10  -11445.6740769251      2.07e-07  
   11  -11445.6740769261      6.89e-08  
   12  -11445.6740769265      2.88e-08  
   13  -11445.6740769275      5.15e-09  Convergence criterion met
 ---------------------------------------
 SCF time:   CPU 253.05s  wall 66.00s 
 SCF   energy in the final basis set =   -11445.6740769275
 Total energy in the final basis set =   -11445.6740769275

 --------------------------------------------------------------

                    Orbital Energies (a.u.)
 --------------------------------------------------------------

 Alpha MOs
 -- Occupied --
********-482.8578-482.8569-482.8569-101.5844-101.5844 -62.5107 -62.5107
-62.5098 -62.5098 -56.3314 -56.3314 -56.3306 -56.3306 -56.3273 -56.3273
-56.3269 -56.3269 -56.3265 -56.3265 -56.3260 -56.3260 -10.2868 -10.2863
-10.2804 -10.2802 -10.2798 -10.2796  -9.4995  -9.4995  -8.7196  -8.7196
 -8.7188  -8.7188  -7.2645  -7.2645  -7.2544  -7.2544  -7.2533  -7.2533
 -6.5520  -6.5520  -6.5511  -6.5511  -6.5381  -6.5381  -6.5373  -6.5373
 -6.5370  -6.5370  -6.5362  -6.5362  -2.6627  -2.6627  -2.6618  -2.6618
 -2.6590  -2.6590  -2.6583  -2.6583  -2.6582  -2.6581  -2.6573  -2.6573
 -2.6471  -2.6471  -2.6470  -2.6470  -2.6463  -2.6463  -2.6462  -2.6462
 -0.9705  -0.9127  -0.9066  -0.8613  -0.8382  -0.8152  -0.8124  -0.7450
 -0.7414  -0.6357  -0.6356  -0.5640  -0.5289  -0.4838  -0.4749  -0.4661
 -0.4549  -0.4210  -0.4156  -0.4064  -0.3995  -0.3627  -0.3559  -0.3504
 -0.3460  -0.3384  -0.3225  -0.3207  -0.3148  -0.3050  -0.2767  -0.2691
 -0.2680
 -- Virtual --
 -0.0904  -0.0687  -0.0671  -0.0380  -0.0247  -0.0062  -0.0049   0.0102
  0.0182   0.0242   0.0262   0.0387   0.0389   0.0542   0.0588   0.0609
  0.0660   0.0664   0.0680   0.0690   0.0731   0.0807   0.0839   0.0850
  0.0943   0.0944   0.1000   0.1088   0.1159   0.1230   0.1244   0.1289
  0.1366   0.1414   0.1468   0.1532   0.1543   0.1725   0.1752   0.1763
  0.1791   0.1886   0.1929   0.1983   0.2172   0.2177   0.2248   0.2331
  0.2440   0.2467   0.2485   0.2508   0.2570   0.2621   0.2738   0.2749
  0.2794   0.2841   0.2993   0.3657   0.3692   0.3697   0.3771   0.3891
  0.4135   0.4175   0.4206   0.4250   0.4288   0.4382   0.4396   0.4467
  0.4523   0.4674   0.4854   0.4871   0.4927   0.4977   0.5012   0.5058
  0.5136   0.5177   0.5189   0.5210   0.5357   0.5406   0.5490   0.5561
  0.5605   0.5661   0.5678   0.5747   0.5894   0.5914   0.6129   0.6215
  0.6446   0.6572   0.6710   0.6884   0.7037   0.7042   0.7135   0.7392
  0.7528   0.7549   0.7663   0.7824   0.7923   0.8099   0.8161   0.8193
  0.8269   0.8427   0.8430   0.8459   0.8506   0.8528   0.8595   0.8908
  0.8914   0.9309   0.9416   0.9418   0.9520   0.9631   0.9928   1.0122
  1.0137   1.0354   1.0882   1.0888   1.1146   1.1335   1.1565   1.1782
  1.2239   1.2382   1.2415   1.2450   1.2711   1.2722   1.2824   1.3575
  1.4394   1.4478   1.4645   1.5250   1.5914   1.6335   1.7288   1.7369
  1.7505   1.7632   1.8184   1.8257   1.8464   1.8476   1.9130   1.9750
  1.9957   2.0162   2.0415   2.0448   2.0688   2.0939   2.0941   2.1528
  2.1593   2.1848   2.1988   2.2291   2.2416   2.2508   2.2614   2.2822
  2.2951   2.2991   2.3131   2.3618   2.3659   2.4352   2.4520   2.4751
  2.5551   2.5766   2.6159   2.7212   2.7253   2.8338   2.8356   2.9016
  2.9923   2.9994   3.0515   3.0739   3.0929   3.1899   3.2111   3.4235
  3.4559   3.6764   3.8359   3.8427   3.9729   3.9917   3.9932   3.9960
  4.0102   4.0352   4.0537   4.0759   4.0761   4.0762   4.0864   4.1287
  4.1662   4.2384   4.2556   4.3065   4.3473   4.3891   4.4246   4.4800
  4.8231   6.6445   6.7756   6.8078   6.8582   7.5283   7.5422   7.5526
  7.5863   7.6470   7.6581   7.6721   7.6801   7.6817   7.7410   7.7890
  7.8268   9.7427   9.8103  23.1835  23.7732  23.7868  23.9395  23.9490
 24.0311  25.7772  25.8591  26.1419  26.1893  26.5173  26.8130  47.9178
 48.0255  48.0548  48.0943 215.7314 215.8099 289.7239 289.7381 289.7495
289.7844 289.8499 289.8529 289.8758 289.8786 289.8998 289.9654 290.0109
290.04831020.71341020.84921020.88571020.9338
 --------------------------------------------------------------

          Ground-State Mulliken Net Atomic Charges

     Atom                 Charge (a.u.)
  ----------------------------------------
      1 C                     0.076371
      2 C                     0.076371
      3 C                    -0.185960
      4 C                    -0.145887
      5 C                    -0.145887
      6 C                    -0.185960
      7 Cl                    0.596688
      8 Cl                    0.596688
      9 Br                   -0.145117
     10 Br                   -0.196095
     11 Br                   -0.196095
     12 Br                   -0.145117
  ----------------------------------------
  Sum of atomic charges =     0.000000

 -----------------------------------------------------------------
                    Cartesian Multipole Moments
 -----------------------------------------------------------------
    Charge (ESU x 10^10)
                 0.0000
    Dipole Moment (Debye)
         X       0.3063      Y       0.0000      Z       0.0000
       Tot       0.3063
    Quadrupole Moments (Debye-Ang)
        XX    -128.7531     XY       0.0000     YY    -132.9966
        XZ       0.2137     YZ      -0.0000     ZZ    -127.7073
    Octopole Moments (Debye-Ang^2)
       XXX    -563.4855    XXY       0.0000    XYY    -197.9304
       YYY       0.0000    XXZ     -89.7944    XYZ      -0.0000
       YYZ     -92.7538    XZZ    -185.7342    YZZ       0.0000
       ZZZ    -267.1949
    Hexadecapole Moments (Debye-Ang^3)
      XXXX   -4632.4758   XXXY       0.0000   XXYY    -858.0494
      XYYY       0.0000   YYYY    -158.3146   XXXZ    -392.9833
      XXYZ      -0.0000   XYYZ    -138.0396   YYYZ      -0.0000
      XXZZ   -1414.0925   XYZZ       0.0000   YYZZ    -715.7730
      XZZZ    -388.8093   YZZZ      -0.0000   ZZZZ   -3797.6473
 -----------------------------------------------------------------
 Calculating analytic gradient of the SCF energy
 Gradient of SCF Energy
            1           2           3           4           5           6
    1  -0.0003469  -0.0003469  -0.0019461  -0.0035112  -0.0035112  -0.0019461
    2  -0.0000000   0.0000000  -0.0000000  -0.0000000   0.0000000  -0.0000000
    3   0.0018713  -0.0018713  -0.0030136  -0.0019793   0.0019793   0.0030136
            7           8           9          10          11          12
    1   0.0079472   0.0079472   0.0019425  -0.0040855  -0.0040855   0.0019425
    2   0.0000000   0.0000000   0.0000000   0.0000000   0.0000000   0.0000000
    3   0.0026766  -0.0026766  -0.0045670  -0.0023997   0.0023997   0.0045670
 Max gradient component =       7.947E-03
 RMS gradient           =       2.888E-03
 Gradient time:  CPU 88.40 s  wall 22.20 s
 Geometry Optimization Parameters
   NAtoms,    NIC,     NZ,  NCons,   NDum,   NFix, NCnnct, MaxDiis
       12      78      12       0       0       0       0       0


** GEOMETRY OPTIMIZATION IN DELOCALIZED INTERNAL COORDINATES **
   Searching for a Minimum

   Optimization Cycle:   1

                       Coordinates (Angstroms)
     ATOM                X               Y               Z
      1  C         0.0000000000    0.0000000000    0.0000000000
      2  C         0.0000000000    0.0000000000    1.3948300000
      3  C         1.2079582140    0.0000000000    2.0922450000
      4  C         2.4159164279    0.0000000000    1.3948300000
      5  C         2.4159164279    0.0000000000    0.0000000000
      6  C         1.2079582140    0.0000000000   -0.6974150000
      7  Cl       -1.4903431174    0.0000000000   -0.8604500000
      8  Cl       -1.4903431174    0.0000000000    2.2552800000
      9  Br        1.2079582140    0.0000000000    3.9829250000
     10  Br        4.0532933383    0.0000000000    2.3401700000
     11  Br        4.0532933383    0.0000000000   -0.9453400000
     12  Br        1.2079582140    0.0000000000   -2.5880950000
   Point Group: c1    Number of degrees of freedom:    30


   Energy is -11445.674076928


 Attempting to generate delocalized internal coordinates
 Initial Hessian constructed with Jon Baker's OPTIMIZE code

 19 Hessian modes will be used to form the next step
  Hessian Eigenvalues:
     0.201019    0.201019    0.201019    0.201019    0.250000    0.250000
     0.250000    0.250000    0.250000    0.250000    0.250000    0.250000
     0.250000    0.334879    0.426727    0.464882    0.464882    0.464882
     0.464882

 Minimum search - taking simple RFO step
 Searching for Lamda that Minimizes Along All modes
 Value Taken    Lamda =  -0.00206539
 Step Taken.  Stepsize is  0.080654

                             Maximum     Tolerance    Cnvgd?
         Gradient           0.025029      0.000300      NO
         Displacement       0.067632      0.001200      NO
         Energy change     *********      0.000001      NO


 New Cartesian Coordinates Obtained by Inverse Iteration

 Displacement from previous Coordinates is:  0.140179
 ----------------------------------------------------------------
             Standard Nuclear Orientation (Angstroms)
    I     Atom           X                Y                Z
 ----------------------------------------------------------------
    1      C      -0.0011122730     0.0000000000    -0.0036427903
    2      C      -0.0011122733     0.0000000000     1.3984727892
    3      C       1.2133492823     0.0000000000     2.1016713869
    4      C       2.4314992272     0.0000000000     1.4005409221
    5      C       2.4314992276     0.0000000000    -0.0057109228
    6      C       1.2133492823     0.0000000000    -0.7068413877
    7      Cl     -1.5123411467     0.0000000000    -0.8535176494
    8      Cl     -1.5123411478     0.0000000000     2.2483476470
    9      Br      1.1846955372     0.0000000000     4.0040357924
   10      Br      4.0786924533     0.0000000000     2.3535686976
   11      Br      4.0786924576     0.0000000000    -0.9587386913
   12      Br      1.1846955269     0.0000000000    -2.6092057936
 ----------------------------------------------------------------
 Nuclear Repulsion Energy =        2694.17020753 hartrees
 There are      105 alpha and      105 beta electrons
 Applying Cartesian multipole field
    Component          Value
    ---------          -----
     (2,0,0)        1.00000E-11
     (0,2,0)        2.00000E-11
     (0,0,2)       -3.00000E-11
 Nucleus-field energy     =    -0.0000000750 hartrees
 Requested basis set is 6-311++G(d,p)
 There are 138 shells and 384 basis functions
 A cutoff of  1.0D-11 yielded   6234 shell pairs
 There are     54513 function pairs (     59890 Cartesian)
 Smallest overlap matrix eigenvalue = 1.90E-07

 Q-Chem warning in module stvman/mkSTV.C, line 318:

 Overlap eigenvalue is smaller than square root of threshold
 Use THRESH >= 12 to get rid of this warning

 Linear dependence detected in AO basis
 Tighter screening thresholds may be required for diffuse basis sets
 Use S2THRESH > 14 and THRESH = 14 in case of SCF convergence issues
 Number of orthogonalized atomic orbitals = 382
 Maximum deviation from orthogonality = 1.340E-10
 Guess MOs from SCF MO coefficient file

 -----------------------------------------------------------------------
  General SCF calculation program by
  Eric Jon Sundstrom, Paul Horn, Yuezhi Mao, Dmitri Zuev, Alec White,
  David Stuck, Shaama M.S., Shane Yost, Joonho Lee, David Small,
  Daniel Levine, Susi Lehtola, Hugh Burton, Evgeny Epifanovsky,
  Bang C. Huynh
 -----------------------------------------------------------------------
 Exchange:     0.2000 Hartree-Fock + 0.0800 Slater + 0.7200 B88
 Correlation:  0.1900 VWN1RPA + 0.8100 LYP
 Using SG-1 standard quadrature grid
 using 4 threads for integral computing
 -------------------------------------------------------
 OpenMP Integral computing Module                
 Release: version 2.0, May 2017, Q-Chem Inc. Pleasanton 
 -------------------------------------------------------
 A restricted SCF calculation will be
 performed using DIIS
 SCF converges when DIIS error is below 1.0e-08
 ---------------------------------------
  Cycle       Energy         DIIS error
 ---------------------------------------
    1  -11445.6739955248      3.03e-04  
    2  -11445.6746442959      1.22e-04  
    3  -11445.6741326314      2.02e-04  
    4  -11445.6749324620      1.10e-05  
    5  -11445.6749334410      7.89e-06  
    6  -11445.6749346379      1.25e-06  
    7  -11445.6749346646      4.04e-07  
    8  -11445.6749346669      6.86e-08  
    9  -11445.6749346673      2.86e-08  
   10  -11445.6749346659      1.25e-08  
   11  -11445.6749346655      2.00e-09  Convergence criterion met
 ---------------------------------------
 SCF time:   CPU 213.43s  wall 56.00s 
 SCF   energy in the final basis set =   -11445.6749346655
 Total energy in the final basis set =   -11445.6749346655

 --------------------------------------------------------------

                    Orbital Energies (a.u.)
 --------------------------------------------------------------

 Alpha MOs
 -- Occupied --
********-482.8585-482.8581-482.8581-101.5848-101.5848 -62.5114 -62.5114
-62.5109 -62.5109 -56.3321 -56.3321 -56.3317 -56.3317 -56.3280 -56.3280
-56.3275 -56.3275 -56.3275 -56.3275 -56.3271 -56.3271 -10.2899 -10.2894
-10.2847 -10.2843 -10.2838 -10.2837  -9.4996  -9.4996  -8.7202  -8.7202
 -8.7197  -8.7197  -7.2646  -7.2646  -7.2545  -7.2545  -7.2534  -7.2534
 -6.5526  -6.5526  -6.5521  -6.5521  -6.5386  -6.5386  -6.5382  -6.5382
 -6.5375  -6.5375  -6.5371  -6.5371  -2.6633  -2.6633  -2.6627  -2.6627
 -2.6595  -2.6595  -2.6592  -2.6592  -2.6587  -2.6587  -2.6583  -2.6583
 -2.6476  -2.6476  -2.6475  -2.6475  -2.6472  -2.6472  -2.6471  -2.6471
 -0.9657  -0.9088  -0.9025  -0.8583  -0.8366  -0.8129  -0.8120  -0.7447
 -0.7411  -0.6347  -0.6345  -0.5603  -0.5268  -0.4831  -0.4714  -0.4646
 -0.4537  -0.4204  -0.4150  -0.4042  -0.3971  -0.3633  -0.3548  -0.3496
 -0.3449  -0.3384  -0.3230  -0.3197  -0.3147  -0.3064  -0.2793  -0.2699
 -0.2686
 -- Virtual --
 -0.0939  -0.0711  -0.0697  -0.0414  -0.0284  -0.0104  -0.0061   0.0070
  0.0170   0.0227   0.0254   0.0387   0.0389   0.0541   0.0588   0.0597
  0.0635   0.0652   0.0667   0.0673   0.0724   0.0807   0.0812   0.0845
  0.0926   0.0936   0.0999   0.1080   0.1143   0.1213   0.1236   0.1281
  0.1358   0.1408   0.1463   0.1526   0.1553   0.1711   0.1751   0.1759
  0.1784   0.1881   0.1914   0.1960   0.2127   0.2142   0.2230   0.2331
  0.2425   0.2451   0.2477   0.2490   0.2570   0.2614   0.2729   0.2736
  0.2795   0.2838   0.2995   0.3666   0.3674   0.3710   0.3745   0.3888
  0.4138   0.4181   0.4181   0.4216   0.4279   0.4388   0.4389   0.4437
  0.4562   0.4682   0.4840   0.4856   0.4901   0.4930   0.4966   0.5065
  0.5142   0.5157   0.5182   0.5214   0.5382   0.5394   0.5450   0.5465
  0.5601   0.5644   0.5651   0.5729   0.5806   0.5913   0.6066   0.6183
  0.6438   0.6494   0.6682   0.6839   0.7002   0.7018   0.7108   0.7350
  0.7477   0.7535   0.7637   0.7846   0.7913   0.8115   0.8161   0.8178
  0.8198   0.8382   0.8423   0.8448   0.8466   0.8535   0.8579   0.8867
  0.8869   0.9256   0.9390   0.9423   0.9489   0.9567   0.9844   1.0057
  1.0080   1.0294   1.0807   1.0857   1.1104   1.1266   1.1548   1.1768
  1.2207   1.2324   1.2342   1.2396   1.2648   1.2669   1.2752   1.3514
  1.4347   1.4444   1.4604   1.5180   1.5770   1.6223   1.7217   1.7292
  1.7372   1.7518   1.8096   1.8180   1.8384   1.8393   1.9035   1.9732
  1.9934   2.0148   2.0323   2.0362   2.0661   2.0888   2.0908   2.1417
  2.1510   2.1855   2.1878   2.2289   2.2327   2.2369   2.2458   2.2802
  2.2842   2.2851   2.3102   2.3469   2.3570   2.4274   2.4427   2.4643
  2.5490   2.5719   2.6067   2.7177   2.7212   2.8298   2.8313   2.8844
  2.9844   2.9909   3.0417   3.0510   3.0801   3.1712   3.1933   3.4092
  3.4417   3.6526   3.8235   3.8306   3.9740   3.9912   3.9916   3.9934
  4.0132   4.0330   4.0507   4.0687   4.0702   4.0726   4.0833   4.1238
  4.1627   4.2311   4.2477   4.2994   4.3433   4.3849   4.4232   4.4800
  4.8042   6.6382   6.7712   6.8019   6.8475   7.5270   7.5407   7.5517
  7.5850   7.6419   7.6504   7.6719   7.6756   7.6782   7.7386   7.7819
  7.8178   9.7335   9.8062  23.1823  23.7497  23.7630  23.9062  23.9126
 23.9888  25.7760  25.8566  26.1438  26.1716  26.5082  26.7902  47.9132
 48.0220  48.0496  48.0854 215.7210 215.8055 289.7220 289.7361 289.7481
289.7827 289.8440 289.8475 289.8709 289.8723 289.9003 289.9606 290.0029
290.03881020.70811020.84501020.87911020.9226
 --------------------------------------------------------------

          Ground-State Mulliken Net Atomic Charges

     Atom                 Charge (a.u.)
  ----------------------------------------
      1 C                     0.015432
      2 C                     0.015432
      3 C                    -0.166577
      4 C                    -0.113440
      5 C                    -0.113440
      6 C                    -0.166577
      7 Cl                    0.598178
      8 Cl                    0.598178
      9 Br                   -0.143458
     10 Br                   -0.190135
     11 Br                   -0.190135
     12 Br                   -0.143458
  ----------------------------------------
  Sum of atomic charges =     0.000000

 -----------------------------------------------------------------
                    Cartesian Multipole Moments
 -----------------------------------------------------------------
    Charge (ESU x 10^10)
                 0.0000
    Dipole Moment (Debye)
         X       0.3265      Y      -0.0000      Z       0.0000
       Tot       0.3265
    Quadrupole Moments (Debye-Ang)
        XX    -128.6079     XY      -0.0000     YY    -133.2488
        XZ       0.2277     YZ       0.0000     ZZ    -127.7342
    Octopole Moments (Debye-Ang^2)
       XXX    -561.8933    XXY      -0.0000    XYY    -197.9785
       YYY      -0.0000    XXZ     -89.6931    XYZ      -0.0000
       YYZ     -92.9297    XZZ    -185.9856    YZZ      -0.0000
       ZZZ    -267.2513
    Hexadecapole Moments (Debye-Ang^3)
      XXXX   -4670.6081   XXXY      -0.0000   XXYY    -867.2091
      XYYY      -0.0000   YYYY    -158.8722   XXXZ    -391.8728
      XXYZ      -0.0000   XYYZ    -138.0732   YYYZ       0.0000
      XXZZ   -1429.5492   XYZZ      -0.0000   YYZZ    -723.1571
      XZZZ    -389.3489   YZZZ       0.0000   ZZZZ   -3832.5934
 -----------------------------------------------------------------
 Calculating analytic gradient of the SCF energy
 Gradient of SCF Energy
            1           2           3           4           5           6
    1  -0.0020475  -0.0020475  -0.0008888   0.0008754   0.0008754  -0.0008888
    2   0.0000000  -0.0000000  -0.0000000   0.0000000  -0.0000000  -0.0000000
    3  -0.0000969   0.0000969   0.0004710   0.0003241  -0.0003241  -0.0004710
            7           8           9          10          11          12
    1   0.0009873   0.0009873  -0.0005029   0.0015766   0.0015766  -0.0005029
    2  -0.0000000   0.0000000  -0.0000000   0.0000000  -0.0000000   0.0000000
    3   0.0011143  -0.0011143   0.0012257   0.0003190  -0.0003190  -0.0012257
 Max gradient component =       2.048E-03
 RMS gradient           =       8.381E-04
 Gradient time:  CPU 86.98 s  wall 21.84 s
 Geometry Optimization Parameters
   NAtoms,    NIC,     NZ,  NCons,   NDum,   NFix, NCnnct, MaxDiis
       12      78      12       0       0       0       0       0

 Cartesian Hessian Update
 Hessian updated using BFGS update


** GEOMETRY OPTIMIZATION IN DELOCALIZED INTERNAL COORDINATES **
   Searching for a Minimum

   Optimization Cycle:   2

                       Coordinates (Angstroms)
     ATOM                X               Y               Z
      1  C        -0.0011122730    0.0000000000   -0.0036427903
      2  C        -0.0011122733    0.0000000000    1.3984727892
      3  C         1.2133492823    0.0000000000    2.1016713869
      4  C         2.4314992272    0.0000000000    1.4005409221
      5  C         2.4314992276    0.0000000000   -0.0057109228
      6  C         1.2133492823    0.0000000000   -0.7068413877
      7  Cl       -1.5123411467    0.0000000000   -0.8535176494
      8  Cl       -1.5123411478    0.0000000000    2.2483476470
      9  Br        1.1846955372    0.0000000000    4.0040357924
     10  Br        4.0786924533    0.0000000000    2.3535686976
     11  Br        4.0786924576    0.0000000000   -0.9587386913
     12  Br        1.1846955269    0.0000000000   -2.6092057936
   Point Group: c1    Number of degrees of freedom:    30


   Energy is -11445.674934665

 Hessian updated using BFGS update

  8 Hessian modes will be used to form the next step
  Hessian Eigenvalues:
     0.200945    0.212015    0.245338    0.268206    0.307949    0.427862
     0.462267    0.531898

 Minimum search - taking simple RFO step
 Searching for Lamda that Minimizes Along All modes
 Value Taken    Lamda =  -0.00010904
 Step Taken.  Stepsize is  0.017472

                             Maximum     Tolerance    Cnvgd?
         Gradient           0.003741      0.000300      NO
         Displacement       0.010521      0.001200      NO
         Energy change     -0.000858      0.000001      NO


 New Cartesian Coordinates Obtained by Inverse Iteration

 Displacement from previous Coordinates is:  0.035075
 ----------------------------------------------------------------
             Standard Nuclear Orientation (Angstroms)
    I     Atom           X                Y                Z
 ----------------------------------------------------------------
    1      C      -0.0007165774     0.0000000000    -0.0041270824
    2      C      -0.0007165762     0.0000000000     1.3989570838
    3      C       1.2139703611     0.0000000000     2.1002436592
    4      C       2.4296399409     0.0000000000     1.3997075325
    5      C       2.4296399415     0.0000000000    -0.0048775377
    6      C       1.2139703602     0.0000000000    -0.7054136596
    7      Cl     -1.5113910774     0.0000000000    -0.8597453023
    8      Cl     -1.5113910738     0.0000000000     2.2545753078
    9      Br      1.1919018789     0.0000000000     4.0002836088
   10      Br      4.0713785414     0.0000000000     2.3560368268
   11      Br      4.0713785478     0.0000000000    -0.9612068288
   12      Br      1.1919018866     0.0000000000    -2.6054536082
 ----------------------------------------------------------------
 Nuclear Repulsion Energy =        2697.17742136 hartrees
 There are      105 alpha and      105 beta electrons
 Applying Cartesian multipole field
    Component          Value
    ---------          -----
     (2,0,0)        1.00000E-11
     (0,2,0)        2.00000E-11
     (0,0,2)       -3.00000E-11
 Nucleus-field energy     =    -0.0000000751 hartrees
 Requested basis set is 6-311++G(d,p)
 There are 138 shells and 384 basis functions
 A cutoff of  1.0D-11 yielded   6244 shell pairs
 There are     54649 function pairs (     60046 Cartesian)
 Smallest overlap matrix eigenvalue = 1.88E-07

 Q-Chem warning in module stvman/mkSTV.C, line 318:

 Overlap eigenvalue is smaller than square root of threshold
 Use THRESH >= 12 to get rid of this warning

 Linear dependence detected in AO basis
 Tighter screening thresholds may be required for diffuse basis sets
 Use S2THRESH > 14 and THRESH = 14 in case of SCF convergence issues
 Number of orthogonalized atomic orbitals = 382
 Maximum deviation from orthogonality = 2.812E-10
 Guess MOs from SCF MO coefficient file

 -----------------------------------------------------------------------
  General SCF calculation program by
  Eric Jon Sundstrom, Paul Horn, Yuezhi Mao, Dmitri Zuev, Alec White,
  David Stuck, Shaama M.S., Shane Yost, Joonho Lee, David Small,
  Daniel Levine, Susi Lehtola, Hugh Burton, Evgeny Epifanovsky,
  Bang C. Huynh
 -----------------------------------------------------------------------
 Exchange:     0.2000 Hartree-Fock + 0.0800 Slater + 0.7200 B88
 Correlation:  0.1900 VWN1RPA + 0.8100 LYP
 Using SG-1 standard quadrature grid
 using 4 threads for integral computing
 -------------------------------------------------------
 OpenMP Integral computing Module                
 Release: version 2.0, May 2017, Q-Chem Inc. Pleasanton 
 -------------------------------------------------------
 A restricted SCF calculation will be
 performed using DIIS
 SCF converges when DIIS error is below 1.0e-08
 ---------------------------------------
  Cycle       Energy         DIIS error
 ---------------------------------------
    1  -11445.6749301804      6.50e-05  
    2  -11445.6749696980      2.79e-05  
    3  -11445.6749455504      4.48e-05  
    4  -11445.6749839921      3.99e-06  
    5  -11445.6749842795      1.28e-06  
    6  -11445.6749843052      3.82e-07  
    7  -11445.6749843070      1.68e-07  
    8  -11445.6749843080      5.44e-08  
    9  -11445.6749843089      1.51e-08  
   10  -11445.6749843087      2.33e-09  Convergence criterion met
 ---------------------------------------
 SCF time:   CPU 193.69s  wall 51.00s 
 SCF   energy in the final basis set =   -11445.6749843087
 Total energy in the final basis set =   -11445.6749843087

 --------------------------------------------------------------

                    Orbital Energies (a.u.)
 --------------------------------------------------------------

 Alpha MOs
 -- Occupied --
********-482.8584-482.8580-482.8580-101.5847-101.5847 -62.5113 -62.5113
-62.5109 -62.5109 -56.3321 -56.3321 -56.3316 -56.3316 -56.3279 -56.3279
-56.3275 -56.3275 -56.3275 -56.3275 -56.3270 -56.3270 -10.2900 -10.2895
-10.2841 -10.2837 -10.2832 -10.2832  -9.4995  -9.4995  -8.7202  -8.7201
 -8.7197  -8.7197  -7.2645  -7.2645  -7.2544  -7.2544  -7.2533  -7.2533
 -6.5525  -6.5525  -6.5521  -6.5521  -6.5386  -6.5386  -6.5382  -6.5382
 -6.5375  -6.5375  -6.5371  -6.5371  -2.6633  -2.6633  -2.6627  -2.6627
 -2.6595  -2.6595  -2.6592  -2.6592  -2.6587  -2.6587  -2.6583  -2.6582
 -2.6475  -2.6475  -2.6475  -2.6475  -2.6472  -2.6472  -2.6471  -2.6471
 -0.9657  -0.9090  -0.9025  -0.8589  -0.8367  -0.8134  -0.8123  -0.7448
 -0.7413  -0.6349  -0.6346  -0.5608  -0.5268  -0.4829  -0.4717  -0.4647
 -0.4540  -0.4206  -0.4151  -0.4042  -0.3974  -0.3629  -0.3549  -0.3499
 -0.3451  -0.3383  -0.3231  -0.3203  -0.3148  -0.3058  -0.2790  -0.2699
 -0.2687
 -- Virtual --
 -0.0935  -0.0707  -0.0696  -0.0409  -0.0282  -0.0095  -0.0061   0.0072
  0.0168   0.0225   0.0254   0.0387   0.0388   0.0541   0.0588   0.0598
  0.0638   0.0653   0.0667   0.0674   0.0724   0.0807   0.0815   0.0847
  0.0930   0.0933   0.0999   0.1082   0.1142   0.1215   0.1237   0.1281
  0.1359   0.1409   0.1463   0.1525   0.1551   0.1714   0.1751   0.1758
  0.1785   0.1882   0.1914   0.1959   0.2132   0.2148   0.2230   0.2331
  0.2427   0.2452   0.2480   0.2489   0.2570   0.2614   0.2733   0.2737
  0.2795   0.2837   0.2995   0.3666   0.3675   0.3709   0.3749   0.3888
  0.4137   0.4179   0.4185   0.4222   0.4276   0.4389   0.4389   0.4436
  0.4548   0.4683   0.4842   0.4855   0.4908   0.4933   0.4970   0.5063
  0.5141   0.5164   0.5176   0.5216   0.5380   0.5394   0.5455   0.5480
  0.5599   0.5644   0.5659   0.5730   0.5817   0.5914   0.6066   0.6185
  0.6438   0.6508   0.6687   0.6850   0.7015   0.7020   0.7111   0.7357
  0.7486   0.7535   0.7643   0.7850   0.7917   0.8114   0.8163   0.8186
  0.8211   0.8386   0.8426   0.8452   0.8476   0.8531   0.8584   0.8862
  0.8873   0.9257   0.9391   0.9425   0.9488   0.9570   0.9853   1.0058
  1.0091   1.0300   1.0823   1.0856   1.1104   1.1265   1.1549   1.1770
  1.2216   1.2334   1.2357   1.2389   1.2642   1.2663   1.2746   1.3521
  1.4350   1.4448   1.4621   1.5194   1.5791   1.6220   1.7227   1.7296
  1.7391   1.7526   1.8107   1.8184   1.8389   1.8408   1.9042   1.9735
  1.9939   2.0148   2.0337   2.0370   2.0665   2.0889   2.0913   2.1437
  2.1519   2.1850   2.1890   2.2287   2.2341   2.2381   2.2476   2.2804
  2.2853   2.2873   2.3103   2.3478   2.3588   2.4274   2.4424   2.4646
  2.5488   2.5724   2.6066   2.7179   2.7216   2.8301   2.8317   2.8866
  2.9860   2.9915   3.0428   3.0537   3.0804   3.1724   3.1945   3.4104
  3.4434   3.6549   3.8255   3.8310   3.9737   3.9913   3.9918   3.9938
  4.0124   4.0334   4.0512   4.0708   4.0712   4.0732   4.0833   4.1247
  4.1634   4.2320   4.2492   4.3007   4.3438   4.3858   4.4229   4.4798
  4.8062   6.6394   6.7715   6.8036   6.8494   7.5271   7.5410   7.5517
  7.5851   7.6432   7.6513   7.6723   7.6764   7.6778   7.7386   7.7833
  7.8191   9.7341   9.8044  23.1819  23.7538  23.7644  23.9082  23.9188
 23.9948  25.7754  25.8567  26.1396  26.1738  26.5081  26.7889  47.9141
 48.0221  48.0511  48.0869 215.7218 215.8034 289.7222 289.7365 289.7482
289.7829 289.8450 289.8482 289.8716 289.8733 289.8999 289.9614 290.0043
290.04031020.70911020.84511020.88121020.9246
 --------------------------------------------------------------

          Ground-State Mulliken Net Atomic Charges

     Atom                 Charge (a.u.)
  ----------------------------------------
      1 C                     0.032470
      2 C                     0.032470
      3 C                    -0.183279
      4 C                    -0.111764
      5 C                    -0.111764
      6 C                    -0.183279
      7 Cl                    0.597596
      8 Cl                    0.597596
      9 Br                   -0.144292
     10 Br                   -0.190731
     11 Br                   -0.190731
     12 Br                   -0.144292
  ----------------------------------------
  Sum of atomic charges =     0.000000

 -----------------------------------------------------------------
                    Cartesian Multipole Moments
 -----------------------------------------------------------------
    Charge (ESU x 10^10)
                 0.0000
    Dipole Moment (Debye)
         X       0.3505      Y       0.0000      Z       0.0000
       Tot       0.3505
    Quadrupole Moments (Debye-Ang)
        XX    -128.6478     XY       0.0000     YY    -133.2213
        XZ       0.2445     YZ      -0.0000     ZZ    -127.6620
    Octopole Moments (Debye-Ang^2)
       XXX    -562.2422    XXY       0.0000    XYY    -197.8847
       YYY       0.0000    XXZ     -89.7209    XYZ       0.0000
       YYZ     -92.9105    XZZ    -185.5209    YZZ       0.0000
       ZZZ    -267.1003
    Hexadecapole Moments (Debye-Ang^3)
      XXXX   -4664.8449   XXXY       0.0000   XXYY    -865.2773
      XYYY       0.0000   YYYY    -158.8044   XXXZ    -392.1161
      XXYZ       0.0000   XYYZ    -138.0078   YYYZ      -0.0000
      XXZZ   -1425.9922   XYZZ       0.0000   YYZZ    -722.8354
      XZZZ    -388.3930   YZZZ      -0.0000   ZZZZ   -3831.0336
 -----------------------------------------------------------------
 Calculating analytic gradient of the SCF energy
 Gradient of SCF Energy
            1           2           3           4           5           6
    1  -0.0006663  -0.0006663   0.0002336   0.0000609   0.0000609   0.0002336
    2  -0.0000000  -0.0000000   0.0000000   0.0000000  -0.0000000   0.0000000
    3  -0.0007042   0.0007042   0.0000472   0.0002800  -0.0002800  -0.0000472
            7           8           9          10          11          12
    1   0.0002735   0.0002735   0.0001737  -0.0000755  -0.0000755   0.0001737
    2   0.0000000  -0.0000000   0.0000000  -0.0000000  -0.0000000   0.0000000
    3   0.0000001  -0.0000001   0.0000535   0.0003908  -0.0003908  -0.0000535
 Max gradient component =       7.042E-04
 RMS gradient           =       2.734E-04
 Gradient time:  CPU 87.02 s  wall 21.85 s
 Geometry Optimization Parameters
   NAtoms,    NIC,     NZ,  NCons,   NDum,   NFix, NCnnct, MaxDiis
       12      78      12       0       0       0       0       0

 Cartesian Hessian Update
 Hessian updated using BFGS update


** GEOMETRY OPTIMIZATION IN DELOCALIZED INTERNAL COORDINATES **
   Searching for a Minimum

   Optimization Cycle:   3

                       Coordinates (Angstroms)
     ATOM                X               Y               Z
      1  C        -0.0007165774    0.0000000000   -0.0041270824
      2  C        -0.0007165762    0.0000000000    1.3989570838
      3  C         1.2139703611    0.0000000000    2.1002436592
      4  C         2.4296399409    0.0000000000    1.3997075325
      5  C         2.4296399415    0.0000000000   -0.0048775377
      6  C         1.2139703602    0.0000000000   -0.7054136596
      7  Cl       -1.5113910774    0.0000000000   -0.8597453023
      8  Cl       -1.5113910738    0.0000000000    2.2545753078
      9  Br        1.1919018789    0.0000000000    4.0002836088
     10  Br        4.0713785414    0.0000000000    2.3560368268
     11  Br        4.0713785478    0.0000000000   -0.9612068288
     12  Br        1.1919018866    0.0000000000   -2.6054536082
   Point Group: c1    Number of degrees of freedom:    30


   Energy is -11445.674984309

 Hessian updated using BFGS update

 10 Hessian modes will be used to form the next step
  Hessian Eigenvalues:
     0.192586    0.201096    0.247902    0.249503    0.293669    0.327894
     0.439579    0.447311    0.464810    0.546532

 Minimum search - taking simple RFO step
 Searching for Lamda that Minimizes Along All modes
 Value Taken    Lamda =  -0.00001243
 Step Taken.  Stepsize is  0.006336

                             Maximum     Tolerance    Cnvgd?
         Gradient           0.001757      0.000300      NO
         Displacement       0.004882      0.001200      NO
         Energy change     -0.000050      0.000001      NO


 New Cartesian Coordinates Obtained by Inverse Iteration

 Displacement from previous Coordinates is:  0.014297
 ----------------------------------------------------------------
             Standard Nuclear Orientation (Angstroms)
    I     Atom           X                Y                Z
 ----------------------------------------------------------------
    1      C       0.0001975041     0.0000000000    -0.0037004116
    2      C       0.0001975054     0.0000000000     1.3985304113
    3      C       1.2140413876     0.0000000000     2.1001444483
    4      C       2.4292344594     0.0000000000     1.3992839388
    5      C       2.4292344556     0.0000000000    -0.0044539400
    6      C       1.2140413830     0.0000000000    -0.7053144508
    7      Cl     -1.5115849790     0.0000000000    -0.8584258522
    8      Cl     -1.5115849768     0.0000000000     2.2532558498
    9      Br      1.1902983664     0.0000000000     3.9997345612
   10      Br      4.0725963410     0.0000000000     2.3514421864
   11      Br      4.0725963475     0.0000000000    -0.9566121793
   12      Br      1.1902983595     0.0000000000    -2.6049045619
 ----------------------------------------------------------------
 Nuclear Repulsion Energy =        2697.78375019 hartrees
 There are      105 alpha and      105 beta electrons
 Applying Cartesian multipole field
    Component          Value
    ---------          -----
     (2,0,0)        1.00000E-11
     (0,2,0)        2.00000E-11
     (0,0,2)       -3.00000E-11
 Nucleus-field energy     =    -0.0000000749 hartrees
 Requested basis set is 6-311++G(d,p)
 There are 138 shells and 384 basis functions
 A cutoff of  1.0D-11 yielded   6244 shell pairs
 There are     54649 function pairs (     60046 Cartesian)
 Smallest overlap matrix eigenvalue = 1.88E-07

 Q-Chem warning in module stvman/mkSTV.C, line 318:

 Overlap eigenvalue is smaller than square root of threshold
 Use THRESH >= 12 to get rid of this warning

 Linear dependence detected in AO basis
 Tighter screening thresholds may be required for diffuse basis sets
 Use S2THRESH > 14 and THRESH = 14 in case of SCF convergence issues
 Number of orthogonalized atomic orbitals = 382
 Maximum deviation from orthogonality = 2.327E-10
 Guess MOs from SCF MO coefficient file

 -----------------------------------------------------------------------
  General SCF calculation program by
  Eric Jon Sundstrom, Paul Horn, Yuezhi Mao, Dmitri Zuev, Alec White,
  David Stuck, Shaama M.S., Shane Yost, Joonho Lee, David Small,
  Daniel Levine, Susi Lehtola, Hugh Burton, Evgeny Epifanovsky,
  Bang C. Huynh
 -----------------------------------------------------------------------
 Exchange:     0.2000 Hartree-Fock + 0.0800 Slater + 0.7200 B88
 Correlation:  0.1900 VWN1RPA + 0.8100 LYP
 Using SG-1 standard quadrature grid
 using 4 threads for integral computing
 -------------------------------------------------------
 OpenMP Integral computing Module                
 Release: version 2.0, May 2017, Q-Chem Inc. Pleasanton 
 -------------------------------------------------------
 A restricted SCF calculation will be
 performed using DIIS
 SCF converges when DIIS error is below 1.0e-08
 ---------------------------------------
  Cycle       Energy         DIIS error
 ---------------------------------------
    1  -11445.6749789104      2.73e-05  
    2  -11445.6749870718      6.56e-06  
    3  -11445.6749853189      1.15e-05  
    4  -11445.6749878700      1.61e-06  
    5  -11445.6749879144      4.77e-07  
    6  -11445.6749879181      2.64e-07  
    7  -11445.6749879197      6.47e-08  
    8  -11445.6749879198      2.52e-08  
    9  -11445.6749879205      4.75e-09  Convergence criterion met
 ---------------------------------------
 SCF time:   CPU 175.28s  wall 46.00s 
 SCF   energy in the final basis set =   -11445.6749879205
 Total energy in the final basis set =   -11445.6749879205

 --------------------------------------------------------------

                    Orbital Energies (a.u.)
 --------------------------------------------------------------

 Alpha MOs
 -- Occupied --
********-482.8585-482.8580-482.8580-101.5846-101.5846 -62.5113 -62.5113
-62.5108 -62.5108 -56.3321 -56.3321 -56.3316 -56.3316 -56.3279 -56.3279
-56.3275 -56.3275 -56.3274 -56.3274 -56.3270 -56.3270 -10.2898 -10.2893
-10.2839 -10.2836 -10.2832 -10.2830  -9.4994  -9.4994  -8.7202  -8.7202
 -8.7197  -8.7197  -7.2644  -7.2644  -7.2543  -7.2543  -7.2532  -7.2532
 -6.5526  -6.5526  -6.5521  -6.5521  -6.5386  -6.5386  -6.5382  -6.5382
 -6.5375  -6.5375  -6.5371  -6.5371  -2.6633  -2.6633  -2.6627  -2.6627
 -2.6595  -2.6595  -2.6592  -2.6592  -2.6587  -2.6587  -2.6583  -2.6582
 -2.6476  -2.6476  -2.6475  -2.6475  -2.6472  -2.6472  -2.6471  -2.6471
 -0.9659  -0.9091  -0.9024  -0.8588  -0.8370  -0.8135  -0.8124  -0.7449
 -0.7414  -0.6349  -0.6347  -0.5609  -0.5269  -0.4827  -0.4718  -0.4648
 -0.4541  -0.4206  -0.4152  -0.4043  -0.3974  -0.3630  -0.3548  -0.3498
 -0.3453  -0.3384  -0.3231  -0.3200  -0.3149  -0.3061  -0.2789  -0.2699
 -0.2687
 -- Virtual --
 -0.0935  -0.0707  -0.0695  -0.0408  -0.0282  -0.0092  -0.0061   0.0072
  0.0169   0.0225   0.0255   0.0387   0.0388   0.0541   0.0588   0.0598
  0.0640   0.0654   0.0668   0.0675   0.0724   0.0807   0.0816   0.0847
  0.0929   0.0934   0.0999   0.1082   0.1142   0.1215   0.1237   0.1282
  0.1358   0.1409   0.1463   0.1526   0.1551   0.1714   0.1751   0.1759
  0.1785   0.1882   0.1915   0.1962   0.2133   0.2150   0.2231   0.2332
  0.2428   0.2453   0.2478   0.2491   0.2569   0.2615   0.2732   0.2736
  0.2795   0.2838   0.2996   0.3665   0.3678   0.3709   0.3749   0.3888
  0.4136   0.4179   0.4186   0.4224   0.4277   0.4389   0.4390   0.4437
  0.4553   0.4683   0.4845   0.4854   0.4908   0.4939   0.4971   0.5063
  0.5140   0.5165   0.5181   0.5208   0.5379   0.5394   0.5457   0.5483
  0.5601   0.5645   0.5656   0.5732   0.5820   0.5913   0.6071   0.6187
  0.6439   0.6510   0.6686   0.6849   0.7013   0.7023   0.7114   0.7358
  0.7489   0.7536   0.7644   0.7853   0.7918   0.8113   0.8163   0.8186
  0.8212   0.8389   0.8427   0.8454   0.8476   0.8532   0.8584   0.8863
  0.8874   0.9255   0.9392   0.9429   0.9490   0.9573   0.9853   1.0062
  1.0093   1.0302   1.0821   1.0858   1.1105   1.1272   1.1549   1.1770
  1.2215   1.2337   1.2359   1.2394   1.2644   1.2665   1.2745   1.3523
  1.4353   1.4449   1.4622   1.5196   1.5793   1.6224   1.7230   1.7298
  1.7394   1.7535   1.8111   1.8188   1.8396   1.8409   1.9046   1.9735
  1.9938   2.0150   2.0340   2.0375   2.0666   2.0894   2.0911   2.1437
  2.1524   2.1853   2.1897   2.2288   2.2344   2.2382   2.2485   2.2804
  2.2863   2.2879   2.3104   2.3482   2.3584   2.4282   2.4428   2.4650
  2.5490   2.5726   2.6067   2.7181   2.7216   2.8304   2.8318   2.8875
  2.9863   2.9921   3.0433   3.0549   3.0805   3.1729   3.1953   3.4112
  3.4435   3.6560   3.8258   3.8317   3.9737   3.9915   3.9916   3.9938
  4.0126   4.0334   4.0513   4.0703   4.0714   4.0733   4.0837   4.1248
  4.1636   4.2325   4.2493   4.3009   4.3440   4.3857   4.4232   4.4798
  4.8073   6.6397   6.7720   6.8032   6.8499   7.5271   7.5409   7.5517
  7.5852   7.6429   7.6517   7.6725   7.6766   7.6779   7.7390   7.7834
  7.8196   9.7338   9.8045  23.1817  23.7546  23.7662  23.9109  23.9201
 23.9970  25.7756  25.8567  26.1406  26.1732  26.5082  26.7890  47.9143
 48.0226  48.0507  48.0873 215.7214 215.8036 289.7222 289.7364 289.7483
289.7830 289.8450 289.8483 289.8719 289.8734 289.9001 289.9616 290.0045
290.04071020.70931020.84571020.88071020.9251
 --------------------------------------------------------------

          Ground-State Mulliken Net Atomic Charges

     Atom                 Charge (a.u.)
  ----------------------------------------
      1 C                     0.032286
      2 C                     0.032286
      3 C                    -0.180469
      4 C                    -0.114300
      5 C                    -0.114300
      6 C                    -0.180469
      7 Cl                    0.597574
      8 Cl                    0.597574
      9 Br                   -0.144118
     10 Br                   -0.190973
     11 Br                   -0.190973
     12 Br                   -0.144118
  ----------------------------------------
  Sum of atomic charges =     0.000000

 -----------------------------------------------------------------
                    Cartesian Multipole Moments
 -----------------------------------------------------------------
    Charge (ESU x 10^10)
                 0.0000
    Dipole Moment (Debye)
         X       0.3571      Y       0.0000      Z       0.0000
       Tot       0.3571
    Quadrupole Moments (Debye-Ang)
        XX    -128.6113     XY       0.0000     YY    -133.2119
        XZ       0.2491     YZ      -0.0000     ZZ    -127.6919
    Octopole Moments (Debye-Ang^2)
       XXX    -561.8639    XXY       0.0000    XYY    -197.8462
       YYY       0.0000    XXZ     -89.6954    XYZ      -0.0000
       YYZ     -92.9039    XZZ    -185.7131    YZZ       0.0000
       ZZZ    -267.1627
    Hexadecapole Moments (Debye-Ang^3)
      XXXX   -4663.5839   XXXY       0.0000   XXYY    -865.4307
      XYYY       0.0000   YYYY    -158.7822   XXXZ    -391.8523
      XXYZ       0.0000   XYYZ    -137.9809   YYYZ      -0.0000
      XXZZ   -1426.4463   XYZZ       0.0000   YYZZ    -722.0047
      XZZZ    -388.7997   YZZZ       0.0000   ZZZZ   -3826.7281
 -----------------------------------------------------------------
 Calculating analytic gradient of the SCF energy
 Gradient of SCF Energy
            1           2           3           4           5           6
    1  -0.0000697  -0.0000697   0.0001269  -0.0000102  -0.0000102   0.0001269
    2   0.0000000   0.0000000  -0.0000000  -0.0000000   0.0000000   0.0000000
    3  -0.0002116   0.0002116  -0.0001346  -0.0000966   0.0000966   0.0001346
            7           8           9          10          11          12
    1   0.0000993   0.0000993  -0.0000618  -0.0000846  -0.0000846  -0.0000618
    2  -0.0000000   0.0000000  -0.0000000   0.0000000  -0.0000000  -0.0000000
    3   0.0000439  -0.0000439  -0.0000793  -0.0003042   0.0003042   0.0000793
 Max gradient component =       3.042E-04
 RMS gradient           =       1.093E-04
 Gradient time:  CPU 87.34 s  wall 21.93 s
 Geometry Optimization Parameters
   NAtoms,    NIC,     NZ,  NCons,   NDum,   NFix, NCnnct, MaxDiis
       12      78      12       0       0       0       0       0

 Cartesian Hessian Update
 Hessian updated using BFGS update


** GEOMETRY OPTIMIZATION IN DELOCALIZED INTERNAL COORDINATES **
   Searching for a Minimum

   Optimization Cycle:   4

                       Coordinates (Angstroms)
     ATOM                X               Y               Z
      1  C         0.0001975041    0.0000000000   -0.0037004116
      2  C         0.0001975054    0.0000000000    1.3985304113
      3  C         1.2140413876    0.0000000000    2.1001444483
      4  C         2.4292344594    0.0000000000    1.3992839388
      5  C         2.4292344556    0.0000000000   -0.0044539400
      6  C         1.2140413830    0.0000000000   -0.7053144508
      7  Cl       -1.5115849790    0.0000000000   -0.8584258522
      8  Cl       -1.5115849768    0.0000000000    2.2532558498
      9  Br        1.1902983664    0.0000000000    3.9997345612
     10  Br        4.0725963410    0.0000000000    2.3514421864
     11  Br        4.0725963475    0.0000000000   -0.9566121793
     12  Br        1.1902983595    0.0000000000   -2.6049045619
   Point Group: c1    Number of degrees of freedom:    30


   Energy is -11445.674987921

 Hessian updated using BFGS update

 11 Hessian modes will be used to form the next step
  Hessian Eigenvalues:
     0.200585    0.209177    0.243251    0.249590    0.256770    0.287532
     0.395136    0.416328    0.463626    0.507769    0.562661

 Minimum search - taking simple RFO step
 Searching for Lamda that Minimizes Along All modes
 Value Taken    Lamda =  -0.00000255
 Step Taken.  Stepsize is  0.002464

                             Maximum     Tolerance    Cnvgd?
         Gradient           0.000718      0.000300      NO
         Displacement       0.001358      0.001200      NO
         Energy change     -0.000004      0.000001      NO


 New Cartesian Coordinates Obtained by Inverse Iteration

 Displacement from previous Coordinates is:  0.005578
 ----------------------------------------------------------------
             Standard Nuclear Orientation (Angstroms)
    I     Atom           X                Y                Z
 ----------------------------------------------------------------
    1      C       0.0003088101     0.0000000000    -0.0036224777
    2      C       0.0003088123     0.0000000000     1.3984524745
    3      C       1.2140597774     0.0000000000     2.1002918661
    4      C       2.4294826401     0.0000000000     1.3994916867
    5      C       2.4294826349     0.0000000000    -0.0046616842
    6      C       1.2140597735     0.0000000000    -0.7054618688
    7      Cl     -1.5117877424     0.0000000000    -0.8580427574
    8      Cl     -1.5117877373     0.0000000000     2.2528727547
    9      Br      1.1903773943     0.0000000000     4.0000612282
   10      Br      4.0723422004     0.0000000000     2.3534031255
   11      Br      4.0723421977     0.0000000000    -0.9585731208
   12      Br      1.1903773927     0.0000000000    -2.6052312270
 ----------------------------------------------------------------
 Nuclear Repulsion Energy =        2697.41249314 hartrees
 There are      105 alpha and      105 beta electrons
 Applying Cartesian multipole field
    Component          Value
    ---------          -----
     (2,0,0)        1.00000E-11
     (0,2,0)        2.00000E-11
     (0,0,2)       -3.00000E-11
 Nucleus-field energy     =    -0.0000000750 hartrees
 Requested basis set is 6-311++G(d,p)
 There are 138 shells and 384 basis functions
 A cutoff of  1.0D-11 yielded   6244 shell pairs
 There are     54649 function pairs (     60046 Cartesian)
 Smallest overlap matrix eigenvalue = 1.88E-07

 Q-Chem warning in module stvman/mkSTV.C, line 318:

 Overlap eigenvalue is smaller than square root of threshold
 Use THRESH >= 12 to get rid of this warning

 Linear dependence detected in AO basis
 Tighter screening thresholds may be required for diffuse basis sets
 Use S2THRESH > 14 and THRESH = 14 in case of SCF convergence issues
 Number of orthogonalized atomic orbitals = 382
 Maximum deviation from orthogonality = 2.134E-10
 Guess MOs from SCF MO coefficient file

 -----------------------------------------------------------------------
  General SCF calculation program by
  Eric Jon Sundstrom, Paul Horn, Yuezhi Mao, Dmitri Zuev, Alec White,
  David Stuck, Shaama M.S., Shane Yost, Joonho Lee, David Small,
  Daniel Levine, Susi Lehtola, Hugh Burton, Evgeny Epifanovsky,
  Bang C. Huynh
 -----------------------------------------------------------------------
 Exchange:     0.2000 Hartree-Fock + 0.0800 Slater + 0.7200 B88
 Correlation:  0.1900 VWN1RPA + 0.8100 LYP
 Using SG-1 standard quadrature grid
 using 4 threads for integral computing
 -------------------------------------------------------
 OpenMP Integral computing Module                
 Release: version 2.0, May 2017, Q-Chem Inc. Pleasanton 
 -------------------------------------------------------
 A restricted SCF calculation will be
 performed using DIIS
 SCF converges when DIIS error is below 1.0e-08
 ---------------------------------------
  Cycle       Energy         DIIS error
 ---------------------------------------
    1  -11445.6749878776      1.06e-05  
    2  -11445.6749889374      3.40e-06  
    3  -11445.6749884075      6.21e-06  
    4  -11445.6749891532      5.39e-07  
    5  -11445.6749891584      1.43e-07  
    6  -11445.6749891586      7.75e-08  
    7  -11445.6749891582      1.76e-08  
    8  -11445.6749891589      8.71e-09  Convergence criterion met
 ---------------------------------------
 SCF time:   CPU 156.31s  wall 41.00s 
 SCF   energy in the final basis set =   -11445.6749891589
 Total energy in the final basis set =   -11445.6749891589

 --------------------------------------------------------------

                    Orbital Energies (a.u.)
 --------------------------------------------------------------

 Alpha MOs
 -- Occupied --
********-482.8585-482.8580-482.8580-101.5846-101.5846 -62.5113 -62.5113
-62.5109 -62.5109 -56.3321 -56.3321 -56.3316 -56.3316 -56.3279 -56.3279
-56.3275 -56.3275 -56.3275 -56.3275 -56.3270 -56.3270 -10.2899 -10.2894
-10.2840 -10.2837 -10.2832 -10.2831  -9.4994  -9.4994  -8.7202  -8.7202
 -8.7197  -8.7197  -7.2644  -7.2644  -7.2543  -7.2543  -7.2532  -7.2532
 -6.5526  -6.5526  -6.5521  -6.5521  -6.5386  -6.5386  -6.5382  -6.5382
 -6.5375  -6.5375  -6.5371  -6.5371  -2.6633  -2.6633  -2.6627  -2.6627
 -2.6595  -2.6595  -2.6592  -2.6592  -2.6587  -2.6587  -2.6583  -2.6583
 -2.6476  -2.6476  -2.6475  -2.6475  -2.6472  -2.6472  -2.6471  -2.6471
 -0.9659  -0.9091  -0.9024  -0.8588  -0.8369  -0.8135  -0.8123  -0.7449
 -0.7414  -0.6349  -0.6347  -0.5609  -0.5269  -0.4827  -0.4718  -0.4647
 -0.4541  -0.4205  -0.4151  -0.4043  -0.3974  -0.3630  -0.3548  -0.3498
 -0.3452  -0.3384  -0.3231  -0.3201  -0.3149  -0.3060  -0.2790  -0.2700
 -0.2687
 -- Virtual --
 -0.0936  -0.0707  -0.0695  -0.0409  -0.0283  -0.0094  -0.0061   0.0071
  0.0169   0.0225   0.0254   0.0387   0.0388   0.0541   0.0588   0.0598
  0.0640   0.0653   0.0667   0.0674   0.0724   0.0807   0.0815   0.0847
  0.0929   0.0934   0.0999   0.1082   0.1142   0.1215   0.1237   0.1282
  0.1358   0.1409   0.1463   0.1526   0.1551   0.1714   0.1751   0.1759
  0.1785   0.1882   0.1915   0.1961   0.2133   0.2149   0.2231   0.2331
  0.2428   0.2452   0.2479   0.2491   0.2569   0.2614   0.2732   0.2736
  0.2795   0.2838   0.2996   0.3665   0.3677   0.3709   0.3749   0.3888
  0.4136   0.4179   0.4186   0.4223   0.4277   0.4389   0.4389   0.4437
  0.4553   0.4684   0.4844   0.4854   0.4908   0.4936   0.4971   0.5063
  0.5140   0.5164   0.5179   0.5212   0.5379   0.5394   0.5457   0.5482
  0.5600   0.5644   0.5656   0.5731   0.5819   0.5913   0.6071   0.6186
  0.6438   0.6508   0.6686   0.6849   0.7014   0.7022   0.7112   0.7357
  0.7487   0.7536   0.7643   0.7853   0.7918   0.8113   0.8163   0.8186
  0.8211   0.8388   0.8427   0.8453   0.8476   0.8532   0.8584   0.8864
  0.8873   0.9255   0.9392   0.9429   0.9489   0.9572   0.9852   1.0060
  1.0092   1.0301   1.0821   1.0858   1.1105   1.1270   1.1548   1.1770
  1.2215   1.2335   1.2358   1.2394   1.2644   1.2665   1.2744   1.3522
  1.4353   1.4449   1.4621   1.5194   1.5791   1.6222   1.7229   1.7297
  1.7392   1.7533   1.8110   1.8187   1.8395   1.8408   1.9045   1.9735
  1.9938   2.0149   2.0339   2.0373   2.0665   2.0892   2.0912   2.1436
  2.1522   2.1852   2.1895   2.2288   2.2343   2.2381   2.2483   2.2804
  2.2859   2.2877   2.3104   2.3480   2.3585   2.4278   2.4427   2.4650
  2.5489   2.5725   2.6066   2.7181   2.7216   2.8303   2.8318   2.8873
  2.9861   2.9919   3.0432   3.0546   3.0804   3.1728   3.1951   3.4110
  3.4433   3.6557   3.8257   3.8315   3.9737   3.9914   3.9916   3.9938
  4.0126   4.0334   4.0512   4.0705   4.0711   4.0733   4.0835   4.1247
  4.1635   4.2323   4.2492   4.3008   4.3439   4.3857   4.4231   4.4798
  4.8071   6.6395   6.7718   6.8033   6.8496   7.5271   7.5409   7.5517
  7.5852   7.6430   7.6515   7.6724   7.6765   7.6779   7.7389   7.7834
  7.8193   9.7336   9.8046  23.1817  23.7544  23.7658  23.9105  23.9197
 23.9963  25.7756  25.8567  26.1408  26.1729  26.5081  26.7887  47.9142
 48.0224  48.0508  48.0871 215.7213 215.8036 289.7222 289.7364 289.7482
289.7830 289.8450 289.8482 289.8717 289.8733 289.9001 289.9615 290.0044
290.04051020.70921020.84551020.88081020.9248
 --------------------------------------------------------------

          Ground-State Mulliken Net Atomic Charges

     Atom                 Charge (a.u.)
  ----------------------------------------
      1 C                     0.032318
      2 C                     0.032318
      3 C                    -0.181526
      4 C                    -0.113390
      5 C                    -0.113390
      6 C                    -0.181526
      7 Cl                    0.597557
      8 Cl                    0.597557
      9 Br                   -0.144146
     10 Br                   -0.190813
     11 Br                   -0.190813
     12 Br                   -0.144146
  ----------------------------------------
  Sum of atomic charges =     0.000000

 -----------------------------------------------------------------
                    Cartesian Multipole Moments
 -----------------------------------------------------------------
    Charge (ESU x 10^10)
                 0.0000
    Dipole Moment (Debye)
         X       0.3564      Y      -0.0000      Z       0.0000
       Tot       0.3564
    Quadrupole Moments (Debye-Ang)
        XX    -128.6270     XY      -0.0000     YY    -133.2158
        XZ       0.2486     YZ      -0.0000     ZZ    -127.6770
    Octopole Moments (Debye-Ang^2)
       XXX    -561.9830    XXY      -0.0000    XYY    -197.8486
       YYY      -0.0000    XXZ     -89.7064    XYZ      -0.0000
       YYZ     -92.9067    XZZ    -185.6156    YZZ      -0.0000
       ZZZ    -267.1315
    Hexadecapole Moments (Debye-Ang^3)
      XXXX   -4664.2950   XXXY      -0.0000   XXYY    -865.4295
      XYYY      -0.0000   YYYY    -158.7912   XXXZ    -391.9354
      XXYZ      -0.0000   XYYZ    -137.9826   YYYZ      -0.0000
      XXZZ   -1426.3414   XYZZ      -0.0000   YYZZ    -722.3037
      XZZZ    -388.5952   YZZZ      -0.0000   ZZZZ   -3828.1280
 -----------------------------------------------------------------
 Calculating analytic gradient of the SCF energy
 Gradient of SCF Energy
            1           2           3           4           5           6
    1  -0.0000389  -0.0000389   0.0000286  -0.0000133  -0.0000133   0.0000286
    2   0.0000000   0.0000000  -0.0000000  -0.0000000  -0.0000000   0.0000000
    3  -0.0000620   0.0000620  -0.0000735   0.0000388  -0.0000388   0.0000735
            7           8           9          10          11          12
    1   0.0000371   0.0000371  -0.0000013  -0.0000122  -0.0000122  -0.0000013
    2   0.0000000   0.0000000   0.0000000   0.0000000  -0.0000000  -0.0000000
    3   0.0000731  -0.0000731   0.0000030   0.0000033  -0.0000033  -0.0000030
 Max gradient component =       7.353E-05
 RMS gradient           =       3.346E-05
 Gradient time:  CPU 86.86 s  wall 21.81 s
 Geometry Optimization Parameters
   NAtoms,    NIC,     NZ,  NCons,   NDum,   NFix, NCnnct, MaxDiis
       12      78      12       0       0       0       0       0

 Cartesian Hessian Update
 Hessian updated using BFGS update


** GEOMETRY OPTIMIZATION IN DELOCALIZED INTERNAL COORDINATES **
   Searching for a Minimum

   Optimization Cycle:   5

                       Coordinates (Angstroms)
     ATOM                X               Y               Z
      1  C         0.0003088101    0.0000000000   -0.0036224777
      2  C         0.0003088123    0.0000000000    1.3984524745
      3  C         1.2140597774    0.0000000000    2.1002918661
      4  C         2.4294826401    0.0000000000    1.3994916867
      5  C         2.4294826349    0.0000000000   -0.0046616842
      6  C         1.2140597735    0.0000000000   -0.7054618688
      7  Cl       -1.5117877424    0.0000000000   -0.8580427574
      8  Cl       -1.5117877373    0.0000000000    2.2528727547
      9  Br        1.1903773943    0.0000000000    4.0000612282
     10  Br        4.0723422004    0.0000000000    2.3534031255
     11  Br        4.0723421977    0.0000000000   -0.9585731208
     12  Br        1.1903773927    0.0000000000   -2.6052312270
   Point Group: c1    Number of degrees of freedom:    30


   Energy is -11445.674989159

 Hessian updated using BFGS update

 11 Hessian modes will be used to form the next step
  Hessian Eigenvalues:
     0.200076    0.203410    0.236688    0.248704    0.271648    0.288528
     0.397122    0.419452    0.461680    0.503708    0.577097

 Minimum search - taking simple RFO step
 Searching for Lamda that Minimizes Along All modes
 Value Taken    Lamda =   0.00000000
 Step Taken.  Stepsize is  0.000702

                             Maximum     Tolerance    Cnvgd?
         Gradient           0.000148      0.000300     YES
         Displacement       0.000504      0.001200     YES
         Energy change     -0.000001      0.000001      NO


                       Distance Matrix (Angstroms)
             C (  1)   C (  2)   C (  3)   C (  4)   C (  5)   C (  6)
   C (  2)  1.402075
   C (  3)  2.428919  1.402059
   C (  4)  2.805283  2.429174  1.402987
   C (  5)  2.429174  2.805283  2.430655  1.404153
   C (  6)  1.402059  2.428919  2.805754  2.430655  1.402987
   Cl(  7)  1.736799  2.716285  4.022684  4.542034  4.032601  2.730115
   Cl(  8)  2.716285  1.736799  2.730115  4.032601  4.542034  4.022684
   Br(  9)  4.176811  2.860879  1.899917  2.880685  4.192039  4.705583
   Br( 10)  4.705000  4.182510  2.869467  1.899720  2.873927  4.186458
   Br( 11)  4.182510  4.705000  4.186458  2.873927  1.899720  2.869467
   Br( 12)  2.860879  4.176811  4.705583  4.192039  2.880685  1.899917
             Cl(  7)   Cl(  8)   Br(  9)   Br( 10)   Br( 11)
   Cl(  8)  3.110916
   Br(  9)  5.559035  3.217820
   Br( 10)  6.441731  5.585035  3.319217
   Br( 11)  5.585035  6.441730  5.735310  3.311976
   Br( 12)  3.217820  5.559035  6.605292  5.735310  3.319217

 Final energy is   -11445.674989158852     


 ******************************
 **  OPTIMIZATION CONVERGED  **
 ******************************

                       Coordinates (Angstroms)
     ATOM                X               Y               Z
      1  C         0.0003088101    0.0000000000   -0.0036224777
      2  C         0.0003088123    0.0000000000    1.3984524745
      3  C         1.2140597774    0.0000000000    2.1002918661
      4  C         2.4294826401    0.0000000000    1.3994916867
      5  C         2.4294826349    0.0000000000   -0.0046616842
      6  C         1.2140597735    0.0000000000   -0.7054618688
      7  Cl       -1.5117877424    0.0000000000   -0.8580427574
      8  Cl       -1.5117877373    0.0000000000    2.2528727547
      9  Br        1.1903773943    0.0000000000    4.0000612282
     10  Br        4.0723422004    0.0000000000    2.3534031255
     11  Br        4.0723421977    0.0000000000   -0.9585731208
     12  Br        1.1903773927    0.0000000000   -2.6052312270

Z-matrix Print:
$molecule
0 1
Br
C  1 1.899720
C  2 1.402987 1 119.891496
C  3 1.402059 2 119.994478 1 -180.000000 0
C  4 1.402075 3 120.038220 2 -0.000000 0
C  5 1.402059 4 120.038220 3 -0.000000 0
C  6 1.402987 5 119.994478 4 -0.000000 0
Cl 5 1.736799 4 119.468911 3 -180.000000 0
Cl 4 1.736799 3 120.492870 2 -180.000000 0
Br 7 1.899720 6 119.891496 5 -180.000000 0
Br 3 1.899917 2 120.681510 1 -0.000000 0
Br 6 1.899917 5 119.324012 4 -180.000000 0
$end


 --------------------------------------------------------------

                    Orbital Energies (a.u.)
 --------------------------------------------------------------

 Alpha MOs
 -- Occupied --
********-482.8585-482.8580-482.8580-101.5846-101.5846 -62.5113 -62.5113
-62.5109 -62.5109 -56.3321 -56.3321 -56.3316 -56.3316 -56.3279 -56.3279
-56.3275 -56.3275 -56.3275 -56.3275 -56.3270 -56.3270 -10.2899 -10.2894
-10.2840 -10.2837 -10.2832 -10.2831  -9.4994  -9.4994  -8.7202  -8.7202
 -8.7197  -8.7197  -7.2644  -7.2644  -7.2543  -7.2543  -7.2532  -7.2532
 -6.5526  -6.5526  -6.5521  -6.5521  -6.5386  -6.5386  -6.5382  -6.5382
 -6.5375  -6.5375  -6.5371  -6.5371  -2.6633  -2.6633  -2.6627  -2.6627
 -2.6595  -2.6595  -2.6592  -2.6592  -2.6587  -2.6587  -2.6583  -2.6583
 -2.6476  -2.6476  -2.6475  -2.6475  -2.6472  -2.6472  -2.6471  -2.6471
 -0.9659  -0.9091  -0.9024  -0.8588  -0.8369  -0.8135  -0.8123  -0.7449
 -0.7414  -0.6349  -0.6347  -0.5609  -0.5269  -0.4827  -0.4718  -0.4647
 -0.4541  -0.4205  -0.4151  -0.4043  -0.3974  -0.3630  -0.3548  -0.3498
 -0.3452  -0.3384  -0.3231  -0.3201  -0.3149  -0.3060  -0.2790  -0.2700
 -0.2687
 -- Virtual --
 -0.0936  -0.0707  -0.0695  -0.0409  -0.0283  -0.0094  -0.0061   0.0071
  0.0169   0.0225   0.0254   0.0387   0.0388   0.0541   0.0588   0.0598
  0.0640   0.0653   0.0667   0.0674   0.0724   0.0807   0.0815   0.0847
  0.0929   0.0934   0.0999   0.1082   0.1142   0.1215   0.1237   0.1282
  0.1358   0.1409   0.1463   0.1526   0.1551   0.1714   0.1751   0.1759
  0.1785   0.1882   0.1915   0.1961   0.2133   0.2149   0.2231   0.2331
  0.2428   0.2452   0.2479   0.2491   0.2569   0.2614   0.2732   0.2736
  0.2795   0.2838   0.2996   0.3665   0.3677   0.3709   0.3749   0.3888
  0.4136   0.4179   0.4186   0.4223   0.4277   0.4389   0.4389   0.4437
  0.4553   0.4684   0.4844   0.4854   0.4908   0.4936   0.4971   0.5063
  0.5140   0.5164   0.5179   0.5212   0.5379   0.5394   0.5457   0.5482
  0.5600   0.5644   0.5656   0.5731   0.5819   0.5913   0.6071   0.6186
  0.6438   0.6508   0.6686   0.6849   0.7014   0.7022   0.7112   0.7357
  0.7487   0.7536   0.7643   0.7853   0.7918   0.8113   0.8163   0.8186
  0.8211   0.8388   0.8427   0.8453   0.8476   0.8532   0.8584   0.8864
  0.8873   0.9255   0.9392   0.9429   0.9489   0.9572   0.9852   1.0060
  1.0092   1.0301   1.0821   1.0858   1.1105   1.1270   1.1548   1.1770
  1.2215   1.2335   1.2358   1.2394   1.2644   1.2665   1.2744   1.3522
  1.4353   1.4449   1.4621   1.5194   1.5791   1.6222   1.7229   1.7297
  1.7392   1.7533   1.8110   1.8187   1.8395   1.8408   1.9045   1.9735
  1.9938   2.0149   2.0339   2.0373   2.0665   2.0892   2.0912   2.1436
  2.1522   2.1852   2.1895   2.2288   2.2343   2.2381   2.2483   2.2804
  2.2859   2.2877   2.3104   2.3480   2.3585   2.4278   2.4427   2.4650
  2.5489   2.5725   2.6066   2.7181   2.7216   2.8303   2.8318   2.8873
  2.9861   2.9919   3.0432   3.0546   3.0804   3.1728   3.1951   3.4110
  3.4433   3.6557   3.8257   3.8315   3.9737   3.9914   3.9916   3.9938
  4.0126   4.0334   4.0512   4.0705   4.0711   4.0733   4.0835   4.1247
  4.1635   4.2323   4.2492   4.3008   4.3439   4.3857   4.4231   4.4798
  4.8071   6.6395   6.7718   6.8033   6.8496   7.5271   7.5409   7.5517
  7.5852   7.6430   7.6515   7.6724   7.6765   7.6779   7.7389   7.7834
  7.8193   9.7336   9.8046  23.1817  23.7544  23.7658  23.9105  23.9197
 23.9963  25.7756  25.8567  26.1408  26.1729  26.5081  26.7887  47.9142
 48.0224  48.0508  48.0871 215.7213 215.8036 289.7222 289.7364 289.7482
289.7830 289.8450 289.8482 289.8717 289.8733 289.9001 289.9615 290.0044
290.04051020.70921020.84551020.88081020.9248
 --------------------------------------------------------------

          Ground-State Mulliken Net Atomic Charges

     Atom                 Charge (a.u.)
  ----------------------------------------
      1 C                     0.032318
      2 C                     0.032318
      3 C                    -0.181526
      4 C                    -0.113390
      5 C                    -0.113390
      6 C                    -0.181526
      7 Cl                    0.597557
      8 Cl                    0.597557
      9 Br                   -0.144146
     10 Br                   -0.190813
     11 Br                   -0.190813
     12 Br                   -0.144146
  ----------------------------------------
  Sum of atomic charges =     0.000000

 -----------------------------------------------------------------
                    Cartesian Multipole Moments
 -----------------------------------------------------------------
    Charge (ESU x 10^10)
                 0.0000
    Dipole Moment (Debye)
         X       0.3564      Y      -0.0000      Z       0.0000
       Tot       0.3564
    Quadrupole Moments (Debye-Ang)
        XX    -128.6270     XY      -0.0000     YY    -133.2158
        XZ       0.2486     YZ      -0.0000     ZZ    -127.6770
    Octopole Moments (Debye-Ang^2)
       XXX    -561.9830    XXY      -0.0000    XYY    -197.8486
       YYY      -0.0000    XXZ     -89.7064    XYZ      -0.0000
       YYZ     -92.9067    XZZ    -185.6156    YZZ      -0.0000
       ZZZ    -267.1315
    Hexadecapole Moments (Debye-Ang^3)
      XXXX   -4664.2950   XXXY      -0.0000   XXYY    -865.4295
      XYYY      -0.0000   YYYY    -158.7912   XXXZ    -391.9354
      XXYZ      -0.0000   XYYZ    -137.9826   YYYZ      -0.0000
      XXZZ   -1426.3414   XYZZ      -0.0000   YYZZ    -722.3037
      XZZZ    -388.5952   YZZZ      -0.0000   ZZZZ   -3828.1280
 -----------------------------------------------------------------
Archival summary:
1\1\garfield\OPT\ProcedureUnspecified\BasisUnspecified\r4l26\taweetha\SatNov3021:04:442019SatNov3021:04:442019\0\\#,OPT,ProcedureUnspecified,BasisUnspecified,\\0,1\Br\C,1,1.89972\C,2,1.40299,1,119.891\C,3,1.40206,2,119.994,1,-180,0\C,4,1.40207,3,120.038,2,-0,0\C,5,1.40206,4,120.038,3,-0,0\C,6,1.40299,5,119.994,4,-0,0\Cl,5,1.7368,4,119.469,3,-180,0\Cl,4,1.7368,3,120.493,2,-180,0\Br,7,1.89972,6,119.891,5,-180,0\Br,3,1.89992,2,120.682,1,-0,0\Br,6,1.89992,5,119.324,4,-180,0\\\@

 Total job time:  372.32s(wall), 1431.63s(cpu) 
 Sat Nov 30 21:04:44 2019

        *************************************************************
        *                                                           *
        *  Thank you very much for using Q-Chem.  Have a nice day.  *
        *                                                           *
        *************************************************************


 
User input: 2 of 2 
 
                  Welcome to Q-Chem
     A Quantum Leap Into The Future Of Chemistry


 Q-Chem 5.2 (devel), Q-Chem, Inc., Pleasanton, CA (2019)

 Yihan Shao,  Zhengting Gan,  E. Epifanovsky,  A. T. B. Gilbert,  M. Wormit,  
 J. Kussmann,  A. W. Lange,  A. Behn,  Jia Deng,  Xintian Feng,  D. Ghosh,  
 M. Goldey,  P. R. Horn,  L. D. Jacobson,  I. Kaliman,  T. Kus,  A. Landau,  
 Jie Liu,  E. I. Proynov,  R. M. Richard,  R. P. Steele,  E. J. Sundstrom,  
 H. L. Woodcock III,  P. M. Zimmerman,  D. Zuev,  B. Albrecht,  E. Alguire,  
 S. A. Baeppler,  D. Barton,  Z. Benda,  Y. A. Bernard,  E. J. Berquist,  
 K. B. Bravaya,  H. Burton,  D. Casanova,  Chun-Min Chang,  Yunqing Chen,  
 A. Chien,  K. D. Closser,  M. P. Coons,  S. Coriani,  S. Dasgupta,  
 A. L. Dempwolff,  M. Diedenhofen,  Hainam Do,  R. G. Edgar,  Po-Tung Fang,  
 S. Faraji,  S. Fatehi,  Qingguo Feng,  K. D. Fenk,  J. Fosso-Tande,  
 J. Gayvert,  Qinghui Ge,  A. Ghysels,  G. Gidofalvi,  J. Gomes,  
 J. Gonthier,  A. Gunina,  D. Hait,  M. W. D. Hanson-Heine,  
 P. H. P. Harbach,  A. W. Hauser,  M. F. Herbst,  J. E. Herr,  
 E. G. Hohenstein,  Z. C. Holden,  Kerwin Hui,  B. C. Huynh,  T.-C. Jagau,  
 Hyunjun Ji,  B. Kaduk,  K. Khistyaev,  Jaehoon Kim,  P. Klunzinger,  K. Koh,  
 D. Kosenkov,  L. Koulias,  T. Kowalczyk,  C. M. Krauter,  A. Kunitsa,  
 Ka Un Lao,  A. Laurent,  K. V. Lawler,  Joonho Lee,  D. Lefrancois,  
 S. Lehtola,  D. S. Levine,  Yi-Pei Li,  You-Sheng Lin,  Fenglai Liu,  
 E. Livshits,  A. Luenser,  P. Manohar,  E. Mansoor,  S. F. Manzer,  
 Shan-Ping Mao,  Yuezhi Mao,  N. Mardirossian,  A. V. Marenich,  
 T. Markovich,  L. A. Martinez-Martinez,  S. A. Maurer,  N. J. Mayhall,  
 S. C. McKenzie,  J.-M. Mewes,  P. Morgante,  A. F. Morrison,  
 J. W. Mullinax,  K. Nanda,  T. S. Nguyen-Beck,  R. Olivares-Amaya,  
 J. A. Parkhill,  Zheng Pei,  T. M. Perrine,  F. Plasser,  P. Pokhilko,  
 S. Prager,  A. Prociuk,  E. Ramos,  D. R. Rehn,  F. Rob,  M. Scheurer,  
 M. Schneider,  N. Sergueev,  S. M. Sharada,  S. Sharma,  D. W. Small,  
 T. Stauch,  T. Stein,  Yu-Chuan Su,  A. J. W. Thom,  A. Tkatchenko,  
 T. Tsuchimochi,  N. M. Tubman,  L. Vogt,  M. L. Vidal,  O. Vydrov,  
 M. A. Watson,  J. Wenzel,  M. de Wergifosse,  T. A. Wesolowski,  A. White,  
 J. Witte,  A. Yamada,  Jun Yang,  K. Yao,  S. Yeganeh,  S. R. Yost,  
 Zhi-Qiang You,  A. Zech,  Igor Ying Zhang,  Xing Zhang,  Yan Zhao,  
 Ying Zhu,  B. R. Brooks,  G. K. L. Chan,  C. J. Cramer,  M. S. Gordon,  
 W. J. Hehre,  A. Klamt,  M. W. Schmidt,  C. D. Sherrill,  D. G. Truhlar,  
 A. Aspuru-Guzik,  R. Baer,  A. T. Bell,  N. A. Besley,  Jeng-Da Chai,  
 A. E. DePrince, III,  R. A. DiStasio Jr.,  A. Dreuw,  B. D. Dunietz,  
 T. R. Furlani,  Chao-Ping Hsu,  Yousung Jung,  Jing Kong,  D. S. Lambrecht,  
 WanZhen Liang,  C. Ochsenfeld,  V. A. Rassolov,  L. V. Slipchenko,  
 J. E. Subotnik,  T. Van Voorhis,  J. M. Herbert,  A. I. Krylov,  
 P. M. W. Gill,  M. Head-Gordon

 Contributors to earlier versions of Q-Chem not listed above: 
 R. D. Adamson,  B. Austin,  J. Baker,  G. J. O. Beran,  K. Brandhorst,  
 S. T. Brown,  E. F. C. Byrd,  A. K. Chakraborty,  C.-L. Cheng,  
 Siu Hung Chien,  D. M. Chipman,  D. L. Crittenden,  H. Dachsel,  
 R. J. Doerksen,  A. D. Dutoi,  L. Fusti-Molnar,  W. A. Goddard III,  
 A. Golubeva-Zadorozhnaya,  S. R. Gwaltney,  G. Hawkins,  A. Heyden,  
 S. Hirata,  G. Kedziora,  F. J. Keil,  C. Kelley,  Jihan Kim,  R. A. King,  
 R. Z. Khaliullin,  P. P. Korambath,  W. Kurlancheek,  A. M. Lee,  M. S. Lee,  
 S. V. Levchenko,  Ching Yeh Lin,  D. Liotard,  R. C. Lochan,  I. Lotan,  
 P. E. Maslen,  N. Nair,  D. P. O'Neill,  D. Neuhauser,  E. Neuscamman,  
 C. M. Oana,  R. Olson,  B. Peters,  R. Peverati,  P. A. Pieniazek,  
 Y. M. Rhee,  J. Ritchie,  M. A. Rohrdanz,  E. Rosta,  N. J. Russ,  
 H. F. Schaefer III,  N. E. Schultz,  N. Shenvi,  A. C. Simmonett,  A. Sodt,  
 D. Stuck,  K. S. Thanthiriwatte,  V. Vanovschi,  Tao Wang,  A. Warshel,  
 C. F. Williams,  Q. Wu,  X. Xu,  W. Zhang

 Please cite Q-Chem as follows:
 Y. Shao et al., Mol. Phys. 113, 184-215 (2015)
 DOI: 10.1080/00268976.2014.952696

 Q-Chem 5.2.1 for Intel X86 EM64T Linux

 Parts of Q-Chem use Armadillo 8.300.2 (Tropical Shenanigans).
 http://arma.sourceforge.net/

 Q-Chem begins on Sat Nov 30 21:04:44 2019  

Host: 
0

     Scratch files written to /scratch/taweetham/qchem32084//
NAlpha2: 210
NElect   210
Mult     1
The previous job contains 0 fragments, simply inherited here

Checking the input file for inconsistencies... 	...done.

--------------------------------------------------------------
User input:
--------------------------------------------------------------

$MOLECULE
READ
$END

$REM
   JOB_TYPE 	FREQUENCY
   BASIS 	6-311++G**
   METHOD	B3LYP	
$END


--------------------------------------------------------------
 Atom   2: ( -0.7010374667, -0.0000000000,  1.7173854907)
         ->( -0.7010374855,  0.0000000000,  1.7173854871)
 Atom   6: (  1.4028768716,  0.0000000000,  0.5036345208)
         ->(  1.4028768633,  0.0000000000,  0.5036345285)
 Atom   5: (  0.7020766819,  0.0000000000, -0.7117883377)
         ->(  0.7020766890,  0.0000000000, -0.7117883372)
 Atom   8: ( -1.5554577407, -0.0000000000,  3.2294820438)
         ->( -1.5554577714,  0.0000000000,  3.2294820360)
 Atom  12: (  3.3026462298,  0.0000000000,  0.5273168937)
         ->(  3.3026462254,  0.0000000000,  0.5273169194)
 Atom  11: (  1.6559881117,  0.0000000000, -2.3546479044)
         ->(  1.6559881346,  0.0000000000, -2.3546478935)
 ----------------------------------------------------------------
             Standard Nuclear Orientation (Angstroms)
    I     Atom           X                Y                Z
 ----------------------------------------------------------------
    1      C       0.7010374855    -0.0000000000     1.7173854871
    2      C      -0.7010374855     0.0000000000     1.7173854871
    3      C      -1.4028768633    -0.0000000000     0.5036345285
    4      C      -0.7020766890    -0.0000000000    -0.7117883372
    5      C       0.7020766890     0.0000000000    -0.7117883372
    6      C       1.4028768633     0.0000000000     0.5036345285
    7      Cl      1.5554577714    -0.0000000000     3.2294820360
    8      Cl     -1.5554577714     0.0000000000     3.2294820360
    9      Br     -3.3026462254    -0.0000000000     0.5273169194
   10      Br     -1.6559881346    -0.0000000000    -2.3546478935
   11      Br      1.6559881346     0.0000000000    -2.3546478935
   12      Br      3.3026462254     0.0000000000     0.5273169194
 ----------------------------------------------------------------
 Molecular Point Group                 C2v   NOp =  4
 Largest Abelian Subgroup              C2v   NOp =  4
 Nuclear Repulsion Energy =        2697.41249314 hartrees
 There are      105 alpha and      105 beta electrons
 Requested basis set is 6-311++G(d,p)
 There are 138 shells and 384 basis functions

 Total QAlloc Memory Limit   2000 MB
 Mega-Array Size       188 MB
 MEM_STATIC part       192 MB

                       Distance Matrix (Angstroms)
             C (  1)   C (  2)   C (  3)   C (  4)   C (  5)   C (  6)
   C (  2)  1.402075
   C (  3)  2.428919  1.402059
   C (  4)  2.805283  2.429174  1.402987
   C (  5)  2.429174  2.805283  2.430655  1.404153
   C (  6)  1.402059  2.428919  2.805754  2.430655  1.402987
   Cl(  7)  1.736799  2.716285  4.022684  4.542034  4.032601  2.730115
   Cl(  8)  2.716285  1.736799  2.730115  4.032601  4.542034  4.022684
   Br(  9)  4.176811  2.860879  1.899917  2.880685  4.192039  4.705583
   Br( 10)  4.705000  4.182510  2.869467  1.899720  2.873927  4.186458
   Br( 11)  4.182510  4.705000  4.186458  2.873927  1.899720  2.869467
   Br( 12)  2.860879  4.176811  4.705583  4.192039  2.880685  1.899917
             Cl(  7)   Cl(  8)   Br(  9)   Br( 10)   Br( 11)
   Cl(  8)  3.110916
   Br(  9)  5.559035  3.217820
   Br( 10)  6.441731  5.585035  3.319217
   Br( 11)  5.585035  6.441731  5.735310  3.311976
   Br( 12)  3.217820  5.559035  6.605292  5.735310  3.319217

 A cutoff of  1.0D-11 yielded   6244 shell pairs
 There are     54649 function pairs (     60046 Cartesian)
 Smallest overlap matrix eigenvalue = 1.88E-07

 Q-Chem warning in module stvman/mkSTV.C, line 318:

 Overlap eigenvalue is smaller than square root of threshold
 Use THRESH >= 12 to get rid of this warning

 Linear dependence detected in AO basis
 Tighter screening thresholds may be required for diffuse basis sets
 Use S2THRESH > 14 and THRESH = 14 in case of SCF convergence issues
 Number of orthogonalized atomic orbitals = 382
 Maximum deviation from orthogonality = 1.374E-10
 Guess from superposition of atomic densities
 Warning:  Energy on first SCF cycle will be non-variational
 SAD guess density has 210.000000 electrons

 -----------------------------------------------------------------------
  General SCF calculation program by
  Eric Jon Sundstrom, Paul Horn, Yuezhi Mao, Dmitri Zuev, Alec White,
  David Stuck, Shaama M.S., Shane Yost, Joonho Lee, David Small,
  Daniel Levine, Susi Lehtola, Hugh Burton, Evgeny Epifanovsky,
  Bang C. Huynh
 -----------------------------------------------------------------------
 Exchange:     0.2000 Hartree-Fock + 0.0800 Slater + 0.7200 B88
 Correlation:  0.1900 VWN1RPA + 0.8100 LYP
 Using SG-1 standard quadrature grid
 using 4 threads for integral computing
 -------------------------------------------------------
 OpenMP Integral computing Module                
 Release: version 2.0, May 2017, Q-Chem Inc. Pleasanton 
 -------------------------------------------------------
 A restricted SCF calculation will be
 performed using DIIS
 SCF converges when DIIS error is below 1.0e-08
 ---------------------------------------
  Cycle       Energy         DIIS error
 ---------------------------------------
    1  -11448.1031909089      2.97e-02  
    2  -11445.6388816946      2.03e-03  
    3  -11445.6115192450      2.32e-03  
    4  -11445.6612260540      8.24e-04  
    5  -11445.6746400464      1.45e-04  
    6  -11445.6749105075      6.37e-05  
    7  -11445.6749748535      2.69e-05  
    8  -11445.6749879301      3.79e-06  
    9  -11445.6749881126      9.95e-07  
   10  -11445.6749880632      2.15e-07  
   11  -11445.6749881125      7.45e-08  
   12  -11445.6749881745      3.11e-08  
   13  -11445.6749881670      4.90e-09  Convergence criterion met
 ---------------------------------------
 SCF time:   CPU 160.58s  wall 43.00s 
 SCF   energy in the final basis set =   -11445.6749881670
 Total energy in the final basis set =   -11445.6749881670

 Q-Chem warning in module /home/taweetham/qchem52/libsym/oriorb.F, line  198:

 OriOrb: Failure to resolve orbital degeneracies.


 Q-Chem warning in module /home/taweetham/qchem52/libsym/oriorb.F, line  198:

 OriOrb: Failure to resolve orbital degeneracies.


 --------------------------------------------------------------
             Orbital Energies (a.u.) and Symmetries
 --------------------------------------------------------------

 Alpha MOs, Restricted
 -- Occupied --                  
-482.86 -482.86 -482.86 -482.86 -101.58 -101.58  -62.51  -62.51
  1 B1    1 A1    2 B1    2 A1    3 B1    3 A1    4 B1    4 A1                 
-62.511 -62.511 -56.332 -56.332 -56.332 -56.332 -56.328 -56.328
  5 B1    5 A1    6 B1    6 A1    7 B1    7 A1    1 A2    1 B2                 
-56.328 -56.328 -56.327 -56.327 -56.327 -56.327 -10.290 -10.289
  8 B1    8 A1    2 A2    2 B2    9 A1    9 B1   10 A1   10 B1                 
-10.284 -10.284 -10.283 -10.283  -9.499  -9.499  -8.720  -8.720
 11 A1   11 B1   12 A1   12 B1   13 B1   13 A1   14 B1   14 A1                 
 -8.720  -8.720  -7.264  -7.264  -7.254  -7.254  -7.253  -7.253
 15 B1   15 A1   16 B1   16 A1    3 A2    3 B2   17 B1   17 A1                 
 -6.553  -6.553  -6.552  -6.552  -6.539  -6.539  -6.538  -6.538
 18 B1   18 A1   19 B1   19 A1    4 A2    4 B2    5 A2    5 B2                 
 -6.538  -6.538  -6.537  -6.537  -2.663  -2.663  -2.663  -2.663
 20 B1   20 A1   21 B1   21 A1   22 B1   22 A1   23 B1   23 A1                 
 -2.660  -2.660  -2.659  -2.659  -2.659  -2.659  -2.658  -2.658
  6 A2    6 B2    7 A2    7 B2   24 B1   24 A1   25 B1   25 A1                 
 -2.648  -2.648  -2.648  -2.648  -2.647  -2.647  -2.647  -2.647
  8 A2    8 B2   26 B1   26 A1   27 B1   27 A1    9 B2    9 A2                 
 -0.966  -0.909  -0.902  -0.859  -0.837  -0.813  -0.812  -0.745
 28 A1   29 A1   28 B1   29 B1   30 A1   31 A1   30 B1   32 A1                 
 -0.741  -0.635  -0.635  -0.561  -0.527  -0.483  -0.472  -0.465
 31 B1   32 B1   33 A1   34 A1   35 A1   33 B1   10 B2   36 A1                 
 -0.454  -0.421  -0.415  -0.404  -0.397  -0.363  -0.355  -0.350
 34 B1   35 B1   37 A1   11 B2   10 A2   38 A1   11 A2   36 B1                 
 -0.345  -0.338  -0.323  -0.320  -0.315  -0.306  -0.279  -0.270
 39 A1   12 B2   12 A2   37 B1   13 B2   40 A1   38 B1   14 B2                 
 -0.269
 13 A2                                                                         
 -- Virtual --                   
 -0.094  -0.071  -0.070  -0.041  -0.028  -0.009  -0.006   0.007
 41 A1   15 B2   14 A2   39 B1   42 A1   40 B1   43 A1   44 A1                 
  0.017   0.023   0.025   0.039   0.039   0.054   0.059   0.060
 41 B1   42 B1   45 A1   46 A1   16 B2   15 A2   17 B2   47 A1                 
  0.064   0.065   0.067   0.067   0.072   0.081   0.082   0.085
 16 A2   43 B1   44 B1   48 A1   49 A1   18 B2   45 B1   17 A2                 
  0.093   0.093   0.100   0.108   0.114   0.122   0.124   0.128
 50 A1   46 B1   19 B2   51 A1   47 B1   18 A2   52 A1   48 B1                 
  0.136   0.141   0.146   0.153   0.155   0.171   0.175   0.176
 53 A1   19 A2   20 B2   49 B1   54 A1   50 B1   51 B1   21 B2                 
  0.178   0.188   0.192   0.196   0.213   0.215   0.223   0.233
 20 A2   55 A1   52 B1   56 A1   53 B1   57 A1   58 A1   59 A1                 
  0.243   0.245   0.248   0.249   0.257   0.261   0.273   0.274
 54 B1   60 A1   55 B1   56 B1   61 A1   21 A2   62 A1   57 B1                 
  0.280   0.284   0.300   0.367   0.368   0.371   0.375   0.389
 58 B1   63 A1   59 B1   64 A1   60 B1   65 A1   61 B1   22 B2                 
  0.414   0.418   0.419   0.422   0.428   0.439   0.439   0.444
 22 A2   23 B2   62 B1   66 A1   67 A1   24 B2   23 A2   63 B1                 
  0.455   0.468   0.484   0.485   0.491   0.494   0.497   0.506
 68 A1   24 A2   69 A1   25 B2   64 B1   70 A1   65 B1   25 A2                 
  0.514   0.516   0.518   0.521   0.538   0.539   0.546   0.548
 26 B2   71 A1   66 B1   72 A1   27 B2   28 B2   73 A1   67 B1                 
  0.560   0.564   0.566   0.573   0.582   0.591   0.607   0.619
 26 A2   27 A2   29 B2   28 A2   68 B1   30 B2   69 B1   29 A2                 
  0.644   0.651   0.669   0.685   0.701   0.702   0.711   0.736
 74 A1   70 B1   30 A2   75 A1   76 A1   31 B2   71 B1   72 B1                 
  0.749   0.754   0.764   0.785   0.792   0.811   0.816   0.819
 73 B1   77 A1   78 A1   32 B2   31 A2   79 A1   74 B1   80 A1                 
  0.821   0.839   0.843   0.845   0.848   0.853   0.858   0.886
 75 B1   76 B1   32 A2   33 B2   81 A1   77 B1   82 A1   78 B1                 
  0.887   0.925   0.939   0.943   0.949   0.957   0.985   1.006
 83 A1   84 A1   34 B2   79 B1   80 B1   85 A1   86 A1   81 B1                 
  1.009   1.030   1.082   1.086   1.110   1.127   1.155   1.177
 33 A2   82 B1   83 B1   87 A1   84 B1   88 A1   35 B2   89 A1                 
  1.222   1.234   1.236   1.239   1.264   1.266   1.274   1.352
 85 B1   34 A2   36 B2   90 A1   35 A2   86 B1   37 B2   87 B1                 
  1.435   1.445   1.462   1.519   1.579   1.622   1.723   1.730
 91 A1   92 A1   88 B1   93 A1   89 B1   94 A1   38 B2   36 A2                 
  1.739   1.753   1.811   1.819   1.840   1.841   1.904   1.973
 95 A1   90 B1   96 A1   91 B1   37 A2   39 B2   38 A2   40 B2                 
  1.994   2.015   2.034   2.037   2.067   2.089   2.091   2.144
 39 A2   41 B2   97 A1   92 B1   40 A2   98 A1   93 B1   94 B1                 
  2.152   2.185   2.189   2.229   2.234   2.238   2.248   2.280
 99 A1  100 A1   95 B1   42 B2  101 A1   96 B1   41 A2   42 A2                 
  2.286   2.288   2.310   2.348   2.358   2.428   2.443   2.465
 97 B1  102 A1  103 A1   98 B1   99 B1  100 B1  104 A1  101 B1                 
  2.549   2.573   2.607   2.718   2.722   2.830   2.832   2.887
105 A1   43 B2  102 B1   43 A2   44 B2   45 B2   44 A2  103 B1                 
  2.986   2.992   3.043   3.055   3.080   3.173   3.195   3.411
106 A1  104 B1   45 A2  107 A1  108 A1  109 A1  105 B1  110 A1                 
  3.443   3.656   3.826   3.831   3.974   3.991   3.992   3.994
106 B1  107 B1  108 B1  111 A1   46 B2   46 A2   47 B2   47 A2                 
  4.013   4.033   4.051   4.071   4.071   4.073   4.084   4.125
112 A1   48 B2   48 A2  113 A1  109 B1   49 B2  110 B1   49 A2                 
  4.164   4.232   4.249   4.301   4.344   4.386   4.423   4.480
114 A1  111 B1  115 A1  112 B1  116 A1  113 B1  117 A1  114 B1                 
  4.807   6.640   6.772   6.803   6.850   7.527   7.541   7.552
115 B1  118 A1  116 B1  119 A1  117 B1   50 B2   50 A2   51 B2                 
  7.585   7.643   7.651   7.672   7.676   7.678   7.739   7.783
 51 A2  120 A1  118 B1  121 A1  119 B1  122 A1  120 B1  123 A1                 
  7.819   9.734   9.805  23.182  23.754  23.766  23.911  23.920
121 B1  124 A1  122 B1  125 A1  126 A1  123 B1  124 B1  127 A1                 
 23.996  25.776  25.857  26.141  26.173  26.508  26.789  47.914
125 B1   52 B2   52 A2  128 A1  126 B1  129 A1  127 B1  130 A1                 
 48.022  48.051  48.087 215.721 215.804 289.722 289.736 289.748
128 B1  131 A1  129 B1  132 A1  130 B1   53 B2   53 A2   54 B2                 
289.783 289.845 289.848 289.872 289.873 289.900 289.962 290.004
 54 A2  133 A1  131 B1  134 A1  132 B1  135 A1  133 B1  136 A1                 
290.0411020.7091020.8451020.8811020.925
134 B1  137 A1  135 B1  138 A1  136 B1                                         

 Beta MOs, Restricted
 -- Occupied --                  
-482.86 -482.86 -482.86 -482.86 -101.58 -101.58  -62.51  -62.51
  1 B1    1 A1    2 B1    2 A1    3 B1    3 A1    4 B1    4 A1                 
-62.511 -62.511 -56.332 -56.332 -56.332 -56.332 -56.328 -56.328
  5 B1    5 A1    6 B1    6 A1    7 B1    7 A1    1 A2    1 B2                 
-56.328 -56.328 -56.327 -56.327 -56.327 -56.327 -10.290 -10.289
  8 B1    8 A1    2 A2    2 B2    9 A1    9 B1   10 A1   10 B1                 
-10.284 -10.284 -10.283 -10.283  -9.499  -9.499  -8.720  -8.720
 11 A1   11 B1   12 A1   12 B1   13 B1   13 A1   14 B1   14 A1                 
 -8.720  -8.720  -7.264  -7.264  -7.254  -7.254  -7.253  -7.253
 15 B1   15 A1   16 B1   16 A1    3 A2    3 B2   17 B1   17 A1                 
 -6.553  -6.553  -6.552  -6.552  -6.539  -6.539  -6.538  -6.538
 18 B1   18 A1   19 B1   19 A1    4 A2    4 B2    5 A2    5 B2                 
 -6.538  -6.538  -6.537  -6.537  -2.663  -2.663  -2.663  -2.663
 20 B1   20 A1   21 B1   21 A1   22 B1   22 A1   23 B1   23 A1                 
 -2.660  -2.660  -2.659  -2.659  -2.659  -2.659  -2.658  -2.658
  6 A2    6 B2    7 A2    7 B2   24 B1   24 A1   25 B1   25 A1                 
 -2.648  -2.648  -2.648  -2.648  -2.647  -2.647  -2.647  -2.647
  8 A2    8 B2   26 B1   26 A1   27 B1   27 A1    9 B2    9 A2                 
 -0.966  -0.909  -0.902  -0.859  -0.837  -0.813  -0.812  -0.745
 28 A1   29 A1   28 B1   29 B1   30 A1   31 A1   30 B1   32 A1                 
 -0.741  -0.635  -0.635  -0.561  -0.527  -0.483  -0.472  -0.465
 31 B1   32 B1   33 A1   34 A1   35 A1   33 B1   10 B2   36 A1                 
 -0.454  -0.421  -0.415  -0.404  -0.397  -0.363  -0.355  -0.350
 34 B1   35 B1   37 A1   11 B2   10 A2   38 A1   11 A2   36 B1                 
 -0.345  -0.338  -0.323  -0.320  -0.315  -0.306  -0.279  -0.270
 39 A1   12 B2   12 A2   37 B1   13 B2   40 A1   38 B1   14 B2                 
 -0.269
 13 A2                                                                         
 -- Virtual --                   
 -0.094  -0.071  -0.070  -0.041  -0.028  -0.009  -0.006   0.007
 41 A1   15 B2   14 A2   39 B1   42 A1   40 B1   43 A1   44 A1                 
  0.017   0.023   0.025   0.039   0.039   0.054   0.059   0.060
 41 B1   42 B1   45 A1   46 A1   16 B2   15 A2   17 B2   47 A1                 
  0.064   0.065   0.067   0.067   0.072   0.081   0.082   0.085
 16 A2   43 B1   44 B1   48 A1   49 A1   18 B2   45 B1   17 A2                 
  0.093   0.093   0.100   0.108   0.114   0.122   0.124   0.128
 50 A1   46 B1   19 B2   51 A1   47 B1   18 A2   52 A1   48 B1                 
  0.136   0.141   0.146   0.153   0.155   0.171   0.175   0.176
 53 A1   19 A2   20 B2   49 B1   54 A1   50 B1   51 B1   21 B2                 
  0.178   0.188   0.192   0.196   0.213   0.215   0.223   0.233
 20 A2   55 A1   52 B1   56 A1   53 B1   57 A1   58 A1   59 A1                 
  0.243   0.245   0.248   0.249   0.257   0.261   0.273   0.274
 54 B1   60 A1   55 B1   56 B1   61 A1   21 A2   62 A1   57 B1                 
  0.280   0.284   0.300   0.367   0.368   0.371   0.375   0.389
 58 B1   63 A1   59 B1   64 A1   60 B1   65 A1   61 B1   22 B2                 
  0.414   0.418   0.419   0.422   0.428   0.439   0.439   0.444
 22 A2   23 B2   62 B1   66 A1   67 A1   24 B2   23 A2   63 B1                 
  0.455   0.468   0.484   0.485   0.491   0.494   0.497   0.506
 68 A1   24 A2   69 A1   25 B2   64 B1   70 A1   65 B1   25 A2                 
  0.514   0.516   0.518   0.521   0.538   0.539   0.546   0.548
 26 B2   71 A1   66 B1   72 A1   27 B2   28 B2   73 A1   67 B1                 
  0.560   0.564   0.566   0.573   0.582   0.591   0.607   0.619
 26 A2   27 A2   29 B2   28 A2   68 B1   30 B2   69 B1   29 A2                 
  0.644   0.651   0.669   0.685   0.701   0.702   0.711   0.736
 74 A1   70 B1   30 A2   75 A1   76 A1   31 B2   71 B1   72 B1                 
  0.749   0.754   0.764   0.785   0.792   0.811   0.816   0.819
 73 B1   77 A1   78 A1   32 B2   31 A2   79 A1   74 B1   80 A1                 
  0.821   0.839   0.843   0.845   0.848   0.853   0.858   0.886
 75 B1   76 B1   32 A2   33 B2   81 A1   77 B1   82 A1   78 B1                 
  0.887   0.925   0.939   0.943   0.949   0.957   0.985   1.006
 83 A1   84 A1   34 B2   79 B1   80 B1   85 A1   86 A1   81 B1                 
  1.009   1.030   1.082   1.086   1.110   1.127   1.155   1.177
 33 A2   82 B1   83 B1   87 A1   84 B1   88 A1   35 B2   89 A1                 
  1.222   1.234   1.236   1.239   1.264   1.266   1.274   1.352
 85 B1   34 A2   36 B2   90 A1   35 A2   86 B1   37 B2   87 B1                 
  1.435   1.445   1.462   1.519   1.579   1.622   1.723   1.730
 91 A1   92 A1   88 B1   93 A1   89 B1   94 A1   38 B2   36 A2                 
  1.739   1.753   1.811   1.819   1.840   1.841   1.904   1.973
 95 A1   90 B1   96 A1   91 B1   37 A2   39 B2   38 A2   40 B2                 
  1.994   2.015   2.034   2.037   2.067   2.089   2.091   2.144
 39 A2   41 B2   97 A1   92 B1   40 A2   98 A1   93 B1   94 B1                 
  2.152   2.185   2.189   2.229   2.234   2.238   2.248   2.280
 99 A1  100 A1   95 B1   42 B2  101 A1   96 B1   41 A2   42 A2                 
  2.286   2.288   2.310   2.348   2.358   2.428   2.443   2.465
 97 B1  102 A1  103 A1   98 B1   99 B1  100 B1  104 A1  101 B1                 
  2.549   2.573   2.607   2.718   2.722   2.830   2.832   2.887
105 A1   43 B2  102 B1   43 A2   44 B2   45 B2   44 A2  103 B1                 
  2.986   2.992   3.043   3.055   3.080   3.173   3.195   3.411
106 A1  104 B1   45 A2  107 A1  108 A1  109 A1  105 B1  110 A1                 
  3.443   3.656   3.826   3.831   3.974   3.991   3.992   3.994
106 B1  107 B1  108 B1  111 A1   46 B2   46 A2   47 B2   47 A2                 
  4.013   4.033   4.051   4.071   4.071   4.073   4.084   4.125
112 A1   48 B2   48 A2  113 A1  109 B1   49 B2  110 B1   49 A2                 
  4.164   4.232   4.249   4.301   4.344   4.386   4.423   4.480
114 A1  111 B1  115 A1  112 B1  116 A1  113 B1  117 A1  114 B1                 
  4.807   6.640   6.772   6.803   6.850   7.527   7.541   7.552
115 B1  118 A1  116 B1  119 A1  117 B1   50 B2   50 A2   51 B2                 
  7.585   7.643   7.651   7.672   7.676   7.678   7.739   7.783
 51 A2  120 A1  118 B1  121 A1  119 B1  122 A1  120 B1  123 A1                 
  7.819   9.734   9.805  23.182  23.754  23.766  23.911  23.920
121 B1  124 A1  122 B1  125 A1  126 A1  123 B1  124 B1  127 A1                 
 23.996  25.776  25.857  26.141  26.173  26.508  26.789  47.914
125 B1   52 B2   52 A2  128 A1  126 B1  129 A1  127 B1  130 A1                 
 48.022  48.051  48.087 215.721 215.804 289.722 289.736 289.748
128 B1  131 A1  129 B1  132 A1  130 B1   53 B2   53 A2   54 B2                 
289.783 289.845 289.848 289.872 289.873 289.900 289.962 290.004
 54 A2  133 A1  131 B1  134 A1  132 B1  135 A1  133 B1  136 A1                 
290.0411020.7091020.8451020.8811020.925
134 B1  137 A1  135 B1  138 A1  136 B1                                         
 --------------------------------------------------------------

          Ground-State Mulliken Net Atomic Charges

     Atom                 Charge (a.u.)
  ----------------------------------------
      1 C                     0.032321
      2 C                     0.032321
      3 C                    -0.181528
      4 C                    -0.113390
      5 C                    -0.113390
      6 C                    -0.181528
      7 Cl                    0.597557
      8 Cl                    0.597557
      9 Br                   -0.144146
     10 Br                   -0.190813
     11 Br                   -0.190813
     12 Br                   -0.144146
  ----------------------------------------
  Sum of atomic charges =     0.000000

 -----------------------------------------------------------------
                    Cartesian Multipole Moments
 -----------------------------------------------------------------
    Charge (ESU x 10^10)
                 0.0000
    Dipole Moment (Debye)
         X      -0.0000      Y       0.0000      Z      -0.3564
       Tot       0.3564
    Quadrupole Moments (Debye-Ang)
        XX    -127.6770     XY       0.0000     YY    -133.2158
        XZ       0.0000     YZ      -0.0000     ZZ    -129.8515
    Octopole Moments (Debye-Ang^2)
       XXX      -0.0000    XXY       0.0000    XYY      -0.0000
       YYY       0.0000    XXZ     -33.5210    XYZ       0.0000
       YYZ     -30.9755    XZZ       0.0000    YZZ      -0.0000
       ZZZ    -103.9976
    Hexadecapole Moments (Debye-Ang^3)
      XXXX   -3455.5247   XXXY       0.0000   XXYY    -657.5092
      XYYY       0.0000   YYYY    -158.7912   XXXZ       0.0000
      XXYZ       0.0000   XYYZ      -0.0000   YYYZ      -0.0000
      XXZZ   -1102.2290   XYZZ       0.0000   YYZZ    -578.7925
      XZZZ       0.0000   YZZZ      -0.0000   ZZZZ   -3087.3239
 -----------------------------------------------------------------
 Calculating MO derivatives via CPSCF
    1     0    39    0.0221794  
    2     0    39    0.0101129  
    3     0    39    0.0014606  
    4     0    39    0.0001161  
    5    14    25    0.0000102  
    6    39     0    0.0000008  Converged
 Time for AOints: 281.6 s (CPU) 70.7 s (wall)
 ------------------------------------------------------------------------------
                     AOints        : Timing summary (seconds)
 ------------------------------------------------------------------------------
     job step          cpu (% of tot)      sys (% of tot)     wall (% of tot)
 ------------------------------------------------------------------------------
  AOints            0.2816E+03 ( 8.9)   0.1400E-04 ( 7.3)   0.7071E+02 ( 8.7)
 ------------------------------------------------------------------------------
   Grand Totals     0.3177E+04          0.1930E-03          0.8086E+03
 ------------------------------------------------------------------------------
 Polarizability Matrix (a.u.)
            1           2           3
    1-224.0958021   0.0000000   0.0000000
    2   0.0000000 -93.6315319  -0.0000000
    3   0.0000000  -0.0000000-212.3510629
 Calculating analytic Hessian of the SCF energy

 Direct stationary perturbation theory relativistic correction:

 rels  =      68.779690740060
 relv  =    -237.649375407448
 rel2e =      41.660831544466
 E_rel =    -127.208853122923

 Hessian of the SCF Energy
            1           2           3           4           5           6
    1   0.5743012  -0.0000000  -0.0390789  -0.2906142   0.0000000   0.0317697
    2  -0.0000000   0.1065107   0.0000000   0.0000000  -0.0519938  -0.0000000
    3  -0.0390789   0.0000000   0.5308670  -0.0317706   0.0000000  -0.0930652
    4  -0.2906142   0.0000000  -0.0317706   0.5743010   0.0000000   0.0390799
    5   0.0000000  -0.0519938   0.0000000   0.0000000   0.1065107   0.0000000
    6   0.0317697  -0.0000000  -0.0930652   0.0390799   0.0000000   0.5308678
    7  -0.0269604  -0.0000000  -0.0220901  -0.1431923  -0.0000000  -0.1149900
    8   0.0000000   0.0021557  -0.0000000  -0.0000000  -0.0511526  -0.0000000
    9  -0.0779303  -0.0000000   0.0302663  -0.0578112  -0.0000000  -0.2407901
   10  -0.0505690   0.0000000   0.0287207   0.0590657  -0.0000000   0.0272726
   11   0.0000000   0.0040849   0.0000000  -0.0000000   0.0017362  -0.0000000
   12   0.0288963   0.0000000  -0.0169151  -0.0270070  -0.0000000  -0.0553189
   13   0.0590663   0.0000000  -0.0272726  -0.0505684   0.0000000  -0.0287207
   14   0.0000000   0.0017362  -0.0000000  -0.0000000   0.0040849   0.0000000
   15   0.0270063  -0.0000000  -0.0553178  -0.0288957   0.0000000  -0.0169153
   16  -0.1431927   0.0000000   0.1149886  -0.0269595   0.0000000   0.0220891
   17   0.0000000  -0.0511526  -0.0000000   0.0000000   0.0021558  -0.0000000
   18   0.0578126  -0.0000000  -0.2407900   0.0779288  -0.0000000   0.0302682
   19  -0.0702349   0.0000000  -0.0547544  -0.0214721   0.0000000  -0.0328692
   20  -0.0000000  -0.0231360   0.0000000   0.0000000   0.0034691  -0.0000000
   21  -0.0554431  -0.0000000  -0.1346404  -0.0129414  -0.0000000  -0.0182457
   22  -0.0214722  -0.0000000   0.0328692  -0.0702348   0.0000000   0.0547546
   23  -0.0000000   0.0034691  -0.0000000  -0.0000000  -0.0231360   0.0000000
   24   0.0129415  -0.0000000  -0.0182459   0.0554430   0.0000000  -0.1346403
   25   0.0035030  -0.0000000  -0.0024889  -0.0335075   0.0000000  -0.0026803
   26   0.0000000   0.0032160  -0.0000000   0.0000000   0.0029080  -0.0000000
   27   0.0003024  -0.0000000  -0.0025320  -0.0181081  -0.0000000  -0.0002270
   28  -0.0001242   0.0000000  -0.0000956  -0.0001962  -0.0000000   0.0017093
   29  -0.0000000  -0.0010629   0.0000000   0.0000000   0.0032646  -0.0000000
   30  -0.0002153  -0.0000000  -0.0001767   0.0041710   0.0000000   0.0007766
   31  -0.0001962   0.0000000  -0.0017093  -0.0001242  -0.0000000   0.0000957
   32   0.0000000   0.0032646  -0.0000000  -0.0000000  -0.0010629   0.0000000
   33  -0.0041711   0.0000000   0.0007766   0.0002153  -0.0000000  -0.0001766
   34  -0.0335073  -0.0000000   0.0026803   0.0035032  -0.0000000   0.0024890
   35   0.0000000   0.0029080   0.0000000   0.0000000   0.0032160  -0.0000000
   36   0.0181080  -0.0000000  -0.0002270  -0.0003025  -0.0000000  -0.0025321
            7           8           9          10          11          12
    1  -0.0269604   0.0000000  -0.0779303  -0.0505690   0.0000000   0.0288963
    2  -0.0000000   0.0021557  -0.0000000   0.0000000   0.0040849   0.0000000
    3  -0.0220901  -0.0000000   0.0302663   0.0287207   0.0000000  -0.0169151
    4  -0.1431923  -0.0000000  -0.0578112   0.0590657  -0.0000000  -0.0270070
    5  -0.0000000  -0.0511526  -0.0000000  -0.0000000   0.0017362  -0.0000000
    6  -0.1149900  -0.0000000  -0.2407901   0.0272726  -0.0000000  -0.0553189
    7   0.4856897   0.0000000   0.0003454  -0.1402253   0.0000000   0.1108860
    8   0.0000000   0.1000894   0.0000000   0.0000000  -0.0498761  -0.0000000
    9   0.0003454   0.0000000   0.5871745   0.0595016   0.0000000  -0.2398628
   10  -0.1402253   0.0000000   0.0595016   0.5504277   0.0000000  -0.0425683
   11   0.0000000  -0.0498761   0.0000000   0.0000000   0.1000185   0.0000000
   12   0.1108860  -0.0000000  -0.2398628  -0.0425683   0.0000000   0.5041071
   13  -0.0270525  -0.0000000   0.0762613  -0.2853315   0.0000000  -0.0259768
   14  -0.0000000   0.0026950  -0.0000000  -0.0000000  -0.0499451   0.0000000
   15   0.0216596  -0.0000000   0.0293821   0.0259766  -0.0000000  -0.0910232
   16  -0.0002522  -0.0000000   0.0001298  -0.0270524  -0.0000000  -0.0216607
   17  -0.0000000   0.0036552   0.0000000   0.0000000   0.0026950  -0.0000000
   18  -0.0001283   0.0000000  -0.0663813  -0.0762611  -0.0000000   0.0293819
   19  -0.0023575  -0.0000000   0.0038233   0.0001719  -0.0000000  -0.0003391
   20   0.0000000   0.0038775   0.0000000  -0.0000000  -0.0013233   0.0000000
   21   0.0007563   0.0000000   0.0025800  -0.0002538  -0.0000000  -0.0003189
   22   0.0022413   0.0000000  -0.0008326  -0.0007448  -0.0000000  -0.0016399
   23   0.0000000   0.0031124  -0.0000000   0.0000000   0.0038754  -0.0000000
   24   0.0184788   0.0000000  -0.0394589  -0.0043394  -0.0000000   0.0005344
   25  -0.1462760  -0.0000000   0.0004300  -0.0314990  -0.0000000   0.0038508
   26   0.0000000  -0.0192839   0.0000000  -0.0000000   0.0022606  -0.0000000
   27   0.0012924   0.0000000  -0.0311493   0.0184266  -0.0000000  -0.0004546
   28   0.0011315  -0.0000000  -0.0008404  -0.0587986   0.0000000  -0.0486430
   29  -0.0000000   0.0024515  -0.0000000   0.0000000  -0.0190802   0.0000000
   30  -0.0157704   0.0000000  -0.0341831  -0.0484391  -0.0000000  -0.1131034
   31  -0.0021696  -0.0000000  -0.0028839  -0.0181860  -0.0000000   0.0265335
   32  -0.0000000   0.0032844  -0.0000000   0.0000000   0.0023209  -0.0000000
   33  -0.0004403   0.0000000   0.0024560   0.0119104   0.0000000  -0.0145792
   34  -0.0005778   0.0000000  -0.0001912   0.0027409   0.0000000  -0.0023321
   35  -0.0000000  -0.0010087   0.0000000  -0.0000000   0.0032333   0.0000000
   36   0.0000010   0.0000000  -0.0000346   0.0000530   0.0000000  -0.0024475
           13          14          15          16          17          18
    1   0.0590663   0.0000000   0.0270063  -0.1431927   0.0000000   0.0578126
    2   0.0000000   0.0017362  -0.0000000   0.0000000  -0.0511526  -0.0000000
    3  -0.0272726  -0.0000000  -0.0553178   0.1149886  -0.0000000  -0.2407900
    4  -0.0505684  -0.0000000  -0.0288957  -0.0269595   0.0000000   0.0779288
    5   0.0000000   0.0040849   0.0000000   0.0000000   0.0021558  -0.0000000
    6  -0.0287207   0.0000000  -0.0169153   0.0220891  -0.0000000   0.0302682
    7  -0.0270525  -0.0000000   0.0216596  -0.0002522  -0.0000000  -0.0001283
    8  -0.0000000   0.0026950  -0.0000000  -0.0000000   0.0036552   0.0000000
    9   0.0762613  -0.0000000   0.0293821   0.0001298   0.0000000  -0.0663813
   10  -0.2853315  -0.0000000   0.0259766  -0.0270524   0.0000000  -0.0762611
   11   0.0000000  -0.0499451  -0.0000000  -0.0000000   0.0026950  -0.0000000
   12  -0.0259768   0.0000000  -0.0910232  -0.0216607  -0.0000000   0.0293819
   13   0.5504283  -0.0000000   0.0425700  -0.1402252  -0.0000000  -0.0595025
   14  -0.0000000   0.1000185   0.0000000   0.0000000  -0.0498761   0.0000000
   15   0.0425700   0.0000000   0.5041071  -0.1108867  -0.0000000  -0.2398637
   16  -0.1402252   0.0000000  -0.1108867   0.4856896  -0.0000000  -0.0003428
   17  -0.0000000  -0.0498761  -0.0000000  -0.0000000   0.1000894   0.0000000
   18  -0.0595025   0.0000000  -0.2398637  -0.0003428   0.0000000   0.5871749
   19  -0.0007449   0.0000000   0.0016398   0.0022413   0.0000000   0.0008326
   20   0.0000000   0.0038754  -0.0000000   0.0000000   0.0031124  -0.0000000
   21   0.0043394  -0.0000000   0.0005344  -0.0184789   0.0000000  -0.0394589
   22   0.0001719   0.0000000   0.0003392  -0.0023575   0.0000000  -0.0038234
   23  -0.0000000  -0.0013233   0.0000000  -0.0000000   0.0038775   0.0000000
   24   0.0002538  -0.0000000  -0.0003189  -0.0007562  -0.0000000   0.0025801
   25   0.0027409   0.0000000   0.0023321  -0.0005777  -0.0000000   0.0001911
   26   0.0000000   0.0032333   0.0000000  -0.0000000  -0.0010087   0.0000000
   27  -0.0000529   0.0000000  -0.0024475  -0.0000010   0.0000000  -0.0000348
   28  -0.0181861   0.0000000  -0.0265335  -0.0021695  -0.0000000   0.0028840
   29  -0.0000000   0.0023209  -0.0000000   0.0000000   0.0032844  -0.0000000
   30  -0.0119105   0.0000000  -0.0145791   0.0004403   0.0000000   0.0024560
   31  -0.0587985  -0.0000000   0.0486428   0.0011316   0.0000000   0.0008403
   32  -0.0000000  -0.0190802   0.0000000   0.0000000   0.0024515  -0.0000000
   33   0.0484390  -0.0000000  -0.1131031   0.0157703   0.0000000  -0.0341832
   34  -0.0314988   0.0000000  -0.0038509  -0.1462759   0.0000000  -0.0004302
   35   0.0000000   0.0022606  -0.0000000  -0.0000000  -0.0192839   0.0000000
   36  -0.0184266  -0.0000000  -0.0004546  -0.0012923   0.0000000  -0.0311493
           19          20          21          22          23          24
    1  -0.0702349  -0.0000000  -0.0554431  -0.0214722  -0.0000000   0.0129415
    2   0.0000000  -0.0231360  -0.0000000  -0.0000000   0.0034691  -0.0000000
    3  -0.0547544   0.0000000  -0.1346404   0.0328692  -0.0000000  -0.0182459
    4  -0.0214721   0.0000000  -0.0129414  -0.0702348  -0.0000000   0.0554430
    5   0.0000000   0.0034691  -0.0000000   0.0000000  -0.0231360   0.0000000
    6  -0.0328692  -0.0000000  -0.0182457   0.0547546   0.0000000  -0.1346403
    7  -0.0023575   0.0000000   0.0007563   0.0022413   0.0000000   0.0184788
    8  -0.0000000   0.0038775   0.0000000   0.0000000   0.0031124   0.0000000
    9   0.0038233   0.0000000   0.0025800  -0.0008326  -0.0000000  -0.0394589
   10   0.0001719  -0.0000000  -0.0002538  -0.0007448   0.0000000  -0.0043394
   11  -0.0000000  -0.0013233  -0.0000000  -0.0000000   0.0038754  -0.0000000
   12  -0.0003391   0.0000000  -0.0003189  -0.0016399  -0.0000000   0.0005344
   13  -0.0007449   0.0000000   0.0043394   0.0001719  -0.0000000   0.0002538
   14   0.0000000   0.0038754  -0.0000000   0.0000000  -0.0013233  -0.0000000
   15   0.0016398  -0.0000000   0.0005344   0.0003392   0.0000000  -0.0003189
   16   0.0022413   0.0000000  -0.0184789  -0.0023575  -0.0000000  -0.0007562
   17   0.0000000   0.0031124   0.0000000   0.0000000   0.0038775  -0.0000000
   18   0.0008326  -0.0000000  -0.0394589  -0.0038234   0.0000000   0.0025801
   19   0.1049942  -0.0000000   0.0770603  -0.0098873   0.0000000  -0.0043166
   20  -0.0000000   0.0108069  -0.0000000   0.0000000  -0.0005571   0.0000000
   21   0.0770603  -0.0000000   0.1957996   0.0043166  -0.0000000   0.0030466
   22  -0.0098873   0.0000000   0.0043166   0.1049942  -0.0000000  -0.0770603
   23   0.0000000  -0.0005571  -0.0000000  -0.0000000   0.0108069   0.0000000
   24  -0.0043166   0.0000000   0.0030466  -0.0770603   0.0000000   0.1957996
   25  -0.0010231  -0.0000000  -0.0004144  -0.0016838  -0.0000000  -0.0020635
   26   0.0000000   0.0001116  -0.0000000   0.0000000  -0.0003969   0.0000000
   27  -0.0010971  -0.0000000  -0.0001768  -0.0103244   0.0000000  -0.0066851
   28  -0.0003013  -0.0000000  -0.0006740   0.0002973  -0.0000000   0.0003306
   29  -0.0000000  -0.0000022   0.0000000  -0.0000000   0.0001627  -0.0000000
   30  -0.0006644   0.0000000  -0.0011078  -0.0003603   0.0000000  -0.0013272
   31   0.0002973   0.0000000  -0.0003306  -0.0003013   0.0000000   0.0006740
   32   0.0000000   0.0001627   0.0000000   0.0000000  -0.0000022  -0.0000000
   33   0.0003603   0.0000000  -0.0013272   0.0006644  -0.0000000  -0.0011078
   34  -0.0016838   0.0000000   0.0020635  -0.0010230  -0.0000000   0.0004144
   35  -0.0000000  -0.0003969  -0.0000000  -0.0000000   0.0001116   0.0000000
   36   0.0103244   0.0000000  -0.0066851   0.0010971  -0.0000000  -0.0001768
           25          26          27          28          29          30
    1   0.0035030   0.0000000   0.0003024  -0.0001242  -0.0000000  -0.0002153
    2  -0.0000000   0.0032160  -0.0000000   0.0000000  -0.0010629  -0.0000000
    3  -0.0024889  -0.0000000  -0.0025320  -0.0000956   0.0000000  -0.0001767
    4  -0.0335075   0.0000000  -0.0181081  -0.0001962   0.0000000   0.0041710
    5   0.0000000   0.0029080  -0.0000000  -0.0000000   0.0032646   0.0000000
    6  -0.0026803  -0.0000000  -0.0002270   0.0017093  -0.0000000   0.0007766
    7  -0.1462760   0.0000000   0.0012924   0.0011315  -0.0000000  -0.0157704
    8  -0.0000000  -0.0192839   0.0000000  -0.0000000   0.0024515   0.0000000
    9   0.0004300   0.0000000  -0.0311493  -0.0008404  -0.0000000  -0.0341831
   10  -0.0314990  -0.0000000   0.0184266  -0.0587986   0.0000000  -0.0484391
   11  -0.0000000   0.0022606  -0.0000000   0.0000000  -0.0190802  -0.0000000
   12   0.0038508  -0.0000000  -0.0004546  -0.0486430   0.0000000  -0.1131034
   13   0.0027409   0.0000000  -0.0000529  -0.0181861  -0.0000000  -0.0119105
   14   0.0000000   0.0032333   0.0000000   0.0000000   0.0023209   0.0000000
   15   0.0023321   0.0000000  -0.0024475  -0.0265335  -0.0000000  -0.0145791
   16  -0.0005777  -0.0000000  -0.0000010  -0.0021695   0.0000000   0.0004403
   17  -0.0000000  -0.0010087   0.0000000  -0.0000000   0.0032844   0.0000000
   18   0.0001911   0.0000000  -0.0000348   0.0028840  -0.0000000   0.0024560
   19  -0.0010231   0.0000000  -0.0010971  -0.0003013  -0.0000000  -0.0006644
   20  -0.0000000   0.0001116  -0.0000000  -0.0000000  -0.0000022   0.0000000
   21  -0.0004144  -0.0000000  -0.0001768  -0.0006740   0.0000000  -0.0011078
   22  -0.0016838   0.0000000  -0.0103244   0.0002973  -0.0000000  -0.0003603
   23  -0.0000000  -0.0003969   0.0000000  -0.0000000   0.0001627   0.0000000
   24  -0.0020635   0.0000000  -0.0066851   0.0003306  -0.0000000  -0.0013272
   25   0.2116092  -0.0000000  -0.0012045  -0.0014260   0.0000000   0.0018684
   26  -0.0000000   0.0089118   0.0000000  -0.0000000  -0.0000919   0.0000000
   27  -0.0012045   0.0000000   0.0521884   0.0098005  -0.0000000  -0.0084245
   28  -0.0014260  -0.0000000   0.0098005   0.0923900  -0.0000000   0.0670438
   29   0.0000000  -0.0000919  -0.0000000  -0.0000000   0.0085890  -0.0000000
   30   0.0018684   0.0000000  -0.0084245   0.0670438  -0.0000000   0.1678727
   31  -0.0007451   0.0000000   0.0009495  -0.0118719  -0.0000000   0.0040324
   32   0.0000000   0.0001460   0.0000000   0.0000000   0.0000182  -0.0000000
   33   0.0001959   0.0000000  -0.0001101  -0.0040324   0.0000000   0.0019066
   34  -0.0011155  -0.0000000   0.0000167  -0.0007451  -0.0000000  -0.0001959
   35  -0.0000000  -0.0000060  -0.0000000  -0.0000000   0.0001460   0.0000000
   36  -0.0000166  -0.0000000   0.0000533  -0.0009495   0.0000000  -0.0001101
           31          32          33          34          35          36
    1  -0.0001962   0.0000000  -0.0041711  -0.0335073   0.0000000   0.0181080
    2   0.0000000   0.0032646   0.0000000  -0.0000000   0.0029080  -0.0000000
    3  -0.0017093  -0.0000000   0.0007766   0.0026803   0.0000000  -0.0002270
    4  -0.0001242  -0.0000000   0.0002153   0.0035032   0.0000000  -0.0003025
    5  -0.0000000  -0.0010629  -0.0000000  -0.0000000   0.0032160  -0.0000000
    6   0.0000957   0.0000000  -0.0001766   0.0024890  -0.0000000  -0.0025321
    7  -0.0021696  -0.0000000  -0.0004403  -0.0005778  -0.0000000   0.0000010
    8  -0.0000000   0.0032844   0.0000000   0.0000000  -0.0010087   0.0000000
    9  -0.0028839  -0.0000000   0.0024560  -0.0001912   0.0000000  -0.0000346
   10  -0.0181860   0.0000000   0.0119104   0.0027409  -0.0000000   0.0000530
   11  -0.0000000   0.0023209   0.0000000   0.0000000   0.0032333   0.0000000
   12   0.0265335  -0.0000000  -0.0145792  -0.0023321   0.0000000  -0.0024475
   13  -0.0587985  -0.0000000   0.0484390  -0.0314988   0.0000000  -0.0184266
   14  -0.0000000  -0.0190802  -0.0000000   0.0000000   0.0022606  -0.0000000
   15   0.0486428   0.0000000  -0.1131031  -0.0038509  -0.0000000  -0.0004546
   16   0.0011316   0.0000000   0.0157703  -0.1462759  -0.0000000  -0.0012923
   17   0.0000000   0.0024515   0.0000000   0.0000000  -0.0192839   0.0000000
   18   0.0008403  -0.0000000  -0.0341832  -0.0004302   0.0000000  -0.0311493
   19   0.0002973   0.0000000   0.0003603  -0.0016838  -0.0000000   0.0103244
   20   0.0000000   0.0001627   0.0000000   0.0000000  -0.0003969   0.0000000
   21  -0.0003306   0.0000000  -0.0013272   0.0020635  -0.0000000  -0.0066851
   22  -0.0003013   0.0000000   0.0006644  -0.0010230  -0.0000000   0.0010971
   23   0.0000000  -0.0000022  -0.0000000  -0.0000000   0.0001116  -0.0000000
   24   0.0006740  -0.0000000  -0.0011078   0.0004144   0.0000000  -0.0001768
   25  -0.0007451   0.0000000   0.0001959  -0.0011155  -0.0000000  -0.0000166
   26   0.0000000   0.0001460   0.0000000  -0.0000000  -0.0000060  -0.0000000
   27   0.0009495   0.0000000  -0.0001101   0.0000167  -0.0000000   0.0000533
   28  -0.0118719   0.0000000  -0.0040324  -0.0007451  -0.0000000  -0.0009495
   29  -0.0000000   0.0000182   0.0000000  -0.0000000   0.0001460   0.0000000
   30   0.0040324  -0.0000000   0.0019066  -0.0001959   0.0000000  -0.0001101
   31   0.0923900  -0.0000000  -0.0670438  -0.0014260   0.0000000  -0.0098005
   32  -0.0000000   0.0085890  -0.0000000   0.0000000  -0.0000919  -0.0000000
   33  -0.0670438  -0.0000000   0.1678727  -0.0018684   0.0000000  -0.0084244
   34  -0.0014260   0.0000000  -0.0018684   0.2116092  -0.0000000   0.0012045
   35   0.0000000  -0.0000919   0.0000000  -0.0000000   0.0089118   0.0000000
   36  -0.0098005  -0.0000000  -0.0084244   0.0012045   0.0000000   0.0521884
 **********************************************************************
 **                                                                  **
 **                       VIBRATIONAL ANALYSIS                       **
 **                       --------------------                       **
 **                                                                  **
 **        VIBRATIONAL FREQUENCIES (CM**-1) AND NORMAL MODES         **
 **     FORCE CONSTANTS (mDYN/ANGSTROM) AND REDUCED MASSES (AMU)     **
 **                  INFRARED INTENSITIES (KM/MOL)                   **
 **                                                                  **
 **********************************************************************


 Mode:                 1                      2                      3
 Frequency:        41.85                  42.44                  70.34
 Force Cnst:      0.0702                 0.0573                 0.1111
 Red. Mass:      68.0712                54.0014                38.1009
 IR Active:          NO                     YES                    NO 
 IR Intens:        0.000                  0.003                  0.000
 Raman Active:       YES                    YES                    YES
               X      Y      Z        X      Y      Z        X      Y      Z
 C          0.000 -0.084  0.000   -0.000 -0.201  0.000   -0.000 -0.124  0.000
 C          0.000  0.084 -0.000   -0.000 -0.201  0.000    0.000  0.124 -0.000
 C          0.000  0.045 -0.000    0.000  0.005 -0.000    0.000  0.043 -0.000
 C          0.000 -0.076  0.000    0.000 -0.066  0.000    0.000  0.006  0.000
 C          0.000  0.076 -0.000    0.000 -0.066  0.000    0.000 -0.006  0.000
 C          0.000 -0.045  0.000    0.000  0.005  0.000    0.000 -0.043  0.000
 Cl        -0.000 -0.318  0.000    0.000 -0.464  0.000   -0.000 -0.662  0.000
 Cl        -0.000  0.318 -0.000   -0.000 -0.464  0.000   -0.000  0.662 -0.000
 Br         0.000  0.221 -0.000    0.000  0.447 -0.000    0.000 -0.191  0.000
 Br        -0.000 -0.579  0.000    0.000 -0.201  0.000   -0.000  0.091  0.000
 Br        -0.000  0.579 -0.000   -0.000 -0.201 -0.000   -0.000 -0.091 -0.000
 Br         0.000 -0.221  0.000   -0.000  0.447 -0.000    0.000  0.191 -0.000
 TransDip   0.000 -0.000 -0.000    0.000  0.002  0.000    0.000  0.000 -0.000

 Mode:                 4                      5                      6
 Frequency:       146.96                 149.96                 155.41
 Force Cnst:      0.8819                 0.7072                 1.0721
 Red. Mass:      69.3052                53.3798                75.3342
 IR Active:          YES                    YES                    YES
 IR Intens:        0.192                  0.451                  0.042
 Raman Active:       YES                    YES                    YES
               X      Y      Z        X      Y      Z        X      Y      Z
 C         -0.117  0.000  0.008    0.019 -0.000  0.219    0.014 -0.000  0.085
 C         -0.117  0.000 -0.008   -0.019 -0.000  0.219   -0.014 -0.000  0.085
 C         -0.171  0.000 -0.003   -0.021 -0.000  0.201    0.019 -0.000  0.068
 C         -0.157  0.000 -0.039    0.027 -0.000  0.263    0.007 -0.000  0.077
 C         -0.157  0.000  0.039   -0.027 -0.000  0.263   -0.007 -0.000  0.077
 C         -0.171  0.000  0.003    0.021 -0.000  0.201   -0.019 -0.000  0.068
 Cl        -0.041 -0.000 -0.049    0.082  0.000  0.204    0.107  0.000  0.036
 Cl        -0.041  0.000  0.049   -0.082  0.000  0.204   -0.107  0.000  0.036
 Br        -0.215 -0.000  0.429   -0.023  0.000 -0.304    0.007  0.000 -0.411
 Br         0.301 -0.000 -0.325    0.433  0.000  0.110   -0.413  0.000  0.360
 Br         0.301  0.000  0.325   -0.433  0.000  0.110    0.413  0.000  0.360
 Br        -0.215 -0.000 -0.429    0.023  0.000 -0.304   -0.007  0.000 -0.411
 TransDip   0.014 -0.000  0.000    0.000  0.000 -0.022    0.000  0.000 -0.007

 Mode:                 7                      8                      9
 Frequency:       156.59                 189.85                 216.91
 Force Cnst:      0.1997                 0.8700                 1.7349
 Red. Mass:      13.8210                40.9681                62.5829
 IR Active:          YES                    YES                    YES
 IR Intens:        0.191                  0.164                  0.004
 Raman Active:       YES                    YES                    YES
               X      Y      Z        X      Y      Z        X      Y      Z
 C          0.000  0.352  0.000   -0.006  0.000 -0.065    0.040  0.000 -0.158
 C         -0.000  0.352  0.000   -0.006 -0.000  0.065   -0.040  0.000 -0.158
 C          0.000  0.407  0.000   -0.117 -0.000  0.069   -0.270  0.000 -0.043
 C          0.000  0.430  0.000   -0.136 -0.000  0.021   -0.045 -0.000  0.057
 C          0.000  0.430  0.000   -0.136  0.000 -0.021    0.045 -0.000  0.057
 C         -0.000  0.407  0.000   -0.117  0.000 -0.069    0.270  0.000 -0.043
 Cl         0.000 -0.136  0.000    0.495 -0.000 -0.351   -0.129 -0.000 -0.081
 Cl        -0.000 -0.136  0.000    0.495  0.000  0.351    0.129 -0.000 -0.081
 Br         0.000 -0.058 -0.000   -0.189  0.000 -0.201   -0.606  0.000  0.010
 Br         0.000 -0.063  0.000    0.009 -0.000 -0.118   -0.002  0.000  0.048
 Br        -0.000 -0.063  0.000    0.009  0.000  0.118    0.002  0.000  0.048
 Br        -0.000 -0.058 -0.000   -0.189  0.000  0.201    0.606 -0.000  0.010
 TransDip  -0.000 -0.014 -0.000    0.013  0.000 -0.000   -0.000  0.000  0.002

 Mode:                10                     11                     12
 Frequency:       225.75                 235.39                 289.24
 Force Cnst:      1.9251                 1.1801                 1.7246
 Red. Mass:      64.1162                36.1494                34.9901
 IR Active:          YES                    YES                    YES
 IR Intens:        0.001                  0.000                  0.064
 Raman Active:       YES                    YES                    YES
               X      Y      Z        X      Y      Z        X      Y      Z
 C          0.140 -0.000  0.089   -0.016  0.000 -0.005    0.040 -0.000  0.341
 C          0.140  0.000 -0.089    0.016 -0.000 -0.005   -0.040 -0.000  0.341
 C          0.092  0.000 -0.098   -0.003 -0.000  0.008    0.022  0.000  0.181
 C         -0.123  0.000 -0.175   -0.003 -0.000 -0.026   -0.029  0.000  0.046
 C         -0.123 -0.000  0.175    0.003  0.000 -0.026    0.029  0.000  0.046
 C          0.092 -0.000  0.098    0.003  0.000  0.008   -0.022 -0.000  0.181
 Cl         0.074  0.000  0.155   -0.609  0.000  0.339    0.311  0.000  0.411
 Cl         0.074 -0.000 -0.155    0.609 -0.000  0.339   -0.311  0.000  0.411
 Br         0.249 -0.000 -0.015    0.030  0.000 -0.073   -0.088 -0.000 -0.027
 Br        -0.299 -0.000 -0.477   -0.048  0.000 -0.073   -0.117 -0.000 -0.242
 Br        -0.299  0.000  0.477    0.048 -0.000 -0.073    0.117 -0.000 -0.242
 Br         0.249  0.000  0.015   -0.030  0.000 -0.073    0.088 -0.000 -0.027
 TransDip  -0.001 -0.000  0.000   -0.000  0.000  0.000    0.000 -0.000 -0.008

 Mode:                13                     14                     15
 Frequency:       318.08                 328.02                 330.42
 Force Cnst:      0.7351                 0.7875                 2.0261
 Red. Mass:      12.3310                12.4217                31.4975
 IR Active:          NO                     YES                    YES
 IR Intens:        0.000                  0.035                  0.009
 Raman Active:       YES                    YES                    YES
               X      Y      Z        X      Y      Z        X      Y      Z
 C         -0.000  0.269 -0.000    0.000  0.502  0.000   -0.279  0.000 -0.188
 C         -0.000 -0.269  0.000    0.000  0.502 -0.000   -0.279  0.000  0.188
 C         -0.000 -0.579  0.000    0.000  0.034 -0.000   -0.067  0.000  0.096
 C         -0.000 -0.297  0.000    0.000 -0.489  0.000   -0.057 -0.000  0.058
 C         -0.000  0.297 -0.000    0.000 -0.489  0.000   -0.057 -0.000 -0.058
 C         -0.000  0.579 -0.000    0.000  0.034  0.000   -0.067 -0.000 -0.096
 Cl        -0.000 -0.049 -0.000    0.000 -0.081  0.000   -0.260 -0.000 -0.519
 Cl        -0.000  0.049  0.000    0.000 -0.081 -0.000   -0.260 -0.000  0.519
 Br         0.000  0.036  0.000   -0.000 -0.001 -0.000    0.171 -0.000  0.004
 Br        -0.000  0.019 -0.000   -0.000  0.030 -0.000    0.005  0.000 -0.031
 Br         0.000 -0.019  0.000    0.000  0.030 -0.000    0.005  0.000  0.031
 Br         0.000 -0.036 -0.000   -0.000 -0.001 -0.000    0.171  0.000 -0.004
 TransDip   0.000  0.000 -0.000   -0.000  0.006 -0.000    0.003  0.000 -0.000

 Mode:                16                     17                     18
 Frequency:       579.02                 581.71                 589.29
 Force Cnst:      2.6021                 2.4040                 2.4705
 Red. Mass:      13.1730                12.0580                12.0750
 IR Active:          YES                    YES                    NO 
 IR Intens:       12.599                  0.010                  0.000
 Raman Active:       YES                    YES                    YES
               X      Y      Z        X      Y      Z        X      Y      Z
 C         -0.074 -0.000  0.110    0.000 -0.305 -0.000   -0.000 -0.466  0.000
 C         -0.074 -0.000 -0.110    0.000 -0.305  0.000   -0.000  0.466 -0.000
 C          0.219  0.000 -0.307   -0.000  0.573  0.000   -0.000  0.048  0.000
 C          0.548 -0.000 -0.161   -0.000 -0.280  0.000   -0.000 -0.528  0.000
 C          0.548 -0.000  0.161   -0.000 -0.280 -0.000   -0.000  0.528 -0.000
 C          0.219  0.000  0.307   -0.000  0.573 -0.000   -0.000 -0.048 -0.000
 Cl        -0.012  0.000 -0.092    0.000  0.021  0.000    0.000  0.034  0.000
 Cl        -0.012  0.000  0.092    0.000  0.021 -0.000    0.000 -0.034 -0.000
 Br        -0.058 -0.000  0.021    0.000 -0.015 -0.000    0.000 -0.000 -0.000
 Br        -0.042  0.000 -0.016    0.000  0.007  0.000    0.000  0.013  0.000
 Br        -0.042  0.000  0.016    0.000  0.007 -0.000    0.000 -0.013 -0.000
 Br        -0.058 -0.000 -0.021    0.000 -0.015  0.000    0.000  0.000  0.000
 TransDip   0.114  0.000 -0.000   -0.000  0.003  0.000   -0.000 -0.000  0.000

 Mode:                19                     20                     21
 Frequency:       602.08                 623.89                 671.46
 Force Cnst:      2.9041                 3.4538                 3.1927
 Red. Mass:      13.5970                15.0604                12.0188
 IR Active:          YES                    YES                    NO 
 IR Intens:       25.379                 48.369                  0.000
 Raman Active:       YES                    YES                    YES
               X      Y      Z        X      Y      Z        X      Y      Z
 C          0.493 -0.000 -0.185   -0.036 -0.000  0.285    0.000  0.453  0.000
 C          0.493  0.000  0.185    0.036 -0.000  0.285   -0.000 -0.453  0.000
 C          0.292  0.000  0.291   -0.044  0.000  0.411    0.000  0.401 -0.000
 C          0.101 -0.000  0.142   -0.023  0.000  0.437    0.000 -0.365 -0.000
 C          0.101  0.000 -0.142    0.023 -0.000  0.437    0.000  0.365  0.000
 C          0.292  0.000 -0.291    0.044  0.000  0.411   -0.000 -0.401  0.000
 Cl        -0.115  0.000 -0.050   -0.088  0.000 -0.203   -0.000 -0.017 -0.000
 Cl        -0.115 -0.000  0.050    0.088  0.000 -0.203    0.000  0.017 -0.000
 Br        -0.069 -0.000 -0.013    0.008 -0.000 -0.014   -0.000 -0.005  0.000
 Br        -0.015  0.000 -0.037   -0.033 -0.000 -0.069   -0.000  0.004  0.000
 Br        -0.015 -0.000  0.037    0.033  0.000 -0.069    0.000 -0.004 -0.000
 Br        -0.069  0.000  0.013   -0.008 -0.000 -0.014    0.000  0.005 -0.000
 TransDip   0.161  0.000 -0.000    0.000  0.000  0.223   -0.000 -0.000  0.000

 Mode:                22                     23                     24
 Frequency:       826.25                 839.67                1059.20
 Force Cnst:      5.0662                 5.3044                 8.0387
 Red. Mass:      12.5952                12.7693                12.1613
 IR Active:          YES                    YES                    YES
 IR Intens:        1.109                  0.933                  0.055
 Raman Active:       YES                    YES                    YES
               X      Y      Z        X      Y      Z        X      Y      Z
 C          0.071 -0.000 -0.340    0.337 -0.000  0.285   -0.235 -0.000 -0.365
 C         -0.071 -0.000 -0.340    0.337  0.000 -0.285   -0.235  0.000  0.365
 C         -0.532  0.000 -0.039    0.053 -0.000 -0.242    0.407  0.000  0.020
 C         -0.054  0.000  0.289   -0.314 -0.000 -0.362   -0.189 -0.000 -0.327
 C          0.054  0.000  0.289   -0.314  0.000  0.362   -0.189  0.000  0.327
 C          0.532 -0.000 -0.039    0.053  0.000  0.242    0.407 -0.000 -0.020
 Cl         0.042  0.000  0.062   -0.054  0.000 -0.098    0.024  0.000  0.041
 Cl        -0.042  0.000  0.062   -0.054  0.000  0.098    0.024 -0.000 -0.041
 Br         0.047  0.000  0.000   -0.005  0.000 -0.003   -0.015 -0.000  0.000
 Br        -0.012 -0.000 -0.014    0.017  0.000  0.034    0.007 -0.000  0.011
 Br         0.012 -0.000 -0.014    0.017 -0.000 -0.034    0.007  0.000 -0.011
 Br        -0.047  0.000  0.000   -0.005 -0.000  0.003   -0.015  0.000 -0.000
 TransDip   0.000 -0.000 -0.034    0.031 -0.000 -0.000    0.007  0.000  0.000

 Mode:                25                     26                     27
 Frequency:      1171.35                1238.19                1321.71
 Force Cnst:      9.8612                10.8396                12.3857
 Red. Mass:      12.1985                12.0002                12.0338
 IR Active:          YES                    YES                    YES
 IR Intens:        1.466                  0.182                152.722
 Raman Active:       YES                    YES                    YES
               X      Y      Z        X      Y      Z        X      Y      Z
 C          0.168  0.000  0.350    0.353 -0.000 -0.193   -0.180  0.000  0.351
 C         -0.168  0.000  0.350   -0.353 -0.000 -0.193   -0.180 -0.000 -0.351
 C         -0.394 -0.000  0.047   -0.007  0.000  0.398    0.419 -0.000 -0.030
 C         -0.234 -0.000 -0.366    0.373 -0.000 -0.202   -0.188  0.000  0.363
 C          0.234 -0.000 -0.366   -0.373 -0.000 -0.202   -0.189 -0.000 -0.363
 C          0.394 -0.000  0.047    0.007  0.000  0.398    0.419 -0.000  0.029
 Cl        -0.024 -0.000 -0.044    0.001  0.000 -0.001    0.003  0.000 -0.018
 Cl         0.024 -0.000 -0.044   -0.001  0.000 -0.001    0.003  0.000  0.018
 Br         0.017 -0.000 -0.001    0.000 -0.000  0.000   -0.010  0.000  0.000
 Br         0.009  0.000  0.015    0.000 -0.000 -0.000    0.001  0.000 -0.006
 Br        -0.009  0.000  0.015   -0.000 -0.000 -0.000    0.001 -0.000  0.006
 Br        -0.017 -0.000 -0.001   -0.000  0.000  0.000   -0.010 -0.000 -0.000
 TransDip   0.000  0.000  0.039   -0.000  0.000  0.014    0.396 -0.000  0.000

 Mode:                28                     29                     30
 Frequency:      1323.69                1513.65                1516.42
 Force Cnst:     12.4379                16.2008                16.2596
 Red. Mass:      12.0482                12.0016                12.0011
 IR Active:          YES                    YES                    YES
 IR Intens:      188.243                  0.000                  0.011
 Raman Active:       YES                    YES                    YES
               X      Y      Z        X      Y      Z        X      Y      Z
 C         -0.338 -0.000 -0.269    0.476 -0.000 -0.113    0.126  0.000 -0.333
 C          0.338 -0.000 -0.269   -0.476 -0.000 -0.113    0.126 -0.000  0.333
 C          0.038  0.000  0.395    0.245  0.000 -0.008   -0.013 -0.000 -0.520
 C         -0.344 -0.000 -0.191   -0.431  0.000  0.121   -0.113 -0.000  0.299
 C          0.344 -0.000 -0.191    0.431  0.000  0.121   -0.113  0.000 -0.299
 C         -0.038  0.000  0.395   -0.245  0.000 -0.008   -0.013  0.000  0.520
 Cl         0.019  0.000  0.021   -0.005  0.000  0.001   -0.002 -0.000  0.003
 Cl        -0.019  0.000  0.021    0.005  0.000  0.001   -0.002  0.000 -0.003
 Br        -0.001  0.000 -0.005   -0.000  0.000  0.000    0.000  0.000  0.002
 Br         0.006 -0.000  0.005    0.001 -0.000 -0.001    0.001  0.000 -0.000
 Br        -0.006 -0.000  0.005   -0.001 -0.000 -0.001    0.001 -0.000  0.000
 Br         0.001  0.000 -0.005    0.000  0.000  0.000    0.000 -0.000 -0.002
 TransDip   0.000  0.000 -0.439    0.000 -0.000 -0.000    0.003  0.000  0.000

 STANDARD THERMODYNAMIC QUANTITIES AT   298.15 K  AND     1.00 ATM

   This Molecule has  0 Imaginary Frequencies
   Zero point vibrational energy:       24.810 kcal/mol

   Atom    1 Element C  Has Mass   12.00000
   Atom    2 Element C  Has Mass   12.00000
   Atom    3 Element C  Has Mass   12.00000
   Atom    4 Element C  Has Mass   12.00000
   Atom    5 Element C  Has Mass   12.00000
   Atom    6 Element C  Has Mass   12.00000
   Atom    7 Element Cl Has Mass   34.96885
   Atom    8 Element Cl Has Mass   34.96885
   Atom    9 Element Br Has Mass   78.91830
   Atom   10 Element Br Has Mass   78.91830
   Atom   11 Element Br Has Mass   78.91830
   Atom   12 Element Br Has Mass   78.91830
   Molecular Mass:   457.610900 amu
   Principal axes and moments of inertia in amu*Bohr^2:
                             1           2           3
    Eigenvalues --     6199.11436  8550.92214 14750.03651
          X               1.00000     0.00000    -0.00000
          Y               0.00000     0.00000     1.00000
          Z               0.00000     1.00000     0.00000
   Rotational Symmetry Number is   2
   The Molecule is an Asymmetric Top
   Translational Enthalpy:        0.889 kcal/mol
   Rotational Enthalpy:           0.889 kcal/mol
   Vibrational Enthalpy:         31.063 kcal/mol
   gas constant (RT):             0.592 kcal/mol
   Translational Entropy:        44.251  cal/mol.K
   Rotational Entropy:           33.635  cal/mol.K
   Vibrational Entropy:          41.552  cal/mol.K

   Total Enthalpy:               33.433 kcal/mol
   Total Entropy:               119.438  cal/mol.K

 ======================================================================

 STANDARD THERMODYNAMIC QUANTITIES FOR ANHARMONIC VIBRATION -- TOSH

   Zero point vibrational energy: ************ kcal/mol

   Vibrational Enthalpy:       Infinity kcal/mol
   Vibrational Entropy:             NaN  cal/mol.K

   Total Enthalpy:             Infinity kcal/mol
   Total Entropy:                   NaN  cal/mol.K

 ======================================================================

 STANDARD THERMODYNAMIC QUANTITIES FOR ANHARMONIC VIBRATION -- VPT2

   Zero point vibrational energy: ************ kcal/mol

   Vibrational Enthalpy:       Infinity kcal/mol
   Vibrational Entropy:             NaN  cal/mol.K

   Total Enthalpy:             Infinity kcal/mol
   Total Entropy:                   NaN  cal/mol.K

 ======================================================================

Archival summary:
1\1\garfield\FREQ\ProcedureUnspecified\BasisUnspecified\r4l26\taweetha\SatNov3021:23:002019SatNov3021:23:002019\0\\#,FREQ,ProcedureUnspecified,BasisUnspecified,\\0,1\Br\C,1,1.89972\C,2,1.40299,1,119.891\C,3,1.40206,2,119.994,1,-180,0\C,4,1.40207,3,120.038,2,-0,0\C,5,1.40206,4,120.038,3,0,0\C,6,1.40299,5,119.994,4,-0,0\Cl,4,1.7368,3,120.493,2,180,0\Cl,5,1.7368,4,119.469,3,-180,0\Br,7,1.89972,6,119.891,5,-180,0\Br,6,1.89992,5,119.324,4,180,0\Br,3,1.89992,2,120.682,1,-0,0\\\@

 Total job time:  1096.23s(wall), 4251.37s(cpu) 
 Sat Nov 30 21:23:00 2019

        *************************************************************
        *                                                           *
        *  Thank you very much for using Q-Chem.  Have a nice day.  *
        *                                                           *
        *************************************************************
