# Supplementary material for: Geometric and energetic data from quantum chemical calculations of halobenzenes and xylenes
Source: Data Brief. 2020 Mar 5;30:105386. doi: 10.1016/j.dib.2020.105386 (PMC7114895; doi:10.1016/j.dib.2020.105386)
Supplement: Supplementary file 1 [file mmc1.zip › halobenzene/B3LYP/ClClBrBrBrI.out]

                  Welcome to Q-Chem
     A Quantum Leap Into The Future Of Chemistry


 Q-Chem 5.2 (devel), Q-Chem, Inc., Pleasanton, CA (2019)

 Yihan Shao,  Zhengting Gan,  E. Epifanovsky,  A. T. B. Gilbert,  M. Wormit,  
 J. Kussmann,  A. W. Lange,  A. Behn,  Jia Deng,  Xintian Feng,  D. Ghosh,  
 M. Goldey,  P. R. Horn,  L. D. Jacobson,  I. Kaliman,  T. Kus,  A. Landau,  
 Jie Liu,  E. I. Proynov,  R. M. Richard,  R. P. Steele,  E. J. Sundstrom,  
 H. L. Woodcock III,  P. M. Zimmerman,  D. Zuev,  B. Albrecht,  E. Alguire,  
 S. A. Baeppler,  D. Barton,  Z. Benda,  Y. A. Bernard,  E. J. Berquist,  
 K. B. Bravaya,  H. Burton,  D. Casanova,  Chun-Min Chang,  Yunqing Chen,  
 A. Chien,  K. D. Closser,  M. P. Coons,  S. Coriani,  S. Dasgupta,  
 A. L. Dempwolff,  M. Diedenhofen,  Hainam Do,  R. G. Edgar,  Po-Tung Fang,  
 S. Faraji,  S. Fatehi,  Qingguo Feng,  K. D. Fenk,  J. Fosso-Tande,  
 J. Gayvert,  Qinghui Ge,  A. Ghysels,  G. Gidofalvi,  J. Gomes,  
 J. Gonthier,  A. Gunina,  D. Hait,  M. W. D. Hanson-Heine,  
 P. H. P. Harbach,  A. W. Hauser,  M. F. Herbst,  J. E. Herr,  
 E. G. Hohenstein,  Z. C. Holden,  Kerwin Hui,  B. C. Huynh,  T.-C. Jagau,  
 Hyunjun Ji,  B. Kaduk,  K. Khistyaev,  Jaehoon Kim,  P. Klunzinger,  K. Koh,  
 D. Kosenkov,  L. Koulias,  T. Kowalczyk,  C. M. Krauter,  A. Kunitsa,  
 Ka Un Lao,  A. Laurent,  K. V. Lawler,  Joonho Lee,  D. Lefrancois,  
 S. Lehtola,  D. S. Levine,  Yi-Pei Li,  You-Sheng Lin,  Fenglai Liu,  
 E. Livshits,  A. Luenser,  P. Manohar,  E. Mansoor,  S. F. Manzer,  
 Shan-Ping Mao,  Yuezhi Mao,  N. Mardirossian,  A. V. Marenich,  
 T. Markovich,  L. A. Martinez-Martinez,  S. A. Maurer,  N. J. Mayhall,  
 S. C. McKenzie,  J.-M. Mewes,  P. Morgante,  A. F. Morrison,  
 J. W. Mullinax,  K. Nanda,  T. S. Nguyen-Beck,  R. Olivares-Amaya,  
 J. A. Parkhill,  Zheng Pei,  T. M. Perrine,  F. Plasser,  P. Pokhilko,  
 S. Prager,  A. Prociuk,  E. Ramos,  D. R. Rehn,  F. Rob,  M. Scheurer,  
 M. Schneider,  N. Sergueev,  S. M. Sharada,  S. Sharma,  D. W. Small,  
 T. Stauch,  T. Stein,  Yu-Chuan Su,  A. J. W. Thom,  A. Tkatchenko,  
 T. Tsuchimochi,  N. M. Tubman,  L. Vogt,  M. L. Vidal,  O. Vydrov,  
 M. A. Watson,  J. Wenzel,  M. de Wergifosse,  T. A. Wesolowski,  A. White,  
 J. Witte,  A. Yamada,  Jun Yang,  K. Yao,  S. Yeganeh,  S. R. Yost,  
 Zhi-Qiang You,  A. Zech,  Igor Ying Zhang,  Xing Zhang,  Yan Zhao,  
 Ying Zhu,  B. R. Brooks,  G. K. L. Chan,  C. J. Cramer,  M. S. Gordon,  
 W. J. Hehre,  A. Klamt,  M. W. Schmidt,  C. D. Sherrill,  D. G. Truhlar,  
 A. Aspuru-Guzik,  R. Baer,  A. T. Bell,  N. A. Besley,  Jeng-Da Chai,  
 A. E. DePrince, III,  R. A. DiStasio Jr.,  A. Dreuw,  B. D. Dunietz,  
 T. R. Furlani,  Chao-Ping Hsu,  Yousung Jung,  Jing Kong,  D. S. Lambrecht,  
 WanZhen Liang,  C. Ochsenfeld,  V. A. Rassolov,  L. V. Slipchenko,  
 J. E. Subotnik,  T. Van Voorhis,  J. M. Herbert,  A. I. Krylov,  
 P. M. W. Gill,  M. Head-Gordon

 Contributors to earlier versions of Q-Chem not listed above: 
 R. D. Adamson,  B. Austin,  J. Baker,  G. J. O. Beran,  K. Brandhorst,  
 S. T. Brown,  E. F. C. Byrd,  A. K. Chakraborty,  C.-L. Cheng,  
 Siu Hung Chien,  D. M. Chipman,  D. L. Crittenden,  H. Dachsel,  
 R. J. Doerksen,  A. D. Dutoi,  L. Fusti-Molnar,  W. A. Goddard III,  
 A. Golubeva-Zadorozhnaya,  S. R. Gwaltney,  G. Hawkins,  A. Heyden,  
 S. Hirata,  G. Kedziora,  F. J. Keil,  C. Kelley,  Jihan Kim,  R. A. King,  
 R. Z. Khaliullin,  P. P. Korambath,  W. Kurlancheek,  A. M. Lee,  M. S. Lee,  
 S. V. Levchenko,  Ching Yeh Lin,  D. Liotard,  R. C. Lochan,  I. Lotan,  
 P. E. Maslen,  N. Nair,  D. P. O'Neill,  D. Neuhauser,  E. Neuscamman,  
 C. M. Oana,  R. Olson,  B. Peters,  R. Peverati,  P. A. Pieniazek,  
 Y. M. Rhee,  J. Ritchie,  M. A. Rohrdanz,  E. Rosta,  N. J. Russ,  
 H. F. Schaefer III,  N. E. Schultz,  N. Shenvi,  A. C. Simmonett,  A. Sodt,  
 D. Stuck,  K. S. Thanthiriwatte,  V. Vanovschi,  Tao Wang,  A. Warshel,  
 C. F. Williams,  Q. Wu,  X. Xu,  W. Zhang

 Please cite Q-Chem as follows:
 Y. Shao et al., Mol. Phys. 113, 184-215 (2015)
 DOI: 10.1080/00268976.2014.952696

 Q-Chem 5.2.1 for Intel X86 EM64T Linux

 Parts of Q-Chem use Armadillo 8.300.2 (Tropical Shenanigans).
 http://arma.sourceforge.net/

 Q-Chem begins on Sat Nov 30 21:23:00 2019  

Host: 
0

     Scratch files written to /scratch/taweetham/qchem32286//
NAlpha2: 228
NElect   228
Mult     1

Checking the input file for inconsistencies... 	...done.

--------------------------------------------------------------
User input:
--------------------------------------------------------------
$MOLECULE
0 1
C   
C	1	CC
C	2	CC	1	120.0		
C	3	CC	2	120.0	1	0.0
C	4	CC	3	120.0	2	0.0	
C	5 	CC	4	120.0	3	0.0
Cl	1	CCl	2	120.0	3	180.0
Cl	2	CCl	3	120.0	4	180.0
Br	3	CBr	4	120.0	5	180.0
Br	4	CBr	5	120.0	6	180.0
Br	5	CBr	6	120.0	1	180.0
I	6	CI	1	120.0	2	180.0

CC=1.39483
CH=1.08673
CF=1.33960
CCl=1.72090
CBr=1.89068
CI=2.07886
$END

$REM
   JOB_TYPE	OPTIMIZATION
   BASIS	6-311++G**
   METHOD	B3LYP
   MEM_TOTAL	64000
   SYM_IGNORE	TRUE
$END

--------------------------------------------------------------
 ----------------------------------------------------------------
             Standard Nuclear Orientation (Angstroms)
    I     Atom           X                Y                Z
 ----------------------------------------------------------------
    1      C       0.0000000000     0.0000000000     0.0000000000
    2      C       0.0000000000     0.0000000000     1.3948300000
    3      C       1.2079582140     0.0000000000     2.0922450000
    4      C       2.4159164279     0.0000000000     1.3948300000
    5      C       2.4159164279     0.0000000000    -0.0000000000
    6      C       1.2079582140     0.0000000000    -0.6974150000
    7      Cl     -1.4903431174    -0.0000000000    -0.8604500000
    8      Cl     -1.4903431174    -0.0000000000     2.2552800000
    9      Br      1.2079582140    -0.0000000000     3.9829250000
   10      Br      4.0532933383    -0.0000000000     2.3401700000
   11      Br      4.0532933383    -0.0000000000    -0.9453400000
   12      I       1.2079582140    -0.0000000000    -2.7762750000
 ----------------------------------------------------------------
 Nuclear Repulsion Energy =        3070.86627627 hartrees
 There are      114 alpha and      114 beta electrons
 Requested basis set is 6-311++G(d,p)
 There are 143 shells and 398 basis functions

 Total QAlloc Memory Limit  64000 MB
 Mega-Array Size       188 MB
 MEM_STATIC part       192 MB
 A cutoff of  1.0D-11 yielded   6532 shell pairs
 There are     56932 function pairs (     62875 Cartesian)
 Smallest overlap matrix eigenvalue = 2.68E-07

 Q-Chem warning in module stvman/mkSTV.C, line 318:

 Overlap eigenvalue is smaller than square root of threshold
 Use THRESH >= 12 to get rid of this warning

 Linear dependence detected in AO basis
 Tighter screening thresholds may be required for diffuse basis sets
 Use S2THRESH > 14 and THRESH = 14 in case of SCF convergence issues
 Number of orthogonalized atomic orbitals = 396
 Maximum deviation from orthogonality = 1.373E-10

 Scale SEOQF with 1.000000e-01/1.000000e-01/1.000000e-01

 Standard Electronic Orientation quadrupole field applied
 Nucleus-field energy     =    -0.0000000919 hartrees
 Guess from superposition of atomic densities
 Warning:  Energy on first SCF cycle will be non-variational
 SAD guess density has 228.000000 electrons

 -----------------------------------------------------------------------
  General SCF calculation program by
  Eric Jon Sundstrom, Paul Horn, Yuezhi Mao, Dmitri Zuev, Alec White,
  David Stuck, Shaama M.S., Shane Yost, Joonho Lee, David Small,
  Daniel Levine, Susi Lehtola, Hugh Burton, Evgeny Epifanovsky,
  Bang C. Huynh
 -----------------------------------------------------------------------
 Exchange:     0.2000 Hartree-Fock + 0.0800 Slater + 0.7200 B88
 Correlation:  0.1900 VWN1RPA + 0.8100 LYP
 Using SG-1 standard quadrature grid
 using 4 threads for integral computing
 -------------------------------------------------------
 OpenMP Integral computing Module                
 Release: version 2.0, May 2017, Q-Chem Inc. Pleasanton 
 -------------------------------------------------------
 A restricted SCF calculation will be
 performed using DIIS
 SCF converges when DIIS error is below 1.0e-08
 ---------------------------------------
  Cycle       Energy         DIIS error
 ---------------------------------------
    1  -15793.6041982276      2.96e-02  
    2  -15791.0023761316      1.98e-03  
    3  -15790.9466133532      2.53e-03  
    4  -15791.0295100787      8.56e-04  
    5  -15791.0454335832      1.41e-04  
    6  -15791.0456359603      8.06e-05  
    7  -15791.0457586078      2.47e-05  
    8  -15791.0457697209      4.67e-06  
    9  -15791.0457700576      1.80e-06  
   10  -15791.0457701057      7.23e-07  
   11  -15791.0457701144      2.81e-07  
   12  -15791.0457701160      7.80e-08  
   13  -15791.0457701164      2.38e-08  
   14  -15791.0457701174      4.18e-09  Convergence criterion met
 ---------------------------------------
 SCF time:   CPU 270.05s  wall 71.00s 
 SCF   energy in the final basis set =   -15791.0457701174
 Total energy in the final basis set =   -15791.0457701174

 --------------------------------------------------------------

                    Orbital Energies (a.u.)
 --------------------------------------------------------------

 Alpha MOs
 -- Occupied --
********-482.8572-482.8566-482.8559-176.3195-165.7233-165.7212-165.7210
********-101.5834 -62.5101 -62.5096 -62.5089 -56.3309 -56.3303 -56.3296
-56.3267 -56.3263 -56.3262 -56.3258 -56.3255 -56.3251 -35.8161 -31.3095
-31.3035 -31.3028 -22.9599 -22.9586 -22.9582 -22.9540 -22.9540 -10.2857
-10.2852 -10.2795 -10.2792 -10.2787 -10.2677  -9.4993  -9.4985  -8.7191
 -8.7186  -8.7179  -7.2642  -7.2635  -7.2542  -7.2534  -7.2531  -7.2523
 -6.5514  -6.5508  -6.5501  -6.5376  -6.5372  -6.5364  -6.5364  -6.5361
 -6.5352  -6.3659  -4.7788  -4.7638  -4.7626  -2.6622  -2.6615  -2.6608
 -2.6584  -2.6580  -2.6576  -2.6573  -2.6571  -2.6564  -2.6465  -2.6464
 -2.6462  -2.6461  -2.6454  -2.6453  -2.0449  -2.0401  -2.0393  -2.0263
 -2.0261  -0.9677  -0.9117  -0.9015  -0.8556  -0.8314  -0.8129  -0.7680
 -0.7440  -0.6877  -0.6336  -0.6175  -0.5615  -0.5238  -0.4820  -0.4727
 -0.4650  -0.4409  -0.4193  -0.4057  -0.3982  -0.3949  -0.3616  -0.3537
 -0.3483  -0.3440  -0.3323  -0.3194  -0.3186  -0.3011  -0.2929  -0.2684
 -0.2621  -0.2619
 -- Virtual --
 -0.0935  -0.0691  -0.0662  -0.0463  -0.0244  -0.0090  -0.0039   0.0093
  0.0194   0.0261   0.0285   0.0401   0.0435   0.0576   0.0598   0.0613
  0.0665   0.0692   0.0701   0.0753   0.0807   0.0832   0.0858   0.0960
  0.0984   0.1006   0.1052   0.1158   0.1216   0.1248   0.1349   0.1468
  0.1491   0.1539   0.1567   0.1601   0.1740   0.1756   0.1817   0.1916
  0.1960   0.2037   0.2074   0.2128   0.2181   0.2239   0.2252   0.2425
  0.2437   0.2514   0.2539   0.2653   0.2689   0.2779   0.2853   0.2858
  0.3023   0.3427   0.3630   0.3701   0.3808   0.3894   0.3943   0.4119
  0.4122   0.4216   0.4285   0.4297   0.4381   0.4421   0.4426   0.4510
  0.4721   0.4770   0.4854   0.4939   0.4940   0.4987   0.5078   0.5123
  0.5134   0.5157   0.5248   0.5399   0.5441   0.5502   0.5627   0.5664
  0.5714   0.5824   0.5869   0.5953   0.6114   0.6157   0.6328   0.6504
  0.6698   0.6932   0.6949   0.7045   0.7303   0.7467   0.7520   0.7736
  0.7743   0.7835   0.7905   0.8058   0.8124   0.8256   0.8313   0.8417
  0.8449   0.8451   0.8512   0.8658   0.8866   0.9056   0.9293   0.9428
  0.9468   0.9511   0.9524   0.9922   1.0096   1.0138   1.0645   1.0850
  1.1024   1.1255   1.1448   1.1601   1.2113   1.2191   1.2297   1.2405
  1.2684   1.2706   1.2822   1.3556   1.3691   1.4230   1.4386   1.4514
  1.4735   1.4965   1.5440   1.5880   1.6334   1.7278   1.7381   1.7563
  1.7676   1.8223   1.8248   1.8481   1.8491   1.9135   1.9806   2.0053
  2.0287   2.0593   2.0600   2.1022   2.1152   2.1469   2.1947   2.2099
  2.2277   2.2361   2.2625   2.2653   2.2795   2.2942   2.3020   2.3467
  2.3532   2.4266   2.4485   2.4758   2.5410   2.5768   2.6144   2.7159
  2.7262   2.8275   2.8364   2.8485   2.9791   2.9953   3.0490   3.0767
  3.0787   3.1865   3.2137   3.4105   3.4561   3.6645   3.8298   3.8447
  3.9528   3.9827   3.9930   3.9932   3.9957   4.0151   4.0436   4.0517
  4.0688   4.0736   4.0791   4.1235   4.1348   4.2049   4.2479   4.2838
  4.2974   4.3599   4.4051   4.4549   4.5388   4.8186   6.0278   6.1239
  6.1671   6.6735   6.7880   6.8476   7.5324   7.5473   7.5796   7.6554
  7.6622   7.6743   7.6979   7.7646   7.8159   9.7411   9.8075  23.1825
 23.7731  23.7884  23.9404  23.9511  24.0320  25.7756  25.8596  26.1397
 26.1581  26.5191  26.8094  27.9346  28.3616  28.4301  28.4358  28.5270
 28.5555  28.5571  28.6235  28.7313  47.9373  48.0363  48.0856 127.8986
127.9560 127.9791 151.7182 215.7299 215.8067 289.7283 289.7439 289.7776
289.8506 289.8644 289.8757 289.9190 289.9877 290.03771020.73771020.8626
********1901.8840
 --------------------------------------------------------------

          Ground-State Mulliken Net Atomic Charges

     Atom                 Charge (a.u.)
  ----------------------------------------
      1 C                    -0.113275
      2 C                     0.009297
      3 C                     0.000994
      4 C                    -0.250939
      5 C                    -0.097813
      6 C                    -0.269534
      7 Cl                    0.638868
      8 Cl                    0.562153
      9 Br                   -0.144502
     10 Br                   -0.205697
     11 Br                   -0.231750
     12 I                     0.102199
  ----------------------------------------
  Sum of atomic charges =     0.000000

 -----------------------------------------------------------------
                    Cartesian Multipole Moments
 -----------------------------------------------------------------
    Charge (ESU x 10^10)
                -0.0000
    Dipole Moment (Debye)
         X       0.3152      Y      -0.0000      Z      -0.2820
       Tot       0.4229
    Quadrupole Moments (Debye-Ang)
        XX    -139.1214     XY      -0.0000     YY    -143.2953
        XZ      -0.2257     YZ      -0.0000     ZZ    -136.3426
    Octopole Moments (Debye-Ang^2)
       XXX    -601.2391    XXY      -0.0000    XYY    -210.3428
       YYY      -0.0000    XXZ     -59.1076    XYZ      -0.0000
       YYZ     -60.7911    XZZ    -195.9509    YZZ      -0.0000
       ZZZ    -183.4727
    Hexadecapole Moments (Debye-Ang^3)
      XXXX   -4745.8572   XXXY      -0.0000   XXYY    -879.1885
      XYYY      -0.0000   YYYY    -176.5389   XXXZ    -281.1497
      XXYZ      -0.0000   XYYZ     -99.5469   YYYZ      -0.0000
      XXZZ   -1530.4791   XYZZ      -0.0000   YYZZ    -819.2096
      XZZZ    -289.0222   YZZZ       0.0000   ZZZZ   -4333.3451
 -----------------------------------------------------------------
 Calculating analytic gradient of the SCF energy
 Gradient of SCF Energy
            1           2           3           4           5           6
    1  -0.0018230   0.0005317  -0.0019862  -0.0043758  -0.0023652  -0.0016776
    2  -0.0000000  -0.0000000   0.0000000  -0.0000000   0.0000000   0.0000000
    3  -0.0003734  -0.0016321  -0.0028900  -0.0019062  -0.0001335   0.0005962
            7           8           9          10          11          12
    1   0.0095938   0.0081605   0.0019431  -0.0042771  -0.0062294   0.0025050
    2   0.0000000  -0.0000000  -0.0000000   0.0000000  -0.0000000  -0.0000000
    3   0.0006015  -0.0030200  -0.0045311  -0.0026975   0.0001444   0.0158415
 Max gradient component =       1.584E-02
 RMS gradient           =       3.959E-03
 Gradient time:  CPU 89.25 s  wall 22.42 s
 Geometry Optimization Parameters
   NAtoms,    NIC,     NZ,  NCons,   NDum,   NFix, NCnnct, MaxDiis
       12      78      12       0       0       0       0       0


** GEOMETRY OPTIMIZATION IN DELOCALIZED INTERNAL COORDINATES **
   Searching for a Minimum

   Optimization Cycle:   1

                       Coordinates (Angstroms)
     ATOM                X               Y               Z
      1  C         0.0000000000    0.0000000000    0.0000000000
      2  C         0.0000000000    0.0000000000    1.3948300000
      3  C         1.2079582140    0.0000000000    2.0922450000
      4  C         2.4159164279    0.0000000000    1.3948300000
      5  C         2.4159164279    0.0000000000    0.0000000000
      6  C         1.2079582140    0.0000000000   -0.6974150000
      7  Cl       -1.4903431174    0.0000000000   -0.8604500000
      8  Cl       -1.4903431174    0.0000000000    2.2552800000
      9  Br        1.2079582140    0.0000000000    3.9829250000
     10  Br        4.0532933383    0.0000000000    2.3401700000
     11  Br        4.0532933383    0.0000000000   -0.9453400000
     12  I         1.2079582140    0.0000000000   -2.7762750000
   Point Group: c1    Number of degrees of freedom:    30


   Energy is -15791.045770117


 Attempting to generate delocalized internal coordinates
 Initial Hessian constructed with Jon Baker's OPTIMIZE code

 21 Hessian modes will be used to form the next step
  Hessian Eigenvalues:
     0.124424    0.201019    0.201019    0.201019    0.250000    0.250000
     0.250000    0.250000    0.250000    0.250000    0.250000    0.250000
     0.250000    0.334879    0.334879    0.426727    0.426727    0.464882
     0.464882    0.464882    0.464882

 Minimum search - taking simple RFO step
 Searching for Lamda that Minimizes Along All modes
 Value Taken    Lamda =  -0.00519485
 Step Taken.  Stepsize is  0.158899

                             Maximum     Tolerance    Cnvgd?
         Gradient           0.030392      0.000300      NO
         Displacement       0.095444      0.001200      NO
         Energy change     *********      0.000001      NO


 New Cartesian Coordinates Obtained by Inverse Iteration

 Displacement from previous Coordinates is:  0.260952
 ----------------------------------------------------------------
             Standard Nuclear Orientation (Angstroms)
    I     Atom           X                Y                Z
 ----------------------------------------------------------------
    1      C       0.0018847557     0.0000000000    -0.0032207831
    2      C       0.0018740200     0.0000000000     1.3986342975
    3      C       1.2136574794     0.0000000000     2.1025253336
    4      C       2.4292674087     0.0000000000     1.4005561069
    5      C       2.4313624485     0.0000000000    -0.0060207821
    6      C       1.2138891949     0.0000000000    -0.7210006453
    7      Cl     -1.5275138368     0.0000000000    -0.8209772989
    8      Cl     -1.5093525576     0.0000000000     2.2494020544
    9      Br      1.1849154512     0.0000000000     4.0046150438
   10      Br      4.0756657695     0.0000000000     2.3561917269
   11      Br      4.1047285078     0.0000000000    -0.9158355331
   12      I       1.1691875123     0.0000000000    -2.8640695208
 ----------------------------------------------------------------
 Nuclear Repulsion Energy =        3031.17945362 hartrees
 There are      114 alpha and      114 beta electrons
 Applying Cartesian multipole field
    Component          Value
    ---------          -----
     (2,0,0)        1.00000E-11
     (0,2,0)        2.00000E-11
     (0,0,2)       -3.00000E-11
 Nucleus-field energy     =    -0.0000000947 hartrees
 Requested basis set is 6-311++G(d,p)
 There are 143 shells and 398 basis functions
 A cutoff of  1.0D-11 yielded   6496 shell pairs
 There are     56647 function pairs (     62535 Cartesian)
 Smallest overlap matrix eigenvalue = 3.02E-07

 Q-Chem warning in module stvman/mkSTV.C, line 318:

 Overlap eigenvalue is smaller than square root of threshold
 Use THRESH >= 12 to get rid of this warning

 Linear dependence detected in AO basis
 Tighter screening thresholds may be required for diffuse basis sets
 Use S2THRESH > 14 and THRESH = 14 in case of SCF convergence issues
 Number of orthogonalized atomic orbitals = 396
 Maximum deviation from orthogonality = 2.135E-10
 Guess MOs from SCF MO coefficient file

 -----------------------------------------------------------------------
  General SCF calculation program by
  Eric Jon Sundstrom, Paul Horn, Yuezhi Mao, Dmitri Zuev, Alec White,
  David Stuck, Shaama M.S., Shane Yost, Joonho Lee, David Small,
  Daniel Levine, Susi Lehtola, Hugh Burton, Evgeny Epifanovsky,
  Bang C. Huynh
 -----------------------------------------------------------------------
 Exchange:     0.2000 Hartree-Fock + 0.0800 Slater + 0.7200 B88
 Correlation:  0.1900 VWN1RPA + 0.8100 LYP
 Using SG-1 standard quadrature grid
 using 4 threads for integral computing
 -------------------------------------------------------
 OpenMP Integral computing Module                
 Release: version 2.0, May 2017, Q-Chem Inc. Pleasanton 
 -------------------------------------------------------
 A restricted SCF calculation will be
 performed using DIIS
 SCF converges when DIIS error is below 1.0e-08
 ---------------------------------------
  Cycle       Energy         DIIS error
 ---------------------------------------
    1  -15791.0444580457      4.78e-04  
    2  -15791.0462572577      2.24e-04  
    3  -15791.0445924356      3.57e-04  
    4  -15791.0473125081      3.01e-05  
    5  -15791.0473273154      1.20e-05  
    6  -15791.0473298993      4.17e-06  
    7  -15791.0473301863      1.63e-06  
    8  -15791.0473302345      4.00e-07  
    9  -15791.0473302378      1.08e-07  
   10  -15791.0473302379      6.74e-08  
   11  -15791.0473302386      2.10e-08  
   12  -15791.0473302383      5.07e-09  Convergence criterion met
 ---------------------------------------
 SCF time:   CPU 233.60s  wall 62.00s 
 SCF   energy in the final basis set =   -15791.0473302383
 Total energy in the final basis set =   -15791.0473302383

 --------------------------------------------------------------

                    Orbital Energies (a.u.)
 --------------------------------------------------------------

 Alpha MOs
 -- Occupied --
********-482.8581-482.8573-482.8570-176.3221-165.7260-165.7237-165.7235
********-101.5837 -62.5110 -62.5102 -62.5099 -56.3318 -56.3309 -56.3306
-56.3276 -56.3271 -56.3268 -56.3265 -56.3263 -56.3260 -35.8184 -31.3121
-31.3056 -31.3051 -22.9624 -22.9610 -22.9606 -22.9561 -22.9561 -10.2897
-10.2882 -10.2848 -10.2834 -10.2828 -10.2756  -9.4989  -9.4986  -8.7198
 -8.7190  -8.7187  -7.2639  -7.2636  -7.2538  -7.2535  -7.2528  -7.2524
 -6.5522  -6.5513  -6.5511  -6.5382  -6.5375  -6.5372  -6.5371  -6.5364
 -6.5361  -6.3677  -4.7809  -4.7653  -4.7643  -2.6629  -2.6620  -2.6617
 -2.6592  -2.6584  -2.6583  -2.6582  -2.6576  -2.6572  -2.6472  -2.6471
 -2.6465  -2.6464  -2.6462  -2.6460  -2.0464  -2.0418  -2.0411  -2.0276
 -2.0275  -0.9628  -0.9078  -0.8961  -0.8516  -0.8294  -0.8111  -0.7647
 -0.7431  -0.6833  -0.6314  -0.6191  -0.5569  -0.5216  -0.4808  -0.4686
 -0.4630  -0.4396  -0.4179  -0.4036  -0.3965  -0.3911  -0.3627  -0.3519
 -0.3470  -0.3421  -0.3322  -0.3192  -0.3160  -0.3005  -0.2938  -0.2691
 -0.2672  -0.2640
 -- Virtual --
 -0.1011  -0.0723  -0.0685  -0.0556  -0.0286  -0.0135  -0.0057   0.0053
  0.0182   0.0248   0.0279   0.0403   0.0433   0.0577   0.0584   0.0602
  0.0660   0.0673   0.0686   0.0747   0.0790   0.0830   0.0841   0.0961
  0.0980   0.0997   0.1053   0.1146   0.1212   0.1246   0.1337   0.1464
  0.1479   0.1535   0.1572   0.1609   0.1715   0.1750   0.1803   0.1835
  0.1950   0.2028   0.2061   0.2097   0.2159   0.2229   0.2236   0.2411
  0.2422   0.2508   0.2535   0.2639   0.2677   0.2787   0.2794   0.2846
  0.2968   0.3401   0.3661   0.3711   0.3808   0.3907   0.3971   0.4078
  0.4115   0.4218   0.4242   0.4279   0.4371   0.4409   0.4427   0.4510
  0.4691   0.4773   0.4776   0.4917   0.4936   0.4967   0.5030   0.5088
  0.5140   0.5141   0.5232   0.5306   0.5447   0.5450   0.5621   0.5647
  0.5707   0.5710   0.5868   0.5883   0.5992   0.6078   0.6298   0.6467
  0.6629   0.6843   0.6936   0.6975   0.7219   0.7442   0.7482   0.7622
  0.7749   0.7750   0.7897   0.8046   0.8137   0.8239   0.8279   0.8415
  0.8437   0.8440   0.8496   0.8635   0.8854   0.9026   0.9287   0.9376
  0.9399   0.9470   0.9507   0.9827   1.0022   1.0073   1.0510   1.0822
  1.1000   1.1194   1.1422   1.1542   1.2044   1.2090   1.2263   1.2343
  1.2640   1.2652   1.2759   1.3434   1.3612   1.4251   1.4296   1.4438
  1.4643   1.4715   1.5304   1.5777   1.6243   1.7221   1.7282   1.7418
  1.7593   1.8120   1.8165   1.8372   1.8421   1.9035   1.9789   2.0039
  2.0176   2.0501   2.0559   2.0967   2.1106   2.1342   2.1853   2.2003
  2.2215   2.2281   2.2453   2.2536   2.2769   2.2811   2.2942   2.3293
  2.3429   2.4184   2.4406   2.4683   2.5327   2.5714   2.6046   2.7132
  2.7208   2.8241   2.8308   2.8325   2.9686   2.9870   3.0375   3.0503
  3.0649   3.1653   3.1958   3.3960   3.4372   3.6393   3.8142   3.8312
  3.9531   3.9802   3.9912   3.9949   3.9977   4.0092   4.0374   4.0397
  4.0646   4.0705   4.0788   4.1177   4.1277   4.1921   4.2403   4.2746
  4.2887   4.3565   4.4040   4.4485   4.5109   4.7936   6.0217   6.1130
  6.1449   6.6637   6.7823   6.8404   7.5311   7.5463   7.5779   7.6494
  7.6584   7.6700   7.6948   7.7573   7.8068   9.7283   9.8063  23.1811
 23.7436  23.7622  23.9044  23.9055  23.9852  25.7755  25.8559  26.1251
 26.1572  26.5037  26.7813  27.9123  28.3557  28.4157  28.4267  28.5245
 28.5511  28.5516  28.6144  28.7211  47.9305  48.0319  48.0799 127.8932
127.9477 127.9666 151.6980 215.7154 215.8058 289.7264 289.7424 289.7754
289.8450 289.8591 289.8714 289.9144 289.9798 290.02811020.72941020.8572
********1901.8627
 --------------------------------------------------------------

          Ground-State Mulliken Net Atomic Charges

     Atom                 Charge (a.u.)
  ----------------------------------------
      1 C                    -0.161844
      2 C                    -0.132389
      3 C                     0.029307
      4 C                    -0.217123
      5 C                    -0.157790
      6 C                    -0.115557
      7 Cl                    0.646912
      8 Cl                    0.563009
      9 Br                   -0.143988
     10 Br                   -0.197917
     11 Br                   -0.221176
     12 I                     0.108555
  ----------------------------------------
  Sum of atomic charges =     0.000000

 -----------------------------------------------------------------
                    Cartesian Multipole Moments
 -----------------------------------------------------------------
    Charge (ESU x 10^10)
                -0.0000
    Dipole Moment (Debye)
         X       0.3158      Y       0.0000      Z      -0.2629
       Tot       0.4109
    Quadrupole Moments (Debye-Ang)
        XX    -138.9696     XY       0.0000     YY    -143.6599
        XZ      -0.0099     YZ       0.0000     ZZ    -136.1296
    Octopole Moments (Debye-Ang^2)
       XXX    -597.8401    XXY       0.0000    XYY    -210.1706
       YYY       0.0000    XXZ     -56.7076    XYZ       0.0000
       YYZ     -59.8084    XZZ    -196.4005    YZZ       0.0000
       ZZZ    -182.4357
    Hexadecapole Moments (Debye-Ang^3)
      XXXX   -4786.5263   XXXY       0.0000   XXYY    -890.9923
      XYYY       0.0000   YYYY    -177.3914   XXXZ    -280.8052
      XXYZ       0.0000   XYYZ    -101.0705   YYYZ      -0.0000
      XXZZ   -1563.5518   XYZZ       0.0000   YYZZ    -837.3458
      XZZZ    -293.6069   YZZZ       0.0000   ZZZZ   -4415.3797
 -----------------------------------------------------------------
 Calculating analytic gradient of the SCF energy
 Gradient of SCF Energy
            1           2           3           4           5           6
    1  -0.0041695  -0.0017509  -0.0009210   0.0003398   0.0032555  -0.0007328
    2   0.0000000  -0.0000000   0.0000000  -0.0000000   0.0000000   0.0000000
    3   0.0020944  -0.0002979  -0.0001463   0.0002469   0.0017528  -0.0027070
            7           8           9          10          11          12
    1   0.0007062   0.0009617  -0.0004722   0.0016250   0.0028728  -0.0017146
    2   0.0000000  -0.0000000  -0.0000000  -0.0000000   0.0000000   0.0000000
    3   0.0030963  -0.0018882   0.0011669  -0.0007584   0.0025023  -0.0050619
 Max gradient component =       5.062E-03
 RMS gradient           =       1.748E-03
 Gradient time:  CPU 87.18 s  wall 21.90 s
 Geometry Optimization Parameters
   NAtoms,    NIC,     NZ,  NCons,   NDum,   NFix, NCnnct, MaxDiis
       12      78      12       0       0       0       0       0

 Cartesian Hessian Update
 Hessian updated using BFGS update


** GEOMETRY OPTIMIZATION IN DELOCALIZED INTERNAL COORDINATES **
   Searching for a Minimum

   Optimization Cycle:   2

                       Coordinates (Angstroms)
     ATOM                X               Y               Z
      1  C         0.0018847557    0.0000000000   -0.0032207831
      2  C         0.0018740200    0.0000000000    1.3986342975
      3  C         1.2136574794    0.0000000000    2.1025253336
      4  C         2.4292674087    0.0000000000    1.4005561069
      5  C         2.4313624485    0.0000000000   -0.0060207821
      6  C         1.2138891949    0.0000000000   -0.7210006453
      7  Cl       -1.5275138368    0.0000000000   -0.8209772989
      8  Cl       -1.5093525576    0.0000000000    2.2494020544
      9  Br        1.1849154512    0.0000000000    4.0046150438
     10  Br        4.0756657695    0.0000000000    2.3561917269
     11  Br        4.1047285078    0.0000000000   -0.9158355331
     12  I         1.1691875123    0.0000000000   -2.8640695208
   Point Group: c1    Number of degrees of freedom:    30


   Energy is -15791.047330238

 Hessian updated using BFGS update

 11 Hessian modes will be used to form the next step
  Hessian Eigenvalues:
     0.131131    0.199590    0.201047    0.244766    0.306331    0.319700
     0.334903    0.426707    0.433804    0.457398    0.537279

 Minimum search - taking simple RFO step
 Searching for Lamda that Minimizes Along All modes
 Value Taken    Lamda =  -0.00077988
 Step Taken.  Stepsize is  0.045533

                             Maximum     Tolerance    Cnvgd?
         Gradient           0.008652      0.000300      NO
         Displacement       0.023954      0.001200      NO
         Energy change     -0.001560      0.000001      NO


 New Cartesian Coordinates Obtained by Inverse Iteration

 Displacement from previous Coordinates is:  0.108915
 ----------------------------------------------------------------
             Standard Nuclear Orientation (Angstroms)
    I     Atom           X                Y                Z
 ----------------------------------------------------------------
    1      C       0.0015302910     0.0000000000    -0.0035066985
    2      C       0.0005641745     0.0000000000     1.4007765126
    3      C       1.2144323792     0.0000000000     2.1025854923
    4      C       2.4298781521     0.0000000000     1.4017150624
    5      C       2.4282329508     0.0000000000    -0.0050132765
    6      C       1.2139692740     0.0000000000    -0.7132262528
    7      Cl     -1.5202312790     0.0000000000    -0.8422050431
    8      Cl     -1.5082329920     0.0000000000     2.2617211701
    9      Br      1.1900529423     0.0000000000     4.0032199348
   10      Br      4.0687126334     0.0000000000     2.3680263547
   11      Br      4.0811527448     0.0000000000    -0.9481235822
   12      I       1.1895048828     0.0000000000    -2.8451696738
 ----------------------------------------------------------------
 Nuclear Repulsion Energy =        3037.54009494 hartrees
 There are      114 alpha and      114 beta electrons
 Applying Cartesian multipole field
    Component          Value
    ---------          -----
     (2,0,0)        1.00000E-11
     (0,2,0)        2.00000E-11
     (0,0,2)       -3.00000E-11
 Nucleus-field energy     =    -0.0000000949 hartrees
 Requested basis set is 6-311++G(d,p)
 There are 143 shells and 398 basis functions
 A cutoff of  1.0D-11 yielded   6495 shell pairs
 There are     56671 function pairs (     62566 Cartesian)
 Smallest overlap matrix eigenvalue = 2.97E-07

 Q-Chem warning in module stvman/mkSTV.C, line 318:

 Overlap eigenvalue is smaller than square root of threshold
 Use THRESH >= 12 to get rid of this warning

 Linear dependence detected in AO basis
 Tighter screening thresholds may be required for diffuse basis sets
 Use S2THRESH > 14 and THRESH = 14 in case of SCF convergence issues
 Number of orthogonalized atomic orbitals = 396
 Maximum deviation from orthogonality = 1.211E-10
 Guess MOs from SCF MO coefficient file

 -----------------------------------------------------------------------
  General SCF calculation program by
  Eric Jon Sundstrom, Paul Horn, Yuezhi Mao, Dmitri Zuev, Alec White,
  David Stuck, Shaama M.S., Shane Yost, Joonho Lee, David Small,
  Daniel Levine, Susi Lehtola, Hugh Burton, Evgeny Epifanovsky,
  Bang C. Huynh
 -----------------------------------------------------------------------
 Exchange:     0.2000 Hartree-Fock + 0.0800 Slater + 0.7200 B88
 Correlation:  0.1900 VWN1RPA + 0.8100 LYP
 Using SG-1 standard quadrature grid
 using 4 threads for integral computing
 -------------------------------------------------------
 OpenMP Integral computing Module                
 Release: version 2.0, May 2017, Q-Chem Inc. Pleasanton 
 -------------------------------------------------------
 A restricted SCF calculation will be
 performed using DIIS
 SCF converges when DIIS error is below 1.0e-08
 ---------------------------------------
  Cycle       Energy         DIIS error
 ---------------------------------------
    1  -15791.0471903078      1.75e-04  
    2  -15791.0475929800      5.86e-05  
    3  -15791.0474451669      1.02e-04  
    4  -15791.0476598603      1.38e-05  
    5  -15791.0476635740      4.25e-06  
    6  -15791.0476638978      1.10e-06  
    7  -15791.0476639206      2.61e-07  
    8  -15791.0476639220      1.49e-07  
    9  -15791.0476639211      4.87e-08  
   10  -15791.0476639215      9.42e-09  Convergence criterion met
 ---------------------------------------
 SCF time:   CPU 198.34s  wall 52.00s 
 SCF   energy in the final basis set =   -15791.0476639215
 Total energy in the final basis set =   -15791.0476639215

 --------------------------------------------------------------

                    Orbital Energies (a.u.)
 --------------------------------------------------------------

 Alpha MOs
 -- Occupied --
********-482.8581-482.8574-482.8573-176.3214-165.7253-165.7230-165.7228
********-101.5839 -62.5109 -62.5103 -62.5101 -56.3317 -56.3310 -56.3309
-56.3275 -56.3271 -56.3269 -56.3267 -56.3265 -56.3263 -35.8178 -31.3114
-31.3050 -31.3045 -22.9618 -22.9604 -22.9600 -22.9555 -22.9555 -10.2898
-10.2888 -10.2841 -10.2833 -10.2828 -10.2738  -9.4989  -9.4987  -8.7198
 -8.7192  -8.7190  -7.2639  -7.2637  -7.2538  -7.2536  -7.2528  -7.2525
 -6.5522  -6.5514  -6.5513  -6.5382  -6.5376  -6.5374  -6.5371  -6.5366
 -6.5363  -6.3672  -4.7803  -4.7648  -4.7638  -2.6629  -2.6621  -2.6619
 -2.6591  -2.6585  -2.6584  -2.6583  -2.6577  -2.6575  -2.6472  -2.6471
 -2.6467  -2.6466  -2.6464  -2.6463  -2.0459  -2.0413  -2.0406  -2.0272
 -2.0271  -0.9624  -0.9074  -0.8965  -0.8527  -0.8293  -0.8118  -0.7653
 -0.7434  -0.6840  -0.6324  -0.6183  -0.5574  -0.5217  -0.4808  -0.4688
 -0.4631  -0.4400  -0.4183  -0.4032  -0.3962  -0.3918  -0.3619  -0.3524
 -0.3474  -0.3425  -0.3320  -0.3195  -0.3178  -0.3006  -0.2938  -0.2691
 -0.2658  -0.2640
 -- Virtual --
 -0.1003  -0.0716  -0.0690  -0.0541  -0.0284  -0.0132  -0.0057   0.0056
  0.0175   0.0245   0.0278   0.0402   0.0432   0.0577   0.0582   0.0603
  0.0659   0.0674   0.0689   0.0746   0.0788   0.0829   0.0838   0.0956
  0.0982   0.1000   0.1051   0.1143   0.1210   0.1243   0.1339   0.1463
  0.1480   0.1537   0.1571   0.1604   0.1719   0.1753   0.1805   0.1868
  0.1952   0.2032   0.2047   0.2103   0.2153   0.2229   0.2236   0.2414
  0.2419   0.2511   0.2539   0.2647   0.2673   0.2784   0.2808   0.2844
  0.2976   0.3397   0.3655   0.3707   0.3803   0.3894   0.3961   0.4082
  0.4115   0.4220   0.4232   0.4287   0.4366   0.4404   0.4415   0.4510
  0.4683   0.4776   0.4808   0.4933   0.4940   0.4961   0.5053   0.5085
  0.5142   0.5150   0.5234   0.5323   0.5451   0.5455   0.5621   0.5642
  0.5694   0.5724   0.5873   0.5890   0.6034   0.6077   0.6294   0.6474
  0.6621   0.6860   0.6929   0.6995   0.7232   0.7444   0.7482   0.7639
  0.7751   0.7764   0.7905   0.8048   0.8139   0.8243   0.8282   0.8419
  0.8432   0.8443   0.8493   0.8633   0.8839   0.9028   0.9279   0.9382
  0.9398   0.9456   0.9495   0.9851   1.0022   1.0066   1.0542   1.0818
  1.0986   1.1184   1.1421   1.1558   1.2084   1.2103   1.2235   1.2353
  1.2625   1.2634   1.2746   1.3454   1.3629   1.4231   1.4346   1.4443
  1.4658   1.4762   1.5324   1.5795   1.6219   1.7227   1.7285   1.7449
  1.7579   1.8129   1.8163   1.8403   1.8407   1.9040   1.9787   2.0037
  2.0187   2.0504   2.0564   2.0972   2.1095   2.1353   2.1855   2.2006
  2.2230   2.2274   2.2470   2.2557   2.2773   2.2829   2.2934   2.3300
  2.3455   2.4170   2.4393   2.4680   2.5329   2.5719   2.6042   2.7129
  2.7214   2.8240   2.8313   2.8342   2.9690   2.9871   3.0386   3.0528
  3.0653   3.1663   3.1957   3.3958   3.4402   3.6405   3.8179   3.8302
  3.9529   3.9815   3.9917   3.9937   3.9953   4.0101   4.0401   4.0441
  4.0650   4.0693   4.0756   4.1183   4.1285   4.1947   4.2406   4.2770
  4.2896   4.3560   4.4036   4.4502   4.5162   4.7970   6.0231   6.1147
  6.1483   6.6657   6.7830   6.8393   7.5310   7.5462   7.5780   7.6494
  7.6564   7.6711   7.6955   7.7589   7.8068   9.7306   9.8021  23.1803
 23.7505  23.7610  23.9037  23.9155  23.9895  25.7739  25.8564  26.1292
 26.1485  26.5051  26.7796  27.9167  28.3571  28.4184  28.4281  28.5251
 28.5523  28.5523  28.6164  28.7230  47.9319  48.0324  48.0787 127.8944
127.9491 127.9689 151.7020 215.7183 215.8009 289.7262 289.7424 289.7756
289.8453 289.8583 289.8713 289.9159 289.9810 290.02821020.73131020.8577
********1901.8669
 --------------------------------------------------------------

          Ground-State Mulliken Net Atomic Charges

     Atom                 Charge (a.u.)
  ----------------------------------------
      1 C                    -0.136081
      2 C                    -0.094394
      3 C                     0.001018
      4 C                    -0.211549
      5 C                    -0.130533
      6 C                    -0.175001
      7 Cl                    0.645581
      8 Cl                    0.560623
      9 Br                   -0.145187
     10 Br                   -0.197732
     11 Br                   -0.223700
     12 I                     0.106954
  ----------------------------------------
  Sum of atomic charges =     0.000000

 -----------------------------------------------------------------
                    Cartesian Multipole Moments
 -----------------------------------------------------------------
    Charge (ESU x 10^10)
                -0.0000
    Dipole Moment (Debye)
         X       0.3462      Y      -0.0000      Z      -0.2610
       Tot       0.4336
    Quadrupole Moments (Debye-Ang)
        XX    -139.1299     XY      -0.0000     YY    -143.6273
        XZ      -0.1150     YZ      -0.0000     ZZ    -135.9920
    Octopole Moments (Debye-Ang^2)
       XXX    -599.8419    XXY      -0.0000    XYY    -210.2672
       YYY      -0.0000    XXZ     -57.4367    XYZ      -0.0000
       YYZ     -59.9460    XZZ    -195.3535    YZZ      -0.0000
       ZZZ    -181.9156
    Hexadecapole Moments (Debye-Ang^3)
      XXXX   -4781.9212   XXXY      -0.0000   XXYY    -887.4846
      XYYY      -0.0000   YYYY    -177.3079   XXXZ    -277.5554
      XXYZ      -0.0000   XYYZ     -99.2448   YYYZ      -0.0000
      XXZZ   -1553.9476   XYZZ      -0.0000   YYZZ    -837.1688
      XZZZ    -288.3020   YZZZ      -0.0000   ZZZZ   -4416.3634
 -----------------------------------------------------------------
 Calculating analytic gradient of the SCF energy
 Gradient of SCF Energy
            1           2           3           4           5           6
    1  -0.0013500  -0.0007378   0.0000906  -0.0000730   0.0003973   0.0004436
    2   0.0000000  -0.0000000   0.0000000   0.0000000  -0.0000000   0.0000000
    3  -0.0005505   0.0009357   0.0002433   0.0007480  -0.0004192  -0.0003230
            7           8           9          10          11          12
    1   0.0003252   0.0002797   0.0000405   0.0002737  -0.0001827   0.0004929
    2   0.0000000  -0.0000000  -0.0000000   0.0000000   0.0000000  -0.0000000
    3  -0.0000502   0.0003754   0.0003149   0.0013668  -0.0014711  -0.0011702
 Max gradient component =       1.471E-03
 RMS gradient           =       5.526E-04
 Gradient time:  CPU 87.56 s  wall 21.99 s
 Geometry Optimization Parameters
   NAtoms,    NIC,     NZ,  NCons,   NDum,   NFix, NCnnct, MaxDiis
       12      78      12       0       0       0       0       0

 Cartesian Hessian Update
 Hessian updated using BFGS update


** GEOMETRY OPTIMIZATION IN DELOCALIZED INTERNAL COORDINATES **
   Searching for a Minimum

   Optimization Cycle:   3

                       Coordinates (Angstroms)
     ATOM                X               Y               Z
      1  C         0.0015302910    0.0000000000   -0.0035066985
      2  C         0.0005641745    0.0000000000    1.4007765126
      3  C         1.2144323792    0.0000000000    2.1025854923
      4  C         2.4298781521    0.0000000000    1.4017150624
      5  C         2.4282329508    0.0000000000   -0.0050132765
      6  C         1.2139692740    0.0000000000   -0.7132262528
      7  Cl       -1.5202312790    0.0000000000   -0.8422050431
      8  Cl       -1.5082329920    0.0000000000    2.2617211701
      9  Br        1.1900529423    0.0000000000    4.0032199348
     10  Br        4.0687126334    0.0000000000    2.3680263547
     11  Br        4.0811527448    0.0000000000   -0.9481235822
     12  I         1.1895048828    0.0000000000   -2.8451696738
   Point Group: c1    Number of degrees of freedom:    30


   Energy is -15791.047663921

 Hessian updated using BFGS update

 14 Hessian modes will be used to form the next step
  Hessian Eigenvalues:
     0.121615    0.198677    0.201019    0.201052    0.246595    0.249021
     0.315938    0.334853    0.375111    0.426700    0.433692    0.449274
     0.464522    0.563060

 Minimum search - taking simple RFO step
 Searching for Lamda that Minimizes Along All modes
 Value Taken    Lamda =  -0.00010827
 Step Taken.  Stepsize is  0.020929

                             Maximum     Tolerance    Cnvgd?
         Gradient           0.004578      0.000300      NO
         Displacement       0.012300      0.001200      NO
         Energy change     -0.000334      0.000001      NO


 New Cartesian Coordinates Obtained by Inverse Iteration

 Displacement from previous Coordinates is:  0.041762
 ----------------------------------------------------------------
             Standard Nuclear Orientation (Angstroms)
    I     Atom           X                Y                Z
 ----------------------------------------------------------------
    1      C       0.0027991823     0.0000000000    -0.0031278769
    2      C       0.0011587693     0.0000000000     1.3997141916
    3      C       1.2142850837     0.0000000000     2.1017905955
    4      C       2.4284779803     0.0000000000     1.4000591402
    5      C       2.4267657283     0.0000000000    -0.0039760539
    6      C       1.2136792574     0.0000000000    -0.7113620751
    7      Cl     -1.5185455946     0.0000000000    -0.8433315185
    8      Cl     -1.5097439776     0.0000000000     2.2570538959
    9      Br      1.1907811439     0.0000000000     4.0012989447
   10      Br      4.0711285089     0.0000000000     2.3548258020
   11      Br      4.0840205116     0.0000000000    -0.9357961766
   12      I       1.1847595601     0.0000000000    -2.8363488688
 ----------------------------------------------------------------
 Nuclear Repulsion Energy =        3041.11596339 hartrees
 There are      114 alpha and      114 beta electrons
 Applying Cartesian multipole field
    Component          Value
    ---------          -----
     (2,0,0)        1.00000E-11
     (0,2,0)        2.00000E-11
     (0,0,2)       -3.00000E-11
 Nucleus-field energy     =    -0.0000000941 hartrees
 Requested basis set is 6-311++G(d,p)
 There are 143 shells and 398 basis functions
 A cutoff of  1.0D-11 yielded   6498 shell pairs
 There are     56714 function pairs (     62617 Cartesian)
 Smallest overlap matrix eigenvalue = 2.94E-07

 Q-Chem warning in module stvman/mkSTV.C, line 318:

 Overlap eigenvalue is smaller than square root of threshold
 Use THRESH >= 12 to get rid of this warning

 Linear dependence detected in AO basis
 Tighter screening thresholds may be required for diffuse basis sets
 Use S2THRESH > 14 and THRESH = 14 in case of SCF convergence issues
 Number of orthogonalized atomic orbitals = 396
 Maximum deviation from orthogonality = 3.326E-10
 Guess MOs from SCF MO coefficient file

 -----------------------------------------------------------------------
  General SCF calculation program by
  Eric Jon Sundstrom, Paul Horn, Yuezhi Mao, Dmitri Zuev, Alec White,
  David Stuck, Shaama M.S., Shane Yost, Joonho Lee, David Small,
  Daniel Levine, Susi Lehtola, Hugh Burton, Evgeny Epifanovsky,
  Bang C. Huynh
 -----------------------------------------------------------------------
 Exchange:     0.2000 Hartree-Fock + 0.0800 Slater + 0.7200 B88
 Correlation:  0.1900 VWN1RPA + 0.8100 LYP
 Using SG-1 standard quadrature grid
 using 4 threads for integral computing
 -------------------------------------------------------
 OpenMP Integral computing Module                
 Release: version 2.0, May 2017, Q-Chem Inc. Pleasanton 
 -------------------------------------------------------
 A restricted SCF calculation will be
 performed using DIIS
 SCF converges when DIIS error is below 1.0e-08
 ---------------------------------------
  Cycle       Energy         DIIS error
 ---------------------------------------
    1  -15791.0476325463      7.15e-05  
    2  -15791.0476814511      2.72e-05  
    3  -15791.0476501030      4.68e-05  
    4  -15791.0476967360      4.51e-06  
    5  -15791.0476971151      1.68e-06  
    6  -15791.0476971619      7.03e-07  
    7  -15791.0476971704      2.20e-07  
    8  -15791.0476971718      6.72e-08  
    9  -15791.0476971726      2.18e-08  
   10  -15791.0476971717      8.82e-09  Convergence criterion met
 ---------------------------------------
 SCF time:   CPU 194.15s  wall 51.00s 
 SCF   energy in the final basis set =   -15791.0476971717
 Total energy in the final basis set =   -15791.0476971717

 --------------------------------------------------------------

                    Orbital Energies (a.u.)
 --------------------------------------------------------------

 Alpha MOs
 -- Occupied --
********-482.8581-482.8573-482.8571-176.3213-165.7251-165.7229-165.7227
********-101.5838 -62.5109 -62.5102 -62.5100 -56.3317 -56.3309 -56.3307
-56.3275 -56.3271 -56.3268 -56.3266 -56.3264 -56.3262 -35.8177 -31.3113
-31.3049 -31.3044 -22.9616 -22.9602 -22.9599 -22.9554 -22.9554 -10.2893
-10.2885 -10.2834 -10.2829 -10.2824 -10.2732  -9.4988  -9.4986  -8.7198
 -8.7191  -8.7189  -7.2638  -7.2636  -7.2537  -7.2534  -7.2527  -7.2524
 -6.5522  -6.5513  -6.5512  -6.5382  -6.5376  -6.5373  -6.5371  -6.5365
 -6.5362  -6.3671  -4.7802  -4.7648  -4.7637  -2.6629  -2.6620  -2.6618
 -2.6591  -2.6585  -2.6583  -2.6583  -2.6576  -2.6574  -2.6472  -2.6471
 -2.6466  -2.6465  -2.6463  -2.6462  -2.0459  -2.0412  -2.0405  -2.0272
 -2.0270  -0.9629  -0.9079  -0.8966  -0.8528  -0.8300  -0.8119  -0.7657
 -0.7436  -0.6845  -0.6325  -0.6184  -0.5579  -0.5218  -0.4806  -0.4693
 -0.4633  -0.4402  -0.4184  -0.4035  -0.3966  -0.3919  -0.3621  -0.3524
 -0.3473  -0.3429  -0.3323  -0.3195  -0.3172  -0.3007  -0.2939  -0.2692
 -0.2656  -0.2637
 -- Virtual --
 -0.0995  -0.0714  -0.0686  -0.0532  -0.0283  -0.0124  -0.0056   0.0058
  0.0177   0.0246   0.0279   0.0402   0.0432   0.0577   0.0584   0.0605
  0.0660   0.0676   0.0690   0.0746   0.0789   0.0831   0.0841   0.0957
  0.0981   0.1000   0.1051   0.1144   0.1211   0.1244   0.1340   0.1464
  0.1481   0.1536   0.1571   0.1604   0.1721   0.1752   0.1807   0.1866
  0.1953   0.2033   0.2056   0.2105   0.2158   0.2231   0.2237   0.2414
  0.2422   0.2510   0.2537   0.2645   0.2679   0.2784   0.2813   0.2847
  0.2981   0.3403   0.3653   0.3707   0.3805   0.3900   0.3960   0.4092
  0.4115   0.4225   0.4236   0.4286   0.4370   0.4408   0.4414   0.4511
  0.4694   0.4776   0.4806   0.4936   0.4939   0.4963   0.5054   0.5090
  0.5139   0.5144   0.5236   0.5324   0.5447   0.5461   0.5620   0.5647
  0.5700   0.5737   0.5870   0.5892   0.6047   0.6082   0.6299   0.6475
  0.6639   0.6871   0.6937   0.6997   0.7239   0.7446   0.7489   0.7657
  0.7755   0.7773   0.7905   0.8049   0.8141   0.8246   0.8284   0.8420
  0.8438   0.8445   0.8495   0.8637   0.8838   0.9033   0.9282   0.9386
  0.9401   0.9464   0.9500   0.9862   1.0030   1.0072   1.0548   1.0823
  1.0991   1.1198   1.1422   1.1560   1.2076   1.2115   1.2248   1.2358
  1.2630   1.2641   1.2747   1.3467   1.3636   1.4233   1.4348   1.4455
  1.4668   1.4788   1.5334   1.5799   1.6232   1.7234   1.7296   1.7458
  1.7600   1.8140   1.8175   1.8410   1.8423   1.9051   1.9790   2.0040
  2.0199   2.0518   2.0567   2.0977   2.1106   2.1367   2.1871   2.2018
  2.2240   2.2276   2.2493   2.2563   2.2775   2.2847   2.2948   2.3319
  2.3452   2.4188   2.4406   2.4685   2.5336   2.5725   2.6047   2.7133
  2.7218   2.8246   2.8318   2.8360   2.9707   2.9883   3.0400   3.0562
  3.0661   3.1679   3.1981   3.3979   3.4414   3.6438   3.8189   3.8324
  3.9531   3.9812   3.9916   3.9943   3.9959   4.0108   4.0405   4.0431
  4.0655   4.0710   4.0766   4.1190   4.1296   4.1957   4.2416   4.2775
  4.2905   4.3567   4.4039   4.4507   4.5185   4.8000   6.0236   6.1160
  6.1506   6.6664   6.7834   6.8411   7.5311   7.5464   7.5781   7.6499
  7.6580   7.6713   7.6956   7.7593   7.8083   9.7305   9.8026  23.1801
 23.7531  23.7657  23.9100  23.9198  23.9956  25.7742  25.8565  26.1300
 26.1493  26.5062  26.7814  27.9185  28.3575  28.4197  28.4292  28.5253
 28.5527  28.5529  28.6171  28.7240  47.9323  48.0327  48.0803 127.8948
127.9500 127.9700 151.7037 215.7181 215.8014 289.7265 289.7426 289.7758
289.8457 289.8595 289.8721 289.9158 289.9817 290.02981020.73171020.8582
********1901.8687
 --------------------------------------------------------------

          Ground-State Mulliken Net Atomic Charges

     Atom                 Charge (a.u.)
  ----------------------------------------
      1 C                    -0.136391
      2 C                    -0.085055
      3 C                     0.006917
      4 C                    -0.218767
      5 C                    -0.134152
      6 C                    -0.178066
      7 Cl                    0.645608
      8 Cl                    0.561026
      9 Br                   -0.144499
     10 Br                   -0.198873
     11 Br                   -0.224446
     12 I                     0.106699
  ----------------------------------------
  Sum of atomic charges =     0.000000

 -----------------------------------------------------------------
                    Cartesian Multipole Moments
 -----------------------------------------------------------------
    Charge (ESU x 10^10)
                -0.0000
    Dipole Moment (Debye)
         X       0.3538      Y      -0.0000      Z      -0.2612
       Tot       0.4397
    Quadrupole Moments (Debye-Ang)
        XX    -139.0295     XY      -0.0000     YY    -143.5882
        XZ      -0.0656     YZ      -0.0000     ZZ    -136.1133
    Octopole Moments (Debye-Ang^2)
       XXX    -598.8588    XXY      -0.0000    XYY    -210.1597
       YYY      -0.0000    XXZ     -57.4242    XYZ      -0.0000
       YYZ     -60.0743    XZZ    -195.8887    YZZ      -0.0000
       ZZZ    -182.3486
    Hexadecapole Moments (Debye-Ang^3)
      XXXX   -4777.7417   XXXY      -0.0000   XXYY    -887.6699
      XYYY      -0.0000   YYYY    -177.2142   XXXZ    -278.9525
      XXYZ      -0.0000   XYYZ     -99.9330   YYYZ      -0.0000
      XXZZ   -1553.3961   XYZZ      -0.0000   YYZZ    -833.4824
      XZZZ    -290.4354   YZZZ      -0.0000   ZZZZ   -4398.2419
 -----------------------------------------------------------------
 Calculating analytic gradient of the SCF energy
 Gradient of SCF Energy
            1           2           3           4           5           6
    1  -0.0000905  -0.0001265   0.0002302  -0.0000776  -0.0001135   0.0001371
    2   0.0000000  -0.0000000   0.0000000   0.0000000  -0.0000000   0.0000000
    3  -0.0004746   0.0001535  -0.0000647  -0.0003051   0.0000876   0.0004453
            7           8           9          10          11          12
    1   0.0004641   0.0001135  -0.0000467  -0.0000330  -0.0001766  -0.0002805
    2   0.0000000  -0.0000000  -0.0000000   0.0000000  -0.0000000  -0.0000000
    3  -0.0002368  -0.0000796  -0.0000491  -0.0005926   0.0004632   0.0006531
 Max gradient component =       6.531E-04
 RMS gradient           =       2.395E-04
 Gradient time:  CPU 87.73 s  wall 22.04 s
 Geometry Optimization Parameters
   NAtoms,    NIC,     NZ,  NCons,   NDum,   NFix, NCnnct, MaxDiis
       12      78      12       0       0       0       0       0

 Cartesian Hessian Update
 Hessian updated using BFGS update


** GEOMETRY OPTIMIZATION IN DELOCALIZED INTERNAL COORDINATES **
   Searching for a Minimum

   Optimization Cycle:   4

                       Coordinates (Angstroms)
     ATOM                X               Y               Z
      1  C         0.0027991823    0.0000000000   -0.0031278769
      2  C         0.0011587693    0.0000000000    1.3997141916
      3  C         1.2142850837    0.0000000000    2.1017905955
      4  C         2.4284779803    0.0000000000    1.4000591402
      5  C         2.4267657283    0.0000000000   -0.0039760539
      6  C         1.2136792574    0.0000000000   -0.7113620751
      7  Cl       -1.5185455946    0.0000000000   -0.8433315185
      8  Cl       -1.5097439776    0.0000000000    2.2570538959
      9  Br        1.1907811439    0.0000000000    4.0012989447
     10  Br        4.0711285089    0.0000000000    2.3548258020
     11  Br        4.0840205116    0.0000000000   -0.9357961766
     12  I         1.1847595601    0.0000000000   -2.8363488688
   Point Group: c1    Number of degrees of freedom:    30


   Energy is -15791.047697172

 Hessian updated using BFGS update

 16 Hessian modes will be used to form the next step
  Hessian Eigenvalues:
     0.129934    0.199663    0.201042    0.202172    0.246477    0.249479
     0.272073    0.314349    0.334641    0.402354    0.426312    0.433197
     0.462301    0.464879    0.495384    0.570936

 Minimum search - taking simple RFO step
 Searching for Lamda that Minimizes Along All modes
 Value Taken    Lamda =  -0.00001772
 Step Taken.  Stepsize is  0.007168

                             Maximum     Tolerance    Cnvgd?
         Gradient           0.001709      0.000300      NO
         Displacement       0.003499      0.001200      NO
         Energy change     -0.000033      0.000001      NO


 New Cartesian Coordinates Obtained by Inverse Iteration

 Displacement from previous Coordinates is:  0.015647
 ----------------------------------------------------------------
             Standard Nuclear Orientation (Angstroms)
    I     Atom           X                Y                Z
 ----------------------------------------------------------------
    1      C       0.0027628057     0.0000000000    -0.0031615608
    2      C       0.0015766081     0.0000000000     1.3994907144
    3      C       1.2144027195     0.0000000000     2.1016267607
    4      C       2.4287863557     0.0000000000     1.4001837584
    5      C       2.4271696763     0.0000000000    -0.0046390310
    6      C       1.2137009880     0.0000000000    -0.7126716495
    7      Cl     -1.5212599078     0.0000000000    -0.8392393310
    8      Cl     -1.5095192195     0.0000000000     2.2568371415
    9      Br      1.1908800707     0.0000000000     4.0012366114
   10      Br      4.0697189834     0.0000000000     2.3589997024
   11      Br      4.0842866217     0.0000000000    -0.9381474940
   12      I       1.1870604519     0.0000000000    -2.8397156224
 ----------------------------------------------------------------
 Nuclear Repulsion Energy =        3039.97660177 hartrees
 There are      114 alpha and      114 beta electrons
 Applying Cartesian multipole field
    Component          Value
    ---------          -----
     (2,0,0)        1.00000E-11
     (0,2,0)        2.00000E-11
     (0,0,2)       -3.00000E-11
 Nucleus-field energy     =    -0.0000000943 hartrees
 Requested basis set is 6-311++G(d,p)
 There are 143 shells and 398 basis functions
 A cutoff of  1.0D-11 yielded   6498 shell pairs
 There are     56714 function pairs (     62617 Cartesian)
 Smallest overlap matrix eigenvalue = 2.95E-07

 Q-Chem warning in module stvman/mkSTV.C, line 318:

 Overlap eigenvalue is smaller than square root of threshold
 Use THRESH >= 12 to get rid of this warning

 Linear dependence detected in AO basis
 Tighter screening thresholds may be required for diffuse basis sets
 Use S2THRESH > 14 and THRESH = 14 in case of SCF convergence issues
 Number of orthogonalized atomic orbitals = 396
 Maximum deviation from orthogonality = 2.340E-10
 Guess MOs from SCF MO coefficient file

 -----------------------------------------------------------------------
  General SCF calculation program by
  Eric Jon Sundstrom, Paul Horn, Yuezhi Mao, Dmitri Zuev, Alec White,
  David Stuck, Shaama M.S., Shane Yost, Joonho Lee, David Small,
  Daniel Levine, Susi Lehtola, Hugh Burton, Evgeny Epifanovsky,
  Bang C. Huynh
 -----------------------------------------------------------------------
 Exchange:     0.2000 Hartree-Fock + 0.0800 Slater + 0.7200 B88
 Correlation:  0.1900 VWN1RPA + 0.8100 LYP
 Using SG-1 standard quadrature grid
 using 4 threads for integral computing
 -------------------------------------------------------
 OpenMP Integral computing Module                
 Release: version 2.0, May 2017, Q-Chem Inc. Pleasanton 
 -------------------------------------------------------
 A restricted SCF calculation will be
 performed using DIIS
 SCF converges when DIIS error is below 1.0e-08
 ---------------------------------------
  Cycle       Energy         DIIS error
 ---------------------------------------
    1  -15791.0476929510      2.87e-05  
    2  -15791.0477030082      9.39e-06  
    3  -15791.0476983376      1.75e-05  
    4  -15791.0477048077      1.60e-06  
    5  -15791.0477048599      4.02e-07  
    6  -15791.0477048609      2.35e-07  
    7  -15791.0477048634      6.55e-08  
    8  -15791.0477048635      2.38e-08  
    9  -15791.0477048615      5.17e-09  Convergence criterion met
 ---------------------------------------
 SCF time:   CPU 174.08s  wall 46.00s 
 SCF   energy in the final basis set =   -15791.0477048615
 Total energy in the final basis set =   -15791.0477048615

 --------------------------------------------------------------

                    Orbital Energies (a.u.)
 --------------------------------------------------------------

 Alpha MOs
 -- Occupied --
********-482.8581-482.8573-482.8572-176.3214-165.7253-165.7230-165.7228
********-101.5838 -62.5109 -62.5102 -62.5100 -56.3317 -56.3309 -56.3308
-56.3275 -56.3271 -56.3268 -56.3266 -56.3264 -56.3262 -35.8178 -31.3114
-31.3050 -31.3045 -22.9618 -22.9603 -22.9600 -22.9555 -22.9555 -10.2894
-10.2885 -10.2837 -10.2830 -10.2825 -10.2735  -9.4988  -9.4985  -8.7198
 -8.7191  -8.7189  -7.2638  -7.2636  -7.2537  -7.2534  -7.2527  -7.2523
 -6.5522  -6.5514  -6.5512  -6.5382  -6.5376  -6.5374  -6.5371  -6.5365
 -6.5362  -6.3672  -4.7803  -4.7648  -4.7638  -2.6629  -2.6620  -2.6619
 -2.6591  -2.6585  -2.6584  -2.6583  -2.6576  -2.6574  -2.6472  -2.6471
 -2.6466  -2.6465  -2.6464  -2.6462  -2.0460  -2.0413  -2.0406  -2.0272
 -2.0271  -0.9628  -0.9078  -0.8964  -0.8527  -0.8298  -0.8119  -0.7657
 -0.7436  -0.6844  -0.6324  -0.6185  -0.5578  -0.5218  -0.4806  -0.4692
 -0.4632  -0.4401  -0.4183  -0.4034  -0.3966  -0.3918  -0.3621  -0.3523
 -0.3472  -0.3427  -0.3323  -0.3195  -0.3173  -0.3007  -0.2939  -0.2692
 -0.2657  -0.2638
 -- Virtual --
 -0.0998  -0.0715  -0.0686  -0.0535  -0.0283  -0.0127  -0.0056   0.0057
  0.0177   0.0246   0.0278   0.0402   0.0432   0.0577   0.0583   0.0605
  0.0660   0.0676   0.0689   0.0746   0.0788   0.0831   0.0840   0.0957
  0.0981   0.1000   0.1051   0.1144   0.1211   0.1244   0.1339   0.1464
  0.1480   0.1537   0.1571   0.1604   0.1720   0.1751   0.1805   0.1866
  0.1953   0.2034   0.2053   0.2104   0.2157   0.2231   0.2237   0.2414
  0.2423   0.2511   0.2538   0.2646   0.2677   0.2784   0.2811   0.2846
  0.2980   0.3403   0.3654   0.3708   0.3805   0.3900   0.3962   0.4089
  0.4115   0.4226   0.4234   0.4286   0.4370   0.4409   0.4414   0.4511
  0.4691   0.4776   0.4803   0.4935   0.4939   0.4964   0.5054   0.5087
  0.5139   0.5145   0.5235   0.5325   0.5448   0.5460   0.5621   0.5646
  0.5698   0.5733   0.5870   0.5894   0.6040   0.6080   0.6299   0.6475
  0.6635   0.6867   0.6935   0.6997   0.7237   0.7446   0.7488   0.7650
  0.7756   0.7767   0.7906   0.8048   0.8140   0.8245   0.8283   0.8420
  0.8436   0.8444   0.8496   0.8636   0.8841   0.9033   0.9282   0.9384
  0.9400   0.9463   0.9499   0.9859   1.0028   1.0072   1.0545   1.0821
  1.0990   1.1193   1.1421   1.1559   1.2075   1.2111   1.2251   1.2357
  1.2631   1.2641   1.2746   1.3463   1.3634   1.4234   1.4344   1.4452
  1.4664   1.4778   1.5331   1.5796   1.6229   1.7233   1.7293   1.7454
  1.7596   1.8138   1.8173   1.8407   1.8421   1.9049   1.9789   2.0039
  2.0196   2.0514   2.0566   2.0975   2.1104   2.1363   2.1867   2.2018
  2.2237   2.2277   2.2489   2.2561   2.2774   2.2844   2.2946   2.3313
  2.3452   2.4182   2.4404   2.4687   2.5334   2.5723   2.6045   2.7133
  2.7217   2.8245   2.8317   2.8357   2.9703   2.9881   3.0397   3.0556
  3.0659   3.1674   3.1977   3.3975   3.4409   3.6431   3.8185   3.8319
  3.9530   3.9812   3.9916   3.9942   3.9958   4.0106   4.0404   4.0432
  4.0654   4.0708   4.0763   4.1188   4.1292   4.1953   4.2414   4.2773
  4.2902   4.3565   4.4038   4.4505   4.5179   4.7993   6.0234   6.1156
  6.1499   6.6662   6.7833   6.8407   7.5311   7.5464   7.5781   7.6499
  7.6577   7.6713   7.6955   7.7592   7.8080   9.7300   9.8029  23.1801
 23.7524  23.7649  23.9091  23.9186  23.9942  25.7743  25.8563  26.1288
 26.1502  26.5058  26.7808  27.9179  28.3573  28.4192  28.4288  28.5252
 28.5526  28.5526  28.6168  28.7237  47.9322  48.0327  48.0799 127.8946
127.9496 127.9696 151.7031 215.7175 215.8018 289.7264 289.7425 289.7757
289.8456 289.8593 289.8719 289.9158 289.9815 290.02941020.73161020.8581
********1901.8681
 --------------------------------------------------------------

          Ground-State Mulliken Net Atomic Charges

     Atom                 Charge (a.u.)
  ----------------------------------------
      1 C                    -0.131363
      2 C                    -0.092555
      3 C                     0.005157
      4 C                    -0.215905
      5 C                    -0.134067
      6 C                    -0.177486
      7 Cl                    0.645440
      8 Cl                    0.561239
      9 Br                   -0.144742
     10 Br                   -0.198613
     11 Br                   -0.224101
     12 I                     0.106995
  ----------------------------------------
  Sum of atomic charges =     0.000000

 -----------------------------------------------------------------
                    Cartesian Multipole Moments
 -----------------------------------------------------------------
    Charge (ESU x 10^10)
                -0.0000
    Dipole Moment (Debye)
         X       0.3559      Y       0.0000      Z      -0.2610
       Tot       0.4414
    Quadrupole Moments (Debye-Ang)
        XX    -139.0467     XY      -0.0000     YY    -143.5983
        XZ      -0.0812     YZ      -0.0000     ZZ    -136.0762
    Octopole Moments (Debye-Ang^2)
       XXX    -599.1852    XXY      -0.0000    XYY    -210.1987
       YYY       0.0000    XXZ     -57.4072    XYZ       0.0000
       YYZ     -60.0409    XZZ    -195.6577    YZZ       0.0000
       ZZZ    -182.2789
    Hexadecapole Moments (Debye-Ang^3)
      XXXX   -4779.9135   XXXY      -0.0000   XXYY    -887.8404
      XYYY      -0.0000   YYYY    -177.2370   XXXZ    -278.3079
      XXYZ       0.0000   XYYZ     -99.6622   YYYZ      -0.0000
      XXZZ   -1553.6306   XYZZ       0.0000   YYZZ    -834.3711
      XZZZ    -289.5687   YZZZ      -0.0000   ZZZZ   -4402.3093
 -----------------------------------------------------------------
 Calculating analytic gradient of the SCF energy
 Gradient of SCF Energy
            1           2           3           4           5           6
    1  -0.0002229  -0.0000445   0.0000869  -0.0000996   0.0000256   0.0001280
    2   0.0000000  -0.0000000  -0.0000000   0.0000000  -0.0000000   0.0000000
    3  -0.0000590   0.0000245  -0.0000934   0.0000373  -0.0000281   0.0000971
            7           8           9          10          11          12
    1   0.0000268   0.0000335   0.0000558  -0.0000521  -0.0000397   0.0001023
    2   0.0000000   0.0000000   0.0000000   0.0000000   0.0000000  -0.0000000
    3   0.0002545  -0.0001718  -0.0000363  -0.0000112  -0.0000004  -0.0000131
 Max gradient component =       2.545E-04
 RMS gradient           =       7.927E-05
 Gradient time:  CPU 87.41 s  wall 21.96 s
 Geometry Optimization Parameters
   NAtoms,    NIC,     NZ,  NCons,   NDum,   NFix, NCnnct, MaxDiis
       12      78      12       0       0       0       0       0

 Cartesian Hessian Update
 Hessian updated using BFGS update


** GEOMETRY OPTIMIZATION IN DELOCALIZED INTERNAL COORDINATES **
   Searching for a Minimum

   Optimization Cycle:   5

                       Coordinates (Angstroms)
     ATOM                X               Y               Z
      1  C         0.0027628057    0.0000000000   -0.0031615608
      2  C         0.0015766081    0.0000000000    1.3994907144
      3  C         1.2144027195    0.0000000000    2.1016267607
      4  C         2.4287863557    0.0000000000    1.4001837584
      5  C         2.4271696763    0.0000000000   -0.0046390310
      6  C         1.2137009880    0.0000000000   -0.7126716495
      7  Cl       -1.5212599078    0.0000000000   -0.8392393310
      8  Cl       -1.5095192195    0.0000000000    2.2568371415
      9  Br        1.1908800707    0.0000000000    4.0012366114
     10  Br        4.0697189834    0.0000000000    2.3589997024
     11  Br        4.0842866217    0.0000000000   -0.9381474940
     12  I         1.1870604519    0.0000000000   -2.8397156224
   Point Group: c1    Number of degrees of freedom:    30


   Energy is -15791.047704861

 Hessian updated using BFGS update

 17 Hessian modes will be used to form the next step
  Hessian Eigenvalues:
     0.125049    0.197220    0.200802    0.201066    0.241230    0.248434
     0.249777    0.305366    0.321341    0.334599    0.408121    0.423640
     0.438783    0.450998    0.464851    0.520545    0.583951

 Minimum search - taking simple RFO step
 Searching for Lamda that Minimizes Along All modes
 Value Taken    Lamda =  -0.00000171
 Step Taken.  Stepsize is  0.002404

                             Maximum     Tolerance    Cnvgd?
         Gradient           0.000622      0.000300      NO
         Displacement       0.001808      0.001200      NO
         Energy change     -0.000008      0.000001      NO


 New Cartesian Coordinates Obtained by Inverse Iteration

 Displacement from previous Coordinates is:  0.005566
 ----------------------------------------------------------------
             Standard Nuclear Orientation (Angstroms)
    I     Atom           X                Y                Z
 ----------------------------------------------------------------
    1      C       0.0029158901     0.0000000000    -0.0032133387
    2      C       0.0015895939     0.0000000000     1.3996274260
    3      C       1.2143952414     0.0000000000     2.1018033848
    4      C       2.4289707581     0.0000000000     1.4003195489
    5      C       2.4272952051     0.0000000000    -0.0046886683
    6      C       1.2136947328     0.0000000000    -0.7128197792
    7      Cl     -1.5204901726     0.0000000000    -0.8409297333
    8      Cl     -1.5090619097     0.0000000000     2.2581431533
    9      Br      1.1901309707     0.0000000000     4.0015227915
   10      Br      4.0699354438     0.0000000000     2.3594910859
   11      Br      4.0845289552     0.0000000000    -0.9383450257
   12      I       1.1856614447     0.0000000000    -2.8401108452
 ----------------------------------------------------------------
 Nuclear Repulsion Energy =        3039.65755042 hartrees
 There are      114 alpha and      114 beta electrons
 Applying Cartesian multipole field
    Component          Value
    ---------          -----
     (2,0,0)        1.00000E-11
     (0,2,0)        2.00000E-11
     (0,0,2)       -3.00000E-11
 Nucleus-field energy     =    -0.0000000943 hartrees
 Requested basis set is 6-311++G(d,p)
 There are 143 shells and 398 basis functions
 A cutoff of  1.0D-11 yielded   6498 shell pairs
 There are     56714 function pairs (     62617 Cartesian)
 Smallest overlap matrix eigenvalue = 2.95E-07

 Q-Chem warning in module stvman/mkSTV.C, line 318:

 Overlap eigenvalue is smaller than square root of threshold
 Use THRESH >= 12 to get rid of this warning

 Linear dependence detected in AO basis
 Tighter screening thresholds may be required for diffuse basis sets
 Use S2THRESH > 14 and THRESH = 14 in case of SCF convergence issues
 Number of orthogonalized atomic orbitals = 396
 Maximum deviation from orthogonality = 3.364E-10
 Guess MOs from SCF MO coefficient file

 -----------------------------------------------------------------------
  General SCF calculation program by
  Eric Jon Sundstrom, Paul Horn, Yuezhi Mao, Dmitri Zuev, Alec White,
  David Stuck, Shaama M.S., Shane Yost, Joonho Lee, David Small,
  Daniel Levine, Susi Lehtola, Hugh Burton, Evgeny Epifanovsky,
  Bang C. Huynh
 -----------------------------------------------------------------------
 Exchange:     0.2000 Hartree-Fock + 0.0800 Slater + 0.7200 B88
 Correlation:  0.1900 VWN1RPA + 0.8100 LYP
 Using SG-1 standard quadrature grid
 using 4 threads for integral computing
 -------------------------------------------------------
 OpenMP Integral computing Module                
 Release: version 2.0, May 2017, Q-Chem Inc. Pleasanton 
 -------------------------------------------------------
 A restricted SCF calculation will be
 performed using DIIS
 SCF converges when DIIS error is below 1.0e-08
 ---------------------------------------
  Cycle       Energy         DIIS error
 ---------------------------------------
    1  -15791.0477038241      8.71e-06  
    2  -15791.0477051516      2.32e-06  
    3  -15791.0477049538      3.82e-06  
    4  -15791.0477052537      7.37e-07  
    5  -15791.0477052642      1.81e-07  
    6  -15791.0477052655      8.03e-08  
    7  -15791.0477052657      3.01e-08  
    8  -15791.0477052647      9.57e-09  Convergence criterion met
 ---------------------------------------
 SCF time:   CPU 155.89s  wall 41.00s 
 SCF   energy in the final basis set =   -15791.0477052647
 Total energy in the final basis set =   -15791.0477052647

 --------------------------------------------------------------

                    Orbital Energies (a.u.)
 --------------------------------------------------------------

 Alpha MOs
 -- Occupied --
********-482.8581-482.8573-482.8572-176.3214-165.7253-165.7230-165.7228
********-101.5838 -62.5109 -62.5102 -62.5100 -56.3317 -56.3309 -56.3308
-56.3275 -56.3271 -56.3268 -56.3266 -56.3264 -56.3262 -35.8178 -31.3114
-31.3050 -31.3045 -22.9618 -22.9604 -22.9600 -22.9555 -22.9555 -10.2895
-10.2885 -10.2837 -10.2830 -10.2825 -10.2735  -9.4988  -9.4985  -8.7198
 -8.7191  -8.7189  -7.2638  -7.2636  -7.2537  -7.2534  -7.2527  -7.2523
 -6.5522  -6.5514  -6.5512  -6.5382  -6.5376  -6.5374  -6.5371  -6.5365
 -6.5362  -6.3672  -4.7803  -4.7648  -4.7638  -2.6629  -2.6620  -2.6619
 -2.6591  -2.6585  -2.6584  -2.6583  -2.6576  -2.6574  -2.6472  -2.6471
 -2.6466  -2.6465  -2.6464  -2.6462  -2.0460  -2.0413  -2.0406  -2.0272
 -2.0271  -0.9628  -0.9077  -0.8964  -0.8527  -0.8298  -0.8118  -0.7657
 -0.7435  -0.6844  -0.6324  -0.6184  -0.5578  -0.5217  -0.4806  -0.4691
 -0.4632  -0.4401  -0.4183  -0.4034  -0.3966  -0.3918  -0.3621  -0.3523
 -0.3473  -0.3427  -0.3323  -0.3195  -0.3173  -0.3007  -0.2939  -0.2692
 -0.2658  -0.2638
 -- Virtual --
 -0.0998  -0.0715  -0.0687  -0.0536  -0.0284  -0.0127  -0.0056   0.0057
  0.0176   0.0246   0.0278   0.0402   0.0432   0.0577   0.0583   0.0605
  0.0660   0.0676   0.0689   0.0746   0.0788   0.0830   0.0840   0.0957
  0.0981   0.1000   0.1051   0.1144   0.1211   0.1244   0.1339   0.1464
  0.1480   0.1537   0.1571   0.1604   0.1720   0.1752   0.1806   0.1865
  0.1953   0.2033   0.2053   0.2104   0.2157   0.2231   0.2236   0.2414
  0.2422   0.2510   0.2538   0.2646   0.2677   0.2784   0.2811   0.2846
  0.2980   0.3402   0.3655   0.3708   0.3805   0.3899   0.3961   0.4089
  0.4115   0.4225   0.4234   0.4286   0.4369   0.4408   0.4414   0.4511
  0.4691   0.4776   0.4804   0.4935   0.4939   0.4964   0.5054   0.5086
  0.5140   0.5145   0.5235   0.5324   0.5448   0.5460   0.5621   0.5646
  0.5698   0.5733   0.5871   0.5893   0.6040   0.6080   0.6298   0.6474
  0.6634   0.6867   0.6935   0.6996   0.7236   0.7445   0.7487   0.7650
  0.7755   0.7768   0.7906   0.8048   0.8140   0.8246   0.8283   0.8420
  0.8436   0.8444   0.8495   0.8636   0.8839   0.9033   0.9282   0.9383
  0.9400   0.9462   0.9498   0.9858   1.0027   1.0070   1.0545   1.0821
  1.0990   1.1193   1.1421   1.1559   1.2077   1.2110   1.2246   1.2356
  1.2629   1.2640   1.2745   1.3462   1.3633   1.4235   1.4345   1.4452
  1.4664   1.4777   1.5330   1.5796   1.6227   1.7232   1.7291   1.7454
  1.7594   1.8138   1.8172   1.8407   1.8420   1.9048   1.9789   2.0039
  2.0195   2.0513   2.0565   2.0975   2.1103   2.1361   2.1867   2.2016
  2.2236   2.2276   2.2487   2.2560   2.2774   2.2841   2.2944   2.3311
  2.3452   2.4182   2.4402   2.4686   2.5333   2.5723   2.6044   2.7132
  2.7216   2.8244   2.8316   2.8356   2.9701   2.9879   3.0396   3.0553
  3.0658   3.1673   3.1974   3.3974   3.4407   3.6428   3.8185   3.8317
  3.9530   3.9812   3.9916   3.9941   3.9959   4.0105   4.0404   4.0431
  4.0653   4.0707   4.0762   4.1187   4.1292   4.1952   4.2413   4.2773
  4.2901   4.3565   4.4038   4.4504   4.5177   4.7990   6.0233   6.1155
  6.1498   6.6661   6.7833   6.8406   7.5311   7.5463   7.5781   7.6498
  7.6576   7.6713   7.6955   7.7591   7.8078   9.7302   9.8025  23.1801
 23.7523  23.7645  23.9087  23.9184  23.9937  25.7742  25.8564  26.1292
 26.1496  26.5057  26.7803  27.9178  28.3573  28.4192  28.4288  28.5252
 28.5525  28.5526  28.6168  28.7236  47.9321  48.0326  48.0798 127.8946
127.9496 127.9696 151.7030 215.7177 215.8014 289.7264 289.7425 289.7757
289.8456 289.8592 289.8719 289.9158 289.9814 290.02931020.73151020.8580
********1901.8680
 --------------------------------------------------------------

          Ground-State Mulliken Net Atomic Charges

     Atom                 Charge (a.u.)
  ----------------------------------------
      1 C                    -0.131539
      2 C                    -0.091771
      3 C                     0.004686
      4 C                    -0.216275
      5 C                    -0.135256
      6 C                    -0.176099
      7 Cl                    0.645488
      8 Cl                    0.561004
      9 Br                   -0.144828
     10 Br                   -0.198453
     11 Br                   -0.223997
     12 I                     0.107041
  ----------------------------------------
  Sum of atomic charges =     0.000000

 -----------------------------------------------------------------
                    Cartesian Multipole Moments
 -----------------------------------------------------------------
    Charge (ESU x 10^10)
                -0.0000
    Dipole Moment (Debye)
         X       0.3549      Y       0.0000      Z      -0.2608
       Tot       0.4405
    Quadrupole Moments (Debye-Ang)
        XX    -139.0598     XY       0.0000     YY    -143.6016
        XZ      -0.0753     YZ      -0.0000     ZZ    -136.0642
    Octopole Moments (Debye-Ang^2)
       XXX    -599.0968    XXY       0.0000    XYY    -210.1765
       YYY       0.0000    XXZ     -57.3904    XYZ      -0.0000
       YYZ     -60.0384    XZZ    -195.6908    YZZ       0.0000
       ZZZ    -182.2504
    Hexadecapole Moments (Debye-Ang^3)
      XXXX   -4779.4876   XXXY       0.0000   XXYY    -887.7641
      XYYY       0.0000   YYYY    -177.2444   XXXZ    -278.5121
      XXYZ      -0.0000   XYYZ     -99.7565   YYYZ      -0.0000
      XXZZ   -1553.8411   XYZZ       0.0000   YYZZ    -834.6515
      XZZZ    -289.8187   YZZZ      -0.0000   ZZZZ   -4403.6749
 -----------------------------------------------------------------
 Calculating analytic gradient of the SCF energy
 Gradient of SCF Energy
            1           2           3           4           5           6
    1  -0.0000854  -0.0000046  -0.0000061  -0.0000252   0.0000338   0.0000075
    2  -0.0000000  -0.0000000  -0.0000000  -0.0000000   0.0000000   0.0000000
    3  -0.0000882   0.0000874  -0.0000195   0.0000727  -0.0000595   0.0000095
            7           8           9          10          11          12
    1   0.0000676   0.0000507  -0.0000430   0.0000318   0.0000443  -0.0000713
    2  -0.0000000  -0.0000000   0.0000000   0.0000000  -0.0000000  -0.0000000
    3  -0.0000450   0.0000710   0.0000119   0.0000583  -0.0000286  -0.0000698
 Max gradient component =       8.820E-05
 RMS gradient           =       4.322E-05
 Gradient time:  CPU 87.74 s  wall 22.04 s
 Geometry Optimization Parameters
   NAtoms,    NIC,     NZ,  NCons,   NDum,   NFix, NCnnct, MaxDiis
       12      78      12       0       0       0       0       0

 Cartesian Hessian Update
 Hessian updated using BFGS update


** GEOMETRY OPTIMIZATION IN DELOCALIZED INTERNAL COORDINATES **
   Searching for a Minimum

   Optimization Cycle:   6

                       Coordinates (Angstroms)
     ATOM                X               Y               Z
      1  C         0.0029158901    0.0000000000   -0.0032133387
      2  C         0.0015895939    0.0000000000    1.3996274260
      3  C         1.2143952414    0.0000000000    2.1018033848
      4  C         2.4289707581    0.0000000000    1.4003195489
      5  C         2.4272952051    0.0000000000   -0.0046886683
      6  C         1.2136947328    0.0000000000   -0.7128197792
      7  Cl       -1.5204901726    0.0000000000   -0.8409297333
      8  Cl       -1.5090619097    0.0000000000    2.2581431533
      9  Br        1.1901309707    0.0000000000    4.0015227915
     10  Br        4.0699354438    0.0000000000    2.3594910859
     11  Br        4.0845289552    0.0000000000   -0.9383450257
     12  I         1.1856614447    0.0000000000   -2.8401108452
   Point Group: c1    Number of degrees of freedom:    30


   Energy is -15791.047705265

 Hessian updated using BFGS update

 18 Hessian modes will be used to form the next step
  Hessian Eigenvalues:
     0.130887    0.200180    0.200969    0.203441    0.238596    0.248823
     0.249782    0.261921    0.300858    0.334299    0.374297    0.418601
     0.426659    0.434152    0.464769    0.485359    0.562142    0.583534

 Minimum search - taking simple RFO step
 Searching for Lamda that Minimizes Along All modes
 Value Taken    Lamda =   0.00000000
 Step Taken.  Stepsize is  0.001059

                             Maximum     Tolerance    Cnvgd?
         Gradient           0.000297      0.000300     YES
         Displacement       0.000547      0.001200     YES
         Energy change     -0.000000      0.000001     YES


                       Distance Matrix (Angstroms)
             C (  1)   C (  2)   C (  3)   C (  4)   C (  5)   C (  6)
   C (  2)  1.402841
   C (  3)  2.428740  1.401410
   C (  4)  2.802793  2.427381  1.402595
   C (  5)  2.424380  2.802883  2.430727  1.405009
   C (  6)  1.403398  2.435494  2.814623  2.437674  1.405089
   Cl(  7)  1.738544  2.708657  4.017372  4.541084  4.035382  2.737185
   Cl(  8)  2.720259  1.737561  2.727941  4.030380  4.540409  4.029891
   Br(  9)  4.177007  2.860505  1.899874  2.881143  4.192888  4.714401
   Br( 10)  4.703511  4.180045  2.867144  1.900730  2.878821  4.194902
   Br( 11)  4.187366  4.704945  4.180929  2.865349  1.902140  2.879679
   I ( 12)  3.073577  4.401978  4.941998  4.418944  3.095363  2.127476
             Cl(  7)   Cl(  8)   Br(  9)   Br( 10)   Br( 11)
   Cl(  8)  3.099094
   Br(  9)  5.549488  3.213256
   Br( 10)  6.441704  5.579918  3.315048
   Br( 11)  5.605866  6.442499  5.725368  3.297868
   I ( 12)  3.364518  5.766605  6.841635  5.945998  3.467008

 Final energy is   -15791.047705264731     


 ******************************
 **  OPTIMIZATION CONVERGED  **
 ******************************

                       Coordinates (Angstroms)
     ATOM                X               Y               Z
      1  C         0.0029158901    0.0000000000   -0.0032133387
      2  C         0.0015895939    0.0000000000    1.3996274260
      3  C         1.2143952414    0.0000000000    2.1018033848
      4  C         2.4289707581    0.0000000000    1.4003195489
      5  C         2.4272952051    0.0000000000   -0.0046886683
      6  C         1.2136947328    0.0000000000   -0.7128197792
      7  Cl       -1.5204901726    0.0000000000   -0.8409297333
      8  Cl       -1.5090619097    0.0000000000    2.2581431533
      9  Br        1.1901309707    0.0000000000    4.0015227915
     10  Br        4.0699354438    0.0000000000    2.3594910859
     11  Br        4.0845289552    0.0000000000   -0.9383450257
     12  I         1.1856614447    0.0000000000   -2.8401108452

Z-matrix Print:
$molecule
0 1
I 
C  1 2.127476
C  2 1.403398 1 119.618478
C  3 1.402841 2 120.427644 1 -180.000000 0
C  4 1.401410 3 120.015309 2 -0.000000 0
C  5 1.402595 4 119.921736 3 -0.000000 0
C  6 1.405009 5 119.940457 4 -0.000000 0
Cl 4 1.737561 3 119.664096 2 -180.000000 0
Cl 3 1.738544 2 120.820264 1 -0.000000 0
Br 5 1.899874 4 119.337705 3 -180.000000 0
Br 6 1.900730 5 119.684208 4 -180.000000 0
Br 7 1.902140 6 119.327817 5 -180.000000 0
$end


 --------------------------------------------------------------

                    Orbital Energies (a.u.)
 --------------------------------------------------------------

 Alpha MOs
 -- Occupied --
********-482.8581-482.8573-482.8572-176.3214-165.7253-165.7230-165.7228
********-101.5838 -62.5109 -62.5102 -62.5100 -56.3317 -56.3309 -56.3308
-56.3275 -56.3271 -56.3268 -56.3266 -56.3264 -56.3262 -35.8178 -31.3114
-31.3050 -31.3045 -22.9618 -22.9604 -22.9600 -22.9555 -22.9555 -10.2895
-10.2885 -10.2837 -10.2830 -10.2825 -10.2735  -9.4988  -9.4985  -8.7198
 -8.7191  -8.7189  -7.2638  -7.2636  -7.2537  -7.2534  -7.2527  -7.2523
 -6.5522  -6.5514  -6.5512  -6.5382  -6.5376  -6.5374  -6.5371  -6.5365
 -6.5362  -6.3672  -4.7803  -4.7648  -4.7638  -2.6629  -2.6620  -2.6619
 -2.6591  -2.6585  -2.6584  -2.6583  -2.6576  -2.6574  -2.6472  -2.6471
 -2.6466  -2.6465  -2.6464  -2.6462  -2.0460  -2.0413  -2.0406  -2.0272
 -2.0271  -0.9628  -0.9077  -0.8964  -0.8527  -0.8298  -0.8118  -0.7657
 -0.7435  -0.6844  -0.6324  -0.6184  -0.5578  -0.5217  -0.4806  -0.4691
 -0.4632  -0.4401  -0.4183  -0.4034  -0.3966  -0.3918  -0.3621  -0.3523
 -0.3473  -0.3427  -0.3323  -0.3195  -0.3173  -0.3007  -0.2939  -0.2692
 -0.2658  -0.2638
 -- Virtual --
 -0.0998  -0.0715  -0.0687  -0.0536  -0.0284  -0.0127  -0.0056   0.0057
  0.0176   0.0246   0.0278   0.0402   0.0432   0.0577   0.0583   0.0605
  0.0660   0.0676   0.0689   0.0746   0.0788   0.0830   0.0840   0.0957
  0.0981   0.1000   0.1051   0.1144   0.1211   0.1244   0.1339   0.1464
  0.1480   0.1537   0.1571   0.1604   0.1720   0.1752   0.1806   0.1865
  0.1953   0.2033   0.2053   0.2104   0.2157   0.2231   0.2236   0.2414
  0.2422   0.2510   0.2538   0.2646   0.2677   0.2784   0.2811   0.2846
  0.2980   0.3402   0.3655   0.3708   0.3805   0.3899   0.3961   0.4089
  0.4115   0.4225   0.4234   0.4286   0.4369   0.4408   0.4414   0.4511
  0.4691   0.4776   0.4804   0.4935   0.4939   0.4964   0.5054   0.5086
  0.5140   0.5145   0.5235   0.5324   0.5448   0.5460   0.5621   0.5646
  0.5698   0.5733   0.5871   0.5893   0.6040   0.6080   0.6298   0.6474
  0.6634   0.6867   0.6935   0.6996   0.7236   0.7445   0.7487   0.7650
  0.7755   0.7768   0.7906   0.8048   0.8140   0.8246   0.8283   0.8420
  0.8436   0.8444   0.8495   0.8636   0.8839   0.9033   0.9282   0.9383
  0.9400   0.9462   0.9498   0.9858   1.0027   1.0070   1.0545   1.0821
  1.0990   1.1193   1.1421   1.1559   1.2077   1.2110   1.2246   1.2356
  1.2629   1.2640   1.2745   1.3462   1.3633   1.4235   1.4345   1.4452
  1.4664   1.4777   1.5330   1.5796   1.6227   1.7232   1.7291   1.7454
  1.7594   1.8138   1.8172   1.8407   1.8420   1.9048   1.9789   2.0039
  2.0195   2.0513   2.0565   2.0975   2.1103   2.1361   2.1867   2.2016
  2.2236   2.2276   2.2487   2.2560   2.2774   2.2841   2.2944   2.3311
  2.3452   2.4182   2.4402   2.4686   2.5333   2.5723   2.6044   2.7132
  2.7216   2.8244   2.8316   2.8356   2.9701   2.9879   3.0396   3.0553
  3.0658   3.1673   3.1974   3.3974   3.4407   3.6428   3.8185   3.8317
  3.9530   3.9812   3.9916   3.9941   3.9959   4.0105   4.0404   4.0431
  4.0653   4.0707   4.0762   4.1187   4.1292   4.1952   4.2413   4.2773
  4.2901   4.3565   4.4038   4.4504   4.5177   4.7990   6.0233   6.1155
  6.1498   6.6661   6.7833   6.8406   7.5311   7.5463   7.5781   7.6498
  7.6576   7.6713   7.6955   7.7591   7.8078   9.7302   9.8025  23.1801
 23.7523  23.7645  23.9087  23.9184  23.9937  25.7742  25.8564  26.1292
 26.1496  26.5057  26.7803  27.9178  28.3573  28.4192  28.4288  28.5252
 28.5525  28.5526  28.6168  28.7236  47.9321  48.0326  48.0798 127.8946
127.9496 127.9696 151.7030 215.7177 215.8014 289.7264 289.7425 289.7757
289.8456 289.8592 289.8719 289.9158 289.9814 290.02931020.73151020.8580
********1901.8680
 --------------------------------------------------------------

          Ground-State Mulliken Net Atomic Charges

     Atom                 Charge (a.u.)
  ----------------------------------------
      1 C                    -0.131539
      2 C                    -0.091771
      3 C                     0.004686
      4 C                    -0.216275
      5 C                    -0.135256
      6 C                    -0.176099
      7 Cl                    0.645488
      8 Cl                    0.561004
      9 Br                   -0.144828
     10 Br                   -0.198453
     11 Br                   -0.223997
     12 I                     0.107041
  ----------------------------------------
  Sum of atomic charges =     0.000000

 -----------------------------------------------------------------
                    Cartesian Multipole Moments
 -----------------------------------------------------------------
    Charge (ESU x 10^10)
                -0.0000
    Dipole Moment (Debye)
         X       0.3549      Y       0.0000      Z      -0.2608
       Tot       0.4405
    Quadrupole Moments (Debye-Ang)
        XX    -139.0598     XY       0.0000     YY    -143.6016
        XZ      -0.0753     YZ      -0.0000     ZZ    -136.0642
    Octopole Moments (Debye-Ang^2)
       XXX    -599.0968    XXY       0.0000    XYY    -210.1765
       YYY       0.0000    XXZ     -57.3904    XYZ      -0.0000
       YYZ     -60.0384    XZZ    -195.6908    YZZ       0.0000
       ZZZ    -182.2504
    Hexadecapole Moments (Debye-Ang^3)
      XXXX   -4779.4876   XXXY       0.0000   XXYY    -887.7641
      XYYY       0.0000   YYYY    -177.2444   XXXZ    -278.5121
      XXYZ      -0.0000   XYYZ     -99.7565   YYYZ      -0.0000
      XXZZ   -1553.8411   XYZZ       0.0000   YYZZ    -834.6515
      XZZZ    -289.8187   YZZZ      -0.0000   ZZZZ   -4403.6749
 -----------------------------------------------------------------
Archival summary:
1\1\garfield\OPT\ProcedureUnspecified\BasisUnspecified\1r3l26\taweetha\SatNov3021:30:392019SatNov3021:30:392019\0\\#,OPT,ProcedureUnspecified,BasisUnspecified,\\0,1\I\C,1,2.12748\C,2,1.4034,1,119.618\C,3,1.40284,2,120.428,1,-180,0\C,4,1.40141,3,120.015,2,-0,0\C,5,1.4026,4,119.922,3,-0,0\C,6,1.40501,5,119.94,4,-0,0\Cl,4,1.73756,3,119.664,2,-180,0\Cl,3,1.73854,2,120.82,1,-0,0\Br,5,1.89987,4,119.338,3,-180,0\Br,6,1.90073,5,119.684,4,-180,0\Br,7,1.90214,6,119.328,5,-180,0\\\@

 Total job time:  458.75s(wall), 1757.15s(cpu) 
 Sat Nov 30 21:30:39 2019

        *************************************************************
        *                                                           *
        *  Thank you very much for using Q-Chem.  Have a nice day.  *
        *                                                           *
        *************************************************************


 
User input: 2 of 2 
 
                  Welcome to Q-Chem
     A Quantum Leap Into The Future Of Chemistry


 Q-Chem 5.2 (devel), Q-Chem, Inc., Pleasanton, CA (2019)

 Yihan Shao,  Zhengting Gan,  E. Epifanovsky,  A. T. B. Gilbert,  M. Wormit,  
 J. Kussmann,  A. W. Lange,  A. Behn,  Jia Deng,  Xintian Feng,  D. Ghosh,  
 M. Goldey,  P. R. Horn,  L. D. Jacobson,  I. Kaliman,  T. Kus,  A. Landau,  
 Jie Liu,  E. I. Proynov,  R. M. Richard,  R. P. Steele,  E. J. Sundstrom,  
 H. L. Woodcock III,  P. M. Zimmerman,  D. Zuev,  B. Albrecht,  E. Alguire,  
 S. A. Baeppler,  D. Barton,  Z. Benda,  Y. A. Bernard,  E. J. Berquist,  
 K. B. Bravaya,  H. Burton,  D. Casanova,  Chun-Min Chang,  Yunqing Chen,  
 A. Chien,  K. D. Closser,  M. P. Coons,  S. Coriani,  S. Dasgupta,  
 A. L. Dempwolff,  M. Diedenhofen,  Hainam Do,  R. G. Edgar,  Po-Tung Fang,  
 S. Faraji,  S. Fatehi,  Qingguo Feng,  K. D. Fenk,  J. Fosso-Tande,  
 J. Gayvert,  Qinghui Ge,  A. Ghysels,  G. Gidofalvi,  J. Gomes,  
 J. Gonthier,  A. Gunina,  D. Hait,  M. W. D. Hanson-Heine,  
 P. H. P. Harbach,  A. W. Hauser,  M. F. Herbst,  J. E. Herr,  
 E. G. Hohenstein,  Z. C. Holden,  Kerwin Hui,  B. C. Huynh,  T.-C. Jagau,  
 Hyunjun Ji,  B. Kaduk,  K. Khistyaev,  Jaehoon Kim,  P. Klunzinger,  K. Koh,  
 D. Kosenkov,  L. Koulias,  T. Kowalczyk,  C. M. Krauter,  A. Kunitsa,  
 Ka Un Lao,  A. Laurent,  K. V. Lawler,  Joonho Lee,  D. Lefrancois,  
 S. Lehtola,  D. S. Levine,  Yi-Pei Li,  You-Sheng Lin,  Fenglai Liu,  
 E. Livshits,  A. Luenser,  P. Manohar,  E. Mansoor,  S. F. Manzer,  
 Shan-Ping Mao,  Yuezhi Mao,  N. Mardirossian,  A. V. Marenich,  
 T. Markovich,  L. A. Martinez-Martinez,  S. A. Maurer,  N. J. Mayhall,  
 S. C. McKenzie,  J.-M. Mewes,  P. Morgante,  A. F. Morrison,  
 J. W. Mullinax,  K. Nanda,  T. S. Nguyen-Beck,  R. Olivares-Amaya,  
 J. A. Parkhill,  Zheng Pei,  T. M. Perrine,  F. Plasser,  P. Pokhilko,  
 S. Prager,  A. Prociuk,  E. Ramos,  D. R. Rehn,  F. Rob,  M. Scheurer,  
 M. Schneider,  N. Sergueev,  S. M. Sharada,  S. Sharma,  D. W. Small,  
 T. Stauch,  T. Stein,  Yu-Chuan Su,  A. J. W. Thom,  A. Tkatchenko,  
 T. Tsuchimochi,  N. M. Tubman,  L. Vogt,  M. L. Vidal,  O. Vydrov,  
 M. A. Watson,  J. Wenzel,  M. de Wergifosse,  T. A. Wesolowski,  A. White,  
 J. Witte,  A. Yamada,  Jun Yang,  K. Yao,  S. Yeganeh,  S. R. Yost,  
 Zhi-Qiang You,  A. Zech,  Igor Ying Zhang,  Xing Zhang,  Yan Zhao,  
 Ying Zhu,  B. R. Brooks,  G. K. L. Chan,  C. J. Cramer,  M. S. Gordon,  
 W. J. Hehre,  A. Klamt,  M. W. Schmidt,  C. D. Sherrill,  D. G. Truhlar,  
 A. Aspuru-Guzik,  R. Baer,  A. T. Bell,  N. A. Besley,  Jeng-Da Chai,  
 A. E. DePrince, III,  R. A. DiStasio Jr.,  A. Dreuw,  B. D. Dunietz,  
 T. R. Furlani,  Chao-Ping Hsu,  Yousung Jung,  Jing Kong,  D. S. Lambrecht,  
 WanZhen Liang,  C. Ochsenfeld,  V. A. Rassolov,  L. V. Slipchenko,  
 J. E. Subotnik,  T. Van Voorhis,  J. M. Herbert,  A. I. Krylov,  
 P. M. W. Gill,  M. Head-Gordon

 Contributors to earlier versions of Q-Chem not listed above: 
 R. D. Adamson,  B. Austin,  J. Baker,  G. J. O. Beran,  K. Brandhorst,  
 S. T. Brown,  E. F. C. Byrd,  A. K. Chakraborty,  C.-L. Cheng,  
 Siu Hung Chien,  D. M. Chipman,  D. L. Crittenden,  H. Dachsel,  
 R. J. Doerksen,  A. D. Dutoi,  L. Fusti-Molnar,  W. A. Goddard III,  
 A. Golubeva-Zadorozhnaya,  S. R. Gwaltney,  G. Hawkins,  A. Heyden,  
 S. Hirata,  G. Kedziora,  F. J. Keil,  C. Kelley,  Jihan Kim,  R. A. King,  
 R. Z. Khaliullin,  P. P. Korambath,  W. Kurlancheek,  A. M. Lee,  M. S. Lee,  
 S. V. Levchenko,  Ching Yeh Lin,  D. Liotard,  R. C. Lochan,  I. Lotan,  
 P. E. Maslen,  N. Nair,  D. P. O'Neill,  D. Neuhauser,  E. Neuscamman,  
 C. M. Oana,  R. Olson,  B. Peters,  R. Peverati,  P. A. Pieniazek,  
 Y. M. Rhee,  J. Ritchie,  M. A. Rohrdanz,  E. Rosta,  N. J. Russ,  
 H. F. Schaefer III,  N. E. Schultz,  N. Shenvi,  A. C. Simmonett,  A. Sodt,  
 D. Stuck,  K. S. Thanthiriwatte,  V. Vanovschi,  Tao Wang,  A. Warshel,  
 C. F. Williams,  Q. Wu,  X. Xu,  W. Zhang

 Please cite Q-Chem as follows:
 Y. Shao et al., Mol. Phys. 113, 184-215 (2015)
 DOI: 10.1080/00268976.2014.952696

 Q-Chem 5.2.1 for Intel X86 EM64T Linux

 Parts of Q-Chem use Armadillo 8.300.2 (Tropical Shenanigans).
 http://arma.sourceforge.net/

 Q-Chem begins on Sat Nov 30 21:30:39 2019  

Host: 
0

     Scratch files written to /scratch/taweetham/qchem32286//
NAlpha2: 228
NElect   228
Mult     1
The previous job contains 0 fragments, simply inherited here

Checking the input file for inconsistencies... 	...done.

--------------------------------------------------------------
User input:
--------------------------------------------------------------

$MOLECULE
READ
$END

$REM
   JOB_TYPE 	FREQUENCY
   BASIS 	6-311++G**
   METHOD	B3LYP	
$END


--------------------------------------------------------------
 ----------------------------------------------------------------
             Standard Nuclear Orientation (Angstroms)
    I     Atom           X                Y                Z
 ----------------------------------------------------------------
    1      C       0.5064601739    -1.6418738578     0.0000000000
    2      C      -0.8928969001    -1.7406855451     0.0000000000
    3      C      -1.6776576254    -0.5796087949     0.0000000000
    4      C      -1.0622750521     0.6807790607    -0.0000000000
    5      C       0.3394528440     0.7767467803    -0.0000000000
    6      C       1.1302095593    -0.3847090276    -0.0000000000
    7      Cl      1.4480184236    -3.1033809061     0.0000000000
    8      Cl     -1.6443563067    -3.3073463188     0.0000000000
    9      Br     -3.5710980380    -0.7358329377     0.0000000000
   10      Br     -2.1331643970     2.2511201536    -0.0000000000
   11      Br      1.1556846770     2.4948572223    -0.0000000000
   12      I       3.2543058027    -0.2648412115    -0.0000000000
 ----------------------------------------------------------------
 Molecular Point Group                 Cs    NOp =  2
 Largest Abelian Subgroup              Cs    NOp =  2
 Nuclear Repulsion Energy =        3039.65755042 hartrees
 There are      114 alpha and      114 beta electrons
 Requested basis set is 6-311++G(d,p)
 There are 143 shells and 398 basis functions

 Total QAlloc Memory Limit   2000 MB
 Mega-Array Size       188 MB
 MEM_STATIC part       192 MB

                       Distance Matrix (Angstroms)
             C (  1)   C (  2)   C (  3)   C (  4)   C (  5)   C (  6)
   C (  2)  1.402841
   C (  3)  2.428740  1.401410
   C (  4)  2.802793  2.427381  1.402595
   C (  5)  2.424380  2.802883  2.430727  1.405009
   C (  6)  1.403398  2.435494  2.814623  2.437674  1.405089
   Cl(  7)  1.738544  2.708657  4.017372  4.541084  4.035382  2.737185
   Cl(  8)  2.720259  1.737561  2.727941  4.030380  4.540409  4.029891
   Br(  9)  4.177007  2.860505  1.899874  2.881143  4.192888  4.714401
   Br( 10)  4.703511  4.180045  2.867144  1.900730  2.878821  4.194902
   Br( 11)  4.187366  4.704945  4.180929  2.865349  1.902140  2.879679
   I ( 12)  3.073577  4.401978  4.941998  4.418944  3.095363  2.127476
             Cl(  7)   Cl(  8)   Br(  9)   Br( 10)   Br( 11)
   Cl(  8)  3.099094
   Br(  9)  5.549488  3.213256
   Br( 10)  6.441704  5.579918  3.315048
   Br( 11)  5.605866  6.442499  5.725368  3.297868
   I ( 12)  3.364518  5.766605  6.841635  5.945998  3.467008

 A cutoff of  1.0D-11 yielded   6498 shell pairs
 There are     56714 function pairs (     62617 Cartesian)
 Smallest overlap matrix eigenvalue = 2.95E-07

 Q-Chem warning in module stvman/mkSTV.C, line 318:

 Overlap eigenvalue is smaller than square root of threshold
 Use THRESH >= 12 to get rid of this warning

 Linear dependence detected in AO basis
 Tighter screening thresholds may be required for diffuse basis sets
 Use S2THRESH > 14 and THRESH = 14 in case of SCF convergence issues
 Number of orthogonalized atomic orbitals = 396
 Maximum deviation from orthogonality = 1.716E-10
 Guess from superposition of atomic densities
 Warning:  Energy on first SCF cycle will be non-variational
 SAD guess density has 228.000000 electrons

 -----------------------------------------------------------------------
  General SCF calculation program by
  Eric Jon Sundstrom, Paul Horn, Yuezhi Mao, Dmitri Zuev, Alec White,
  David Stuck, Shaama M.S., Shane Yost, Joonho Lee, David Small,
  Daniel Levine, Susi Lehtola, Hugh Burton, Evgeny Epifanovsky,
  Bang C. Huynh
 -----------------------------------------------------------------------
 Exchange:     0.2000 Hartree-Fock + 0.0800 Slater + 0.7200 B88
 Correlation:  0.1900 VWN1RPA + 0.8100 LYP
 Using SG-1 standard quadrature grid
 using 4 threads for integral computing
 -------------------------------------------------------
 OpenMP Integral computing Module                
 Release: version 2.0, May 2017, Q-Chem Inc. Pleasanton 
 -------------------------------------------------------
 A restricted SCF calculation will be
 performed using DIIS
 SCF converges when DIIS error is below 1.0e-08
 ---------------------------------------
  Cycle       Energy         DIIS error
 ---------------------------------------
    1  -15793.4195504926      2.87e-02  
    2  -15791.0089995021      1.90e-03  
    3  -15790.9676114709      2.33e-03  
    4  -15791.0313871488      8.46e-04  
    5  -15791.0470223383      1.42e-04  
    6  -15791.0472436880      7.82e-05  
    7  -15791.0473588019      2.45e-05  
    8  -15791.0473699204      4.64e-06  
    9  -15791.0473702499      1.97e-06  
   10  -15791.0473703088      8.50e-07  
   11  -15791.0473703210      2.79e-07  
   12  -15791.0473703235      7.78e-08  
   13  -15791.0473703233      2.40e-08  
   14  -15791.0473703251      3.89e-09  Convergence criterion met
 ---------------------------------------
 SCF time:   CPU 277.66s  wall 73.00s 
 SCF   energy in the final basis set =   -15791.0473703251
 Total energy in the final basis set =   -15791.0473703251

 --------------------------------------------------------------
             Orbital Energies (a.u.) and Symmetries
 --------------------------------------------------------------

 Alpha MOs, Restricted
 -- Occupied --                  
******* -482.86 -482.86 -482.86 -176.32 -165.73 -165.72 -165.72
  1 A'    2 A'    3 A'    4 A'    5 A'    6 A'    1 A"    7 A'                 
-101.58 -101.58  -62.51  -62.51  -62.51  -56.33  -56.33  -56.33
  8 A'    9 A'   10 A'   11 A'   12 A'   13 A'   14 A'   15 A'                 
-56.328 -56.327 -56.327 -56.327 -56.326 -56.326 -35.818 -31.311
  2 A"   16 A'    3 A"    4 A"   17 A'   18 A'   19 A'   20 A'                 
-31.305 -31.304 -22.962 -22.960 -22.960 -22.955 -22.955 -10.289
  5 A"   21 A'   22 A'    6 A"   23 A'   24 A'    7 A"   25 A'                 
-10.289 -10.284 -10.283 -10.283 -10.273  -9.499  -9.499  -8.720
 26 A'   27 A'   28 A'   29 A'   30 A'   31 A'   32 A'   33 A'                 
 -8.719  -8.719  -7.264  -7.264  -7.254  -7.253  -7.253  -7.252
 34 A'   35 A'   36 A'   37 A'    8 A"    9 A"   38 A'   39 A'                 
 -6.552  -6.551  -6.551  -6.538  -6.538  -6.537  -6.537  -6.537
 40 A'   41 A'   42 A'   10 A"   11 A"   12 A"   43 A'   44 A'                 
 -6.536  -6.367  -4.780  -4.765  -4.764  -2.663  -2.662  -2.662
 45 A'   46 A'   47 A'   13 A"   48 A'   49 A'   50 A'   51 A'                 
 -2.659  -2.658  -2.658  -2.658  -2.658  -2.657  -2.647  -2.647
 14 A"   15 A"   16 A"   52 A'   53 A'   54 A'   55 A'   17 A"                 
 -2.647  -2.647  -2.646  -2.646  -2.046  -2.041  -2.040  -2.027
 18 A"   56 A'   57 A'   19 A"   58 A'   20 A"   59 A'   21 A"                 
 -2.027  -0.963  -0.908  -0.896  -0.853  -0.830  -0.812  -0.766
 60 A'   61 A'   62 A'   63 A'   64 A'   65 A'   66 A'   67 A'                 
 -0.744  -0.684  -0.632  -0.618  -0.558  -0.522  -0.481  -0.469
 68 A'   69 A'   70 A'   71 A'   72 A'   73 A'   74 A'   22 A"                 
 -0.463  -0.440  -0.418  -0.403  -0.397  -0.392  -0.362  -0.352
 75 A'   76 A'   77 A'   23 A"   78 A'   24 A"   79 A'   25 A"                 
 -0.347  -0.343  -0.332  -0.319  -0.317  -0.301  -0.294  -0.269
 80 A'   81 A'   26 A"   27 A"   82 A'   28 A"   83 A'   29 A"                 
 -0.266  -0.264
 84 A'   30 A"                                                                 
 -- Virtual --                   
 -0.100  -0.071  -0.069  -0.054  -0.028  -0.013  -0.006   0.006
 85 A'   31 A"   32 A"   86 A'   87 A'   88 A'   89 A'   90 A'                 
  0.018   0.025   0.028   0.040   0.043   0.058   0.058   0.060
 91 A'   92 A'   93 A'   33 A"   94 A'   34 A"   95 A'   35 A"                 
  0.066   0.068   0.069   0.075   0.079   0.083   0.084   0.096
 96 A'   36 A"   97 A'   98 A'   99 A'   37 A"  100 A'  101 A'                 
  0.098   0.100   0.105   0.114   0.121   0.124   0.134   0.146
 38 A"  102 A'   39 A"  103 A'  104 A'  105 A'   40 A"   41 A"                 
  0.148   0.154   0.157   0.160   0.172   0.175   0.181   0.187
106 A'  107 A'  108 A'   42 A"  109 A'   43 A"  110 A'  111 A'                 
  0.195   0.203   0.205   0.210   0.216   0.223   0.224   0.241
112 A'  113 A'  114 A'  115 A'  116 A'  117 A'   44 A"  118 A'                 
  0.242   0.251   0.254   0.265   0.268   0.278   0.281   0.285
119 A'  120 A'  121 A'  122 A'  123 A'  124 A'   45 A"  125 A'                 
  0.298   0.340   0.365   0.371   0.380   0.390   0.396   0.409
126 A'  127 A'  128 A'  129 A'   46 A"  130 A'   47 A"  131 A'                 
  0.411   0.423   0.423   0.429   0.437   0.441   0.441   0.451
 48 A"  132 A'  133 A'   49 A"  134 A'  135 A'   50 A"   51 A"                 
  0.469   0.478   0.480   0.493   0.494   0.496   0.505   0.509
136 A'   52 A"  137 A'  138 A'   53 A"  139 A'  140 A'  141 A'                 
  0.514   0.514   0.524   0.532   0.545   0.546   0.562   0.565
 54 A"  142 A'   55 A"  143 A'   56 A"  144 A'   57 A"   58 A"                 
  0.570   0.573   0.587   0.589   0.604   0.608   0.630   0.647
 59 A"  145 A'   60 A"  146 A'  147 A'   61 A"  148 A'   62 A"                 
  0.663   0.687   0.693   0.700   0.724   0.745   0.749   0.765
149 A'  150 A'   63 A"  151 A'  152 A'  153 A'  154 A'  155 A'                 
  0.776   0.777   0.791   0.805   0.814   0.825   0.828   0.842
 64 A"  156 A'   65 A"  157 A'  158 A'  159 A'  160 A'   66 A"                 
  0.844   0.844   0.850   0.864   0.884   0.903   0.928   0.938
161 A'   67 A"  162 A'  163 A'  164 A'  165 A'  166 A'  167 A'                 
  0.940   0.946   0.950   0.986   1.003   1.007   1.054   1.082
 68 A"  168 A'  169 A'   69 A"  170 A'  171 A'  172 A'  173 A'                 
  1.099   1.119   1.142   1.156   1.208   1.211   1.225   1.236
174 A'  175 A'   70 A"  176 A'  177 A'   71 A"  178 A'   72 A"                 
  1.263   1.264   1.275   1.346   1.363   1.424   1.435   1.445
179 A'   73 A"   74 A"  180 A'   75 A"  181 A'  182 A'  183 A'                 
  1.467   1.478   1.533   1.580   1.623   1.723   1.729   1.745
184 A'  185 A'  186 A'  187 A'  188 A'   76 A"   77 A"  189 A'                 
  1.759   1.814   1.817   1.841   1.842   1.905   1.979   2.004
190 A'  191 A'  192 A'   78 A"   79 A"   80 A"   81 A"   82 A"                 
  2.020   2.051   2.057   2.098   2.110   2.136   2.187   2.202
193 A'  194 A'   83 A"  195 A'  196 A'  197 A'  198 A'  199 A'                 
  2.224   2.228   2.249   2.256   2.277   2.284   2.294   2.331
200 A'   84 A"   85 A"  201 A'   86 A"  202 A'  203 A'  204 A'                 
  2.345   2.418   2.440   2.469   2.533   2.572   2.604   2.713
205 A'  206 A'  207 A'  208 A'  209 A'   87 A"  210 A'   88 A"                 
  2.722   2.824   2.832   2.836   2.970   2.988   3.040   3.055
 89 A"   90 A"   91 A"  211 A'  212 A'  213 A'   92 A"  214 A'                 
  3.066   3.167   3.197   3.397   3.441   3.643   3.819   3.832
215 A'  216 A'  217 A'  218 A'  219 A'  220 A'  221 A'  222 A'                 
  3.953   3.981   3.992   3.994   3.996   4.010   4.040   4.043
 93 A"   94 A"   95 A"   96 A"  223 A'   97 A"   98 A"  224 A'                 
  4.065   4.071   4.076   4.119   4.129   4.195   4.241   4.277
 99 A"  225 A'  226 A'  100 A"  227 A'  228 A'  229 A'  230 A'                 
  4.290   4.357   4.404   4.450   4.518   4.799   6.023   6.116
231 A'  232 A'  233 A'  234 A'  235 A'  236 A'  101 A"  237 A'                 
  6.150   6.666   6.783   6.841   7.531   7.546   7.578   7.650
238 A'  239 A'  240 A'  241 A'  102 A"  103 A"  104 A"  242 A'                 
  7.658   7.671   7.696   7.759   7.808   9.730   9.803  23.180
243 A'  244 A'  245 A'  246 A'  247 A'  248 A'  249 A'  250 A'                 
 23.752  23.765  23.909  23.918  23.994  25.774  25.857  26.129
251 A'  252 A'  253 A'  254 A'  255 A'  105 A"  106 A"  256 A'                 
 26.150  26.506  26.780  27.918  28.357  28.419  28.429  28.525
257 A'  258 A'  259 A'  260 A'  107 A"  261 A'  262 A'  108 A"                 
 28.553  28.553  28.617  28.724  47.932  48.033  48.080 127.895
263 A'  109 A"  264 A'  265 A'  266 A'  267 A'  268 A'  110 A"                 
127.950 127.970 151.703 215.718 215.801 289.726 289.742 289.776
269 A'  270 A'  271 A'  272 A'  273 A'  111 A"  112 A"  113 A"                 
289.846 289.859 289.872 289.916 289.981 290.0291020.7311020.858
274 A'  275 A'  276 A'  277 A'  278 A'  279 A'  280 A'  281 A'                 
*******1901.868
282 A'  283 A'                                                                 

 Beta MOs, Restricted
 -- Occupied --                  
******* -482.86 -482.86 -482.86 -176.32 -165.73 -165.72 -165.72
  1 A'    2 A'    3 A'    4 A'    5 A'    6 A'    1 A"    7 A'                 
-101.58 -101.58  -62.51  -62.51  -62.51  -56.33  -56.33  -56.33
  8 A'    9 A'   10 A'   11 A'   12 A'   13 A'   14 A'   15 A'                 
-56.328 -56.327 -56.327 -56.327 -56.326 -56.326 -35.818 -31.311
  2 A"   16 A'    3 A"    4 A"   17 A'   18 A'   19 A'   20 A'                 
-31.305 -31.304 -22.962 -22.960 -22.960 -22.955 -22.955 -10.289
  5 A"   21 A'   22 A'    6 A"   23 A'   24 A'    7 A"   25 A'                 
-10.289 -10.284 -10.283 -10.283 -10.273  -9.499  -9.499  -8.720
 26 A'   27 A'   28 A'   29 A'   30 A'   31 A'   32 A'   33 A'                 
 -8.719  -8.719  -7.264  -7.264  -7.254  -7.253  -7.253  -7.252
 34 A'   35 A'   36 A'   37 A'    8 A"    9 A"   38 A'   39 A'                 
 -6.552  -6.551  -6.551  -6.538  -6.538  -6.537  -6.537  -6.537
 40 A'   41 A'   42 A'   10 A"   11 A"   12 A"   43 A'   44 A'                 
 -6.536  -6.367  -4.780  -4.765  -4.764  -2.663  -2.662  -2.662
 45 A'   46 A'   47 A'   13 A"   48 A'   49 A'   50 A'   51 A'                 
 -2.659  -2.658  -2.658  -2.658  -2.658  -2.657  -2.647  -2.647
 14 A"   15 A"   16 A"   52 A'   53 A'   54 A'   55 A'   17 A"                 
 -2.647  -2.647  -2.646  -2.646  -2.046  -2.041  -2.040  -2.027
 18 A"   56 A'   57 A'   19 A"   58 A'   20 A"   59 A'   21 A"                 
 -2.027  -0.963  -0.908  -0.896  -0.853  -0.830  -0.812  -0.766
 60 A'   61 A'   62 A'   63 A'   64 A'   65 A'   66 A'   67 A'                 
 -0.744  -0.684  -0.632  -0.618  -0.558  -0.522  -0.481  -0.469
 68 A'   69 A'   70 A'   71 A'   72 A'   73 A'   74 A'   22 A"                 
 -0.463  -0.440  -0.418  -0.403  -0.397  -0.392  -0.362  -0.352
 75 A'   76 A'   77 A'   23 A"   78 A'   24 A"   79 A'   25 A"                 
 -0.347  -0.343  -0.332  -0.319  -0.317  -0.301  -0.294  -0.269
 80 A'   81 A'   26 A"   27 A"   82 A'   28 A"   83 A'   29 A"                 
 -0.266  -0.264
 84 A'   30 A"                                                                 
 -- Virtual --                   
 -0.100  -0.071  -0.069  -0.054  -0.028  -0.013  -0.006   0.006
 85 A'   31 A"   32 A"   86 A'   87 A'   88 A'   89 A'   90 A'                 
  0.018   0.025   0.028   0.040   0.043   0.058   0.058   0.060
 91 A'   92 A'   93 A'   33 A"   94 A'   34 A"   95 A'   35 A"                 
  0.066   0.068   0.069   0.075   0.079   0.083   0.084   0.096
 96 A'   36 A"   97 A'   98 A'   99 A'   37 A"  100 A'  101 A'                 
  0.098   0.100   0.105   0.114   0.121   0.124   0.134   0.146
 38 A"  102 A'   39 A"  103 A'  104 A'  105 A'   40 A"   41 A"                 
  0.148   0.154   0.157   0.160   0.172   0.175   0.181   0.187
106 A'  107 A'  108 A'   42 A"  109 A'   43 A"  110 A'  111 A'                 
  0.195   0.203   0.205   0.210   0.216   0.223   0.224   0.241
112 A'  113 A'  114 A'  115 A'  116 A'  117 A'   44 A"  118 A'                 
  0.242   0.251   0.254   0.265   0.268   0.278   0.281   0.285
119 A'  120 A'  121 A'  122 A'  123 A'  124 A'   45 A"  125 A'                 
  0.298   0.340   0.365   0.371   0.380   0.390   0.396   0.409
126 A'  127 A'  128 A'  129 A'   46 A"  130 A'   47 A"  131 A'                 
  0.411   0.423   0.423   0.429   0.437   0.441   0.441   0.451
 48 A"  132 A'  133 A'   49 A"  134 A'  135 A'   50 A"   51 A"                 
  0.469   0.478   0.480   0.493   0.494   0.496   0.505   0.509
136 A'   52 A"  137 A'  138 A'   53 A"  139 A'  140 A'  141 A'                 
  0.514   0.514   0.524   0.532   0.545   0.546   0.562   0.565
 54 A"  142 A'   55 A"  143 A'   56 A"  144 A'   57 A"   58 A"                 
  0.570   0.573   0.587   0.589   0.604   0.608   0.630   0.647
 59 A"  145 A'   60 A"  146 A'  147 A'   61 A"  148 A'   62 A"                 
  0.663   0.687   0.693   0.700   0.724   0.745   0.749   0.765
149 A'  150 A'   63 A"  151 A'  152 A'  153 A'  154 A'  155 A'                 
  0.776   0.777   0.791   0.805   0.814   0.825   0.828   0.842
 64 A"  156 A'   65 A"  157 A'  158 A'  159 A'  160 A'   66 A"                 
  0.844   0.844   0.850   0.864   0.884   0.903   0.928   0.938
161 A'   67 A"  162 A'  163 A'  164 A'  165 A'  166 A'  167 A'                 
  0.940   0.946   0.950   0.986   1.003   1.007   1.054   1.082
 68 A"  168 A'  169 A'   69 A"  170 A'  171 A'  172 A'  173 A'                 
  1.099   1.119   1.142   1.156   1.208   1.211   1.225   1.236
174 A'  175 A'   70 A"  176 A'  177 A'   71 A"  178 A'   72 A"                 
  1.263   1.264   1.275   1.346   1.363   1.424   1.435   1.445
179 A'   73 A"   74 A"  180 A'   75 A"  181 A'  182 A'  183 A'                 
  1.467   1.478   1.533   1.580   1.623   1.723   1.729   1.745
184 A'  185 A'  186 A'  187 A'  188 A'   76 A"   77 A"  189 A'                 
  1.759   1.814   1.817   1.841   1.842   1.905   1.979   2.004
190 A'  191 A'  192 A'   78 A"   79 A"   80 A"   81 A"   82 A"                 
  2.020   2.051   2.057   2.098   2.110   2.136   2.187   2.202
193 A'  194 A'   83 A"  195 A'  196 A'  197 A'  198 A'  199 A'                 
  2.224   2.228   2.249   2.256   2.277   2.284   2.294   2.331
200 A'   84 A"   85 A"  201 A'   86 A"  202 A'  203 A'  204 A'                 
  2.345   2.418   2.440   2.469   2.533   2.572   2.604   2.713
205 A'  206 A'  207 A'  208 A'  209 A'   87 A"  210 A'   88 A"                 
  2.722   2.824   2.832   2.836   2.970   2.988   3.040   3.055
 89 A"   90 A"   91 A"  211 A'  212 A'  213 A'   92 A"  214 A'                 
  3.066   3.167   3.197   3.397   3.441   3.643   3.819   3.832
215 A'  216 A'  217 A'  218 A'  219 A'  220 A'  221 A'  222 A'                 
  3.953   3.981   3.992   3.994   3.996   4.010   4.040   4.043
 93 A"   94 A"   95 A"   96 A"  223 A'   97 A"   98 A"  224 A'                 
  4.065   4.071   4.076   4.119   4.129   4.195   4.241   4.277
 99 A"  225 A'  226 A'  100 A"  227 A'  228 A'  229 A'  230 A'                 
  4.290   4.357   4.404   4.450   4.518   4.799   6.023   6.116
231 A'  232 A'  233 A'  234 A'  235 A'  236 A'  101 A"  237 A'                 
  6.150   6.666   6.783   6.841   7.531   7.546   7.578   7.650
238 A'  239 A'  240 A'  241 A'  102 A"  103 A"  104 A"  242 A'                 
  7.658   7.671   7.696   7.759   7.808   9.730   9.803  23.180
243 A'  244 A'  245 A'  246 A'  247 A'  248 A'  249 A'  250 A'                 
 23.752  23.765  23.909  23.918  23.994  25.774  25.857  26.129
251 A'  252 A'  253 A'  254 A'  255 A'  105 A"  106 A"  256 A'                 
 26.150  26.506  26.780  27.918  28.357  28.419  28.429  28.525
257 A'  258 A'  259 A'  260 A'  107 A"  261 A'  262 A'  108 A"                 
 28.553  28.553  28.617  28.724  47.932  48.033  48.080 127.895
263 A'  109 A"  264 A'  265 A'  266 A'  267 A'  268 A'  110 A"                 
127.950 127.970 151.703 215.718 215.801 289.726 289.742 289.776
269 A'  270 A'  271 A'  272 A'  273 A'  111 A"  112 A"  113 A"                 
289.846 289.859 289.872 289.916 289.981 290.0291020.7311020.858
274 A'  275 A'  276 A'  277 A'  278 A'  279 A'  280 A'  281 A'                 
*******1901.868
282 A'  283 A'                                                                 
 --------------------------------------------------------------

          Ground-State Mulliken Net Atomic Charges

     Atom                 Charge (a.u.)
  ----------------------------------------
      1 C                    -0.127757
      2 C                    -0.095537
      3 C                     0.009599
      4 C                    -0.215782
      5 C                    -0.138883
      6 C                    -0.174425
      7 Cl                    0.644894
      8 Cl                    0.560248
      9 Br                   -0.146244
     10 Br                   -0.198475
     11 Br                   -0.224725
     12 I                     0.107088
  ----------------------------------------
  Sum of atomic charges =     0.000000

 -----------------------------------------------------------------
                    Cartesian Multipole Moments
 -----------------------------------------------------------------
    Charge (ESU x 10^10)
                -0.0000
    Dipole Moment (Debye)
         X       0.2378      Y       0.3716      Z      -0.0000
       Tot       0.4412
    Quadrupole Moments (Debye-Ang)
        XX    -135.8496     XY       0.0775     YY    -140.2635
        XZ       0.0000     YZ      -0.0000     ZZ    -143.6017
    Octopole Moments (Debye-Ang^2)
       XXX      17.2624    XXY      33.2604    XYY       0.8287
       YYY     103.5395    XXZ       0.0000    XYZ      -0.0000
       YYZ      -0.0000    XZZ       2.2039    YZZ      30.7275
       ZZZ      -0.0000
    Hexadecapole Moments (Debye-Ang^3)
      XXXX   -4245.1671   XXXY     -11.3109   XXYY   -1256.4839
      XYYY     -16.4202   YYYY   -3111.7893   XXXZ       0.0000
      XXYZ       0.0000   XYYZ       0.0000   YYYZ      -0.0000
      XXZZ    -810.1300   XYZZ      -4.6153   YYZZ    -586.1873
      XZZZ       0.0000   YZZZ      -0.0000   ZZZZ    -177.2451
 -----------------------------------------------------------------
 Calculating MO derivatives via CPSCF
    1     0    39    0.0208022  
    2     0    39    0.0083546  
    3     0    39    0.0017462  
    4     0    39    0.0002039  
    5    20    19    0.0000274  
    6    38     1    0.0000016  
    7    39     0    0.0000001  Converged
 Time for AOints: 306.0 s (CPU) 76.8 s (wall)
 ------------------------------------------------------------------------------
                     AOints        : Timing summary (seconds)
 ------------------------------------------------------------------------------
     job step          cpu (% of tot)      sys (% of tot)     wall (% of tot)
 ------------------------------------------------------------------------------
  AOints            0.3060E+03 ( 8.3)   0.1300E-04 ( 5.6)   0.7684E+02 ( 8.1)
 ------------------------------------------------------------------------------
   Grand Totals     0.3706E+04          0.2340E-03          0.9442E+03
 ------------------------------------------------------------------------------
 Polarizability Matrix (a.u.)
            1           2           3
    1-245.6083072  -0.8008688   0.0000000
    2  -0.8008688-218.6837495  -0.0000000
    3   0.0000000  -0.0000000-101.2721867
 Calculating analytic Hessian of the SCF energy

 Direct stationary perturbation theory relativistic correction:

 rels  =     148.937896132694
 relv  =    -504.004653594248
 rel2e =      76.241472825412
 E_rel =    -278.825284636142

 Hessian of the SCF Energy
            1           2           3           4           5           6
    1   0.5599502   0.0407436  -0.0000000  -0.2861153  -0.0456794  -0.0000000
    2   0.0407436   0.5275040  -0.0000000   0.0186882  -0.0923416  -0.0000000
    3  -0.0000000  -0.0000000   0.1070116   0.0000000   0.0000000  -0.0523401
    4  -0.2861153   0.0186882   0.0000000   0.5757842  -0.0387945  -0.0000000
    5  -0.0456794  -0.0923416   0.0000000  -0.0387945   0.5237068  -0.0000000
    6  -0.0000000  -0.0000000  -0.0523401  -0.0000000  -0.0000000   0.1061293
    7  -0.0336192   0.0176648   0.0000000  -0.1558865   0.1218839  -0.0000000
    8   0.0739814   0.0364411  -0.0000000   0.0643822  -0.2291325   0.0000000
    9   0.0000000   0.0000000   0.0025752  -0.0000000  -0.0000000  -0.0517432
   10  -0.0471194  -0.0304528   0.0000000   0.0587508  -0.0190115  -0.0000000
   11  -0.0308783  -0.0204758   0.0000000   0.0346705  -0.0548480  -0.0000000
   12  -0.0000000   0.0000000   0.0034270   0.0000000  -0.0000000   0.0022411
   13   0.0582425   0.0343936   0.0000000  -0.0547143   0.0261027   0.0000000
   14  -0.0184856  -0.0546598   0.0000000   0.0259667  -0.0128581  -0.0000000
   15   0.0000000   0.0000000   0.0007358  -0.0000000   0.0000000   0.0037194
   16  -0.1329343  -0.1045002   0.0000000  -0.0195957  -0.0250420   0.0000000
   17  -0.0539654  -0.2467932   0.0000000  -0.0801381   0.0215516   0.0000000
   18   0.0000000   0.0000000  -0.0490591   0.0000000   0.0000000   0.0030989
   19  -0.0761868   0.0563731  -0.0000000  -0.0247612   0.0330378   0.0000000
   20   0.0586237  -0.1258200  -0.0000000   0.0128726  -0.0160082   0.0000000
   21  -0.0000000   0.0000000  -0.0232394   0.0000000   0.0000000   0.0036386
   22  -0.0182905  -0.0325213  -0.0000000  -0.0620606  -0.0486653   0.0000000
   23  -0.0128534  -0.0209777  -0.0000000  -0.0492507  -0.1393340   0.0000000
   24   0.0000000  -0.0000000   0.0033031  -0.0000000   0.0000000  -0.0226184
   25   0.0033751   0.0029990  -0.0000000  -0.0349649   0.0001875  -0.0000000
   26   0.0001437  -0.0022981  -0.0000000   0.0157354   0.0011021  -0.0000000
   27   0.0000000   0.0000000   0.0032306  -0.0000000   0.0000000   0.0029850
   28  -0.0002367   0.0000029  -0.0000000   0.0002852  -0.0017777   0.0000000
   29   0.0002959  -0.0001319   0.0000000  -0.0042511   0.0003822  -0.0000000
   30  -0.0000000  -0.0000000  -0.0010038   0.0000000   0.0000000   0.0032855
   31  -0.0004847   0.0014988   0.0000000  -0.0000453  -0.0000737  -0.0000000
   32   0.0037265   0.0008880  -0.0000000  -0.0001750  -0.0002270   0.0000000
   33   0.0000000   0.0000000   0.0035179  -0.0000000  -0.0000000  -0.0010153
   34  -0.0265815  -0.0048901  -0.0000000   0.0033247  -0.0021679   0.0000000
   35  -0.0156529  -0.0013355  -0.0000000   0.0002948  -0.0019927  -0.0000000
   36   0.0000000   0.0000000   0.0018413  -0.0000000  -0.0000000   0.0026193
            7           8           9          10          11          12
    1  -0.0336192   0.0739814   0.0000000  -0.0471194  -0.0308783  -0.0000000
    2   0.0176648   0.0364411   0.0000000  -0.0304528  -0.0204758   0.0000000
    3   0.0000000  -0.0000000   0.0025752   0.0000000   0.0000000   0.0034270
    4  -0.1558865   0.0643822  -0.0000000   0.0587508   0.0346705   0.0000000
    5   0.1218839  -0.2291325  -0.0000000  -0.0190115  -0.0548480  -0.0000000
    6  -0.0000000   0.0000000  -0.0517432  -0.0000000  -0.0000000   0.0022411
    7   0.4863632  -0.0070545  -0.0000000  -0.1290691  -0.1035332   0.0000000
    8  -0.0070545   0.5870284   0.0000000  -0.0521219  -0.2521440  -0.0000000
    9  -0.0000000   0.0000000   0.1015196  -0.0000000  -0.0000000  -0.0506523
   10  -0.1290691  -0.0521219  -0.0000000   0.5390573   0.0463042  -0.0000000
   11  -0.1035332  -0.2521440  -0.0000000   0.0463042   0.5098132   0.0000000
   12   0.0000000  -0.0000000  -0.0506523  -0.0000000   0.0000000   0.1007213
   13  -0.0201218  -0.0801190   0.0000000  -0.2807637   0.0139919   0.0000000
   14  -0.0250647   0.0218698  -0.0000000  -0.0389785  -0.0899903  -0.0000000
   15   0.0000000  -0.0000000   0.0032526   0.0000000  -0.0000000  -0.0508303
   16  -0.0003832   0.0043994   0.0000000  -0.0329862   0.0170328   0.0000000
   17   0.0046434  -0.0647411  -0.0000000   0.0709899   0.0341796  -0.0000000
   18  -0.0000000  -0.0000000   0.0027153   0.0000000  -0.0000000   0.0041222
   19  -0.0020759  -0.0042359  -0.0000000   0.0002187   0.0003611  -0.0000000
   20  -0.0009448   0.0022928  -0.0000000   0.0002478  -0.0003168  -0.0000000
   21   0.0000000   0.0000000   0.0038392  -0.0000000   0.0000000  -0.0012722
   22   0.0033492   0.0037594  -0.0000000  -0.0011034   0.0015501  -0.0000000
   23  -0.0158046  -0.0405861  -0.0000000   0.0042462   0.0009868   0.0000000
   24  -0.0000000  -0.0000000   0.0031907   0.0000000  -0.0000000   0.0038831
   25  -0.1452325  -0.0090324   0.0000000  -0.0298243  -0.0059047  -0.0000000
   26  -0.0100094  -0.0302918   0.0000000  -0.0204536  -0.0021683  -0.0000000
   27  -0.0000000   0.0000000  -0.0197822   0.0000000  -0.0000000   0.0023880
   28  -0.0002263   0.0033342   0.0000000  -0.0638671   0.0509932   0.0000000
   29   0.0182882  -0.0330444   0.0000000   0.0507852  -0.1051699   0.0000000
   30   0.0000000  -0.0000000   0.0025200  -0.0000000   0.0000000  -0.0191726
   31  -0.0024521   0.0025801  -0.0000000  -0.0156421  -0.0272506   0.0000000
   32  -0.0000416   0.0027003   0.0000000  -0.0121418  -0.0182377  -0.0000000
   33  -0.0000000   0.0000000   0.0032595   0.0000000   0.0000000   0.0025664
   34  -0.0006464   0.0001267   0.0000000   0.0023491   0.0026634  -0.0000000
   35  -0.0000274  -0.0003920   0.0000000   0.0005865  -0.0016292   0.0000000
   36  -0.0000000  -0.0000000  -0.0006943   0.0000000  -0.0000000   0.0025783
           13          14          15          16          17          18
    1   0.0582425  -0.0184856   0.0000000  -0.1329343  -0.0539654   0.0000000
    2   0.0343936  -0.0546598   0.0000000  -0.1045002  -0.2467932   0.0000000
    3   0.0000000   0.0000000   0.0007358   0.0000000   0.0000000  -0.0490591
    4  -0.0547143   0.0259667  -0.0000000  -0.0195957  -0.0801381   0.0000000
    5   0.0261027  -0.0128581   0.0000000  -0.0250420   0.0215516   0.0000000
    6   0.0000000  -0.0000000   0.0037194   0.0000000   0.0000000   0.0030989
    7  -0.0201218  -0.0250647   0.0000000  -0.0003832   0.0046434  -0.0000000
    8  -0.0801190   0.0218698  -0.0000000   0.0043994  -0.0647411  -0.0000000
    9   0.0000000  -0.0000000   0.0032526   0.0000000  -0.0000000   0.0027153
   10  -0.2807637  -0.0389785   0.0000000  -0.0329862   0.0709899   0.0000000
   11   0.0139919  -0.0899903  -0.0000000   0.0170328   0.0341796  -0.0000000
   12   0.0000000  -0.0000000  -0.0508303   0.0000000  -0.0000000   0.0041222
   13   0.5479991  -0.0351535  -0.0000000  -0.1525458   0.0675599  -0.0000000
   14  -0.0351535   0.4908397   0.0000000   0.1129849  -0.2206051   0.0000000
   15  -0.0000000   0.0000000   0.1004208  -0.0000000  -0.0000000  -0.0486659
   16  -0.1525458   0.1129849  -0.0000000   0.4057868  -0.0125417  -0.0000000
   17   0.0675599  -0.2206051  -0.0000000  -0.0125417   0.5667821  -0.0000000
   18  -0.0000000   0.0000000  -0.0486659  -0.0000000  -0.0000000   0.0974434
   19  -0.0002766  -0.0014909  -0.0000000   0.0019923   0.0014617   0.0000000
   20  -0.0041052  -0.0001116  -0.0000000   0.0199248  -0.0386621   0.0000000
   21  -0.0000000  -0.0000000   0.0041841   0.0000000  -0.0000000   0.0022027
   22   0.0001290  -0.0002246  -0.0000000  -0.0028322   0.0030612   0.0000000
   23  -0.0003252  -0.0003503  -0.0000000   0.0001471   0.0027197   0.0000000
   24   0.0000000   0.0000000  -0.0012518  -0.0000000   0.0000000   0.0039227
   25   0.0029527  -0.0020536   0.0000000  -0.0009065  -0.0002497   0.0000000
   26   0.0004025  -0.0025620   0.0000000  -0.0000527  -0.0000458   0.0000000
   27  -0.0000000   0.0000000   0.0031633  -0.0000000  -0.0000000  -0.0009054
   28  -0.0204386   0.0258206  -0.0000000  -0.0021113  -0.0029136  -0.0000000
   29   0.0112755  -0.0117809  -0.0000000  -0.0005504   0.0021329  -0.0000000
   30   0.0000000   0.0000000   0.0023163   0.0000000   0.0000000   0.0032089
   31  -0.0530147  -0.0453530  -0.0000000   0.0028636   0.0023716   0.0000000
   32  -0.0464846  -0.1206472   0.0000000  -0.0121261  -0.0353529  -0.0000000
   33  -0.0000000  -0.0000000  -0.0185151   0.0000000  -0.0000000   0.0018392
   34  -0.0274468   0.0020313  -0.0000000  -0.0663488  -0.0002777  -0.0000000
   35   0.0124612   0.0008555   0.0000000   0.0003236  -0.0211656  -0.0000000
   36   0.0000000   0.0000000   0.0014708  -0.0000000  -0.0000000  -0.0199230
           19          20          21          22          23          24
    1  -0.0761868   0.0586237  -0.0000000  -0.0182905  -0.0128534   0.0000000
    2   0.0563731  -0.1258200   0.0000000  -0.0325213  -0.0209777  -0.0000000
    3  -0.0000000  -0.0000000  -0.0232394  -0.0000000  -0.0000000   0.0033031
    4  -0.0247612   0.0128726   0.0000000  -0.0620606  -0.0492507  -0.0000000
    5   0.0330378  -0.0160082   0.0000000  -0.0486653  -0.1393340   0.0000000
    6   0.0000000   0.0000000   0.0036386   0.0000000   0.0000000  -0.0226184
    7  -0.0020759  -0.0009448   0.0000000   0.0033492  -0.0158046  -0.0000000
    8  -0.0042359   0.0022928   0.0000000   0.0037594  -0.0405861  -0.0000000
    9  -0.0000000  -0.0000000   0.0038392  -0.0000000  -0.0000000   0.0031907
   10   0.0002187   0.0002478  -0.0000000  -0.0011034   0.0042462   0.0000000
   11   0.0003611  -0.0003168   0.0000000   0.0015501   0.0009868  -0.0000000
   12  -0.0000000  -0.0000000  -0.0012722  -0.0000000   0.0000000   0.0038831
   13  -0.0002766  -0.0041052  -0.0000000   0.0001290  -0.0003252   0.0000000
   14  -0.0014909  -0.0001116  -0.0000000  -0.0002246  -0.0003503   0.0000000
   15  -0.0000000  -0.0000000   0.0041841  -0.0000000  -0.0000000  -0.0012518
   16   0.0019923   0.0199248   0.0000000  -0.0028322   0.0001471  -0.0000000
   17   0.0014617  -0.0386621  -0.0000000   0.0030612   0.0027197   0.0000000
   18   0.0000000   0.0000000   0.0022027   0.0000000   0.0000000   0.0039227
   19   0.1158361  -0.0801389  -0.0000000  -0.0107749   0.0036752   0.0000000
   20  -0.0801389   0.1854869  -0.0000000  -0.0052756   0.0030967   0.0000000
   21  -0.0000000  -0.0000000   0.0106922  -0.0000000  -0.0000000  -0.0004435
   22  -0.0107749  -0.0052756  -0.0000000   0.0946783   0.0685647   0.0000000
   23   0.0036752   0.0030967  -0.0000000   0.0685647   0.2028622  -0.0000000
   24   0.0000000   0.0000000  -0.0004435   0.0000000  -0.0000000   0.0100598
   25  -0.0011315   0.0003610  -0.0000000  -0.0025598   0.0025894   0.0000000
   26   0.0010482  -0.0000806  -0.0000000   0.0108402  -0.0056558   0.0000000
   27   0.0000000   0.0000000   0.0000941   0.0000000  -0.0000000  -0.0002661
   28  -0.0003834   0.0007346  -0.0000000   0.0002955  -0.0002089   0.0000000
   29   0.0007051  -0.0009950   0.0000000   0.0004699  -0.0013201   0.0000000
   30  -0.0000000  -0.0000000  -0.0000364  -0.0000000   0.0000000   0.0001616
   31   0.0002992   0.0004497  -0.0000000  -0.0001944  -0.0005981   0.0000000
   32  -0.0002619  -0.0011543   0.0000000  -0.0006083  -0.0011703  -0.0000000
   33  -0.0000000  -0.0000000   0.0001636  -0.0000000  -0.0000000  -0.0000553
   34  -0.0027560  -0.0027495  -0.0000000  -0.0006362  -0.0001816   0.0000000
   35  -0.0105347  -0.0077277   0.0000000  -0.0009503  -0.0002711  -0.0000000
   36   0.0000000   0.0000000   0.0001770   0.0000000   0.0000000   0.0001142
           25          26          27          28          29          30
    1   0.0033751   0.0001437   0.0000000  -0.0002367   0.0002959  -0.0000000
    2   0.0029990  -0.0022981   0.0000000   0.0000029  -0.0001319  -0.0000000
    3  -0.0000000  -0.0000000   0.0032306  -0.0000000   0.0000000  -0.0010038
    4  -0.0349649   0.0157354  -0.0000000   0.0002852  -0.0042511   0.0000000
    5   0.0001875   0.0011021   0.0000000  -0.0017777   0.0003822   0.0000000
    6  -0.0000000  -0.0000000   0.0029850   0.0000000  -0.0000000   0.0032855
    7  -0.1452325  -0.0100094  -0.0000000  -0.0002263   0.0182882   0.0000000
    8  -0.0090324  -0.0302918   0.0000000   0.0033342  -0.0330444  -0.0000000
    9   0.0000000   0.0000000  -0.0197822   0.0000000   0.0000000   0.0025200
   10  -0.0298243  -0.0204536   0.0000000  -0.0638671   0.0507852  -0.0000000
   11  -0.0059047  -0.0021683  -0.0000000   0.0509932  -0.1051699   0.0000000
   12  -0.0000000  -0.0000000   0.0023880   0.0000000   0.0000000  -0.0191726
   13   0.0029527   0.0004025  -0.0000000  -0.0204386   0.0112755   0.0000000
   14  -0.0020536  -0.0025620   0.0000000   0.0258206  -0.0117809   0.0000000
   15   0.0000000   0.0000000   0.0031633  -0.0000000  -0.0000000   0.0023163
   16  -0.0009065  -0.0000527  -0.0000000  -0.0021113  -0.0005504   0.0000000
   17  -0.0002497  -0.0000458  -0.0000000  -0.0029136   0.0021329   0.0000000
   18   0.0000000   0.0000000  -0.0009054  -0.0000000  -0.0000000   0.0032089
   19  -0.0011315   0.0010482   0.0000000  -0.0003834   0.0007051  -0.0000000
   20   0.0003610  -0.0000806   0.0000000   0.0007346  -0.0009950  -0.0000000
   21  -0.0000000  -0.0000000   0.0000941  -0.0000000   0.0000000  -0.0000364
   22  -0.0025598   0.0108402   0.0000000   0.0002955   0.0004699  -0.0000000
   23   0.0025894  -0.0056558  -0.0000000  -0.0002089  -0.0013201   0.0000000
   24   0.0000000   0.0000000  -0.0002661   0.0000000   0.0000000   0.0001616
   25   0.2102533   0.0127186   0.0000000  -0.0006315  -0.0013331  -0.0000000
   26   0.0127186   0.0514878   0.0000000  -0.0093009  -0.0093022  -0.0000000
   27   0.0000000   0.0000000   0.0090067  -0.0000000   0.0000000  -0.0000152
   28  -0.0006315  -0.0093009  -0.0000000   0.1005844  -0.0704362   0.0000000
   29  -0.0013331  -0.0093022   0.0000000  -0.0704362   0.1574198   0.0000000
   30  -0.0000000  -0.0000000  -0.0000152   0.0000000   0.0000000   0.0084569
   31  -0.0006680  -0.0010061  -0.0000000  -0.0127044  -0.0052044   0.0000000
   32  -0.0002527  -0.0001973   0.0000000   0.0029568   0.0018877  -0.0000000
   33   0.0000000  -0.0000000   0.0001383   0.0000000  -0.0000000   0.0001393
   34  -0.0006622  -0.0000660   0.0000000  -0.0005659  -0.0000445  -0.0000000
   35  -0.0000291   0.0000120  -0.0000000   0.0007951  -0.0000781  -0.0000000
   36  -0.0000000  -0.0000000  -0.0000371   0.0000000  -0.0000000   0.0001395
           31          32          33          34          35          36
    1  -0.0004847   0.0037265   0.0000000  -0.0265815  -0.0156529   0.0000000
    2   0.0014988   0.0008880   0.0000000  -0.0048901  -0.0013355   0.0000000
    3   0.0000000  -0.0000000   0.0035179  -0.0000000  -0.0000000   0.0018413
    4  -0.0000453  -0.0001750  -0.0000000   0.0033247   0.0002948  -0.0000000
    5  -0.0000737  -0.0002270  -0.0000000  -0.0021679  -0.0019927  -0.0000000
    6  -0.0000000   0.0000000  -0.0010153   0.0000000  -0.0000000   0.0026193
    7  -0.0024521  -0.0000416  -0.0000000  -0.0006464  -0.0000274  -0.0000000
    8   0.0025801   0.0027003   0.0000000   0.0001267  -0.0003920  -0.0000000
    9  -0.0000000   0.0000000   0.0032595   0.0000000   0.0000000  -0.0006943
   10  -0.0156421  -0.0121418   0.0000000   0.0023491   0.0005865   0.0000000
   11  -0.0272506  -0.0182377   0.0000000   0.0026634  -0.0016292  -0.0000000
   12   0.0000000  -0.0000000   0.0025664  -0.0000000   0.0000000   0.0025783
   13  -0.0530147  -0.0464846  -0.0000000  -0.0274468   0.0124612   0.0000000
   14  -0.0453530  -0.1206472  -0.0000000   0.0020313   0.0008555   0.0000000
   15  -0.0000000   0.0000000  -0.0185151  -0.0000000   0.0000000   0.0014708
   16   0.0028636  -0.0121261   0.0000000  -0.0663488   0.0003236  -0.0000000
   17   0.0023716  -0.0353529  -0.0000000  -0.0002777  -0.0211656  -0.0000000
   18   0.0000000  -0.0000000   0.0018392  -0.0000000  -0.0000000  -0.0199230
   19   0.0002992  -0.0002619  -0.0000000  -0.0027560  -0.0105347   0.0000000
   20   0.0004497  -0.0011543  -0.0000000  -0.0027495  -0.0077277   0.0000000
   21  -0.0000000   0.0000000   0.0001636  -0.0000000   0.0000000   0.0001770
   22  -0.0001944  -0.0006083  -0.0000000  -0.0006362  -0.0009503   0.0000000
   23  -0.0005981  -0.0011703  -0.0000000  -0.0001816  -0.0002711   0.0000000
   24   0.0000000  -0.0000000  -0.0000553   0.0000000  -0.0000000   0.0001142
   25  -0.0006680  -0.0002527   0.0000000  -0.0006622  -0.0000291  -0.0000000
   26  -0.0010061  -0.0001973  -0.0000000  -0.0000660   0.0000120  -0.0000000
   27  -0.0000000   0.0000000   0.0001383   0.0000000  -0.0000000  -0.0000371
   28  -0.0127044   0.0029568   0.0000000  -0.0005659   0.0007951   0.0000000
   29  -0.0052044   0.0018877  -0.0000000  -0.0000445  -0.0000781  -0.0000000
   30   0.0000000  -0.0000000   0.0001393  -0.0000000  -0.0000000   0.0001395
   31   0.0863638   0.0619807  -0.0000000  -0.0043208   0.0106051  -0.0000000
   32   0.0619807   0.1790471   0.0000000   0.0034279  -0.0075364  -0.0000000
   33  -0.0000000   0.0000000   0.0076745   0.0000000   0.0000000   0.0002871
   34  -0.0043208   0.0034279   0.0000000   0.1242906   0.0021282   0.0000000
   35   0.0106051  -0.0075364   0.0000000   0.0021282   0.0412608  -0.0000000
   36  -0.0000000  -0.0000000   0.0002871   0.0000000  -0.0000000   0.0114269
 **********************************************************************
 **                                                                  **
 **                       VIBRATIONAL ANALYSIS                       **
 **                       --------------------                       **
 **                                                                  **
 **        VIBRATIONAL FREQUENCIES (CM**-1) AND NORMAL MODES         **
 **     FORCE CONSTANTS (mDYN/ANGSTROM) AND REDUCED MASSES (AMU)     **
 **                  INFRARED INTENSITIES (KM/MOL)                   **
 **                                                                  **
 **********************************************************************


 Mode:                 1                      2                      3
 Frequency:        38.43                  41.25                  66.53
 Force Cnst:      0.0600                 0.0554                 0.0984
 Red. Mass:      68.9333                55.2445                37.7328
 IR Active:          YES                    YES                    YES
 IR Intens:        0.001                  0.005                  0.001
 Raman Active:       YES                    YES                    YES
               X      Y      Z        X      Y      Z        X      Y      Z
 C         -0.000 -0.000  0.031   -0.000 -0.000 -0.238   -0.000 -0.000 -0.136
 C          0.000  0.000  0.157   -0.000  0.000 -0.149    0.000  0.000  0.121
 C          0.000  0.000  0.021    0.000  0.000  0.036    0.000  0.000  0.038
 C         -0.000  0.000 -0.059    0.000  0.000 -0.079    0.000  0.000  0.002
 C          0.000  0.000  0.105    0.000  0.000 -0.051    0.000  0.000 -0.021
 C         -0.000 -0.000 -0.005    0.000  0.000 -0.048   -0.000 -0.000 -0.077
 Cl        -0.000 -0.000 -0.038   -0.000 -0.000 -0.602   -0.000 -0.000 -0.661
 Cl        -0.000  0.000  0.490   -0.000  0.000 -0.307   -0.000  0.000  0.673
 Br         0.000 -0.000 -0.006    0.000 -0.000  0.508    0.000 -0.000 -0.189
 Br        -0.000  0.000 -0.465   -0.000 -0.000 -0.375   -0.000 -0.000  0.101
 Br         0.000 -0.000  0.657    0.000  0.000 -0.019    0.000  0.000 -0.096
 I         -0.000  0.000 -0.264    0.000  0.000  0.230   -0.000  0.000  0.118
 TransDip  -0.000  0.000 -0.001    0.000  0.000  0.002   -0.000  0.000  0.001

 Mode:                 4                      5                      6
 Frequency:       123.55                 143.63                 154.80
 Force Cnst:      0.5549                 0.8393                 1.0285
 Red. Mass:      61.6951                69.0504                72.8471
 IR Active:          YES                    YES                    YES
 IR Intens:        0.549                  0.230                  0.038
 Raman Active:       YES                    YES                    YES
               X      Y      Z        X      Y      Z        X      Y      Z
 C         -0.071 -0.257 -0.000    0.046 -0.149  0.000   -0.030  0.082 -0.000
 C         -0.099 -0.195 -0.000   -0.000 -0.136 -0.000   -0.030  0.106 -0.000
 C         -0.065 -0.154  0.000    0.040 -0.120 -0.000    0.002  0.108 -0.000
 C          0.000 -0.189  0.000    0.088 -0.193  0.000   -0.029  0.135 -0.000
 C         -0.025 -0.275  0.000    0.069 -0.172  0.000    0.008  0.115 -0.000
 C         -0.062 -0.262 -0.000    0.120 -0.153  0.000   -0.029  0.070 -0.000
 Cl        -0.052 -0.249  0.000   -0.012 -0.203 -0.000   -0.067  0.074  0.000
 Cl        -0.210 -0.159 -0.000   -0.187 -0.054  0.000   -0.104  0.153 -0.000
 Br        -0.097  0.072  0.000   -0.015  0.579 -0.000   -0.011  0.054  0.000
 Br         0.326 -0.016  0.000   -0.134 -0.395 -0.000   -0.621 -0.221  0.000
 Br         0.152 -0.405 -0.000   -0.350 -0.016  0.000    0.640 -0.172 -0.000
 I         -0.134  0.456  0.000    0.331  0.054 -0.000    0.053  0.089  0.000
 TransDip   0.003  0.023 -0.000   -0.009  0.012 -0.000   -0.001 -0.006  0.000

 Mode:                 7                      8                      9
 Frequency:       159.64                 166.06                 191.57
 Force Cnst:      0.2058                 1.0644                 0.9621
 Red. Mass:      13.7061                65.5108                44.4972
 IR Active:          YES                    YES                    YES
 IR Intens:        0.299                  0.018                  0.139
 Raman Active:       YES                    YES                    YES
               X      Y      Z        X      Y      Z        X      Y      Z
 C         -0.000  0.000  0.349   -0.121  0.046  0.000    0.020 -0.096 -0.000
 C         -0.000  0.000  0.358   -0.160  0.138 -0.000    0.048  0.019 -0.000
 C         -0.000  0.000  0.412   -0.214  0.097 -0.000    0.232  0.072  0.000
 C          0.000  0.000  0.434   -0.124  0.067 -0.000    0.198  0.047  0.000
 C          0.000  0.000  0.431   -0.058 -0.036  0.000    0.171  0.043 -0.000
 C         -0.000  0.000  0.400    0.029 -0.009  0.000    0.060 -0.064 -0.000
 Cl        -0.000  0.000 -0.131   -0.407 -0.116 -0.000   -0.387 -0.369  0.000
 Cl        -0.000  0.000 -0.126   -0.343  0.216  0.000   -0.458  0.268 -0.000
 Br        -0.000 -0.000 -0.065   -0.275 -0.387  0.000    0.412 -0.139 -0.000
 Br        -0.000 -0.000 -0.065    0.000  0.222  0.000    0.020 -0.154  0.000
 Br         0.000  0.000 -0.055   -0.061 -0.054 -0.000   -0.014  0.233  0.000
 I          0.000  0.000 -0.040    0.476  0.080 -0.000   -0.097  0.063 -0.000
 TransDip   0.000 -0.000 -0.018    0.003 -0.003 -0.000   -0.012  0.001  0.000

 Mode:                10                     11                     12
 Frequency:       224.54                 238.31                 285.56
 Force Cnst:      1.9103                 1.2060                 1.6358
 Red. Mass:      64.3085                36.0425                34.0455
 IR Active:          YES                    YES                    YES
 IR Intens:        0.004                  0.007                  0.080
 Raman Active:       YES                    YES                    YES
               X      Y      Z        X      Y      Z        X      Y      Z
 C          0.114 -0.139  0.000   -0.011  0.003  0.000    0.010  0.320  0.000
 C          0.132  0.022  0.000    0.016  0.016  0.000    0.069  0.374  0.000
 C          0.164  0.079 -0.000   -0.012 -0.002 -0.000   -0.032  0.188 -0.000
 C         -0.126  0.171 -0.000   -0.003  0.029 -0.000    0.038  0.049 -0.000
 C         -0.137 -0.157 -0.000    0.012  0.019 -0.000   -0.005  0.012 -0.000
 C         -0.022 -0.110  0.000    0.027 -0.015  0.000    0.096  0.170  0.000
 Cl         0.143 -0.155 -0.000   -0.590 -0.385  0.000   -0.315  0.296 -0.000
 Cl         0.020  0.089 -0.000    0.628 -0.285 -0.000    0.297  0.503 -0.000
 Br         0.434  0.054  0.000   -0.002  0.067  0.000    0.032 -0.020  0.000
 Br        -0.308  0.458  0.000   -0.066  0.082  0.000    0.115 -0.220  0.000
 Br        -0.251 -0.451 -0.000    0.036  0.077 -0.000   -0.111 -0.265  0.000
 I          0.021 -0.007 -0.000    0.006  0.039 -0.000   -0.034 -0.011 -0.000
 TransDip  -0.001  0.001 -0.000    0.002  0.002 -0.000   -0.000 -0.009 -0.000

 Mode:                13                     14                     15
 Frequency:       318.07                 319.69                 329.57
 Force Cnst:      0.7327                 1.8065                 0.7947
 Red. Mass:      12.2922                30.0006                12.4192
 IR Active:          YES                    YES                    YES
 IR Intens:        0.089                  0.002                  0.016
 Raman Active:       YES                    YES                    YES
               X      Y      Z        X      Y      Z        X      Y      Z
 C          0.000 -0.000  0.214   -0.328  0.181 -0.000   -0.000  0.000  0.523
 C          0.000  0.000 -0.320   -0.276 -0.168 -0.000   -0.000 -0.000  0.477
 C          0.000  0.000 -0.564   -0.062 -0.077 -0.000   -0.000 -0.000 -0.026
 C          0.000  0.000 -0.242   -0.077 -0.047  0.000   -0.000 -0.000 -0.520
 C          0.000 -0.000  0.348   -0.113  0.083  0.000   -0.000  0.000 -0.450
 C          0.000 -0.000  0.589   -0.188  0.107  0.000   -0.000  0.000  0.099
 Cl         0.000 -0.000 -0.042   -0.308  0.525  0.000   -0.000  0.000 -0.086
 Cl         0.000  0.000  0.056   -0.157 -0.470  0.000   -0.000 -0.000 -0.076
 Br        -0.000  0.000  0.034    0.219  0.010  0.000    0.000  0.000  0.002
 Br        -0.000 -0.000  0.014    0.040 -0.014 -0.000    0.000 -0.000  0.032
 Br         0.000  0.000 -0.022    0.010 -0.038 -0.000    0.000  0.000  0.027
 I         -0.000 -0.000 -0.023    0.060  0.003 -0.000    0.000  0.000 -0.003
 TransDip   0.000  0.000 -0.010    0.001 -0.001 -0.000   -0.000  0.000  0.004

 Mode:                16                     17                     18
 Frequency:       545.84                 575.27                 581.60
 Force Cnst:      2.5246                 2.3499                 2.5131
 Red. Mass:      14.3816                12.0521                12.6100
 IR Active:          YES                    YES                    YES
 IR Intens:       26.043                  0.262                  4.556
 Raman Active:       YES                    YES                    YES
               X      Y      Z        X      Y      Z        X      Y      Z
 C          0.198  0.045 -0.000    0.000  0.000 -0.327    0.420  0.270  0.000
 C          0.174  0.006 -0.000    0.000 -0.000 -0.279    0.424 -0.145 -0.000
 C          0.265  0.091  0.000    0.000 -0.000  0.562    0.115 -0.355 -0.000
 C          0.486  0.037 -0.000   -0.000 -0.000 -0.252   -0.210 -0.188  0.000
 C          0.528 -0.097 -0.000   -0.000  0.000 -0.305   -0.236  0.199 -0.000
 C          0.497 -0.097  0.000    0.000  0.000  0.584    0.132  0.444 -0.000
 Cl        -0.095  0.131  0.000   -0.000 -0.000  0.021   -0.079 -0.035 -0.000
 Cl        -0.085 -0.130 -0.000   -0.000  0.000  0.020   -0.103 -0.027  0.000
 Br        -0.086 -0.016 -0.000    0.000  0.000 -0.016   -0.024  0.019  0.000
 Br        -0.057  0.045  0.000    0.000  0.000  0.007    0.011  0.019 -0.000
 Br        -0.040 -0.033  0.000    0.000 -0.000  0.007    0.011 -0.027  0.000
 I         -0.039  0.004 -0.000   -0.000 -0.000 -0.009   -0.009 -0.011  0.000
 TransDip   0.163 -0.001 -0.000    0.000  0.000 -0.016    0.066  0.018  0.000

 Mode:                19                     20                     21
 Frequency:       590.76                 620.35                 673.68
 Force Cnst:      2.4829                 3.4139                 3.2133
 Red. Mass:      12.0748                15.0566                12.0170
 IR Active:          YES                    YES                    YES
 IR Intens:        0.016                 44.761                  0.106
 Raman Active:       YES                    YES                    YES
               X      Y      Z        X      Y      Z        X      Y      Z
 C          0.000  0.000 -0.481   -0.003  0.259  0.000   -0.000 -0.000 -0.431
 C          0.000 -0.000  0.468   -0.078  0.302 -0.000    0.000 -0.000  0.459
 C          0.000 -0.000  0.044    0.032  0.462 -0.000    0.000 -0.000 -0.429
 C         -0.000 -0.000 -0.520    0.057  0.465  0.000    0.000 -0.000  0.390
 C         -0.000  0.000  0.523    0.011  0.404 -0.000    0.000  0.000 -0.359
 C          0.000  0.000 -0.040   -0.053  0.356  0.000   -0.000  0.000  0.373
 Cl        -0.000 -0.000  0.035    0.101 -0.188 -0.000   -0.000  0.000  0.015
 Cl        -0.000 -0.000 -0.033   -0.071 -0.216  0.000    0.000  0.000 -0.017
 Br        -0.000  0.000 -0.001   -0.012 -0.017  0.000   -0.000  0.000  0.006
 Br         0.000  0.000  0.013    0.034 -0.066 -0.000   -0.000  0.000 -0.005
 Br         0.000 -0.000 -0.013   -0.033 -0.073  0.000   -0.000 -0.000  0.004
 I         -0.000 -0.000  0.000    0.002 -0.005 -0.000    0.000 -0.000 -0.003
 TransDip   0.000  0.000  0.004   -0.006  0.214 -0.000    0.000 -0.000 -0.010

 Mode:                22                     23                     24
 Frequency:       791.26                 835.97                1042.11
 Force Cnst:      4.6274                 5.2559                 7.7787
 Red. Mass:      12.5444                12.7648                12.1572
 IR Active:          YES                    YES                    YES
 IR Intens:        1.516                  0.865                  0.670
 Raman Active:       YES                    YES                    YES
               X      Y      Z        X      Y      Z        X      Y      Z
 C          0.009 -0.295  0.000   -0.349  0.293  0.000    0.265 -0.256  0.000
 C          0.160 -0.315 -0.000   -0.321 -0.283  0.000    0.232  0.432 -0.000
 C          0.557 -0.026 -0.000   -0.069 -0.240 -0.000   -0.409 -0.005  0.000
 C          0.149  0.229 -0.000    0.338 -0.356 -0.000    0.247 -0.359 -0.000
 C          0.022  0.306 -0.000    0.292  0.363 -0.000    0.178  0.255  0.000
 C         -0.539 -0.051  0.000   -0.031  0.245  0.000   -0.403 -0.041  0.000
 Cl        -0.055  0.062 -0.000    0.062 -0.099 -0.000   -0.022  0.031 -0.000
 Cl         0.031  0.059  0.000    0.043  0.095 -0.000   -0.027 -0.052  0.000
 Br        -0.056 -0.004  0.000    0.008 -0.002  0.000    0.015  0.001  0.000
 Br         0.007 -0.006  0.000   -0.020  0.033  0.000   -0.010  0.014  0.000
 Br        -0.016 -0.022 -0.000   -0.014 -0.034  0.000   -0.005 -0.009 -0.000
 I          0.013  0.001 -0.000    0.001  0.002 -0.000    0.003 -0.000 -0.000
 TransDip   0.028 -0.028 -0.000   -0.030 -0.004  0.000   -0.025  0.009 -0.000

 Mode:                25                     26                     27
 Frequency:      1155.00                1231.53                1307.40
 Force Cnst:      9.5844                10.7232                12.1158
 Red. Mass:      12.1942                12.0002                12.0305
 IR Active:          YES                    YES                    YES
 IR Intens:        1.727                  0.303                130.026
 Raman Active:       YES                    YES                    YES
               X      Y      Z        X      Y      Z        X      Y      Z
 C          0.188 -0.427  0.000   -0.340 -0.221  0.000   -0.159 -0.382  0.000
 C         -0.143 -0.301  0.000    0.365 -0.164  0.000   -0.197  0.337  0.000
 C         -0.380 -0.068  0.000   -0.024  0.379  0.000    0.427  0.108 -0.000
 C         -0.241  0.288  0.000   -0.360 -0.214  0.000   -0.079 -0.422  0.000
 C          0.179  0.468 -0.000    0.398 -0.178 -0.000   -0.284  0.304  0.000
 C          0.350 -0.027 -0.000   -0.037  0.405 -0.000    0.350  0.046 -0.000
 Cl        -0.029  0.049 -0.000   -0.001 -0.001 -0.000    0.002  0.018 -0.000
 Cl         0.021  0.042 -0.000    0.001 -0.001 -0.000    0.005 -0.019 -0.000
 Br         0.017  0.002 -0.000   -0.000  0.001 -0.000   -0.011 -0.002 -0.000
 Br         0.010 -0.013 -0.000    0.000 -0.001  0.000   -0.001  0.008  0.000
 Br        -0.009 -0.019  0.000    0.000 -0.001  0.000    0.003 -0.004  0.000
 I         -0.005  0.000  0.000    0.000  0.000  0.000   -0.001 -0.000 -0.000
 TransDip  -0.016 -0.039  0.000   -0.004  0.017  0.000    0.365 -0.017  0.000

 Mode:                28                     29                     30
 Frequency:      1313.54                1504.48                1507.50
 Force Cnst:     12.2471                16.0055                16.0686
 Red. Mass:      12.0475                12.0018                12.0009
 IR Active:          YES                    YES                    YES
 IR Intens:      197.516                  0.150                  0.018
 Raman Active:       YES                    YES                    YES
               X      Y      Z        X      Y      Z        X      Y      Z
 C          0.364 -0.222 -0.000   -0.470 -0.158  0.000    0.075  0.318 -0.000
 C         -0.302 -0.316  0.000    0.482 -0.063 -0.000    0.187 -0.343  0.000
 C         -0.109  0.367  0.000   -0.255 -0.069 -0.000   -0.072  0.538  0.000
 C          0.371 -0.116 -0.000    0.436  0.186 -0.000   -0.055 -0.303 -0.000
 C         -0.292 -0.266  0.000   -0.418  0.055  0.000   -0.173  0.282  0.000
 C         -0.038  0.413  0.000    0.207  0.048 -0.000    0.040 -0.491  0.000
 Cl        -0.021  0.018 -0.000    0.005  0.001 -0.000   -0.002 -0.002  0.000
 Cl         0.017  0.024 -0.000   -0.005  0.001 -0.000   -0.002  0.003  0.000
 Br         0.003 -0.004  0.000    0.000  0.000  0.000    0.000 -0.002 -0.000
 Br        -0.006  0.004  0.000   -0.001 -0.001  0.000    0.000  0.000 -0.000
 Br         0.005  0.006  0.000    0.001 -0.000 -0.000    0.001 -0.000 -0.000
 I          0.000 -0.002 -0.000    0.001  0.000 -0.000   -0.000  0.001  0.000
 TransDip  -0.014 -0.450  0.000   -0.012 -0.001  0.000    0.004  0.001 -0.000

 STANDARD THERMODYNAMIC QUANTITIES AT   298.15 K  AND     1.00 ATM

   This Molecule has  0 Imaginary Frequencies
   Zero point vibrational energy:       24.413 kcal/mol

   Atom    1 Element C  Has Mass   12.00000
   Atom    2 Element C  Has Mass   12.00000
   Atom    3 Element C  Has Mass   12.00000
   Atom    4 Element C  Has Mass   12.00000
   Atom    5 Element C  Has Mass   12.00000
   Atom    6 Element C  Has Mass   12.00000
   Atom    7 Element Cl Has Mass   34.96885
   Atom    8 Element Cl Has Mass   34.96885
   Atom    9 Element Br Has Mass   78.91830
   Atom   10 Element Br Has Mass   78.91830
   Atom   11 Element Br Has Mass   78.91830
   Atom   12 Element I  Has Mass  126.90440
   Molecular Mass:   505.597000 amu
   Principal axes and moments of inertia in amu*Bohr^2:
                             1           2           3
    Eigenvalues --     6242.66173 10920.69194 17163.35367
          X               0.99996     0.00922     0.00000
          Y              -0.00922     0.99996     0.00000
          Z              -0.00000    -0.00000     1.00000
   Rotational Symmetry Number is   1
   The Molecule is an Asymmetric Top
   Translational Enthalpy:        0.889 kcal/mol
   Rotational Enthalpy:           0.889 kcal/mol
   Vibrational Enthalpy:         30.798 kcal/mol
   gas constant (RT):             0.592 kcal/mol
   Translational Entropy:        44.548  cal/mol.K
   Rotational Entropy:           35.413  cal/mol.K
   Vibrational Entropy:          42.963  cal/mol.K

   Total Enthalpy:               33.168 kcal/mol
   Total Entropy:               122.925  cal/mol.K

 ======================================================================

 STANDARD THERMODYNAMIC QUANTITIES FOR ANHARMONIC VIBRATION -- TOSH

   Zero point vibrational energy: ************ kcal/mol

   Vibrational Enthalpy:       Infinity kcal/mol
   Vibrational Entropy:             NaN  cal/mol.K

   Total Enthalpy:             Infinity kcal/mol
   Total Entropy:                   NaN  cal/mol.K

 ======================================================================

 STANDARD THERMODYNAMIC QUANTITIES FOR ANHARMONIC VIBRATION -- VPT2

   Zero point vibrational energy: ************ kcal/mol

   Vibrational Enthalpy:       Infinity kcal/mol
   Vibrational Entropy:             NaN  cal/mol.K

   Total Enthalpy:             Infinity kcal/mol
   Total Entropy:                   NaN  cal/mol.K

 ======================================================================

Archival summary:
1\1\garfield\FREQ\ProcedureUnspecified\BasisUnspecified\1r3l26\taweetha\SatNov3021:51:402019SatNov3021:51:402019\0\\#,FREQ,ProcedureUnspecified,BasisUnspecified,\\0,1\I\C,1,2.12748\C,2,1.4034,1,119.618\C,3,1.40284,2,120.428,1,180,0\C,4,1.40141,3,120.015,2,0,0\C,5,1.4026,4,119.922,3,-0,0\C,6,1.40501,5,119.94,4,0,0\Cl,4,1.73756,3,119.664,2,-180,0\Cl,3,1.73854,2,120.82,1,-0,0\Br,5,1.89987,4,119.338,3,-180,0\Br,6,1.90073,5,119.684,4,-180,0\Br,7,1.90214,6,119.328,5,-180,0\\\@

 Total job time:  1261.58s(wall), 4905.62s(cpu) 
 Sat Nov 30 21:51:40 2019

        *************************************************************
        *                                                           *
        *  Thank you very much for using Q-Chem.  Have a nice day.  *
        *                                                           *
        *************************************************************
