# Supplementary material for: Geometric and energetic data from quantum chemical calculations of halobenzenes and xylenes
Source: Data Brief. 2020 Mar 5;30:105386. doi: 10.1016/j.dib.2020.105386 (PMC7114895; doi:10.1016/j.dib.2020.105386)
Supplement: Supplementary file 1 [file mmc1.zip › halobenzene/B3LYP/ClClBrBrClI.out]

                  Welcome to Q-Chem
     A Quantum Leap Into The Future Of Chemistry


 Q-Chem 5.2 (devel), Q-Chem, Inc., Pleasanton, CA (2019)

 Yihan Shao,  Zhengting Gan,  E. Epifanovsky,  A. T. B. Gilbert,  M. Wormit,  
 J. Kussmann,  A. W. Lange,  A. Behn,  Jia Deng,  Xintian Feng,  D. Ghosh,  
 M. Goldey,  P. R. Horn,  L. D. Jacobson,  I. Kaliman,  T. Kus,  A. Landau,  
 Jie Liu,  E. I. Proynov,  R. M. Richard,  R. P. Steele,  E. J. Sundstrom,  
 H. L. Woodcock III,  P. M. Zimmerman,  D. Zuev,  B. Albrecht,  E. Alguire,  
 S. A. Baeppler,  D. Barton,  Z. Benda,  Y. A. Bernard,  E. J. Berquist,  
 K. B. Bravaya,  H. Burton,  D. Casanova,  Chun-Min Chang,  Yunqing Chen,  
 A. Chien,  K. D. Closser,  M. P. Coons,  S. Coriani,  S. Dasgupta,  
 A. L. Dempwolff,  M. Diedenhofen,  Hainam Do,  R. G. Edgar,  Po-Tung Fang,  
 S. Faraji,  S. Fatehi,  Qingguo Feng,  K. D. Fenk,  J. Fosso-Tande,  
 J. Gayvert,  Qinghui Ge,  A. Ghysels,  G. Gidofalvi,  J. Gomes,  
 J. Gonthier,  A. Gunina,  D. Hait,  M. W. D. Hanson-Heine,  
 P. H. P. Harbach,  A. W. Hauser,  M. F. Herbst,  J. E. Herr,  
 E. G. Hohenstein,  Z. C. Holden,  Kerwin Hui,  B. C. Huynh,  T.-C. Jagau,  
 Hyunjun Ji,  B. Kaduk,  K. Khistyaev,  Jaehoon Kim,  P. Klunzinger,  K. Koh,  
 D. Kosenkov,  L. Koulias,  T. Kowalczyk,  C. M. Krauter,  A. Kunitsa,  
 Ka Un Lao,  A. Laurent,  K. V. Lawler,  Joonho Lee,  D. Lefrancois,  
 S. Lehtola,  D. S. Levine,  Yi-Pei Li,  You-Sheng Lin,  Fenglai Liu,  
 E. Livshits,  A. Luenser,  P. Manohar,  E. Mansoor,  S. F. Manzer,  
 Shan-Ping Mao,  Yuezhi Mao,  N. Mardirossian,  A. V. Marenich,  
 T. Markovich,  L. A. Martinez-Martinez,  S. A. Maurer,  N. J. Mayhall,  
 S. C. McKenzie,  J.-M. Mewes,  P. Morgante,  A. F. Morrison,  
 J. W. Mullinax,  K. Nanda,  T. S. Nguyen-Beck,  R. Olivares-Amaya,  
 J. A. Parkhill,  Zheng Pei,  T. M. Perrine,  F. Plasser,  P. Pokhilko,  
 S. Prager,  A. Prociuk,  E. Ramos,  D. R. Rehn,  F. Rob,  M. Scheurer,  
 M. Schneider,  N. Sergueev,  S. M. Sharada,  S. Sharma,  D. W. Small,  
 T. Stauch,  T. Stein,  Yu-Chuan Su,  A. J. W. Thom,  A. Tkatchenko,  
 T. Tsuchimochi,  N. M. Tubman,  L. Vogt,  M. L. Vidal,  O. Vydrov,  
 M. A. Watson,  J. Wenzel,  M. de Wergifosse,  T. A. Wesolowski,  A. White,  
 J. Witte,  A. Yamada,  Jun Yang,  K. Yao,  S. Yeganeh,  S. R. Yost,  
 Zhi-Qiang You,  A. Zech,  Igor Ying Zhang,  Xing Zhang,  Yan Zhao,  
 Ying Zhu,  B. R. Brooks,  G. K. L. Chan,  C. J. Cramer,  M. S. Gordon,  
 W. J. Hehre,  A. Klamt,  M. W. Schmidt,  C. D. Sherrill,  D. G. Truhlar,  
 A. Aspuru-Guzik,  R. Baer,  A. T. Bell,  N. A. Besley,  Jeng-Da Chai,  
 A. E. DePrince, III,  R. A. DiStasio Jr.,  A. Dreuw,  B. D. Dunietz,  
 T. R. Furlani,  Chao-Ping Hsu,  Yousung Jung,  Jing Kong,  D. S. Lambrecht,  
 WanZhen Liang,  C. Ochsenfeld,  V. A. Rassolov,  L. V. Slipchenko,  
 J. E. Subotnik,  T. Van Voorhis,  J. M. Herbert,  A. I. Krylov,  
 P. M. W. Gill,  M. Head-Gordon

 Contributors to earlier versions of Q-Chem not listed above: 
 R. D. Adamson,  B. Austin,  J. Baker,  G. J. O. Beran,  K. Brandhorst,  
 S. T. Brown,  E. F. C. Byrd,  A. K. Chakraborty,  C.-L. Cheng,  
 Siu Hung Chien,  D. M. Chipman,  D. L. Crittenden,  H. Dachsel,  
 R. J. Doerksen,  A. D. Dutoi,  L. Fusti-Molnar,  W. A. Goddard III,  
 A. Golubeva-Zadorozhnaya,  S. R. Gwaltney,  G. Hawkins,  A. Heyden,  
 S. Hirata,  G. Kedziora,  F. J. Keil,  C. Kelley,  Jihan Kim,  R. A. King,  
 R. Z. Khaliullin,  P. P. Korambath,  W. Kurlancheek,  A. M. Lee,  M. S. Lee,  
 S. V. Levchenko,  Ching Yeh Lin,  D. Liotard,  R. C. Lochan,  I. Lotan,  
 P. E. Maslen,  N. Nair,  D. P. O'Neill,  D. Neuhauser,  E. Neuscamman,  
 C. M. Oana,  R. Olson,  B. Peters,  R. Peverati,  P. A. Pieniazek,  
 Y. M. Rhee,  J. Ritchie,  M. A. Rohrdanz,  E. Rosta,  N. J. Russ,  
 H. F. Schaefer III,  N. E. Schultz,  N. Shenvi,  A. C. Simmonett,  A. Sodt,  
 D. Stuck,  K. S. Thanthiriwatte,  V. Vanovschi,  Tao Wang,  A. Warshel,  
 C. F. Williams,  Q. Wu,  X. Xu,  W. Zhang

 Please cite Q-Chem as follows:
 Y. Shao et al., Mol. Phys. 113, 184-215 (2015)
 DOI: 10.1080/00268976.2014.952696

 Q-Chem 5.2.1 for Intel X86 EM64T Linux

 Parts of Q-Chem use Armadillo 8.300.2 (Tropical Shenanigans).
 http://arma.sourceforge.net/

 Q-Chem begins on Sat Nov 30 21:51:40 2019  

Host: 
0

     Scratch files written to /scratch/taweetham/qchem32493//
NAlpha2: 210
NElect   210
Mult     1

Checking the input file for inconsistencies... 	...done.

--------------------------------------------------------------
User input:
--------------------------------------------------------------
$MOLECULE
0 1
C   
C	1	CC
C	2	CC	1	120.0		
C	3	CC	2	120.0	1	0.0
C	4	CC	3	120.0	2	0.0	
C	5 	CC	4	120.0	3	0.0
Cl	1	CCl	2	120.0	3	180.0
Cl	2	CCl	3	120.0	4	180.0
Br	3	CBr	4	120.0	5	180.0
Br	4	CBr	5	120.0	6	180.0
Cl	5	CCl	6	120.0	1	180.0
I	6	CI	1	120.0	2	180.0

CC=1.39483
CH=1.08673
CF=1.33960
CCl=1.72090
CBr=1.89068
CI=2.07886
$END

$REM
   JOB_TYPE	OPTIMIZATION
   BASIS	6-311++G**
   METHOD	B3LYP
   MEM_TOTAL	64000
   SYM_IGNORE	TRUE
$END

--------------------------------------------------------------
 ----------------------------------------------------------------
             Standard Nuclear Orientation (Angstroms)
    I     Atom           X                Y                Z
 ----------------------------------------------------------------
    1      C       0.0000000000     0.0000000000     0.0000000000
    2      C       0.0000000000     0.0000000000     1.3948300000
    3      C       1.2079582140     0.0000000000     2.0922450000
    4      C       2.4159164279     0.0000000000     1.3948300000
    5      C       2.4159164279     0.0000000000    -0.0000000000
    6      C       1.2079582140     0.0000000000    -0.6974150000
    7      Cl     -1.4903431174    -0.0000000000    -0.8604500000
    8      Cl     -1.4903431174    -0.0000000000     2.2552800000
    9      Br      1.2079582140    -0.0000000000     3.9829250000
   10      Br      4.0532933383    -0.0000000000     2.3401700000
   11      Cl      3.9062595453    -0.0000000000    -0.8604500000
   12      I       1.2079582140    -0.0000000000    -2.7762750000
 ----------------------------------------------------------------
 Nuclear Repulsion Energy =        2612.09094754 hartrees
 There are      105 alpha and      105 beta electrons
 Requested basis set is 6-311++G(d,p)
 There are 137 shells and 380 basis functions

 Total QAlloc Memory Limit  64000 MB
 Mega-Array Size       188 MB
 MEM_STATIC part       192 MB
 A cutoff of  1.0D-11 yielded   6166 shell pairs
 There are     53415 function pairs (     58786 Cartesian)
 Smallest overlap matrix eigenvalue = 2.76E-07

 Q-Chem warning in module stvman/mkSTV.C, line 318:

 Overlap eigenvalue is smaller than square root of threshold
 Use THRESH >= 12 to get rid of this warning

 Linear dependence detected in AO basis
 Tighter screening thresholds may be required for diffuse basis sets
 Use S2THRESH > 14 and THRESH = 14 in case of SCF convergence issues
 Number of orthogonalized atomic orbitals = 378
 Maximum deviation from orthogonality = 1.548E-10

 Scale SEOQF with 1.000000e-01/1.000000e-01/1.000000e-01

 Standard Electronic Orientation quadrupole field applied
 Nucleus-field energy     =    -0.0000001012 hartrees
 Guess from superposition of atomic densities
 Warning:  Energy on first SCF cycle will be non-variational
 SAD guess density has 210.000000 electrons

 -----------------------------------------------------------------------
  General SCF calculation program by
  Eric Jon Sundstrom, Paul Horn, Yuezhi Mao, Dmitri Zuev, Alec White,
  David Stuck, Shaama M.S., Shane Yost, Joonho Lee, David Small,
  Daniel Levine, Susi Lehtola, Hugh Burton, Evgeny Epifanovsky,
  Bang C. Huynh
 -----------------------------------------------------------------------
 Exchange:     0.2000 Hartree-Fock + 0.0800 Slater + 0.7200 B88
 Correlation:  0.1900 VWN1RPA + 0.8100 LYP
 Using SG-1 standard quadrature grid
 using 4 threads for integral computing
 -------------------------------------------------------
 OpenMP Integral computing Module                
 Release: version 2.0, May 2017, Q-Chem Inc. Pleasanton 
 -------------------------------------------------------
 A restricted SCF calculation will be
 performed using DIIS
 SCF converges when DIIS error is below 1.0e-08
 ---------------------------------------
  Cycle       Energy         DIIS error
 ---------------------------------------
    1  -13679.7546276617      3.02e-02  
    2  -13677.0901113152      1.89e-03  
    3  -13677.0495891383      2.35e-03  
    4  -13677.1172764865      7.94e-04  
    5  -13677.1296280057      1.34e-04  
    6  -13677.1298310164      5.56e-05  
    7  -13677.1298705905      2.51e-05  
    8  -13677.1298817902      5.42e-06  
    9  -13677.1298822400      1.79e-06  
   10  -13677.1298822852      6.61e-07  
   11  -13677.1298822910      2.74e-07  
   12  -13677.1298822930      7.71e-08  
   13  -13677.1298822928      2.36e-08  
   14  -13677.1298822945      4.00e-09  Convergence criterion met
 ---------------------------------------
 SCF time:   CPU 234.15s  wall 61.00s 
 SCF   energy in the final basis set =   -13677.1298822945
 Total energy in the final basis set =   -13677.1298822945

 --------------------------------------------------------------

                    Orbital Energies (a.u.)
 --------------------------------------------------------------

 Alpha MOs
 -- Occupied --
********-482.8577-482.8568-176.3205-165.7243-165.7222-165.7220-101.5845
********-101.5833 -62.5106 -62.5098 -56.3313 -56.3305 -56.3272 -56.3267
-56.3264 -56.3259 -35.8171 -31.3105 -31.3044 -31.3038 -22.9609 -22.9596
-22.9592 -22.9549 -22.9549 -10.2860 -10.2860 -10.2852 -10.2797 -10.2787
-10.2676  -9.4998  -9.4988  -9.4985  -8.7195  -8.7187  -7.2647  -7.2637
 -7.2635  -7.2547  -7.2537  -7.2536  -7.2534  -7.2527  -7.2523  -6.5519
 -6.5510  -6.5380  -6.5372  -6.5368  -6.5361  -6.3668  -4.7798  -4.7647
 -4.7635  -2.6626  -2.6617  -2.6589  -2.6582  -2.6580  -2.6572  -2.6470
 -2.6469  -2.6462  -2.6461  -2.0458  -2.0410  -2.0402  -2.0272  -2.0270
 -0.9711  -0.9290  -0.9039  -0.8753  -0.8369  -0.8238  -0.7708  -0.7473
 -0.6886  -0.6358  -0.6192  -0.5648  -0.5283  -0.4898  -0.4754  -0.4721
 -0.4433  -0.4295  -0.4150  -0.4017  -0.3972  -0.3624  -0.3619  -0.3583
 -0.3486  -0.3351  -0.3297  -0.3258  -0.3020  -0.2935  -0.2702  -0.2697
 -0.2624
 -- Virtual --
 -0.0886  -0.0694  -0.0654  -0.0467  -0.0197  -0.0072   0.0085   0.0102
  0.0226   0.0282   0.0320   0.0410   0.0457   0.0599   0.0639   0.0648
  0.0671   0.0696   0.0758   0.0809   0.0842   0.0868   0.0918   0.1002
  0.1003   0.1019   0.1083   0.1187   0.1262   0.1369   0.1410   0.1490
  0.1516   0.1526   0.1554   0.1611   0.1713   0.1795   0.1833   0.1953
  0.2003   0.2090   0.2105   0.2146   0.2182   0.2242   0.2264   0.2402
  0.2459   0.2526   0.2623   0.2675   0.2742   0.2795   0.2845   0.2862
  0.3095   0.3423   0.3713   0.3788   0.3890   0.3909   0.3947   0.4159
  0.4199   0.4249   0.4313   0.4362   0.4419   0.4453   0.4473   0.4549
  0.4624   0.4843   0.4868   0.4956   0.4981   0.5062   0.5135   0.5178
  0.5225   0.5409   0.5439   0.5523   0.5524   0.5676   0.5751   0.5771
  0.5830   0.5957   0.6014   0.6190   0.6217   0.6472   0.6472   0.6811
  0.7107   0.7334   0.7407   0.7467   0.7697   0.7741   0.7814   0.8024
  0.8175   0.8221   0.8245   0.8294   0.8316   0.8364   0.8519   0.8555
  0.8568   0.8676   0.8866   0.8881   0.9111   0.9288   0.9327   0.9435
  0.9564   0.9631   0.9801   1.0015   1.0106   1.0480   1.0819   1.0966
  1.1490   1.1583   1.1651   1.1982   1.2182   1.2470   1.2568   1.2606
  1.2716   1.2720   1.2923   1.3580   1.3708   1.4323   1.4404   1.4711
  1.4770   1.5114   1.5559   1.5967   1.6519   1.7289   1.7451   1.7593
  1.7764   1.8242   1.8269   1.8463   1.8485   1.9193   1.9866   2.0377
  2.0413   2.0700   2.1155   2.1461   2.1980   2.2208   2.2274   2.2514
  2.2548   2.2612   2.2641   2.2710   2.2813   2.3271   2.3459   2.3930
  2.4172   2.4567   2.4856   2.5461   2.5635   2.5761   2.6186   2.7161
  2.7295   2.8275   2.8372   2.8481   2.9944   3.0480   3.0581   3.0762
  3.1061   3.1909   3.2243   3.4134   3.4797   3.6683   3.8318   3.8754
  3.9553   3.9841   3.9946   4.0070   4.0262   4.0463   4.0605   4.0778
  4.1018   4.1559   4.2091   4.2777   4.2864   4.3701   4.4438   4.5132
  4.8106   6.0289   6.1256   6.1722   6.7004   6.8274   7.5359   7.5699
  7.6610   7.6646   7.7127   7.7951   9.7298   9.7875   9.8070  23.1858
 23.7767  23.7878  23.9345  23.9500  24.0226  25.7747  25.8144  25.8637
 26.1190  26.1392  26.2277  26.5181  26.6388  26.8022  27.9296  28.3622
 28.4316  28.4384  28.5260  28.5563  28.5563  28.6228  28.7309  47.9622
 48.0685 127.8988 127.9563 127.9801 151.7105 215.7168 215.7835 215.8061
289.7318 289.7673 289.8551 289.8671 289.9386 290.01761020.76951020.9022
********
 --------------------------------------------------------------

          Ground-State Mulliken Net Atomic Charges

     Atom                 Charge (a.u.)
  ----------------------------------------
      1 C                    -0.419604
      2 C                     0.018113
      3 C                    -0.276812
      4 C                    -0.386190
      5 C                    -0.029513
      6 C                    -0.465307
      7 Cl                    0.643995
      8 Cl                    0.577050
      9 Br                   -0.163361
     10 Br                   -0.174640
     11 Cl                    0.566255
     12 I                     0.110014
  ----------------------------------------
  Sum of atomic charges =     0.000000

 -----------------------------------------------------------------
                    Cartesian Multipole Moments
 -----------------------------------------------------------------
    Charge (ESU x 10^10)
                -0.0000
    Dipole Moment (Debye)
         X       0.1456      Y      -0.0000      Z      -0.1920
       Tot       0.2410
    Quadrupole Moments (Debye-Ang)
        XX    -134.9545     XY      -0.0000     YY    -137.4086
        XZ       0.6618     YZ      -0.0000     ZZ    -130.6652
    Octopole Moments (Debye-Ang^2)
       XXX    -537.7060    XXY      -0.0000    XYY    -184.6381
       YYY      -0.0000    XXZ     -60.2146    XYZ      -0.0000
       YYZ     -67.4290    XZZ    -172.4269    YZZ       0.0000
       ZZZ    -202.1116
    Hexadecapole Moments (Debye-Ang^3)
      XXXX   -4165.0830   XXXY      -0.0000   XXYY    -765.2820
      XYYY      -0.0000   YYYY    -168.3691   XXXZ    -331.3976
      XXYZ      -0.0000   XYYZ    -127.8059   YYYZ      -0.0000
      XXZZ   -1422.4875   XYZZ      -0.0000   YYZZ    -809.3054
      XZZZ    -366.0284   YZZZ      -0.0000   ZZZZ   -4280.9227
 -----------------------------------------------------------------
 Calculating analytic gradient of the SCF energy
 Gradient of SCF Energy
            1           2           3           4           5           6
    1  -0.0021728   0.0005569  -0.0019430  -0.0031382   0.0009168   0.0000235
    2  -0.0000000  -0.0000000   0.0000000  -0.0000000   0.0000000   0.0000000
    3  -0.0005108  -0.0016780  -0.0025444  -0.0033292  -0.0020137   0.0002246
            7           8           9          10          11          12
    1   0.0093991   0.0083017   0.0018685  -0.0048873  -0.0089680   0.0000429
    2   0.0000000  -0.0000000  -0.0000000   0.0000000   0.0000000  -0.0000000
    3   0.0005817  -0.0030978  -0.0043567  -0.0007047   0.0023671   0.0150618
 Max gradient component =       1.506E-02
 RMS gradient           =       3.983E-03
 Gradient time:  CPU 77.16 s  wall 19.39 s
 Geometry Optimization Parameters
   NAtoms,    NIC,     NZ,  NCons,   NDum,   NFix, NCnnct, MaxDiis
       12      78      12       0       0       0       0       0


** GEOMETRY OPTIMIZATION IN DELOCALIZED INTERNAL COORDINATES **
   Searching for a Minimum

   Optimization Cycle:   1

                       Coordinates (Angstroms)
     ATOM                X               Y               Z
      1  C         0.0000000000    0.0000000000    0.0000000000
      2  C         0.0000000000    0.0000000000    1.3948300000
      3  C         1.2079582140    0.0000000000    2.0922450000
      4  C         2.4159164279    0.0000000000    1.3948300000
      5  C         2.4159164279    0.0000000000    0.0000000000
      6  C         1.2079582140    0.0000000000   -0.6974150000
      7  Cl       -1.4903431174    0.0000000000   -0.8604500000
      8  Cl       -1.4903431174    0.0000000000    2.2552800000
      9  Br        1.2079582140    0.0000000000    3.9829250000
     10  Br        4.0532933383    0.0000000000    2.3401700000
     11  Cl        3.9062595453    0.0000000000   -0.8604500000
     12  I         1.2079582140    0.0000000000   -2.7762750000
   Point Group: c1    Number of degrees of freedom:    30


   Energy is -13677.129882295


 Attempting to generate delocalized internal coordinates
 Initial Hessian constructed with Jon Baker's OPTIMIZE code

 21 Hessian modes will be used to form the next step
  Hessian Eigenvalues:
     0.124424    0.201019    0.201019    0.250000    0.250000    0.250000
     0.250000    0.250000    0.250000    0.250000    0.250000    0.250000
     0.334879    0.334879    0.334879    0.426727    0.426727    0.464882
     0.464882    0.464882    0.464882

 Minimum search - taking simple RFO step
 Searching for Lamda that Minimizes Along All modes
 Value Taken    Lamda =  -0.00464168
 Step Taken.  Stepsize is  0.149823

                             Maximum     Tolerance    Cnvgd?
         Gradient           0.029739      0.000300      NO
         Displacement       0.091316      0.001200      NO
         Energy change     *********      0.000001      NO


 New Cartesian Coordinates Obtained by Inverse Iteration

 Displacement from previous Coordinates is:  0.233902
 ----------------------------------------------------------------
             Standard Nuclear Orientation (Angstroms)
    I     Atom           X                Y                Z
 ----------------------------------------------------------------
    1      C      -0.0028192365     0.0000000000    -0.0013944782
    2      C      -0.0022222488     0.0000000000     1.4014367470
    3      C       1.2103684510     0.0000000000     2.1060834709
    4      C       2.4252021790     0.0000000000     1.4029144141
    5      C       2.4243348206     0.0000000000    -0.0016216890
    6      C       1.2102529858     0.0000000000    -0.7165096043
    7      Cl     -1.5309595195     0.0000000000    -0.8209572540
    8      Cl     -1.5136262386     0.0000000000     2.2524456980
    9      Br      1.1833341215     0.0000000000     4.0077810609
   10      Br      4.0854607657     0.0000000000     2.3318703005
   11      Cl      3.9435806320     0.0000000000    -0.8392345040
   12      I       1.2096256483     0.0000000000    -2.8571241619
 ----------------------------------------------------------------
 Nuclear Repulsion Energy =        2580.54458669 hartrees
 There are      105 alpha and      105 beta electrons
 Applying Cartesian multipole field
    Component          Value
    ---------          -----
     (2,0,0)        1.00000E-11
     (0,2,0)        2.00000E-11
     (0,0,2)       -3.00000E-11
 Nucleus-field energy     =    -0.0000001036 hartrees
 Requested basis set is 6-311++G(d,p)
 There are 137 shells and 380 basis functions
 A cutoff of  1.0D-11 yielded   6115 shell pairs
 There are     53040 function pairs (     58347 Cartesian)
 Smallest overlap matrix eigenvalue = 3.04E-07

 Q-Chem warning in module stvman/mkSTV.C, line 318:

 Overlap eigenvalue is smaller than square root of threshold
 Use THRESH >= 12 to get rid of this warning

 Linear dependence detected in AO basis
 Tighter screening thresholds may be required for diffuse basis sets
 Use S2THRESH > 14 and THRESH = 14 in case of SCF convergence issues
 Number of orthogonalized atomic orbitals = 378
 Maximum deviation from orthogonality = 2.812E-10
 Guess MOs from SCF MO coefficient file

 -----------------------------------------------------------------------
  General SCF calculation program by
  Eric Jon Sundstrom, Paul Horn, Yuezhi Mao, Dmitri Zuev, Alec White,
  David Stuck, Shaama M.S., Shane Yost, Joonho Lee, David Small,
  Daniel Levine, Susi Lehtola, Hugh Burton, Evgeny Epifanovsky,
  Bang C. Huynh
 -----------------------------------------------------------------------
 Exchange:     0.2000 Hartree-Fock + 0.0800 Slater + 0.7200 B88
 Correlation:  0.1900 VWN1RPA + 0.8100 LYP
 Using SG-1 standard quadrature grid
 using 4 threads for integral computing
 -------------------------------------------------------
 OpenMP Integral computing Module                
 Release: version 2.0, May 2017, Q-Chem Inc. Pleasanton 
 -------------------------------------------------------
 A restricted SCF calculation will be
 performed using DIIS
 SCF converges when DIIS error is below 1.0e-08
 ---------------------------------------
  Cycle       Energy         DIIS error
 ---------------------------------------
    1  -13677.1287353638      4.60e-04  
    2  -13677.1304473443      2.17e-04  
    3  -13677.1292170019      3.31e-04  
    4  -13677.1313394607      2.60e-05  
    5  -13677.1313491751      1.20e-05  
    6  -13677.1313516101      3.91e-06  
    7  -13677.1313518361      1.52e-06  
    8  -13677.1313518727      3.64e-07  
    9  -13677.1313518747      1.30e-07  
   10  -13677.1313518754      6.12e-08  
   11  -13677.1313518761      1.71e-08  
   12  -13677.1313518756      3.86e-09  Convergence criterion met
 ---------------------------------------
 SCF time:   CPU 202.44s  wall 53.00s 
 SCF   energy in the final basis set =   -13677.1313518756
 Total energy in the final basis set =   -13677.1313518756

 --------------------------------------------------------------

                    Orbital Energies (a.u.)
 --------------------------------------------------------------

 Alpha MOs
 -- Occupied --
********-482.8588-482.8578-176.3229-165.7268-165.7245-165.7243-101.5846
********-101.5839 -62.5116 -62.5107 -56.3324 -56.3314 -56.3282 -56.3278
-56.3273 -56.3268 -35.8192 -31.3129 -31.3064 -31.3059 -22.9632 -22.9618
-22.9614 -22.9569 -22.9569 -10.2908 -10.2903 -10.2884 -10.2839 -10.2826
-10.2749  -9.4995  -9.4989  -9.4987  -8.7204  -8.7195  -7.2645  -7.2638
 -7.2638  -7.2544  -7.2538  -7.2536  -7.2534  -7.2528  -7.2526  -6.5528
 -6.5519  -6.5388  -6.5380  -6.5377  -6.5368  -6.3685  -4.7817  -4.7661
 -4.7651  -2.6635  -2.6625  -2.6598  -2.6589  -2.6589  -2.6581  -2.6478
 -2.6477  -2.6469  -2.6468  -2.0472  -2.0426  -2.0419  -2.0284  -2.0283
 -0.9660  -0.9253  -0.8987  -0.8717  -0.8339  -0.8231  -0.7673  -0.7464
 -0.6845  -0.6336  -0.6209  -0.5604  -0.5261  -0.4885  -0.4714  -0.4700
 -0.4424  -0.4280  -0.4129  -0.3998  -0.3937  -0.3634  -0.3603  -0.3581
 -0.3459  -0.3343  -0.3299  -0.3231  -0.3013  -0.2957  -0.2738  -0.2706
 -0.2645
 -- Virtual --
 -0.0966  -0.0725  -0.0677  -0.0558  -0.0236  -0.0073   0.0043   0.0061
  0.0213   0.0274   0.0297   0.0412   0.0451   0.0592   0.0623   0.0645
  0.0666   0.0674   0.0753   0.0799   0.0823   0.0869   0.0891   0.0998
  0.1000   0.1024   0.1083   0.1174   0.1259   0.1361   0.1402   0.1480
  0.1512   0.1519   0.1552   0.1618   0.1684   0.1786   0.1796   0.1943
  0.1984   0.2053   0.2092   0.2133   0.2146   0.2238   0.2244   0.2391
  0.2452   0.2519   0.2618   0.2668   0.2742   0.2785   0.2796   0.2840
  0.3039   0.3383   0.3722   0.3816   0.3885   0.3899   0.3973   0.4111
  0.4152   0.4260   0.4301   0.4329   0.4406   0.4418   0.4450   0.4561
  0.4619   0.4811   0.4859   0.4941   0.4982   0.5008   0.5098   0.5192
  0.5216   0.5347   0.5441   0.5475   0.5538   0.5635   0.5708   0.5740
  0.5769   0.5872   0.5994   0.6103   0.6199   0.6368   0.6450   0.6732
  0.7055   0.7333   0.7369   0.7412   0.7511   0.7760   0.7780   0.7999
  0.8159   0.8201   0.8255   0.8311   0.8325   0.8327   0.8499   0.8548
  0.8553   0.8661   0.8849   0.8868   0.9133   0.9270   0.9310   0.9404
  0.9506   0.9584   0.9728   0.9922   1.0045   1.0401   1.0660   1.0935
  1.1445   1.1527   1.1621   1.1958   1.2084   1.2389   1.2519   1.2550
  1.2654   1.2679   1.2862   1.3467   1.3629   1.4340   1.4369   1.4593
  1.4689   1.4845   1.5452   1.5884   1.6417   1.7233   1.7348   1.7451
  1.7708   1.8141   1.8184   1.8368   1.8409   1.9090   1.9844   2.0261
  2.0393   2.0609   2.1124   2.1337   2.1888   2.2111   2.2277   2.2383
  2.2445   2.2505   2.2510   2.2597   2.2786   2.3101   2.3315   2.3893
  2.4072   2.4503   2.4780   2.5382   2.5526   2.5709   2.6098   2.7135
  2.7240   2.8242   2.8315   2.8326   2.9876   3.0370   3.0452   3.0506
  3.0900   3.1695   3.2064   3.3993   3.4618   3.6438   3.8169   3.8617
  3.9535   3.9845   3.9917   4.0051   4.0182   4.0438   4.0588   4.0687
  4.0976   4.1441   4.2016   4.2706   4.2819   4.3651   4.4402   4.4890
  4.7873   6.0229   6.1142   6.1502   6.6961   6.8175   7.5344   7.5685
  7.6537   7.6591   7.7149   7.7862   9.7172   9.7799   9.8054  23.1837
 23.7494  23.7631  23.9003  23.9061  23.9799  25.7742  25.8125  25.8598
 26.0942  26.1494  26.2121  26.5022  26.6128  26.7743  27.9101  28.3564
 28.4186  28.4283  28.5237  28.5507  28.5525  28.6141  28.7213  47.9597
 48.0599 127.8935 127.9478 127.9682 151.6924 215.7027 215.7748 215.8048
289.7296 289.7656 289.8510 289.8600 289.9368 290.00841020.76671020.8914
********
 --------------------------------------------------------------

          Ground-State Mulliken Net Atomic Charges

     Atom                 Charge (a.u.)
  ----------------------------------------
      1 C                    -0.483990
      2 C                    -0.113904
      3 C                    -0.233676
      4 C                    -0.378477
      5 C                    -0.089730
      6 C                    -0.280146
      7 Cl                    0.647354
      8 Cl                    0.584624
      9 Br                   -0.159122
     10 Br                   -0.173001
     11 Cl                    0.564516
     12 I                     0.115553
  ----------------------------------------
  Sum of atomic charges =     0.000000

 -----------------------------------------------------------------
                    Cartesian Multipole Moments
 -----------------------------------------------------------------
    Charge (ESU x 10^10)
                -0.0000
    Dipole Moment (Debye)
         X       0.1644      Y       0.0000      Z      -0.1903
       Tot       0.2515
    Quadrupole Moments (Debye-Ang)
        XX    -134.8124     XY       0.0000     YY    -137.7524
        XZ       0.5451     YZ       0.0000     ZZ    -130.4687
    Octopole Moments (Debye-Ang^2)
       XXX    -536.5237    XXY       0.0000    XYY    -184.9890
       YYY       0.0000    XXZ     -58.4186    XYZ       0.0000
       YYZ     -66.1644    XZZ    -172.7516    YZZ       0.0000
       ZZZ    -200.6662
    Hexadecapole Moments (Debye-Ang^3)
      XXXX   -4209.7426   XXXY       0.0000   XXYY    -776.9501
      XYYY       0.0000   YYYY    -169.1627   XXXZ    -317.1709
      XXYZ       0.0000   XYYZ    -124.2202   YYYZ       0.0000
      XXZZ   -1452.5190   XYZZ       0.0000   YYZZ    -825.4466
      XZZZ    -363.2897   YZZZ       0.0000   ZZZZ   -4353.3753
 -----------------------------------------------------------------
 Calculating analytic gradient of the SCF energy
 Gradient of SCF Energy
            1           2           3           4           5           6
    1  -0.0045175  -0.0020970  -0.0009820   0.0009097   0.0044693   0.0002086
    2   0.0000000  -0.0000000  -0.0000000   0.0000000   0.0000000  -0.0000000
    3   0.0016900  -0.0000268   0.0003638  -0.0009690   0.0006671  -0.0018572
            7           8           9          10          11          12
    1   0.0001299   0.0008958  -0.0010389   0.0018013  -0.0001794   0.0004004
    2  -0.0000000  -0.0000000  -0.0000000  -0.0000000  -0.0000000  -0.0000000
    3   0.0035576  -0.0018272   0.0014103  -0.0012760   0.0032046  -0.0049370
 Max gradient component =       4.937E-03
 RMS gradient           =       1.780E-03
 Gradient time:  CPU 75.46 s  wall 18.96 s
 Geometry Optimization Parameters
   NAtoms,    NIC,     NZ,  NCons,   NDum,   NFix, NCnnct, MaxDiis
       12      78      12       0       0       0       0       0

 Cartesian Hessian Update
 Hessian updated using BFGS update


** GEOMETRY OPTIMIZATION IN DELOCALIZED INTERNAL COORDINATES **
   Searching for a Minimum

   Optimization Cycle:   2

                       Coordinates (Angstroms)
     ATOM                X               Y               Z
      1  C        -0.0028192365    0.0000000000   -0.0013944782
      2  C        -0.0022222488    0.0000000000    1.4014367470
      3  C         1.2103684510    0.0000000000    2.1060834709
      4  C         2.4252021790    0.0000000000    1.4029144141
      5  C         2.4243348206    0.0000000000   -0.0016216890
      6  C         1.2102529858    0.0000000000   -0.7165096043
      7  Cl       -1.5309595195    0.0000000000   -0.8209572540
      8  Cl       -1.5136262386    0.0000000000    2.2524456980
      9  Br        1.1833341215    0.0000000000    4.0077810609
     10  Br        4.0854607657    0.0000000000    2.3318703005
     11  Cl        3.9435806320    0.0000000000   -0.8392345040
     12  I         1.2096256483    0.0000000000   -2.8571241619
   Point Group: c1    Number of degrees of freedom:    30


   Energy is -13677.131351876

 Hessian updated using BFGS update

 11 Hessian modes will be used to form the next step
  Hessian Eigenvalues:
     0.132279    0.200433    0.201198    0.247988    0.302502    0.314244
     0.334895    0.426718    0.430787    0.455238    0.534384

 Minimum search - taking simple RFO step
 Searching for Lamda that Minimizes Along All modes
 Value Taken    Lamda =  -0.00066603
 Step Taken.  Stepsize is  0.042804

                             Maximum     Tolerance    Cnvgd?
         Gradient           0.012659      0.000300      NO
         Displacement       0.031540      0.001200      NO
         Energy change     -0.001470      0.000001      NO


 New Cartesian Coordinates Obtained by Inverse Iteration

 Displacement from previous Coordinates is:  0.095018
 ----------------------------------------------------------------
             Standard Nuclear Orientation (Angstroms)
    I     Atom           X                Y                Z
 ----------------------------------------------------------------
    1      C      -0.0012425688     0.0000000000    -0.0019571105
    2      C      -0.0029673535     0.0000000000     1.4028059974
    3      C       1.2113390829     0.0000000000     2.1050487628
    4      C       2.4254546396     0.0000000000     1.4040763640
    5      C       2.4235037195     0.0000000000    -0.0016789597
    6      C       1.2103824092     0.0000000000    -0.7102741599
    7      Cl     -1.5185604780     0.0000000000    -0.8475820899
    8      Cl     -1.5125421177     0.0000000000     2.2629261592
    9      Br      1.1936555417     0.0000000000     4.0048075543
   10      Br      4.0751494435     0.0000000000     2.3495192981
   11      Cl      3.9331685124     0.0000000000    -0.8624174154
   12      I       1.2051915297     0.0000000000    -2.8395844004
 ----------------------------------------------------------------
 Nuclear Repulsion Energy =        2585.19613743 hartrees
 There are      105 alpha and      105 beta electrons
 Applying Cartesian multipole field
    Component          Value
    ---------          -----
     (2,0,0)        1.00000E-11
     (0,2,0)        2.00000E-11
     (0,0,2)       -3.00000E-11
 Nucleus-field energy     =    -0.0000001037 hartrees
 Requested basis set is 6-311++G(d,p)
 There are 137 shells and 380 basis functions
 A cutoff of  1.0D-11 yielded   6122 shell pairs
 There are     53161 function pairs (     58493 Cartesian)
 Smallest overlap matrix eigenvalue = 3.02E-07

 Q-Chem warning in module stvman/mkSTV.C, line 318:

 Overlap eigenvalue is smaller than square root of threshold
 Use THRESH >= 12 to get rid of this warning

 Linear dependence detected in AO basis
 Tighter screening thresholds may be required for diffuse basis sets
 Use S2THRESH > 14 and THRESH = 14 in case of SCF convergence issues
 Number of orthogonalized atomic orbitals = 378
 Maximum deviation from orthogonality = 3.376E-10
 Guess MOs from SCF MO coefficient file

 -----------------------------------------------------------------------
  General SCF calculation program by
  Eric Jon Sundstrom, Paul Horn, Yuezhi Mao, Dmitri Zuev, Alec White,
  David Stuck, Shaama M.S., Shane Yost, Joonho Lee, David Small,
  Daniel Levine, Susi Lehtola, Hugh Burton, Evgeny Epifanovsky,
  Bang C. Huynh
 -----------------------------------------------------------------------
 Exchange:     0.2000 Hartree-Fock + 0.0800 Slater + 0.7200 B88
 Correlation:  0.1900 VWN1RPA + 0.8100 LYP
 Using SG-1 standard quadrature grid
 using 4 threads for integral computing
 -------------------------------------------------------
 OpenMP Integral computing Module                
 Release: version 2.0, May 2017, Q-Chem Inc. Pleasanton 
 -------------------------------------------------------
 A restricted SCF calculation will be
 performed using DIIS
 SCF converges when DIIS error is below 1.0e-08
 ---------------------------------------
  Cycle       Energy         DIIS error
 ---------------------------------------
    1  -13677.1311867539      1.61e-04  
    2  -13677.1315942249      5.22e-05  
    3  -13677.1315061669      8.62e-05  
    4  -13677.1316412541      1.29e-05  
    5  -13677.1316441709      4.07e-06  
    6  -13677.1316444491      1.02e-06  
    7  -13677.1316444608      6.23e-07  
    8  -13677.1316444680      1.06e-07  
    9  -13677.1316444678      3.80e-08  
   10  -13677.1316444686      1.46e-08  
   11  -13677.1316444687      7.44e-09  Convergence criterion met
 ---------------------------------------
 SCF time:   CPU 184.23s  wall 48.00s 
 SCF   energy in the final basis set =   -13677.1316444687
 Total energy in the final basis set =   -13677.1316444687

 --------------------------------------------------------------

                    Orbital Energies (a.u.)
 --------------------------------------------------------------

 Alpha MOs
 -- Occupied --
********-482.8587-482.8581-176.3223-165.7262-165.7239-165.7237-101.5847
********-101.5841 -62.5116 -62.5109 -56.3323 -56.3317 -56.3282 -56.3277
-56.3275 -56.3271 -35.8187 -31.3123 -31.3059 -31.3054 -22.9627 -22.9612
-22.9609 -22.9564 -22.9564 -10.2907 -10.2903 -10.2891 -10.2837 -10.2828
-10.2734  -9.4995  -9.4989  -9.4989  -8.7204  -8.7197  -7.2645  -7.2640
 -7.2639  -7.2544  -7.2538  -7.2538  -7.2534  -7.2528  -7.2528  -6.5528
 -6.5521  -6.5389  -6.5382  -6.5377  -6.5371  -6.3680  -4.7812  -4.7657
 -4.7646  -2.6635  -2.6627  -2.6598  -2.6592  -2.6589  -2.6583  -2.6478
 -2.6477  -2.6471  -2.6470  -2.0468  -2.0422  -2.0415  -2.0281  -2.0279
 -0.9658  -0.9241  -0.8993  -0.8722  -0.8343  -0.8232  -0.7682  -0.7468
 -0.6852  -0.6347  -0.6201  -0.5608  -0.5262  -0.4883  -0.4716  -0.4700
 -0.4427  -0.4284  -0.4122  -0.3995  -0.3945  -0.3627  -0.3607  -0.3577
 -0.3474  -0.3343  -0.3300  -0.3250  -0.3016  -0.2951  -0.2728  -0.2707
 -0.2645
 -- Virtual --
 -0.0959  -0.0718  -0.0683  -0.0544  -0.0238  -0.0073   0.0040   0.0064
  0.0203   0.0273   0.0298   0.0412   0.0450   0.0593   0.0622   0.0645
  0.0664   0.0675   0.0751   0.0800   0.0819   0.0868   0.0892   0.0999
  0.1000   0.1017   0.1081   0.1172   0.1255   0.1361   0.1398   0.1483
  0.1512   0.1519   0.1553   0.1613   0.1687   0.1790   0.1803   0.1945
  0.1991   0.2060   0.2094   0.2137   0.2147   0.2235   0.2242   0.2391
  0.2451   0.2523   0.2623   0.2666   0.2742   0.2787   0.2809   0.2837
  0.3048   0.3384   0.3717   0.3813   0.3887   0.3895   0.3960   0.4127
  0.4153   0.4245   0.4303   0.4332   0.4403   0.4413   0.4460   0.4546
  0.4625   0.4819   0.4864   0.4936   0.4979   0.5012   0.5107   0.5186
  0.5207   0.5353   0.5441   0.5482   0.5531   0.5649   0.5720   0.5746
  0.5764   0.5874   0.5997   0.6133   0.6198   0.6375   0.6448   0.6755
  0.7064   0.7324   0.7366   0.7425   0.7555   0.7759   0.7786   0.8016
  0.8163   0.8230   0.8262   0.8302   0.8326   0.8334   0.8510   0.8527
  0.8558   0.8646   0.8842   0.8864   0.9115   0.9262   0.9298   0.9403
  0.9496   0.9574   0.9727   0.9946   1.0048   1.0380   1.0699   1.0934
  1.1441   1.1517   1.1618   1.1941   1.2097   1.2430   1.2493   1.2547
  1.2636   1.2670   1.2848   1.3478   1.3646   1.4325   1.4390   1.4621
  1.4712   1.4891   1.5460   1.5899   1.6387   1.7240   1.7346   1.7484
  1.7679   1.8151   1.8182   1.8388   1.8405   1.9094   1.9847   2.0273
  2.0389   2.0612   2.1105   2.1361   2.1879   2.2121   2.2269   2.2403
  2.2465   2.2501   2.2513   2.2607   2.2790   2.3129   2.3320   2.3879
  2.4068   2.4497   2.4761   2.5380   2.5521   2.5712   2.6100   2.7130
  2.7246   2.8241   2.8319   2.8345   2.9868   3.0379   3.0453   3.0529
  3.0896   3.1706   3.2064   3.3988   3.4638   3.6447   3.8206   3.8599
  3.9539   3.9838   3.9924   4.0050   4.0197   4.0438   4.0576   4.0716
  4.0979   4.1470   4.2019   4.2710   4.2827   4.3660   4.4402   4.4923
  4.7901   6.0242   6.1163   6.1538   6.6954   6.8199   7.5345   7.5684
  7.6545   7.6604   7.7125   7.7873   9.7195   9.7793   9.8009  23.1826
 23.7549  23.7621  23.8989  23.9169  23.9840  25.7725  25.8118  25.8602
 26.1012  26.1382  26.2110  26.5038  26.6134  26.7726  27.9131  28.3577
 28.4210  28.4300  28.5242  28.5518  28.5532  28.6161  28.7229  47.9587
 48.0620 127.8947 127.9494 127.9704 151.6957 215.7054 215.7743 215.7994
289.7298 289.7655 289.8501 289.8619 289.9360 290.00961020.76541020.8942
********
 --------------------------------------------------------------

          Ground-State Mulliken Net Atomic Charges

     Atom                 Charge (a.u.)
  ----------------------------------------
      1 C                    -0.482652
      2 C                    -0.049977
      3 C                    -0.256878
      4 C                    -0.369973
      5 C                    -0.052115
      6 C                    -0.362772
      7 Cl                    0.648692
      8 Cl                    0.579642
      9 Br                   -0.161326
     10 Br                   -0.172067
     11 Cl                    0.564789
     12 I                     0.114638
  ----------------------------------------
  Sum of atomic charges =     0.000000

 -----------------------------------------------------------------
                    Cartesian Multipole Moments
 -----------------------------------------------------------------
    Charge (ESU x 10^10)
                -0.0000
    Dipole Moment (Debye)
         X       0.1708      Y      -0.0000      Z      -0.1675
       Tot       0.2392
    Quadrupole Moments (Debye-Ang)
        XX    -134.9971     XY      -0.0000     YY    -137.7279
        XZ       0.7018     YZ       0.0000     ZZ    -130.3456
    Octopole Moments (Debye-Ang^2)
       XXX    -537.2281    XXY      -0.0000    XYY    -184.8541
       YYY      -0.0000    XXZ     -58.5484    XYZ      -0.0000
       YYZ     -66.4918    XZZ    -172.0682    YZZ      -0.0000
       ZZZ    -200.5660
    Hexadecapole Moments (Debye-Ang^3)
      XXXX   -4203.1146   XXXY      -0.0000   XXYY    -774.0051
      XYYY      -0.0000   YYYY    -169.0976   XXXZ    -322.2372
      XXYZ      -0.0000   XYYZ    -125.9115   YYYZ       0.0000
      XXZZ   -1445.1226   XYZZ      -0.0000   YYZZ    -825.1294
      XZZZ    -363.7921   YZZZ       0.0000   ZZZZ   -4353.2854
 -----------------------------------------------------------------
 Calculating analytic gradient of the SCF energy
 Gradient of SCF Energy
            1           2           3           4           5           6
    1  -0.0011850  -0.0007531   0.0002958  -0.0003686   0.0016025  -0.0000833
    2  -0.0000000   0.0000000  -0.0000000  -0.0000000   0.0000000  -0.0000000
    3  -0.0008641   0.0010072   0.0003877   0.0008084  -0.0008894  -0.0000966
            7           8           9          10          11          12
    1   0.0006228   0.0001299   0.0001569   0.0002548  -0.0005951  -0.0000777
    2  -0.0000000   0.0000000   0.0000000  -0.0000000   0.0000000  -0.0000000
    3  -0.0004578   0.0003818   0.0002551   0.0011155  -0.0005685  -0.0010791
 Max gradient component =       1.603E-03
 RMS gradient           =       5.808E-04
 Gradient time:  CPU 75.74 s  wall 19.03 s
 Geometry Optimization Parameters
   NAtoms,    NIC,     NZ,  NCons,   NDum,   NFix, NCnnct, MaxDiis
       12      78      12       0       0       0       0       0

 Cartesian Hessian Update
 Hessian updated using BFGS update


** GEOMETRY OPTIMIZATION IN DELOCALIZED INTERNAL COORDINATES **
   Searching for a Minimum

   Optimization Cycle:   3

                       Coordinates (Angstroms)
     ATOM                X               Y               Z
      1  C        -0.0012425688    0.0000000000   -0.0019571105
      2  C        -0.0029673535    0.0000000000    1.4028059974
      3  C         1.2113390829    0.0000000000    2.1050487628
      4  C         2.4254546396    0.0000000000    1.4040763640
      5  C         2.4235037195    0.0000000000   -0.0016789597
      6  C         1.2103824092    0.0000000000   -0.7102741599
      7  Cl       -1.5185604780    0.0000000000   -0.8475820899
      8  Cl       -1.5125421177    0.0000000000    2.2629261592
      9  Br        1.1936555417    0.0000000000    4.0048075543
     10  Br        4.0751494435    0.0000000000    2.3495192981
     11  Cl        3.9331685124    0.0000000000   -0.8624174154
     12  I         1.2051915297    0.0000000000   -2.8395844004
   Point Group: c1    Number of degrees of freedom:    30


   Energy is -13677.131644469

 Hessian updated using BFGS update

 14 Hessian modes will be used to form the next step
  Hessian Eigenvalues:
     0.122623    0.199765    0.201142    0.249045    0.249203    0.305563
     0.334605    0.334876    0.371137    0.426665    0.428728    0.448822
     0.464834    0.554518

 Minimum search - taking simple RFO step
 Searching for Lamda that Minimizes Along All modes
 Value Taken    Lamda =  -0.00007057
 Step Taken.  Stepsize is  0.016943

                             Maximum     Tolerance    Cnvgd?
         Gradient           0.002833      0.000300      NO
         Displacement       0.008970      0.001200      NO
         Energy change     -0.000293      0.000001      NO


 New Cartesian Coordinates Obtained by Inverse Iteration

 Displacement from previous Coordinates is:  0.030653
 ----------------------------------------------------------------
             Standard Nuclear Orientation (Angstroms)
    I     Atom           X                Y                Z
 ----------------------------------------------------------------
    1      C      -0.0003097690     0.0000000000    -0.0014671145
    2      C      -0.0019474875     0.0000000000     1.4014895558
    3      C       1.2111969754     0.0000000000     2.1040949433
    4      C       2.4245361247     0.0000000000     1.4028317129
    5      C       2.4216771497     0.0000000000    -0.0006327244
    6      C       1.2102349876     0.0000000000    -0.7089191451
    7      Cl     -1.5200302240     0.0000000000    -0.8436918928
    8      Cl     -1.5133410089     0.0000000000     2.2581486534
    9      Br      1.1921064746     0.0000000000     4.0028871600
   10      Br      4.0768492092     0.0000000000     2.3394087536
   11      Cl      3.9345894830     0.0000000000    -0.8562776226
   12      I       1.2069704456     0.0000000000    -2.8321822795
 ----------------------------------------------------------------
 Nuclear Repulsion Energy =        2587.56129275 hartrees
 There are      105 alpha and      105 beta electrons
 Applying Cartesian multipole field
    Component          Value
    ---------          -----
     (2,0,0)        1.00000E-11
     (0,2,0)        2.00000E-11
     (0,0,2)       -3.00000E-11
 Nucleus-field energy     =    -0.0000001031 hartrees
 Requested basis set is 6-311++G(d,p)
 There are 137 shells and 380 basis functions
 A cutoff of  1.0D-11 yielded   6120 shell pairs
 There are     53131 function pairs (     58457 Cartesian)
 Smallest overlap matrix eigenvalue = 2.99E-07

 Q-Chem warning in module stvman/mkSTV.C, line 318:

 Overlap eigenvalue is smaller than square root of threshold
 Use THRESH >= 12 to get rid of this warning

 Linear dependence detected in AO basis
 Tighter screening thresholds may be required for diffuse basis sets
 Use S2THRESH > 14 and THRESH = 14 in case of SCF convergence issues
 Number of orthogonalized atomic orbitals = 378
 Maximum deviation from orthogonality = 1.664E-10
 Guess MOs from SCF MO coefficient file

 -----------------------------------------------------------------------
  General SCF calculation program by
  Eric Jon Sundstrom, Paul Horn, Yuezhi Mao, Dmitri Zuev, Alec White,
  David Stuck, Shaama M.S., Shane Yost, Joonho Lee, David Small,
  Daniel Levine, Susi Lehtola, Hugh Burton, Evgeny Epifanovsky,
  Bang C. Huynh
 -----------------------------------------------------------------------
 Exchange:     0.2000 Hartree-Fock + 0.0800 Slater + 0.7200 B88
 Correlation:  0.1900 VWN1RPA + 0.8100 LYP
 Using SG-1 standard quadrature grid
 using 4 threads for integral computing
 -------------------------------------------------------
 OpenMP Integral computing Module                
 Release: version 2.0, May 2017, Q-Chem Inc. Pleasanton 
 -------------------------------------------------------
 A restricted SCF calculation will be
 performed using DIIS
 SCF converges when DIIS error is below 1.0e-08
 ---------------------------------------
  Cycle       Energy         DIIS error
 ---------------------------------------
    1  -13677.1316264560      5.92e-05  
    2  -13677.1316612362      2.33e-05  
    3  -13677.1316426839      3.84e-05  
    4  -13677.1316716146      3.32e-06  
    5  -13677.1316717764      1.46e-06  
    6  -13677.1316718100      5.61e-07  
    7  -13677.1316718152      1.89e-07  
    8  -13677.1316718158      5.33e-08  
    9  -13677.1316718163      2.08e-08  
   10  -13677.1316718154      8.35e-09  Convergence criterion met
 ---------------------------------------
 SCF time:   CPU 167.96s  wall 44.00s 
 SCF   energy in the final basis set =   -13677.1316718154
 Total energy in the final basis set =   -13677.1316718154

 --------------------------------------------------------------

                    Orbital Energies (a.u.)
 --------------------------------------------------------------

 Alpha MOs
 -- Occupied --
********-482.8587-482.8580-176.3222-165.7261-165.7238-165.7236-101.5846
********-101.5839 -62.5116 -62.5108 -56.3323 -56.3316 -56.3282 -56.3277
-56.3274 -56.3270 -35.8186 -31.3122 -31.3058 -31.3053 -22.9626 -22.9612
-22.9608 -22.9563 -22.9563 -10.2901 -10.2898 -10.2887 -10.2834 -10.2823
-10.2730  -9.4994  -9.4988  -9.4988  -8.7204  -8.7197  -7.2644  -7.2638
 -7.2637  -7.2543  -7.2537  -7.2536  -7.2533  -7.2526  -7.2526  -6.5528
 -6.5520  -6.5389  -6.5382  -6.5377  -6.5370  -6.3680  -4.7811  -4.7657
 -4.7646  -2.6635  -2.6627  -2.6598  -2.6591  -2.6589  -2.6582  -2.6478
 -2.6477  -2.6471  -2.6470  -2.0468  -2.0422  -2.0414  -2.0280  -2.0279
 -0.9664  -0.9244  -0.8992  -0.8721  -0.8349  -0.8235  -0.7686  -0.7471
 -0.6857  -0.6349  -0.6202  -0.5613  -0.5263  -0.4881  -0.4721  -0.4701
 -0.4428  -0.4284  -0.4124  -0.4000  -0.3945  -0.3629  -0.3606  -0.3580
 -0.3471  -0.3346  -0.3301  -0.3244  -0.3017  -0.2953  -0.2727  -0.2708
 -0.2644
 -- Virtual --
 -0.0953  -0.0716  -0.0679  -0.0536  -0.0236  -0.0074   0.0043   0.0065
  0.0206   0.0273   0.0298   0.0411   0.0450   0.0594   0.0624   0.0646
  0.0664   0.0678   0.0752   0.0800   0.0820   0.0868   0.0893   0.0999
  0.1000   0.1018   0.1081   0.1173   0.1257   0.1362   0.1399   0.1483
  0.1511   0.1520   0.1552   0.1614   0.1692   0.1788   0.1804   0.1945
  0.1991   0.2065   0.2094   0.2137   0.2150   0.2240   0.2243   0.2394
  0.2453   0.2521   0.2622   0.2668   0.2743   0.2787   0.2814   0.2840
  0.3052   0.3389   0.3719   0.3811   0.3891   0.3894   0.3962   0.4136
  0.4153   0.4251   0.4304   0.4333   0.4406   0.4416   0.4459   0.4554
  0.4625   0.4823   0.4864   0.4941   0.4979   0.5017   0.5109   0.5186
  0.5212   0.5356   0.5440   0.5487   0.5532   0.5645   0.5725   0.5754
  0.5764   0.5882   0.5998   0.6139   0.6199   0.6385   0.6451   0.6752
  0.7068   0.7329   0.7377   0.7432   0.7564   0.7765   0.7787   0.8013
  0.8161   0.8224   0.8264   0.8305   0.8327   0.8336   0.8511   0.8537
  0.8559   0.8653   0.8845   0.8859   0.9120   0.9266   0.9302   0.9406
  0.9502   0.9577   0.9733   0.9956   1.0052   1.0387   1.0703   1.0935
  1.1452   1.1526   1.1617   1.1951   1.2105   1.2426   1.2508   1.2547
  1.2644   1.2675   1.2850   1.3490   1.3652   1.4329   1.4392   1.4637
  1.4709   1.4913   1.5466   1.5898   1.6401   1.7246   1.7355   1.7490
  1.7700   1.8162   1.8195   1.8402   1.8414   1.9105   1.9847   2.0284
  2.0393   2.0620   2.1116   2.1359   2.1896   2.2133   2.2272   2.2409
  2.2485   2.2504   2.2533   2.2620   2.2791   2.3137   2.3332   2.3886
  2.4078   2.4510   2.4771   2.5388   2.5528   2.5717   2.6104   2.7135
  2.7248   2.8246   2.8323   2.8362   2.9882   3.0393   3.0468   3.0562
  3.0902   3.1720   3.2088   3.4009   3.4644   3.6479   3.8214   3.8619
  3.9540   3.9841   3.9922   4.0054   4.0204   4.0441   4.0588   4.0711
  4.0983   4.1477   4.2030   4.2717   4.2831   4.3660   4.4410   4.4948
  4.7929   6.0246   6.1173   6.1558   6.6965   6.8201   7.5345   7.5686
  7.6547   7.6603   7.7137   7.7880   9.7192   9.7794   9.8018  23.1824
 23.7577  23.7662  23.9050  23.9210  23.9895  25.7729  25.8122  25.8603
 26.1006  26.1410  26.2125  26.5049  26.6146  26.7745  27.9149  28.3581
 28.4221  28.4309  28.5243  28.5522  28.5535  28.6167  28.7238  47.9596
 48.0621 127.8950 127.9501 127.9713 151.6972 215.7050 215.7744 215.8006
289.7299 289.7657 289.8509 289.8617 289.9368 290.01031020.76661020.8942
********
 --------------------------------------------------------------

          Ground-State Mulliken Net Atomic Charges

     Atom                 Charge (a.u.)
  ----------------------------------------
      1 C                    -0.474868
      2 C                    -0.051485
      3 C                    -0.251832
      4 C                    -0.369026
      5 C                    -0.054584
      6 C                    -0.372313
      7 Cl                    0.648333
      8 Cl                    0.580591
      9 Br                   -0.160797
     10 Br                   -0.172638
     11 Cl                    0.563961
     12 I                     0.114658
  ----------------------------------------
  Sum of atomic charges =     0.000000

 -----------------------------------------------------------------
                    Cartesian Multipole Moments
 -----------------------------------------------------------------
    Charge (ESU x 10^10)
                -0.0000
    Dipole Moment (Debye)
         X       0.1770      Y      -0.0000      Z      -0.1703
       Tot       0.2456
    Quadrupole Moments (Debye-Ang)
        XX    -134.9371     XY      -0.0000     YY    -137.6951
        XZ       0.6840     YZ      -0.0000     ZZ    -130.4253
    Octopole Moments (Debye-Ang^2)
       XXX    -536.9432    XXY       0.0000    XYY    -184.8372
       YYY      -0.0000    XXZ     -58.6422    XYZ      -0.0000
       YYZ     -66.5452    XZZ    -172.3193    YZZ      -0.0000
       ZZZ    -200.8247
    Hexadecapole Moments (Debye-Ang^3)
      XXXX   -4202.3758   XXXY       0.0000   XXYY    -774.3368
      XYYY      -0.0000   YYYY    -169.0167   XXXZ    -320.9250
      XXYZ      -0.0000   XYYZ    -125.4628   YYYZ      -0.0000
      XXZZ   -1444.0771   XYZZ      -0.0000   YYZZ    -822.1213
      XZZZ    -363.5707   YZZZ      -0.0000   ZZZZ   -4338.4375
 -----------------------------------------------------------------
 Calculating analytic gradient of the SCF energy
 Gradient of SCF Energy
            1           2           3           4           5           6
    1  -0.0001514  -0.0000823   0.0001913  -0.0002824   0.0003622  -0.0000343
    2  -0.0000000   0.0000000  -0.0000000   0.0000000   0.0000000   0.0000000
    3  -0.0004071   0.0001022  -0.0000604  -0.0001092  -0.0002427   0.0005106
            7           8           9          10          11          12
    1   0.0002927   0.0000808  -0.0000824  -0.0000530  -0.0002814   0.0000402
    2   0.0000000  -0.0000000   0.0000000  -0.0000000   0.0000000  -0.0000000
    3   0.0000421  -0.0002032  -0.0000810  -0.0003101   0.0002964   0.0004625
 Max gradient component =       5.106E-04
 RMS gradient           =       1.986E-04
 Gradient time:  CPU 75.97 s  wall 19.09 s
 Geometry Optimization Parameters
   NAtoms,    NIC,     NZ,  NCons,   NDum,   NFix, NCnnct, MaxDiis
       12      78      12       0       0       0       0       0

 Cartesian Hessian Update
 Hessian updated using BFGS update


** GEOMETRY OPTIMIZATION IN DELOCALIZED INTERNAL COORDINATES **
   Searching for a Minimum

   Optimization Cycle:   4

                       Coordinates (Angstroms)
     ATOM                X               Y               Z
      1  C        -0.0003097690    0.0000000000   -0.0014671145
      2  C        -0.0019474875    0.0000000000    1.4014895558
      3  C         1.2111969754    0.0000000000    2.1040949433
      4  C         2.4245361247    0.0000000000    1.4028317129
      5  C         2.4216771497    0.0000000000   -0.0006327244
      6  C         1.2102349876    0.0000000000   -0.7089191451
      7  Cl       -1.5200302240    0.0000000000   -0.8436918928
      8  Cl       -1.5133410089    0.0000000000    2.2581486534
      9  Br        1.1921064746    0.0000000000    4.0028871600
     10  Br        4.0768492092    0.0000000000    2.3394087536
     11  Cl        3.9345894830    0.0000000000   -0.8562776226
     12  I         1.2069704456    0.0000000000   -2.8321822795
   Point Group: c1    Number of degrees of freedom:    30


   Energy is -13677.131671815

 Hessian updated using BFGS update

 16 Hessian modes will be used to form the next step
  Hessian Eigenvalues:
     0.132597    0.200782    0.201215    0.248367    0.249090    0.260709
     0.300717    0.334169    0.334873    0.380327    0.426247    0.430367
     0.463721    0.464880    0.491407    0.546613

 Minimum search - taking simple RFO step
 Searching for Lamda that Minimizes Along All modes
 Value Taken    Lamda =  -0.00000619
 Step Taken.  Stepsize is  0.004585

                             Maximum     Tolerance    Cnvgd?
         Gradient           0.000882      0.000300      NO
         Displacement       0.002151      0.001200      NO
         Energy change     -0.000027      0.000001      NO


 New Cartesian Coordinates Obtained by Inverse Iteration

 Displacement from previous Coordinates is:  0.008407
 ----------------------------------------------------------------
             Standard Nuclear Orientation (Angstroms)
    I     Atom           X                Y                Z
 ----------------------------------------------------------------
    1      C      -0.0001891653     0.0000000000    -0.0016088657
    2      C      -0.0016923205     0.0000000000     1.4013949481
    3      C       1.2112723478     0.0000000000     2.1040966602
    4      C       2.4247908770     0.0000000000     1.4030280884
    5      C       2.4217126323     0.0000000000    -0.0008880730
    6      C       1.2102735869     0.0000000000    -0.7100109523
    7      Cl     -1.5210311090     0.0000000000    -0.8426533289
    8      Cl     -1.5129249935     0.0000000000     2.2588478786
    9      Br      1.1923208046     0.0000000000     4.0030510688
   10      Br      4.0760771952     0.0000000000     2.3421620233
   11      Cl      3.9350156993     0.0000000000    -0.8569663836
   12      I       1.2069068059     0.0000000000    -2.8347630639
 ----------------------------------------------------------------
 Nuclear Repulsion Energy =        2586.85731416 hartrees
 There are      105 alpha and      105 beta electrons
 Applying Cartesian multipole field
    Component          Value
    ---------          -----
     (2,0,0)        1.00000E-11
     (0,2,0)        2.00000E-11
     (0,0,2)       -3.00000E-11
 Nucleus-field energy     =    -0.0000001033 hartrees
 Requested basis set is 6-311++G(d,p)
 There are 137 shells and 380 basis functions
 A cutoff of  1.0D-11 yielded   6121 shell pairs
 There are     53146 function pairs (     58475 Cartesian)
 Smallest overlap matrix eigenvalue = 2.99E-07

 Q-Chem warning in module stvman/mkSTV.C, line 318:

 Overlap eigenvalue is smaller than square root of threshold
 Use THRESH >= 12 to get rid of this warning

 Linear dependence detected in AO basis
 Tighter screening thresholds may be required for diffuse basis sets
 Use S2THRESH > 14 and THRESH = 14 in case of SCF convergence issues
 Number of orthogonalized atomic orbitals = 378
 Maximum deviation from orthogonality = 2.927E-10
 Guess MOs from SCF MO coefficient file

 -----------------------------------------------------------------------
  General SCF calculation program by
  Eric Jon Sundstrom, Paul Horn, Yuezhi Mao, Dmitri Zuev, Alec White,
  David Stuck, Shaama M.S., Shane Yost, Joonho Lee, David Small,
  Daniel Levine, Susi Lehtola, Hugh Burton, Evgeny Epifanovsky,
  Bang C. Huynh
 -----------------------------------------------------------------------
 Exchange:     0.2000 Hartree-Fock + 0.0800 Slater + 0.7200 B88
 Correlation:  0.1900 VWN1RPA + 0.8100 LYP
 Using SG-1 standard quadrature grid
 using 4 threads for integral computing
 -------------------------------------------------------
 OpenMP Integral computing Module                
 Release: version 2.0, May 2017, Q-Chem Inc. Pleasanton 
 -------------------------------------------------------
 A restricted SCF calculation will be
 performed using DIIS
 SCF converges when DIIS error is below 1.0e-08
 ---------------------------------------
  Cycle       Energy         DIIS error
 ---------------------------------------
    1  -13677.1316716219      1.75e-05  
    2  -13677.1316742317      6.26e-06  
    3  -13677.1316724808      1.13e-05  
    4  -13677.1316749796      6.66e-07  
    5  -13677.1316749858      3.18e-07  
    6  -13677.1316749870      1.52e-07  
    7  -13677.1316749871      3.38e-08  
    8  -13677.1316749867      1.23e-08  
    9  -13677.1316749864      4.92e-09  Convergence criterion met
 ---------------------------------------
 SCF time:   CPU 149.06s  wall 39.00s 
 SCF   energy in the final basis set =   -13677.1316749864
 Total energy in the final basis set =   -13677.1316749864

 --------------------------------------------------------------

                    Orbital Energies (a.u.)
 --------------------------------------------------------------

 Alpha MOs
 -- Occupied --
********-482.8587-482.8580-176.3223-165.7262-165.7239-165.7237-101.5846
********-101.5839 -62.5116 -62.5109 -56.3323 -56.3316 -56.3282 -56.3277
-56.3275 -56.3271 -35.8187 -31.3123 -31.3059 -31.3054 -22.9627 -22.9613
-22.9609 -22.9564 -22.9564 -10.2903 -10.2900 -10.2887 -10.2835 -10.2824
-10.2732  -9.4994  -9.4988  -9.4987  -8.7204  -8.7197  -7.2644  -7.2638
 -7.2637  -7.2543  -7.2537  -7.2536  -7.2533  -7.2526  -7.2526  -6.5528
 -6.5521  -6.5389  -6.5382  -6.5377  -6.5371  -6.3681  -4.7812  -4.7657
 -4.7647  -2.6635  -2.6627  -2.6598  -2.6592  -2.6589  -2.6583  -2.6478
 -2.6477  -2.6471  -2.6470  -2.0469  -2.0422  -2.0415  -2.0281  -2.0280
 -0.9663  -0.9243  -0.8991  -0.8720  -0.8348  -0.8234  -0.7686  -0.7470
 -0.6857  -0.6348  -0.6203  -0.5612  -0.5262  -0.4881  -0.4720  -0.4700
 -0.4428  -0.4284  -0.4123  -0.4000  -0.3945  -0.3629  -0.3606  -0.3579
 -0.3471  -0.3345  -0.3301  -0.3245  -0.3017  -0.2952  -0.2728  -0.2708
 -0.2645
 -- Virtual --
 -0.0955  -0.0717  -0.0680  -0.0538  -0.0237  -0.0074   0.0042   0.0064
  0.0206   0.0273   0.0297   0.0411   0.0450   0.0594   0.0623   0.0646
  0.0664   0.0677   0.0752   0.0800   0.0819   0.0868   0.0893   0.0999
  0.1000   0.1018   0.1081   0.1173   0.1256   0.1361   0.1399   0.1483
  0.1511   0.1520   0.1552   0.1614   0.1691   0.1788   0.1803   0.1945
  0.1991   0.2063   0.2094   0.2137   0.2150   0.2239   0.2242   0.2394
  0.2453   0.2522   0.2622   0.2668   0.2743   0.2787   0.2813   0.2839
  0.3051   0.3389   0.3719   0.3813   0.3890   0.3895   0.3962   0.4133
  0.4153   0.4250   0.4303   0.4333   0.4405   0.4415   0.4459   0.4553
  0.4625   0.4821   0.4864   0.4940   0.4979   0.5016   0.5107   0.5186
  0.5211   0.5357   0.5440   0.5487   0.5531   0.5646   0.5723   0.5752
  0.5764   0.5881   0.5998   0.6136   0.6199   0.6383   0.6450   0.6753
  0.7067   0.7329   0.7374   0.7430   0.7560   0.7765   0.7786   0.8013
  0.8162   0.8225   0.8265   0.8305   0.8328   0.8335   0.8511   0.8536
  0.8560   0.8652   0.8845   0.8859   0.9122   0.9265   0.9301   0.9405
  0.9500   0.9575   0.9732   0.9953   1.0050   1.0385   1.0701   1.0934
  1.1449   1.1523   1.1616   1.1949   1.2101   1.2426   1.2506   1.2547
  1.2643   1.2674   1.2849   1.3486   1.3650   1.4332   1.4392   1.4632
  1.4709   1.4906   1.5464   1.5896   1.6399   1.7246   1.7351   1.7487
  1.7698   1.8161   1.8193   1.8400   1.8412   1.9102   1.9847   2.0281
  2.0392   2.0619   2.1113   2.1359   2.1892   2.2131   2.2272   2.2405
  2.2482   2.2503   2.2527   2.2619   2.2790   2.3134   2.3329   2.3885
  2.4076   2.4506   2.4771   2.5386   2.5523   2.5716   2.6103   2.7134
  2.7247   2.8245   2.8322   2.8360   2.9880   3.0390   3.0463   3.0556
  3.0898   3.1717   3.2083   3.4007   3.4639   3.6473   3.8212   3.8615
  3.9539   3.9840   3.9923   4.0053   4.0202   4.0441   4.0584   4.0713
  4.0983   4.1475   4.2027   4.2716   4.2830   4.3661   4.4407   4.4943
  4.7923   6.0244   6.1170   6.1553   6.6963   6.8201   7.5345   7.5685
  7.6547   7.6604   7.7134   7.7879   9.7189   9.7792   9.8018  23.1823
 23.7573  23.7655  23.9043  23.9201  23.9886  25.7729  25.8121  25.8602
 26.1001  26.1411  26.2119  26.5044  26.6136  26.7736  27.9144  28.3579
 28.4218  28.4306  28.5242  28.5521  28.5534  28.6164  28.7236  47.9594
 48.0621 127.8949 127.9499 127.9710 151.6967 215.7047 215.7742 215.8005
289.7299 289.7656 289.8508 289.8618 289.9366 290.01021020.76631020.8942
********
 --------------------------------------------------------------

          Ground-State Mulliken Net Atomic Charges

     Atom                 Charge (a.u.)
  ----------------------------------------
      1 C                    -0.473865
      2 C                    -0.055677
      3 C                    -0.254683
      4 C                    -0.371732
      5 C                    -0.053457
      6 C                    -0.364996
      7 Cl                    0.648273
      8 Cl                    0.580637
      9 Br                   -0.160955
     10 Br                   -0.172502
     11 Cl                    0.564036
     12 I                     0.114921
  ----------------------------------------
  Sum of atomic charges =     0.000000

 -----------------------------------------------------------------
                    Cartesian Multipole Moments
 -----------------------------------------------------------------
    Charge (ESU x 10^10)
                -0.0000
    Dipole Moment (Debye)
         X       0.1772      Y      -0.0000      Z      -0.1695
       Tot       0.2452
    Quadrupole Moments (Debye-Ang)
        XX    -134.9586     XY      -0.0000     YY    -137.7028
        XZ       0.6930     YZ      -0.0000     ZZ    -130.3922
    Octopole Moments (Debye-Ang^2)
       XXX    -537.0560    XXY      -0.0000    XYY    -184.8384
       YYY      -0.0000    XXZ     -58.5665    XYZ      -0.0000
       YYZ     -66.5274    XZZ    -172.2000    YZZ      -0.0000
       ZZZ    -200.7931
    Hexadecapole Moments (Debye-Ang^3)
      XXXX   -4203.0701   XXXY      -0.0000   XXYY    -774.3446
      XYYY      -0.0000   YYYY    -169.0332   XXXZ    -320.8767
      XXYZ      -0.0000   XYYZ    -125.5114   YYYZ      -0.0000
      XXZZ   -1444.3724   XYZZ      -0.0000   YYZZ    -822.8441
      XZZZ    -363.4952   YZZZ      -0.0000   ZZZZ   -4341.7423
 -----------------------------------------------------------------
 Calculating analytic gradient of the SCF energy
 Gradient of SCF Energy
            1           2           3           4           5           6
    1  -0.0001300  -0.0000122   0.0000740  -0.0001975   0.0002666  -0.0000094
    2  -0.0000000   0.0000000  -0.0000000  -0.0000000  -0.0000000   0.0000000
    3  -0.0001591   0.0000653  -0.0000689   0.0000805  -0.0001701   0.0001740
            7           8           9          10          11          12
    1   0.0000709   0.0000280  -0.0000177  -0.0000282  -0.0001145   0.0000700
    2   0.0000000  -0.0000000   0.0000000  -0.0000000   0.0000000  -0.0000000
    3   0.0000915  -0.0000958  -0.0000325   0.0000522   0.0000903  -0.0000274
 Max gradient component =       2.666E-04
 RMS gradient           =       8.942E-05
 Gradient time:  CPU 76.14 s  wall 19.13 s
 Geometry Optimization Parameters
   NAtoms,    NIC,     NZ,  NCons,   NDum,   NFix, NCnnct, MaxDiis
       12      78      12       0       0       0       0       0

 Cartesian Hessian Update
 Hessian updated using BFGS update


** GEOMETRY OPTIMIZATION IN DELOCALIZED INTERNAL COORDINATES **
   Searching for a Minimum

   Optimization Cycle:   5

                       Coordinates (Angstroms)
     ATOM                X               Y               Z
      1  C        -0.0001891653    0.0000000000   -0.0016088657
      2  C        -0.0016923205    0.0000000000    1.4013949481
      3  C         1.2112723478    0.0000000000    2.1040966602
      4  C         2.4247908770    0.0000000000    1.4030280884
      5  C         2.4217126323    0.0000000000   -0.0008880730
      6  C         1.2102735869    0.0000000000   -0.7100109523
      7  Cl       -1.5210311090    0.0000000000   -0.8426533289
      8  Cl       -1.5129249935    0.0000000000    2.2588478786
      9  Br        1.1923208046    0.0000000000    4.0030510688
     10  Br        4.0760771952    0.0000000000    2.3421620233
     11  Cl        3.9350156993    0.0000000000   -0.8569663836
     12  I         1.2069068059    0.0000000000   -2.8347630639
   Point Group: c1    Number of degrees of freedom:    30


   Energy is -13677.131674986

 Hessian updated using BFGS update

 17 Hessian modes will be used to form the next step
  Hessian Eigenvalues:
     0.133557    0.199474    0.201392    0.212852    0.249211    0.249508
     0.285766    0.295583    0.333786    0.334797    0.375035    0.425801
     0.438132    0.461595    0.464325    0.510691    0.556615

 Minimum search - taking simple RFO step
 Searching for Lamda that Minimizes Along All modes
 Value Taken    Lamda =   0.00000000
 Step Taken.  Stepsize is  0.001499

                             Maximum     Tolerance    Cnvgd?
         Gradient           0.000184      0.000300     YES
         Displacement       0.000689      0.001200     YES
         Energy change     -0.000003      0.000001      NO


                       Distance Matrix (Angstroms)
             C (  1)   C (  2)   C (  3)   C (  4)   C (  5)   C (  6)
   C (  2)  1.403005
   C (  3)  2.429328  1.401811
   C (  4)  2.802416  2.426484  1.401472
   C (  5)  2.421902  2.799873  2.428194  1.403920
   C (  6)  1.402517  2.434522  2.814108  2.437209  1.403724
   Cl(  7)  1.737906  2.710008  4.018559  4.540110  4.031600  2.734524
   Cl(  8)  2.719933  1.737541  2.728589  4.029644  4.537376  4.028639
   Br(  9)  4.178442  2.862566  1.899049  2.877343  4.188428  4.713096
   Br( 10)  4.702043  4.184883  2.874679  1.899663  2.868241  4.186716
   Cl( 11)  4.027092  4.538487  4.023266  2.718153  1.738665  2.728702
   I ( 12)  3.079585  4.405195  4.938862  4.409321  3.083278  2.124755
             Cl(  7)   Cl(  8)   Br(  9)   Br( 10)   Cl( 11)
   Cl(  8)  3.101512
   Br(  9)  5.553659  3.218789
   Br( 10)  6.439773  5.589623  3.327853
   Cl( 11)  5.456066  6.276014  5.580515  3.202237
   I ( 12)  3.377891  5.774284  6.837830  5.918842  3.369608

 Final energy is   -13677.131674986400     


 ******************************
 **  OPTIMIZATION CONVERGED  **
 ******************************

                       Coordinates (Angstroms)
     ATOM                X               Y               Z
      1  C        -0.0001891653    0.0000000000   -0.0016088657
      2  C        -0.0016923205    0.0000000000    1.4013949481
      3  C         1.2112723478    0.0000000000    2.1040966602
      4  C         2.4247908770    0.0000000000    1.4030280884
      5  C         2.4217126323    0.0000000000   -0.0008880730
      6  C         1.2102735869    0.0000000000   -0.7100109523
      7  Cl       -1.5210311090    0.0000000000   -0.8426533289
      8  Cl       -1.5129249935    0.0000000000    2.2588478786
      9  Br        1.1923208046    0.0000000000    4.0030510688
     10  Br        4.0760771952    0.0000000000    2.3421620233
     11  Cl        3.9350156993    0.0000000000   -0.8569663836
     12  I         1.2069068059    0.0000000000   -2.8347630639

Z-matrix Print:
$molecule
0 1
I 
C  1 2.124755
C  2 1.402517 1 120.246768
C  3 1.403005 2 120.398942 1 -180.000000 0
C  4 1.401811 3 120.023433 2 -0.000000 0
C  5 1.401472 4 119.899485 3 -0.000000 0
C  2 1.403724 1 120.433608 3 -180.000000 0
Cl 4 1.737541 3 119.631375 2 -180.000000 0
Cl 3 1.737906 2 120.719306 1 -0.000000 0
Cl 7 1.738665 2 120.160259 1 -0.000000 0
Br 5 1.899049 4 119.513027 3 -180.000000 0
Br 6 1.899663 5 120.356171 4 -180.000000 0
$end


 --------------------------------------------------------------

                    Orbital Energies (a.u.)
 --------------------------------------------------------------

 Alpha MOs
 -- Occupied --
********-482.8587-482.8580-176.3223-165.7262-165.7239-165.7237-101.5846
********-101.5839 -62.5116 -62.5109 -56.3323 -56.3316 -56.3282 -56.3277
-56.3275 -56.3271 -35.8187 -31.3123 -31.3059 -31.3054 -22.9627 -22.9613
-22.9609 -22.9564 -22.9564 -10.2903 -10.2900 -10.2887 -10.2835 -10.2824
-10.2732  -9.4994  -9.4988  -9.4987  -8.7204  -8.7197  -7.2644  -7.2638
 -7.2637  -7.2543  -7.2537  -7.2536  -7.2533  -7.2526  -7.2526  -6.5528
 -6.5521  -6.5389  -6.5382  -6.5377  -6.5371  -6.3681  -4.7812  -4.7657
 -4.7647  -2.6635  -2.6627  -2.6598  -2.6592  -2.6589  -2.6583  -2.6478
 -2.6477  -2.6471  -2.6470  -2.0469  -2.0422  -2.0415  -2.0281  -2.0280
 -0.9663  -0.9243  -0.8991  -0.8720  -0.8348  -0.8234  -0.7686  -0.7470
 -0.6857  -0.6348  -0.6203  -0.5612  -0.5262  -0.4881  -0.4720  -0.4700
 -0.4428  -0.4284  -0.4123  -0.4000  -0.3945  -0.3629  -0.3606  -0.3579
 -0.3471  -0.3345  -0.3301  -0.3245  -0.3017  -0.2952  -0.2728  -0.2708
 -0.2645
 -- Virtual --
 -0.0955  -0.0717  -0.0680  -0.0538  -0.0237  -0.0074   0.0042   0.0064
  0.0206   0.0273   0.0297   0.0411   0.0450   0.0594   0.0623   0.0646
  0.0664   0.0677   0.0752   0.0800   0.0819   0.0868   0.0893   0.0999
  0.1000   0.1018   0.1081   0.1173   0.1256   0.1361   0.1399   0.1483
  0.1511   0.1520   0.1552   0.1614   0.1691   0.1788   0.1803   0.1945
  0.1991   0.2063   0.2094   0.2137   0.2150   0.2239   0.2242   0.2394
  0.2453   0.2522   0.2622   0.2668   0.2743   0.2787   0.2813   0.2839
  0.3051   0.3389   0.3719   0.3813   0.3890   0.3895   0.3962   0.4133
  0.4153   0.4250   0.4303   0.4333   0.4405   0.4415   0.4459   0.4553
  0.4625   0.4821   0.4864   0.4940   0.4979   0.5016   0.5107   0.5186
  0.5211   0.5357   0.5440   0.5487   0.5531   0.5646   0.5723   0.5752
  0.5764   0.5881   0.5998   0.6136   0.6199   0.6383   0.6450   0.6753
  0.7067   0.7329   0.7374   0.7430   0.7560   0.7765   0.7786   0.8013
  0.8162   0.8225   0.8265   0.8305   0.8328   0.8335   0.8511   0.8536
  0.8560   0.8652   0.8845   0.8859   0.9122   0.9265   0.9301   0.9405
  0.9500   0.9575   0.9732   0.9953   1.0050   1.0385   1.0701   1.0934
  1.1449   1.1523   1.1616   1.1949   1.2101   1.2426   1.2506   1.2547
  1.2643   1.2674   1.2849   1.3486   1.3650   1.4332   1.4392   1.4632
  1.4709   1.4906   1.5464   1.5896   1.6399   1.7246   1.7351   1.7487
  1.7698   1.8161   1.8193   1.8400   1.8412   1.9102   1.9847   2.0281
  2.0392   2.0619   2.1113   2.1359   2.1892   2.2131   2.2272   2.2405
  2.2482   2.2503   2.2527   2.2619   2.2790   2.3134   2.3329   2.3885
  2.4076   2.4506   2.4771   2.5386   2.5523   2.5716   2.6103   2.7134
  2.7247   2.8245   2.8322   2.8360   2.9880   3.0390   3.0463   3.0556
  3.0898   3.1717   3.2083   3.4007   3.4639   3.6473   3.8212   3.8615
  3.9539   3.9840   3.9923   4.0053   4.0202   4.0441   4.0584   4.0713
  4.0983   4.1475   4.2027   4.2716   4.2830   4.3661   4.4407   4.4943
  4.7923   6.0244   6.1170   6.1553   6.6963   6.8201   7.5345   7.5685
  7.6547   7.6604   7.7134   7.7879   9.7189   9.7792   9.8018  23.1823
 23.7573  23.7655  23.9043  23.9201  23.9886  25.7729  25.8121  25.8602
 26.1001  26.1411  26.2119  26.5044  26.6136  26.7736  27.9144  28.3579
 28.4218  28.4306  28.5242  28.5521  28.5534  28.6164  28.7236  47.9594
 48.0621 127.8949 127.9499 127.9710 151.6967 215.7047 215.7742 215.8005
289.7299 289.7656 289.8508 289.8618 289.9366 290.01021020.76631020.8942
********
 --------------------------------------------------------------

          Ground-State Mulliken Net Atomic Charges

     Atom                 Charge (a.u.)
  ----------------------------------------
      1 C                    -0.473865
      2 C                    -0.055677
      3 C                    -0.254683
      4 C                    -0.371732
      5 C                    -0.053457
      6 C                    -0.364996
      7 Cl                    0.648273
      8 Cl                    0.580637
      9 Br                   -0.160955
     10 Br                   -0.172502
     11 Cl                    0.564036
     12 I                     0.114921
  ----------------------------------------
  Sum of atomic charges =     0.000000

 -----------------------------------------------------------------
                    Cartesian Multipole Moments
 -----------------------------------------------------------------
    Charge (ESU x 10^10)
                -0.0000
    Dipole Moment (Debye)
         X       0.1772      Y      -0.0000      Z      -0.1695
       Tot       0.2452
    Quadrupole Moments (Debye-Ang)
        XX    -134.9586     XY      -0.0000     YY    -137.7028
        XZ       0.6930     YZ      -0.0000     ZZ    -130.3922
    Octopole Moments (Debye-Ang^2)
       XXX    -537.0560    XXY      -0.0000    XYY    -184.8384
       YYY      -0.0000    XXZ     -58.5665    XYZ      -0.0000
       YYZ     -66.5274    XZZ    -172.2000    YZZ      -0.0000
       ZZZ    -200.7931
    Hexadecapole Moments (Debye-Ang^3)
      XXXX   -4203.0701   XXXY      -0.0000   XXYY    -774.3446
      XYYY      -0.0000   YYYY    -169.0332   XXXZ    -320.8767
      XXYZ      -0.0000   XYYZ    -125.5114   YYYZ      -0.0000
      XXZZ   -1444.3724   XYZZ      -0.0000   YYZZ    -822.8441
      XZZZ    -363.4952   YZZZ      -0.0000   ZZZZ   -4341.7423
 -----------------------------------------------------------------
Archival summary:
1\1\garfield\OPT\ProcedureUnspecified\BasisUnspecified\1r2l36\taweetha\SatNov3021:57:262019SatNov3021:57:262019\0\\#,OPT,ProcedureUnspecified,BasisUnspecified,\\0,1\I\C,1,2.12475\C,2,1.40252,1,120.247\C,3,1.403,2,120.399,1,-180,0\C,4,1.40181,3,120.023,2,-0,0\C,5,1.40147,4,119.899,3,-0,0\C,2,1.40372,1,120.434,3,-180,0\Cl,4,1.73754,3,119.631,2,-180,0\Cl,3,1.73791,2,120.719,1,-0,0\Cl,7,1.73867,2,120.16,1,-0,0\Br,5,1.89905,4,119.513,3,-180,0\Br,6,1.89966,5,120.356,4,-180,0\\\@

 Total job time:  345.16s(wall), 1321.48s(cpu) 
 Sat Nov 30 21:57:26 2019

        *************************************************************
        *                                                           *
        *  Thank you very much for using Q-Chem.  Have a nice day.  *
        *                                                           *
        *************************************************************


 
User input: 2 of 2 
 
                  Welcome to Q-Chem
     A Quantum Leap Into The Future Of Chemistry


 Q-Chem 5.2 (devel), Q-Chem, Inc., Pleasanton, CA (2019)

 Yihan Shao,  Zhengting Gan,  E. Epifanovsky,  A. T. B. Gilbert,  M. Wormit,  
 J. Kussmann,  A. W. Lange,  A. Behn,  Jia Deng,  Xintian Feng,  D. Ghosh,  
 M. Goldey,  P. R. Horn,  L. D. Jacobson,  I. Kaliman,  T. Kus,  A. Landau,  
 Jie Liu,  E. I. Proynov,  R. M. Richard,  R. P. Steele,  E. J. Sundstrom,  
 H. L. Woodcock III,  P. M. Zimmerman,  D. Zuev,  B. Albrecht,  E. Alguire,  
 S. A. Baeppler,  D. Barton,  Z. Benda,  Y. A. Bernard,  E. J. Berquist,  
 K. B. Bravaya,  H. Burton,  D. Casanova,  Chun-Min Chang,  Yunqing Chen,  
 A. Chien,  K. D. Closser,  M. P. Coons,  S. Coriani,  S. Dasgupta,  
 A. L. Dempwolff,  M. Diedenhofen,  Hainam Do,  R. G. Edgar,  Po-Tung Fang,  
 S. Faraji,  S. Fatehi,  Qingguo Feng,  K. D. Fenk,  J. Fosso-Tande,  
 J. Gayvert,  Qinghui Ge,  A. Ghysels,  G. Gidofalvi,  J. Gomes,  
 J. Gonthier,  A. Gunina,  D. Hait,  M. W. D. Hanson-Heine,  
 P. H. P. Harbach,  A. W. Hauser,  M. F. Herbst,  J. E. Herr,  
 E. G. Hohenstein,  Z. C. Holden,  Kerwin Hui,  B. C. Huynh,  T.-C. Jagau,  
 Hyunjun Ji,  B. Kaduk,  K. Khistyaev,  Jaehoon Kim,  P. Klunzinger,  K. Koh,  
 D. Kosenkov,  L. Koulias,  T. Kowalczyk,  C. M. Krauter,  A. Kunitsa,  
 Ka Un Lao,  A. Laurent,  K. V. Lawler,  Joonho Lee,  D. Lefrancois,  
 S. Lehtola,  D. S. Levine,  Yi-Pei Li,  You-Sheng Lin,  Fenglai Liu,  
 E. Livshits,  A. Luenser,  P. Manohar,  E. Mansoor,  S. F. Manzer,  
 Shan-Ping Mao,  Yuezhi Mao,  N. Mardirossian,  A. V. Marenich,  
 T. Markovich,  L. A. Martinez-Martinez,  S. A. Maurer,  N. J. Mayhall,  
 S. C. McKenzie,  J.-M. Mewes,  P. Morgante,  A. F. Morrison,  
 J. W. Mullinax,  K. Nanda,  T. S. Nguyen-Beck,  R. Olivares-Amaya,  
 J. A. Parkhill,  Zheng Pei,  T. M. Perrine,  F. Plasser,  P. Pokhilko,  
 S. Prager,  A. Prociuk,  E. Ramos,  D. R. Rehn,  F. Rob,  M. Scheurer,  
 M. Schneider,  N. Sergueev,  S. M. Sharada,  S. Sharma,  D. W. Small,  
 T. Stauch,  T. Stein,  Yu-Chuan Su,  A. J. W. Thom,  A. Tkatchenko,  
 T. Tsuchimochi,  N. M. Tubman,  L. Vogt,  M. L. Vidal,  O. Vydrov,  
 M. A. Watson,  J. Wenzel,  M. de Wergifosse,  T. A. Wesolowski,  A. White,  
 J. Witte,  A. Yamada,  Jun Yang,  K. Yao,  S. Yeganeh,  S. R. Yost,  
 Zhi-Qiang You,  A. Zech,  Igor Ying Zhang,  Xing Zhang,  Yan Zhao,  
 Ying Zhu,  B. R. Brooks,  G. K. L. Chan,  C. J. Cramer,  M. S. Gordon,  
 W. J. Hehre,  A. Klamt,  M. W. Schmidt,  C. D. Sherrill,  D. G. Truhlar,  
 A. Aspuru-Guzik,  R. Baer,  A. T. Bell,  N. A. Besley,  Jeng-Da Chai,  
 A. E. DePrince, III,  R. A. DiStasio Jr.,  A. Dreuw,  B. D. Dunietz,  
 T. R. Furlani,  Chao-Ping Hsu,  Yousung Jung,  Jing Kong,  D. S. Lambrecht,  
 WanZhen Liang,  C. Ochsenfeld,  V. A. Rassolov,  L. V. Slipchenko,  
 J. E. Subotnik,  T. Van Voorhis,  J. M. Herbert,  A. I. Krylov,  
 P. M. W. Gill,  M. Head-Gordon

 Contributors to earlier versions of Q-Chem not listed above: 
 R. D. Adamson,  B. Austin,  J. Baker,  G. J. O. Beran,  K. Brandhorst,  
 S. T. Brown,  E. F. C. Byrd,  A. K. Chakraborty,  C.-L. Cheng,  
 Siu Hung Chien,  D. M. Chipman,  D. L. Crittenden,  H. Dachsel,  
 R. J. Doerksen,  A. D. Dutoi,  L. Fusti-Molnar,  W. A. Goddard III,  
 A. Golubeva-Zadorozhnaya,  S. R. Gwaltney,  G. Hawkins,  A. Heyden,  
 S. Hirata,  G. Kedziora,  F. J. Keil,  C. Kelley,  Jihan Kim,  R. A. King,  
 R. Z. Khaliullin,  P. P. Korambath,  W. Kurlancheek,  A. M. Lee,  M. S. Lee,  
 S. V. Levchenko,  Ching Yeh Lin,  D. Liotard,  R. C. Lochan,  I. Lotan,  
 P. E. Maslen,  N. Nair,  D. P. O'Neill,  D. Neuhauser,  E. Neuscamman,  
 C. M. Oana,  R. Olson,  B. Peters,  R. Peverati,  P. A. Pieniazek,  
 Y. M. Rhee,  J. Ritchie,  M. A. Rohrdanz,  E. Rosta,  N. J. Russ,  
 H. F. Schaefer III,  N. E. Schultz,  N. Shenvi,  A. C. Simmonett,  A. Sodt,  
 D. Stuck,  K. S. Thanthiriwatte,  V. Vanovschi,  Tao Wang,  A. Warshel,  
 C. F. Williams,  Q. Wu,  X. Xu,  W. Zhang

 Please cite Q-Chem as follows:
 Y. Shao et al., Mol. Phys. 113, 184-215 (2015)
 DOI: 10.1080/00268976.2014.952696

 Q-Chem 5.2.1 for Intel X86 EM64T Linux

 Parts of Q-Chem use Armadillo 8.300.2 (Tropical Shenanigans).
 http://arma.sourceforge.net/

 Q-Chem begins on Sat Nov 30 21:57:26 2019  

Host: 
0

     Scratch files written to /scratch/taweetham/qchem32493//
NAlpha2: 210
NElect   210
Mult     1
The previous job contains 0 fragments, simply inherited here

Checking the input file for inconsistencies... 	...done.

--------------------------------------------------------------
User input:
--------------------------------------------------------------

$MOLECULE
READ
$END

$REM
   JOB_TYPE 	FREQUENCY
   BASIS 	6-311++G**
   METHOD	B3LYP	
$END


--------------------------------------------------------------
 ----------------------------------------------------------------
             Standard Nuclear Orientation (Angstroms)
    I     Atom           X                Y                Z
 ----------------------------------------------------------------
    1      C       0.7382255049    -1.3621719889     0.0000000000
    2      C      -0.6461673231    -1.5899404207     0.0000000000
    3      C      -1.5353033448    -0.5061922406     0.0000000000
    4      C      -1.0391369950     0.8045111265     0.0000000000
    5      C       0.3468951518     1.0279052885    -0.0000000000
    6      C       1.2421222110    -0.0533015979    -0.0000000000
    7      Cl      1.8135493652    -2.7274538653     0.0000000000
    8      Cl     -1.2486534595    -3.2196827855     0.0000000000
    9      Br     -3.4063394516    -0.8311705380     0.0000000000
   10      Br     -2.2323049693     2.2827090961     0.0000000000
   11      Cl      0.9476907395     2.6594692340    -0.0000000000
   12      I       3.3395994441     0.2860685952    -0.0000000000
 ----------------------------------------------------------------
 Molecular Point Group                 Cs    NOp =  2
 Largest Abelian Subgroup              Cs    NOp =  2
 Nuclear Repulsion Energy =        2586.85731416 hartrees
 There are      105 alpha and      105 beta electrons
 Requested basis set is 6-311++G(d,p)
 There are 137 shells and 380 basis functions

 Total QAlloc Memory Limit   2000 MB
 Mega-Array Size       188 MB
 MEM_STATIC part       192 MB

                       Distance Matrix (Angstroms)
             C (  1)   C (  2)   C (  3)   C (  4)   C (  5)   C (  6)
   C (  2)  1.403005
   C (  3)  2.429328  1.401811
   C (  4)  2.802416  2.426484  1.401472
   C (  5)  2.421902  2.799873  2.428194  1.403920
   C (  6)  1.402517  2.434522  2.814108  2.437209  1.403724
   Cl(  7)  1.737906  2.710008  4.018559  4.540110  4.031600  2.734524
   Cl(  8)  2.719933  1.737541  2.728589  4.029644  4.537376  4.028639
   Br(  9)  4.178442  2.862566  1.899049  2.877343  4.188428  4.713096
   Br( 10)  4.702043  4.184883  2.874679  1.899663  2.868241  4.186716
   Cl( 11)  4.027092  4.538487  4.023266  2.718153  1.738665  2.728702
   I ( 12)  3.079585  4.405195  4.938862  4.409321  3.083278  2.124755
             Cl(  7)   Cl(  8)   Br(  9)   Br( 10)   Cl( 11)
   Cl(  8)  3.101512
   Br(  9)  5.553659  3.218789
   Br( 10)  6.439773  5.589623  3.327853
   Cl( 11)  5.456066  6.276014  5.580515  3.202237
   I ( 12)  3.377891  5.774284  6.837830  5.918842  3.369608

 A cutoff of  1.0D-11 yielded   6121 shell pairs
 There are     53146 function pairs (     58475 Cartesian)
 Smallest overlap matrix eigenvalue = 2.99E-07

 Q-Chem warning in module stvman/mkSTV.C, line 318:

 Overlap eigenvalue is smaller than square root of threshold
 Use THRESH >= 12 to get rid of this warning

 Linear dependence detected in AO basis
 Tighter screening thresholds may be required for diffuse basis sets
 Use S2THRESH > 14 and THRESH = 14 in case of SCF convergence issues
 Number of orthogonalized atomic orbitals = 378
 Maximum deviation from orthogonality = 1.719E-10
 Guess from superposition of atomic densities
 Warning:  Energy on first SCF cycle will be non-variational
 SAD guess density has 210.000000 electrons

 -----------------------------------------------------------------------
  General SCF calculation program by
  Eric Jon Sundstrom, Paul Horn, Yuezhi Mao, Dmitri Zuev, Alec White,
  David Stuck, Shaama M.S., Shane Yost, Joonho Lee, David Small,
  Daniel Levine, Susi Lehtola, Hugh Burton, Evgeny Epifanovsky,
  Bang C. Huynh
 -----------------------------------------------------------------------
 Exchange:     0.2000 Hartree-Fock + 0.0800 Slater + 0.7200 B88
 Correlation:  0.1900 VWN1RPA + 0.8100 LYP
 Using SG-1 standard quadrature grid
 using 4 threads for integral computing
 -------------------------------------------------------
 OpenMP Integral computing Module                
 Release: version 2.0, May 2017, Q-Chem Inc. Pleasanton 
 -------------------------------------------------------
 A restricted SCF calculation will be
 performed using DIIS
 SCF converges when DIIS error is below 1.0e-08
 ---------------------------------------
  Cycle       Energy         DIIS error
 ---------------------------------------
    1  -13679.5721286138      2.94e-02  
    2  -13677.0960608557      1.81e-03  
    3  -13677.0675696202      2.15e-03  
    4  -13677.1191329152      7.82e-04  
    5  -13677.1311130564      1.39e-04  
    6  -13677.1313437572      5.67e-05  
    7  -13677.1313860659      2.53e-05  
    8  -13677.1313974637      5.50e-06  
    9  -13677.1313979250      2.01e-06  
   10  -13677.1313979831      7.18e-07  
   11  -13677.1313979904      3.00e-07  
   12  -13677.1313979930      7.82e-08  
   13  -13677.1313979931      2.38e-08  
   14  -13677.1313979942      4.10e-09  Convergence criterion met
 ---------------------------------------
 SCF time:   CPU 240.88s  wall 63.00s 
 SCF   energy in the final basis set =   -13677.1313979942
 Total energy in the final basis set =   -13677.1313979942

 --------------------------------------------------------------
             Orbital Energies (a.u.) and Symmetries
 --------------------------------------------------------------

 Alpha MOs, Restricted
 -- Occupied --                  
******* -482.86 -482.86 -176.32 -165.73 -165.72 -165.72 -101.58
  1 A'    2 A'    3 A'    4 A'    5 A'    1 A"    6 A'    7 A'                 
-101.58 -101.58  -62.51  -62.51  -56.33  -56.33  -56.33  -56.33
  8 A'    9 A'   10 A'   11 A'   12 A'   13 A'    2 A"   14 A'                 
-56.327 -56.327 -35.819 -31.312 -31.306 -31.305 -22.963 -22.961
  3 A"   15 A'   16 A'   17 A'    4 A"   18 A'   19 A'    5 A"                 
-22.961 -22.956 -22.956 -10.290 -10.290 -10.289 -10.283 -10.282
 20 A'   21 A'    6 A"   22 A'   23 A'   24 A'   25 A'   26 A'                 
-10.273  -9.499  -9.499  -9.499  -8.720  -8.720  -7.264  -7.264
 27 A'   28 A'   29 A'   30 A'   31 A'   32 A'   33 A'   34 A'                 
 -7.264  -7.254  -7.254  -7.254  -7.253  -7.253  -7.253  -6.553
 35 A'    7 A"    8 A"    9 A"   36 A'   37 A'   38 A'   39 A'                 
 -6.552  -6.539  -6.538  -6.538  -6.537  -6.368  -4.781  -4.766
 40 A'   10 A"   11 A"   41 A'   42 A'   43 A'   44 A'   12 A"                 
 -4.765  -2.664  -2.663  -2.660  -2.659  -2.659  -2.658  -2.648
 45 A'   46 A'   47 A'   13 A"   14 A"   48 A'   49 A'   50 A'                 
 -2.648  -2.647  -2.647  -2.047  -2.042  -2.041  -2.028  -2.028
 15 A"   16 A"   51 A'   52 A'   17 A"   53 A'   54 A'   18 A"                 
 -0.966  -0.924  -0.899  -0.872  -0.835  -0.823  -0.769  -0.747
 55 A'   56 A'   57 A'   58 A'   59 A'   60 A'   61 A'   62 A'                 
 -0.686  -0.635  -0.620  -0.561  -0.526  -0.488  -0.472  -0.470
 63 A'   64 A'   65 A'   66 A'   67 A'   68 A'   19 A"   69 A'                 
 -0.443  -0.428  -0.412  -0.400  -0.394  -0.363  -0.361  -0.358
 70 A'   71 A'   20 A"   72 A'   21 A"   73 A'   22 A"   74 A'                 
 -0.347  -0.335  -0.330  -0.324  -0.302  -0.295  -0.273  -0.271
 75 A'   23 A"   24 A"   76 A'   25 A"   77 A'   78 A'   26 A"                 
 -0.264
 27 A"                                                                         
 -- Virtual --                   
 -0.095  -0.072  -0.068  -0.054  -0.024  -0.007   0.004   0.006
 79 A'   28 A"   29 A"   80 A'   81 A'   82 A'   83 A'   84 A'                 
  0.021   0.027   0.030   0.041   0.045   0.059   0.062   0.065
 85 A'   86 A'   87 A'   30 A"   88 A'   31 A"   89 A'   32 A"                 
  0.066   0.068   0.075   0.080   0.082   0.087   0.089   0.100
 90 A'   33 A"   91 A'   92 A'   93 A'   34 A"   94 A'   35 A"                 
  0.100   0.102   0.108   0.117   0.126   0.136   0.140   0.148
 95 A'   96 A'   36 A"   97 A'   98 A'   37 A"   99 A'  100 A'                 
  0.151   0.152   0.155   0.161   0.169   0.179   0.180   0.195
 38 A"  101 A'  102 A'   39 A"  103 A'   40 A"  104 A'  105 A'                 
  0.199   0.206   0.209   0.214   0.215   0.224   0.224   0.239
106 A'  107 A'  108 A'  109 A'  110 A'  111 A'   41 A"  112 A'                 
  0.245   0.252   0.262   0.267   0.274   0.279   0.281   0.284
113 A'  114 A'  115 A'  116 A'  117 A'  118 A'   42 A"  119 A'                 
  0.305   0.339   0.372   0.381   0.389   0.389   0.396   0.413
120 A'  121 A'  122 A'  123 A'  124 A'   43 A"   44 A"  125 A'                 
  0.415   0.425   0.430   0.433   0.440   0.442   0.446   0.455
 45 A"  126 A'   46 A"  127 A'  128 A'  129 A'   47 A"  130 A'                 
  0.462   0.482   0.486   0.494   0.498   0.502   0.511   0.519
 48 A"  131 A'   49 A"  132 A'   50 A"  133 A'  134 A'   51 A"                 
  0.521   0.536   0.544   0.549   0.553   0.565   0.572   0.575
135 A'  136 A'   52 A"  137 A'   53 A"   54 A"  138 A'  139 A'                 
  0.576   0.588   0.600   0.613   0.620   0.638   0.645   0.675
 55 A"  140 A'   56 A"  141 A'   57 A"  142 A'   58 A"  143 A'                 
  0.707   0.733   0.737   0.743   0.756   0.777   0.779   0.801
144 A'   59 A"  145 A'  146 A'  147 A'   60 A"  148 A'  149 A'                 
  0.816   0.823   0.826   0.830   0.833   0.833   0.851   0.854
150 A'  151 A'   61 A"  152 A'   62 A"  153 A'   63 A"  154 A'                 
  0.856   0.865   0.884   0.886   0.912   0.926   0.930   0.940
 64 A"  155 A'  156 A'  157 A'  158 A'  159 A'  160 A'   65 A"                 
  0.950   0.958   0.973   0.995   1.005   1.038   1.070   1.093
161 A'  162 A'  163 A'   66 A"  164 A'  165 A'  166 A'  167 A'                 
  1.145   1.152   1.162   1.195   1.210   1.243   1.251   1.255
168 A'  169 A'   67 A"  170 A'   68 A"  171 A'  172 A'   69 A"                 
  1.264   1.268   1.285   1.349   1.365   1.433   1.439   1.462
 70 A"  173 A'   71 A"  174 A'   72 A"  175 A'  176 A'  177 A'                 
  1.469   1.491   1.547   1.589   1.640   1.725   1.735   1.749
178 A'  179 A'  180 A'  181 A'  182 A'   73 A"   74 A"  183 A'                 
  1.770   1.816   1.819   1.840   1.841   1.910   1.985   2.028
184 A'  185 A'  186 A'   75 A"   76 A"   77 A"   78 A"  187 A'                 
  2.039   2.062   2.112   2.136   2.189   2.213   2.227   2.241
 79 A"  188 A'  189 A'  190 A'  191 A'  192 A'   80 A"  193 A'                 
  2.248   2.251   2.253   2.262   2.279   2.314   2.333   2.389
 81 A"   82 A"  194 A'  195 A'   83 A"  196 A'  197 A'  198 A'                 
  2.408   2.451   2.477   2.539   2.552   2.572   2.610   2.714
199 A'  200 A'  201 A'  202 A'  203 A'   84 A"  204 A'   85 A"                 
  2.725   2.825   2.832   2.836   2.988   3.039   3.046   3.056
 86 A"   87 A"   88 A"  205 A'  206 A'   89 A"  207 A'  208 A'                 
  3.090   3.172   3.208   3.401   3.464   3.647   3.821   3.861
209 A'  210 A'  211 A'  212 A'  213 A'  214 A'  215 A'  216 A'                 
  3.954   3.984   3.992   4.005   4.020   4.044   4.058   4.071
 90 A"   91 A"   92 A"  217 A'   93 A"   94 A"  218 A'  219 A'                 
  4.098   4.148   4.203   4.272   4.283   4.366   4.441   4.495
 95 A"  220 A'  221 A'  222 A'  223 A'  224 A'  225 A'  226 A'                 
  4.792   6.024   6.117   6.155   6.696   6.820   7.535   7.569
227 A'   96 A"  228 A'  229 A'  230 A'  231 A'   97 A"   98 A"                 
  7.655   7.660   7.714   7.788   9.719   9.779   9.802  23.182
232 A'  233 A'  234 A'  235 A'  236 A'  237 A'  238 A'  239 A'                 
 23.757  23.766  23.904  23.920  23.989  25.773  25.813  25.861
240 A'  241 A'  242 A'  243 A'  244 A'   99 A"  100 A"  101 A"                 
 26.100  26.141  26.212  26.505  26.614  26.774  27.915  28.358
245 A'  246 A'  247 A'  248 A'  249 A'  250 A'  251 A'  102 A"                 
 28.422  28.431  28.524  28.552  28.553  28.617  28.724  47.959
252 A'  253 A'  103 A"  104 A"  254 A'  255 A'  256 A'  257 A'                 
 48.062 127.895 127.950 127.971 151.697 215.705 215.774 215.801
258 A'  105 A"  259 A'  260 A'  261 A'  262 A'  263 A'  264 A'                 
289.730 289.766 289.851 289.862 289.937 290.0101020.7661020.894
106 A"  107 A"  265 A'  266 A'  267 A'  268 A'  269 A'  270 A'                 
*******
271 A'                                                                         

 Beta MOs, Restricted
 -- Occupied --                  
******* -482.86 -482.86 -176.32 -165.73 -165.72 -165.72 -101.58
  1 A'    2 A'    3 A'    4 A'    5 A'    1 A"    6 A'    7 A'                 
-101.58 -101.58  -62.51  -62.51  -56.33  -56.33  -56.33  -56.33
  8 A'    9 A'   10 A'   11 A'   12 A'   13 A'    2 A"   14 A'                 
-56.327 -56.327 -35.819 -31.312 -31.306 -31.305 -22.963 -22.961
  3 A"   15 A'   16 A'   17 A'    4 A"   18 A'   19 A'    5 A"                 
-22.961 -22.956 -22.956 -10.290 -10.290 -10.289 -10.283 -10.282
 20 A'   21 A'    6 A"   22 A'   23 A'   24 A'   25 A'   26 A'                 
-10.273  -9.499  -9.499  -9.499  -8.720  -8.720  -7.264  -7.264
 27 A'   28 A'   29 A'   30 A'   31 A'   32 A'   33 A'   34 A'                 
 -7.264  -7.254  -7.254  -7.254  -7.253  -7.253  -7.253  -6.553
 35 A'    7 A"    8 A"    9 A"   36 A'   37 A'   38 A'   39 A'                 
 -6.552  -6.539  -6.538  -6.538  -6.537  -6.368  -4.781  -4.766
 40 A'   10 A"   11 A"   41 A'   42 A'   43 A'   44 A'   12 A"                 
 -4.765  -2.664  -2.663  -2.660  -2.659  -2.659  -2.658  -2.648
 45 A'   46 A'   47 A'   13 A"   14 A"   48 A'   49 A'   50 A'                 
 -2.648  -2.647  -2.647  -2.047  -2.042  -2.041  -2.028  -2.028
 15 A"   16 A"   51 A'   52 A'   17 A"   53 A'   54 A'   18 A"                 
 -0.966  -0.924  -0.899  -0.872  -0.835  -0.823  -0.769  -0.747
 55 A'   56 A'   57 A'   58 A'   59 A'   60 A'   61 A'   62 A'                 
 -0.686  -0.635  -0.620  -0.561  -0.526  -0.488  -0.472  -0.470
 63 A'   64 A'   65 A'   66 A'   67 A'   68 A'   19 A"   69 A'                 
 -0.443  -0.428  -0.412  -0.400  -0.394  -0.363  -0.361  -0.358
 70 A'   71 A'   20 A"   72 A'   21 A"   73 A'   22 A"   74 A'                 
 -0.347  -0.335  -0.330  -0.324  -0.302  -0.295  -0.273  -0.271
 75 A'   23 A"   24 A"   76 A'   25 A"   77 A'   78 A'   26 A"                 
 -0.264
 27 A"                                                                         
 -- Virtual --                   
 -0.095  -0.072  -0.068  -0.054  -0.024  -0.007   0.004   0.006
 79 A'   28 A"   29 A"   80 A'   81 A'   82 A'   83 A'   84 A'                 
  0.021   0.027   0.030   0.041   0.045   0.059   0.062   0.065
 85 A'   86 A'   87 A'   30 A"   88 A'   31 A"   89 A'   32 A"                 
  0.066   0.068   0.075   0.080   0.082   0.087   0.089   0.100
 90 A'   33 A"   91 A'   92 A'   93 A'   34 A"   94 A'   35 A"                 
  0.100   0.102   0.108   0.117   0.126   0.136   0.140   0.148
 95 A'   96 A'   36 A"   97 A'   98 A'   37 A"   99 A'  100 A'                 
  0.151   0.152   0.155   0.161   0.169   0.179   0.180   0.195
 38 A"  101 A'  102 A'   39 A"  103 A'   40 A"  104 A'  105 A'                 
  0.199   0.206   0.209   0.214   0.215   0.224   0.224   0.239
106 A'  107 A'  108 A'  109 A'  110 A'  111 A'   41 A"  112 A'                 
  0.245   0.252   0.262   0.267   0.274   0.279   0.281   0.284
113 A'  114 A'  115 A'  116 A'  117 A'  118 A'   42 A"  119 A'                 
  0.305   0.339   0.372   0.381   0.389   0.389   0.396   0.413
120 A'  121 A'  122 A'  123 A'  124 A'   43 A"   44 A"  125 A'                 
  0.415   0.425   0.430   0.433   0.440   0.442   0.446   0.455
 45 A"  126 A'   46 A"  127 A'  128 A'  129 A'   47 A"  130 A'                 
  0.462   0.482   0.486   0.494   0.498   0.502   0.511   0.519
 48 A"  131 A'   49 A"  132 A'   50 A"  133 A'  134 A'   51 A"                 
  0.521   0.536   0.544   0.549   0.553   0.565   0.572   0.575
135 A'  136 A'   52 A"  137 A'   53 A"   54 A"  138 A'  139 A'                 
  0.576   0.588   0.600   0.613   0.620   0.638   0.645   0.675
 55 A"  140 A'   56 A"  141 A'   57 A"  142 A'   58 A"  143 A'                 
  0.707   0.733   0.737   0.743   0.756   0.777   0.779   0.801
144 A'   59 A"  145 A'  146 A'  147 A'   60 A"  148 A'  149 A'                 
  0.816   0.823   0.826   0.830   0.833   0.833   0.851   0.854
150 A'  151 A'   61 A"  152 A'   62 A"  153 A'   63 A"  154 A'                 
  0.856   0.865   0.884   0.886   0.912   0.926   0.930   0.940
 64 A"  155 A'  156 A'  157 A'  158 A'  159 A'  160 A'   65 A"                 
  0.950   0.958   0.973   0.995   1.005   1.038   1.070   1.093
161 A'  162 A'  163 A'   66 A"  164 A'  165 A'  166 A'  167 A'                 
  1.145   1.152   1.162   1.195   1.210   1.243   1.251   1.255
168 A'  169 A'   67 A"  170 A'   68 A"  171 A'  172 A'   69 A"                 
  1.264   1.268   1.285   1.349   1.365   1.433   1.439   1.462
 70 A"  173 A'   71 A"  174 A'   72 A"  175 A'  176 A'  177 A'                 
  1.469   1.491   1.547   1.589   1.640   1.725   1.735   1.749
178 A'  179 A'  180 A'  181 A'  182 A'   73 A"   74 A"  183 A'                 
  1.770   1.816   1.819   1.840   1.841   1.910   1.985   2.028
184 A'  185 A'  186 A'   75 A"   76 A"   77 A"   78 A"  187 A'                 
  2.039   2.062   2.112   2.136   2.189   2.213   2.227   2.241
 79 A"  188 A'  189 A'  190 A'  191 A'  192 A'   80 A"  193 A'                 
  2.248   2.251   2.253   2.262   2.279   2.314   2.333   2.389
 81 A"   82 A"  194 A'  195 A'   83 A"  196 A'  197 A'  198 A'                 
  2.408   2.451   2.477   2.539   2.552   2.572   2.610   2.714
199 A'  200 A'  201 A'  202 A'  203 A'   84 A"  204 A'   85 A"                 
  2.725   2.825   2.832   2.836   2.988   3.039   3.046   3.056
 86 A"   87 A"   88 A"  205 A'  206 A'   89 A"  207 A'  208 A'                 
  3.090   3.172   3.208   3.401   3.464   3.647   3.821   3.861
209 A'  210 A'  211 A'  212 A'  213 A'  214 A'  215 A'  216 A'                 
  3.954   3.984   3.992   4.005   4.020   4.044   4.058   4.071
 90 A"   91 A"   92 A"  217 A'   93 A"   94 A"  218 A'  219 A'                 
  4.098   4.148   4.203   4.272   4.283   4.366   4.441   4.495
 95 A"  220 A'  221 A'  222 A'  223 A'  224 A'  225 A'  226 A'                 
  4.792   6.024   6.117   6.155   6.696   6.820   7.535   7.569
227 A'   96 A"  228 A'  229 A'  230 A'  231 A'   97 A"   98 A"                 
  7.655   7.660   7.714   7.788   9.719   9.779   9.802  23.182
232 A'  233 A'  234 A'  235 A'  236 A'  237 A'  238 A'  239 A'                 
 23.757  23.766  23.904  23.920  23.989  25.773  25.813  25.861
240 A'  241 A'  242 A'  243 A'  244 A'   99 A"  100 A"  101 A"                 
 26.100  26.141  26.212  26.505  26.614  26.774  27.915  28.358
245 A'  246 A'  247 A'  248 A'  249 A'  250 A'  251 A'  102 A"                 
 28.422  28.431  28.524  28.552  28.553  28.617  28.724  47.959
252 A'  253 A'  103 A"  104 A"  254 A'  255 A'  256 A'  257 A'                 
 48.062 127.895 127.950 127.971 151.697 215.705 215.774 215.801
258 A'  105 A"  259 A'  260 A'  261 A'  262 A'  263 A'  264 A'                 
289.730 289.766 289.851 289.862 289.937 290.0101020.7661020.894
106 A"  107 A"  265 A'  266 A'  267 A'  268 A'  269 A'  270 A'                 
*******
271 A'                                                                         
 --------------------------------------------------------------

          Ground-State Mulliken Net Atomic Charges

     Atom                 Charge (a.u.)
  ----------------------------------------
      1 C                    -0.448166
      2 C                    -0.060432
      3 C                    -0.247723
      4 C                    -0.364016
      5 C                    -0.037488
      6 C                    -0.409879
      7 Cl                    0.644510
      8 Cl                    0.579930
      9 Br                   -0.163367
     10 Br                   -0.174277
     11 Cl                    0.560729
     12 I                     0.120180
  ----------------------------------------
  Sum of atomic charges =     0.000000

 -----------------------------------------------------------------
                    Cartesian Multipole Moments
 -----------------------------------------------------------------
    Charge (ESU x 10^10)
                -0.0000
    Dipole Moment (Debye)
         X       0.1482      Y       0.2014      Z      -0.0000
       Tot       0.2500
    Quadrupole Moments (Debye-Ang)
        XX    -130.0654     XY       0.0284     YY    -135.6148
        XZ      -0.0000     YZ       0.0000     ZZ    -137.6999
    Octopole Moments (Debye-Ang^2)
       XXX      -6.4857    XXY      20.3474    XYY     -10.3509
       YYY      52.0036    XXZ      -0.0000    XYZ      -0.0000
       YYZ       0.0000    XZZ      -5.9459    YZZ      15.8936
       ZZZ      -0.0000
    Hexadecapole Moments (Debye-Ang^3)
      XXXX   -4167.2512   XXXY       1.7913   XXYY   -1183.9910
      XYYY     -39.8277   YYYY   -2780.4711   XXXZ      -0.0000
      XXYZ       0.0000   XYYZ       0.0000   YYYZ       0.0000
      XXZZ    -795.5475   XYZZ      -7.0780   YYZZ    -523.4279
      XZZZ      -0.0000   YZZZ       0.0000   ZZZZ    -169.0257
 -----------------------------------------------------------------
 Calculating MO derivatives via CPSCF
    1     0    39    0.0220353  
    2     0    39    0.0079072  
    3     0    39    0.0016328  
    4     0    39    0.0001784  
    5    20    19    0.0000206  
    6    38     1    0.0000014  
    7    39     0    0.0000001  Converged
 Time for AOints: 264.3 s (CPU) 66.4 s (wall)
 ------------------------------------------------------------------------------
                     AOints        : Timing summary (seconds)
 ------------------------------------------------------------------------------
     job step          cpu (% of tot)      sys (% of tot)     wall (% of tot)
 ------------------------------------------------------------------------------
  AOints            0.2643E+03 ( 8.1)   0.9000E-05 ( 4.3)   0.6640E+02 ( 8.0)
 ------------------------------------------------------------------------------
   Grand Totals     0.3259E+04          0.2110E-03          0.8302E+03
 ------------------------------------------------------------------------------
 Polarizability Matrix (a.u.)
            1           2           3
    1-240.0247017  -0.6029967   0.0000000
    2  -0.6029967-206.9112253  -0.0000000
    3   0.0000000  -0.0000000 -96.8689846
 Calculating analytic Hessian of the SCF energy

 Direct stationary perturbation theory relativistic correction:

 rels  =     132.920705702921
 relv  =    -448.160970124004
 rel2e =      66.102685977710
 E_rel =    -249.137578443373

 Hessian of the SCF Energy
            1           2           3           4           5           6
    1   0.5504215   0.0441605   0.0000000  -0.2812808  -0.0637714  -0.0000000
    2   0.0441605   0.5384542   0.0000000   0.0006097  -0.0969069   0.0000000
    3   0.0000000   0.0000000   0.1071296  -0.0000000  -0.0000000  -0.0525697
    4  -0.2812808   0.0006097  -0.0000000   0.5800516  -0.0335478   0.0000000
    5  -0.0637714  -0.0969069  -0.0000000  -0.0335478   0.5120428   0.0000000
    6  -0.0000000   0.0000000  -0.0525697   0.0000000   0.0000000   0.1054469
    7  -0.0415292   0.0103405  -0.0000000  -0.1739846   0.1263382  -0.0000000
    8   0.0668659   0.0443417  -0.0000000   0.0692618  -0.2108321   0.0000000
    9  -0.0000000  -0.0000000   0.0027277   0.0000000   0.0000000  -0.0521824
   10  -0.0411704  -0.0326463  -0.0000000   0.0567091  -0.0083793  -0.0000000
   11  -0.0328724  -0.0265748   0.0000000   0.0447892  -0.0523129  -0.0000000
   12   0.0000000  -0.0000000   0.0036920  -0.0000000   0.0000000   0.0024041
   13   0.0573885   0.0448046  -0.0000000  -0.0601635   0.0218711  -0.0000000
   14  -0.0080171  -0.0520635   0.0000000   0.0217650  -0.0086498   0.0000000
   15  -0.0000000  -0.0000000  -0.0004318  -0.0000000  -0.0000000   0.0038857
   16  -0.1201908  -0.0927666  -0.0000000  -0.0092216  -0.0283330  -0.0000000
   17  -0.0429163  -0.2634112  -0.0000000  -0.0829533   0.0116300  -0.0000000
   18  -0.0000000  -0.0000000  -0.0494768  -0.0000000  -0.0000000   0.0032419
   19  -0.0868466   0.0596640   0.0000000  -0.0290405   0.0317913  -0.0000000
   20   0.0618427  -0.1148735   0.0000000   0.0116132  -0.0115343  -0.0000000
   21   0.0000000  -0.0000000  -0.0224408  -0.0000000  -0.0000000   0.0037085
   22  -0.0140191  -0.0318659   0.0000000  -0.0517395  -0.0393888  -0.0000000
   23  -0.0121235  -0.0249634   0.0000000  -0.0401888  -0.1435306   0.0000000
   24  -0.0000000  -0.0000000   0.0031902   0.0000000   0.0000000  -0.0216047
   25   0.0029839   0.0034757   0.0000000  -0.0358003  -0.0031555   0.0000000
   26   0.0005980  -0.0019959  -0.0000000   0.0121528   0.0023386   0.0000000
   27  -0.0000000  -0.0000000   0.0031771  -0.0000000  -0.0000000   0.0030103
   28  -0.0002156   0.0000475   0.0000000   0.0007089  -0.0017538  -0.0000000
   29   0.0002331  -0.0001809   0.0000000  -0.0041041  -0.0001134   0.0000000
   30   0.0000000   0.0000000  -0.0009978   0.0000000  -0.0000000   0.0032103
   31  -0.0016730   0.0012186   0.0000000   0.0003763  -0.0001054  -0.0000000
   32   0.0038378   0.0014929  -0.0000000  -0.0002223  -0.0000174  -0.0000000
   33   0.0000000   0.0000000   0.0041731  -0.0000000  -0.0000000  -0.0011115
   34  -0.0238691  -0.0070421   0.0000000   0.0033860  -0.0015653  -0.0000000
   35  -0.0178387  -0.0033189   0.0000000   0.0008257  -0.0021133   0.0000000
   36  -0.0000000   0.0000000   0.0018271   0.0000000   0.0000000   0.0025606
            7           8           9          10          11          12
    1  -0.0415292   0.0668659  -0.0000000  -0.0411704  -0.0328724   0.0000000
    2   0.0103405   0.0443417  -0.0000000  -0.0326463  -0.0265748  -0.0000000
    3  -0.0000000  -0.0000000   0.0027277  -0.0000000   0.0000000   0.0036920
    4  -0.1739846   0.0692618   0.0000000   0.0567091   0.0447892  -0.0000000
    5   0.1263382  -0.2108321   0.0000000  -0.0083793  -0.0523129   0.0000000
    6  -0.0000000   0.0000000  -0.0521824  -0.0000000  -0.0000000   0.0024041
    7   0.4895853  -0.0158034   0.0000000  -0.1170131  -0.0914544  -0.0000000
    8  -0.0158034   0.5872507   0.0000000  -0.0407919  -0.2685255  -0.0000000
    9   0.0000000   0.0000000   0.1025025   0.0000000  -0.0000000  -0.0510337
   10  -0.1170131  -0.0407919   0.0000000   0.5377782   0.0497499   0.0000000
   11  -0.0914544  -0.2685255  -0.0000000   0.0497499   0.5321752   0.0000000
   12  -0.0000000  -0.0000000  -0.0510337   0.0000000   0.0000000   0.1001463
   13  -0.0092071  -0.0838672  -0.0000000  -0.2796957  -0.0000692  -0.0000000
   14  -0.0288386   0.0124570  -0.0000000  -0.0587473  -0.0952457  -0.0000000
   15  -0.0000000  -0.0000000   0.0025869  -0.0000000   0.0000000  -0.0522866
   16  -0.0018962   0.0105087   0.0000000  -0.0409998   0.0098291  -0.0000000
   17   0.0106145  -0.0634559   0.0000000   0.0648893   0.0420529  -0.0000000
   18   0.0000000   0.0000000   0.0027769  -0.0000000  -0.0000000   0.0043837
   19  -0.0015965  -0.0045838   0.0000000   0.0001299   0.0003860   0.0000000
   20  -0.0012746   0.0017529   0.0000000   0.0004270  -0.0001831   0.0000000
   21  -0.0000000   0.0000000   0.0037678   0.0000000   0.0000000  -0.0012489
   22   0.0036710   0.0080637  -0.0000000  -0.0017296   0.0012945  -0.0000000
   23  -0.0113600  -0.0415213  -0.0000000   0.0038835   0.0015174   0.0000000
   24   0.0000000   0.0000000   0.0030412  -0.0000000  -0.0000000   0.0038302
   25  -0.1422808  -0.0182238  -0.0000000  -0.0274863  -0.0082453   0.0000000
   26  -0.0189809  -0.0337803  -0.0000000  -0.0230188  -0.0046512   0.0000000
   27   0.0000000   0.0000000  -0.0196396  -0.0000000  -0.0000000   0.0024906
   28  -0.0020663   0.0058663  -0.0000000  -0.0741053   0.0561192   0.0000000
   29   0.0208092  -0.0300592  -0.0000000   0.0566075  -0.1023420   0.0000000
   30  -0.0000000  -0.0000000   0.0023948   0.0000000   0.0000000  -0.0183644
   31  -0.0030179   0.0026663  -0.0000000  -0.0147261  -0.0327273   0.0000000
   32  -0.0003347   0.0027623   0.0000000  -0.0127762  -0.0246018   0.0000000
   33  -0.0000000  -0.0000000   0.0037379   0.0000000   0.0000000   0.0034060
   34  -0.0006654   0.0000366  -0.0000000   0.0023092   0.0032011  -0.0000000
   35  -0.0000553  -0.0003908  -0.0000000   0.0008019  -0.0013093  -0.0000000
   36  -0.0000000  -0.0000000  -0.0006800   0.0000000   0.0000000   0.0025809
           13          14          15          16          17          18
    1   0.0573885  -0.0080171  -0.0000000  -0.1201908  -0.0429163  -0.0000000
    2   0.0448046  -0.0520635  -0.0000000  -0.0927666  -0.2634112  -0.0000000
    3  -0.0000000   0.0000000  -0.0004318  -0.0000000  -0.0000000  -0.0494768
    4  -0.0601635   0.0217650  -0.0000000  -0.0092216  -0.0829533  -0.0000000
    5   0.0218711  -0.0086498  -0.0000000  -0.0283330   0.0116300  -0.0000000
    6  -0.0000000   0.0000000   0.0038857  -0.0000000  -0.0000000   0.0032419
    7  -0.0092071  -0.0288386  -0.0000000  -0.0018962   0.0106145   0.0000000
    8  -0.0838672   0.0124570  -0.0000000   0.0105087  -0.0634559   0.0000000
    9  -0.0000000  -0.0000000   0.0025869   0.0000000   0.0000000   0.0027769
   10  -0.2796957  -0.0587473  -0.0000000  -0.0409998   0.0648893  -0.0000000
   11  -0.0000692  -0.0952457   0.0000000   0.0098291   0.0420529  -0.0000000
   12  -0.0000000  -0.0000000  -0.0522866  -0.0000000  -0.0000000   0.0043837
   13   0.5657110  -0.0298730   0.0000000  -0.1742306   0.0706077   0.0000000
   14  -0.0298730   0.5000362   0.0000000   0.1213524  -0.2048489   0.0000000
   15   0.0000000   0.0000000   0.1070095  -0.0000000   0.0000000  -0.0495607
   16  -0.1742306   0.1213524  -0.0000000   0.4156699  -0.0287536   0.0000000
   17   0.0706077  -0.2048489   0.0000000  -0.0287536   0.5765732   0.0000000
   18   0.0000000   0.0000000  -0.0495607   0.0000000   0.0000000   0.0940542
   19   0.0001457  -0.0016417   0.0000000  -0.0002802   0.0052382  -0.0000000
   20  -0.0042350  -0.0003488   0.0000000   0.0241400  -0.0363016  -0.0000000
   21   0.0000000  -0.0000000   0.0041981  -0.0000000  -0.0000000   0.0022505
   22   0.0002283  -0.0000891  -0.0000000  -0.0030430   0.0025437   0.0000000
   23  -0.0001724  -0.0001366  -0.0000000  -0.0003391   0.0028972  -0.0000000
   24  -0.0000000  -0.0000000  -0.0011820   0.0000000   0.0000000   0.0039181
   25   0.0032808  -0.0014004  -0.0000000  -0.0008990  -0.0002252  -0.0000000
   26   0.0011142  -0.0026886  -0.0000000  -0.0001575  -0.0000105   0.0000000
   27  -0.0000000  -0.0000000   0.0031810   0.0000000   0.0000000  -0.0009303
   28  -0.0235254   0.0254046   0.0000000  -0.0016934  -0.0035870  -0.0000000
   29   0.0104004  -0.0095966  -0.0000000  -0.0009818   0.0019478  -0.0000000
   30  -0.0000000   0.0000000   0.0027431  -0.0000000  -0.0000000   0.0032177
   31  -0.0510460  -0.0383041  -0.0000000   0.0043301   0.0085627  -0.0000000
   32  -0.0396359  -0.1410212  -0.0000000  -0.0104161  -0.0426525   0.0000000
   33   0.0000000   0.0000000  -0.0218298  -0.0000000  -0.0000000   0.0021880
   34  -0.0288870  -0.0016102   0.0000000  -0.0675446  -0.0040214  -0.0000000
   35   0.0090546   0.0021056  -0.0000000  -0.0040821  -0.0244185   0.0000000
   36  -0.0000000  -0.0000000   0.0016865   0.0000000   0.0000000  -0.0160632
           19          20          21          22          23          24
    1  -0.0868466   0.0618427   0.0000000  -0.0140191  -0.0121235  -0.0000000
    2   0.0596640  -0.1148735  -0.0000000  -0.0318659  -0.0249634  -0.0000000
    3   0.0000000   0.0000000  -0.0224408   0.0000000   0.0000000   0.0031902
    4  -0.0290405   0.0116132  -0.0000000  -0.0517395  -0.0401888   0.0000000
    5   0.0317913  -0.0115343  -0.0000000  -0.0393888  -0.1435306   0.0000000
    6  -0.0000000  -0.0000000   0.0037085  -0.0000000   0.0000000  -0.0216047
    7  -0.0015965  -0.0012746  -0.0000000   0.0036710  -0.0113600   0.0000000
    8  -0.0045838   0.0017529   0.0000000   0.0080637  -0.0415213   0.0000000
    9   0.0000000   0.0000000   0.0037678  -0.0000000  -0.0000000   0.0030412
   10   0.0001299   0.0004270   0.0000000  -0.0017296   0.0038835  -0.0000000
   11   0.0003860  -0.0001831   0.0000000   0.0012945   0.0015174  -0.0000000
   12   0.0000000   0.0000000  -0.0012489  -0.0000000   0.0000000   0.0038302
   13   0.0001457  -0.0042350   0.0000000   0.0002283  -0.0001724  -0.0000000
   14  -0.0016417  -0.0003488  -0.0000000  -0.0000891  -0.0001366  -0.0000000
   15   0.0000000   0.0000000   0.0041981  -0.0000000  -0.0000000  -0.0011820
   16  -0.0002802   0.0241400  -0.0000000  -0.0030430  -0.0003391   0.0000000
   17   0.0052382  -0.0363016  -0.0000000   0.0025437   0.0028972   0.0000000
   18  -0.0000000  -0.0000000   0.0022505   0.0000000  -0.0000000   0.0039181
   19   0.1308591  -0.0858474   0.0000000  -0.0103306   0.0024086  -0.0000000
   20  -0.0858474   0.1697359   0.0000000  -0.0066526   0.0030463  -0.0000000
   21   0.0000000   0.0000000   0.0100126  -0.0000000   0.0000000  -0.0005215
   22  -0.0103306  -0.0066526  -0.0000000   0.0809905   0.0565454  -0.0000000
   23   0.0024086   0.0030463   0.0000000   0.0565454   0.2103904  -0.0000000
   24  -0.0000000  -0.0000000  -0.0005215  -0.0000000  -0.0000000   0.0094128
   25  -0.0012396   0.0002415   0.0000000  -0.0036281   0.0023015  -0.0000000
   26   0.0009304   0.0000512  -0.0000000   0.0105996  -0.0043388  -0.0000000
   27  -0.0000000  -0.0000000   0.0001071   0.0000000  -0.0000000  -0.0003153
   28  -0.0005244   0.0007557   0.0000000   0.0002455  -0.0000980  -0.0000000
   29   0.0007563  -0.0008641  -0.0000000   0.0005918  -0.0012750  -0.0000000
   30   0.0000000   0.0000000  -0.0000329  -0.0000000   0.0000000   0.0001886
   31   0.0003367   0.0005844  -0.0000000  -0.0001372  -0.0006825  -0.0000000
   32  -0.0000288  -0.0014596   0.0000000  -0.0006818  -0.0017095   0.0000000
   33  -0.0000000  -0.0000000   0.0001909   0.0000000  -0.0000000  -0.0000936
   34  -0.0016130  -0.0015948   0.0000000  -0.0005082  -0.0001747  -0.0000000
   35  -0.0090731  -0.0090214  -0.0000000  -0.0009606  -0.0003762  -0.0000000
   36  -0.0000000  -0.0000000   0.0000085   0.0000000  -0.0000000   0.0001360
           25          26          27          28          29          30
    1   0.0029839   0.0005980  -0.0000000  -0.0002156   0.0002331   0.0000000
    2   0.0034757  -0.0019959  -0.0000000   0.0000475  -0.0001809   0.0000000
    3   0.0000000  -0.0000000   0.0031771   0.0000000   0.0000000  -0.0009978
    4  -0.0358003   0.0121528  -0.0000000   0.0007089  -0.0041041   0.0000000
    5  -0.0031555   0.0023386  -0.0000000  -0.0017538  -0.0001134  -0.0000000
    6   0.0000000   0.0000000   0.0030103  -0.0000000   0.0000000   0.0032103
    7  -0.1422808  -0.0189809   0.0000000  -0.0020663   0.0208092  -0.0000000
    8  -0.0182238  -0.0337803   0.0000000   0.0058663  -0.0300592  -0.0000000
    9  -0.0000000  -0.0000000  -0.0196396  -0.0000000  -0.0000000   0.0023948
   10  -0.0274863  -0.0230188  -0.0000000  -0.0741053   0.0566075   0.0000000
   11  -0.0082453  -0.0046512  -0.0000000   0.0561192  -0.1023420   0.0000000
   12   0.0000000   0.0000000   0.0024906   0.0000000   0.0000000  -0.0183644
   13   0.0032808   0.0011142  -0.0000000  -0.0235254   0.0104004  -0.0000000
   14  -0.0014004  -0.0026886  -0.0000000   0.0254046  -0.0095966   0.0000000
   15  -0.0000000  -0.0000000   0.0031810   0.0000000  -0.0000000   0.0027431
   16  -0.0008990  -0.0001575   0.0000000  -0.0016934  -0.0009818  -0.0000000
   17  -0.0002252  -0.0000105   0.0000000  -0.0035870   0.0019478  -0.0000000
   18  -0.0000000   0.0000000  -0.0009303  -0.0000000  -0.0000000   0.0032177
   19  -0.0012396   0.0009304  -0.0000000  -0.0005244   0.0007563   0.0000000
   20   0.0002415   0.0000512  -0.0000000   0.0007557  -0.0008641   0.0000000
   21   0.0000000  -0.0000000   0.0001071   0.0000000  -0.0000000  -0.0000329
   22  -0.0036281   0.0105996   0.0000000   0.0002455   0.0005918  -0.0000000
   23   0.0023015  -0.0043388  -0.0000000  -0.0000980  -0.0012750   0.0000000
   24  -0.0000000  -0.0000000  -0.0003153  -0.0000000  -0.0000000   0.0001886
   25   0.2061562   0.0262912  -0.0000000   0.0002189  -0.0005017   0.0000000
   26   0.0262912   0.0552106  -0.0000000  -0.0082527  -0.0097420   0.0000000
   27  -0.0000000  -0.0000000   0.0088619  -0.0000000  -0.0000000  -0.0000735
   28   0.0002189  -0.0082527  -0.0000000   0.1128069  -0.0781934   0.0000000
   29  -0.0005017  -0.0097420  -0.0000000  -0.0781934   0.1496136   0.0000000
   30   0.0000000   0.0000000  -0.0000735   0.0000000   0.0000000   0.0078757
   31  -0.0006688  -0.0011595  -0.0000000  -0.0111701  -0.0055446   0.0000000
   32  -0.0004514  -0.0003838   0.0000000   0.0029559   0.0026374  -0.0000000
   33   0.0000000  -0.0000000   0.0001558   0.0000000   0.0000000  -0.0002821
   34  -0.0006373  -0.0001168  -0.0000000  -0.0006799  -0.0000728   0.0000000
   35  -0.0001064  -0.0000093   0.0000000   0.0007358  -0.0000256   0.0000000
   36   0.0000000  -0.0000000  -0.0000250   0.0000000   0.0000000   0.0001204
           31          32          33          34          35          36
    1  -0.0016730   0.0038378   0.0000000  -0.0238691  -0.0178387  -0.0000000
    2   0.0012186   0.0014929   0.0000000  -0.0070421  -0.0033189   0.0000000
    3   0.0000000  -0.0000000   0.0041731   0.0000000   0.0000000   0.0018271
    4   0.0003763  -0.0002223  -0.0000000   0.0033860   0.0008257   0.0000000
    5  -0.0001054  -0.0000174  -0.0000000  -0.0015653  -0.0021133   0.0000000
    6  -0.0000000  -0.0000000  -0.0011115  -0.0000000   0.0000000   0.0025606
    7  -0.0030179  -0.0003347  -0.0000000  -0.0006654  -0.0000553  -0.0000000
    8   0.0026663   0.0027623  -0.0000000   0.0000366  -0.0003908  -0.0000000
    9  -0.0000000   0.0000000   0.0037379  -0.0000000  -0.0000000  -0.0006800
   10  -0.0147261  -0.0127762   0.0000000   0.0023092   0.0008019   0.0000000
   11  -0.0327273  -0.0246018   0.0000000   0.0032011  -0.0013093   0.0000000
   12   0.0000000   0.0000000   0.0034060  -0.0000000  -0.0000000   0.0025809
   13  -0.0510460  -0.0396359   0.0000000  -0.0288870   0.0090546  -0.0000000
   14  -0.0383041  -0.1410212   0.0000000  -0.0016102   0.0021056  -0.0000000
   15  -0.0000000  -0.0000000  -0.0218298   0.0000000  -0.0000000   0.0016865
   16   0.0043301  -0.0104161  -0.0000000  -0.0675446  -0.0040821   0.0000000
   17   0.0085627  -0.0426525  -0.0000000  -0.0040214  -0.0244185   0.0000000
   18  -0.0000000   0.0000000   0.0021880  -0.0000000   0.0000000  -0.0160632
   19   0.0003367  -0.0000288  -0.0000000  -0.0016130  -0.0090731  -0.0000000
   20   0.0005844  -0.0014596  -0.0000000  -0.0015948  -0.0090214  -0.0000000
   21  -0.0000000   0.0000000   0.0001909   0.0000000  -0.0000000   0.0000085
   22  -0.0001372  -0.0006818   0.0000000  -0.0005082  -0.0009606   0.0000000
   23  -0.0006825  -0.0017095  -0.0000000  -0.0001747  -0.0003762  -0.0000000
   24  -0.0000000   0.0000000  -0.0000936  -0.0000000  -0.0000000   0.0001360
   25  -0.0006688  -0.0004514   0.0000000  -0.0006373  -0.0001064   0.0000000
   26  -0.0011595  -0.0003838  -0.0000000  -0.0001168  -0.0000093  -0.0000000
   27  -0.0000000   0.0000000   0.0001558  -0.0000000   0.0000000  -0.0000250
   28  -0.0111701   0.0029559   0.0000000  -0.0006799   0.0007358   0.0000000
   29  -0.0055446   0.0026374   0.0000000  -0.0000728  -0.0000256   0.0000000
   30   0.0000000  -0.0000000  -0.0002821   0.0000000   0.0000000   0.0001204
   31   0.0832742   0.0551066   0.0000000  -0.0058781   0.0103848  -0.0000000
   32   0.0551066   0.2099783  -0.0000000   0.0026470  -0.0050250   0.0000000
   33   0.0000000  -0.0000000   0.0093959   0.0000000   0.0000000   0.0000694
   34  -0.0058781   0.0026470   0.0000000   0.1245878   0.0103133  -0.0000000
   35   0.0103848  -0.0050250   0.0000000   0.0103133   0.0439028   0.0000000
   36  -0.0000000   0.0000000   0.0000694  -0.0000000   0.0000000   0.0077786
 **********************************************************************
 **                                                                  **
 **                       VIBRATIONAL ANALYSIS                       **
 **                       --------------------                       **
 **                                                                  **
 **        VIBRATIONAL FREQUENCIES (CM**-1) AND NORMAL MODES         **
 **     FORCE CONSTANTS (mDYN/ANGSTROM) AND REDUCED MASSES (AMU)     **
 **                  INFRARED INTENSITIES (KM/MOL)                   **
 **                                                                  **
 **********************************************************************


 Mode:                 1                      2                      3
 Frequency:        39.15                  48.55                  65.65
 Force Cnst:      0.0482                 0.0527                 0.0953
 Red. Mass:      53.3392                37.9644                37.5328
 IR Active:          YES                    YES                    YES
 IR Intens:        0.010                  0.010                  0.005
 Raman Active:       YES                    YES                    YES
               X      Y      Z        X      Y      Z        X      Y      Z
 C          0.000  0.000 -0.251    0.000 -0.000  0.008   -0.000  0.000 -0.147
 C          0.000  0.000 -0.160    0.000 -0.000  0.121   -0.000 -0.000  0.093
 C         -0.000 -0.000  0.022    0.000 -0.000  0.058   -0.000 -0.000  0.010
 C         -0.000 -0.000 -0.097    0.000 -0.000  0.061   -0.000 -0.000 -0.041
 C         -0.000  0.000 -0.108   -0.000 -0.000  0.254    0.000 -0.000 -0.112
 C         -0.000  0.000 -0.090   -0.000 -0.000  0.094    0.000  0.000 -0.133
 Cl         0.000  0.000 -0.594    0.000  0.000 -0.238    0.000  0.000 -0.598
 Cl         0.000 -0.000 -0.307    0.000 -0.000  0.348   -0.000 -0.000  0.658
 Br        -0.000 -0.000  0.492    0.000  0.000 -0.004   -0.000  0.000 -0.197
 Br         0.000  0.000 -0.325    0.000  0.000 -0.299    0.000 -0.000  0.143
 Cl         0.000 -0.000 -0.155   -0.000 -0.000  0.790   -0.000  0.000 -0.270
 I         -0.000 -0.000  0.251   -0.000 -0.000 -0.116    0.000  0.000  0.123
 TransDip  -0.000 -0.000  0.003   -0.000 -0.000 -0.003    0.000 -0.000  0.002

 Mode:                 4                      5                      6
 Frequency:       130.89                 145.72                 154.84
 Force Cnst:      0.4860                 0.8523                 0.1977
 Red. Mass:      48.1444                68.1205                13.9973
 IR Active:          YES                    YES                    YES
 IR Intens:        0.597                  0.200                  0.190
 Raman Active:       YES                    YES                    YES
               X      Y      Z        X      Y      Z        X      Y      Z
 C         -0.039 -0.282  0.000    0.033 -0.150 -0.000    0.000 -0.000  0.364
 C         -0.069 -0.228  0.000   -0.013 -0.133 -0.000    0.000 -0.000  0.371
 C         -0.034 -0.181 -0.000    0.040 -0.105 -0.000   -0.000 -0.000  0.414
 C          0.047 -0.215 -0.000    0.094 -0.167 -0.000   -0.000 -0.000  0.419
 C          0.025 -0.285 -0.000    0.083 -0.144 -0.000   -0.000 -0.000  0.387
 C         -0.019 -0.281  0.000    0.104 -0.145 -0.000    0.000 -0.000  0.406
 Cl        -0.049 -0.300 -0.000   -0.036 -0.219  0.000    0.000 -0.000 -0.147
 Cl        -0.186 -0.205  0.000   -0.237 -0.058 -0.000   -0.000 -0.000 -0.125
 Br        -0.078  0.016  0.000   -0.078  0.549  0.000   -0.000  0.000 -0.065
 Br         0.435  0.027  0.000   -0.260 -0.504 -0.000   -0.000 -0.000 -0.055
 Cl         0.085 -0.319 -0.000   -0.056 -0.109  0.000    0.000 -0.000 -0.154
 I         -0.172  0.339  0.000    0.269  0.158  0.000    0.000  0.000 -0.031
 TransDip  -0.000  0.025 -0.000   -0.009  0.011  0.000   -0.000  0.000 -0.014

 Mode:                 7                      8                      9
 Frequency:       165.99                 188.30                 218.42
 Force Cnst:      1.0081                 0.9358                 1.1040
 Red. Mass:      62.1038                44.7934                39.2747
 IR Active:          YES                    YES                    YES
 IR Intens:        0.016                  0.144                  0.006
 Raman Active:       YES                    YES                    YES
               X      Y      Z        X      Y      Z        X      Y      Z
 C         -0.121  0.020 -0.000    0.044 -0.047  0.000   -0.031 -0.012 -0.000
 C         -0.167  0.119  0.000    0.068  0.097 -0.000   -0.051  0.013 -0.000
 C         -0.194  0.083  0.000    0.235  0.171 -0.000   -0.100  0.024  0.000
 C         -0.105  0.062  0.000    0.150  0.177 -0.000   -0.063  0.072 -0.000
 C         -0.030 -0.030 -0.000    0.148  0.088  0.000   -0.000 -0.037 -0.000
 C          0.035 -0.015 -0.000    0.036 -0.030  0.000   -0.043 -0.057  0.000
 Cl        -0.425 -0.198  0.000   -0.236 -0.266 -0.000    0.154  0.139  0.000
 Cl        -0.411  0.200 -0.000   -0.386  0.287  0.000    0.224 -0.092  0.000
 Br        -0.202 -0.410 -0.000    0.450 -0.098  0.000   -0.231 -0.012 -0.000
 Br        -0.047  0.169 -0.000   -0.195 -0.088  0.000   -0.225  0.067  0.000
 Cl         0.008 -0.041  0.000    0.407  0.014 -0.000    0.800 -0.343  0.000
 I          0.438  0.138  0.000   -0.164  0.063  0.000   -0.014  0.047 -0.000
 TransDip   0.003 -0.003  0.000   -0.011 -0.005 -0.000    0.002  0.001 -0.000

 Mode:                10                     11                     12
 Frequency:       235.91                 252.37                 313.89
 Force Cnst:      1.2306                 1.4195                 0.7152
 Red. Mass:      37.5275                37.8278                12.3213
 IR Active:          YES                    YES                    YES
 IR Intens:        0.011                  0.127                  0.063
 Raman Active:       YES                    YES                    YES
               X      Y      Z        X      Y      Z        X      Y      Z
 C          0.013 -0.035 -0.000    0.083 -0.292 -0.000   -0.000 -0.000  0.349
 C          0.037  0.009 -0.000    0.042 -0.222 -0.000   -0.000  0.000 -0.179
 C          0.020  0.003  0.000    0.068 -0.105 -0.000    0.000  0.000 -0.543
 C         -0.044  0.049  0.000   -0.168 -0.014  0.000    0.000  0.000 -0.388
 C         -0.028 -0.025  0.000   -0.142 -0.222  0.000   -0.000  0.000  0.178
 C          0.020 -0.040 -0.000   -0.073 -0.215  0.000   -0.000 -0.000  0.600
 Cl        -0.505 -0.470 -0.000    0.454 -0.116  0.000   -0.000  0.000 -0.066
 Cl         0.628 -0.219  0.000   -0.257 -0.201  0.000    0.000  0.000  0.032
 Br         0.089  0.088 -0.000    0.180  0.069  0.000   -0.000 -0.000  0.035
 Br        -0.128  0.170 -0.000   -0.226  0.362  0.000    0.000 -0.000  0.025
 Cl        -0.087 -0.009 -0.000   -0.240 -0.292 -0.000   -0.000 -0.000 -0.035
 I          0.013  0.035  0.000    0.059  0.001 -0.000    0.000 -0.000 -0.020
 TransDip   0.002  0.003  0.000   -0.001  0.011 -0.000   -0.000 -0.000 -0.008

 Mode:                13                     14                     15
 Frequency:       319.10                 333.38                 342.20
 Force Cnst:      1.7571                 0.8169                 2.1697
 Red. Mass:      29.2887                12.4752                31.4483
 IR Active:          YES                    YES                    YES
 IR Intens:        0.001                  0.021                  0.001
 Raman Active:       YES                    YES                    YES
               X      Y      Z        X      Y      Z        X      Y      Z
 C          0.326 -0.093 -0.000    0.000 -0.000  0.423    0.124 -0.147 -0.000
 C          0.258  0.255 -0.000    0.000  0.000  0.557    0.063 -0.182 -0.000
 C          0.033  0.097 -0.000    0.000  0.000  0.126    0.105 -0.041 -0.000
 C          0.034  0.036  0.000    0.000  0.000 -0.450    0.143  0.062  0.000
 C          0.066 -0.121  0.000    0.000  0.000 -0.513    0.177  0.251  0.000
 C          0.191 -0.069  0.000    0.000 -0.000 -0.101    0.046  0.021  0.000
 Cl         0.286 -0.408  0.000    0.000 -0.000 -0.065    0.237 -0.374  0.000
 Cl         0.161  0.588  0.000    0.000  0.000 -0.087   -0.143 -0.303  0.000
 Br        -0.173 -0.020  0.000   -0.000 -0.000 -0.007   -0.153 -0.029  0.000
 Br        -0.018 -0.009 -0.000   -0.000  0.000  0.026   -0.039  0.046 -0.000
 Cl        -0.124 -0.107 -0.000    0.000  0.000  0.081    0.183  0.650 -0.000
 I         -0.056 -0.013 -0.000   -0.000 -0.000  0.003   -0.020  0.000 -0.000
 TransDip  -0.000  0.001 -0.000    0.000 -0.000  0.005   -0.001 -0.001 -0.000

 Mode:                16                     17                     18
 Frequency:       556.75                 575.25                 591.54
 Force Cnst:      2.6723                 2.3496                 2.5797
 Red. Mass:      14.6322                12.0515                12.5128
 IR Active:          YES                    YES                    YES
 IR Intens:       32.886                  0.368                  1.450
 Raman Active:       YES                    YES                    YES
               X      Y      Z        X      Y      Z        X      Y      Z
 C          0.254  0.076  0.000    0.000 -0.000 -0.395    0.368  0.268 -0.000
 C          0.247 -0.004  0.000    0.000  0.000 -0.205    0.421 -0.130 -0.000
 C          0.265  0.026 -0.000    0.000  0.000  0.570    0.115 -0.394  0.000
 C          0.432 -0.005  0.000    0.000  0.000 -0.318   -0.258 -0.245 -0.000
 C          0.481 -0.108  0.000    0.000 -0.000 -0.245   -0.316  0.129 -0.000
 C          0.533 -0.036 -0.000    0.000 -0.000  0.561    0.023  0.408  0.000
 Cl        -0.131  0.139 -0.000   -0.000  0.000  0.025   -0.077 -0.028 -0.000
 Cl        -0.076 -0.106 -0.000   -0.000 -0.000  0.014   -0.080  0.002  0.000
 Br        -0.079 -0.016  0.000   -0.000 -0.000 -0.016   -0.016  0.021 -0.000
 Br        -0.062  0.051 -0.000   -0.000  0.000  0.008    0.011  0.020  0.000
 Cl        -0.090 -0.086 -0.000   -0.000 -0.000  0.015    0.059 -0.039  0.000
 I         -0.040 -0.002  0.000   -0.000  0.000 -0.007   -0.003 -0.011 -0.000
 TransDip   0.184  0.005  0.000    0.000 -0.000 -0.019    0.038  0.003 -0.000

 Mode:                19                     20                     21
 Frequency:       597.53                 645.80                 675.52
 Force Cnst:      2.5425                 3.7840                 3.2308
 Red. Mass:      12.0862                15.3998                12.0165
 IR Active:          YES                    YES                    YES
 IR Intens:        0.003                 57.956                  0.085
 Raman Active:       YES                    YES                    YES
               X      Y      Z        X      Y      Z        X      Y      Z
 C          0.000  0.000 -0.455    0.061  0.321  0.000    0.000 -0.000 -0.412
 C         -0.000  0.000  0.503   -0.023  0.346 -0.000    0.000 -0.000  0.443
 C          0.000  0.000 -0.055   -0.006  0.447  0.000    0.000  0.000 -0.429
 C          0.000  0.000 -0.453   -0.013  0.434  0.000    0.000  0.000  0.405
 C         -0.000  0.000  0.565   -0.052  0.315 -0.000    0.000  0.000 -0.387
 C          0.000  0.000 -0.090    0.010  0.381  0.000   -0.000 -0.000  0.368
 Cl        -0.000 -0.000  0.032    0.090 -0.151 -0.000   -0.000  0.000  0.013
 Cl        -0.000 -0.000 -0.033   -0.066 -0.228  0.000   -0.000 -0.000 -0.015
 Br        -0.000 -0.000  0.002   -0.010 -0.014 -0.000   -0.000 -0.000  0.006
 Br         0.000 -0.000  0.011    0.035 -0.058 -0.000   -0.000  0.000 -0.005
 Cl        -0.000 -0.000 -0.036   -0.064 -0.205  0.000   -0.000 -0.000  0.012
 I         -0.000 -0.000  0.001   -0.002 -0.006 -0.000   -0.000  0.000 -0.002
 TransDip   0.000 -0.000  0.002    0.006  0.244 -0.000    0.000  0.000 -0.009

 Mode:                22                     23                     24
 Frequency:       797.06                 846.06                1045.85
 Force Cnst:      4.7123                 5.4423                 7.8342
 Red. Mass:      12.5892                12.9042                12.1565
 IR Active:          YES                    YES                    YES
 IR Intens:        1.511                  0.525                  0.806
 Raman Active:       YES                    YES                    YES
               X      Y      Z        X      Y      Z        X      Y      Z
 C          0.071 -0.298  0.000   -0.368  0.274 -0.000    0.273 -0.218  0.000
 C          0.213 -0.249  0.000   -0.267 -0.335 -0.000    0.185  0.446  0.000
 C          0.569  0.087  0.000    0.034 -0.216 -0.000   -0.394 -0.053 -0.000
 C          0.098  0.297  0.000    0.380 -0.266  0.000    0.299 -0.342  0.000
 C         -0.035  0.267  0.000    0.244  0.410  0.000    0.156  0.276  0.000
 C         -0.516 -0.109 -0.000   -0.092  0.263  0.000   -0.411 -0.072 -0.000
 Cl        -0.064  0.060  0.000    0.067 -0.093  0.000   -0.023  0.026  0.000
 Cl         0.019  0.040 -0.000    0.031  0.093  0.000   -0.021 -0.051 -0.000
 Br        -0.056 -0.009 -0.000    0.001 -0.003  0.000    0.014  0.002 -0.000
 Br         0.011 -0.011 -0.000   -0.021  0.029 -0.000   -0.012  0.014 -0.000
 Cl        -0.037 -0.059  0.000   -0.034 -0.108 -0.000   -0.011 -0.027  0.000
 I          0.013  0.002  0.000    0.001  0.001 -0.000    0.003  0.000  0.000
 TransDip   0.039 -0.007  0.000   -0.017  0.016 -0.000   -0.028 -0.007  0.000

 Mode:                25                     26                     27
 Frequency:      1164.40                1236.86                1314.91
 Force Cnst:      9.7719                10.8164                12.2598
 Red. Mass:      12.2328                12.0003                12.0349
 IR Active:          YES                    YES                    YES
 IR Intens:        0.538                  1.045                133.025
 Raman Active:       YES                    YES                    YES
               X      Y      Z        X      Y      Z        X      Y      Z
 C          0.246 -0.406  0.000   -0.332 -0.237 -0.000   -0.229 -0.339 -0.000
 C         -0.119 -0.327 -0.000    0.401 -0.126  0.000   -0.143  0.401 -0.000
 C         -0.384 -0.082 -0.000   -0.070  0.368  0.000    0.431  0.017  0.000
 C         -0.241  0.266 -0.000   -0.338 -0.240 -0.000   -0.164 -0.375 -0.000
 C          0.139  0.481  0.000    0.414 -0.137  0.000   -0.202  0.359 -0.000
 C          0.329  0.034  0.000   -0.081  0.385  0.000    0.356 -0.023  0.000
 Cl        -0.034  0.045 -0.000   -0.000 -0.002  0.000    0.006  0.013 -0.000
 Cl         0.017  0.042  0.000    0.000 -0.002  0.000    0.002 -0.023  0.000
 Br         0.017  0.003  0.000    0.000  0.001  0.000   -0.011 -0.001  0.000
 Br         0.011 -0.013  0.000   -0.000 -0.001 -0.000    0.000  0.006  0.000
 Cl        -0.019 -0.052 -0.000    0.001 -0.002 -0.000    0.005 -0.017 -0.000
 I         -0.005 -0.001 -0.000    0.000  0.000 -0.000   -0.002  0.000 -0.000
 TransDip  -0.005 -0.023 -0.000   -0.015  0.029 -0.000    0.333  0.159 -0.000

 Mode:                28                     29                     30
 Frequency:      1319.52                1509.74                1515.57
 Force Cnst:     12.3580                16.1177                16.2412
 Red. Mass:      12.0467                12.0018                12.0010
 IR Active:          YES                    YES                    YES
 IR Intens:      195.956                  0.345                  0.061
 Raman Active:       YES                    YES                    YES
               X      Y      Z        X      Y      Z        X      Y      Z
 C          0.323 -0.281  0.000   -0.420 -0.123 -0.000    0.143  0.357  0.000
 C         -0.319 -0.225 -0.000    0.509 -0.092  0.000    0.096 -0.294  0.000
 C          0.000  0.401  0.000   -0.265  0.035  0.000   -0.052  0.527 -0.000
 C          0.337 -0.232  0.000    0.408  0.144  0.000   -0.130 -0.360 -0.000
 C         -0.335 -0.215 -0.000   -0.473  0.080 -0.000   -0.097  0.267 -0.000
 C          0.014  0.419  0.000    0.224 -0.047 -0.000    0.045 -0.497 -0.000
 Cl        -0.020  0.019  0.000    0.004  0.002  0.000   -0.003 -0.002 -0.000
 Cl         0.015  0.017  0.000   -0.005  0.001 -0.000   -0.001  0.001 -0.000
 Br        -0.001 -0.005  0.000    0.000 -0.000 -0.000    0.000 -0.002 -0.000
 Br        -0.007  0.006 -0.000   -0.001 -0.001 -0.000    0.001  0.001  0.000
 Cl         0.015  0.014 -0.000    0.004 -0.001  0.000    0.002  0.000  0.000
 I          0.000 -0.002 -0.000    0.001  0.000  0.000   -0.000  0.001 -0.000
 TransDip   0.124 -0.431 -0.000   -0.019 -0.001  0.000    0.006  0.005  0.000

 STANDARD THERMODYNAMIC QUANTITIES AT   298.15 K  AND     1.00 ATM

   This Molecule has  0 Imaginary Frequencies
   Zero point vibrational energy:       24.798 kcal/mol

   Atom    1 Element C  Has Mass   12.00000
   Atom    2 Element C  Has Mass   12.00000
   Atom    3 Element C  Has Mass   12.00000
   Atom    4 Element C  Has Mass   12.00000
   Atom    5 Element C  Has Mass   12.00000
   Atom    6 Element C  Has Mass   12.00000
   Atom    7 Element Cl Has Mass   34.96885
   Atom    8 Element Cl Has Mass   34.96885
   Atom    9 Element Br Has Mass   78.91830
   Atom   10 Element Br Has Mass   78.91830
   Atom   11 Element Cl Has Mass   34.96885
   Atom   12 Element I  Has Mass  126.90440
   Molecular Mass:   461.647550 amu
   Principal axes and moments of inertia in amu*Bohr^2:
                             1           2           3
    Eigenvalues --     5077.01417 10702.68442 15779.69859
          X               1.00000    -0.00038     0.00000
          Y               0.00038     1.00000     0.00000
          Z              -0.00000    -0.00000     1.00000
   Rotational Symmetry Number is   1
   The Molecule is an Asymmetric Top
   Translational Enthalpy:        0.889 kcal/mol
   Rotational Enthalpy:           0.889 kcal/mol
   Vibrational Enthalpy:         31.019 kcal/mol
   gas constant (RT):             0.592 kcal/mol
   Translational Entropy:        44.277  cal/mol.K
   Rotational Entropy:           35.104  cal/mol.K
   Vibrational Entropy:          41.349  cal/mol.K

   Total Enthalpy:               33.389 kcal/mol
   Total Entropy:               120.730  cal/mol.K

 ======================================================================

 STANDARD THERMODYNAMIC QUANTITIES FOR ANHARMONIC VIBRATION -- TOSH

   Zero point vibrational energy: ************ kcal/mol

   Vibrational Enthalpy:       Infinity kcal/mol
   Vibrational Entropy:             NaN  cal/mol.K

   Total Enthalpy:             Infinity kcal/mol
   Total Entropy:                   NaN  cal/mol.K

 ======================================================================

 STANDARD THERMODYNAMIC QUANTITIES FOR ANHARMONIC VIBRATION -- VPT2

   Zero point vibrational energy: ************ kcal/mol

   Vibrational Enthalpy:       Infinity kcal/mol
   Vibrational Entropy:             NaN  cal/mol.K

   Total Enthalpy:             Infinity kcal/mol
   Total Entropy:                   NaN  cal/mol.K

 ======================================================================

Archival summary:
1\1\garfield\FREQ\ProcedureUnspecified\BasisUnspecified\1r2l36\taweetha\SatNov3022:15:542019SatNov3022:15:542019\0\\#,FREQ,ProcedureUnspecified,BasisUnspecified,\\0,1\I\C,1,2.12475\C,2,1.40252,1,120.247\C,3,1.403,2,120.399,1,-180,0\C,4,1.40181,3,120.023,2,-0,0\C,5,1.40147,4,119.899,3,0,0\C,2,1.40372,1,120.434,3,-180,0\Cl,4,1.73754,3,119.631,2,-180,0\Cl,3,1.73791,2,120.719,1,0,0\Cl,7,1.73867,2,120.16,1,-0,0\Br,5,1.89905,4,119.513,3,180,0\Br,6,1.89966,5,120.356,4,180,0\\\@

 Total job time:  1108.85s(wall), 4312.76s(cpu) 
 Sat Nov 30 22:15:54 2019

        *************************************************************
        *                                                           *
        *  Thank you very much for using Q-Chem.  Have a nice day.  *
        *                                                           *
        *************************************************************
