# Supplementary material for: Geometric and energetic data from quantum chemical calculations of halobenzenes and xylenes
Source: Data Brief. 2020 Mar 5;30:105386. doi: 10.1016/j.dib.2020.105386 (PMC7114895; doi:10.1016/j.dib.2020.105386)
Supplement: Supplementary file 1 [file mmc1.zip › halobenzene/B3LYP/ClClBrBrIBr.out]

                  Welcome to Q-Chem
     A Quantum Leap Into The Future Of Chemistry


 Q-Chem 5.2 (devel), Q-Chem, Inc., Pleasanton, CA (2019)

 Yihan Shao,  Zhengting Gan,  E. Epifanovsky,  A. T. B. Gilbert,  M. Wormit,  
 J. Kussmann,  A. W. Lange,  A. Behn,  Jia Deng,  Xintian Feng,  D. Ghosh,  
 M. Goldey,  P. R. Horn,  L. D. Jacobson,  I. Kaliman,  T. Kus,  A. Landau,  
 Jie Liu,  E. I. Proynov,  R. M. Richard,  R. P. Steele,  E. J. Sundstrom,  
 H. L. Woodcock III,  P. M. Zimmerman,  D. Zuev,  B. Albrecht,  E. Alguire,  
 S. A. Baeppler,  D. Barton,  Z. Benda,  Y. A. Bernard,  E. J. Berquist,  
 K. B. Bravaya,  H. Burton,  D. Casanova,  Chun-Min Chang,  Yunqing Chen,  
 A. Chien,  K. D. Closser,  M. P. Coons,  S. Coriani,  S. Dasgupta,  
 A. L. Dempwolff,  M. Diedenhofen,  Hainam Do,  R. G. Edgar,  Po-Tung Fang,  
 S. Faraji,  S. Fatehi,  Qingguo Feng,  K. D. Fenk,  J. Fosso-Tande,  
 J. Gayvert,  Qinghui Ge,  A. Ghysels,  G. Gidofalvi,  J. Gomes,  
 J. Gonthier,  A. Gunina,  D. Hait,  M. W. D. Hanson-Heine,  
 P. H. P. Harbach,  A. W. Hauser,  M. F. Herbst,  J. E. Herr,  
 E. G. Hohenstein,  Z. C. Holden,  Kerwin Hui,  B. C. Huynh,  T.-C. Jagau,  
 Hyunjun Ji,  B. Kaduk,  K. Khistyaev,  Jaehoon Kim,  P. Klunzinger,  K. Koh,  
 D. Kosenkov,  L. Koulias,  T. Kowalczyk,  C. M. Krauter,  A. Kunitsa,  
 Ka Un Lao,  A. Laurent,  K. V. Lawler,  Joonho Lee,  D. Lefrancois,  
 S. Lehtola,  D. S. Levine,  Yi-Pei Li,  You-Sheng Lin,  Fenglai Liu,  
 E. Livshits,  A. Luenser,  P. Manohar,  E. Mansoor,  S. F. Manzer,  
 Shan-Ping Mao,  Yuezhi Mao,  N. Mardirossian,  A. V. Marenich,  
 T. Markovich,  L. A. Martinez-Martinez,  S. A. Maurer,  N. J. Mayhall,  
 S. C. McKenzie,  J.-M. Mewes,  P. Morgante,  A. F. Morrison,  
 J. W. Mullinax,  K. Nanda,  T. S. Nguyen-Beck,  R. Olivares-Amaya,  
 J. A. Parkhill,  Zheng Pei,  T. M. Perrine,  F. Plasser,  P. Pokhilko,  
 S. Prager,  A. Prociuk,  E. Ramos,  D. R. Rehn,  F. Rob,  M. Scheurer,  
 M. Schneider,  N. Sergueev,  S. M. Sharada,  S. Sharma,  D. W. Small,  
 T. Stauch,  T. Stein,  Yu-Chuan Su,  A. J. W. Thom,  A. Tkatchenko,  
 T. Tsuchimochi,  N. M. Tubman,  L. Vogt,  M. L. Vidal,  O. Vydrov,  
 M. A. Watson,  J. Wenzel,  M. de Wergifosse,  T. A. Wesolowski,  A. White,  
 J. Witte,  A. Yamada,  Jun Yang,  K. Yao,  S. Yeganeh,  S. R. Yost,  
 Zhi-Qiang You,  A. Zech,  Igor Ying Zhang,  Xing Zhang,  Yan Zhao,  
 Ying Zhu,  B. R. Brooks,  G. K. L. Chan,  C. J. Cramer,  M. S. Gordon,  
 W. J. Hehre,  A. Klamt,  M. W. Schmidt,  C. D. Sherrill,  D. G. Truhlar,  
 A. Aspuru-Guzik,  R. Baer,  A. T. Bell,  N. A. Besley,  Jeng-Da Chai,  
 A. E. DePrince, III,  R. A. DiStasio Jr.,  A. Dreuw,  B. D. Dunietz,  
 T. R. Furlani,  Chao-Ping Hsu,  Yousung Jung,  Jing Kong,  D. S. Lambrecht,  
 WanZhen Liang,  C. Ochsenfeld,  V. A. Rassolov,  L. V. Slipchenko,  
 J. E. Subotnik,  T. Van Voorhis,  J. M. Herbert,  A. I. Krylov,  
 P. M. W. Gill,  M. Head-Gordon

 Contributors to earlier versions of Q-Chem not listed above: 
 R. D. Adamson,  B. Austin,  J. Baker,  G. J. O. Beran,  K. Brandhorst,  
 S. T. Brown,  E. F. C. Byrd,  A. K. Chakraborty,  C.-L. Cheng,  
 Siu Hung Chien,  D. M. Chipman,  D. L. Crittenden,  H. Dachsel,  
 R. J. Doerksen,  A. D. Dutoi,  L. Fusti-Molnar,  W. A. Goddard III,  
 A. Golubeva-Zadorozhnaya,  S. R. Gwaltney,  G. Hawkins,  A. Heyden,  
 S. Hirata,  G. Kedziora,  F. J. Keil,  C. Kelley,  Jihan Kim,  R. A. King,  
 R. Z. Khaliullin,  P. P. Korambath,  W. Kurlancheek,  A. M. Lee,  M. S. Lee,  
 S. V. Levchenko,  Ching Yeh Lin,  D. Liotard,  R. C. Lochan,  I. Lotan,  
 P. E. Maslen,  N. Nair,  D. P. O'Neill,  D. Neuhauser,  E. Neuscamman,  
 C. M. Oana,  R. Olson,  B. Peters,  R. Peverati,  P. A. Pieniazek,  
 Y. M. Rhee,  J. Ritchie,  M. A. Rohrdanz,  E. Rosta,  N. J. Russ,  
 H. F. Schaefer III,  N. E. Schultz,  N. Shenvi,  A. C. Simmonett,  A. Sodt,  
 D. Stuck,  K. S. Thanthiriwatte,  V. Vanovschi,  Tao Wang,  A. Warshel,  
 C. F. Williams,  Q. Wu,  X. Xu,  W. Zhang

 Please cite Q-Chem as follows:
 Y. Shao et al., Mol. Phys. 113, 184-215 (2015)
 DOI: 10.1080/00268976.2014.952696

 Q-Chem 5.2.1 for Intel X86 EM64T Linux

 Parts of Q-Chem use Armadillo 8.300.2 (Tropical Shenanigans).
 http://arma.sourceforge.net/

 Q-Chem begins on Sat Nov 30 22:15:55 2019  

Host: 
0

     Scratch files written to /scratch/taweetham/qchem32693//
NAlpha2: 228
NElect   228
Mult     1

Checking the input file for inconsistencies... 	...done.

--------------------------------------------------------------
User input:
--------------------------------------------------------------
$MOLECULE
0 1
C   
C	1	CC
C	2	CC	1	120.0		
C	3	CC	2	120.0	1	0.0
C	4	CC	3	120.0	2	0.0	
C	5 	CC	4	120.0	3	0.0
Cl	1	CCl	2	120.0	3	180.0
Cl	2	CCl	3	120.0	4	180.0
Br	3	CBr	4	120.0	5	180.0
Br	4	CBr	5	120.0	6	180.0
I	5	CI	6	120.0	1	180.0
Br	6	CBr	1	120.0	2	180.0

CC=1.39483
CH=1.08673
CF=1.33960
CCl=1.72090
CBr=1.89068
CI=2.07886
$END

$REM
   JOB_TYPE	OPTIMIZATION
   BASIS	6-311++G**
   METHOD	B3LYP
   MEM_TOTAL	64000
   SYM_IGNORE	TRUE
$END

--------------------------------------------------------------
 ----------------------------------------------------------------
             Standard Nuclear Orientation (Angstroms)
    I     Atom           X                Y                Z
 ----------------------------------------------------------------
    1      C       0.0000000000     0.0000000000     0.0000000000
    2      C       0.0000000000     0.0000000000     1.3948300000
    3      C       1.2079582140     0.0000000000     2.0922450000
    4      C       2.4159164279     0.0000000000     1.3948300000
    5      C       2.4159164279     0.0000000000    -0.0000000000
    6      C       1.2079582140     0.0000000000    -0.6974150000
    7      Cl     -1.4903431174    -0.0000000000    -0.8604500000
    8      Cl     -1.4903431174    -0.0000000000     2.2552800000
    9      Br      1.2079582140    -0.0000000000     3.9829250000
   10      Br      4.0532933383    -0.0000000000     2.3401700000
   11      I       4.2162619988    -0.0000000000    -1.0394300000
   12      Br      1.2079582140    -0.0000000000    -2.5880950000
 ----------------------------------------------------------------
 Nuclear Repulsion Energy =        3094.46873093 hartrees
 There are      114 alpha and      114 beta electrons
 Requested basis set is 6-311++G(d,p)
 There are 143 shells and 398 basis functions

 Total QAlloc Memory Limit  64000 MB
 Mega-Array Size       188 MB
 MEM_STATIC part       192 MB
 A cutoff of  1.0D-11 yielded   6532 shell pairs
 There are     56970 function pairs (     62926 Cartesian)
 Smallest overlap matrix eigenvalue = 2.98E-07

 Q-Chem warning in module stvman/mkSTV.C, line 318:

 Overlap eigenvalue is smaller than square root of threshold
 Use THRESH >= 12 to get rid of this warning

 Linear dependence detected in AO basis
 Tighter screening thresholds may be required for diffuse basis sets
 Use S2THRESH > 14 and THRESH = 14 in case of SCF convergence issues
 Number of orthogonalized atomic orbitals = 396
 Maximum deviation from orthogonality = 1.615E-10

 Scale SEOQF with 1.000000e-01/1.000000e-01/1.000000e-01

 Standard Electronic Orientation quadrupole field applied
 Nucleus-field energy     =    -0.0000000639 hartrees
 Guess from superposition of atomic densities
 Warning:  Energy on first SCF cycle will be non-variational
 SAD guess density has 228.000000 electrons

 -----------------------------------------------------------------------
  General SCF calculation program by
  Eric Jon Sundstrom, Paul Horn, Yuezhi Mao, Dmitri Zuev, Alec White,
  David Stuck, Shaama M.S., Shane Yost, Joonho Lee, David Small,
  Daniel Levine, Susi Lehtola, Hugh Burton, Evgeny Epifanovsky,
  Bang C. Huynh
 -----------------------------------------------------------------------
 Exchange:     0.2000 Hartree-Fock + 0.0800 Slater + 0.7200 B88
 Correlation:  0.1900 VWN1RPA + 0.8100 LYP
 Using SG-1 standard quadrature grid
 using 4 threads for integral computing
 -------------------------------------------------------
 OpenMP Integral computing Module                
 Release: version 2.0, May 2017, Q-Chem Inc. Pleasanton 
 -------------------------------------------------------
 A restricted SCF calculation will be
 performed using DIIS
 SCF converges when DIIS error is below 1.0e-08
 ---------------------------------------
  Cycle       Energy         DIIS error
 ---------------------------------------
    1  -15793.6056631927      2.96e-02  
    2  -15791.0016247026      1.98e-03  
    3  -15790.9433913838      2.56e-03  
    4  -15791.0281646677      8.77e-04  
    5  -15791.0448536343      1.50e-04  
    6  -15791.0450631425      9.19e-05  
    7  -15791.0452288274      2.33e-05  
    8  -15791.0452383880      4.70e-06  
    9  -15791.0452387177      1.78e-06  
   10  -15791.0452387675      6.65e-07  
   11  -15791.0452387738      2.42e-07  
   12  -15791.0452387752      8.75e-08  
   13  -15791.0452387748      2.16e-08  
   14  -15791.0452387772      4.05e-09  Convergence criterion met
 ---------------------------------------
 SCF time:   CPU 270.45s  wall 71.00s 
 SCF   energy in the final basis set =   -15791.0452387772
 Total energy in the final basis set =   -15791.0452387772

 --------------------------------------------------------------

                    Orbital Energies (a.u.)
 --------------------------------------------------------------

 Alpha MOs
 -- Occupied --
********-482.8574-482.8568-482.8566-176.3186-165.7224-165.7203-165.7200
********-101.5834 -62.5104 -62.5097 -62.5096 -56.3311 -56.3305 -56.3303
-56.3270 -56.3266 -56.3264 -56.3262 -56.3259 -56.3258 -35.8152 -31.3086
-31.3025 -31.3019 -22.9590 -22.9577 -22.9572 -22.9530 -22.9530 -10.2860
-10.2853 -10.2793 -10.2790 -10.2787 -10.2676  -9.4989  -9.4985  -8.7194
 -8.7187  -8.7186  -7.2639  -7.2635  -7.2538  -7.2534  -7.2527  -7.2523
 -6.5517  -6.5510  -6.5508  -6.5379  -6.5372  -6.5372  -6.5368  -6.5361
 -6.5360  -6.3650  -4.7779  -4.7629  -4.7617  -2.6624  -2.6618  -2.6615
 -2.6587  -2.6580  -2.6580  -2.6579  -2.6572  -2.6571  -2.6470  -2.6469
 -2.6462  -2.6462  -2.6461  -2.6461  -2.0439  -2.0394  -2.0384  -2.0254
 -2.0252  -0.9684  -0.9074  -0.9039  -0.8568  -0.8306  -0.8144  -0.7695
 -0.7412  -0.6886  -0.6338  -0.6169  -0.5614  -0.5248  -0.4800  -0.4729
 -0.4575  -0.4539  -0.4154  -0.4027  -0.3974  -0.3974  -0.3617  -0.3535
 -0.3493  -0.3415  -0.3352  -0.3164  -0.3162  -0.3022  -0.3006  -0.2676
 -0.2624  -0.2582
 -- Virtual --
 -0.0945  -0.0683  -0.0669  -0.0403  -0.0298  -0.0101  -0.0035   0.0096
  0.0184   0.0261   0.0275   0.0401   0.0430   0.0541   0.0606   0.0610
  0.0661   0.0676   0.0698   0.0741   0.0756   0.0808   0.0915   0.0953
  0.0965   0.1038   0.1095   0.1111   0.1203   0.1337   0.1375   0.1425
  0.1437   0.1553   0.1609   0.1652   0.1717   0.1731   0.1833   0.1903
  0.1965   0.2029   0.2083   0.2143   0.2234   0.2249   0.2280   0.2347
  0.2403   0.2470   0.2552   0.2624   0.2734   0.2809   0.2835   0.2906
  0.3004   0.3393   0.3674   0.3698   0.3794   0.3872   0.3946   0.4110
  0.4186   0.4206   0.4263   0.4270   0.4387   0.4407   0.4469   0.4537
  0.4682   0.4713   0.4769   0.4905   0.4951   0.5003   0.5075   0.5112
  0.5115   0.5181   0.5364   0.5437   0.5464   0.5480   0.5543   0.5583
  0.5692   0.5783   0.5866   0.6071   0.6174   0.6176   0.6385   0.6573
  0.6740   0.6873   0.6909   0.7090   0.7250   0.7402   0.7489   0.7602
  0.7759   0.7830   0.7883   0.8088   0.8126   0.8268   0.8421   0.8439
  0.8462   0.8498   0.8519   0.8640   0.8899   0.8962   0.9303   0.9350
  0.9429   0.9433   0.9629   0.9967   0.9970   1.0351   1.0664   1.0734
  1.0951   1.1164   1.1413   1.1770   1.2083   1.2193   1.2390   1.2418
  1.2711   1.2716   1.2818   1.3570   1.3672   1.4155   1.4389   1.4501
  1.4706   1.4866   1.5524   1.5921   1.6302   1.7292   1.7357   1.7543
  1.7671   1.8198   1.8305   1.8479   1.8492   1.9132   1.9870   2.0089
  2.0321   2.0484   2.0588   2.1111   2.1182   2.1426   2.1788   2.2240
  2.2297   2.2440   2.2623   2.2625   2.2824   2.2905   2.3023   2.3390
  2.3623   2.4296   2.4461   2.4739   2.5513   2.5770   2.6082   2.7181
  2.7238   2.8292   2.8351   2.8732   2.9423   2.9962   3.0487   3.0768
  3.0933   3.1896   3.2095   3.4199   3.4469   3.6671   3.8337   3.8406
  3.9515   3.9849   3.9916   3.9925   3.9948   4.0095   4.0487   4.0500
  4.0642   4.0728   4.0790   4.1184   4.1305   4.2178   4.2436   4.2812
  4.2935   4.3740   4.4031   4.4365   4.5518   4.8191   6.0270   6.1225
  6.1640   6.6857   6.7712   6.8310   7.5362   7.5490   7.5754   7.6616
  7.6675   7.6762   7.7190   7.7519   7.7997   9.7432   9.8101  23.1819
 23.7753  23.7869  23.9411  23.9507  24.0316  25.7778  25.8603  26.1429
 26.1749  26.5173  26.8066  27.9322  28.3612  28.4287  28.4359  28.5280
 28.5549  28.5579  28.6243  28.7311  47.9461  48.0212  48.0718 127.8985
127.9558 127.9787 151.7174 215.7320 215.8096 289.7323 289.7458 289.7728
289.8587 289.8667 289.8768 289.9425 289.9751 290.02161020.74871020.8436
********1901.8830
 --------------------------------------------------------------

          Ground-State Mulliken Net Atomic Charges

     Atom                 Charge (a.u.)
  ----------------------------------------
      1 C                    -0.074451
      2 C                     0.177814
      3 C                    -0.239370
      4 C                    -0.221857
      5 C                     0.029020
      6 C                    -0.328266
      7 Cl                    0.589130
      8 Cl                    0.593021
      9 Br                   -0.149263
     10 Br                   -0.258196
     11 I                     0.101263
     12 Br                   -0.218846
  ----------------------------------------
  Sum of atomic charges =     0.000000

 -----------------------------------------------------------------
                    Cartesian Multipole Moments
 -----------------------------------------------------------------
    Charge (ESU x 10^10)
                 0.0000
    Dipole Moment (Debye)
         X       0.5422      Y      -0.0000      Z      -0.1398
       Tot       0.5599
    Quadrupole Moments (Debye-Ang)
        XX    -136.9647     XY      -0.0000     YY    -143.2903
        XZ      -0.6893     YZ       0.0000     ZZ    -137.7796
    Octopole Moments (Debye-Ang^2)
       XXX    -685.4061    XXY       0.0000    XYY    -244.2775
       YYY      -0.0000    XXZ     -83.8050    XYZ      -0.0000
       YYZ     -80.3590    XZZ    -229.4200    YZZ      -0.0000
       ZZZ    -232.1152
    Hexadecapole Moments (Debye-Ang^3)
      XXXX   -5768.2309   XXXY       0.0000   XXYY   -1071.3485
      XYYY      -0.0000   YYYY    -176.5748   XXXZ    -273.9237
      XXYZ      -0.0000   XYYZ     -83.0503   YYYZ       0.0000
      XXZZ   -1623.9071   XYZZ      -0.0000   YYZZ    -736.3792
      XZZZ    -232.9684   YZZZ       0.0000   ZZZZ   -3904.8975
 -----------------------------------------------------------------
 Calculating analytic gradient of the SCF energy
 Gradient of SCF Energy
            1           2           3           4           5           6
    1  -0.0000424  -0.0004822  -0.0024904  -0.0010244  -0.0004694  -0.0005245
    2   0.0000000   0.0000000  -0.0000000  -0.0000000   0.0000000  -0.0000000
    3   0.0027278  -0.0018013  -0.0037342  -0.0020765  -0.0005819   0.0008879
            7           8           9          10          11          12
    1   0.0083622   0.0079037   0.0021102  -0.0032090  -0.0150565   0.0049228
    2  -0.0000000   0.0000000   0.0000000  -0.0000000  -0.0000000   0.0000000
    3   0.0026913  -0.0026484  -0.0048938  -0.0053691   0.0095253   0.0052729
 Max gradient component =       1.506E-02
 RMS gradient           =       4.156E-03
 Gradient time:  CPU 89.45 s  wall 22.47 s
 Geometry Optimization Parameters
   NAtoms,    NIC,     NZ,  NCons,   NDum,   NFix, NCnnct, MaxDiis
       12      78      12       0       0       0       0       0


** GEOMETRY OPTIMIZATION IN DELOCALIZED INTERNAL COORDINATES **
   Searching for a Minimum

   Optimization Cycle:   1

                       Coordinates (Angstroms)
     ATOM                X               Y               Z
      1  C         0.0000000000    0.0000000000    0.0000000000
      2  C         0.0000000000    0.0000000000    1.3948300000
      3  C         1.2079582140    0.0000000000    2.0922450000
      4  C         2.4159164279    0.0000000000    1.3948300000
      5  C         2.4159164279    0.0000000000    0.0000000000
      6  C         1.2079582140    0.0000000000   -0.6974150000
      7  Cl       -1.4903431174    0.0000000000   -0.8604500000
      8  Cl       -1.4903431174    0.0000000000    2.2552800000
      9  Br        1.2079582140    0.0000000000    3.9829250000
     10  Br        4.0532933383    0.0000000000    2.3401700000
     11  I         4.2162619988    0.0000000000   -1.0394300000
     12  Br        1.2079582140    0.0000000000   -2.5880950000
   Point Group: c1    Number of degrees of freedom:    30


   Energy is -15791.045238777


 Attempting to generate delocalized internal coordinates
 Initial Hessian constructed with Jon Baker's OPTIMIZE code

 21 Hessian modes will be used to form the next step
  Hessian Eigenvalues:
     0.124424    0.201019    0.201019    0.201019    0.250000    0.250000
     0.250000    0.250000    0.250000    0.250000    0.250000    0.250000
     0.250000    0.334879    0.334879    0.426727    0.426727    0.464882
     0.464882    0.464882    0.464882

 Minimum search - taking simple RFO step
 Searching for Lamda that Minimizes Along All modes
 Value Taken    Lamda =  -0.00599807
 Step Taken.  Stepsize is  0.173011

                             Maximum     Tolerance    Cnvgd?
         Gradient           0.031144      0.000300      NO
         Displacement       0.099315      0.001200      NO
         Energy change     *********      0.000001      NO


 New Cartesian Coordinates Obtained by Inverse Iteration

 Displacement from previous Coordinates is:  0.287249
 ----------------------------------------------------------------
             Standard Nuclear Orientation (Angstroms)
    I     Atom           X                Y                Z
 ----------------------------------------------------------------
    1      C       0.0007031844     0.0000000000    -0.0010361202
    2      C      -0.0015825385     0.0000000000     1.3989379182
    3      C       1.2120569641     0.0000000000     2.0998442984
    4      C       2.4317073403     0.0000000000     1.4006947756
    5      C       2.4449629612     0.0000000000    -0.0119896897
    6      C       1.2147036327     0.0000000000    -0.7044928079
    7      Cl     -1.5109242874     0.0000000000    -0.8510614991
    8      Cl     -1.5130286366     0.0000000000     2.2479575553
    9      Br      1.1801316248     0.0000000000     4.0027642858
   10      Br      4.0539482415     0.0000000000     2.3986960735
   11      I       4.3016016967     0.0000000000    -1.0983067553
   12      Br      1.1382546307     0.0000000000    -2.6071180346
 ----------------------------------------------------------------
 Nuclear Repulsion Energy =        3049.87363132 hartrees
 There are      114 alpha and      114 beta electrons
 Applying Cartesian multipole field
    Component          Value
    ---------          -----
     (2,0,0)        1.00000E-11
     (0,2,0)        2.00000E-11
     (0,0,2)       -3.00000E-11
 Nucleus-field energy     =    -0.0000000653 hartrees
 Requested basis set is 6-311++G(d,p)
 There are 143 shells and 398 basis functions
 A cutoff of  1.0D-11 yielded   6492 shell pairs
 There are     56651 function pairs (     62541 Cartesian)
 Smallest overlap matrix eigenvalue = 3.37E-07

 Q-Chem warning in module stvman/mkSTV.C, line 318:

 Overlap eigenvalue is smaller than square root of threshold
 Use THRESH >= 12 to get rid of this warning

 Linear dependence detected in AO basis
 Tighter screening thresholds may be required for diffuse basis sets
 Use S2THRESH > 14 and THRESH = 14 in case of SCF convergence issues
 Number of orthogonalized atomic orbitals = 396
 Maximum deviation from orthogonality = 7.547E-11
 Guess MOs from SCF MO coefficient file

 -----------------------------------------------------------------------
  General SCF calculation program by
  Eric Jon Sundstrom, Paul Horn, Yuezhi Mao, Dmitri Zuev, Alec White,
  David Stuck, Shaama M.S., Shane Yost, Joonho Lee, David Small,
  Daniel Levine, Susi Lehtola, Hugh Burton, Evgeny Epifanovsky,
  Bang C. Huynh
 -----------------------------------------------------------------------
 Exchange:     0.2000 Hartree-Fock + 0.0800 Slater + 0.7200 B88
 Correlation:  0.1900 VWN1RPA + 0.8100 LYP
 Using SG-1 standard quadrature grid
 using 4 threads for integral computing
 -------------------------------------------------------
 OpenMP Integral computing Module                
 Release: version 2.0, May 2017, Q-Chem Inc. Pleasanton 
 -------------------------------------------------------
 A restricted SCF calculation will be
 performed using DIIS
 SCF converges when DIIS error is below 1.0e-08
 ---------------------------------------
  Cycle       Energy         DIIS error
 ---------------------------------------
    1  -15791.0439276980      5.13e-04  
    2  -15791.0458044980      2.52e-04  
    3  -15791.0436905169      4.02e-04  
    4  -15791.0471409588      3.29e-05  
    5  -15791.0471588579      1.19e-05  
    6  -15791.0471614281      3.89e-06  
    7  -15791.0471616431      1.85e-06  
    8  -15791.0471617098      3.79e-07  
    9  -15791.0471617131      8.14e-08  
   10  -15791.0471617134      6.22e-08  
   11  -15791.0471617142      1.97e-08  
   12  -15791.0471617144      4.32e-09  Convergence criterion met
 ---------------------------------------
 SCF time:   CPU 233.16s  wall 61.00s 
 SCF   energy in the final basis set =   -15791.0471617144
 Total energy in the final basis set =   -15791.0471617144

 --------------------------------------------------------------

                    Orbital Energies (a.u.)
 --------------------------------------------------------------

 Alpha MOs
 -- Occupied --
********-482.8577-482.8576-482.8574-176.3215-165.7254-165.7231-165.7229
********-101.5838 -62.5106 -62.5104 -62.5103 -56.3313 -56.3312 -56.3310
-56.3272 -56.3270 -56.3269 -56.3268 -56.3266 -56.3265 -35.8179 -31.3115
-31.3050 -31.3046 -22.9619 -22.9605 -22.9601 -22.9556 -22.9556 -10.2891
-10.2883 -10.2850 -10.2842 -10.2827 -10.2765  -9.4993  -9.4986  -8.7194
 -8.7193  -8.7191  -7.2643  -7.2637  -7.2542  -7.2535  -7.2531  -7.2524
 -6.5518  -6.5517  -6.5514  -6.5379  -6.5377  -6.5376  -6.5368  -6.5366
 -6.5365  -6.3672  -4.7804  -4.7647  -4.7637  -2.6625  -2.6624  -2.6620
 -2.6587  -2.6586  -2.6585  -2.6580  -2.6578  -2.6576  -2.6469  -2.6468
 -2.6467  -2.6467  -2.6466  -2.6465  -2.0457  -2.0414  -2.0406  -2.0271
 -2.0269  -0.9637  -0.9033  -0.8990  -0.8530  -0.8278  -0.8123  -0.7665
 -0.7404  -0.6836  -0.6317  -0.6188  -0.5565  -0.5230  -0.4792  -0.4691
 -0.4555  -0.4521  -0.4139  -0.3998  -0.3951  -0.3943  -0.3627  -0.3519
 -0.3496  -0.3387  -0.3343  -0.3161  -0.3136  -0.3017  -0.3002  -0.2683
 -0.2647  -0.2645
 -- Virtual --
 -0.1031  -0.0715  -0.0695  -0.0478  -0.0358  -0.0173  -0.0044   0.0067
  0.0172   0.0250   0.0268   0.0404   0.0426   0.0540   0.0600   0.0601
  0.0645   0.0669   0.0685   0.0722   0.0744   0.0808   0.0906   0.0946
  0.0961   0.1021   0.1099   0.1103   0.1196   0.1323   0.1371   0.1425
  0.1430   0.1571   0.1602   0.1665   0.1670   0.1723   0.1813   0.1851
  0.1920   0.2023   0.2061   0.2088   0.2220   0.2237   0.2260   0.2343
  0.2374   0.2452   0.2553   0.2633   0.2721   0.2769   0.2811   0.2897
  0.2958   0.3387   0.3686   0.3729   0.3783   0.3885   0.3991   0.4061
  0.4178   0.4191   0.4203   0.4239   0.4381   0.4388   0.4527   0.4549
  0.4661   0.4689   0.4715   0.4811   0.4959   0.4994   0.5048   0.5087
  0.5121   0.5147   0.5309   0.5346   0.5428   0.5461   0.5521   0.5591
  0.5679   0.5694   0.5860   0.5933   0.6053   0.6141   0.6389   0.6530
  0.6624   0.6814   0.6877   0.7032   0.7131   0.7323   0.7423   0.7604
  0.7742   0.7776   0.7857   0.8068   0.8141   0.8257   0.8416   0.8428
  0.8441   0.8479   0.8504   0.8571   0.8870   0.8909   0.9255   0.9339
  0.9376   0.9401   0.9595   0.9873   0.9905   1.0291   1.0555   1.0664
  1.0930   1.1067   1.1386   1.1773   1.2058   1.2093   1.2324   1.2365
  1.2648   1.2648   1.2742   1.3457   1.3588   1.4156   1.4289   1.4386
  1.4599   1.4622   1.5413   1.5802   1.6197   1.7210   1.7282   1.7429
  1.7541   1.8101   1.8223   1.8362   1.8428   1.9034   1.9856   2.0071
  2.0217   2.0450   2.0465   2.0996   2.1151   2.1342   2.1678   2.2112
  2.2295   2.2339   2.2450   2.2536   2.2769   2.2803   2.2935   2.3342
  2.3416   2.4202   2.4353   2.4671   2.5447   2.5715   2.5982   2.7145
  2.7188   2.8255   2.8295   2.8545   2.9370   2.9852   3.0370   3.0500
  3.0801   3.1700   3.1898   3.4030   3.4308   3.6397   3.8188   3.8262
  3.9532   3.9813   3.9914   3.9935   4.0016   4.0028   4.0347   4.0463
  4.0631   4.0685   4.0771   4.1114   4.1215   4.2051   4.2341   4.2690
  4.2845   4.3715   4.4009   4.4314   4.5154   4.7927   6.0203   6.1106
  6.1397   6.6749   6.7664   6.8244   7.5352   7.5480   7.5734   7.6576
  7.6614   7.6751   7.7129   7.7418   7.7899   9.7336   9.8062  23.1803
 23.7476  23.7583  23.9000  23.9106  23.9825  25.7771  25.8577  26.1461
 26.1591  26.5088  26.7831  27.9058  28.3547  28.4127  28.4251  28.5252
 28.5507  28.5509  28.6138  28.7195  47.9392  48.0178  48.0671 127.8925
127.9465 127.9646 151.6937 215.7213 215.8056 289.7307 289.7441 289.7703
289.8514 289.8636 289.8737 289.9359 289.9653 290.01151020.74021020.8393
********1901.8582
 --------------------------------------------------------------

          Ground-State Mulliken Net Atomic Charges

     Atom                 Charge (a.u.)
  ----------------------------------------
      1 C                    -0.168003
      2 C                     0.104126
      3 C                    -0.235202
      4 C                    -0.236749
      5 C                     0.182199
      6 C                    -0.333275
      7 Cl                    0.585846
      8 Cl                    0.597918
      9 Br                   -0.147198
     10 Br                   -0.243842
     11 I                     0.109305
     12 Br                   -0.215123
  ----------------------------------------
  Sum of atomic charges =     0.000000

 -----------------------------------------------------------------
                    Cartesian Multipole Moments
 -----------------------------------------------------------------
    Charge (ESU x 10^10)
                -0.0000
    Dipole Moment (Debye)
         X       0.5267      Y       0.0000      Z      -0.1227
       Tot       0.5408
    Quadrupole Moments (Debye-Ang)
        XX    -136.8038     XY       0.0000     YY    -143.6751
        XZ      -0.7166     YZ       0.0000     ZZ    -137.6121
    Octopole Moments (Debye-Ang^2)
       XXX    -685.3392    XXY       0.0000    XYY    -245.4795
       YYY       0.0000    XXZ     -84.7084    XYZ       0.0000
       YYZ     -79.8595    XZZ    -229.6788    YZZ       0.0000
       ZZZ    -229.1747
    Hexadecapole Moments (Debye-Ang^3)
      XXXX   -5868.5565   XXXY       0.0000   XXYY   -1093.6138
      XYYY       0.0000   YYYY    -177.4794   XXXZ    -274.8379
      XXYZ      -0.0000   XYYZ     -78.5939   YYYZ       0.0000
      XXZZ   -1650.0773   XYZZ       0.0000   YYZZ    -750.4439
      XZZZ    -214.0279   YZZZ       0.0000   ZZZZ   -3974.3225
 -----------------------------------------------------------------
 Calculating analytic gradient of the SCF energy
 Gradient of SCF Energy
            1           2           3           4           5           6
    1  -0.0015800  -0.0014893  -0.0010221  -0.0001668   0.0034536  -0.0042389
    2   0.0000000  -0.0000000   0.0000000   0.0000000  -0.0000000   0.0000000
    3   0.0002928  -0.0003722  -0.0000191   0.0038050  -0.0020992  -0.0010753
            7           8           9          10          11          12
    1   0.0018664   0.0009858   0.0003963  -0.0000937   0.0048095  -0.0029208
    2   0.0000000  -0.0000000  -0.0000000   0.0000000   0.0000000  -0.0000000
    3   0.0004441  -0.0011280   0.0007431   0.0028783  -0.0027733  -0.0006962
 Max gradient component =       4.810E-03
 RMS gradient           =       1.754E-03
 Gradient time:  CPU 87.19 s  wall 21.90 s
 Geometry Optimization Parameters
   NAtoms,    NIC,     NZ,  NCons,   NDum,   NFix, NCnnct, MaxDiis
       12      78      12       0       0       0       0       0

 Cartesian Hessian Update
 Hessian updated using BFGS update


** GEOMETRY OPTIMIZATION IN DELOCALIZED INTERNAL COORDINATES **
   Searching for a Minimum

   Optimization Cycle:   2

                       Coordinates (Angstroms)
     ATOM                X               Y               Z
      1  C         0.0007031844    0.0000000000   -0.0010361202
      2  C        -0.0015825385    0.0000000000    1.3989379182
      3  C         1.2120569641    0.0000000000    2.0998442984
      4  C         2.4317073403    0.0000000000    1.4006947756
      5  C         2.4449629612    0.0000000000   -0.0119896897
      6  C         1.2147036327    0.0000000000   -0.7044928079
      7  Cl       -1.5109242874    0.0000000000   -0.8510614991
      8  Cl       -1.5130286366    0.0000000000    2.2479575553
      9  Br        1.1801316248    0.0000000000    4.0027642858
     10  Br        4.0539482415    0.0000000000    2.3986960735
     11  I         4.3016016967    0.0000000000   -1.0983067553
     12  Br        1.1382546307    0.0000000000   -2.6071180346
   Point Group: c1    Number of degrees of freedom:    30


   Energy is -15791.047161714

 Hessian updated using BFGS update

 11 Hessian modes will be used to form the next step
  Hessian Eigenvalues:
     0.134418    0.199867    0.201217    0.244300    0.288785    0.323064
     0.334896    0.426724    0.437234    0.462207    0.532501

 Minimum search - taking simple RFO step
 Searching for Lamda that Minimizes Along All modes
 Value Taken    Lamda =  -0.00072644
 Step Taken.  Stepsize is  0.045021

                             Maximum     Tolerance    Cnvgd?
         Gradient           0.014360      0.000300      NO
         Displacement       0.033772      0.001200      NO
         Energy change     -0.001923      0.000001      NO


 New Cartesian Coordinates Obtained by Inverse Iteration

 Displacement from previous Coordinates is:  0.102952
 ----------------------------------------------------------------
             Standard Nuclear Orientation (Angstroms)
    I     Atom           X                Y                Z
 ----------------------------------------------------------------
    1      C      -0.0017252905     0.0000000000    -0.0022238926
    2      C      -0.0021687766     0.0000000000     1.4000768587
    3      C       1.2119612353     0.0000000000     2.1015552545
    4      C       2.4291053750     0.0000000000     1.3994107695
    5      C       2.4359754429     0.0000000000    -0.0069407130
    6      C       1.2148999547     0.0000000000    -0.7029950809
    7      Cl     -1.5177768213     0.0000000000    -0.8500933174
    8      Cl     -1.5135800419     0.0000000000     2.2537622636
    9      Br      1.1765410545     0.0000000000     4.0035609060
   10      Br      4.0652092657     0.0000000000     2.3703097934
   11      I       4.2808697429     0.0000000000    -1.0857907591
   12      Br      1.1732236733     0.0000000000    -2.6057420828
 ----------------------------------------------------------------
 Nuclear Repulsion Energy =        3057.88160262 hartrees
 There are      114 alpha and      114 beta electrons
 Applying Cartesian multipole field
    Component          Value
    ---------          -----
     (2,0,0)        1.00000E-11
     (0,2,0)        2.00000E-11
     (0,0,2)       -3.00000E-11
 Nucleus-field energy     =    -0.0000000648 hartrees
 Requested basis set is 6-311++G(d,p)
 There are 143 shells and 398 basis functions
 A cutoff of  1.0D-11 yielded   6493 shell pairs
 There are     56671 function pairs (     62565 Cartesian)
 Smallest overlap matrix eigenvalue = 3.30E-07

 Q-Chem warning in module stvman/mkSTV.C, line 318:

 Overlap eigenvalue is smaller than square root of threshold
 Use THRESH >= 12 to get rid of this warning

 Linear dependence detected in AO basis
 Tighter screening thresholds may be required for diffuse basis sets
 Use S2THRESH > 14 and THRESH = 14 in case of SCF convergence issues
 Number of orthogonalized atomic orbitals = 396
 Maximum deviation from orthogonality = 2.000E-10
 Guess MOs from SCF MO coefficient file

 -----------------------------------------------------------------------
  General SCF calculation program by
  Eric Jon Sundstrom, Paul Horn, Yuezhi Mao, Dmitri Zuev, Alec White,
  David Stuck, Shaama M.S., Shane Yost, Joonho Lee, David Small,
  Daniel Levine, Susi Lehtola, Hugh Burton, Evgeny Epifanovsky,
  Bang C. Huynh
 -----------------------------------------------------------------------
 Exchange:     0.2000 Hartree-Fock + 0.0800 Slater + 0.7200 B88
 Correlation:  0.1900 VWN1RPA + 0.8100 LYP
 Using SG-1 standard quadrature grid
 using 4 threads for integral computing
 -------------------------------------------------------
 OpenMP Integral computing Module                
 Release: version 2.0, May 2017, Q-Chem Inc. Pleasanton 
 -------------------------------------------------------
 A restricted SCF calculation will be
 performed using DIIS
 SCF converges when DIIS error is below 1.0e-08
 ---------------------------------------
  Cycle       Energy         DIIS error
 ---------------------------------------
    1  -15791.0470658628      1.80e-04  
    2  -15791.0473864218      7.24e-05  
    3  -15791.0471492438      1.28e-04  
    4  -15791.0474931855      1.04e-05  
    5  -15791.0474951479      3.73e-06  
    6  -15791.0474953945      1.10e-06  
    7  -15791.0474954124      4.88e-07  
    8  -15791.0474954168      1.24e-07  
    9  -15791.0474954181      3.31e-08  
   10  -15791.0474954167      8.66e-09  Convergence criterion met
 ---------------------------------------
 SCF time:   CPU 198.17s  wall 52.00s 
 SCF   energy in the final basis set =   -15791.0474954167
 Total energy in the final basis set =   -15791.0474954167

 --------------------------------------------------------------

                    Orbital Energies (a.u.)
 --------------------------------------------------------------

 Alpha MOs
 -- Occupied --
********-482.8579-482.8578-482.8575-176.3208-165.7247-165.7224-165.7222
********-101.5840 -62.5107 -62.5106 -62.5104 -56.3315 -56.3314 -56.3311
-56.3273 -56.3272 -56.3270 -56.3269 -56.3268 -56.3266 -35.8172 -31.3108
-31.3044 -31.3038 -22.9611 -22.9597 -22.9594 -22.9549 -22.9549 -10.2895
-10.2889 -10.2841 -10.2836 -10.2828 -10.2743  -9.4992  -9.4987  -8.7196
 -8.7194  -8.7192  -7.2642  -7.2638  -7.2541  -7.2536  -7.2530  -7.2526
 -6.5519  -6.5518  -6.5515  -6.5380  -6.5379  -6.5377  -6.5370  -6.5367
 -6.5367  -6.3666  -4.7797  -4.7642  -4.7632  -2.6627  -2.6625  -2.6622
 -2.6589  -2.6588  -2.6586  -2.6581  -2.6580  -2.6578  -2.6471  -2.6470
 -2.6468  -2.6468  -2.6468  -2.6466  -2.0452  -2.0409  -2.0400  -2.0266
 -2.0264  -0.9635  -0.9031  -0.8994  -0.8536  -0.8287  -0.8124  -0.7671
 -0.7408  -0.6845  -0.6324  -0.6182  -0.5572  -0.5229  -0.4790  -0.4692
 -0.4558  -0.4525  -0.4144  -0.3999  -0.3950  -0.3947  -0.3624  -0.3522
 -0.3491  -0.3393  -0.3348  -0.3161  -0.3151  -0.3018  -0.3010  -0.2683
 -0.2647  -0.2627
 -- Virtual --
 -0.1020  -0.0709  -0.0696  -0.0465  -0.0353  -0.0163  -0.0044   0.0064
  0.0168   0.0248   0.0268   0.0403   0.0427   0.0540   0.0600   0.0601
  0.0643   0.0669   0.0683   0.0724   0.0745   0.0807   0.0901   0.0943
  0.0962   0.1019   0.1095   0.1104   0.1196   0.1324   0.1367   0.1425
  0.1432   0.1566   0.1602   0.1657   0.1682   0.1727   0.1816   0.1869
  0.1935   0.2012   0.2073   0.2098   0.2218   0.2240   0.2257   0.2348
  0.2377   0.2452   0.2550   0.2631   0.2720   0.2786   0.2812   0.2902
  0.2964   0.3380   0.3680   0.3716   0.3781   0.3876   0.3972   0.4081
  0.4186   0.4193   0.4200   0.4256   0.4377   0.4390   0.4497   0.4546
  0.4665   0.4691   0.4719   0.4846   0.4956   0.4999   0.5075   0.5098
  0.5122   0.5145   0.5323   0.5350   0.5437   0.5461   0.5525   0.5586
  0.5677   0.5683   0.5862   0.5985   0.6053   0.6140   0.6381   0.6536
  0.6642   0.6807   0.6887   0.7045   0.7158   0.7339   0.7437   0.7603
  0.7744   0.7780   0.7859   0.8075   0.8143   0.8244   0.8418   0.8430
  0.8448   0.8477   0.8506   0.8581   0.8853   0.8912   0.9253   0.9340
  0.9380   0.9400   0.9591   0.9892   0.9897   1.0297   1.0576   1.0667
  1.0922   1.1075   1.1383   1.1764   1.2053   1.2111   1.2330   1.2369
  1.2637   1.2649   1.2733   1.3479   1.3608   1.4135   1.4340   1.4400
  1.4637   1.4655   1.5437   1.5805   1.6192   1.7220   1.7287   1.7432
  1.7568   1.8110   1.8224   1.8392   1.8421   1.9040   1.9853   2.0072
  2.0226   2.0455   2.0474   2.1027   2.1132   2.1346   2.1696   2.2124
  2.2293   2.2335   2.2473   2.2546   2.2783   2.2802   2.2947   2.3330
  2.3440   2.4208   2.4361   2.4661   2.5445   2.5721   2.5979   2.7146
  2.7195   2.8254   2.8303   2.8565   2.9368   2.9870   3.0384   3.0532
  3.0796   3.1704   3.1913   3.4048   3.4323   3.6427   3.8211   3.8270
  3.9527   3.9826   3.9915   3.9928   3.9981   4.0039   4.0396   4.0467
  4.0623   4.0689   4.0751   4.1123   4.1227   4.2075   4.2357   4.2717
  4.2851   4.3708   4.4011   4.4334   4.5230   4.7973   6.0219   6.1126
  6.1438   6.6772   6.7667   6.8232   7.5349   7.5481   7.5736   7.6575
  7.6606   7.6732   7.7170   7.7432   7.7905   9.7330   9.8048  23.1795
 23.7518  23.7619  23.9067  23.9145  23.9886  25.7764  25.8574  26.1437
 26.1567  26.5075  26.7812  27.9113  28.3562  28.4159  28.4269  28.5259
 28.5515  28.5525  28.6163  28.7219  47.9405  48.0179  48.0656 127.8939
127.9482 127.9675 151.6987 215.7207 215.8039 289.7304 289.7443 289.7706
289.8532 289.8619 289.8727 289.9383 289.9666 290.01211020.74191020.8396
********1901.8634
 --------------------------------------------------------------

          Ground-State Mulliken Net Atomic Charges

     Atom                 Charge (a.u.)
  ----------------------------------------
      1 C                    -0.125475
      2 C                     0.105943
      3 C                    -0.232061
      4 C                    -0.226909
      5 C                     0.149403
      6 C                    -0.352423
      7 Cl                    0.586149
      8 Cl                    0.597918
      9 Br                   -0.146865
     10 Br                   -0.246092
     11 I                     0.106702
     12 Br                   -0.216291
  ----------------------------------------
  Sum of atomic charges =     0.000000

 -----------------------------------------------------------------
                    Cartesian Multipole Moments
 -----------------------------------------------------------------
    Charge (ESU x 10^10)
                -0.0000
    Dipole Moment (Debye)
         X       0.5513      Y       0.0000      Z      -0.1270
       Tot       0.5658
    Quadrupole Moments (Debye-Ang)
        XX    -136.7875     XY      -0.0000     YY    -143.6326
        XZ      -0.8296     YZ       0.0000     ZZ    -137.6842
    Octopole Moments (Debye-Ang^2)
       XXX    -685.3071    XXY      -0.0000    XYY    -245.3119
       YYY       0.0000    XXZ     -84.5496    XYZ       0.0000
       YYZ     -79.8746    XZZ    -229.9394    YZZ       0.0000
       ZZZ    -229.7289
    Hexadecapole Moments (Debye-Ang^3)
      XXXX   -5855.7267   XXXY      -0.0000   XXYY   -1091.0023
      XYYY      -0.0000   YYYY    -177.3764   XXXZ    -266.7733
      XXYZ       0.0000   XYYZ     -77.2580   YYYZ       0.0000
      XXZZ   -1647.9784   XYZZ       0.0000   YYZZ    -747.4275
      XZZZ    -216.1364   YZZZ       0.0000   ZZZZ   -3958.5238
 -----------------------------------------------------------------
 Calculating analytic gradient of the SCF energy
 Gradient of SCF Energy
            1           2           3           4           5           6
    1  -0.0010739  -0.0009804  -0.0003257   0.0002795   0.0008281  -0.0000118
    2   0.0000000  -0.0000000   0.0000000   0.0000000  -0.0000000  -0.0000000
    3  -0.0002651   0.0005798   0.0000415   0.0004192  -0.0005759  -0.0001659
            7           8           9          10          11          12
    1  -0.0002146   0.0003217  -0.0008005   0.0007717   0.0003885   0.0008173
    2   0.0000000  -0.0000000  -0.0000000   0.0000000  -0.0000000  -0.0000000
    3   0.0006304  -0.0001817   0.0006621  -0.0004007  -0.0002350  -0.0005089
 Max gradient component =       1.074E-03
 RMS gradient           =       4.557E-04
 Gradient time:  CPU 87.65 s  wall 22.02 s
 Geometry Optimization Parameters
   NAtoms,    NIC,     NZ,  NCons,   NDum,   NFix, NCnnct, MaxDiis
       12      78      12       0       0       0       0       0

 Cartesian Hessian Update
 Hessian updated using BFGS update


** GEOMETRY OPTIMIZATION IN DELOCALIZED INTERNAL COORDINATES **
   Searching for a Minimum

   Optimization Cycle:   3

                       Coordinates (Angstroms)
     ATOM                X               Y               Z
      1  C        -0.0017252905    0.0000000000   -0.0022238926
      2  C        -0.0021687766    0.0000000000    1.4000768587
      3  C         1.2119612353    0.0000000000    2.1015552545
      4  C         2.4291053750    0.0000000000    1.3994107695
      5  C         2.4359754429    0.0000000000   -0.0069407130
      6  C         1.2148999547    0.0000000000   -0.7029950809
      7  Cl       -1.5177768213    0.0000000000   -0.8500933174
      8  Cl       -1.5135800419    0.0000000000    2.2537622636
      9  Br        1.1765410545    0.0000000000    4.0035609060
     10  Br        4.0652092657    0.0000000000    2.3703097934
     11  I         4.2808697429    0.0000000000   -1.0857907591
     12  Br        1.1732236733    0.0000000000   -2.6057420828
   Point Group: c1    Number of degrees of freedom:    30


   Energy is -15791.047495417

 Hessian updated using BFGS update

 14 Hessian modes will be used to form the next step
  Hessian Eigenvalues:
     0.126664    0.198723    0.200980    0.201089    0.245032    0.249016
     0.319132    0.334083    0.342498    0.426725    0.442670    0.450890
     0.464816    0.537142

 Minimum search - taking simple RFO step
 Searching for Lamda that Minimizes Along All modes
 Value Taken    Lamda =  -0.00006970
 Step Taken.  Stepsize is  0.016183

                             Maximum     Tolerance    Cnvgd?
         Gradient           0.002524      0.000300      NO
         Displacement       0.008370      0.001200      NO
         Energy change     -0.000334      0.000001      NO


 New Cartesian Coordinates Obtained by Inverse Iteration

 Displacement from previous Coordinates is:  0.035309
 ----------------------------------------------------------------
             Standard Nuclear Orientation (Angstroms)
    I     Atom           X                Y                Z
 ----------------------------------------------------------------
    1      C      -0.0001502219     0.0000000000    -0.0024072792
    2      C      -0.0013635758     0.0000000000     1.3996022655
    3      C       1.2126613398     0.0000000000     2.1004429621
    4      C       2.4277818171     0.0000000000     1.3987546576
    5      C       2.4345094850     0.0000000000    -0.0061203979
    6      C       1.2149420404     0.0000000000    -0.7022236688
    7      Cl     -1.5126083532     0.0000000000    -0.8570916865
    8      Cl     -1.5133119707     0.0000000000     2.2534313681
    9      Br      1.1873272787     0.0000000000     4.0007504662
   10      Br      4.0590098607     0.0000000000     2.3750142157
   11      I       4.2769585067     0.0000000000    -1.0818738993
   12      Br      1.1667786072     0.0000000000    -2.6033890036
 ----------------------------------------------------------------
 Nuclear Repulsion Energy =        3060.61755245 hartrees
 There are      114 alpha and      114 beta electrons
 Applying Cartesian multipole field
    Component          Value
    ---------          -----
     (2,0,0)        1.00000E-11
     (0,2,0)        2.00000E-11
     (0,0,2)       -3.00000E-11
 Nucleus-field energy     =    -0.0000000649 hartrees
 Requested basis set is 6-311++G(d,p)
 There are 143 shells and 398 basis functions
 A cutoff of  1.0D-11 yielded   6492 shell pairs
 There are     56668 function pairs (     62562 Cartesian)
 Smallest overlap matrix eigenvalue = 3.27E-07

 Q-Chem warning in module stvman/mkSTV.C, line 318:

 Overlap eigenvalue is smaller than square root of threshold
 Use THRESH >= 12 to get rid of this warning

 Linear dependence detected in AO basis
 Tighter screening thresholds may be required for diffuse basis sets
 Use S2THRESH > 14 and THRESH = 14 in case of SCF convergence issues
 Number of orthogonalized atomic orbitals = 396
 Maximum deviation from orthogonality = 1.478E-10
 Guess MOs from SCF MO coefficient file

 -----------------------------------------------------------------------
  General SCF calculation program by
  Eric Jon Sundstrom, Paul Horn, Yuezhi Mao, Dmitri Zuev, Alec White,
  David Stuck, Shaama M.S., Shane Yost, Joonho Lee, David Small,
  Daniel Levine, Susi Lehtola, Hugh Burton, Evgeny Epifanovsky,
  Bang C. Huynh
 -----------------------------------------------------------------------
 Exchange:     0.2000 Hartree-Fock + 0.0800 Slater + 0.7200 B88
 Correlation:  0.1900 VWN1RPA + 0.8100 LYP
 Using SG-1 standard quadrature grid
 using 4 threads for integral computing
 -------------------------------------------------------
 OpenMP Integral computing Module                
 Release: version 2.0, May 2017, Q-Chem Inc. Pleasanton 
 -------------------------------------------------------
 A restricted SCF calculation will be
 performed using DIIS
 SCF converges when DIIS error is below 1.0e-08
 ---------------------------------------
  Cycle       Energy         DIIS error
 ---------------------------------------
    1  -15791.0474654435      5.84e-05  
    2  -15791.0475051960      2.05e-05  
    3  -15791.0474850639      3.68e-05  
    4  -15791.0475137638      3.70e-06  
    5  -15791.0475140232      1.46e-06  
    6  -15791.0475140588      5.18e-07  
    7  -15791.0475140621      2.09e-07  
    8  -15791.0475140639      5.32e-08  
    9  -15791.0475140639      1.88e-08  
   10  -15791.0475140644      7.19e-09  Convergence criterion met
 ---------------------------------------
 SCF time:   CPU 193.22s  wall 51.00s 
 SCF   energy in the final basis set =   -15791.0475140644
 Total energy in the final basis set =   -15791.0475140644

 --------------------------------------------------------------

                    Orbital Energies (a.u.)
 --------------------------------------------------------------

 Alpha MOs
 -- Occupied --
********-482.8578-482.8577-482.8574-176.3206-165.7245-165.7223-165.7221
********-101.5839 -62.5107 -62.5106 -62.5103 -56.3314 -56.3313 -56.3310
-56.3273 -56.3272 -56.3269 -56.3269 -56.3267 -56.3265 -35.8171 -31.3106
-31.3043 -31.3038 -22.9610 -22.9596 -22.9593 -22.9548 -22.9548 -10.2894
-10.2886 -10.2836 -10.2831 -10.2823 -10.2739  -9.4991  -9.4986  -8.7196
 -8.7194  -8.7192  -7.2642  -7.2637  -7.2540  -7.2535  -7.2529  -7.2524
 -6.5519  -6.5518  -6.5514  -6.5380  -6.5379  -6.5377  -6.5370  -6.5367
 -6.5366  -6.3665  -4.7796  -4.7642  -4.7631  -2.6626  -2.6625  -2.6621
 -2.6589  -2.6588  -2.6586  -2.6581  -2.6579  -2.6577  -2.6470  -2.6470
 -2.6468  -2.6467  -2.6467  -2.6466  -2.0451  -2.0408  -2.0399  -2.0266
 -2.0263  -0.9638  -0.9035  -0.8995  -0.8539  -0.8288  -0.8128  -0.7674
 -0.7410  -0.6848  -0.6325  -0.6183  -0.5577  -0.5230  -0.4789  -0.4696
 -0.4560  -0.4527  -0.4145  -0.4002  -0.3952  -0.3948  -0.3622  -0.3522
 -0.3494  -0.3396  -0.3348  -0.3162  -0.3148  -0.3018  -0.3008  -0.2684
 -0.2645  -0.2626
 -- Virtual --
 -0.1016  -0.0707  -0.0693  -0.0461  -0.0350  -0.0157  -0.0044   0.0067
  0.0168   0.0248   0.0268   0.0403   0.0427   0.0540   0.0601   0.0602
  0.0645   0.0669   0.0684   0.0727   0.0745   0.0808   0.0905   0.0942
  0.0962   0.1022   0.1096   0.1104   0.1196   0.1326   0.1369   0.1424
  0.1431   0.1566   0.1602   0.1659   0.1685   0.1726   0.1818   0.1870
  0.1933   0.2017   0.2071   0.2102   0.2220   0.2241   0.2261   0.2347
  0.2379   0.2455   0.2552   0.2630   0.2723   0.2788   0.2811   0.2902
  0.2965   0.3382   0.3681   0.3717   0.3782   0.3882   0.3975   0.4087
  0.4186   0.4194   0.4202   0.4252   0.4379   0.4389   0.4498   0.4545
  0.4675   0.4691   0.4726   0.4845   0.4953   0.4997   0.5064   0.5098
  0.5120   0.5150   0.5337   0.5351   0.5440   0.5460   0.5525   0.5586
  0.5685   0.5694   0.5861   0.5990   0.6054   0.6143   0.6384   0.6540
  0.6657   0.6824   0.6889   0.7048   0.7164   0.7343   0.7440   0.7602
  0.7746   0.7794   0.7860   0.8076   0.8142   0.8249   0.8419   0.8432
  0.8450   0.8482   0.8504   0.8589   0.8855   0.8918   0.9257   0.9339
  0.9380   0.9402   0.9591   0.9901   0.9906   1.0302   1.0580   1.0675
  1.0925   1.1083   1.1383   1.1766   1.2058   1.2118   1.2328   1.2377
  1.2639   1.2650   1.2734   1.3488   1.3612   1.4135   1.4340   1.4415
  1.4641   1.4674   1.5438   1.5817   1.6196   1.7229   1.7292   1.7449
  1.7576   1.8121   1.8230   1.8399   1.8433   1.9049   1.9856   2.0074
  2.0235   2.0457   2.0487   2.1031   2.1150   2.1352   2.1699   2.2137
  2.2293   2.2346   2.2492   2.2553   2.2799   2.2804   2.2951   2.3345
  2.3452   2.4216   2.4363   2.4671   2.5447   2.5726   2.5983   2.7150
  2.7198   2.8259   2.8307   2.8582   2.9381   2.9876   3.0396   3.0559
  3.0804   3.1720   3.1930   3.4065   3.4334   3.6452   3.8222   3.8286
  3.9528   3.9823   3.9914   3.9933   3.9984   4.0043   4.0391   4.0470
  4.0631   4.0693   4.0763   4.1130   4.1235   4.2082   4.2363   4.2722
  4.2862   4.3716   4.4013   4.4331   4.5245   4.7997   6.0222   6.1133
  6.1449   6.6777   6.7671   6.8250   7.5351   7.5481   7.5737   7.6583
  7.6620   7.6740   7.7156   7.7440   7.7919   9.7338   9.8042  23.1794
 23.7548  23.7645  23.9102  23.9195  23.9940  25.7762  25.8576  26.1419
 26.1589  26.5080  26.7819  27.9124  28.3565  28.4166  28.4275  28.5260
 28.5518  28.5528  28.6167  28.7224  47.9408  48.0182  48.0672 127.8941
127.9487 127.9680 151.6997 215.7217 215.8032 289.7307 289.7444 289.7707
289.8533 289.8634 289.8734 289.9380 289.9674 290.01351020.74221020.8399
********1901.8644
 --------------------------------------------------------------

          Ground-State Mulliken Net Atomic Charges

     Atom                 Charge (a.u.)
  ----------------------------------------
      1 C                    -0.132484
      2 C                     0.128357
      3 C                    -0.243247
      4 C                    -0.229341
      5 C                     0.148072
      6 C                    -0.349779
      7 Cl                    0.586423
      8 Cl                    0.596849
      9 Br                   -0.147269
     10 Br                   -0.247306
     11 I                     0.106459
     12 Br                   -0.216733
  ----------------------------------------
  Sum of atomic charges =     0.000000

 -----------------------------------------------------------------
                    Cartesian Multipole Moments
 -----------------------------------------------------------------
    Charge (ESU x 10^10)
                -0.0000
    Dipole Moment (Debye)
         X       0.5573      Y       0.0000      Z      -0.1220
       Tot       0.5705
    Quadrupole Moments (Debye-Ang)
        XX    -136.8439     XY       0.0000     YY    -143.6038
        XZ      -0.7067     YZ      -0.0000     ZZ    -137.6341
    Octopole Moments (Debye-Ang^2)
       XXX    -685.3959    XXY       0.0000    XYY    -245.1707
       YYY       0.0000    XXZ     -84.3504    XYZ       0.0000
       YYZ     -79.9468    XZZ    -229.5861    YZZ      -0.0000
       ZZZ    -229.7957
    Hexadecapole Moments (Debye-Ang^3)
      XXXX   -5847.5834   XXXY      -0.0000   XXYY   -1088.8886
      XYYY       0.0000   YYYY    -177.3080   XXXZ    -271.4815
      XXYZ       0.0000   XYYZ     -79.0448   YYYZ      -0.0000
      XXZZ   -1644.8525   XYZZ       0.0000   YYZZ    -746.9178
      XZZZ    -218.3717   YZZZ      -0.0000   ZZZZ   -3955.6560
 -----------------------------------------------------------------
 Calculating analytic gradient of the SCF energy
 Gradient of SCF Energy
            1           2           3           4           5           6
    1   0.0000887  -0.0002173   0.0004779  -0.0002955  -0.0000001  -0.0000221
    2  -0.0000000  -0.0000000   0.0000000   0.0000000   0.0000000   0.0000000
    3  -0.0004600   0.0003234  -0.0002484   0.0001518  -0.0000569   0.0002310
            7           8           9          10          11          12
    1   0.0003703   0.0000599   0.0004468  -0.0004142  -0.0004114  -0.0000830
    2   0.0000000  -0.0000000   0.0000000  -0.0000000   0.0000000  -0.0000000
    3  -0.0003237  -0.0000843  -0.0001695   0.0000375   0.0003692   0.0002298
 Max gradient component =       4.779E-04
 RMS gradient           =       2.266E-04
 Gradient time:  CPU 87.62 s  wall 22.01 s
 Geometry Optimization Parameters
   NAtoms,    NIC,     NZ,  NCons,   NDum,   NFix, NCnnct, MaxDiis
       12      78      12       0       0       0       0       0

 Cartesian Hessian Update
 Hessian updated using BFGS update


** GEOMETRY OPTIMIZATION IN DELOCALIZED INTERNAL COORDINATES **
   Searching for a Minimum

   Optimization Cycle:   4

                       Coordinates (Angstroms)
     ATOM                X               Y               Z
      1  C        -0.0001502219    0.0000000000   -0.0024072792
      2  C        -0.0013635758    0.0000000000    1.3996022655
      3  C         1.2126613398    0.0000000000    2.1004429621
      4  C         2.4277818171    0.0000000000    1.3987546576
      5  C         2.4345094850    0.0000000000   -0.0061203979
      6  C         1.2149420404    0.0000000000   -0.7022236688
      7  Cl       -1.5126083532    0.0000000000   -0.8570916865
      8  Cl       -1.5133119707    0.0000000000    2.2534313681
      9  Br        1.1873272787    0.0000000000    4.0007504662
     10  Br        4.0590098607    0.0000000000    2.3750142157
     11  I         4.2769585067    0.0000000000   -1.0818738993
     12  Br        1.1667786072    0.0000000000   -2.6033890036
   Point Group: c1    Number of degrees of freedom:    30


   Energy is -15791.047514064

 Hessian updated using BFGS update

 16 Hessian modes will be used to form the next step
  Hessian Eigenvalues:
     0.135565    0.199814    0.200977    0.202855    0.244448    0.249695
     0.266762    0.318302    0.334641    0.381702    0.426476    0.434733
     0.464216    0.464846    0.494437    0.569556

 Minimum search - taking simple RFO step
 Searching for Lamda that Minimizes Along All modes
 Value Taken    Lamda =  -0.00001319
 Step Taken.  Stepsize is  0.006067

                             Maximum     Tolerance    Cnvgd?
         Gradient           0.001557      0.000300      NO
         Displacement       0.003427      0.001200      NO
         Energy change     -0.000019      0.000001      NO


 New Cartesian Coordinates Obtained by Inverse Iteration

 Displacement from previous Coordinates is:  0.013526
 ----------------------------------------------------------------
             Standard Nuclear Orientation (Angstroms)
    I     Atom           X                Y                Z
 ----------------------------------------------------------------
    1      C       0.0000506561     0.0000000000    -0.0021831314
    2      C      -0.0008179635     0.0000000000     1.3993879173
    3      C       1.2126339040     0.0000000000     2.1007241277
    4      C       2.4285599618     0.0000000000     1.3989587054
    5      C       2.4352135124     0.0000000000    -0.0064062264
    6      C       1.2152161758     0.0000000000    -0.7026257272
    7      Cl     -1.5143000493     0.0000000000    -0.8538955086
    8      Cl     -1.5130374263     0.0000000000     2.2530046612
    9      Br      1.1823769849     0.0000000000     4.0012508328
   10      Br      4.0608181108     0.0000000000     2.3746955361
   11      I       4.2787647170     0.0000000000    -1.0838246226
   12      Br      1.1670562304     0.0000000000    -2.6041965641
 ----------------------------------------------------------------
 Nuclear Repulsion Energy =        3059.45564231 hartrees
 There are      114 alpha and      114 beta electrons
 Applying Cartesian multipole field
    Component          Value
    ---------          -----
     (2,0,0)        1.00000E-11
     (0,2,0)        2.00000E-11
     (0,0,2)       -3.00000E-11
 Nucleus-field energy     =    -0.0000000649 hartrees
 Requested basis set is 6-311++G(d,p)
 There are 143 shells and 398 basis functions
 A cutoff of  1.0D-11 yielded   6493 shell pairs
 There are     56671 function pairs (     62565 Cartesian)
 Smallest overlap matrix eigenvalue = 3.27E-07

 Q-Chem warning in module stvman/mkSTV.C, line 318:

 Overlap eigenvalue is smaller than square root of threshold
 Use THRESH >= 12 to get rid of this warning

 Linear dependence detected in AO basis
 Tighter screening thresholds may be required for diffuse basis sets
 Use S2THRESH > 14 and THRESH = 14 in case of SCF convergence issues
 Number of orthogonalized atomic orbitals = 396
 Maximum deviation from orthogonality = 1.270E-10
 Guess MOs from SCF MO coefficient file

 -----------------------------------------------------------------------
  General SCF calculation program by
  Eric Jon Sundstrom, Paul Horn, Yuezhi Mao, Dmitri Zuev, Alec White,
  David Stuck, Shaama M.S., Shane Yost, Joonho Lee, David Small,
  Daniel Levine, Susi Lehtola, Hugh Burton, Evgeny Epifanovsky,
  Bang C. Huynh
 -----------------------------------------------------------------------
 Exchange:     0.2000 Hartree-Fock + 0.0800 Slater + 0.7200 B88
 Correlation:  0.1900 VWN1RPA + 0.8100 LYP
 Using SG-1 standard quadrature grid
 using 4 threads for integral computing
 -------------------------------------------------------
 OpenMP Integral computing Module                
 Release: version 2.0, May 2017, Q-Chem Inc. Pleasanton 
 -------------------------------------------------------
 A restricted SCF calculation will be
 performed using DIIS
 SCF converges when DIIS error is below 1.0e-08
 ---------------------------------------
  Cycle       Energy         DIIS error
 ---------------------------------------
    1  -15791.0475126814      2.30e-05  
    2  -15791.0475191825      8.17e-06  
    3  -15791.0475155119      1.54e-05  
    4  -15791.0475205727      1.03e-06  
    5  -15791.0475205924      3.90e-07  
    6  -15791.0475205949      1.42e-07  
    7  -15791.0475205943      5.78e-08  
    8  -15791.0475205948      2.09e-08  
    9  -15791.0475205952      5.92e-09  Convergence criterion met
 ---------------------------------------
 SCF time:   CPU 172.99s  wall 46.00s 
 SCF   energy in the final basis set =   -15791.0475205952
 Total energy in the final basis set =   -15791.0475205952

 --------------------------------------------------------------

                    Orbital Energies (a.u.)
 --------------------------------------------------------------

 Alpha MOs
 -- Occupied --
********-482.8578-482.8577-482.8574-176.3207-165.7246-165.7223-165.7221
********-101.5839 -62.5107 -62.5106 -62.5103 -56.3315 -56.3314 -56.3311
-56.3273 -56.3272 -56.3269 -56.3269 -56.3268 -56.3265 -35.8171 -31.3107
-31.3043 -31.3038 -22.9611 -22.9597 -22.9593 -22.9548 -22.9548 -10.2893
-10.2886 -10.2838 -10.2833 -10.2825 -10.2741  -9.4991  -9.4986  -8.7196
 -8.7194  -8.7192  -7.2641  -7.2637  -7.2540  -7.2535  -7.2529  -7.2524
 -6.5519  -6.5518  -6.5515  -6.5380  -6.5379  -6.5377  -6.5370  -6.5368
 -6.5366  -6.3665  -4.7796  -4.7642  -4.7631  -2.6627  -2.6626  -2.6621
 -2.6589  -2.6588  -2.6586  -2.6581  -2.6580  -2.6577  -2.6471  -2.6470
 -2.6469  -2.6468  -2.6468  -2.6466  -2.0451  -2.0408  -2.0399  -2.0266
 -2.0264  -0.9637  -0.9034  -0.8994  -0.8538  -0.8288  -0.8127  -0.7674
 -0.7410  -0.6847  -0.6325  -0.6183  -0.5576  -0.5230  -0.4789  -0.4695
 -0.4559  -0.4527  -0.4145  -0.4001  -0.3951  -0.3947  -0.3623  -0.3521
 -0.3493  -0.3394  -0.3348  -0.3162  -0.3148  -0.3018  -0.3008  -0.2684
 -0.2646  -0.2627
 -- Virtual --
 -0.1018  -0.0708  -0.0694  -0.0462  -0.0351  -0.0159  -0.0044   0.0066
  0.0169   0.0248   0.0268   0.0403   0.0427   0.0540   0.0600   0.0602
  0.0644   0.0669   0.0684   0.0727   0.0745   0.0808   0.0904   0.0943
  0.0962   0.1021   0.1096   0.1104   0.1196   0.1325   0.1368   0.1425
  0.1431   0.1566   0.1603   0.1659   0.1684   0.1726   0.1817   0.1869
  0.1933   0.2016   0.2071   0.2100   0.2220   0.2240   0.2260   0.2348
  0.2378   0.2454   0.2551   0.2631   0.2722   0.2787   0.2811   0.2903
  0.2965   0.3382   0.3681   0.3718   0.3782   0.3881   0.3975   0.4085
  0.4187   0.4194   0.4201   0.4253   0.4379   0.4389   0.4500   0.4545
  0.4671   0.4691   0.4724   0.4843   0.4955   0.4998   0.5069   0.5098
  0.5120   0.5149   0.5332   0.5350   0.5438   0.5461   0.5525   0.5586
  0.5683   0.5692   0.5861   0.5988   0.6055   0.6142   0.6384   0.6538
  0.6650   0.6817   0.6888   0.7047   0.7160   0.7341   0.7439   0.7602
  0.7747   0.7790   0.7861   0.8075   0.8142   0.8248   0.8419   0.8431
  0.8449   0.8481   0.8505   0.8586   0.8856   0.8916   0.9256   0.9341
  0.9380   0.9402   0.9592   0.9898   0.9903   1.0301   1.0579   1.0673
  1.0925   1.1080   1.1383   1.1766   1.2058   1.2115   1.2328   1.2374
  1.2639   1.2650   1.2733   1.3485   1.3610   1.4134   1.4338   1.4409
  1.4639   1.4668   1.5436   1.5813   1.6195   1.7228   1.7291   1.7444
  1.7575   1.8119   1.8229   1.8400   1.8429   1.9048   1.9855   2.0073
  2.0233   2.0457   2.0483   2.1029   2.1145   2.1351   2.1701   2.2133
  2.2293   2.2344   2.2489   2.2552   2.2797   2.2803   2.2950   2.3342
  2.3448   2.4214   2.4362   2.4671   2.5447   2.5725   2.5982   2.7149
  2.7197   2.8257   2.8306   2.8579   2.9378   2.9874   3.0394   3.0554
  3.0802   3.1717   3.1926   3.4062   3.4331   3.6447   3.8220   3.8281
  3.9528   3.9823   3.9914   3.9931   3.9987   4.0041   4.0391   4.0469
  4.0628   4.0691   4.0759   4.1128   4.1232   4.2079   4.2360   4.2719
  4.2858   4.3714   4.4012   4.4331   4.5238   4.7992   6.0220   6.1130
  6.1444   6.6776   6.7670   6.8244   7.5351   7.5481   7.5737   7.6580
  7.6615   7.6738   7.7161   7.7438   7.7915   9.7334   9.8045  23.1793
 23.7541  23.7641  23.9101  23.9182  23.9927  25.7764  25.8576  26.1431
 26.1580  26.5078  26.7816  27.9119  28.3563  28.4163  28.4272  28.5260
 28.5517  28.5526  28.6165  28.7221  47.9407  48.0181  48.0667 127.8940
127.9485 127.9677 151.6992 215.7211 215.8036 289.7306 289.7443 289.7707
289.8532 289.8629 289.8733 289.9381 289.9672 290.01311020.74211020.8398
********1901.8640
 --------------------------------------------------------------

          Ground-State Mulliken Net Atomic Charges

     Atom                 Charge (a.u.)
  ----------------------------------------
      1 C                    -0.131426
      2 C                     0.119884
      3 C                    -0.239486
      4 C                    -0.228085
      5 C                     0.150256
      6 C                    -0.350633
      7 Cl                    0.586155
      8 Cl                    0.597114
      9 Br                   -0.147183
     10 Br                   -0.246606
     11 I                     0.106511
     12 Br                   -0.216500
  ----------------------------------------
  Sum of atomic charges =     0.000000

 -----------------------------------------------------------------
                    Cartesian Multipole Moments
 -----------------------------------------------------------------
    Charge (ESU x 10^10)
                -0.0000
    Dipole Moment (Debye)
         X       0.5557      Y      -0.0000      Z      -0.1228
       Tot       0.5691
    Quadrupole Moments (Debye-Ang)
        XX    -136.8367     XY      -0.0000     YY    -143.6127
        XZ      -0.7417     YZ      -0.0000     ZZ    -137.6389
    Octopole Moments (Debye-Ang^2)
       XXX    -685.3296    XXY      -0.0000    XYY    -245.1897
       YYY      -0.0000    XXZ     -84.4130    XYZ      -0.0000
       YYZ     -79.9162    XZZ    -229.6770    YZZ       0.0000
       ZZZ    -229.7271
    Hexadecapole Moments (Debye-Ang^3)
      XXXX   -5850.3422   XXXY      -0.0000   XXYY   -1089.5719
      XYYY      -0.0000   YYYY    -177.3295   XXXZ    -269.9032
      XXYZ      -0.0000   XYYZ     -78.4198   YYYZ      -0.0000
      XXZZ   -1645.8446   XYZZ       0.0000   YYZZ    -747.1034
      XZZZ    -217.4715   YZZZ       0.0000   ZZZZ   -3956.5478
 -----------------------------------------------------------------
 Calculating analytic gradient of the SCF energy
 Gradient of SCF Energy
            1           2           3           4           5           6
    1  -0.0000190  -0.0000940   0.0000230  -0.0000809   0.0000988  -0.0000335
    2  -0.0000000   0.0000000  -0.0000000  -0.0000000   0.0000000   0.0000000
    3  -0.0001009   0.0001002  -0.0001285   0.0001439  -0.0001125   0.0001067
            7           8           9          10          11          12
    1   0.0000959   0.0000888  -0.0000799  -0.0000133  -0.0000105   0.0000245
    2  -0.0000000   0.0000000   0.0000000  -0.0000000  -0.0000000  -0.0000000
    3   0.0000150  -0.0000974  -0.0000187   0.0000350   0.0000640  -0.0000069
 Max gradient component =       1.439E-04
 RMS gradient           =       6.421E-05
 Gradient time:  CPU 87.43 s  wall 21.96 s
 Geometry Optimization Parameters
   NAtoms,    NIC,     NZ,  NCons,   NDum,   NFix, NCnnct, MaxDiis
       12      78      12       0       0       0       0       0

 Cartesian Hessian Update
 Hessian updated using BFGS update


** GEOMETRY OPTIMIZATION IN DELOCALIZED INTERNAL COORDINATES **
   Searching for a Minimum

   Optimization Cycle:   5

                       Coordinates (Angstroms)
     ATOM                X               Y               Z
      1  C         0.0000506561    0.0000000000   -0.0021831314
      2  C        -0.0008179635    0.0000000000    1.3993879173
      3  C         1.2126339040    0.0000000000    2.1007241277
      4  C         2.4285599618    0.0000000000    1.3989587054
      5  C         2.4352135124    0.0000000000   -0.0064062264
      6  C         1.2152161758    0.0000000000   -0.7026257272
      7  Cl       -1.5143000493    0.0000000000   -0.8538955086
      8  Cl       -1.5130374263    0.0000000000    2.2530046612
      9  Br        1.1823769849    0.0000000000    4.0012508328
     10  Br        4.0608181108    0.0000000000    2.3746955361
     11  I         4.2787647170    0.0000000000   -1.0838246226
     12  Br        1.1670562304    0.0000000000   -2.6041965641
   Point Group: c1    Number of degrees of freedom:    30


   Energy is -15791.047520595

 Hessian updated using BFGS update

 17 Hessian modes will be used to form the next step
  Hessian Eigenvalues:
     0.131716    0.199675    0.200974    0.202548    0.241757    0.249417
     0.249703    0.273010    0.318990    0.334442    0.389188    0.426690
     0.438316    0.464147    0.464782    0.504460    0.557850

 Minimum search - taking simple RFO step
 Searching for Lamda that Minimizes Along All modes
 Value Taken    Lamda =   0.00000000
 Step Taken.  Stepsize is  0.000937

                             Maximum     Tolerance    Cnvgd?
         Gradient           0.000154      0.000300     YES
         Displacement       0.000547      0.001200     YES
         Energy change     -0.000007      0.000001      NO


                       Distance Matrix (Angstroms)
             C (  1)   C (  2)   C (  3)   C (  4)   C (  5)   C (  6)
   C (  2)  1.401571
   C (  3)  2.427463  1.401548
   C (  4)  2.803722  2.429378  1.403906
   C (  5)  2.435167  2.812562  2.436124  1.405381
   C (  6)  1.402586  2.428415  2.803351  2.426697  1.404676
   Cl(  7)  1.737433  2.714390  4.020690  4.541090  4.039418  2.733705
   Cl(  8)  2.715752  1.736511  2.729922  4.033061  4.549024  4.022328
   Br(  9)  4.174372  2.858258  1.900768  2.885290  4.198918  4.703991
   Br( 10)  4.705251  4.177094  2.861331  1.901665  2.883095  4.191343
   I ( 11)  4.413314  4.947845  4.420691  3.096364  2.135301  3.087174
   Br( 12)  2.851732  4.170446  4.705141  4.197219  2.890802  1.902181
             Cl(  7)   Cl(  8)   Br(  9)   Br( 10)   I ( 11)
   Cl(  8)  3.106900
   Br(  9)  5.553784  3.212728
   Br( 10)  6.442495  5.575184  3.306222
   I ( 11)  5.797626  6.684265  5.953622  3.465381
   Br( 12)  3.202066  5.547550  6.605465  5.758752  3.463273

 Final energy is   -15791.047520595201     


 ******************************
 **  OPTIMIZATION CONVERGED  **
 ******************************

                       Coordinates (Angstroms)
     ATOM                X               Y               Z
      1  C         0.0000506561    0.0000000000   -0.0021831314
      2  C        -0.0008179635    0.0000000000    1.3993879173
      3  C         1.2126339040    0.0000000000    2.1007241277
      4  C         2.4285599618    0.0000000000    1.3989587054
      5  C         2.4352135124    0.0000000000   -0.0064062264
      6  C         1.2152161758    0.0000000000   -0.7026257272
      7  Cl       -1.5143000493    0.0000000000   -0.8538955086
      8  Cl       -1.5130374263    0.0000000000    2.2530046612
      9  Br        1.1823769849    0.0000000000    4.0012508328
     10  Br        4.0608181108    0.0000000000    2.3746955361
     11  I         4.2787647170    0.0000000000   -1.0838246226
     12  Br        1.1670562304    0.0000000000   -2.6041965641

Z-matrix Print:
$molecule
0 1
I 
C  1 2.135301
C  2 1.404676 1 119.984660
C  3 1.402586 2 120.327867 1 -180.000000 0
C  4 1.401571 3 119.995407 2 -0.000000 0
C  5 1.401548 4 119.991024 3 -0.000000 0
C  6 1.403906 5 119.982296 4 -0.000000 0
Cl 5 1.736511 4 119.479342 3 -180.000000 0
Cl 4 1.737433 3 120.685507 2 -180.000000 0
Br 6 1.900768 5 119.114445 4 -180.000000 0
Br 7 1.901665 6 119.138548 5 -180.000000 0
Br 3 1.902181 2 121.163020 1 -0.000000 0
$end


 --------------------------------------------------------------

                    Orbital Energies (a.u.)
 --------------------------------------------------------------

 Alpha MOs
 -- Occupied --
********-482.8578-482.8577-482.8574-176.3207-165.7246-165.7223-165.7221
********-101.5839 -62.5107 -62.5106 -62.5103 -56.3315 -56.3314 -56.3311
-56.3273 -56.3272 -56.3269 -56.3269 -56.3268 -56.3265 -35.8171 -31.3107
-31.3043 -31.3038 -22.9611 -22.9597 -22.9593 -22.9548 -22.9548 -10.2893
-10.2886 -10.2838 -10.2833 -10.2825 -10.2741  -9.4991  -9.4986  -8.7196
 -8.7194  -8.7192  -7.2641  -7.2637  -7.2540  -7.2535  -7.2529  -7.2524
 -6.5519  -6.5518  -6.5515  -6.5380  -6.5379  -6.5377  -6.5370  -6.5368
 -6.5366  -6.3665  -4.7796  -4.7642  -4.7631  -2.6627  -2.6626  -2.6621
 -2.6589  -2.6588  -2.6586  -2.6581  -2.6580  -2.6577  -2.6471  -2.6470
 -2.6469  -2.6468  -2.6468  -2.6466  -2.0451  -2.0408  -2.0399  -2.0266
 -2.0264  -0.9637  -0.9034  -0.8994  -0.8538  -0.8288  -0.8127  -0.7674
 -0.7410  -0.6847  -0.6325  -0.6183  -0.5576  -0.5230  -0.4789  -0.4695
 -0.4559  -0.4527  -0.4145  -0.4001  -0.3951  -0.3947  -0.3623  -0.3521
 -0.3493  -0.3394  -0.3348  -0.3162  -0.3148  -0.3018  -0.3008  -0.2684
 -0.2646  -0.2627
 -- Virtual --
 -0.1018  -0.0708  -0.0694  -0.0462  -0.0351  -0.0159  -0.0044   0.0066
  0.0169   0.0248   0.0268   0.0403   0.0427   0.0540   0.0600   0.0602
  0.0644   0.0669   0.0684   0.0727   0.0745   0.0808   0.0904   0.0943
  0.0962   0.1021   0.1096   0.1104   0.1196   0.1325   0.1368   0.1425
  0.1431   0.1566   0.1603   0.1659   0.1684   0.1726   0.1817   0.1869
  0.1933   0.2016   0.2071   0.2100   0.2220   0.2240   0.2260   0.2348
  0.2378   0.2454   0.2551   0.2631   0.2722   0.2787   0.2811   0.2903
  0.2965   0.3382   0.3681   0.3718   0.3782   0.3881   0.3975   0.4085
  0.4187   0.4194   0.4201   0.4253   0.4379   0.4389   0.4500   0.4545
  0.4671   0.4691   0.4724   0.4843   0.4955   0.4998   0.5069   0.5098
  0.5120   0.5149   0.5332   0.5350   0.5438   0.5461   0.5525   0.5586
  0.5683   0.5692   0.5861   0.5988   0.6055   0.6142   0.6384   0.6538
  0.6650   0.6817   0.6888   0.7047   0.7160   0.7341   0.7439   0.7602
  0.7747   0.7790   0.7861   0.8075   0.8142   0.8248   0.8419   0.8431
  0.8449   0.8481   0.8505   0.8586   0.8856   0.8916   0.9256   0.9341
  0.9380   0.9402   0.9592   0.9898   0.9903   1.0301   1.0579   1.0673
  1.0925   1.1080   1.1383   1.1766   1.2058   1.2115   1.2328   1.2374
  1.2639   1.2650   1.2733   1.3485   1.3610   1.4134   1.4338   1.4409
  1.4639   1.4668   1.5436   1.5813   1.6195   1.7228   1.7291   1.7444
  1.7575   1.8119   1.8229   1.8400   1.8429   1.9048   1.9855   2.0073
  2.0233   2.0457   2.0483   2.1029   2.1145   2.1351   2.1701   2.2133
  2.2293   2.2344   2.2489   2.2552   2.2797   2.2803   2.2950   2.3342
  2.3448   2.4214   2.4362   2.4671   2.5447   2.5725   2.5982   2.7149
  2.7197   2.8257   2.8306   2.8579   2.9378   2.9874   3.0394   3.0554
  3.0802   3.1717   3.1926   3.4062   3.4331   3.6447   3.8220   3.8281
  3.9528   3.9823   3.9914   3.9931   3.9987   4.0041   4.0391   4.0469
  4.0628   4.0691   4.0759   4.1128   4.1232   4.2079   4.2360   4.2719
  4.2858   4.3714   4.4012   4.4331   4.5238   4.7992   6.0220   6.1130
  6.1444   6.6776   6.7670   6.8244   7.5351   7.5481   7.5737   7.6580
  7.6615   7.6738   7.7161   7.7438   7.7915   9.7334   9.8045  23.1793
 23.7541  23.7641  23.9101  23.9182  23.9927  25.7764  25.8576  26.1431
 26.1580  26.5078  26.7816  27.9119  28.3563  28.4163  28.4272  28.5260
 28.5517  28.5526  28.6165  28.7221  47.9407  48.0181  48.0667 127.8940
127.9485 127.9677 151.6992 215.7211 215.8036 289.7306 289.7443 289.7707
289.8532 289.8629 289.8733 289.9381 289.9672 290.01311020.74211020.8398
********1901.8640
 --------------------------------------------------------------

          Ground-State Mulliken Net Atomic Charges

     Atom                 Charge (a.u.)
  ----------------------------------------
      1 C                    -0.131426
      2 C                     0.119884
      3 C                    -0.239486
      4 C                    -0.228085
      5 C                     0.150256
      6 C                    -0.350633
      7 Cl                    0.586155
      8 Cl                    0.597114
      9 Br                   -0.147183
     10 Br                   -0.246606
     11 I                     0.106511
     12 Br                   -0.216500
  ----------------------------------------
  Sum of atomic charges =     0.000000

 -----------------------------------------------------------------
                    Cartesian Multipole Moments
 -----------------------------------------------------------------
    Charge (ESU x 10^10)
                -0.0000
    Dipole Moment (Debye)
         X       0.5557      Y      -0.0000      Z      -0.1228
       Tot       0.5691
    Quadrupole Moments (Debye-Ang)
        XX    -136.8367     XY      -0.0000     YY    -143.6127
        XZ      -0.7417     YZ      -0.0000     ZZ    -137.6389
    Octopole Moments (Debye-Ang^2)
       XXX    -685.3296    XXY      -0.0000    XYY    -245.1897
       YYY      -0.0000    XXZ     -84.4130    XYZ      -0.0000
       YYZ     -79.9162    XZZ    -229.6770    YZZ       0.0000
       ZZZ    -229.7271
    Hexadecapole Moments (Debye-Ang^3)
      XXXX   -5850.3422   XXXY      -0.0000   XXYY   -1089.5719
      XYYY      -0.0000   YYYY    -177.3295   XXXZ    -269.9032
      XXYZ      -0.0000   XYYZ     -78.4198   YYYZ      -0.0000
      XXZZ   -1645.8446   XYZZ       0.0000   YYZZ    -747.1034
      XZZZ    -217.4715   YZZZ       0.0000   ZZZZ   -3956.5478
 -----------------------------------------------------------------
Archival summary:
1\1\garfield\OPT\ProcedureUnspecified\BasisUnspecified\1r3l26\taweetha\SatNov3022:22:292019SatNov3022:22:292019\0\\#,OPT,ProcedureUnspecified,BasisUnspecified,\\0,1\I\C,1,2.1353\C,2,1.40468,1,119.985\C,3,1.40259,2,120.328,1,-180,0\C,4,1.40157,3,119.995,2,-0,0\C,5,1.40155,4,119.991,3,-0,0\C,6,1.40391,5,119.982,4,-0,0\Cl,5,1.73651,4,119.479,3,-180,0\Cl,4,1.73743,3,120.686,2,-180,0\Br,6,1.90077,5,119.114,4,-180,0\Br,7,1.90166,6,119.139,5,-180,0\Br,3,1.90218,2,121.163,1,-0,0\\\@

 Total job time:  394.44s(wall), 1510.82s(cpu) 
 Sat Nov 30 22:22:29 2019

        *************************************************************
        *                                                           *
        *  Thank you very much for using Q-Chem.  Have a nice day.  *
        *                                                           *
        *************************************************************


 
User input: 2 of 2 
 
                  Welcome to Q-Chem
     A Quantum Leap Into The Future Of Chemistry


 Q-Chem 5.2 (devel), Q-Chem, Inc., Pleasanton, CA (2019)

 Yihan Shao,  Zhengting Gan,  E. Epifanovsky,  A. T. B. Gilbert,  M. Wormit,  
 J. Kussmann,  A. W. Lange,  A. Behn,  Jia Deng,  Xintian Feng,  D. Ghosh,  
 M. Goldey,  P. R. Horn,  L. D. Jacobson,  I. Kaliman,  T. Kus,  A. Landau,  
 Jie Liu,  E. I. Proynov,  R. M. Richard,  R. P. Steele,  E. J. Sundstrom,  
 H. L. Woodcock III,  P. M. Zimmerman,  D. Zuev,  B. Albrecht,  E. Alguire,  
 S. A. Baeppler,  D. Barton,  Z. Benda,  Y. A. Bernard,  E. J. Berquist,  
 K. B. Bravaya,  H. Burton,  D. Casanova,  Chun-Min Chang,  Yunqing Chen,  
 A. Chien,  K. D. Closser,  M. P. Coons,  S. Coriani,  S. Dasgupta,  
 A. L. Dempwolff,  M. Diedenhofen,  Hainam Do,  R. G. Edgar,  Po-Tung Fang,  
 S. Faraji,  S. Fatehi,  Qingguo Feng,  K. D. Fenk,  J. Fosso-Tande,  
 J. Gayvert,  Qinghui Ge,  A. Ghysels,  G. Gidofalvi,  J. Gomes,  
 J. Gonthier,  A. Gunina,  D. Hait,  M. W. D. Hanson-Heine,  
 P. H. P. Harbach,  A. W. Hauser,  M. F. Herbst,  J. E. Herr,  
 E. G. Hohenstein,  Z. C. Holden,  Kerwin Hui,  B. C. Huynh,  T.-C. Jagau,  
 Hyunjun Ji,  B. Kaduk,  K. Khistyaev,  Jaehoon Kim,  P. Klunzinger,  K. Koh,  
 D. Kosenkov,  L. Koulias,  T. Kowalczyk,  C. M. Krauter,  A. Kunitsa,  
 Ka Un Lao,  A. Laurent,  K. V. Lawler,  Joonho Lee,  D. Lefrancois,  
 S. Lehtola,  D. S. Levine,  Yi-Pei Li,  You-Sheng Lin,  Fenglai Liu,  
 E. Livshits,  A. Luenser,  P. Manohar,  E. Mansoor,  S. F. Manzer,  
 Shan-Ping Mao,  Yuezhi Mao,  N. Mardirossian,  A. V. Marenich,  
 T. Markovich,  L. A. Martinez-Martinez,  S. A. Maurer,  N. J. Mayhall,  
 S. C. McKenzie,  J.-M. Mewes,  P. Morgante,  A. F. Morrison,  
 J. W. Mullinax,  K. Nanda,  T. S. Nguyen-Beck,  R. Olivares-Amaya,  
 J. A. Parkhill,  Zheng Pei,  T. M. Perrine,  F. Plasser,  P. Pokhilko,  
 S. Prager,  A. Prociuk,  E. Ramos,  D. R. Rehn,  F. Rob,  M. Scheurer,  
 M. Schneider,  N. Sergueev,  S. M. Sharada,  S. Sharma,  D. W. Small,  
 T. Stauch,  T. Stein,  Yu-Chuan Su,  A. J. W. Thom,  A. Tkatchenko,  
 T. Tsuchimochi,  N. M. Tubman,  L. Vogt,  M. L. Vidal,  O. Vydrov,  
 M. A. Watson,  J. Wenzel,  M. de Wergifosse,  T. A. Wesolowski,  A. White,  
 J. Witte,  A. Yamada,  Jun Yang,  K. Yao,  S. Yeganeh,  S. R. Yost,  
 Zhi-Qiang You,  A. Zech,  Igor Ying Zhang,  Xing Zhang,  Yan Zhao,  
 Ying Zhu,  B. R. Brooks,  G. K. L. Chan,  C. J. Cramer,  M. S. Gordon,  
 W. J. Hehre,  A. Klamt,  M. W. Schmidt,  C. D. Sherrill,  D. G. Truhlar,  
 A. Aspuru-Guzik,  R. Baer,  A. T. Bell,  N. A. Besley,  Jeng-Da Chai,  
 A. E. DePrince, III,  R. A. DiStasio Jr.,  A. Dreuw,  B. D. Dunietz,  
 T. R. Furlani,  Chao-Ping Hsu,  Yousung Jung,  Jing Kong,  D. S. Lambrecht,  
 WanZhen Liang,  C. Ochsenfeld,  V. A. Rassolov,  L. V. Slipchenko,  
 J. E. Subotnik,  T. Van Voorhis,  J. M. Herbert,  A. I. Krylov,  
 P. M. W. Gill,  M. Head-Gordon

 Contributors to earlier versions of Q-Chem not listed above: 
 R. D. Adamson,  B. Austin,  J. Baker,  G. J. O. Beran,  K. Brandhorst,  
 S. T. Brown,  E. F. C. Byrd,  A. K. Chakraborty,  C.-L. Cheng,  
 Siu Hung Chien,  D. M. Chipman,  D. L. Crittenden,  H. Dachsel,  
 R. J. Doerksen,  A. D. Dutoi,  L. Fusti-Molnar,  W. A. Goddard III,  
 A. Golubeva-Zadorozhnaya,  S. R. Gwaltney,  G. Hawkins,  A. Heyden,  
 S. Hirata,  G. Kedziora,  F. J. Keil,  C. Kelley,  Jihan Kim,  R. A. King,  
 R. Z. Khaliullin,  P. P. Korambath,  W. Kurlancheek,  A. M. Lee,  M. S. Lee,  
 S. V. Levchenko,  Ching Yeh Lin,  D. Liotard,  R. C. Lochan,  I. Lotan,  
 P. E. Maslen,  N. Nair,  D. P. O'Neill,  D. Neuhauser,  E. Neuscamman,  
 C. M. Oana,  R. Olson,  B. Peters,  R. Peverati,  P. A. Pieniazek,  
 Y. M. Rhee,  J. Ritchie,  M. A. Rohrdanz,  E. Rosta,  N. J. Russ,  
 H. F. Schaefer III,  N. E. Schultz,  N. Shenvi,  A. C. Simmonett,  A. Sodt,  
 D. Stuck,  K. S. Thanthiriwatte,  V. Vanovschi,  Tao Wang,  A. Warshel,  
 C. F. Williams,  Q. Wu,  X. Xu,  W. Zhang

 Please cite Q-Chem as follows:
 Y. Shao et al., Mol. Phys. 113, 184-215 (2015)
 DOI: 10.1080/00268976.2014.952696

 Q-Chem 5.2.1 for Intel X86 EM64T Linux

 Parts of Q-Chem use Armadillo 8.300.2 (Tropical Shenanigans).
 http://arma.sourceforge.net/

 Q-Chem begins on Sat Nov 30 22:22:29 2019  

Host: 
0

     Scratch files written to /scratch/taweetham/qchem32693//
NAlpha2: 228
NElect   228
Mult     1
The previous job contains 0 fragments, simply inherited here

Checking the input file for inconsistencies... 	...done.

--------------------------------------------------------------
User input:
--------------------------------------------------------------

$MOLECULE
READ
$END

$REM
   JOB_TYPE 	FREQUENCY
   BASIS 	6-311++G**
   METHOD	B3LYP	
$END


--------------------------------------------------------------
 ----------------------------------------------------------------
             Standard Nuclear Orientation (Angstroms)
    I     Atom           X                Y                Z
 ----------------------------------------------------------------
    1      C      -0.2304566705    -2.0061425585     0.0000000000
    2      C      -1.5286933621    -1.4779535286    -0.0000000000
    3      C      -1.7201659521    -0.0895457492    -0.0000000000
    4      C      -0.6113784817     0.7715821342    -0.0000000000
    5      C       0.6925548922     0.2473182524     0.0000000000
    6      C       0.8768187625    -1.1452196898     0.0000000000
    7      Cl     -0.0132978645    -3.7299505773     0.0000000000
    8      Cl     -2.8899307042    -2.5561474572    -0.0000000000
    9      Br     -3.4915468196     0.5997488614    -0.0000000000
   10      Br     -0.8988870396     2.6513874052    -0.0000000000
   11      I       2.3860953678     1.5478689442     0.0000000000
   12      Br      2.6195697462    -1.9075254271     0.0000000000
 ----------------------------------------------------------------
 Molecular Point Group                 Cs    NOp =  2
 Largest Abelian Subgroup              Cs    NOp =  2
 Nuclear Repulsion Energy =        3059.45564231 hartrees
 There are      114 alpha and      114 beta electrons
 Requested basis set is 6-311++G(d,p)
 There are 143 shells and 398 basis functions

 Total QAlloc Memory Limit   2000 MB
 Mega-Array Size       188 MB
 MEM_STATIC part       192 MB

                       Distance Matrix (Angstroms)
             C (  1)   C (  2)   C (  3)   C (  4)   C (  5)   C (  6)
   C (  2)  1.401571
   C (  3)  2.427463  1.401548
   C (  4)  2.803722  2.429378  1.403906
   C (  5)  2.435167  2.812562  2.436124  1.405381
   C (  6)  1.402586  2.428415  2.803351  2.426697  1.404676
   Cl(  7)  1.737433  2.714390  4.020690  4.541090  4.039418  2.733705
   Cl(  8)  2.715752  1.736511  2.729922  4.033061  4.549024  4.022328
   Br(  9)  4.174372  2.858258  1.900768  2.885290  4.198918  4.703991
   Br( 10)  4.705251  4.177094  2.861331  1.901665  2.883095  4.191343
   I ( 11)  4.413314  4.947845  4.420691  3.096364  2.135301  3.087174
   Br( 12)  2.851732  4.170446  4.705141  4.197219  2.890802  1.902181
             Cl(  7)   Cl(  8)   Br(  9)   Br( 10)   I ( 11)
   Cl(  8)  3.106900
   Br(  9)  5.553784  3.212728
   Br( 10)  6.442495  5.575184  3.306222
   I ( 11)  5.797626  6.684265  5.953622  3.465381
   Br( 12)  3.202066  5.547550  6.605465  5.758752  3.463273

 A cutoff of  1.0D-11 yielded   6493 shell pairs
 There are     56671 function pairs (     62565 Cartesian)
 Smallest overlap matrix eigenvalue = 3.27E-07

 Q-Chem warning in module stvman/mkSTV.C, line 318:

 Overlap eigenvalue is smaller than square root of threshold
 Use THRESH >= 12 to get rid of this warning

 Linear dependence detected in AO basis
 Tighter screening thresholds may be required for diffuse basis sets
 Use S2THRESH > 14 and THRESH = 14 in case of SCF convergence issues
 Number of orthogonalized atomic orbitals = 396
 Maximum deviation from orthogonality = 1.634E-10
 Guess from superposition of atomic densities
 Warning:  Energy on first SCF cycle will be non-variational
 SAD guess density has 228.000000 electrons

 -----------------------------------------------------------------------
  General SCF calculation program by
  Eric Jon Sundstrom, Paul Horn, Yuezhi Mao, Dmitri Zuev, Alec White,
  David Stuck, Shaama M.S., Shane Yost, Joonho Lee, David Small,
  Daniel Levine, Susi Lehtola, Hugh Burton, Evgeny Epifanovsky,
  Bang C. Huynh
 -----------------------------------------------------------------------
 Exchange:     0.2000 Hartree-Fock + 0.0800 Slater + 0.7200 B88
 Correlation:  0.1900 VWN1RPA + 0.8100 LYP
 Using SG-1 standard quadrature grid
 using 4 threads for integral computing
 -------------------------------------------------------
 OpenMP Integral computing Module                
 Release: version 2.0, May 2017, Q-Chem Inc. Pleasanton 
 -------------------------------------------------------
 A restricted SCF calculation will be
 performed using DIIS
 SCF converges when DIIS error is below 1.0e-08
 ---------------------------------------
  Cycle       Energy         DIIS error
 ---------------------------------------
    1  -15793.4153082011      2.87e-02  
    2  -15791.0088728035      1.90e-03  
    3  -15790.9659046282      2.34e-03  
    4  -15791.0302205049      8.71e-04  
    5  -15791.0467787416      1.50e-04  
    6  -15791.0470020194      9.16e-05  
    7  -15791.0471687142      2.27e-05  
    8  -15791.0471778199      4.37e-06  
    9  -15791.0471780986      1.74e-06  
   10  -15791.0471781431      8.08e-07  
   11  -15791.0471781548      2.47e-07  
   12  -15791.0471781562      8.12e-08  
   13  -15791.0471781569      2.19e-08  
   14  -15791.0471781587      3.62e-09  Convergence criterion met
 ---------------------------------------
 SCF time:   CPU 277.31s  wall 73.00s 
 SCF   energy in the final basis set =   -15791.0471781587
 Total energy in the final basis set =   -15791.0471781587

 --------------------------------------------------------------
             Orbital Energies (a.u.) and Symmetries
 --------------------------------------------------------------

 Alpha MOs, Restricted
 -- Occupied --                  
******* -482.86 -482.86 -482.86 -176.32 -165.72 -165.72 -165.72
  1 A'    2 A'    3 A'    4 A'    5 A'    6 A'    1 A"    7 A'                 
-101.58 -101.58  -62.51  -62.51  -62.51  -56.33  -56.33  -56.33
  8 A'    9 A'   10 A'   11 A'   12 A'   13 A'   14 A'   15 A'                 
-56.327 -56.327 -56.327 -56.327 -56.327 -56.327 -35.817 -31.311
  2 A"    3 A"    4 A"   16 A'   17 A'   18 A'   19 A'   20 A'                 
-31.304 -31.304 -22.961 -22.960 -22.959 -22.955 -22.955 -10.289
  5 A"   21 A'   22 A'    6 A"   23 A'   24 A'    7 A"   25 A'                 
-10.289 -10.284 -10.283 -10.282 -10.274  -9.499  -9.499  -8.720
 26 A'   27 A'   28 A'   29 A'   30 A'   31 A'   32 A'   33 A'                 
 -8.719  -8.719  -7.264  -7.264  -7.254  -7.254  -7.253  -7.253
 34 A'   35 A'   36 A'   37 A'    8 A"    9 A"   38 A'   39 A'                 
 -6.552  -6.552  -6.552  -6.538  -6.538  -6.538  -6.537  -6.537
 40 A'   41 A'   42 A'   10 A"   11 A"   12 A"   43 A'   44 A'                 
 -6.537  -6.366  -4.780  -4.764  -4.763  -2.663  -2.663  -2.662
 45 A'   46 A'   47 A'   13 A"   48 A'   49 A'   50 A'   51 A'                 
 -2.659  -2.659  -2.659  -2.658  -2.658  -2.658  -2.647  -2.647
 14 A"   15 A"   16 A"   52 A'   53 A'   54 A'   17 A"   55 A'                 
 -2.647  -2.647  -2.647  -2.647  -2.045  -2.041  -2.040  -2.026
 18 A"   56 A'   57 A'   19 A"   58 A'   20 A"   59 A'   60 A'                 
 -2.026  -0.964  -0.903  -0.899  -0.854  -0.829  -0.813  -0.767
 21 A"   61 A'   62 A'   63 A'   64 A'   65 A'   66 A'   67 A'                 
 -0.741  -0.685  -0.633  -0.618  -0.558  -0.523  -0.479  -0.470
 68 A'   69 A'   70 A'   71 A'   72 A'   73 A'   74 A'   22 A"                 
 -0.456  -0.453  -0.414  -0.400  -0.395  -0.395  -0.362  -0.352
 75 A'   76 A'   77 A'   23 A"   78 A'   24 A"   79 A'   25 A"                 
 -0.349  -0.339  -0.335  -0.316  -0.315  -0.302  -0.301  -0.268
 80 A'   81 A'   26 A"   27 A"   82 A'   28 A"   83 A'   29 A"                 
 -0.265  -0.263
 30 A"   84 A'                                                                 
 -- Virtual --                   
 -0.102  -0.071  -0.069  -0.046  -0.035  -0.016  -0.004   0.007
 85 A'   31 A"   32 A"   86 A'   87 A'   88 A'   89 A'   90 A'                 
  0.017   0.025   0.027   0.040   0.043   0.054   0.060   0.060
 91 A'   92 A'   93 A'   33 A"   94 A'   34 A"   95 A'   35 A"                 
  0.064   0.067   0.068   0.073   0.074   0.081   0.090   0.094
 96 A'   97 A'   98 A'   36 A"   99 A'   37 A"  100 A'  101 A'                 
  0.096   0.102   0.110   0.110   0.120   0.133   0.137   0.143
 38 A"  102 A'   39 A"  103 A'  104 A'   40 A"  105 A'  106 A'                 
  0.143   0.157   0.160   0.166   0.168   0.173   0.182   0.187
 41 A"  107 A'  108 A'   42 A"  109 A'   43 A"  110 A'  111 A'                 
  0.193   0.202   0.207   0.210   0.222   0.224   0.226   0.235
112 A'  113 A'  114 A'  115 A'  116 A'   44 A"  117 A'  118 A'                 
  0.238   0.246   0.255   0.263   0.272   0.279   0.281   0.291
119 A'  120 A'  121 A'  122 A'  123 A'   45 A"  124 A'  125 A'                 
  0.297   0.338   0.368   0.372   0.378   0.388   0.398   0.409
126 A'  127 A'  128 A'  129 A'   46 A"  130 A'   47 A"  131 A'                 
  0.419   0.419   0.420   0.425   0.438   0.439   0.450   0.454
132 A'   48 A"  133 A'   49 A"  134 A'   50 A"  135 A'   51 A"                 
  0.467   0.469   0.472   0.484   0.496   0.500   0.507   0.510
136 A'   52 A"  137 A'  138 A'  139 A'   53 A"  140 A'  141 A'                 
  0.512   0.515   0.533   0.535   0.545   0.546   0.553   0.559
 54 A"  142 A'  143 A'   55 A"  144 A'   56 A"   57 A"   58 A"                 
  0.568   0.569   0.586   0.599   0.606   0.614   0.638   0.654
 59 A"  145 A'   60 A"  146 A'  147 A'   61 A"  148 A'   62 A"                 
  0.665   0.682   0.689   0.705   0.716   0.734   0.744   0.760
149 A'  150 A'   63 A"  151 A'  152 A'  153 A'  154 A'  155 A'                 
  0.775   0.779   0.786   0.807   0.814   0.825   0.842   0.843
 64 A"  156 A'   65 A"  157 A'  158 A'  159 A'   66 A"  160 A'                 
  0.845   0.848   0.851   0.859   0.886   0.892   0.926   0.934
 67 A"  161 A'  162 A'  163 A'  164 A'  165 A'  166 A'  167 A'                 
  0.938   0.940   0.959   0.990   0.990   1.030   1.058   1.067
168 A'   68 A"  169 A'  170 A'   69 A"  171 A'  172 A'  173 A'                 
  1.092   1.108   1.138   1.177   1.206   1.212   1.233   1.237
174 A'  175 A'   70 A"  176 A'  177 A'   71 A"  178 A'   72 A"                 
  1.264   1.265   1.273   1.349   1.361   1.414   1.434   1.441
 73 A"  179 A'   74 A"  180 A'   75 A"  181 A'  182 A'  183 A'                 
  1.464   1.467   1.544   1.581   1.620   1.723   1.729   1.744
184 A'  185 A'  186 A'  187 A'  188 A'   76 A"   77 A"  189 A'                 
  1.757   1.812   1.823   1.840   1.843   1.905   1.986   2.007
190 A'  191 A'  192 A'   78 A"   79 A"   80 A"   81 A"   82 A"                 
  2.023   2.046   2.048   2.103   2.115   2.135   2.170   2.213
193 A'   83 A"  194 A'  195 A'  196 A'  197 A'  198 A'  199 A'                 
  2.229   2.234   2.249   2.255   2.280   2.280   2.295   2.334
 84 A"  200 A'   85 A"  201 A'  202 A'   86 A"  203 A'  204 A'                 
  2.345   2.421   2.436   2.467   2.545   2.573   2.598   2.715
205 A'  206 A'  207 A'  208 A'  209 A'   87 A"  210 A'   88 A"                 
  2.720   2.826   2.831   2.858   2.938   2.987   3.039   3.055
 89 A"   90 A"   91 A"  211 A'  212 A'  213 A'   92 A"  214 A'                 
  3.080   3.172   3.193   3.406   3.433   3.645   3.822   3.828
215 A'  216 A'  217 A'  218 A'  219 A'  220 A'  221 A'  222 A'                 
  3.953   3.982   3.991   3.993   3.999   4.004   4.039   4.047
 93 A"   94 A"   95 A"   96 A"  223 A'   97 A"  224 A'   98 A"                 
  4.063   4.069   4.076   4.112   4.123   4.208   4.236   4.272
225 A'   99 A"  226 A'  100 A"  227 A'  228 A'  229 A'  230 A'                 
  4.286   4.372   4.401   4.433   4.524   4.799   6.022   6.113
231 A'  232 A'  233 A'  234 A'  235 A'  236 A'  101 A"  237 A'                 
  6.144   6.678   6.767   6.825   7.535   7.548   7.574   7.658
238 A'  239 A'  240 A'  241 A'  102 A"  103 A"  104 A"  242 A'                 
  7.662   7.674   7.716   7.744   7.792   9.733   9.805  23.179
243 A'  244 A'  245 A'  246 A'  247 A'  248 A'  249 A'  250 A'                 
 23.754  23.764  23.910  23.918  23.993  25.777  25.858  26.143
251 A'  252 A'  253 A'  254 A'  255 A'  105 A"  106 A"  256 A'                 
 26.158  26.508  26.782  27.912  28.356  28.416  28.427  28.526
257 A'  258 A'  259 A'  260 A'  107 A"  261 A'  262 A'  108 A"                 
 28.552  28.553  28.616  28.722  47.941  48.018  48.067 127.894
263 A'  109 A"  264 A'  265 A'  266 A'  267 A'  268 A'  110 A"                 
127.949 127.968 151.699 215.721 215.804 289.731 289.744 289.771
269 A'  270 A'  271 A'  272 A'  273 A'  111 A"  112 A"  113 A"                 
289.853 289.863 289.873 289.938 289.967 290.0131020.7421020.840
274 A'  275 A'  276 A'  277 A'  278 A'  279 A'  280 A'  281 A'                 
*******1901.864
282 A'  283 A'                                                                 

 Beta MOs, Restricted
 -- Occupied --                  
******* -482.86 -482.86 -482.86 -176.32 -165.72 -165.72 -165.72
  1 A'    2 A'    3 A'    4 A'    5 A'    6 A'    1 A"    7 A'                 
-101.58 -101.58  -62.51  -62.51  -62.51  -56.33  -56.33  -56.33
  8 A'    9 A'   10 A'   11 A'   12 A'   13 A'   14 A'   15 A'                 
-56.327 -56.327 -56.327 -56.327 -56.327 -56.327 -35.817 -31.311
  2 A"    3 A"    4 A"   16 A'   17 A'   18 A'   19 A'   20 A'                 
-31.304 -31.304 -22.961 -22.960 -22.959 -22.955 -22.955 -10.289
  5 A"   21 A'   22 A'    6 A"   23 A'   24 A'    7 A"   25 A'                 
-10.289 -10.284 -10.283 -10.282 -10.274  -9.499  -9.499  -8.720
 26 A'   27 A'   28 A'   29 A'   30 A'   31 A'   32 A'   33 A'                 
 -8.719  -8.719  -7.264  -7.264  -7.254  -7.254  -7.253  -7.253
 34 A'   35 A'   36 A'   37 A'    8 A"    9 A"   38 A'   39 A'                 
 -6.552  -6.552  -6.552  -6.538  -6.538  -6.538  -6.537  -6.537
 40 A'   41 A'   42 A'   10 A"   11 A"   12 A"   43 A'   44 A'                 
 -6.537  -6.366  -4.780  -4.764  -4.763  -2.663  -2.663  -2.662
 45 A'   46 A'   47 A'   13 A"   48 A'   49 A'   50 A'   51 A'                 
 -2.659  -2.659  -2.659  -2.658  -2.658  -2.658  -2.647  -2.647
 14 A"   15 A"   16 A"   52 A'   53 A'   54 A'   17 A"   55 A'                 
 -2.647  -2.647  -2.647  -2.647  -2.045  -2.041  -2.040  -2.026
 18 A"   56 A'   57 A'   19 A"   58 A'   20 A"   59 A'   60 A'                 
 -2.026  -0.964  -0.903  -0.899  -0.854  -0.829  -0.813  -0.767
 21 A"   61 A'   62 A'   63 A'   64 A'   65 A'   66 A'   67 A'                 
 -0.741  -0.685  -0.633  -0.618  -0.558  -0.523  -0.479  -0.470
 68 A'   69 A'   70 A'   71 A'   72 A'   73 A'   74 A'   22 A"                 
 -0.456  -0.453  -0.414  -0.400  -0.395  -0.395  -0.362  -0.352
 75 A'   76 A'   77 A'   23 A"   78 A'   24 A"   79 A'   25 A"                 
 -0.349  -0.339  -0.335  -0.316  -0.315  -0.302  -0.301  -0.268
 80 A'   81 A'   26 A"   27 A"   82 A'   28 A"   83 A'   29 A"                 
 -0.265  -0.263
 30 A"   84 A'                                                                 
 -- Virtual --                   
 -0.102  -0.071  -0.069  -0.046  -0.035  -0.016  -0.004   0.007
 85 A'   31 A"   32 A"   86 A'   87 A'   88 A'   89 A'   90 A'                 
  0.017   0.025   0.027   0.040   0.043   0.054   0.060   0.060
 91 A'   92 A'   93 A'   33 A"   94 A'   34 A"   95 A'   35 A"                 
  0.064   0.067   0.068   0.073   0.074   0.081   0.090   0.094
 96 A'   97 A'   98 A'   36 A"   99 A'   37 A"  100 A'  101 A'                 
  0.096   0.102   0.110   0.110   0.120   0.133   0.137   0.143
 38 A"  102 A'   39 A"  103 A'  104 A'   40 A"  105 A'  106 A'                 
  0.143   0.157   0.160   0.166   0.168   0.173   0.182   0.187
 41 A"  107 A'  108 A'   42 A"  109 A'   43 A"  110 A'  111 A'                 
  0.193   0.202   0.207   0.210   0.222   0.224   0.226   0.235
112 A'  113 A'  114 A'  115 A'  116 A'   44 A"  117 A'  118 A'                 
  0.238   0.246   0.255   0.263   0.272   0.279   0.281   0.291
119 A'  120 A'  121 A'  122 A'  123 A'   45 A"  124 A'  125 A'                 
  0.297   0.338   0.368   0.372   0.378   0.388   0.398   0.409
126 A'  127 A'  128 A'  129 A'   46 A"  130 A'   47 A"  131 A'                 
  0.419   0.419   0.420   0.425   0.438   0.439   0.450   0.454
132 A'   48 A"  133 A'   49 A"  134 A'   50 A"  135 A'   51 A"                 
  0.467   0.469   0.472   0.484   0.496   0.500   0.507   0.510
136 A'   52 A"  137 A'  138 A'  139 A'   53 A"  140 A'  141 A'                 
  0.512   0.515   0.533   0.535   0.545   0.546   0.553   0.559
 54 A"  142 A'  143 A'   55 A"  144 A'   56 A"   57 A"   58 A"                 
  0.568   0.569   0.586   0.599   0.606   0.614   0.638   0.654
 59 A"  145 A'   60 A"  146 A'  147 A'   61 A"  148 A'   62 A"                 
  0.665   0.682   0.689   0.705   0.716   0.734   0.744   0.760
149 A'  150 A'   63 A"  151 A'  152 A'  153 A'  154 A'  155 A'                 
  0.775   0.779   0.786   0.807   0.814   0.825   0.842   0.843
 64 A"  156 A'   65 A"  157 A'  158 A'  159 A'   66 A"  160 A'                 
  0.845   0.848   0.851   0.859   0.886   0.892   0.926   0.934
 67 A"  161 A'  162 A'  163 A'  164 A'  165 A'  166 A'  167 A'                 
  0.938   0.940   0.959   0.990   0.990   1.030   1.058   1.067
168 A'   68 A"  169 A'  170 A'   69 A"  171 A'  172 A'  173 A'                 
  1.092   1.108   1.138   1.177   1.206   1.212   1.233   1.237
174 A'  175 A'   70 A"  176 A'  177 A'   71 A"  178 A'   72 A"                 
  1.264   1.265   1.273   1.349   1.361   1.414   1.434   1.441
 73 A"  179 A'   74 A"  180 A'   75 A"  181 A'  182 A'  183 A'                 
  1.464   1.467   1.544   1.581   1.620   1.723   1.729   1.744
184 A'  185 A'  186 A'  187 A'  188 A'   76 A"   77 A"  189 A'                 
  1.757   1.812   1.823   1.840   1.843   1.905   1.986   2.007
190 A'  191 A'  192 A'   78 A"   79 A"   80 A"   81 A"   82 A"                 
  2.023   2.046   2.048   2.103   2.115   2.135   2.170   2.213
193 A'   83 A"  194 A'  195 A'  196 A'  197 A'  198 A'  199 A'                 
  2.229   2.234   2.249   2.255   2.280   2.280   2.295   2.334
 84 A"  200 A'   85 A"  201 A'  202 A'   86 A"  203 A'  204 A'                 
  2.345   2.421   2.436   2.467   2.545   2.573   2.598   2.715
205 A'  206 A'  207 A'  208 A'  209 A'   87 A"  210 A'   88 A"                 
  2.720   2.826   2.831   2.858   2.938   2.987   3.039   3.055
 89 A"   90 A"   91 A"  211 A'  212 A'  213 A'   92 A"  214 A'                 
  3.080   3.172   3.193   3.406   3.433   3.645   3.822   3.828
215 A'  216 A'  217 A'  218 A'  219 A'  220 A'  221 A'  222 A'                 
  3.953   3.982   3.991   3.993   3.999   4.004   4.039   4.047
 93 A"   94 A"   95 A"   96 A"  223 A'   97 A"  224 A'   98 A"                 
  4.063   4.069   4.076   4.112   4.123   4.208   4.236   4.272
225 A'   99 A"  226 A'  100 A"  227 A'  228 A'  229 A'  230 A'                 
  4.286   4.372   4.401   4.433   4.524   4.799   6.022   6.113
231 A'  232 A'  233 A'  234 A'  235 A'  236 A'  101 A"  237 A'                 
  6.144   6.678   6.767   6.825   7.535   7.548   7.574   7.658
238 A'  239 A'  240 A'  241 A'  102 A"  103 A"  104 A"  242 A'                 
  7.662   7.674   7.716   7.744   7.792   9.733   9.805  23.179
243 A'  244 A'  245 A'  246 A'  247 A'  248 A'  249 A'  250 A'                 
 23.754  23.764  23.910  23.918  23.993  25.777  25.858  26.143
251 A'  252 A'  253 A'  254 A'  255 A'  105 A"  106 A"  256 A'                 
 26.158  26.508  26.782  27.912  28.356  28.416  28.427  28.526
257 A'  258 A'  259 A'  260 A'  107 A"  261 A'  262 A'  108 A"                 
 28.552  28.553  28.616  28.722  47.941  48.018  48.067 127.894
263 A'  109 A"  264 A'  265 A'  266 A'  267 A'  268 A'  110 A"                 
127.949 127.968 151.699 215.721 215.804 289.731 289.744 289.771
269 A'  270 A'  271 A'  272 A'  273 A'  111 A"  112 A"  113 A"                 
289.853 289.863 289.873 289.938 289.967 290.0131020.7421020.840
274 A'  275 A'  276 A'  277 A'  278 A'  279 A'  280 A'  281 A'                 
*******1901.864
282 A'  283 A'                                                                 
 --------------------------------------------------------------

          Ground-State Mulliken Net Atomic Charges

     Atom                 Charge (a.u.)
  ----------------------------------------
      1 C                    -0.130798
      2 C                     0.117378
      3 C                    -0.234482
      4 C                    -0.226837
      5 C                     0.149393
      6 C                    -0.348685
      7 Cl                    0.585705
      8 Cl                    0.596101
      9 Br                   -0.149001
     10 Br                   -0.247025
     11 I                     0.106163
     12 Br                   -0.217912
  ----------------------------------------
  Sum of atomic charges =     0.000000

 -----------------------------------------------------------------
                    Cartesian Multipole Moments
 -----------------------------------------------------------------
    Charge (ESU x 10^10)
                -0.0000
    Dipole Moment (Debye)
         X       0.3238      Y       0.4665      Z       0.0000
       Tot       0.5678
    Quadrupole Moments (Debye-Ang)
        XX    -137.1581     XY       0.0463     YY    -139.3491
        XZ      -0.0000     YZ      -0.0000     ZZ    -143.6114
    Octopole Moments (Debye-Ang^2)
       XXX      51.5954    XXY      38.2389    XYY      20.0264
       YYY     103.2056    XXZ       0.0000    XYZ      -0.0000
       YYZ       0.0000    XZZ      14.8540    YZZ      30.7701
       ZZZ       0.0000
    Hexadecapole Moments (Debye-Ang^3)
      XXXX   -3923.7471   XXXY    -104.2760   XXYY   -1215.7249
      XYYY    -101.7712   YYYY   -3436.6717   XXXZ      -0.0000
      XXYZ       0.0000   XYYZ       0.0000   YYYZ      -0.0000
      XXZZ    -740.1950   XYZZ     -33.6206   YYZZ    -641.5107
      XZZZ      -0.0000   YZZZ      -0.0000   ZZZZ    -177.3232
 -----------------------------------------------------------------
 Calculating MO derivatives via CPSCF
    1     0    39    0.0203986  
    2     0    39    0.0081653  
    3     0    39    0.0013921  
    4     0    39    0.0001715  
    5    20    19    0.0000216  
    6    37     2    0.0000014  
    7    39     0    0.0000001  Converged
 Time for AOints: 306.4 s (CPU) 76.9 s (wall)
 ------------------------------------------------------------------------------
                     AOints        : Timing summary (seconds)
 ------------------------------------------------------------------------------
     job step          cpu (% of tot)      sys (% of tot)     wall (% of tot)
 ------------------------------------------------------------------------------
  AOints            0.3064E+03 ( 8.2)   0.1200E-04 ( 5.4)   0.7693E+02 ( 8.1)
 ------------------------------------------------------------------------------
   Grand Totals     0.3719E+04          0.2240E-03          0.9476E+03
 ------------------------------------------------------------------------------
 Polarizability Matrix (a.u.)
            1           2           3
    1-238.3695527  -2.8084530  -0.0000000
    2  -2.8084530-225.5670290  -0.0000000
    3  -0.0000000  -0.0000000-101.0814928
 Calculating analytic Hessian of the SCF energy

 Direct stationary perturbation theory relativistic correction:

 rels  =     148.937814068349
 relv  =    -504.213118765527
 rel2e =      76.449979184871
 E_rel =    -278.825325512307

 Hessian of the SCF Energy
            1           2           3           4           5           6
    1   0.5945691   0.0118249   0.0000000  -0.2634911   0.0376136   0.0000000
    2   0.0118249   0.5063035   0.0000000   0.1012287  -0.1207943   0.0000000
    3   0.0000000   0.0000000   0.1073210  -0.0000000  -0.0000000  -0.0526749
    4  -0.2634911   0.1012287  -0.0000000   0.5411154  -0.0442882   0.0000000
    5   0.0376136  -0.1207943  -0.0000000  -0.0442882   0.5645764   0.0000000
    6   0.0000000   0.0000000  -0.0526749   0.0000000   0.0000000   0.1069598
    7   0.0162253   0.0285369  -0.0000000  -0.0964201   0.0565469   0.0000000
    8   0.0835568  -0.0128766  -0.0000000  -0.0006372  -0.2882499   0.0000000
    9  -0.0000000  -0.0000000   0.0025727  -0.0000000  -0.0000000  -0.0516062
   10  -0.0658934  -0.0089725   0.0000000   0.0426610  -0.0673130  -0.0000000
   11  -0.0093579  -0.0017074   0.0000000  -0.0127819  -0.0391735  -0.0000000
   12   0.0000000   0.0000000   0.0034645  -0.0000000  -0.0000000   0.0023027
   13   0.0417338  -0.0121606   0.0000000  -0.0249346   0.0320642  -0.0000000
   14  -0.0656003  -0.0391355  -0.0000000   0.0321781  -0.0408311   0.0000000
   15  -0.0000000  -0.0000000   0.0032039   0.0000000   0.0000000   0.0028316
   16  -0.2147773  -0.1243188  -0.0000000  -0.0540368   0.0122402  -0.0000000
   17  -0.0664079  -0.1651886  -0.0000000  -0.0438446   0.0569626  -0.0000000
   18  -0.0000000  -0.0000000  -0.0520864  -0.0000000  -0.0000000   0.0026436
   19  -0.0401771   0.0158317   0.0000000  -0.0049244   0.0275276  -0.0000000
   20   0.0167635  -0.1619655  -0.0000000   0.0074069  -0.0349711  -0.0000000
   21   0.0000000   0.0000000  -0.0233668  -0.0000000  -0.0000000   0.0035027
   22  -0.0369386  -0.0254750   0.0000000  -0.1174395  -0.0608062   0.0000000
   23  -0.0055536  -0.0026733   0.0000000  -0.0615363  -0.0866177  -0.0000000
   24  -0.0000000  -0.0000000   0.0035404   0.0000000   0.0000000  -0.0226765
   25   0.0034825   0.0000815  -0.0000000  -0.0217644   0.0113318  -0.0000000
   26  -0.0027188  -0.0024157  -0.0000000   0.0269390  -0.0123186  -0.0000000
   27  -0.0000000  -0.0000000   0.0032346   0.0000000   0.0000000   0.0029557
   28  -0.0000195   0.0000783   0.0000000  -0.0021103  -0.0004919   0.0000000
   29   0.0002051  -0.0002631  -0.0000000  -0.0031534   0.0026386   0.0000000
   30   0.0000000   0.0000000  -0.0010026  -0.0000000  -0.0000000   0.0032570
   31   0.0022876   0.0008460  -0.0000000  -0.0004680   0.0000220   0.0000000
   32   0.0029540  -0.0013295   0.0000000  -0.0000628  -0.0003623  -0.0000000
   33  -0.0000000   0.0000000   0.0025825  -0.0000000  -0.0000000  -0.0006917
   34  -0.0370008   0.0124982   0.0000000   0.0018130  -0.0044461   0.0000000
   35  -0.0032779   0.0020462  -0.0000000  -0.0014486  -0.0008591  -0.0000000
   36   0.0000000  -0.0000000   0.0032112  -0.0000000  -0.0000000   0.0031961
            7           8           9          10          11          12
    1   0.0162253   0.0835568  -0.0000000  -0.0658934  -0.0093579   0.0000000
    2   0.0285369  -0.0128766  -0.0000000  -0.0089725  -0.0017074   0.0000000
    3  -0.0000000  -0.0000000   0.0025727   0.0000000   0.0000000   0.0034645
    4  -0.0964201  -0.0006372  -0.0000000   0.0426610  -0.0127819  -0.0000000
    5   0.0565469  -0.2882499  -0.0000000  -0.0673130  -0.0391735  -0.0000000
    6   0.0000000   0.0000000  -0.0516062  -0.0000000  -0.0000000   0.0023027
    7   0.5011021   0.0297902   0.0000000  -0.2112619  -0.1208702  -0.0000000
    8   0.0297902   0.5731549   0.0000000  -0.0685533  -0.1641304  -0.0000000
    9   0.0000000   0.0000000   0.0987702  -0.0000000  -0.0000000  -0.0507192
   10  -0.2112619  -0.0685533  -0.0000000   0.5619177   0.0142754   0.0000000
   11  -0.1208702  -0.1641304  -0.0000000   0.0142754   0.4756328   0.0000000
   12  -0.0000000  -0.0000000  -0.0507192   0.0000000   0.0000000   0.1012328
   13  -0.0529105  -0.0417755  -0.0000000  -0.2559264   0.0876541  -0.0000000
   14   0.0121906   0.0540190  -0.0000000   0.0422159  -0.1149571   0.0000000
   15  -0.0000000  -0.0000000   0.0039673   0.0000000  -0.0000000  -0.0484194
   16  -0.0100903  -0.0234853   0.0000000   0.0150324   0.0282180  -0.0000000
   17  -0.0230379  -0.0568547   0.0000000   0.0811999  -0.0130434  -0.0000000
   18  -0.0000000   0.0000000   0.0032256  -0.0000000  -0.0000000   0.0016919
   19  -0.0032312  -0.0014483  -0.0000000   0.0002594   0.0001190   0.0000000
   20   0.0016438   0.0035318  -0.0000000  -0.0001535  -0.0005187  -0.0000000
   21   0.0000000   0.0000000   0.0038851   0.0000000   0.0000000  -0.0011671
   22  -0.0099307  -0.0114190   0.0000000   0.0016422   0.0012033   0.0000000
   23  -0.0307127  -0.0272816   0.0000000   0.0039777  -0.0017556   0.0000000
   24  -0.0000000  -0.0000000   0.0031089  -0.0000000  -0.0000000   0.0037933
   25  -0.1346820   0.0438952   0.0000000  -0.0346083   0.0098775  -0.0000000
   26   0.0428379  -0.0463419   0.0000000  -0.0045805   0.0028544  -0.0000000
   27   0.0000000   0.0000000  -0.0174995  -0.0000000  -0.0000000   0.0022887
   28   0.0020220  -0.0138037  -0.0000000  -0.0313968   0.0168782   0.0000000
   29   0.0015140  -0.0358892   0.0000000   0.0152731  -0.1392830  -0.0000000
   30  -0.0000000  -0.0000000   0.0026539   0.0000000   0.0000000  -0.0193492
   31  -0.0004336   0.0034782  -0.0000000  -0.0249493  -0.0155027   0.0000000
   32   0.0013687   0.0011259  -0.0000000  -0.0054681  -0.0015949  -0.0000000
   33  -0.0000000   0.0000000   0.0026126   0.0000000  -0.0000000   0.0014195
   34  -0.0003892   0.0004010  -0.0000000   0.0025234   0.0002871  -0.0000000
   35   0.0001911  -0.0002059   0.0000000  -0.0019007  -0.0023239  -0.0000000
   36   0.0000000   0.0000000  -0.0009713  -0.0000000  -0.0000000   0.0034613
           13          14          15          16          17          18
    1   0.0417338  -0.0656003  -0.0000000  -0.2147773  -0.0664079  -0.0000000
    2  -0.0121606  -0.0391355  -0.0000000  -0.1243188  -0.1651886  -0.0000000
    3   0.0000000  -0.0000000   0.0032039  -0.0000000  -0.0000000  -0.0520864
    4  -0.0249346   0.0321781   0.0000000  -0.0540368  -0.0438446  -0.0000000
    5   0.0320642  -0.0408311   0.0000000   0.0122402   0.0569626  -0.0000000
    6  -0.0000000   0.0000000   0.0028316  -0.0000000  -0.0000000   0.0026436
    7  -0.0529105   0.0121906  -0.0000000  -0.0100903  -0.0230379  -0.0000000
    8  -0.0417755   0.0540190  -0.0000000  -0.0234853  -0.0568547   0.0000000
    9  -0.0000000  -0.0000000   0.0039673   0.0000000   0.0000000   0.0032256
   10  -0.2559264   0.0422159   0.0000000   0.0150324   0.0811999  -0.0000000
   11   0.0876541  -0.1149571  -0.0000000   0.0282180  -0.0130434  -0.0000000
   12  -0.0000000   0.0000000  -0.0484194  -0.0000000  -0.0000000   0.0016919
   13   0.4618255  -0.0742633   0.0000000  -0.0928336   0.0004526   0.0000000
   14  -0.0742633   0.5087200   0.0000000   0.0454865  -0.2807666  -0.0000000
   15   0.0000000   0.0000000   0.0961713   0.0000000  -0.0000000  -0.0480648
   16  -0.0928336   0.0454865   0.0000000   0.4935916   0.0319344   0.0000000
   17   0.0004526  -0.2807666  -0.0000000   0.0319344   0.5641527   0.0000000
   18   0.0000000  -0.0000000  -0.0480648   0.0000000   0.0000000   0.0997096
   19  -0.0025293  -0.0005084   0.0000000   0.0023376  -0.0179175   0.0000000
   20  -0.0030955   0.0020426   0.0000000   0.0011097  -0.0392958   0.0000000
   21  -0.0000000  -0.0000000   0.0037351  -0.0000000  -0.0000000   0.0031534
   22  -0.0003872  -0.0006621  -0.0000000  -0.0000849   0.0049651  -0.0000000
   23  -0.0005618  -0.0002165  -0.0000000   0.0018126   0.0004030  -0.0000000
   24   0.0000000   0.0000000  -0.0011016   0.0000000   0.0000000   0.0038170
   25   0.0008136  -0.0037776   0.0000000  -0.0006211  -0.0001040   0.0000000
   26  -0.0014520  -0.0008029   0.0000000   0.0002451  -0.0000628   0.0000000
   27   0.0000000   0.0000000   0.0031510   0.0000000   0.0000000  -0.0009167
   28  -0.0048350   0.0228277  -0.0000000  -0.0024267  -0.0006400  -0.0000000
   29   0.0087578  -0.0276895  -0.0000000   0.0016055   0.0026119  -0.0000000
   30  -0.0000000  -0.0000000   0.0017024  -0.0000000  -0.0000000   0.0034984
   31  -0.0519368  -0.0222147  -0.0000000  -0.0083114  -0.0100789  -0.0000000
   32  -0.0218530  -0.0467098  -0.0000000  -0.0204089  -0.0186776   0.0000000
   33   0.0000000   0.0000000  -0.0187830   0.0000000  -0.0000000   0.0015399
   34  -0.0180795   0.0121280  -0.0000000  -0.1277797   0.0434794  -0.0000000
   35   0.0262333  -0.0136732  -0.0000000   0.0455598  -0.0502412   0.0000000
   36  -0.0000000  -0.0000000   0.0016062   0.0000000   0.0000000  -0.0182114
           19          20          21          22          23          24
    1  -0.0401771   0.0167635   0.0000000  -0.0369386  -0.0055536  -0.0000000
    2   0.0158317  -0.1619655   0.0000000  -0.0254750  -0.0026733  -0.0000000
    3   0.0000000  -0.0000000  -0.0233668   0.0000000   0.0000000   0.0035404
    4  -0.0049244   0.0074069  -0.0000000  -0.1174395  -0.0615363   0.0000000
    5   0.0275276  -0.0349711  -0.0000000  -0.0608062  -0.0866177   0.0000000
    6  -0.0000000  -0.0000000   0.0035027   0.0000000  -0.0000000  -0.0226765
    7  -0.0032312   0.0016438   0.0000000  -0.0099307  -0.0307127  -0.0000000
    8  -0.0014483   0.0035318   0.0000000  -0.0114190  -0.0272816  -0.0000000
    9  -0.0000000  -0.0000000   0.0038851   0.0000000   0.0000000   0.0031089
   10   0.0002594  -0.0001535   0.0000000   0.0016422   0.0039777  -0.0000000
   11   0.0001190  -0.0005187   0.0000000   0.0012033  -0.0017556  -0.0000000
   12   0.0000000  -0.0000000  -0.0011671   0.0000000   0.0000000   0.0037933
   13  -0.0025293  -0.0030955  -0.0000000  -0.0003872  -0.0005618   0.0000000
   14  -0.0005084   0.0020426  -0.0000000  -0.0006621  -0.0002165   0.0000000
   15   0.0000000   0.0000000   0.0037351  -0.0000000  -0.0000000  -0.0011016
   16   0.0023376   0.0011097  -0.0000000  -0.0000849   0.0018126   0.0000000
   17  -0.0179175  -0.0392958  -0.0000000   0.0049651   0.0004030   0.0000000
   18   0.0000000   0.0000000   0.0031534  -0.0000000  -0.0000000   0.0038170
   19   0.0642475  -0.0224542  -0.0000000  -0.0085173   0.0090401  -0.0000000
   20  -0.0224542   0.2349849   0.0000000   0.0003291   0.0010748  -0.0000000
   21  -0.0000000   0.0000000   0.0108917   0.0000000   0.0000000  -0.0005576
   22  -0.0085173   0.0003291   0.0000000   0.1715717   0.0861446  -0.0000000
   23   0.0090401   0.0010748   0.0000000   0.0861446   0.1287808  -0.0000000
   24  -0.0000000  -0.0000000  -0.0005576  -0.0000000  -0.0000000   0.0102066
   25  -0.0003724   0.0005072  -0.0000000   0.0019815  -0.0013497   0.0000000
   26   0.0011781  -0.0008273  -0.0000000   0.0069602  -0.0105050   0.0000000
   27   0.0000000   0.0000000   0.0001132  -0.0000000  -0.0000000  -0.0003325
   28   0.0000736   0.0002170   0.0000000   0.0001007  -0.0009139  -0.0000000
   29   0.0001812  -0.0014370   0.0000000  -0.0002268  -0.0011376  -0.0000000
   30  -0.0000000  -0.0000000  -0.0000594   0.0000000   0.0000000   0.0001524
   31   0.0000257   0.0000345  -0.0000000  -0.0005308  -0.0004475   0.0000000
   32  -0.0007688  -0.0008148   0.0000000  -0.0004367  -0.0003257  -0.0000000
   33   0.0000000  -0.0000000   0.0001651   0.0000000   0.0000000  -0.0000581
   34  -0.0071921  -0.0023085   0.0000000  -0.0014671   0.0001003   0.0000000
   35  -0.0107804  -0.0018039   0.0000000  -0.0005766   0.0002543  -0.0000000
   36   0.0000000   0.0000000  -0.0002954   0.0000000   0.0000000   0.0001077
           25          26          27          28          29          30
    1   0.0034825  -0.0027188  -0.0000000  -0.0000195   0.0002051   0.0000000
    2   0.0000815  -0.0024157  -0.0000000   0.0000783  -0.0002631   0.0000000
    3  -0.0000000  -0.0000000   0.0032346   0.0000000  -0.0000000  -0.0010026
    4  -0.0217644   0.0269390   0.0000000  -0.0021103  -0.0031534  -0.0000000
    5   0.0113318  -0.0123186   0.0000000  -0.0004919   0.0026386  -0.0000000
    6  -0.0000000  -0.0000000   0.0029557   0.0000000   0.0000000   0.0032570
    7  -0.1346820   0.0428379   0.0000000   0.0020220   0.0015140  -0.0000000
    8   0.0438952  -0.0463419   0.0000000  -0.0138037  -0.0358892  -0.0000000
    9   0.0000000   0.0000000  -0.0174995  -0.0000000   0.0000000   0.0026539
   10  -0.0346083  -0.0045805  -0.0000000  -0.0313968   0.0152731   0.0000000
   11   0.0098775   0.0028544  -0.0000000   0.0168782  -0.1392830   0.0000000
   12  -0.0000000  -0.0000000   0.0022887   0.0000000  -0.0000000  -0.0193492
   13   0.0008136  -0.0014520   0.0000000  -0.0048350   0.0087578  -0.0000000
   14  -0.0037776  -0.0008029   0.0000000   0.0228277  -0.0276895  -0.0000000
   15   0.0000000   0.0000000   0.0031510  -0.0000000  -0.0000000   0.0017024
   16  -0.0006211   0.0002451   0.0000000  -0.0024267   0.0016055  -0.0000000
   17  -0.0001040  -0.0000628   0.0000000  -0.0006400   0.0026119  -0.0000000
   18   0.0000000   0.0000000  -0.0009167  -0.0000000  -0.0000000   0.0034984
   19  -0.0003724   0.0011781   0.0000000   0.0000736   0.0001812  -0.0000000
   20   0.0005072  -0.0008273   0.0000000   0.0002170  -0.0014370  -0.0000000
   21  -0.0000000  -0.0000000   0.0001132   0.0000000   0.0000000  -0.0000594
   22   0.0019815   0.0069602  -0.0000000   0.0001007  -0.0002268   0.0000000
   23  -0.0013497  -0.0105050  -0.0000000  -0.0009139  -0.0011376   0.0000000
   24   0.0000000   0.0000000  -0.0003325  -0.0000000  -0.0000000   0.0001524
   25   0.1941684  -0.0583362   0.0000000  -0.0067103  -0.0028771  -0.0000000
   26  -0.0583362   0.0739437   0.0000000  -0.0109383  -0.0035494  -0.0000000
   27   0.0000000   0.0000000   0.0068387  -0.0000000  -0.0000000   0.0000694
   28  -0.0067103  -0.0109383  -0.0000000   0.0576083  -0.0219795   0.0000000
   29  -0.0028771  -0.0035494  -0.0000000  -0.0219795   0.2044433   0.0000000
   30  -0.0000000  -0.0000000   0.0000694   0.0000000   0.0000000   0.0085254
   31  -0.0007528  -0.0005155   0.0000000  -0.0121114   0.0005298  -0.0000000
   32   0.0003166   0.0001248   0.0000000   0.0078197   0.0000531  -0.0000000
   33  -0.0000000  -0.0000000   0.0001444   0.0000000   0.0000000   0.0003993
   34  -0.0009348   0.0003809   0.0000000  -0.0001947   0.0001702   0.0000000
   35   0.0004348  -0.0000993  -0.0000000   0.0009463  -0.0004981  -0.0000000
   36  -0.0000000  -0.0000000  -0.0000471  -0.0000000   0.0000000   0.0001530
           31          32          33          34          35          36
    1   0.0022876   0.0029540  -0.0000000  -0.0370008  -0.0032779   0.0000000
    2   0.0008460  -0.0013295   0.0000000   0.0124982   0.0020462  -0.0000000
    3  -0.0000000   0.0000000   0.0025825   0.0000000  -0.0000000   0.0032112
    4  -0.0004680  -0.0000628  -0.0000000   0.0018130  -0.0014486  -0.0000000
    5   0.0000220  -0.0003623  -0.0000000  -0.0044461  -0.0008591  -0.0000000
    6   0.0000000  -0.0000000  -0.0006917   0.0000000  -0.0000000   0.0031961
    7  -0.0004336   0.0013687  -0.0000000  -0.0003892   0.0001911   0.0000000
    8   0.0034782   0.0011259   0.0000000   0.0004010  -0.0002059   0.0000000
    9  -0.0000000  -0.0000000   0.0026126  -0.0000000   0.0000000  -0.0009713
   10  -0.0249493  -0.0054681   0.0000000   0.0025234  -0.0019007  -0.0000000
   11  -0.0155027  -0.0015949  -0.0000000   0.0002871  -0.0023239  -0.0000000
   12   0.0000000  -0.0000000   0.0014195  -0.0000000  -0.0000000   0.0034613
   13  -0.0519368  -0.0218530   0.0000000  -0.0180795   0.0262333  -0.0000000
   14  -0.0222147  -0.0467098   0.0000000   0.0121280  -0.0136732  -0.0000000
   15  -0.0000000  -0.0000000  -0.0187830  -0.0000000  -0.0000000   0.0016062
   16  -0.0083114  -0.0204089   0.0000000  -0.1277797   0.0455598   0.0000000
   17  -0.0100789  -0.0186776  -0.0000000   0.0434794  -0.0502412   0.0000000
   18  -0.0000000   0.0000000   0.0015399  -0.0000000   0.0000000  -0.0182114
   19   0.0000257  -0.0007688   0.0000000  -0.0071921  -0.0107804   0.0000000
   20   0.0000345  -0.0008148  -0.0000000  -0.0023085  -0.0018039   0.0000000
   21  -0.0000000   0.0000000   0.0001651   0.0000000   0.0000000  -0.0002954
   22  -0.0005308  -0.0004367   0.0000000  -0.0014671  -0.0005766   0.0000000
   23  -0.0004475  -0.0003257   0.0000000   0.0001003   0.0002543   0.0000000
   24   0.0000000  -0.0000000  -0.0000581   0.0000000  -0.0000000   0.0001077
   25  -0.0007528   0.0003166  -0.0000000  -0.0009348   0.0004348  -0.0000000
   26  -0.0005155   0.0001248  -0.0000000   0.0003809  -0.0000993  -0.0000000
   27   0.0000000   0.0000000   0.0001444   0.0000000  -0.0000000  -0.0000471
   28  -0.0121114   0.0078197   0.0000000  -0.0001947   0.0009463  -0.0000000
   29   0.0005298   0.0000531   0.0000000   0.0001702  -0.0004981   0.0000000
   30  -0.0000000  -0.0000000   0.0003993   0.0000000  -0.0000000   0.0001530
   31   0.0958329   0.0395997  -0.0000000   0.0013478   0.0042491  -0.0000000
   32   0.0395997   0.0819490   0.0000000  -0.0030604  -0.0134382   0.0000000
   33  -0.0000000   0.0000000   0.0102499  -0.0000000   0.0000000   0.0004196
   34   0.0013478  -0.0030604  -0.0000000   0.1873537  -0.0596302   0.0000000
   35   0.0042491  -0.0134382   0.0000000  -0.0596302   0.0808425   0.0000000
   36  -0.0000000   0.0000000   0.0004196   0.0000000   0.0000000   0.0073700
 **********************************************************************
 **                                                                  **
 **                       VIBRATIONAL ANALYSIS                       **
 **                       --------------------                       **
 **                                                                  **
 **        VIBRATIONAL FREQUENCIES (CM**-1) AND NORMAL MODES         **
 **     FORCE CONSTANTS (mDYN/ANGSTROM) AND REDUCED MASSES (AMU)     **
 **                  INFRARED INTENSITIES (KM/MOL)                   **
 **                                                                  **
 **********************************************************************


 Mode:                 1                      2                      3
 Frequency:        35.19                  38.22                  67.92
 Force Cnst:      0.0405                 0.0622                 0.1018
 Red. Mass:      55.5776                72.2983                37.4463
 IR Active:          YES                    YES                    YES
 IR Intens:        0.003                  0.002                  0.000
 Raman Active:       YES                    YES                    YES
               X      Y      Z        X      Y      Z        X      Y      Z
 C          0.000  0.000 -0.188   -0.000 -0.000  0.154   -0.000 -0.000  0.136
 C          0.000  0.000 -0.241    0.000  0.000  0.004    0.000  0.000 -0.118
 C         -0.000  0.000 -0.032    0.000  0.000 -0.029    0.000  0.000 -0.047
 C         -0.000  0.000 -0.029   -0.000 -0.000  0.143    0.000  0.000 -0.009
 C         -0.000 -0.000 -0.052    0.000  0.000  0.025   -0.000  0.000 -0.007
 C          0.000 -0.000  0.020   -0.000  0.000  0.074   -0.000 -0.000  0.047
 Cl        -0.000  0.000 -0.368   -0.000 -0.000  0.416   -0.000 -0.000  0.672
 Cl         0.000  0.000 -0.560   -0.000  0.000 -0.119    0.000  0.000 -0.662
 Br        -0.000 -0.000  0.339    0.000  0.000 -0.429    0.000 -0.000  0.180
 Br         0.000  0.000  0.027   -0.000 -0.000  0.683   -0.000  0.000 -0.070
 I         -0.000 -0.000 -0.249    0.000  0.000 -0.324   -0.000  0.000  0.044
 Br         0.000 -0.000  0.524   -0.000 -0.000  0.079   -0.000 -0.000 -0.185
 TransDip  -0.000  0.000  0.002    0.000 -0.000 -0.001    0.000 -0.000  0.000

 Mode:                 4                      5                      6
 Frequency:       126.12                 140.83                 151.54
 Force Cnst:      0.7053                 0.9494                 1.0140
 Red. Mass:      75.2672                81.2459                74.9443
 IR Active:          YES                    YES                    YES
 IR Intens:        0.467                  0.127                  0.038
 Raman Active:       YES                    YES                    YES
               X      Y      Z        X      Y      Z        X      Y      Z
 C         -0.042  0.174 -0.000   -0.027 -0.101  0.000   -0.069  0.064  0.000
 C         -0.045  0.127  0.000   -0.060 -0.086  0.000   -0.042  0.078  0.000
 C         -0.107  0.123  0.000   -0.108 -0.065  0.000   -0.090  0.089  0.000
 C         -0.128  0.207  0.000   -0.114 -0.087  0.000   -0.053  0.093  0.000
 C         -0.095  0.208 -0.000   -0.177 -0.125  0.000   -0.066  0.037  0.000
 C         -0.100  0.219 -0.000   -0.078 -0.063  0.000   -0.071  0.052  0.000
 Cl         0.064  0.203  0.000    0.186 -0.073 -0.000   -0.119  0.066 -0.000
 Cl         0.035  0.026 -0.000   -0.056 -0.105 -0.000    0.019 -0.013 -0.000
 Br        -0.298 -0.254  0.000    0.005  0.247 -0.000   -0.350 -0.492 -0.000
 Br        -0.302  0.211  0.000    0.294 -0.045 -0.000    0.689  0.228  0.000
 I          0.448 -0.332  0.000   -0.305 -0.407 -0.000   -0.065  0.104 -0.000
 Br        -0.085  0.315  0.000    0.219  0.612 -0.000   -0.131  0.011 -0.000
 TransDip   0.010 -0.020  0.000    0.010  0.006 -0.000    0.003 -0.005 -0.000

 Mode:                 7                      8                      9
 Frequency:       155.25                 183.89                 194.21
 Force Cnst:      0.1957                 0.9432                 0.9991
 Red. Mass:      13.7837                47.3377                44.9591
 IR Active:          YES                    YES                    YES
 IR Intens:        0.294                  0.168                  0.159
 Raman Active:       YES                    YES                    YES
               X      Y      Z        X      Y      Z        X      Y      Z
 C          0.000  0.000  0.348    0.147  0.151 -0.000    0.100  0.012  0.000
 C          0.000  0.000  0.357    0.152  0.108 -0.000    0.175  0.171 -0.000
 C          0.000  0.000  0.415    0.040  0.124 -0.000    0.219  0.136 -0.000
 C          0.000 -0.000  0.426   -0.027  0.214  0.000    0.148  0.151 -0.000
 C          0.000 -0.000  0.425   -0.034  0.136  0.000    0.096 -0.020  0.000
 C          0.000  0.000  0.404    0.068  0.152  0.000    0.164 -0.054  0.000
 Cl         0.000  0.000 -0.144    0.499  0.214  0.000   -0.366 -0.032 -0.000
 Cl         0.000  0.000 -0.144    0.419 -0.178  0.000   -0.102  0.577  0.000
 Br         0.000  0.000 -0.054    0.024  0.060 -0.000    0.161 -0.278  0.000
 Br        -0.000 -0.000 -0.063   -0.057  0.363  0.000   -0.139  0.208  0.000
 I          0.000 -0.000 -0.041   -0.193 -0.172  0.000   -0.160 -0.113 -0.000
 Br         0.000 -0.000 -0.050   -0.115 -0.298 -0.000    0.306 -0.050 -0.000
 TransDip  -0.000  0.000 -0.017    0.002 -0.013 -0.000   -0.012 -0.003 -0.000

 Mode:                10                     11                     12
 Frequency:       217.89                 236.38                 274.94
 Force Cnst:      1.7450                 1.2120                 1.5221
 Red. Mass:      62.3828                36.8163                34.1760
 IR Active:          YES                    YES                    YES
 IR Intens:        0.003                  0.000                  0.101
 Raman Active:       YES                    YES                    YES
               X      Y      Z        X      Y      Z        X      Y      Z
 C         -0.086 -0.138  0.000    0.005  0.024 -0.000   -0.081 -0.364  0.000
 C         -0.004 -0.153  0.000   -0.032  0.011  0.000   -0.128 -0.277  0.000
 C          0.256 -0.131 -0.000   -0.003  0.007  0.000   -0.056 -0.160 -0.000
 C          0.067  0.060 -0.000    0.008 -0.050  0.000   -0.099  0.000 -0.000
 C         -0.026  0.063  0.000    0.023  0.003 -0.000   -0.107 -0.132 -0.000
 C         -0.260  0.058  0.000    0.000  0.036 -0.000   -0.100 -0.212  0.000
 Cl         0.088 -0.133 -0.000    0.679  0.125  0.000    0.206 -0.506 -0.000
 Cl        -0.146  0.008 -0.000   -0.433  0.534 -0.000   -0.397 -0.175 -0.000
 Br         0.579 -0.236  0.000   -0.083 -0.050 -0.000   -0.033  0.050  0.000
 Br         0.008  0.093 -0.000    0.029 -0.170 -0.000   -0.029  0.357  0.000
 I         -0.015 -0.003 -0.000   -0.011 -0.006  0.000    0.061  0.063  0.000
 Br        -0.528  0.240  0.000   -0.038 -0.068  0.000    0.135 -0.033 -0.000
 TransDip   0.001  0.001  0.000   -0.000  0.000  0.000    0.003  0.010  0.000

 Mode:                13                     14                     15
 Frequency:       315.74                 327.67                 330.72
 Force Cnst:      0.7233                 0.7839                 2.0334
 Red. Mass:      12.3143                12.3926                31.5534
 IR Active:          YES                    YES                    YES
 IR Intens:        0.038                  0.143                  0.029
 Raman Active:       YES                    YES                    YES
               X      Y      Z        X      Y      Z        X      Y      Z
 C         -0.000  0.000 -0.191    0.000 -0.000  0.538   -0.184  0.271  0.000
 C         -0.000 -0.000  0.333    0.000  0.000  0.444   -0.329 -0.080 -0.000
 C         -0.000 -0.000  0.580    0.000  0.000 -0.064   -0.094 -0.072 -0.000
 C         -0.000 -0.000  0.208    0.000  0.000 -0.524   -0.070 -0.034 -0.000
 C          0.000  0.000 -0.383    0.000  0.000 -0.453   -0.020  0.082  0.000
 C          0.000  0.000 -0.564    0.000  0.000  0.127   -0.021  0.114  0.000
 Cl        -0.000  0.000  0.038   -0.000 -0.000 -0.089   -0.044  0.565 -0.000
 Cl        -0.000 -0.000 -0.059    0.000  0.000 -0.068   -0.453 -0.389  0.000
 Br         0.000 -0.000 -0.034   -0.000  0.000  0.006    0.154 -0.069  0.000
 Br         0.000  0.000 -0.014    0.000 -0.000  0.033    0.016  0.032  0.000
 I         -0.000 -0.000  0.015   -0.000 -0.000  0.016   -0.000 -0.012 -0.000
 Br         0.000 -0.000  0.036   -0.000  0.000 -0.005    0.159 -0.065 -0.000
 TransDip   0.000  0.000  0.006    0.000 -0.000  0.012    0.005 -0.002 -0.000

 Mode:                16                     17                     18
 Frequency:       557.56                 576.09                 585.29
 Force Cnst:      2.5436                 2.3575                 2.6552
 Red. Mass:      13.8871                12.0564                13.1554
 IR Active:          YES                    YES                    YES
 IR Intens:       20.640                  0.279                 13.632
 Raman Active:       YES                    YES                    YES
               X      Y      Z        X      Y      Z        X      Y      Z
 C          0.054  0.018 -0.000    0.000  0.000  0.000    0.466  0.141  0.000
 C          0.058  0.102  0.000    0.000 -0.000  0.512    0.290 -0.202 -0.000
 C          0.381  0.199  0.000    0.000 -0.000 -0.419    0.046 -0.206 -0.000
 C          0.604  0.035 -0.000   -0.000  0.000 -0.090   -0.135  0.064  0.000
 C          0.572 -0.075  0.000   -0.000  0.000  0.535    0.028  0.466 -0.000
 C          0.184 -0.114  0.000    0.000  0.000 -0.515    0.281  0.482 -0.000
 Cl         0.001 -0.008  0.000   -0.000 -0.000  0.001   -0.071 -0.104 -0.000
 Cl        -0.139 -0.140 -0.000   -0.000  0.000 -0.038   -0.147 -0.040  0.000
 Br        -0.086  0.011 -0.000   -0.000  0.000  0.011   -0.025  0.022  0.000
 Br        -0.028  0.008  0.000    0.000 -0.000  0.002    0.018 -0.020 -0.000
 I         -0.031 -0.011 -0.000   -0.000 -0.000 -0.007   -0.011 -0.022  0.000
 Br        -0.057  0.038  0.000   -0.000 -0.000  0.012   -0.026 -0.016  0.000
 TransDip   0.142  0.030 -0.000    0.000  0.000 -0.017    0.096  0.069  0.000

 Mode:                19                     20                     21
 Frequency:       586.76                 611.73                 674.15
 Force Cnst:      2.4476                 3.2307                 3.2183
 Red. Mass:      12.0665                14.6528                12.0189
 IR Active:          YES                    YES                    YES
 IR Intens:        0.053                 39.231                  0.115
 Raman Active:       YES                    YES                    YES
               X      Y      Z        X      Y      Z        X      Y      Z
 C         -0.000 -0.000  0.541   -0.246  0.210 -0.000    0.000  0.000 -0.469
 C         -0.000  0.000 -0.198   -0.219  0.405 -0.000   -0.000  0.000  0.473
 C         -0.000  0.000 -0.374   -0.026  0.469  0.000    0.000  0.000 -0.406
 C          0.000 -0.000  0.609    0.005  0.401 -0.000   -0.000  0.000  0.353
 C         -0.000 -0.000 -0.272   -0.047  0.328  0.000   -0.000  0.000 -0.340
 C         -0.000 -0.000 -0.284   -0.194  0.260  0.000    0.000  0.000  0.388
 Cl         0.000  0.000 -0.039    0.057 -0.244  0.000    0.000 -0.000  0.018
 Cl         0.000  0.000  0.016   -0.023 -0.096  0.000   -0.000 -0.000 -0.017
 Br         0.000 -0.000  0.009    0.040 -0.033 -0.000    0.000  0.000  0.005
 Br        -0.000  0.000 -0.015    0.009 -0.087 -0.000    0.000 -0.000 -0.004
 I          0.000  0.000  0.003   -0.007 -0.009 -0.000    0.000 -0.000  0.002
 Br         0.000  0.000  0.008    0.057 -0.029  0.000   -0.000  0.000 -0.005
 TransDip  -0.000 -0.000  0.007   -0.055  0.193 -0.000   -0.000  0.000  0.011

 Mode:                22                     23                     24
 Frequency:       809.42                 829.31                1047.87
 Force Cnst:      4.9244                 5.1245                 7.8734
 Red. Mass:      12.7571                12.6462                12.1702
 IR Active:          YES                    YES                    YES
 IR Intens:        2.909                  0.969                  0.251
 Raman Active:       YES                    YES                    YES
               X      Y      Z        X      Y      Z        X      Y      Z
 C         -0.311  0.091 -0.000   -0.032 -0.447 -0.000   -0.084  0.468  0.000
 C         -0.391 -0.316 -0.000    0.188 -0.210 -0.000   -0.355 -0.255 -0.000
 C          0.064 -0.319 -0.000    0.481 -0.081  0.000    0.414 -0.184  0.000
 C          0.150 -0.262  0.000    0.051  0.465  0.000    0.006  0.319  0.000
 C          0.391  0.345  0.000   -0.185  0.128 -0.000   -0.299 -0.234 -0.000
 C         -0.292  0.242  0.000   -0.439  0.019  0.000    0.347 -0.070 -0.000
 Cl         0.002 -0.037  0.000   -0.021  0.120  0.000    0.006 -0.055 -0.000
 Cl         0.124  0.096  0.000   -0.000 -0.008  0.000    0.038  0.029 -0.000
 Br        -0.016  0.005  0.000   -0.040  0.018 -0.000   -0.018  0.007 -0.000
 Br         0.001  0.025 -0.000    0.007 -0.037 -0.000    0.002 -0.011  0.000
 I         -0.010 -0.008 -0.000    0.000  0.002  0.000    0.003  0.002  0.000
 Br         0.033 -0.010 -0.000    0.032 -0.016  0.000   -0.012  0.005  0.000
 TransDip  -0.049 -0.023 -0.000    0.010 -0.030  0.000   -0.009 -0.013  0.000

 Mode:                25                     26                     27
 Frequency:      1155.67                1232.51                1311.95
 Force Cnst:      9.5865                10.7404                12.2159
 Red. Mass:      12.1827                12.0003                12.0460
 IR Active:          YES                    YES                    YES
 IR Intens:        2.793                  0.244                157.350
 Raman Active:       YES                    YES                    YES
               X      Y      Z        X      Y      Z        X      Y      Z
 C         -0.006 -0.343 -0.000    0.399  0.050  0.000    0.334 -0.176  0.000
 C         -0.278 -0.247 -0.000   -0.250  0.292 -0.000   -0.309 -0.354 -0.000
 C         -0.345  0.072 -0.000   -0.171 -0.357 -0.000   -0.213  0.378  0.000
 C         -0.151  0.473  0.000    0.433  0.057  0.000    0.396 -0.040  0.000
 C          0.323  0.218  0.000   -0.271  0.333  0.000   -0.224 -0.263 -0.000
 C          0.384 -0.262  0.000   -0.143 -0.372 -0.000   -0.063  0.407  0.000
 Cl        -0.004  0.047  0.000    0.001  0.000  0.000   -0.014  0.015  0.000
 Cl         0.038  0.031  0.000    0.000  0.002  0.000    0.025  0.023  0.000
 Br         0.016 -0.005  0.000    0.000 -0.001 -0.000    0.007 -0.006  0.000
 Br         0.004 -0.020 -0.000    0.000  0.000 -0.000   -0.005  0.001 -0.000
 I         -0.004 -0.003 -0.000   -0.000 -0.000 -0.000    0.001  0.001 -0.000
 Br        -0.018  0.009  0.000   -0.001 -0.000  0.000    0.003 -0.005 -0.000
 TransDip  -0.028 -0.045 -0.000   -0.011 -0.011 -0.000   -0.344 -0.207  0.000

 Mode:                28                     29                     30
 Frequency:      1313.14                1506.26                1508.96
 Force Cnst:     12.2321                16.0431                16.1004
 Red. Mass:      12.0401                12.0016                12.0013
 IR Active:          YES                    YES                    YES
 IR Intens:      178.800                  0.057                  0.077
 Raman Active:       YES                    YES                    YES
               X      Y      Z        X      Y      Z        X      Y      Z
 C          0.107  0.438  0.000    0.554  0.069  0.000   -0.045  0.268 -0.000
 C          0.284 -0.217 -0.000   -0.360  0.053  0.000    0.207 -0.470  0.000
 C         -0.375 -0.142 -0.000    0.298  0.191  0.000    0.027  0.470  0.000
 C          0.065  0.399  0.000   -0.479 -0.092 -0.000    0.053 -0.217  0.000
 C          0.280 -0.305 -0.000    0.275 -0.073 -0.000   -0.178  0.394  0.000
 C         -0.412 -0.062 -0.000   -0.296 -0.158 -0.000   -0.069 -0.447 -0.000
 Cl        -0.001 -0.029 -0.000   -0.006 -0.000 -0.000   -0.000 -0.002  0.000
 Cl        -0.014  0.006 -0.000    0.003 -0.001 -0.000   -0.003  0.005 -0.000
 Br         0.008 -0.000  0.000   -0.001 -0.001 -0.000    0.000 -0.002 -0.000
 Br        -0.000 -0.008  0.000    0.001  0.001  0.000   -0.000 -0.000 -0.000
 I         -0.001  0.002  0.000    0.001  0.001  0.000    0.001 -0.000  0.000
 Br         0.009 -0.001 -0.000    0.000  0.000 -0.000    0.001  0.002  0.000
 TransDip  -0.190  0.384  0.000   -0.006 -0.004  0.000    0.002 -0.009 -0.000

 STANDARD THERMODYNAMIC QUANTITIES AT   298.15 K  AND     1.00 ATM

   This Molecule has  0 Imaginary Frequencies
   Zero point vibrational energy:       24.450 kcal/mol

   Atom    1 Element C  Has Mass   12.00000
   Atom    2 Element C  Has Mass   12.00000
   Atom    3 Element C  Has Mass   12.00000
   Atom    4 Element C  Has Mass   12.00000
   Atom    5 Element C  Has Mass   12.00000
   Atom    6 Element C  Has Mass   12.00000
   Atom    7 Element Cl Has Mass   34.96885
   Atom    8 Element Cl Has Mass   34.96885
   Atom    9 Element Br Has Mass   78.91830
   Atom   10 Element Br Has Mass   78.91830
   Atom   11 Element I  Has Mass  126.90440
   Atom   12 Element Br Has Mass   78.91830
   Molecular Mass:   505.597000 amu
   Principal axes and moments of inertia in amu*Bohr^2:
                             1           2           3
    Eigenvalues --     7087.43091  9512.27440 16599.70531
          X               0.99999     0.00360     0.00000
          Y              -0.00360     0.99999     0.00000
          Z               0.00000    -0.00000     1.00000
   Rotational Symmetry Number is   1
   The Molecule is an Asymmetric Top
   Translational Enthalpy:        0.889 kcal/mol
   Rotational Enthalpy:           0.889 kcal/mol
   Vibrational Enthalpy:         30.836 kcal/mol
   gas constant (RT):             0.592 kcal/mol
   Translational Entropy:        44.548  cal/mol.K
   Rotational Entropy:           35.369  cal/mol.K
   Vibrational Entropy:          43.199  cal/mol.K

   Total Enthalpy:               33.206 kcal/mol
   Total Entropy:               123.116  cal/mol.K

 ======================================================================

 STANDARD THERMODYNAMIC QUANTITIES FOR ANHARMONIC VIBRATION -- TOSH

   Zero point vibrational energy: ************ kcal/mol

   Vibrational Enthalpy:       Infinity kcal/mol
   Vibrational Entropy:             NaN  cal/mol.K

   Total Enthalpy:             Infinity kcal/mol
   Total Entropy:                   NaN  cal/mol.K

 ======================================================================

 STANDARD THERMODYNAMIC QUANTITIES FOR ANHARMONIC VIBRATION -- VPT2

   Zero point vibrational energy: ************ kcal/mol

   Vibrational Enthalpy:       Infinity kcal/mol
   Vibrational Entropy:             NaN  cal/mol.K

   Total Enthalpy:             Infinity kcal/mol
   Total Entropy:                   NaN  cal/mol.K

 ======================================================================

Archival summary:
1\1\garfield\FREQ\ProcedureUnspecified\BasisUnspecified\1r3l26\taweetha\SatNov3022:43:342019SatNov3022:43:342019\0\\#,FREQ,ProcedureUnspecified,BasisUnspecified,\\0,1\I\C,1,2.1353\C,2,1.40468,1,119.985\C,3,1.40259,2,120.328,1,-180,0\C,4,1.40157,3,119.995,2,-0,0\C,5,1.40155,4,119.991,3,-0,0\C,6,1.40391,5,119.982,4,0,0\Cl,5,1.73651,4,119.479,3,180,0\Cl,4,1.73743,3,120.686,2,-180,0\Br,6,1.90077,5,119.114,4,-180,0\Br,7,1.90166,6,119.139,5,180,0\Br,3,1.90218,2,121.163,1,0,0\\\@

 Total job time:  1264.46s(wall), 4917.61s(cpu) 
 Sat Nov 30 22:43:34 2019

        *************************************************************
        *                                                           *
        *  Thank you very much for using Q-Chem.  Have a nice day.  *
        *                                                           *
        *************************************************************
