# Supplementary material for: Geometric and energetic data from quantum chemical calculations of halobenzenes and xylenes
Source: Data Brief. 2020 Mar 5;30:105386. doi: 10.1016/j.dib.2020.105386 (PMC7114895; doi:10.1016/j.dib.2020.105386)
Supplement: Supplementary file 1 [file mmc1.zip › halobenzene/B3LYP/ClClBrBrII.out]

                  Welcome to Q-Chem
     A Quantum Leap Into The Future Of Chemistry


 Q-Chem 5.2 (devel), Q-Chem, Inc., Pleasanton, CA (2019)

 Yihan Shao,  Zhengting Gan,  E. Epifanovsky,  A. T. B. Gilbert,  M. Wormit,  
 J. Kussmann,  A. W. Lange,  A. Behn,  Jia Deng,  Xintian Feng,  D. Ghosh,  
 M. Goldey,  P. R. Horn,  L. D. Jacobson,  I. Kaliman,  T. Kus,  A. Landau,  
 Jie Liu,  E. I. Proynov,  R. M. Richard,  R. P. Steele,  E. J. Sundstrom,  
 H. L. Woodcock III,  P. M. Zimmerman,  D. Zuev,  B. Albrecht,  E. Alguire,  
 S. A. Baeppler,  D. Barton,  Z. Benda,  Y. A. Bernard,  E. J. Berquist,  
 K. B. Bravaya,  H. Burton,  D. Casanova,  Chun-Min Chang,  Yunqing Chen,  
 A. Chien,  K. D. Closser,  M. P. Coons,  S. Coriani,  S. Dasgupta,  
 A. L. Dempwolff,  M. Diedenhofen,  Hainam Do,  R. G. Edgar,  Po-Tung Fang,  
 S. Faraji,  S. Fatehi,  Qingguo Feng,  K. D. Fenk,  J. Fosso-Tande,  
 J. Gayvert,  Qinghui Ge,  A. Ghysels,  G. Gidofalvi,  J. Gomes,  
 J. Gonthier,  A. Gunina,  D. Hait,  M. W. D. Hanson-Heine,  
 P. H. P. Harbach,  A. W. Hauser,  M. F. Herbst,  J. E. Herr,  
 E. G. Hohenstein,  Z. C. Holden,  Kerwin Hui,  B. C. Huynh,  T.-C. Jagau,  
 Hyunjun Ji,  B. Kaduk,  K. Khistyaev,  Jaehoon Kim,  P. Klunzinger,  K. Koh,  
 D. Kosenkov,  L. Koulias,  T. Kowalczyk,  C. M. Krauter,  A. Kunitsa,  
 Ka Un Lao,  A. Laurent,  K. V. Lawler,  Joonho Lee,  D. Lefrancois,  
 S. Lehtola,  D. S. Levine,  Yi-Pei Li,  You-Sheng Lin,  Fenglai Liu,  
 E. Livshits,  A. Luenser,  P. Manohar,  E. Mansoor,  S. F. Manzer,  
 Shan-Ping Mao,  Yuezhi Mao,  N. Mardirossian,  A. V. Marenich,  
 T. Markovich,  L. A. Martinez-Martinez,  S. A. Maurer,  N. J. Mayhall,  
 S. C. McKenzie,  J.-M. Mewes,  P. Morgante,  A. F. Morrison,  
 J. W. Mullinax,  K. Nanda,  T. S. Nguyen-Beck,  R. Olivares-Amaya,  
 J. A. Parkhill,  Zheng Pei,  T. M. Perrine,  F. Plasser,  P. Pokhilko,  
 S. Prager,  A. Prociuk,  E. Ramos,  D. R. Rehn,  F. Rob,  M. Scheurer,  
 M. Schneider,  N. Sergueev,  S. M. Sharada,  S. Sharma,  D. W. Small,  
 T. Stauch,  T. Stein,  Yu-Chuan Su,  A. J. W. Thom,  A. Tkatchenko,  
 T. Tsuchimochi,  N. M. Tubman,  L. Vogt,  M. L. Vidal,  O. Vydrov,  
 M. A. Watson,  J. Wenzel,  M. de Wergifosse,  T. A. Wesolowski,  A. White,  
 J. Witte,  A. Yamada,  Jun Yang,  K. Yao,  S. Yeganeh,  S. R. Yost,  
 Zhi-Qiang You,  A. Zech,  Igor Ying Zhang,  Xing Zhang,  Yan Zhao,  
 Ying Zhu,  B. R. Brooks,  G. K. L. Chan,  C. J. Cramer,  M. S. Gordon,  
 W. J. Hehre,  A. Klamt,  M. W. Schmidt,  C. D. Sherrill,  D. G. Truhlar,  
 A. Aspuru-Guzik,  R. Baer,  A. T. Bell,  N. A. Besley,  Jeng-Da Chai,  
 A. E. DePrince, III,  R. A. DiStasio Jr.,  A. Dreuw,  B. D. Dunietz,  
 T. R. Furlani,  Chao-Ping Hsu,  Yousung Jung,  Jing Kong,  D. S. Lambrecht,  
 WanZhen Liang,  C. Ochsenfeld,  V. A. Rassolov,  L. V. Slipchenko,  
 J. E. Subotnik,  T. Van Voorhis,  J. M. Herbert,  A. I. Krylov,  
 P. M. W. Gill,  M. Head-Gordon

 Contributors to earlier versions of Q-Chem not listed above: 
 R. D. Adamson,  B. Austin,  J. Baker,  G. J. O. Beran,  K. Brandhorst,  
 S. T. Brown,  E. F. C. Byrd,  A. K. Chakraborty,  C.-L. Cheng,  
 Siu Hung Chien,  D. M. Chipman,  D. L. Crittenden,  H. Dachsel,  
 R. J. Doerksen,  A. D. Dutoi,  L. Fusti-Molnar,  W. A. Goddard III,  
 A. Golubeva-Zadorozhnaya,  S. R. Gwaltney,  G. Hawkins,  A. Heyden,  
 S. Hirata,  G. Kedziora,  F. J. Keil,  C. Kelley,  Jihan Kim,  R. A. King,  
 R. Z. Khaliullin,  P. P. Korambath,  W. Kurlancheek,  A. M. Lee,  M. S. Lee,  
 S. V. Levchenko,  Ching Yeh Lin,  D. Liotard,  R. C. Lochan,  I. Lotan,  
 P. E. Maslen,  N. Nair,  D. P. O'Neill,  D. Neuhauser,  E. Neuscamman,  
 C. M. Oana,  R. Olson,  B. Peters,  R. Peverati,  P. A. Pieniazek,  
 Y. M. Rhee,  J. Ritchie,  M. A. Rohrdanz,  E. Rosta,  N. J. Russ,  
 H. F. Schaefer III,  N. E. Schultz,  N. Shenvi,  A. C. Simmonett,  A. Sodt,  
 D. Stuck,  K. S. Thanthiriwatte,  V. Vanovschi,  Tao Wang,  A. Warshel,  
 C. F. Williams,  Q. Wu,  X. Xu,  W. Zhang

 Please cite Q-Chem as follows:
 Y. Shao et al., Mol. Phys. 113, 184-215 (2015)
 DOI: 10.1080/00268976.2014.952696

 Q-Chem 5.2.1 for Intel X86 EM64T Linux

 Parts of Q-Chem use Armadillo 8.300.2 (Tropical Shenanigans).
 http://arma.sourceforge.net/

 Q-Chem begins on Sat Nov 30 22:43:34 2019  

Host: 
0

     Scratch files written to /scratch/taweetham/qchem445//
NAlpha2: 246
NElect   246
Mult     1

Checking the input file for inconsistencies... 	...done.

--------------------------------------------------------------
User input:
--------------------------------------------------------------
$MOLECULE
0 1
C   
C	1	CC
C	2	CC	1	120.0		
C	3	CC	2	120.0	1	0.0
C	4	CC	3	120.0	2	0.0	
C	5 	CC	4	120.0	3	0.0
Cl	1	CCl	2	120.0	3	180.0
Cl	2	CCl	3	120.0	4	180.0
Br	3	CBr	4	120.0	5	180.0
Br	4	CBr	5	120.0	6	180.0
I	5	CI	6	120.0	1	180.0
I	6	CI	1	120.0	2	180.0

CC=1.39483
CH=1.08673
CF=1.33960
CCl=1.72090
CBr=1.89068
CI=2.07886
$END

$REM
   JOB_TYPE	OPTIMIZATION
   BASIS	6-311++G**
   METHOD	B3LYP
   MEM_TOTAL	64000
   SYM_IGNORE	TRUE
$END

--------------------------------------------------------------
 ----------------------------------------------------------------
             Standard Nuclear Orientation (Angstroms)
    I     Atom           X                Y                Z
 ----------------------------------------------------------------
    1      C       0.0000000000     0.0000000000     0.0000000000
    2      C       0.0000000000     0.0000000000     1.3948300000
    3      C       1.2079582140     0.0000000000     2.0922450000
    4      C       2.4159164279     0.0000000000     1.3948300000
    5      C       2.4159164279     0.0000000000    -0.0000000000
    6      C       1.2079582140     0.0000000000    -0.6974150000
    7      Cl     -1.4903431174    -0.0000000000    -0.8604500000
    8      Cl     -1.4903431174    -0.0000000000     2.2552800000
    9      Br      1.2079582140    -0.0000000000     3.9829250000
   10      Br      4.0532933383    -0.0000000000     2.3401700000
   11      I       4.2162619988    -0.0000000000    -1.0394300000
   12      I       1.2079582140    -0.0000000000    -2.7762750000
 ----------------------------------------------------------------
 Nuclear Repulsion Energy =        3495.56864198 hartrees
 There are      123 alpha and      123 beta electrons
 Requested basis set is 6-311++G(d,p)
 There are 148 shells and 412 basis functions

 Total QAlloc Memory Limit  64000 MB
 Mega-Array Size       188 MB
 MEM_STATIC part       192 MB
 A cutoff of  1.0D-11 yielded   6804 shell pairs
 There are     59152 function pairs (     65625 Cartesian)
 Smallest overlap matrix eigenvalue = 3.04E-07

 Q-Chem warning in module stvman/mkSTV.C, line 318:

 Overlap eigenvalue is smaller than square root of threshold
 Use THRESH >= 12 to get rid of this warning

 Linear dependence detected in AO basis
 Tighter screening thresholds may be required for diffuse basis sets
 Use S2THRESH > 14 and THRESH = 14 in case of SCF convergence issues
 Number of orthogonalized atomic orbitals = 410
 Maximum deviation from orthogonality = 1.594E-10

 Scale SEOQF with 1.000000e-01/1.000000e-01/1.000000e-01

 Standard Electronic Orientation quadrupole field applied
 Nucleus-field energy     =    -0.0000000816 hartrees
 Guess from superposition of atomic densities
 Warning:  Energy on first SCF cycle will be non-variational
 SAD guess density has 246.000000 electrons

 -----------------------------------------------------------------------
  General SCF calculation program by
  Eric Jon Sundstrom, Paul Horn, Yuezhi Mao, Dmitri Zuev, Alec White,
  David Stuck, Shaama M.S., Shane Yost, Joonho Lee, David Small,
  Daniel Levine, Susi Lehtola, Hugh Burton, Evgeny Epifanovsky,
  Bang C. Huynh
 -----------------------------------------------------------------------
 Exchange:     0.2000 Hartree-Fock + 0.0800 Slater + 0.7200 B88
 Correlation:  0.1900 VWN1RPA + 0.8100 LYP
 Using SG-1 standard quadrature grid
 using 4 threads for integral computing
 -------------------------------------------------------
 OpenMP Integral computing Module                
 Release: version 2.0, May 2017, Q-Chem Inc. Pleasanton 
 -------------------------------------------------------
 A restricted SCF calculation will be
 performed using DIIS
 SCF converges when DIIS error is below 1.0e-08
 ---------------------------------------
  Cycle       Energy         DIIS error
 ---------------------------------------
    1  -20138.9739177177      2.90e-02  
    2  -20136.3679023424      1.88e-03  
    3  -20136.2861161862      2.64e-03  
    4  -20136.3980149509      8.56e-04  
    5  -20136.4152815514      1.50e-04  
    6  -20136.4154683126      1.01e-04  
    7  -20136.4156885967      2.14e-05  
    8  -20136.4156969618      4.53e-06  
    9  -20136.4156972708      1.70e-06  
   10  -20136.4156973151      8.62e-07  
   11  -20136.4156973293      2.61e-07  
   12  -20136.4156973311      7.44e-08  
   13  -20136.4156973305      2.60e-08  
   14  -20136.4156973310      2.70e-09  Convergence criterion met
 ---------------------------------------
 SCF time:   CPU 272.01s  wall 72.00s 
 SCF   energy in the final basis set =   -20136.4156973310
 Total energy in the final basis set =   -20136.4156973310

 --------------------------------------------------------------

                    Orbital Energies (a.u.)
 --------------------------------------------------------------

 Alpha MOs
 -- Occupied --
*****************-482.8561-482.8556-176.3191-176.3181-165.7228-165.7219
********-165.7205-165.7198-165.7196-101.5830-101.5827 -62.5091 -62.5086
-56.3298 -56.3292 -56.3257 -56.3253 -56.3252 -56.3248 -35.8157 -35.8148
-31.3090 -31.3081 -31.3030 -31.3024 -31.3021 -31.3015 -22.9594 -22.9585
-22.9581 -22.9577 -22.9572 -22.9568 -22.9535 -22.9535 -22.9526 -22.9526
-10.2848 -10.2841 -10.2783 -10.2777 -10.2668 -10.2663  -9.4983  -9.4979
 -8.7180  -8.7176  -7.2631  -7.2628  -7.2532  -7.2528  -7.2521  -7.2517
 -6.5504  -6.5498  -6.5365  -6.5362  -6.5354  -6.5351  -6.3655  -6.3646
 -4.7783  -4.7774  -4.7634  -4.7626  -4.7623  -4.7615  -2.6611  -2.6605
 -2.6574  -2.6570  -2.6565  -2.6561  -2.6455  -2.6454  -2.6452  -2.6451
 -2.0444  -2.0435  -2.0396  -2.0389  -2.0389  -2.0381  -2.0260  -2.0259
 -2.0252  -2.0250  -0.9656  -0.9067  -0.8981  -0.8452  -0.8280  -0.7807
 -0.7559  -0.6951  -0.6804  -0.6230  -0.6087  -0.5586  -0.5195  -0.4781
 -0.4706  -0.4565  -0.4385  -0.4053  -0.4020  -0.3921  -0.3899  -0.3603
 -0.3492  -0.3471  -0.3385  -0.3316  -0.3081  -0.3044  -0.2963  -0.2925
 -0.2637  -0.2602  -0.2466
 -- Virtual --
 -0.0979  -0.0686  -0.0660  -0.0461  -0.0313  -0.0101  -0.0044   0.0095
  0.0192   0.0309   0.0316   0.0425   0.0497   0.0601   0.0619   0.0676
  0.0676   0.0739   0.0742   0.0813   0.0885   0.0929   0.0935   0.1017
  0.1020   0.1046   0.1217   0.1220   0.1302   0.1407   0.1534   0.1559
  0.1585   0.1587   0.1637   0.1790   0.1841   0.1880   0.1965   0.2072
  0.2090   0.2125   0.2148   0.2211   0.2237   0.2265   0.2429   0.2451
  0.2519   0.2575   0.2675   0.2825   0.2886   0.2894   0.3065   0.3355
  0.3424   0.3581   0.3745   0.3866   0.3910   0.3990   0.4051   0.4142
  0.4190   0.4217   0.4364   0.4380   0.4387   0.4461   0.4593   0.4619
  0.4742   0.4801   0.4895   0.4924   0.5016   0.5025   0.5080   0.5113
  0.5142   0.5328   0.5447   0.5525   0.5543   0.5689   0.5753   0.5770
  0.5821   0.6081   0.6129   0.6184   0.6330   0.6446   0.6716   0.6766
  0.7051   0.7167   0.7360   0.7436   0.7594   0.7686   0.7719   0.7781
  0.7841   0.8073   0.8161   0.8283   0.8416   0.8430   0.8454   0.8605
  0.8617   0.8860   0.9225   0.9295   0.9342   0.9440   0.9483   0.9733
  0.9855   1.0090   1.0547   1.0650   1.0831   1.1073   1.1235   1.1562
  1.1974   1.2181   1.2206   1.2223   1.2683   1.2699   1.2809   1.3422
  1.3550   1.3831   1.3843   1.4162   1.4238   1.4601   1.4769   1.4958
  1.5345   1.5619   1.5876   1.6356   1.7295   1.7368   1.7656   1.7725
  1.8231   1.8291   1.8494   1.8508   1.9163   1.9878   2.0238   2.0442
  2.0594   2.1152   2.1275   2.1826   2.2212   2.2284   2.2470   2.2637
  2.2704   2.2801   2.2859   2.3289   2.3481   2.4213   2.4447   2.4791
  2.5373   2.5746   2.6025   2.7082   2.7242   2.8289   2.8315   2.8454
  2.8980   2.9950   3.0502   3.0782   3.0798   3.1855   3.2120   3.4085
  3.4438   3.6608   3.8289   3.8431   3.9410   3.9711   3.9741   3.9868
  3.9919   4.0012   4.0403   4.0404   4.0510   4.0557   4.0747   4.1058
  4.1143   4.1942   4.2170   4.2594   4.2861   4.3113   4.3745   4.4322
  4.4585   4.5902   4.8156   5.9989   6.0462   6.0730   6.1224   6.1620
  6.2333   6.6986   6.8296   7.5372   7.5714   7.6632   7.6655   7.7184
  7.7955   9.7420   9.8078  23.1794  23.7744  23.7886  23.9410  23.9525
 24.0331  25.7762  25.8606  26.1385  26.1567  26.5159  26.7916  27.8768
 27.9720  28.3401  28.3757  28.3966  28.4126  28.4484  28.4627  28.5224
 28.5331  28.5419  28.5452  28.5694  28.5706  28.6013  28.6511  28.7002
 28.7698  47.9576  48.0700 127.8826 127.9095 127.9314 127.9539 127.9755
128.0113 151.6694 151.7532 215.7310 215.8069 289.7332 289.7689 289.8584
289.8675 289.9426 290.01771020.76321020.90371901.83291901.9206
 --------------------------------------------------------------

          Ground-State Mulliken Net Atomic Charges

     Atom                 Charge (a.u.)
  ----------------------------------------
      1 C                    -0.275428
      2 C                     0.090992
      3 C                    -0.163293
      4 C                    -0.259613
      5 C                    -0.093298
      6 C                    -0.309693
      7 Cl                    0.635831
      8 Cl                    0.565384
      9 Br                   -0.149940
     10 Br                   -0.245763
     11 I                     0.102257
     12 I                     0.102565
  ----------------------------------------
  Sum of atomic charges =     0.000000

 -----------------------------------------------------------------
                    Cartesian Multipole Moments
 -----------------------------------------------------------------
    Charge (ESU x 10^10)
                -0.0000
    Dipole Moment (Debye)
         X       0.5673      Y       0.0000      Z      -0.4477
       Tot       0.7227
    Quadrupole Moments (Debye-Ang)
        XX    -147.3048     XY       0.0000     YY    -153.5639
        XZ      -1.2793     YZ       0.0000     ZZ    -146.3414
    Octopole Moments (Debye-Ang^2)
       XXX    -723.2807    XXY       0.0000    XYY    -256.5943
       YYY       0.0000    XXZ     -53.6993    XYZ       0.0000
       YYZ     -48.4859    XZZ    -238.9961    YZZ       0.0000
       ZZZ    -148.8220
    Hexadecapole Moments (Debye-Ang^3)
      XXXX   -5883.8093   XXXY       0.0000   XXYY   -1092.2050
      XYYY      -0.0000   YYYY    -194.5718   XXXZ    -163.9859
      XXYZ       0.0000   XYYZ     -44.9037   YYYZ       0.0000
      XXZZ   -1737.6848   XYZZ       0.0000   YYZZ    -839.5391
      XZZZ    -136.0713   YZZZ       0.0000   ZZZZ   -4439.9219
 -----------------------------------------------------------------
 Calculating analytic gradient of the SCF energy
 Gradient of SCF Energy
            1           2           3           4           5           6
    1  -0.0015145   0.0004072  -0.0025305  -0.0018035   0.0000558   0.0000358
    2   0.0000000   0.0000000  -0.0000000   0.0000000  -0.0000000  -0.0000000
    3   0.0004123  -0.0015457  -0.0035953  -0.0020272  -0.0026882  -0.0010542
            7           8           9          10          11          12
    1   0.0099856   0.0081317   0.0021032  -0.0033984  -0.0180861   0.0066139
    2   0.0000000   0.0000000  -0.0000000  -0.0000000  -0.0000000  -0.0000000
    3   0.0005892  -0.0030145  -0.0048761  -0.0056813   0.0065407   0.0169403
 Max gradient component =       1.809E-02
 RMS gradient           =       5.239E-03
 Gradient time:  CPU 90.27 s  wall 22.68 s
 Geometry Optimization Parameters
   NAtoms,    NIC,     NZ,  NCons,   NDum,   NFix, NCnnct, MaxDiis
       12      78      12       0       0       0       0       0


** GEOMETRY OPTIMIZATION IN DELOCALIZED INTERNAL COORDINATES **
   Searching for a Minimum

   Optimization Cycle:   1

                       Coordinates (Angstroms)
     ATOM                X               Y               Z
      1  C         0.0000000000    0.0000000000    0.0000000000
      2  C         0.0000000000    0.0000000000    1.3948300000
      3  C         1.2079582140    0.0000000000    2.0922450000
      4  C         2.4159164279    0.0000000000    1.3948300000
      5  C         2.4159164279    0.0000000000    0.0000000000
      6  C         1.2079582140    0.0000000000   -0.6974150000
      7  Cl       -1.4903431174    0.0000000000   -0.8604500000
      8  Cl       -1.4903431174    0.0000000000    2.2552800000
      9  Br        1.2079582140    0.0000000000    3.9829250000
     10  Br        4.0532933383    0.0000000000    2.3401700000
     11  I         4.2162619988    0.0000000000   -1.0394300000
     12  I         1.2079582140    0.0000000000   -2.7762750000
   Point Group: c1    Number of degrees of freedom:    30


   Energy is -20136.415697331


 Attempting to generate delocalized internal coordinates
 Initial Hessian constructed with Jon Baker's OPTIMIZE code

 21 Hessian modes will be used to form the next step
  Hessian Eigenvalues:
     0.124424    0.124424    0.201019    0.201019    0.250000    0.250000
     0.250000    0.250000    0.250000    0.250000    0.250000    0.250000
     0.250000    0.334879    0.334879    0.426727    0.426727    0.464882
     0.464882    0.464882    0.464882

 Minimum search - taking simple RFO step
 Searching for Lamda that Minimizes Along All modes
 Value Taken    Lamda =  -0.01042941
 Step Taken.  Stepsize is  0.230557

                             Maximum     Tolerance    Cnvgd?
         Gradient           0.037276      0.000300      NO
         Displacement       0.128302      0.001200      NO
         Energy change     *********      0.000001      NO


 New Cartesian Coordinates Obtained by Inverse Iteration

 Displacement from previous Coordinates is:  0.411629
 ----------------------------------------------------------------
             Standard Nuclear Orientation (Angstroms)
    I     Atom           X                Y                Z
 ----------------------------------------------------------------
    1      C       0.0055006787     0.0000000000    -0.0020184415
    2      C       0.0025522894     0.0000000000     1.3973974843
    3      C       1.2130889322     0.0000000000     2.0986401054
    4      C       2.4296284310     0.0000000000     1.3982054228
    5      C       2.4476206443     0.0000000000    -0.0150087019
    6      C       1.2159432286     0.0000000000    -0.7223800366
    7      Cl     -1.5244592424     0.0000000000    -0.8193800667
    8      Cl     -1.5089885868     0.0000000000     2.2471072749
    9      Br      1.1817816253     0.0000000000     4.0012626918
   10      Br      4.0504705481     0.0000000000     2.3994413957
   11      I       4.3453028596     0.0000000000    -1.0323005358
   12      I       1.0940934060     0.0000000000    -2.8642565923
 ----------------------------------------------------------------
 Nuclear Repulsion Energy =        3424.68349434 hartrees
 There are      123 alpha and      123 beta electrons
 Applying Cartesian multipole field
    Component          Value
    ---------          -----
     (2,0,0)        1.00000E-11
     (0,2,0)        2.00000E-11
     (0,0,2)       -3.00000E-11
 Nucleus-field energy     =    -0.0000000841 hartrees
 Requested basis set is 6-311++G(d,p)
 There are 148 shells and 412 basis functions
 A cutoff of  1.0D-11 yielded   6747 shell pairs
 There are     58718 function pairs (     65108 Cartesian)
 Smallest overlap matrix eigenvalue = 3.53E-07

 Q-Chem warning in module stvman/mkSTV.C, line 318:

 Overlap eigenvalue is smaller than square root of threshold
 Use THRESH >= 12 to get rid of this warning

 Linear dependence detected in AO basis
 Tighter screening thresholds may be required for diffuse basis sets
 Use S2THRESH > 14 and THRESH = 14 in case of SCF convergence issues
 Number of orthogonalized atomic orbitals = 410
 Maximum deviation from orthogonality = 1.916E-10
 Guess MOs from SCF MO coefficient file

 -----------------------------------------------------------------------
  General SCF calculation program by
  Eric Jon Sundstrom, Paul Horn, Yuezhi Mao, Dmitri Zuev, Alec White,
  David Stuck, Shaama M.S., Shane Yost, Joonho Lee, David Small,
  Daniel Levine, Susi Lehtola, Hugh Burton, Evgeny Epifanovsky,
  Bang C. Huynh
 -----------------------------------------------------------------------
 Exchange:     0.2000 Hartree-Fock + 0.0800 Slater + 0.7200 B88
 Correlation:  0.1900 VWN1RPA + 0.8100 LYP
 Using SG-1 standard quadrature grid
 using 4 threads for integral computing
 -------------------------------------------------------
 OpenMP Integral computing Module                
 Release: version 2.0, May 2017, Q-Chem Inc. Pleasanton 
 -------------------------------------------------------
 A restricted SCF calculation will be
 performed using DIIS
 SCF converges when DIIS error is below 1.0e-08
 ---------------------------------------
  Cycle       Energy         DIIS error
 ---------------------------------------
    1  -20136.4128379868      6.28e-04  
    2  -20136.4155936542      3.42e-04  
    3  -20136.4117956079      5.27e-04  
    4  -20136.4182878183      4.06e-05  
    5  -20136.4183172547      1.63e-05  
    6  -20136.4183222900      5.54e-06  
    7  -20136.4183228181      2.44e-06  
    8  -20136.4183229381      6.42e-07  
    9  -20136.4183229471      1.01e-07  
   10  -20136.4183229470      6.01e-08  
   11  -20136.4183229475      3.08e-08  
   12  -20136.4183229488      7.33e-09  Convergence criterion met
 ---------------------------------------
 SCF time:   CPU 235.06s  wall 62.00s 
 SCF   energy in the final basis set =   -20136.4183229488
 Total energy in the final basis set =   -20136.4183229488

 --------------------------------------------------------------

                    Orbital Energies (a.u.)
 --------------------------------------------------------------

 Alpha MOs
 -- Occupied --
*****************-482.8572-482.8564-176.3211-176.3207-165.7250-165.7246
********-165.7225-165.7223-165.7221-101.5834-101.5830 -62.5100 -62.5093
-56.3308 -56.3300 -56.3266 -56.3262 -56.3259 -56.3255 -35.8175 -35.8171
-31.3111 -31.3106 -31.3047 -31.3042 -31.3042 -31.3037 -22.9614 -22.9610
-22.9600 -22.9597 -22.9596 -22.9593 -22.9552 -22.9552 -22.9548 -22.9548
-10.2884 -10.2875 -10.2837 -10.2819 -10.2772 -10.2761  -9.4983  -9.4980
 -8.7189  -8.7182  -7.2633  -7.2630  -7.2532  -7.2529  -7.2521  -7.2519
 -6.5513  -6.5504  -6.5373  -6.5367  -6.5362  -6.5356  -6.3668  -6.3663
 -4.7799  -4.7794  -4.7644  -4.7639  -4.7634  -4.7630  -2.6620  -2.6611
 -2.6582  -2.6576  -2.6574  -2.6567  -2.6463  -2.6462  -2.6457  -2.6456
 -2.0454  -2.0449  -2.0409  -2.0405  -2.0401  -2.0398  -2.0268  -2.0267
 -2.0263  -2.0262  -0.9611  -0.9025  -0.8925  -0.8401  -0.8256  -0.7754
 -0.7534  -0.6908  -0.6739  -0.6224  -0.6107  -0.5527  -0.5179  -0.4768
 -0.4664  -0.4544  -0.4364  -0.4022  -0.3993  -0.3877  -0.3876  -0.3619
 -0.3469  -0.3464  -0.3357  -0.3310  -0.3036  -0.3033  -0.2962  -0.2904
 -0.2659  -0.2622  -0.2559
 -- Virtual --
 -0.1087  -0.0725  -0.0687  -0.0552  -0.0454  -0.0185  -0.0047   0.0059
  0.0177   0.0300   0.0310   0.0428   0.0491   0.0593   0.0611   0.0664
  0.0666   0.0728   0.0730   0.0802   0.0879   0.0922   0.0926   0.1017
  0.1025   0.1054   0.1203   0.1204   0.1290   0.1398   0.1536   0.1563
  0.1592   0.1595   0.1648   0.1677   0.1769   0.1823   0.1967   0.2060
  0.2073   0.2114   0.2127   0.2195   0.2230   0.2269   0.2402   0.2445
  0.2518   0.2568   0.2656   0.2805   0.2829   0.2839   0.2998   0.3340
  0.3466   0.3700   0.3734   0.3847   0.3920   0.3960   0.4041   0.4147
  0.4152   0.4200   0.4282   0.4335   0.4384   0.4450   0.4490   0.4593
  0.4641   0.4744   0.4882   0.4899   0.4958   0.5011   0.5021   0.5099
  0.5148   0.5245   0.5365   0.5506   0.5542   0.5636   0.5685   0.5700
  0.5754   0.5927   0.6016   0.6045   0.6292   0.6397   0.6668   0.6690
  0.6958   0.7107   0.7151   0.7436   0.7496   0.7597   0.7715   0.7776
  0.7792   0.8041   0.8154   0.8288   0.8398   0.8411   0.8430   0.8550
  0.8604   0.8845   0.9187   0.9267   0.9301   0.9410   0.9463   0.9671
  0.9731   1.0031   1.0406   1.0608   1.0802   1.0974   1.1159   1.1512
  1.1874   1.2095   1.2115   1.2156   1.2618   1.2653   1.2739   1.3397
  1.3399   1.3723   1.3734   1.3985   1.4306   1.4484   1.4534   1.4689
  1.5268   1.5399   1.5738   1.6271   1.7221   1.7272   1.7527   1.7597
  1.8117   1.8219   1.8359   1.8440   1.9058   1.9863   2.0093   2.0406
  2.0438   2.1068   2.1182   2.1714   2.2089   2.2287   2.2331   2.2443
  2.2606   2.2713   2.2771   2.3163   2.3301   2.4083   2.4353   2.4752
  2.5282   2.5683   2.5914   2.7049   2.7184   2.8240   2.8261   2.8268
  2.8915   2.9836   3.0362   3.0484   3.0655   3.1634   3.1915   3.3916
  3.4223   3.6317   3.8093   3.8276   3.9491   3.9610   3.9855   3.9883
  3.9911   3.9976   4.0183   4.0312   4.0490   4.0498   4.0723   4.1004
  4.1070   4.1665   4.2060   4.2424   4.2761   4.3098   4.3713   4.4109
  4.4419   4.5496   4.7834   5.9978   6.0356   6.0922   6.1034   6.1249
  6.1848   6.6902   6.8223   7.5361   7.5693   7.6603   7.6614   7.7118
  7.7855   9.7285   9.8067  23.1776  23.7399  23.7568  23.8936  23.9029
 23.9816  25.7765  25.8562  26.1233  26.1594  26.5001  26.7642  27.8495
 27.9477  28.3377  28.3666  28.3985  28.4152  28.4270  28.4343  28.5243
 28.5273  28.5402  28.5464  28.5548  28.5627  28.5963  28.6283  28.6855
 28.7545  47.9512  48.0644 127.8798 127.9019 127.9387 127.9469 127.9525
127.9855 151.6460 151.7294 215.7156 215.8064 289.7317 289.7663 289.8539
289.8642 289.9360 290.00751020.75541020.89691901.80851901.8955
 --------------------------------------------------------------

          Ground-State Mulliken Net Atomic Charges

     Atom                 Charge (a.u.)
  ----------------------------------------
      1 C                    -0.407550
      2 C                    -0.010991
      3 C                    -0.129951
      4 C                    -0.251250
      5 C                     0.007274
      6 C                    -0.251116
      7 Cl                    0.650688
      8 Cl                    0.564549
      9 Br                   -0.151225
     10 Br                   -0.233874
     11 I                     0.107682
     12 I                     0.105765
  ----------------------------------------
  Sum of atomic charges =     0.000000

 -----------------------------------------------------------------
                    Cartesian Multipole Moments
 -----------------------------------------------------------------
    Charge (ESU x 10^10)
                -0.0000
    Dipole Moment (Debye)
         X       0.5061      Y      -0.0000      Z      -0.3529
       Tot       0.6170
    Quadrupole Moments (Debye-Ang)
        XX    -146.9711     XY      -0.0000     YY    -154.0778
        XZ      -0.6565     YZ       0.0000     ZZ    -146.1573
    Octopole Moments (Debye-Ang^2)
       XXX    -717.9447    XXY      -0.0000    XYY    -257.2067
       YYY      -0.0000    XXZ     -51.6699    XYZ       0.0000
       YYZ     -47.6158    XZZ    -241.0064    YZZ       0.0000
       ZZZ    -146.4457
    Hexadecapole Moments (Debye-Ang^3)
      XXXX   -5991.0943   XXXY      -0.0000   XXYY   -1121.2102
      XYYY      -0.0000   YYYY    -195.8500   XXXZ    -183.4885
      XXYZ       0.0000   XYYZ     -49.3935   YYYZ      -0.0000
      XXZZ   -1789.5518   XYZZ       0.0000   YYZZ    -861.6187
      XZZZ    -135.7752   YZZZ      -0.0000   ZZZZ   -4542.0279
 -----------------------------------------------------------------
 Calculating analytic gradient of the SCF energy
 Gradient of SCF Energy
            1           2           3           4           5           6
    1  -0.0037766  -0.0010747  -0.0010253  -0.0010172   0.0066713  -0.0042988
    2   0.0000000  -0.0000000   0.0000000  -0.0000000  -0.0000000   0.0000000
    3   0.0028102  -0.0008940  -0.0007946   0.0039556  -0.0006049  -0.0047963
            7           8           9          10          11          12
    1   0.0020068   0.0009739   0.0005086   0.0000144   0.0068800  -0.0058624
    2   0.0000000   0.0000000  -0.0000000   0.0000000   0.0000000   0.0000000
    3   0.0019394  -0.0019690   0.0006314   0.0012095   0.0019875  -0.0034747
 Max gradient component =       6.880E-03
 RMS gradient           =       2.589E-03
 Gradient time:  CPU 87.38 s  wall 21.96 s
 Geometry Optimization Parameters
   NAtoms,    NIC,     NZ,  NCons,   NDum,   NFix, NCnnct, MaxDiis
       12      78      12       0       0       0       0       0

 Cartesian Hessian Update
 Hessian updated using BFGS update


** GEOMETRY OPTIMIZATION IN DELOCALIZED INTERNAL COORDINATES **
   Searching for a Minimum

   Optimization Cycle:   2

                       Coordinates (Angstroms)
     ATOM                X               Y               Z
      1  C         0.0055006787    0.0000000000   -0.0020184415
      2  C         0.0025522894    0.0000000000    1.3973974843
      3  C         1.2130889322    0.0000000000    2.0986401054
      4  C         2.4296284310    0.0000000000    1.3982054228
      5  C         2.4476206443    0.0000000000   -0.0150087019
      6  C         1.2159432286    0.0000000000   -0.7223800366
      7  Cl       -1.5244592424    0.0000000000   -0.8193800667
      8  Cl       -1.5089885868    0.0000000000    2.2471072749
      9  Br        1.1817816253    0.0000000000    4.0012626918
     10  Br        4.0504705481    0.0000000000    2.3994413957
     11  I         4.3453028596    0.0000000000   -1.0323005358
     12  I         1.0940934060    0.0000000000   -2.8642565923
   Point Group: c1    Number of degrees of freedom:    30


   Energy is -20136.418322949

 Hessian updated using BFGS update

 12 Hessian modes will be used to form the next step
  Hessian Eigenvalues:
     0.123963    0.125973    0.199641    0.201019    0.243480    0.315634
     0.326592    0.334953    0.426718    0.442402    0.461130    0.558252

 Minimum search - taking simple RFO step
 Searching for Lamda that Minimizes Along All modes
 Value Taken    Lamda =  -0.00197712
 Step Taken.  Stepsize is  0.067348

                             Maximum     Tolerance    Cnvgd?
         Gradient           0.027388      0.000300      NO
         Displacement       0.063544      0.001200      NO
         Energy change     -0.002626      0.000001      NO


 New Cartesian Coordinates Obtained by Inverse Iteration

 Displacement from previous Coordinates is:  0.193386
 ----------------------------------------------------------------
             Standard Nuclear Orientation (Angstroms)
    I     Atom           X                Y                Z
 ----------------------------------------------------------------
    1      C       0.0012180363     0.0000000000    -0.0017169892
    2      C      -0.0001678367     0.0000000000     1.4015838193
    3      C       1.2127450732     0.0000000000     2.1032620342
    4      C       2.4299029656     0.0000000000     1.4016255603
    5      C       2.4366114829     0.0000000000    -0.0078572450
    6      C       1.2156702204     0.0000000000    -0.7118649522
    7      Cl     -1.5283458577     0.0000000000    -0.8284732621
    8      Cl     -1.5096893614     0.0000000000     2.2611098193
    9      Br      1.1744349953     0.0000000000     4.0056386056
   10      Br      4.0579646231     0.0000000000     2.3911364984
   11      I       4.2964159932     0.0000000000    -1.0762285309
   12      I       1.1657744801     0.0000000000    -2.8515053575
 ----------------------------------------------------------------
 Nuclear Repulsion Energy =        3436.45674443 hartrees
 There are      123 alpha and      123 beta electrons
 Applying Cartesian multipole field
    Component          Value
    ---------          -----
     (2,0,0)        1.00000E-11
     (0,2,0)        2.00000E-11
     (0,0,2)       -3.00000E-11
 Nucleus-field energy     =    -0.0000000848 hartrees
 Requested basis set is 6-311++G(d,p)
 There are 148 shells and 412 basis functions
 A cutoff of  1.0D-11 yielded   6751 shell pairs
 There are     58782 function pairs (     65195 Cartesian)
 Smallest overlap matrix eigenvalue = 3.40E-07

 Q-Chem warning in module stvman/mkSTV.C, line 318:

 Overlap eigenvalue is smaller than square root of threshold
 Use THRESH >= 12 to get rid of this warning

 Linear dependence detected in AO basis
 Tighter screening thresholds may be required for diffuse basis sets
 Use S2THRESH > 14 and THRESH = 14 in case of SCF convergence issues
 Number of orthogonalized atomic orbitals = 410
 Maximum deviation from orthogonality = 2.568E-10
 Guess MOs from SCF MO coefficient file

 -----------------------------------------------------------------------
  General SCF calculation program by
  Eric Jon Sundstrom, Paul Horn, Yuezhi Mao, Dmitri Zuev, Alec White,
  David Stuck, Shaama M.S., Shane Yost, Joonho Lee, David Small,
  Daniel Levine, Susi Lehtola, Hugh Burton, Evgeny Epifanovsky,
  Bang C. Huynh
 -----------------------------------------------------------------------
 Exchange:     0.2000 Hartree-Fock + 0.0800 Slater + 0.7200 B88
 Correlation:  0.1900 VWN1RPA + 0.8100 LYP
 Using SG-1 standard quadrature grid
 using 4 threads for integral computing
 -------------------------------------------------------
 OpenMP Integral computing Module                
 Release: version 2.0, May 2017, Q-Chem Inc. Pleasanton 
 -------------------------------------------------------
 A restricted SCF calculation will be
 performed using DIIS
 SCF converges when DIIS error is below 1.0e-08
 ---------------------------------------
  Cycle       Energy         DIIS error
 ---------------------------------------
    1  -20136.4182753362      2.28e-04  
    2  -20136.4190129726      9.34e-05  
    3  -20136.4187017759      1.49e-04  
    4  -20136.4191981627      2.50e-05  
    5  -20136.4192123715      6.92e-06  
    6  -20136.4192132667      2.37e-06  
    7  -20136.4192133665      1.08e-06  
    8  -20136.4192133918      2.36e-07  
    9  -20136.4192133940      7.73e-08  
   10  -20136.4192133935      1.73e-08  
   11  -20136.4192133930      1.65e-08  
   12  -20136.4192133951      3.07e-09  Convergence criterion met
 ---------------------------------------
 SCF time:   CPU 229.30s  wall 61.00s 
 SCF   energy in the final basis set =   -20136.4192133951
 Total energy in the final basis set =   -20136.4192133951

 --------------------------------------------------------------

                    Orbital Energies (a.u.)
 --------------------------------------------------------------

 Alpha MOs
 -- Occupied --
*****************-482.8573-482.8567-176.3208-176.3202-165.7247-165.7241
********-165.7222-165.7218-165.7216-101.5835-101.5833 -62.5101 -62.5096
-56.3309 -56.3303 -56.3268 -56.3263 -56.3262 -56.3258 -35.8172 -35.8166
-31.3108 -31.3101 -31.3044 -31.3039 -31.3038 -31.3033 -22.9612 -22.9605
-22.9597 -22.9594 -22.9591 -22.9588 -22.9549 -22.9549 -22.9543 -22.9543
-10.2891 -10.2883 -10.2837 -10.2823 -10.2752 -10.2744  -9.4983  -9.4982
 -8.7190  -8.7184  -7.2634  -7.2631  -7.2532  -7.2530  -7.2521  -7.2520
 -6.5514  -6.5507  -6.5374  -6.5369  -6.5363  -6.5359  -6.3666  -6.3660
 -4.7796  -4.7790  -4.7642  -4.7636  -4.7633  -4.7627  -2.6621  -2.6613
 -2.6583  -2.6578  -2.6575  -2.6570  -2.6464  -2.6463  -2.6460  -2.6458
 -2.0452  -2.0445  -2.0407  -2.0402  -2.0400  -2.0394  -2.0267  -2.0266
 -2.0261  -2.0259  -0.9603  -0.9018  -0.8926  -0.8412  -0.8257  -0.7765
 -0.7538  -0.6897  -0.6761  -0.6229  -0.6103  -0.5535  -0.5177  -0.4768
 -0.4663  -0.4545  -0.4370  -0.4027  -0.3989  -0.3882  -0.3868  -0.3611
 -0.3470  -0.3465  -0.3357  -0.3311  -0.3058  -0.3039  -0.2957  -0.2929
 -0.2655  -0.2628  -0.2531
 -- Virtual --
 -0.1086  -0.0716  -0.0692  -0.0544  -0.0434  -0.0184  -0.0047   0.0056
  0.0172   0.0299   0.0304   0.0428   0.0491   0.0592   0.0608   0.0664
  0.0666   0.0729   0.0731   0.0798   0.0879   0.0924   0.0928   0.1021
  0.1021   0.1043   0.1204   0.1210   0.1294   0.1397   0.1530   0.1560
  0.1588   0.1600   0.1644   0.1741   0.1786   0.1821   0.1960   0.2050
  0.2065   0.2103   0.2109   0.2207   0.2227   0.2255   0.2400   0.2448
  0.2515   0.2570   0.2658   0.2815   0.2821   0.2846   0.3002   0.3321
  0.3436   0.3667   0.3741   0.3876   0.3951   0.3956   0.3996   0.4125
  0.4137   0.4203   0.4315   0.4341   0.4355   0.4449   0.4543   0.4601
  0.4670   0.4769   0.4886   0.4914   0.4986   0.5010   0.5030   0.5112
  0.5148   0.5248   0.5371   0.5515   0.5533   0.5641   0.5675   0.5740
  0.5763   0.5945   0.6031   0.6041   0.6287   0.6409   0.6651   0.6683
  0.6968   0.7100   0.7182   0.7429   0.7519   0.7589   0.7715   0.7747
  0.7799   0.8052   0.8150   0.8286   0.8404   0.8415   0.8437   0.8552
  0.8593   0.8834   0.9209   0.9258   0.9298   0.9407   0.9437   0.9668
  0.9758   1.0026   1.0423   1.0604   1.0785   1.0979   1.1162   1.1514
  1.1928   1.2104   1.2128   1.2147   1.2612   1.2628   1.2722   1.3387
  1.3440   1.3708   1.3745   1.4069   1.4208   1.4540   1.4624   1.4668
  1.5258   1.5421   1.5739   1.6239   1.7230   1.7277   1.7544   1.7624
  1.8122   1.8204   1.8401   1.8420   1.9064   1.9860   2.0101   2.0410
  2.0466   2.1073   2.1185   2.1719   2.2089   2.2281   2.2346   2.2464
  2.2611   2.2714   2.2772   2.3183   2.3301   2.4093   2.4345   2.4743
  2.5283   2.5689   2.5909   2.7048   2.7189   2.8243   2.8262   2.8276
  2.8918   2.9844   3.0377   3.0512   3.0646   3.1636   3.1918   3.3916
  3.4256   3.6337   3.8136   3.8266   3.9456   3.9653   3.9824   3.9854
  3.9884   3.9967   4.0289   4.0328   4.0468   4.0500   4.0712   4.0973
  4.1074   4.1744   4.2057   4.2461   4.2762   4.3077   4.3715   4.4163
  4.4441   4.5532   4.7890   5.9968   6.0378   6.0752   6.1032   6.1374
  6.1972   6.6900   6.8214   7.5358   7.5694   7.6586   7.6605   7.7144
  7.7857   9.7294   9.8034  23.1762  23.7470  23.7576  23.8999  23.9093
 23.9831  25.7750  25.8564  26.1220  26.1529  26.5009  26.7617  27.8542
 27.9498  28.3372  28.3683  28.3951  28.4056  28.4322  28.4439  28.5229
 28.5293  28.5406  28.5424  28.5605  28.5638  28.5951  28.6342  28.6885
 28.7557  47.9513  48.0634 127.8796 127.9032 127.9323 127.9440 127.9598
127.9918 151.6500 151.7319 215.7169 215.8023 289.7312 289.7664 289.8533
289.8630 289.9371 290.00761020.75561020.89571901.81251901.8982
 --------------------------------------------------------------

          Ground-State Mulliken Net Atomic Charges

     Atom                 Charge (a.u.)
  ----------------------------------------
      1 C                    -0.343142
      2 C                    -0.016151
      3 C                    -0.146476
      4 C                    -0.268990
      5 C                     0.002059
      6 C                    -0.264583
      7 Cl                    0.642565
      8 Cl                    0.564982
      9 Br                   -0.150283
     10 Br                   -0.232624
     11 I                     0.106140
     12 I                     0.106503
  ----------------------------------------
  Sum of atomic charges =     0.000000

 -----------------------------------------------------------------
                    Cartesian Multipole Moments
 -----------------------------------------------------------------
    Charge (ESU x 10^10)
                -0.0000
    Dipole Moment (Debye)
         X       0.5509      Y      -0.0000      Z      -0.3978
       Tot       0.6795
    Quadrupole Moments (Debye-Ang)
        XX    -147.2796     XY      -0.0000     YY    -154.0440
        XZ      -1.2617     YZ       0.0000     ZZ    -145.9128
    Octopole Moments (Debye-Ang^2)
       XXX    -722.7805    XXY      -0.0000    XYY    -257.5399
       YYY      -0.0000    XXZ     -52.6795    XYZ      -0.0000
       YYZ     -46.9785    XZZ    -239.0770    YZZ      -0.0000
       ZZZ    -144.8385
    Hexadecapole Moments (Debye-Ang^3)
      XXXX   -5980.9148   XXXY      -0.0000   XXYY   -1114.2171
      XYYY      -0.0000   YYYY    -195.7642   XXXZ    -157.5380
      XXYZ      -0.0000   XYYZ     -39.7645   YYYZ       0.0000
      XXZZ   -1775.8245   XYZZ      -0.0000   YYZZ    -863.0562
      XZZZ    -119.6076   YZZZ       0.0000   ZZZZ   -4550.1692
 -----------------------------------------------------------------
 Calculating analytic gradient of the SCF energy
 Gradient of SCF Energy
            1           2           3           4           5           6
    1  -0.0018062  -0.0009317  -0.0003330  -0.0001077   0.0013273   0.0002417
    2   0.0000000  -0.0000000   0.0000000   0.0000000  -0.0000000   0.0000000
    3   0.0002333   0.0007172   0.0001837   0.0014464  -0.0006641  -0.0005454
            7           8           9          10          11          12
    1  -0.0004978   0.0002672  -0.0007763   0.0005878   0.0005140   0.0015146
    2   0.0000000  -0.0000000  -0.0000000   0.0000000   0.0000000   0.0000000
    3   0.0010177   0.0001875   0.0007144   0.0015233  -0.0025603  -0.0022537
 Max gradient component =       2.560E-03
 RMS gradient           =       8.955E-04
 Gradient time:  CPU 87.51 s  wall 21.99 s
 Geometry Optimization Parameters
   NAtoms,    NIC,     NZ,  NCons,   NDum,   NFix, NCnnct, MaxDiis
       12      78      12       0       0       0       0       0

 Cartesian Hessian Update
 Hessian updated using BFGS update


** GEOMETRY OPTIMIZATION IN DELOCALIZED INTERNAL COORDINATES **
   Searching for a Minimum

   Optimization Cycle:   3

                       Coordinates (Angstroms)
     ATOM                X               Y               Z
      1  C         0.0012180363    0.0000000000   -0.0017169892
      2  C        -0.0001678367    0.0000000000    1.4015838193
      3  C         1.2127450732    0.0000000000    2.1032620342
      4  C         2.4299029656    0.0000000000    1.4016255603
      5  C         2.4366114829    0.0000000000   -0.0078572450
      6  C         1.2156702204    0.0000000000   -0.7118649522
      7  Cl       -1.5283458577    0.0000000000   -0.8284732621
      8  Cl       -1.5096893614    0.0000000000    2.2611098193
      9  Br        1.1744349953    0.0000000000    4.0056386056
     10  Br        4.0579646231    0.0000000000    2.3911364984
     11  I         4.2964159932    0.0000000000   -1.0762285309
     12  I         1.1657744801    0.0000000000   -2.8515053575
   Point Group: c1    Number of degrees of freedom:    30


   Energy is -20136.419213395

 Hessian updated using BFGS update

 14 Hessian modes will be used to form the next step
  Hessian Eigenvalues:
     0.121026    0.124619    0.200092    0.201006    0.243515    0.249184
     0.324277    0.334839    0.381876    0.426348    0.436156    0.453823
     0.464583    0.571920

 Minimum search - taking simple RFO step
 Searching for Lamda that Minimizes Along All modes
 Value Taken    Lamda =  -0.00036134
 Step Taken.  Stepsize is  0.039663

                             Maximum     Tolerance    Cnvgd?
         Gradient           0.006287      0.000300      NO
         Displacement       0.020030      0.001200      NO
         Energy change     -0.000890      0.000001      NO


 New Cartesian Coordinates Obtained by Inverse Iteration

 Displacement from previous Coordinates is:  0.081283
 ----------------------------------------------------------------
             Standard Nuclear Orientation (Angstroms)
    I     Atom           X                Y                Z
 ----------------------------------------------------------------
    1      C       0.0024957392     0.0000000000    -0.0023515517
    2      C      -0.0003324511     0.0000000000     1.4006580800
    3      C       1.2129578240     0.0000000000     2.1020982218
    4      C       2.4270382167     0.0000000000     1.3987203767
    5      C       2.4317740659     0.0000000000    -0.0055602121
    6      C       1.2144572764     0.0000000000    -0.7087392445
    7      Cl     -1.5196674940     0.0000000000    -0.8428498044
    8      Cl     -1.5111852589     0.0000000000     2.2580933853
    9      Br      1.1856259865     0.0000000000     4.0025919002
   10      Br      4.0608755686     0.0000000000     2.3719998787
   11      I       4.2938243990     0.0000000000    -1.0506204938
   12      I       1.1546709418     0.0000000000    -2.8373305361
 ----------------------------------------------------------------
 Nuclear Repulsion Energy =        3445.26937865 hartrees
 There are      123 alpha and      123 beta electrons
 Applying Cartesian multipole field
    Component          Value
    ---------          -----
     (2,0,0)        1.00000E-11
     (0,2,0)        2.00000E-11
     (0,0,2)       -3.00000E-11
 Nucleus-field energy     =    -0.0000000837 hartrees
 Requested basis set is 6-311++G(d,p)
 There are 148 shells and 412 basis functions
 A cutoff of  1.0D-11 yielded   6754 shell pairs
 There are     58809 function pairs (     65227 Cartesian)
 Smallest overlap matrix eigenvalue = 3.35E-07

 Q-Chem warning in module stvman/mkSTV.C, line 318:

 Overlap eigenvalue is smaller than square root of threshold
 Use THRESH >= 12 to get rid of this warning

 Linear dependence detected in AO basis
 Tighter screening thresholds may be required for diffuse basis sets
 Use S2THRESH > 14 and THRESH = 14 in case of SCF convergence issues
 Number of orthogonalized atomic orbitals = 410
 Maximum deviation from orthogonality = 1.392E-10
 Guess MOs from SCF MO coefficient file

 -----------------------------------------------------------------------
  General SCF calculation program by
  Eric Jon Sundstrom, Paul Horn, Yuezhi Mao, Dmitri Zuev, Alec White,
  David Stuck, Shaama M.S., Shane Yost, Joonho Lee, David Small,
  Daniel Levine, Susi Lehtola, Hugh Burton, Evgeny Epifanovsky,
  Bang C. Huynh
 -----------------------------------------------------------------------
 Exchange:     0.2000 Hartree-Fock + 0.0800 Slater + 0.7200 B88
 Correlation:  0.1900 VWN1RPA + 0.8100 LYP
 Using SG-1 standard quadrature grid
 using 4 threads for integral computing
 -------------------------------------------------------
 OpenMP Integral computing Module                
 Release: version 2.0, May 2017, Q-Chem Inc. Pleasanton 
 -------------------------------------------------------
 A restricted SCF calculation will be
 performed using DIIS
 SCF converges when DIIS error is below 1.0e-08
 ---------------------------------------
  Cycle       Energy         DIIS error
 ---------------------------------------
    1  -20136.4190614130      1.28e-04  
    2  -20136.4192233275      5.64e-05  
    3  -20136.4190811439      9.59e-05  
    4  -20136.4192953970      8.53e-06  
    5  -20136.4192971129      2.21e-06  
    6  -20136.4192971854      1.29e-06  
    7  -20136.4192972206      3.57e-07  
    8  -20136.4192972235      1.16e-07  
    9  -20136.4192972228      4.28e-08  
   10  -20136.4192972230      1.39e-08  
   11  -20136.4192972241      8.80e-09  Convergence criterion met
 ---------------------------------------
 SCF time:   CPU 211.50s  wall 56.00s 
 SCF   energy in the final basis set =   -20136.4192972241
 Total energy in the final basis set =   -20136.4192972241

 --------------------------------------------------------------

                    Orbital Energies (a.u.)
 --------------------------------------------------------------

 Alpha MOs
 -- Occupied --
*****************-482.8573-482.8566-176.3205-176.3197-165.7243-165.7236
********-165.7219-165.7214-165.7212-101.5835-101.5832 -62.5102 -62.5095
-56.3309 -56.3302 -56.3268 -56.3264 -56.3261 -56.3257 -35.8169 -35.8162
-31.3104 -31.3097 -31.3041 -31.3036 -31.3034 -31.3029 -22.9608 -22.9601
-22.9594 -22.9591 -22.9587 -22.9584 -22.9547 -22.9546 -22.9539 -22.9539
-10.2886 -10.2881 -10.2826 -10.2819 -10.2736 -10.2730  -9.4983  -9.4981
 -8.7190  -8.7184  -7.2633  -7.2631  -7.2532  -7.2530  -7.2521  -7.2520
 -6.5514  -6.5506  -6.5375  -6.5369  -6.5363  -6.5358  -6.3663  -6.3656
 -4.7793  -4.7786  -4.7640  -4.7633  -4.7630  -4.7624  -2.6622  -2.6613
 -2.6584  -2.6578  -2.6576  -2.6569  -2.6464  -2.6464  -2.6460  -2.6458
 -2.0450  -2.0442  -2.0404  -2.0398  -2.0398  -2.0391  -2.0265  -2.0264
 -2.0258  -2.0257  -0.9609  -0.9026  -0.8933  -0.8419  -0.8265  -0.7770
 -0.7545  -0.6910  -0.6763  -0.6230  -0.6102  -0.5546  -0.5179  -0.4767
 -0.4670  -0.4550  -0.4374  -0.4031  -0.3994  -0.3887  -0.3872  -0.3609
 -0.3473  -0.3468  -0.3368  -0.3314  -0.3056  -0.3038  -0.2959  -0.2923
 -0.2656  -0.2623  -0.2524
 -- Virtual --
 -0.1070  -0.0712  -0.0686  -0.0530  -0.0418  -0.0170  -0.0048   0.0060
  0.0170   0.0300   0.0305   0.0427   0.0491   0.0594   0.0608   0.0665
  0.0668   0.0732   0.0732   0.0800   0.0877   0.0923   0.0926   0.1021
  0.1021   0.1042   0.1206   0.1209   0.1294   0.1399   0.1531   0.1561
  0.1588   0.1593   0.1642   0.1740   0.1801   0.1826   0.1964   0.2063
  0.2080   0.2109   0.2113   0.2206   0.2225   0.2258   0.2408   0.2446
  0.2518   0.2574   0.2661   0.2827   0.2831   0.2848   0.3011   0.3328
  0.3445   0.3652   0.3736   0.3879   0.3955   0.3968   0.3989   0.4129
  0.4162   0.4204   0.4321   0.4345   0.4362   0.4452   0.4541   0.4601
  0.4674   0.4778   0.4887   0.4916   0.4975   0.5014   0.5047   0.5110
  0.5147   0.5248   0.5386   0.5518   0.5535   0.5664   0.5672   0.5741
  0.5762   0.5982   0.6046   0.6067   0.6287   0.6410   0.6677   0.6698
  0.6984   0.7122   0.7204   0.7430   0.7532   0.7612   0.7716   0.7780
  0.7798   0.8055   0.8154   0.8279   0.8403   0.8416   0.8441   0.8562
  0.8599   0.8829   0.9215   0.9260   0.9293   0.9411   0.9441   0.9673
  0.9780   1.0034   1.0440   1.0608   1.0802   1.0992   1.1169   1.1520
  1.1922   1.2119   1.2144   1.2144   1.2616   1.2633   1.2724   1.3402
  1.3455   1.3743   1.3758   1.4105   1.4245   1.4562   1.4652   1.4679
  1.5280   1.5436   1.5754   1.6259   1.7244   1.7291   1.7569   1.7645
  1.8139   1.8218   1.8418   1.8442   1.9081   1.9861   2.0124   2.0415
  2.0484   2.1082   2.1200   2.1738   2.2116   2.2281   2.2354   2.2501
  2.2632   2.2743   2.2776   2.3204   2.3322   2.4113   2.4356   2.4754
  2.5291   2.5700   2.5918   2.7053   2.7198   2.8253   2.8268   2.8310
  2.8929   2.9863   3.0402   3.0568   3.0662   3.1664   3.1953   3.3953
  3.4278   3.6388   3.8160   3.8301   3.9460   3.9650   3.9831   3.9860
  3.9888   3.9976   4.0279   4.0338   4.0493   4.0509   4.0708   4.1001
  4.1085   4.1754   4.2080   4.2481   4.2778   4.3095   4.3715   4.4187
  4.4454   4.5596   4.7944   5.9979   6.0389   6.0802   6.1061   6.1384
  6.2000   6.6921   6.8226   7.5359   7.5696   7.6589   7.6610   7.7154
  7.7873   9.7308   9.8024  23.1761  23.7523  23.7644  23.9087  23.9181
 23.9934  25.7746  25.8569  26.1259  26.1497  26.5027  26.7637  27.8568
 27.9538  28.3382  28.3693  28.3985  28.4084  28.4344  28.4445  28.5234
 28.5295  28.5415  28.5436  28.5605  28.5649  28.5969  28.6350  28.6901
 28.7582  47.9527  48.0643 127.8805 127.9041 127.9353 127.9459 127.9606
127.9934 151.6523 151.7356 215.7185 215.8011 289.7314 289.7668 289.8538
289.8634 289.9383 290.00921020.75741020.89671901.81501901.9020
 --------------------------------------------------------------

          Ground-State Mulliken Net Atomic Charges

     Atom                 Charge (a.u.)
  ----------------------------------------
      1 C                    -0.350247
      2 C                     0.020215
      3 C                    -0.152008
      4 C                    -0.263906
      5 C                    -0.019345
      6 C                    -0.267486
      7 Cl                    0.643848
      8 Cl                    0.564562
      9 Br                   -0.149736
     10 Br                   -0.236362
     11 I                     0.104934
     12 I                     0.105531
  ----------------------------------------
  Sum of atomic charges =     0.000000

 -----------------------------------------------------------------
                    Cartesian Multipole Moments
 -----------------------------------------------------------------
    Charge (ESU x 10^10)
                -0.0000
    Dipole Moment (Debye)
         X       0.5604      Y      -0.0000      Z      -0.3800
       Tot       0.6771
    Quadrupole Moments (Debye-Ang)
        XX    -147.1580     XY      -0.0000     YY    -153.9698
        XZ      -1.0031     YZ      -0.0000     ZZ    -146.0970
    Octopole Moments (Debye-Ang^2)
       XXX    -721.0765    XXY      -0.0000    XYY    -257.2899
       YYY      -0.0000    XXZ     -52.3158    XYZ      -0.0000
       YYZ     -47.4876    XZZ    -239.9767    YZZ       0.0000
       ZZZ    -146.1172
    Hexadecapole Moments (Debye-Ang^3)
      XXXX   -5965.6761   XXXY      -0.0000   XXYY   -1112.7312
      XYYY      -0.0000   YYYY    -195.5846   XXXZ    -165.5646
      XXYZ      -0.0000   XYYZ     -43.8720   YYYZ      -0.0000
      XXZZ   -1773.4446   XYZZ      -0.0000   YYZZ    -856.9526
      XZZZ    -128.9343   YZZZ       0.0000   ZZZZ   -4519.9396
 -----------------------------------------------------------------
 Calculating analytic gradient of the SCF energy
 Gradient of SCF Energy
            1           2           3           4           5           6
    1   0.0001947  -0.0003116   0.0005486  -0.0002099  -0.0002385   0.0003574
    2   0.0000000  -0.0000000   0.0000000   0.0000000  -0.0000000   0.0000000
    3  -0.0008246   0.0003201  -0.0001053  -0.0006296   0.0002530   0.0007527
            7           8           9          10          11          12
    1   0.0006786   0.0000498   0.0000259   0.0001321  -0.0008121  -0.0004150
    2   0.0000000  -0.0000000  -0.0000000   0.0000000  -0.0000000   0.0000000
    3  -0.0009027   0.0000899   0.0000326  -0.0012336   0.0014236   0.0008239
 Max gradient component =       1.424E-03
 RMS gradient           =       4.958E-04
 Gradient time:  CPU 87.74 s  wall 22.05 s
 Geometry Optimization Parameters
   NAtoms,    NIC,     NZ,  NCons,   NDum,   NFix, NCnnct, MaxDiis
       12      78      12       0       0       0       0       0

 Cartesian Hessian Update
 Hessian updated using BFGS update


** GEOMETRY OPTIMIZATION IN DELOCALIZED INTERNAL COORDINATES **
   Searching for a Minimum

   Optimization Cycle:   4

                       Coordinates (Angstroms)
     ATOM                X               Y               Z
      1  C         0.0024957392    0.0000000000   -0.0023515517
      2  C        -0.0003324511    0.0000000000    1.4006580800
      3  C         1.2129578240    0.0000000000    2.1020982218
      4  C         2.4270382167    0.0000000000    1.3987203767
      5  C         2.4317740659    0.0000000000   -0.0055602121
      6  C         1.2144572764    0.0000000000   -0.7087392445
      7  Cl       -1.5196674940    0.0000000000   -0.8428498044
      8  Cl       -1.5111852589    0.0000000000    2.2580933853
      9  Br        1.1856259865    0.0000000000    4.0025919002
     10  Br        4.0608755686    0.0000000000    2.3719998787
     11  I         4.2938243990    0.0000000000   -1.0506204938
     12  I         1.1546709418    0.0000000000   -2.8373305361
   Point Group: c1    Number of degrees of freedom:    30


   Energy is -20136.419297224

 Hessian updated using BFGS update

 16 Hessian modes will be used to form the next step
  Hessian Eigenvalues:
     0.122778    0.131406    0.199443    0.201286    0.246384    0.249463
     0.278948    0.324589    0.334814    0.419327    0.429397    0.443329
     0.463317    0.464865    0.493290    0.602251

 Minimum search - taking simple RFO step
 Searching for Lamda that Minimizes Along All modes
 Value Taken    Lamda =  -0.00008465
 Step Taken.  Stepsize is  0.015071

                             Maximum     Tolerance    Cnvgd?
         Gradient           0.003331      0.000300      NO
         Displacement       0.006912      0.001200      NO
         Energy change     -0.000084      0.000001      NO


 New Cartesian Coordinates Obtained by Inverse Iteration

 Displacement from previous Coordinates is:  0.034269
 ----------------------------------------------------------------
             Standard Nuclear Orientation (Angstroms)
    I     Atom           X                Y                Z
 ----------------------------------------------------------------
    1      C       0.0029086162     0.0000000000    -0.0021674606
    2      C       0.0007219144     0.0000000000     1.3999988940
    3      C       1.2132302183     0.0000000000     2.1014227552
    4      C       2.4280445751     0.0000000000     1.3990609611
    5      C       2.4337992527     0.0000000000    -0.0070916177
    6      C       1.2149329304     0.0000000000    -0.7105373197
    7      Cl     -1.5237773705     0.0000000000    -0.8347085713
    8      Cl     -1.5108103356     0.0000000000     2.2562449532
    9      Br      1.1846475361     0.0000000000     4.0018274378
   10      Br      4.0565555734     0.0000000000     2.3827934215
   11      I       4.2968033608     0.0000000000    -1.0587584096
   12      I       1.1554785428     0.0000000000    -2.8413750437
 ----------------------------------------------------------------
 Nuclear Repulsion Energy =        3442.29068964 hartrees
 There are      123 alpha and      123 beta electrons
 Applying Cartesian multipole field
    Component          Value
    ---------          -----
     (2,0,0)        1.00000E-11
     (0,2,0)        2.00000E-11
     (0,0,2)       -3.00000E-11
 Nucleus-field energy     =    -0.0000000840 hartrees
 Requested basis set is 6-311++G(d,p)
 There are 148 shells and 412 basis functions
 A cutoff of  1.0D-11 yielded   6754 shell pairs
 There are     58793 function pairs (     65207 Cartesian)
 Smallest overlap matrix eigenvalue = 3.36E-07

 Q-Chem warning in module stvman/mkSTV.C, line 318:

 Overlap eigenvalue is smaller than square root of threshold
 Use THRESH >= 12 to get rid of this warning

 Linear dependence detected in AO basis
 Tighter screening thresholds may be required for diffuse basis sets
 Use S2THRESH > 14 and THRESH = 14 in case of SCF convergence issues
 Number of orthogonalized atomic orbitals = 410
 Maximum deviation from orthogonality = 1.317E-10
 Guess MOs from SCF MO coefficient file

 -----------------------------------------------------------------------
  General SCF calculation program by
  Eric Jon Sundstrom, Paul Horn, Yuezhi Mao, Dmitri Zuev, Alec White,
  David Stuck, Shaama M.S., Shane Yost, Joonho Lee, David Small,
  Daniel Levine, Susi Lehtola, Hugh Burton, Evgeny Epifanovsky,
  Bang C. Huynh
 -----------------------------------------------------------------------
 Exchange:     0.2000 Hartree-Fock + 0.0800 Slater + 0.7200 B88
 Correlation:  0.1900 VWN1RPA + 0.8100 LYP
 Using SG-1 standard quadrature grid
 using 4 threads for integral computing
 -------------------------------------------------------
 OpenMP Integral computing Module                
 Release: version 2.0, May 2017, Q-Chem Inc. Pleasanton 
 -------------------------------------------------------
 A restricted SCF calculation will be
 performed using DIIS
 SCF converges when DIIS error is below 1.0e-08
 ---------------------------------------
  Cycle       Energy         DIIS error
 ---------------------------------------
    1  -20136.4192841792      5.80e-05  
    2  -20136.4193253314      2.12e-05  
    3  -20136.4192989166      3.98e-05  
    4  -20136.4193353527      3.31e-06  
    5  -20136.4193355981      8.45e-07  
    6  -20136.4193356062      5.57e-07  
    7  -20136.4193356119      1.30e-07  
    8  -20136.4193356132      4.67e-08  
    9  -20136.4193356125      1.24e-08  
   10  -20136.4193356119      6.49e-09  Convergence criterion met
 ---------------------------------------
 SCF time:   CPU 192.17s  wall 51.00s 
 SCF   energy in the final basis set =   -20136.4193356119
 Total energy in the final basis set =   -20136.4193356119

 --------------------------------------------------------------

                    Orbital Energies (a.u.)
 --------------------------------------------------------------

 Alpha MOs
 -- Occupied --
*****************-482.8573-482.8566-176.3206-176.3199-165.7245-165.7238
********-165.7220-165.7216-165.7214-101.5834-101.5832 -62.5101 -62.5095
-56.3309 -56.3302 -56.3267 -56.3263 -56.3261 -56.3257 -35.8171 -35.8164
-31.3106 -31.3099 -31.3043 -31.3037 -31.3036 -31.3031 -22.9610 -22.9603
-22.9596 -22.9592 -22.9589 -22.9585 -22.9548 -22.9548 -22.9541 -22.9541
-10.2886 -10.2880 -10.2829 -10.2819 -10.2742 -10.2735  -9.4982  -9.4980
 -8.7190  -8.7184  -7.2632  -7.2630  -7.2531  -7.2529  -7.2520  -7.2519
 -6.5514  -6.5506  -6.5375  -6.5369  -6.5363  -6.5358  -6.3664  -6.3658
 -4.7795  -4.7788  -4.7641  -4.7635  -4.7632  -4.7625  -2.6621  -2.6613
 -2.6584  -2.6578  -2.6575  -2.6569  -2.6464  -2.6463  -2.6459  -2.6458
 -2.0452  -2.0443  -2.0405  -2.0400  -2.0399  -2.0392  -2.0266  -2.0265
 -2.0259  -2.0258  -0.9609  -0.9024  -0.8929  -0.8418  -0.8262  -0.7769
 -0.7544  -0.6907  -0.6762  -0.6230  -0.6103  -0.5543  -0.5178  -0.4767
 -0.4669  -0.4548  -0.4373  -0.4030  -0.3993  -0.3885  -0.3872  -0.3611
 -0.3472  -0.3466  -0.3363  -0.3313  -0.3055  -0.3038  -0.2959  -0.2924
 -0.2656  -0.2624  -0.2528
 -- Virtual --
 -0.1075  -0.0713  -0.0687  -0.0533  -0.0424  -0.0175  -0.0047   0.0059
  0.0172   0.0300   0.0305   0.0427   0.0491   0.0594   0.0609   0.0666
  0.0668   0.0731   0.0731   0.0799   0.0878   0.0925   0.0926   0.1021
  0.1022   0.1043   0.1205   0.1209   0.1294   0.1398   0.1531   0.1561
  0.1588   0.1596   0.1643   0.1739   0.1795   0.1822   0.1963   0.2060
  0.2075   0.2109   0.2112   0.2205   0.2227   0.2258   0.2405   0.2447
  0.2516   0.2572   0.2661   0.2825   0.2826   0.2848   0.3008   0.3329
  0.3444   0.3661   0.3738   0.3878   0.3956   0.3961   0.3993   0.4131
  0.4154   0.4204   0.4317   0.4345   0.4361   0.4451   0.4542   0.4601
  0.4674   0.4771   0.4887   0.4916   0.4976   0.5012   0.5038   0.5110
  0.5147   0.5254   0.5381   0.5515   0.5534   0.5657   0.5678   0.5743
  0.5761   0.5966   0.6045   0.6055   0.6289   0.6410   0.6676   0.6692
  0.6981   0.7114   0.7196   0.7431   0.7527   0.7605   0.7717   0.7769
  0.7800   0.8055   0.8152   0.8283   0.8404   0.8416   0.8440   0.8561
  0.8598   0.8832   0.9213   0.9260   0.9297   0.9411   0.9442   0.9672
  0.9773   1.0034   1.0438   1.0609   1.0797   1.0986   1.1167   1.1519
  1.1919   1.2114   1.2140   1.2154   1.2618   1.2635   1.2723   1.3397
  1.3452   1.3733   1.3754   1.4084   1.4237   1.4557   1.4643   1.4673
  1.5275   1.5430   1.5751   1.6254   1.7241   1.7288   1.7563   1.7639
  1.8137   1.8218   1.8414   1.8438   1.9078   1.9862   2.0119   2.0413
  2.0480   2.1084   2.1197   2.1733   2.2113   2.2283   2.2354   2.2493
  2.2624   2.2739   2.2775   2.3203   2.3316   2.4105   2.4355   2.4756
  2.5289   2.5697   2.5916   2.7053   2.7195   2.8251   2.8267   2.8305
  2.8927   2.9858   3.0396   3.0558   3.0661   3.1657   3.1947   3.3945
  3.4273   3.6378   3.8153   3.8294   3.9461   3.9649   3.9835   3.9855
  3.9888   3.9975   4.0280   4.0335   4.0479   4.0506   4.0718   4.0992
  4.1083   4.1749   4.2072   4.2473   4.2775   4.3089   4.3718   4.4177
  4.4448   4.5576   4.7931   5.9975   6.0384   6.0791   6.1052   6.1377
  6.1988   6.6913   6.8229   7.5359   7.5695   7.6595   7.6613   7.7142
  7.7872   9.7299   9.8033  23.1761  23.7511  23.7630  23.9074  23.9160
 23.9910  25.7751  25.8567  26.1239  26.1522  26.5021  26.7635  27.8558
 27.9526  28.3379  28.3689  28.3976  28.4077  28.4336  28.4440  28.5233
 28.5293  28.5412  28.5434  28.5602  28.5645  28.5963  28.6344  28.6895
 28.7574  47.9522  48.0646 127.8802 127.9038 127.9346 127.9453 127.9601
127.9927 151.6514 151.7344 215.7174 215.8023 289.7315 289.7667 289.8539
289.8639 289.9376 290.00911020.75661020.89721901.81401901.9008
 --------------------------------------------------------------

          Ground-State Mulliken Net Atomic Charges

     Atom                 Charge (a.u.)
  ----------------------------------------
      1 C                    -0.346640
      2 C                     0.008883
      3 C                    -0.154140
      4 C                    -0.265176
      5 C                    -0.006062
      6 C                    -0.271352
      7 Cl                    0.643818
      8 Cl                    0.564596
      9 Br                   -0.150172
     10 Br                   -0.235080
     11 I                     0.105386
     12 I                     0.105940
  ----------------------------------------
  Sum of atomic charges =     0.000000

 -----------------------------------------------------------------
                    Cartesian Multipole Moments
 -----------------------------------------------------------------
    Charge (ESU x 10^10)
                -0.0000
    Dipole Moment (Debye)
         X       0.5578      Y      -0.0000      Z      -0.3838
       Tot       0.6771
    Quadrupole Moments (Debye-Ang)
        XX    -147.2064     XY       0.0000     YY    -153.9886
        XZ      -1.0474     YZ      -0.0000     ZZ    -146.0223
    Octopole Moments (Debye-Ang^2)
       XXX    -721.6965    XXY       0.0000    XYY    -257.3365
       YYY      -0.0000    XXZ     -52.4004    XYZ      -0.0000
       YYZ     -47.3703    XZZ    -239.4706    YZZ      -0.0000
       ZZZ    -145.7625
    Hexadecapole Moments (Debye-Ang^3)
      XXXX   -5971.5122   XXXY       0.0000   XXYY   -1113.2660
      XYYY       0.0000   YYYY    -195.6296   XXXZ    -164.6619
      XXYZ      -0.0000   XYYZ     -43.0403   YYYZ      -0.0000
      XXZZ   -1773.5666   XYZZ      -0.0000   YYZZ    -858.6399
      XZZZ    -125.9431   YZZZ      -0.0000   ZZZZ   -4528.0237
 -----------------------------------------------------------------
 Calculating analytic gradient of the SCF energy
 Gradient of SCF Energy
            1           2           3           4           5           6
    1  -0.0001338  -0.0000958   0.0002330  -0.0002930   0.0001566   0.0000754
    2  -0.0000000   0.0000000  -0.0000000  -0.0000000   0.0000000  -0.0000000
    3  -0.0000835  -0.0000236  -0.0001663   0.0002510  -0.0001561   0.0001604
            7           8           9          10          11          12
    1   0.0001062  -0.0000081   0.0002195  -0.0002130  -0.0000361  -0.0000109
    2   0.0000000  -0.0000000   0.0000000  -0.0000000  -0.0000000   0.0000000
    3   0.0001426  -0.0002744  -0.0000949   0.0002004  -0.0000039   0.0000482
 Max gradient component =       2.930E-04
 RMS gradient           =       1.290E-04
 Gradient time:  CPU 87.81 s  wall 22.07 s
 Geometry Optimization Parameters
   NAtoms,    NIC,     NZ,  NCons,   NDum,   NFix, NCnnct, MaxDiis
       12      78      12       0       0       0       0       0

 Cartesian Hessian Update
 Hessian updated using BFGS update


** GEOMETRY OPTIMIZATION IN DELOCALIZED INTERNAL COORDINATES **
   Searching for a Minimum

   Optimization Cycle:   5

                       Coordinates (Angstroms)
     ATOM                X               Y               Z
      1  C         0.0029086162    0.0000000000   -0.0021674606
      2  C         0.0007219144    0.0000000000    1.3999988940
      3  C         1.2132302183    0.0000000000    2.1014227552
      4  C         2.4280445751    0.0000000000    1.3990609611
      5  C         2.4337992527    0.0000000000   -0.0070916177
      6  C         1.2149329304    0.0000000000   -0.7105373197
      7  Cl       -1.5237773705    0.0000000000   -0.8347085713
      8  Cl       -1.5108103356    0.0000000000    2.2562449532
      9  Br        1.1846475361    0.0000000000    4.0018274378
     10  Br        4.0565555734    0.0000000000    2.3827934215
     11  I         4.2968033608    0.0000000000   -1.0587584096
     12  I         1.1554785428    0.0000000000   -2.8413750437
   Point Group: c1    Number of degrees of freedom:    30


   Energy is -20136.419335612

 Hessian updated using BFGS update

 17 Hessian modes will be used to form the next step
  Hessian Eigenvalues:
     0.122161    0.126540    0.199161    0.201105    0.242762    0.248371
     0.249573    0.305630    0.326873    0.334819    0.421539    0.428715
     0.446500    0.453355    0.464663    0.520769    0.608804

 Minimum search - taking simple RFO step
 Searching for Lamda that Minimizes Along All modes
 Value Taken    Lamda =  -0.00000505
 Step Taken.  Stepsize is  0.004278

                             Maximum     Tolerance    Cnvgd?
         Gradient           0.000906      0.000300      NO
         Displacement       0.002684      0.001200      NO
         Energy change     -0.000038      0.000001      NO


 New Cartesian Coordinates Obtained by Inverse Iteration

 Displacement from previous Coordinates is:  0.010211
 ----------------------------------------------------------------
             Standard Nuclear Orientation (Angstroms)
    I     Atom           X                Y                Z
 ----------------------------------------------------------------
    1      C       0.0027554119     0.0000000000    -0.0021829208
    2      C       0.0008094915     0.0000000000     1.4002140231
    3      C       1.2130928736     0.0000000000     2.1018247029
    4      C       2.4283663980     0.0000000000     1.3991381628
    5      C       2.4335966181     0.0000000000    -0.0070403169
    6      C       1.2147797688     0.0000000000    -0.7108466518
    7      Cl     -1.5240579156     0.0000000000    -0.8350441939
    8      Cl     -1.5099027582     0.0000000000     2.2583256651
    9      Br      1.1809950330     0.0000000000     4.0024416705
   10      Br      4.0584922456     0.0000000000     2.3807531597
   11      I       4.2972624017     0.0000000000    -1.0586509265
   12      I       1.1563452458     0.0000000000    -2.8422223742
 ----------------------------------------------------------------
 Nuclear Repulsion Energy =        3441.76545622 hartrees
 There are      123 alpha and      123 beta electrons
 Applying Cartesian multipole field
    Component          Value
    ---------          -----
     (2,0,0)        1.00000E-11
     (0,2,0)        2.00000E-11
     (0,0,2)       -3.00000E-11
 Nucleus-field energy     =    -0.0000000840 hartrees
 Requested basis set is 6-311++G(d,p)
 There are 148 shells and 412 basis functions
 A cutoff of  1.0D-11 yielded   6754 shell pairs
 There are     58793 function pairs (     65207 Cartesian)
 Smallest overlap matrix eigenvalue = 3.37E-07

 Q-Chem warning in module stvman/mkSTV.C, line 318:

 Overlap eigenvalue is smaller than square root of threshold
 Use THRESH >= 12 to get rid of this warning

 Linear dependence detected in AO basis
 Tighter screening thresholds may be required for diffuse basis sets
 Use S2THRESH > 14 and THRESH = 14 in case of SCF convergence issues
 Number of orthogonalized atomic orbitals = 410
 Maximum deviation from orthogonality = 1.324E-10
 Guess MOs from SCF MO coefficient file

 -----------------------------------------------------------------------
  General SCF calculation program by
  Eric Jon Sundstrom, Paul Horn, Yuezhi Mao, Dmitri Zuev, Alec White,
  David Stuck, Shaama M.S., Shane Yost, Joonho Lee, David Small,
  Daniel Levine, Susi Lehtola, Hugh Burton, Evgeny Epifanovsky,
  Bang C. Huynh
 -----------------------------------------------------------------------
 Exchange:     0.2000 Hartree-Fock + 0.0800 Slater + 0.7200 B88
 Correlation:  0.1900 VWN1RPA + 0.8100 LYP
 Using SG-1 standard quadrature grid
 using 4 threads for integral computing
 -------------------------------------------------------
 OpenMP Integral computing Module                
 Release: version 2.0, May 2017, Q-Chem Inc. Pleasanton 
 -------------------------------------------------------
 A restricted SCF calculation will be
 performed using DIIS
 SCF converges when DIIS error is below 1.0e-08
 ---------------------------------------
  Cycle       Energy         DIIS error
 ---------------------------------------
    1  -20136.4193323183      1.62e-05  
    2  -20136.4193361573      3.80e-06  
    3  -20136.4193354869      6.56e-06  
    4  -20136.4193364486      1.24e-06  
    5  -20136.4193364827      3.92e-07  
    6  -20136.4193364857      1.59e-07  
    7  -20136.4193364858      5.74e-08  
    8  -20136.4193364869      1.41e-08  
    9  -20136.4193364867      4.67e-09  Convergence criterion met
 ---------------------------------------
 SCF time:   CPU 172.07s  wall 45.00s 
 SCF   energy in the final basis set =   -20136.4193364867
 Total energy in the final basis set =   -20136.4193364867

 --------------------------------------------------------------

                    Orbital Energies (a.u.)
 --------------------------------------------------------------

 Alpha MOs
 -- Occupied --
*****************-482.8573-482.8566-176.3206-176.3199-165.7245-165.7238
********-165.7221-165.7215-165.7213-101.5834-101.5832 -62.5102 -62.5095
-56.3309 -56.3303 -56.3268 -56.3263 -56.3261 -56.3257 -35.8171 -35.8164
-31.3106 -31.3099 -31.3043 -31.3038 -31.3036 -31.3030 -22.9610 -22.9603
-22.9596 -22.9593 -22.9589 -22.9585 -22.9548 -22.9548 -22.9541 -22.9541
-10.2887 -10.2881 -10.2830 -10.2820 -10.2743 -10.2735  -9.4982  -9.4981
 -8.7190  -8.7184  -7.2632  -7.2630  -7.2531  -7.2529  -7.2520  -7.2519
 -6.5514  -6.5507  -6.5375  -6.5369  -6.5363  -6.5359  -6.3665  -6.3658
 -4.7795  -4.7788  -4.7641  -4.7634  -4.7632  -4.7625  -2.6621  -2.6613
 -2.6584  -2.6578  -2.6575  -2.6569  -2.6464  -2.6464  -2.6460  -2.6458
 -2.0452  -2.0443  -2.0406  -2.0400  -2.0399  -2.0392  -2.0266  -2.0265
 -2.0259  -2.0258  -0.9608  -0.9023  -0.8929  -0.8417  -0.8263  -0.7769
 -0.7543  -0.6906  -0.6762  -0.6230  -0.6103  -0.5542  -0.5178  -0.4766
 -0.4669  -0.4547  -0.4373  -0.4030  -0.3992  -0.3885  -0.3871  -0.3611
 -0.3471  -0.3466  -0.3363  -0.3313  -0.3055  -0.3039  -0.2959  -0.2925
 -0.2656  -0.2625  -0.2528
 -- Virtual --
 -0.1076  -0.0713  -0.0687  -0.0534  -0.0425  -0.0176  -0.0047   0.0059
  0.0172   0.0300   0.0305   0.0427   0.0491   0.0594   0.0608   0.0665
  0.0667   0.0731   0.0731   0.0799   0.0878   0.0924   0.0926   0.1021
  0.1022   0.1042   0.1205   0.1209   0.1294   0.1398   0.1531   0.1561
  0.1588   0.1596   0.1643   0.1739   0.1795   0.1823   0.1963   0.2060
  0.2075   0.2109   0.2111   0.2205   0.2227   0.2258   0.2405   0.2447
  0.2516   0.2572   0.2660   0.2825   0.2826   0.2847   0.3008   0.3328
  0.3444   0.3661   0.3738   0.3878   0.3956   0.3962   0.3992   0.4130
  0.4153   0.4204   0.4317   0.4344   0.4361   0.4451   0.4541   0.4601
  0.4673   0.4773   0.4887   0.4916   0.4978   0.5012   0.5040   0.5110
  0.5147   0.5249   0.5381   0.5515   0.5535   0.5657   0.5674   0.5742
  0.5762   0.5966   0.6045   0.6053   0.6288   0.6409   0.6669   0.6692
  0.6979   0.7114   0.7194   0.7431   0.7527   0.7604   0.7717   0.7768
  0.7800   0.8055   0.8152   0.8283   0.8403   0.8417   0.8440   0.8559
  0.8598   0.8832   0.9213   0.9260   0.9297   0.9410   0.9440   0.9672
  0.9772   1.0032   1.0435   1.0609   1.0797   1.0985   1.1166   1.1518
  1.1923   1.2113   1.2139   1.2150   1.2616   1.2633   1.2722   1.3397
  1.3450   1.3732   1.3753   1.4086   1.4236   1.4554   1.4643   1.4671
  1.5273   1.5429   1.5749   1.6252   1.7241   1.7286   1.7560   1.7639
  1.8136   1.8216   1.8414   1.8435   1.9076   1.9861   2.0117   2.0413
  2.0478   2.1080   2.1196   2.1734   2.2109   2.2282   2.2353   2.2491
  2.2625   2.2736   2.2775   2.3200   2.3314   2.4105   2.4353   2.4754
  2.5288   2.5696   2.5915   2.7052   2.7195   2.8250   2.8266   2.8302
  2.8926   2.9857   3.0395   3.0554   3.0658   3.1656   3.1943   3.3943
  3.4269   3.6374   3.8152   3.8290   3.9460   3.9649   3.9834   3.9857
  3.9887   3.9973   4.0279   4.0334   4.0482   4.0506   4.0712   4.0992
  4.1081   4.1748   4.2072   4.2473   4.2773   4.3089   4.3716   4.4177
  4.4449   4.5573   4.7928   5.9975   6.0384   6.0790   6.1050   6.1376
  6.1985   6.6914   6.8224   7.5358   7.5695   7.6591   7.6610   7.7149
  7.7869   9.7300   9.8030  23.1760  23.7507  23.7626  23.9068  23.9154
 23.9902  25.7750  25.8567  26.1241  26.1519  26.5020  26.7630  27.8556
 27.9524  28.3379  28.3689  28.3975  28.4076  28.4335  28.4439  28.5233
 28.5293  28.5411  28.5433  28.5602  28.5645  28.5963  28.6344  28.6894
 28.7573  47.9523  48.0641 127.8802 127.9037 127.9345 127.9452 127.9600
127.9925 151.6513 151.7342 215.7175 215.8019 289.7314 289.7666 289.8538
289.8635 289.9379 290.00881020.75681020.89661901.81391901.9006
 --------------------------------------------------------------

          Ground-State Mulliken Net Atomic Charges

     Atom                 Charge (a.u.)
  ----------------------------------------
      1 C                    -0.343861
      2 C                     0.004247
      3 C                    -0.151641
      4 C                    -0.264548
      5 C                    -0.008440
      6 C                    -0.270183
      7 Cl                    0.643393
      8 Cl                    0.564633
      9 Br                   -0.150196
     10 Br                   -0.234795
     11 I                     0.105288
     12 I                     0.106103
  ----------------------------------------
  Sum of atomic charges =     0.000000

 -----------------------------------------------------------------
                    Cartesian Multipole Moments
 -----------------------------------------------------------------
    Charge (ESU x 10^10)
                -0.0000
    Dipole Moment (Debye)
         X       0.5579      Y      -0.0000      Z      -0.3843
       Tot       0.6775
    Quadrupole Moments (Debye-Ang)
        XX    -147.2054     XY      -0.0000     YY    -153.9941
        XZ      -1.0710     YZ      -0.0000     ZZ    -146.0202
    Octopole Moments (Debye-Ang^2)
       XXX    -721.6009    XXY      -0.0000    XYY    -257.3584
       YYY      -0.0000    XXZ     -52.4113    XYZ       0.0000
       YYZ     -47.3507    XZZ    -239.6352    YZZ      -0.0000
       ZZZ    -145.7468
    Hexadecapole Moments (Debye-Ang^3)
      XXXX   -5972.2423   XXXY      -0.0000   XXYY   -1113.5722
      XYYY      -0.0000   YYYY    -195.6427   XXXZ    -163.2741
      XXYZ       0.0000   XYYZ     -42.6297   YYYZ      -0.0000
      XXZZ   -1774.4332   XYZZ       0.0000   YYZZ    -858.8418
      XZZZ    -125.7558   YZZZ      -0.0000   ZZZZ   -4528.9642
 -----------------------------------------------------------------
 Calculating analytic gradient of the SCF energy
 Gradient of SCF Energy
            1           2           3           4           5           6
    1  -0.0001124  -0.0000350  -0.0000900  -0.0000476   0.0001062   0.0000582
    2   0.0000000  -0.0000000   0.0000000   0.0000000  -0.0000000  -0.0000000
    3  -0.0000514   0.0000686  -0.0000333   0.0000882  -0.0000856   0.0000283
            7           8           9          10          11          12
    1   0.0000137   0.0000960  -0.0002707   0.0001348   0.0000770   0.0000698
    2   0.0000000  -0.0000000  -0.0000000  -0.0000000  -0.0000000  -0.0000000
    3   0.0000125   0.0000625   0.0000373  -0.0000306   0.0000282  -0.0001247
 Max gradient component =       2.707E-04
 RMS gradient           =       7.409E-05
 Gradient time:  CPU 87.57 s  wall 22.00 s
 Geometry Optimization Parameters
   NAtoms,    NIC,     NZ,  NCons,   NDum,   NFix, NCnnct, MaxDiis
       12      78      12       0       0       0       0       0

 Cartesian Hessian Update
 Hessian updated using BFGS update


** GEOMETRY OPTIMIZATION IN DELOCALIZED INTERNAL COORDINATES **
   Searching for a Minimum

   Optimization Cycle:   6

                       Coordinates (Angstroms)
     ATOM                X               Y               Z
      1  C         0.0027554119    0.0000000000   -0.0021829208
      2  C         0.0008094915    0.0000000000    1.4002140231
      3  C         1.2130928736    0.0000000000    2.1018247029
      4  C         2.4283663980    0.0000000000    1.3991381628
      5  C         2.4335966181    0.0000000000   -0.0070403169
      6  C         1.2147797688    0.0000000000   -0.7108466518
      7  Cl       -1.5240579156    0.0000000000   -0.8350441939
      8  Cl       -1.5099027582    0.0000000000    2.2583256651
      9  Br        1.1809950330    0.0000000000    4.0024416705
     10  Br        4.0584922456    0.0000000000    2.3807531597
     11  I         4.2972624017    0.0000000000   -1.0586509265
     12  I         1.1563452458    0.0000000000   -2.8422223742
   Point Group: c1    Number of degrees of freedom:    30


   Energy is -20136.419336487

 Hessian updated using BFGS update

 18 Hessian modes will be used to form the next step
  Hessian Eigenvalues:
     0.123557    0.130816    0.200117    0.201713    0.241854    0.249088
     0.249564    0.268861    0.319196    0.334674    0.395794    0.424644
     0.428987    0.444566    0.464370    0.485662    0.565941    0.599556

 Minimum search - taking simple RFO step
 Searching for Lamda that Minimizes Along All modes
 Value Taken    Lamda =  -0.00000162
 Step Taken.  Stepsize is  0.001955

                             Maximum     Tolerance    Cnvgd?
         Gradient           0.000555      0.000300      NO
         Displacement       0.001245      0.001200      NO
         Energy change     -0.000001      0.000001     YES


 New Cartesian Coordinates Obtained by Inverse Iteration

 Displacement from previous Coordinates is:  0.004646
 ----------------------------------------------------------------
             Standard Nuclear Orientation (Angstroms)
    I     Atom           X                Y                Z
 ----------------------------------------------------------------
    1      C       0.0028172745     0.0000000000    -0.0021661991
    2      C       0.0007104180     0.0000000000     1.4002115077
    3      C       1.2131262286     0.0000000000     2.1018401636
    4      C       2.4282280242     0.0000000000     1.3990924790
    5      C       2.4334250401     0.0000000000    -0.0069435814
    6      C       1.2147274365     0.0000000000    -0.7107239699
    7      Cl     -1.5237409187     0.0000000000    -0.8355601236
    8      Cl     -1.5104935721     0.0000000000     2.2575800172
    9      Br      1.1828795292     0.0000000000     4.0024227377
   10      Br      4.0578397505     0.0000000000     2.3812354334
   11      I       4.2968443718     0.0000000000    -1.0585630110
   12      I       1.1561712314     0.0000000000    -2.8417154537
 ----------------------------------------------------------------
 Nuclear Repulsion Energy =        3442.06752362 hartrees
 There are      123 alpha and      123 beta electrons
 Applying Cartesian multipole field
    Component          Value
    ---------          -----
     (2,0,0)        1.00000E-11
     (0,2,0)        2.00000E-11
     (0,0,2)       -3.00000E-11
 Nucleus-field energy     =    -0.0000000840 hartrees
 Requested basis set is 6-311++G(d,p)
 There are 148 shells and 412 basis functions
 A cutoff of  1.0D-11 yielded   6754 shell pairs
 There are     58793 function pairs (     65207 Cartesian)
 Smallest overlap matrix eigenvalue = 3.36E-07

 Q-Chem warning in module stvman/mkSTV.C, line 318:

 Overlap eigenvalue is smaller than square root of threshold
 Use THRESH >= 12 to get rid of this warning

 Linear dependence detected in AO basis
 Tighter screening thresholds may be required for diffuse basis sets
 Use S2THRESH > 14 and THRESH = 14 in case of SCF convergence issues
 Number of orthogonalized atomic orbitals = 410
 Maximum deviation from orthogonality = 1.206E-10
 Guess MOs from SCF MO coefficient file

 -----------------------------------------------------------------------
  General SCF calculation program by
  Eric Jon Sundstrom, Paul Horn, Yuezhi Mao, Dmitri Zuev, Alec White,
  David Stuck, Shaama M.S., Shane Yost, Joonho Lee, David Small,
  Daniel Levine, Susi Lehtola, Hugh Burton, Evgeny Epifanovsky,
  Bang C. Huynh
 -----------------------------------------------------------------------
 Exchange:     0.2000 Hartree-Fock + 0.0800 Slater + 0.7200 B88
 Correlation:  0.1900 VWN1RPA + 0.8100 LYP
 Using SG-1 standard quadrature grid
 using 4 threads for integral computing
 -------------------------------------------------------
 OpenMP Integral computing Module                
 Release: version 2.0, May 2017, Q-Chem Inc. Pleasanton 
 -------------------------------------------------------
 A restricted SCF calculation will be
 performed using DIIS
 SCF converges when DIIS error is below 1.0e-08
 ---------------------------------------
  Cycle       Energy         DIIS error
 ---------------------------------------
    1  -20136.4193364339      6.97e-06  
    2  -20136.4193371958      2.13e-06  
    3  -20136.4193369233      4.03e-06  
    4  -20136.4193372957      4.95e-07  
    5  -20136.4193373013      1.66e-07  
    6  -20136.4193373023      5.17e-08  
    7  -20136.4193373028      1.69e-08  
    8  -20136.4193373024      6.92e-09  Convergence criterion met
 ---------------------------------------
 SCF time:   CPU 153.95s  wall 41.00s 
 SCF   energy in the final basis set =   -20136.4193373024
 Total energy in the final basis set =   -20136.4193373024

 --------------------------------------------------------------

                    Orbital Energies (a.u.)
 --------------------------------------------------------------

 Alpha MOs
 -- Occupied --
*****************-482.8573-482.8566-176.3206-176.3199-165.7245-165.7238
********-165.7221-165.7215-165.7213-101.5834-101.5832 -62.5102 -62.5095
-56.3309 -56.3303 -56.3268 -56.3263 -56.3261 -56.3257 -35.8171 -35.8163
-31.3106 -31.3099 -31.3043 -31.3038 -31.3035 -31.3030 -22.9610 -22.9602
-22.9596 -22.9592 -22.9589 -22.9585 -22.9548 -22.9548 -22.9541 -22.9541
-10.2886 -10.2881 -10.2829 -10.2820 -10.2743 -10.2735  -9.4982  -9.4980
 -8.7190  -8.7184  -7.2632  -7.2630  -7.2531  -7.2529  -7.2520  -7.2519
 -6.5514  -6.5507  -6.5375  -6.5369  -6.5363  -6.5359  -6.3665  -6.3658
 -4.7795  -4.7788  -4.7641  -4.7634  -4.7632  -4.7625  -2.6621  -2.6613
 -2.6584  -2.6578  -2.6575  -2.6569  -2.6464  -2.6464  -2.6460  -2.6458
 -2.0452  -2.0443  -2.0406  -2.0400  -2.0399  -2.0392  -2.0266  -2.0265
 -2.0259  -2.0257  -0.9608  -0.9023  -0.8929  -0.8417  -0.8263  -0.7769
 -0.7544  -0.6907  -0.6762  -0.6230  -0.6103  -0.5543  -0.5178  -0.4766
 -0.4669  -0.4547  -0.4373  -0.4030  -0.3992  -0.3885  -0.3871  -0.3611
 -0.3472  -0.3466  -0.3363  -0.3313  -0.3055  -0.3039  -0.2959  -0.2925
 -0.2656  -0.2624  -0.2528
 -- Virtual --
 -0.1075  -0.0713  -0.0687  -0.0533  -0.0424  -0.0176  -0.0047   0.0059
  0.0171   0.0300   0.0305   0.0427   0.0491   0.0594   0.0609   0.0665
  0.0667   0.0731   0.0731   0.0799   0.0878   0.0924   0.0926   0.1021
  0.1022   0.1042   0.1205   0.1209   0.1294   0.1398   0.1531   0.1561
  0.1588   0.1596   0.1643   0.1739   0.1795   0.1823   0.1963   0.2061
  0.2075   0.2109   0.2111   0.2205   0.2227   0.2258   0.2405   0.2447
  0.2516   0.2572   0.2660   0.2825   0.2826   0.2847   0.3008   0.3328
  0.3444   0.3660   0.3738   0.3878   0.3956   0.3962   0.3992   0.4131
  0.4154   0.4204   0.4317   0.4345   0.4361   0.4451   0.4541   0.4601
  0.4673   0.4772   0.4887   0.4916   0.4977   0.5012   0.5039   0.5110
  0.5147   0.5251   0.5381   0.5515   0.5534   0.5657   0.5676   0.5742
  0.5762   0.5966   0.6045   0.6054   0.6288   0.6410   0.6672   0.6692
  0.6980   0.7114   0.7195   0.7431   0.7527   0.7605   0.7717   0.7769
  0.7800   0.8055   0.8152   0.8283   0.8403   0.8417   0.8441   0.8560
  0.8598   0.8832   0.9213   0.9260   0.9296   0.9410   0.9440   0.9672
  0.9773   1.0033   1.0436   1.0609   1.0797   1.0986   1.1166   1.1518
  1.1921   1.2113   1.2139   1.2151   1.2616   1.2634   1.2722   1.3397
  1.3451   1.3733   1.3753   1.4087   1.4236   1.4555   1.4643   1.4673
  1.5273   1.5430   1.5750   1.6252   1.7241   1.7287   1.7562   1.7639
  1.8136   1.8216   1.8414   1.8436   1.9077   1.9862   2.0118   2.0413
  2.0479   2.1081   2.1197   2.1734   2.2110   2.2282   2.2353   2.2492
  2.2624   2.2737   2.2775   2.3201   2.3315   2.4105   2.4354   2.4755
  2.5288   2.5697   2.5915   2.7052   2.7195   2.8250   2.8266   2.8303
  2.8926   2.9858   3.0395   3.0555   3.0658   3.1656   3.1945   3.3944
  3.4270   3.6375   3.8152   3.8291   3.9460   3.9649   3.9834   3.9856
  3.9887   3.9974   4.0280   4.0335   4.0481   4.0506   4.0714   4.0992
  4.1082   4.1749   4.2072   4.2473   4.2774   4.3089   4.3717   4.4178
  4.4448   4.5574   4.7929   5.9975   6.0384   6.0790   6.1051   6.1377
  6.1987   6.6914   6.8226   7.5359   7.5695   7.6593   7.6611   7.7146
  7.7870   9.7299   9.8030  23.1760  23.7508  23.7628  23.9071  23.9156
 23.9905  25.7750  25.8567  26.1241  26.1518  26.5020  26.7630  27.8557
 27.9525  28.3379  28.3689  28.3975  28.4076  28.4336  28.4440  28.5233
 28.5293  28.5412  28.5433  28.5603  28.5645  28.5963  28.6344  28.6895
 28.7573  47.9522  48.0643 127.8802 127.9037 127.9345 127.9453 127.9601
127.9926 151.6514 151.7343 215.7175 215.8019 289.7314 289.7666 289.8538
289.8636 289.9378 290.00901020.75671020.89681901.81401901.9007
 --------------------------------------------------------------

          Ground-State Mulliken Net Atomic Charges

     Atom                 Charge (a.u.)
  ----------------------------------------
      1 C                    -0.344812
      2 C                     0.007590
      3 C                    -0.153345
      4 C                    -0.265062
      5 C                    -0.008099
      6 C                    -0.270666
      7 Cl                    0.643540
      8 Cl                    0.564590
      9 Br                   -0.150140
     10 Br                   -0.234948
     11 I                     0.105269
     12 I                     0.106083
  ----------------------------------------
  Sum of atomic charges =     0.000000

 -----------------------------------------------------------------
                    Cartesian Multipole Moments
 -----------------------------------------------------------------
    Charge (ESU x 10^10)
                -0.0000
    Dipole Moment (Debye)
         X       0.5587      Y      -0.0000      Z      -0.3841
       Tot       0.6780
    Quadrupole Moments (Debye-Ang)
        XX    -147.2091     XY      -0.0000     YY    -153.9919
        XZ      -1.0569     YZ       0.0000     ZZ    -146.0171
    Octopole Moments (Debye-Ang^2)
       XXX    -721.6588    XXY      -0.0000    XYY    -257.3530
       YYY      -0.0000    XXZ     -52.3936    XYZ       0.0000
       YYZ     -47.3619    XZZ    -239.5622    YZZ       0.0000
       ZZZ    -145.7544
    Hexadecapole Moments (Debye-Ang^3)
      XXXX   -5971.9233   XXXY      -0.0000   XXYY   -1113.4323
      XYYY      -0.0000   YYYY    -195.6373   XXXZ    -163.8391
      XXYZ       0.0000   XYYZ     -42.8272   YYYZ       0.0000
      XXZZ   -1774.0487   XYZZ       0.0000   YYZZ    -858.7506
      XZZZ    -125.8851   YZZZ       0.0000   ZZZZ   -4528.4717
 -----------------------------------------------------------------
 Calculating analytic gradient of the SCF energy
 Gradient of SCF Energy
            1           2           3           4           5           6
    1  -0.0000317  -0.0000516   0.0000337  -0.0000560   0.0000258   0.0000394
    2   0.0000000  -0.0000000  -0.0000000   0.0000000  -0.0000000   0.0000000
    3  -0.0000672   0.0000105  -0.0000184   0.0000583  -0.0000432   0.0000561
            7           8           9          10          11          12
    1   0.0000430  -0.0000093  -0.0000388  -0.0000086   0.0000105   0.0000437
    2  -0.0000000  -0.0000000   0.0000000   0.0000000   0.0000000   0.0000000
    3  -0.0000390  -0.0000336   0.0000232   0.0000320   0.0000347  -0.0000133
 Max gradient component =       6.723E-05
 RMS gradient           =       3.102E-05
 Gradient time:  CPU 87.85 s  wall 22.07 s
 Geometry Optimization Parameters
   NAtoms,    NIC,     NZ,  NCons,   NDum,   NFix, NCnnct, MaxDiis
       12      78      12       0       0       0       0       0

 Cartesian Hessian Update
 Hessian updated using BFGS update


** GEOMETRY OPTIMIZATION IN DELOCALIZED INTERNAL COORDINATES **
   Searching for a Minimum

   Optimization Cycle:   7

                       Coordinates (Angstroms)
     ATOM                X               Y               Z
      1  C         0.0028172745    0.0000000000   -0.0021661991
      2  C         0.0007104180    0.0000000000    1.4002115077
      3  C         1.2131262286    0.0000000000    2.1018401636
      4  C         2.4282280242    0.0000000000    1.3990924790
      5  C         2.4334250401    0.0000000000   -0.0069435814
      6  C         1.2147274365    0.0000000000   -0.7107239699
      7  Cl       -1.5237409187    0.0000000000   -0.8355601236
      8  Cl       -1.5104935721    0.0000000000    2.2575800172
      9  Br        1.1828795292    0.0000000000    4.0024227377
     10  Br        4.0578397505    0.0000000000    2.3812354334
     11  I         4.2968443718    0.0000000000   -1.0585630110
     12  I         1.1561712314    0.0000000000   -2.8417154537
   Point Group: c1    Number of degrees of freedom:    30


   Energy is -20136.419337302

 Hessian updated using BFGS update

 19 Hessian modes will be used to form the next step
  Hessian Eigenvalues:
     0.122576    0.130075    0.199151    0.201584    0.238431    0.248822
     0.249540    0.249791    0.275366    0.318336    0.334524    0.391156
     0.422760    0.427080    0.442866    0.463121    0.496845    0.569616
     0.607345

 Minimum search - taking simple RFO step
 Searching for Lamda that Minimizes Along All modes
 Value Taken    Lamda =   0.00000000
 Step Taken.  Stepsize is  0.000370

                             Maximum     Tolerance    Cnvgd?
         Gradient           0.000054      0.000300     YES
         Displacement       0.000195      0.001200     YES
         Energy change     -0.000001      0.000001     YES


                       Distance Matrix (Angstroms)
             C (  1)   C (  2)   C (  3)   C (  4)   C (  5)   C (  6)
   C (  2)  1.402379
   C (  3)  2.427280  1.400798
   C (  4)  2.801097  2.427518  1.403683
   C (  5)  2.430612  2.810371  2.436411  1.406046
   C (  6)  1.403845  2.435136  2.812565  2.433908  1.407313
   Cl(  7)  1.739231  2.706035  4.014818  4.540014  4.042990  2.741312
   Cl(  8)  2.719662  1.737475  2.728069  4.031194  4.547808  4.029598
   Br(  9)  4.174839  2.858151  1.900823  2.885866  4.199867  4.713254
   Br( 10)  4.703595  4.174052  2.858401  1.902693  2.888273  4.200417
   I ( 11)  4.422063  4.949984  4.415593  3.087361  2.139681  3.101683
   I ( 12)  3.064843  4.396480  4.943884  4.427480  3.109230  2.131796
             Cl(  7)   Cl(  8)   Br(  9)   Br( 10)   I ( 11)
   Cl(  8)  3.093169
   Br(  9)  5.543634  3.209164
   Br( 10)  6.442190  5.569706  3.300552
   I ( 11)  5.824856  6.687449  5.942252  3.448092
   I ( 12)  3.347624  5.754469  6.844190  5.974855  3.611573

 Final energy is   -20136.419337302439     


 ******************************
 **  OPTIMIZATION CONVERGED  **
 ******************************

                       Coordinates (Angstroms)
     ATOM                X               Y               Z
      1  C         0.0028172745    0.0000000000   -0.0021661991
      2  C         0.0007104180    0.0000000000    1.4002115077
      3  C         1.2131262286    0.0000000000    2.1018401636
      4  C         2.4282280242    0.0000000000    1.3990924790
      5  C         2.4334250401    0.0000000000   -0.0069435814
      6  C         1.2147274365    0.0000000000   -0.7107239699
      7  Cl       -1.5237409187    0.0000000000   -0.8355601236
      8  Cl       -1.5104935721    0.0000000000    2.2575800172
      9  Br        1.1828795292    0.0000000000    4.0024227377
     10  Br        4.0578397505    0.0000000000    2.3812354334
     11  I         4.2968443718    0.0000000000   -1.0585630110
     12  I         1.1561712314    0.0000000000   -2.8417154537

Z-matrix Print:
$molecule
0 1
I 
C  1 2.139681
C  2 1.406046 1 119.649957
C  3 1.403683 2 120.254491 1 -180.000000 0
C  4 1.400798 3 119.899191 2 -0.000000 0
C  5 1.402379 4 119.972017 3 -0.000000 0
C  6 1.403845 5 120.399280 4 -0.000000 0
Cl 5 1.737475 4 120.373871 3 -180.000000 0
Cl 6 1.739231 5 118.545373 4 -180.000000 0
Br 4 1.900823 3 120.954467 2 -180.000000 0
Br 3 1.902693 2 120.864973 1 -0.000000 0
I  7 2.131796 6 118.739203 5 -180.000000 0
$end


 --------------------------------------------------------------

                    Orbital Energies (a.u.)
 --------------------------------------------------------------

 Alpha MOs
 -- Occupied --
*****************-482.8573-482.8566-176.3206-176.3199-165.7245-165.7238
********-165.7221-165.7215-165.7213-101.5834-101.5832 -62.5102 -62.5095
-56.3309 -56.3303 -56.3268 -56.3263 -56.3261 -56.3257 -35.8171 -35.8163
-31.3106 -31.3099 -31.3043 -31.3038 -31.3035 -31.3030 -22.9610 -22.9602
-22.9596 -22.9592 -22.9589 -22.9585 -22.9548 -22.9548 -22.9541 -22.9541
-10.2886 -10.2881 -10.2829 -10.2820 -10.2743 -10.2735  -9.4982  -9.4980
 -8.7190  -8.7184  -7.2632  -7.2630  -7.2531  -7.2529  -7.2520  -7.2519
 -6.5514  -6.5507  -6.5375  -6.5369  -6.5363  -6.5359  -6.3665  -6.3658
 -4.7795  -4.7788  -4.7641  -4.7634  -4.7632  -4.7625  -2.6621  -2.6613
 -2.6584  -2.6578  -2.6575  -2.6569  -2.6464  -2.6464  -2.6460  -2.6458
 -2.0452  -2.0443  -2.0406  -2.0400  -2.0399  -2.0392  -2.0266  -2.0265
 -2.0259  -2.0257  -0.9608  -0.9023  -0.8929  -0.8417  -0.8263  -0.7769
 -0.7544  -0.6907  -0.6762  -0.6230  -0.6103  -0.5543  -0.5178  -0.4766
 -0.4669  -0.4547  -0.4373  -0.4030  -0.3992  -0.3885  -0.3871  -0.3611
 -0.3472  -0.3466  -0.3363  -0.3313  -0.3055  -0.3039  -0.2959  -0.2925
 -0.2656  -0.2624  -0.2528
 -- Virtual --
 -0.1075  -0.0713  -0.0687  -0.0533  -0.0424  -0.0176  -0.0047   0.0059
  0.0171   0.0300   0.0305   0.0427   0.0491   0.0594   0.0609   0.0665
  0.0667   0.0731   0.0731   0.0799   0.0878   0.0924   0.0926   0.1021
  0.1022   0.1042   0.1205   0.1209   0.1294   0.1398   0.1531   0.1561
  0.1588   0.1596   0.1643   0.1739   0.1795   0.1823   0.1963   0.2061
  0.2075   0.2109   0.2111   0.2205   0.2227   0.2258   0.2405   0.2447
  0.2516   0.2572   0.2660   0.2825   0.2826   0.2847   0.3008   0.3328
  0.3444   0.3660   0.3738   0.3878   0.3956   0.3962   0.3992   0.4131
  0.4154   0.4204   0.4317   0.4345   0.4361   0.4451   0.4541   0.4601
  0.4673   0.4772   0.4887   0.4916   0.4977   0.5012   0.5039   0.5110
  0.5147   0.5251   0.5381   0.5515   0.5534   0.5657   0.5676   0.5742
  0.5762   0.5966   0.6045   0.6054   0.6288   0.6410   0.6672   0.6692
  0.6980   0.7114   0.7195   0.7431   0.7527   0.7605   0.7717   0.7769
  0.7800   0.8055   0.8152   0.8283   0.8403   0.8417   0.8441   0.8560
  0.8598   0.8832   0.9213   0.9260   0.9296   0.9410   0.9440   0.9672
  0.9773   1.0033   1.0436   1.0609   1.0797   1.0986   1.1166   1.1518
  1.1921   1.2113   1.2139   1.2151   1.2616   1.2634   1.2722   1.3397
  1.3451   1.3733   1.3753   1.4087   1.4236   1.4555   1.4643   1.4673
  1.5273   1.5430   1.5750   1.6252   1.7241   1.7287   1.7562   1.7639
  1.8136   1.8216   1.8414   1.8436   1.9077   1.9862   2.0118   2.0413
  2.0479   2.1081   2.1197   2.1734   2.2110   2.2282   2.2353   2.2492
  2.2624   2.2737   2.2775   2.3201   2.3315   2.4105   2.4354   2.4755
  2.5288   2.5697   2.5915   2.7052   2.7195   2.8250   2.8266   2.8303
  2.8926   2.9858   3.0395   3.0555   3.0658   3.1656   3.1945   3.3944
  3.4270   3.6375   3.8152   3.8291   3.9460   3.9649   3.9834   3.9856
  3.9887   3.9974   4.0280   4.0335   4.0481   4.0506   4.0714   4.0992
  4.1082   4.1749   4.2072   4.2473   4.2774   4.3089   4.3717   4.4178
  4.4448   4.5574   4.7929   5.9975   6.0384   6.0790   6.1051   6.1377
  6.1987   6.6914   6.8226   7.5359   7.5695   7.6593   7.6611   7.7146
  7.7870   9.7299   9.8030  23.1760  23.7508  23.7628  23.9071  23.9156
 23.9905  25.7750  25.8567  26.1241  26.1518  26.5020  26.7630  27.8557
 27.9525  28.3379  28.3689  28.3975  28.4076  28.4336  28.4440  28.5233
 28.5293  28.5412  28.5433  28.5603  28.5645  28.5963  28.6344  28.6895
 28.7573  47.9522  48.0643 127.8802 127.9037 127.9345 127.9453 127.9601
127.9926 151.6514 151.7343 215.7175 215.8019 289.7314 289.7666 289.8538
289.8636 289.9378 290.00901020.75671020.89681901.81401901.9007
 --------------------------------------------------------------

          Ground-State Mulliken Net Atomic Charges

     Atom                 Charge (a.u.)
  ----------------------------------------
      1 C                    -0.344812
      2 C                     0.007590
      3 C                    -0.153345
      4 C                    -0.265062
      5 C                    -0.008099
      6 C                    -0.270666
      7 Cl                    0.643540
      8 Cl                    0.564590
      9 Br                   -0.150140
     10 Br                   -0.234948
     11 I                     0.105269
     12 I                     0.106083
  ----------------------------------------
  Sum of atomic charges =     0.000000

 -----------------------------------------------------------------
                    Cartesian Multipole Moments
 -----------------------------------------------------------------
    Charge (ESU x 10^10)
                -0.0000
    Dipole Moment (Debye)
         X       0.5587      Y      -0.0000      Z      -0.3841
       Tot       0.6780
    Quadrupole Moments (Debye-Ang)
        XX    -147.2091     XY      -0.0000     YY    -153.9919
        XZ      -1.0569     YZ       0.0000     ZZ    -146.0171
    Octopole Moments (Debye-Ang^2)
       XXX    -721.6588    XXY      -0.0000    XYY    -257.3530
       YYY      -0.0000    XXZ     -52.3936    XYZ       0.0000
       YYZ     -47.3619    XZZ    -239.5622    YZZ       0.0000
       ZZZ    -145.7544
    Hexadecapole Moments (Debye-Ang^3)
      XXXX   -5971.9233   XXXY      -0.0000   XXYY   -1113.4323
      XYYY      -0.0000   YYYY    -195.6373   XXXZ    -163.8391
      XXYZ       0.0000   XYYZ     -42.8272   YYYZ       0.0000
      XXZZ   -1774.0487   XYZZ       0.0000   YYZZ    -858.7506
      XZZZ    -125.8851   YZZZ       0.0000   ZZZZ   -4528.4717
 -----------------------------------------------------------------
Archival summary:
1\1\garfield\OPT\ProcedureUnspecified\BasisUnspecified\2r2l26\taweetha\SatNov3022:52:412019SatNov3022:52:412019\0\\#,OPT,ProcedureUnspecified,BasisUnspecified,\\0,1\I\C,1,2.13968\C,2,1.40605,1,119.65\C,3,1.40368,2,120.254,1,-180,0\C,4,1.4008,3,119.899,2,-0,0\C,5,1.40238,4,119.972,3,-0,0\C,6,1.40384,5,120.399,4,-0,0\Cl,5,1.73747,4,120.374,3,-180,0\Cl,6,1.73923,5,118.545,4,-180,0\Br,4,1.90082,3,120.954,2,-180,0\Br,3,1.90269,2,120.865,1,-0,0\I,7,2.1318,6,118.739,5,-180,0\\\@

 Total job time:  547.63s(wall), 2087.39s(cpu) 
 Sat Nov 30 22:52:41 2019

        *************************************************************
        *                                                           *
        *  Thank you very much for using Q-Chem.  Have a nice day.  *
        *                                                           *
        *************************************************************


 
User input: 2 of 2 
 
                  Welcome to Q-Chem
     A Quantum Leap Into The Future Of Chemistry


 Q-Chem 5.2 (devel), Q-Chem, Inc., Pleasanton, CA (2019)

 Yihan Shao,  Zhengting Gan,  E. Epifanovsky,  A. T. B. Gilbert,  M. Wormit,  
 J. Kussmann,  A. W. Lange,  A. Behn,  Jia Deng,  Xintian Feng,  D. Ghosh,  
 M. Goldey,  P. R. Horn,  L. D. Jacobson,  I. Kaliman,  T. Kus,  A. Landau,  
 Jie Liu,  E. I. Proynov,  R. M. Richard,  R. P. Steele,  E. J. Sundstrom,  
 H. L. Woodcock III,  P. M. Zimmerman,  D. Zuev,  B. Albrecht,  E. Alguire,  
 S. A. Baeppler,  D. Barton,  Z. Benda,  Y. A. Bernard,  E. J. Berquist,  
 K. B. Bravaya,  H. Burton,  D. Casanova,  Chun-Min Chang,  Yunqing Chen,  
 A. Chien,  K. D. Closser,  M. P. Coons,  S. Coriani,  S. Dasgupta,  
 A. L. Dempwolff,  M. Diedenhofen,  Hainam Do,  R. G. Edgar,  Po-Tung Fang,  
 S. Faraji,  S. Fatehi,  Qingguo Feng,  K. D. Fenk,  J. Fosso-Tande,  
 J. Gayvert,  Qinghui Ge,  A. Ghysels,  G. Gidofalvi,  J. Gomes,  
 J. Gonthier,  A. Gunina,  D. Hait,  M. W. D. Hanson-Heine,  
 P. H. P. Harbach,  A. W. Hauser,  M. F. Herbst,  J. E. Herr,  
 E. G. Hohenstein,  Z. C. Holden,  Kerwin Hui,  B. C. Huynh,  T.-C. Jagau,  
 Hyunjun Ji,  B. Kaduk,  K. Khistyaev,  Jaehoon Kim,  P. Klunzinger,  K. Koh,  
 D. Kosenkov,  L. Koulias,  T. Kowalczyk,  C. M. Krauter,  A. Kunitsa,  
 Ka Un Lao,  A. Laurent,  K. V. Lawler,  Joonho Lee,  D. Lefrancois,  
 S. Lehtola,  D. S. Levine,  Yi-Pei Li,  You-Sheng Lin,  Fenglai Liu,  
 E. Livshits,  A. Luenser,  P. Manohar,  E. Mansoor,  S. F. Manzer,  
 Shan-Ping Mao,  Yuezhi Mao,  N. Mardirossian,  A. V. Marenich,  
 T. Markovich,  L. A. Martinez-Martinez,  S. A. Maurer,  N. J. Mayhall,  
 S. C. McKenzie,  J.-M. Mewes,  P. Morgante,  A. F. Morrison,  
 J. W. Mullinax,  K. Nanda,  T. S. Nguyen-Beck,  R. Olivares-Amaya,  
 J. A. Parkhill,  Zheng Pei,  T. M. Perrine,  F. Plasser,  P. Pokhilko,  
 S. Prager,  A. Prociuk,  E. Ramos,  D. R. Rehn,  F. Rob,  M. Scheurer,  
 M. Schneider,  N. Sergueev,  S. M. Sharada,  S. Sharma,  D. W. Small,  
 T. Stauch,  T. Stein,  Yu-Chuan Su,  A. J. W. Thom,  A. Tkatchenko,  
 T. Tsuchimochi,  N. M. Tubman,  L. Vogt,  M. L. Vidal,  O. Vydrov,  
 M. A. Watson,  J. Wenzel,  M. de Wergifosse,  T. A. Wesolowski,  A. White,  
 J. Witte,  A. Yamada,  Jun Yang,  K. Yao,  S. Yeganeh,  S. R. Yost,  
 Zhi-Qiang You,  A. Zech,  Igor Ying Zhang,  Xing Zhang,  Yan Zhao,  
 Ying Zhu,  B. R. Brooks,  G. K. L. Chan,  C. J. Cramer,  M. S. Gordon,  
 W. J. Hehre,  A. Klamt,  M. W. Schmidt,  C. D. Sherrill,  D. G. Truhlar,  
 A. Aspuru-Guzik,  R. Baer,  A. T. Bell,  N. A. Besley,  Jeng-Da Chai,  
 A. E. DePrince, III,  R. A. DiStasio Jr.,  A. Dreuw,  B. D. Dunietz,  
 T. R. Furlani,  Chao-Ping Hsu,  Yousung Jung,  Jing Kong,  D. S. Lambrecht,  
 WanZhen Liang,  C. Ochsenfeld,  V. A. Rassolov,  L. V. Slipchenko,  
 J. E. Subotnik,  T. Van Voorhis,  J. M. Herbert,  A. I. Krylov,  
 P. M. W. Gill,  M. Head-Gordon

 Contributors to earlier versions of Q-Chem not listed above: 
 R. D. Adamson,  B. Austin,  J. Baker,  G. J. O. Beran,  K. Brandhorst,  
 S. T. Brown,  E. F. C. Byrd,  A. K. Chakraborty,  C.-L. Cheng,  
 Siu Hung Chien,  D. M. Chipman,  D. L. Crittenden,  H. Dachsel,  
 R. J. Doerksen,  A. D. Dutoi,  L. Fusti-Molnar,  W. A. Goddard III,  
 A. Golubeva-Zadorozhnaya,  S. R. Gwaltney,  G. Hawkins,  A. Heyden,  
 S. Hirata,  G. Kedziora,  F. J. Keil,  C. Kelley,  Jihan Kim,  R. A. King,  
 R. Z. Khaliullin,  P. P. Korambath,  W. Kurlancheek,  A. M. Lee,  M. S. Lee,  
 S. V. Levchenko,  Ching Yeh Lin,  D. Liotard,  R. C. Lochan,  I. Lotan,  
 P. E. Maslen,  N. Nair,  D. P. O'Neill,  D. Neuhauser,  E. Neuscamman,  
 C. M. Oana,  R. Olson,  B. Peters,  R. Peverati,  P. A. Pieniazek,  
 Y. M. Rhee,  J. Ritchie,  M. A. Rohrdanz,  E. Rosta,  N. J. Russ,  
 H. F. Schaefer III,  N. E. Schultz,  N. Shenvi,  A. C. Simmonett,  A. Sodt,  
 D. Stuck,  K. S. Thanthiriwatte,  V. Vanovschi,  Tao Wang,  A. Warshel,  
 C. F. Williams,  Q. Wu,  X. Xu,  W. Zhang

 Please cite Q-Chem as follows:
 Y. Shao et al., Mol. Phys. 113, 184-215 (2015)
 DOI: 10.1080/00268976.2014.952696

 Q-Chem 5.2.1 for Intel X86 EM64T Linux

 Parts of Q-Chem use Armadillo 8.300.2 (Tropical Shenanigans).
 http://arma.sourceforge.net/

 Q-Chem begins on Sat Nov 30 22:52:41 2019  

Host: 
0

     Scratch files written to /scratch/taweetham/qchem445//
NAlpha2: 246
NElect   246
Mult     1
The previous job contains 0 fragments, simply inherited here

Checking the input file for inconsistencies... 	...done.

--------------------------------------------------------------
User input:
--------------------------------------------------------------

$MOLECULE
READ
$END

$REM
   JOB_TYPE 	FREQUENCY
   BASIS 	6-311++G**
   METHOD	B3LYP	
$END


--------------------------------------------------------------
 ----------------------------------------------------------------
             Standard Nuclear Orientation (Angstroms)
    I     Atom           X                Y                Z
 ----------------------------------------------------------------
    1      C       0.0823684381    -1.9033458797     0.0000000000
    2      C      -1.3133311720    -1.7666335186     0.0000000000
    3      C      -1.8915081142    -0.4907235327     0.0000000000
    4      C      -1.0719393044     0.6488525498     0.0000000000
    5      C       0.3277065617     0.5148530655    -0.0000000000
    6      C       0.9074028912    -0.7675208463    -0.0000000000
    7      Cl      0.7605694362    -3.5048978635    -0.0000000000
    8      Cl     -2.3160700300    -3.1855531935     0.0000000000
    9      Br     -3.7857513765    -0.3326999688     0.0000000000
   10      Br     -1.8879585219     2.3676753441     0.0000000000
   11      I       1.5586050923     2.2650312959    -0.0000000000
   12      I       3.0221337895    -1.0367173562    -0.0000000000
 ----------------------------------------------------------------
 Molecular Point Group                 Cs    NOp =  2
 Largest Abelian Subgroup              Cs    NOp =  2
 Nuclear Repulsion Energy =        3442.06752362 hartrees
 There are      123 alpha and      123 beta electrons
 Requested basis set is 6-311++G(d,p)
 There are 148 shells and 412 basis functions

 Total QAlloc Memory Limit   2000 MB
 Mega-Array Size       188 MB
 MEM_STATIC part       192 MB

                       Distance Matrix (Angstroms)
             C (  1)   C (  2)   C (  3)   C (  4)   C (  5)   C (  6)
   C (  2)  1.402379
   C (  3)  2.427280  1.400798
   C (  4)  2.801097  2.427518  1.403683
   C (  5)  2.430612  2.810371  2.436411  1.406046
   C (  6)  1.403845  2.435136  2.812565  2.433908  1.407313
   Cl(  7)  1.739231  2.706035  4.014818  4.540014  4.042990  2.741312
   Cl(  8)  2.719662  1.737475  2.728069  4.031194  4.547808  4.029598
   Br(  9)  4.174839  2.858151  1.900823  2.885866  4.199867  4.713254
   Br( 10)  4.703595  4.174052  2.858401  1.902693  2.888273  4.200417
   I ( 11)  4.422063  4.949984  4.415593  3.087361  2.139681  3.101683
   I ( 12)  3.064843  4.396480  4.943884  4.427480  3.109230  2.131796
             Cl(  7)   Cl(  8)   Br(  9)   Br( 10)   I ( 11)
   Cl(  8)  3.093169
   Br(  9)  5.543634  3.209164
   Br( 10)  6.442190  5.569706  3.300552
   I ( 11)  5.824856  6.687449  5.942252  3.448092
   I ( 12)  3.347624  5.754469  6.844190  5.974855  3.611573

 A cutoff of  1.0D-11 yielded   6754 shell pairs
 There are     58793 function pairs (     65207 Cartesian)
 Smallest overlap matrix eigenvalue = 3.36E-07

 Q-Chem warning in module stvman/mkSTV.C, line 318:

 Overlap eigenvalue is smaller than square root of threshold
 Use THRESH >= 12 to get rid of this warning

 Linear dependence detected in AO basis
 Tighter screening thresholds may be required for diffuse basis sets
 Use S2THRESH > 14 and THRESH = 14 in case of SCF convergence issues
 Number of orthogonalized atomic orbitals = 410
 Maximum deviation from orthogonality = 1.708E-10
 Guess from superposition of atomic densities
 Warning:  Energy on first SCF cycle will be non-variational
 SAD guess density has 246.000000 electrons

 -----------------------------------------------------------------------
  General SCF calculation program by
  Eric Jon Sundstrom, Paul Horn, Yuezhi Mao, Dmitri Zuev, Alec White,
  David Stuck, Shaama M.S., Shane Yost, Joonho Lee, David Small,
  Daniel Levine, Susi Lehtola, Hugh Burton, Evgeny Epifanovsky,
  Bang C. Huynh
 -----------------------------------------------------------------------
 Exchange:     0.2000 Hartree-Fock + 0.0800 Slater + 0.7200 B88
 Correlation:  0.1900 VWN1RPA + 0.8100 LYP
 Using SG-1 standard quadrature grid
 using 4 threads for integral computing
 -------------------------------------------------------
 OpenMP Integral computing Module                
 Release: version 2.0, May 2017, Q-Chem Inc. Pleasanton 
 -------------------------------------------------------
 A restricted SCF calculation will be
 performed using DIIS
 SCF converges when DIIS error is below 1.0e-08
 ---------------------------------------
  Cycle       Energy         DIIS error
 ---------------------------------------
    1  -20138.7306568041      2.79e-02  
    2  -20136.3786314552      1.78e-03  
    3  -20136.3188220282      2.37e-03  
    4  -20136.4007864559      8.69e-04  
    5  -20136.4187707819      1.50e-04  
    6  -20136.4189614808      1.02e-04  
    7  -20136.4191882611      2.04e-05  
    8  -20136.4191958889      4.57e-06  
    9  -20136.4191961983      2.00e-06  
   10  -20136.4191962638      9.61e-07  
   11  -20136.4191962829      2.42e-07  
   12  -20136.4191962840      7.30e-08  
   13  -20136.4191962823      2.73e-08  
   14  -20136.4191962842      2.60e-09  Convergence criterion met
 ---------------------------------------
 SCF time:   CPU 278.69s  wall 73.00s 
 SCF   energy in the final basis set =   -20136.4191962842
 Total energy in the final basis set =   -20136.4191962842

 --------------------------------------------------------------
             Orbital Energies (a.u.) and Symmetries
 --------------------------------------------------------------

 Alpha MOs, Restricted
 -- Occupied --                  
*******-1165.89 -482.86 -482.86 -176.32 -176.32 -165.72 -165.72
  1 A'    2 A'    3 A'    4 A'    5 A'    6 A'    7 A'    8 A'                 
-165.72 -165.72 -165.72 -165.72 -101.58 -101.58  -62.51  -62.51
  1 A"    9 A'    2 A"   10 A'   11 A'   12 A'   13 A'   14 A'                 
-56.331 -56.330 -56.327 -56.326 -56.326 -56.326 -35.817 -35.816
 15 A'   16 A'    3 A"   17 A'    4 A"   18 A'   19 A'   20 A'                 
-31.311 -31.310 -31.304 -31.304 -31.304 -31.303 -22.961 -22.960
 21 A'   22 A'    5 A"   23 A'    6 A"   24 A'   25 A'   26 A'                 
-22.960 -22.959 -22.959 -22.959 -22.955 -22.955 -22.954 -22.954
  7 A"   27 A'    8 A"   28 A'   29 A'    9 A"   30 A'   10 A"                 
-10.289 -10.288 -10.283 -10.282 -10.274 -10.273  -9.498  -9.498
 31 A'   32 A'   33 A'   34 A'   35 A'   36 A'   37 A'   38 A'                 
 -8.719  -8.718  -7.263  -7.263  -7.253  -7.253  -7.252  -7.252
 39 A'   40 A'   41 A'   42 A'   11 A"   12 A"   43 A'   44 A'                 
 -6.551  -6.551  -6.537  -6.537  -6.536  -6.536  -6.366  -6.366
 45 A'   46 A'   13 A"   14 A"   47 A'   48 A'   49 A'   50 A'                 
 -4.780  -4.779  -4.764  -4.763  -4.763  -4.762  -2.662  -2.661
 51 A'   52 A'   15 A"   16 A"   53 A'   54 A'   55 A'   56 A'                 
 -2.658  -2.658  -2.657  -2.657  -2.646  -2.646  -2.646  -2.646
 17 A"   18 A"   57 A'   58 A'   59 A'   19 A"   20 A"   60 A'                 
 -2.045  -2.044  -2.041  -2.040  -2.040  -2.039  -2.027  -2.026
 61 A'   62 A'   21 A"   22 A"   63 A'   64 A'   65 A'   23 A"                 
 -2.026  -2.026  -0.961  -0.902  -0.893  -0.842  -0.826  -0.777
 66 A'   24 A"   67 A'   68 A'   69 A'   70 A'   71 A'   72 A'                 
 -0.754  -0.691  -0.676  -0.623  -0.610  -0.554  -0.518  -0.477
 73 A'   74 A'   75 A'   76 A'   77 A'   78 A'   79 A'   80 A'                 
 -0.467  -0.455  -0.437  -0.403  -0.399  -0.389  -0.387  -0.361
 25 A"   81 A'   82 A'   83 A'   26 A"   27 A"   84 A'   85 A'                 
 -0.347  -0.347  -0.336  -0.331  -0.306  -0.304  -0.296  -0.292
 28 A"   86 A'   87 A'   29 A"   88 A'   30 A"   31 A"   89 A'                 
 -0.266  -0.262  -0.253
 32 A"   33 A"   90 A'                                                         
 -- Virtual --                   
 -0.107  -0.071  -0.069  -0.053  -0.042  -0.018  -0.005   0.006
 91 A'   34 A"   35 A"   92 A'   93 A'   94 A'   95 A'   96 A'                 
  0.017   0.030   0.031   0.043   0.049   0.059   0.061   0.067
 97 A'   98 A'   99 A'   36 A"  100 A'   37 A"  101 A'  102 A'                 
  0.067   0.073   0.073   0.080   0.088   0.092   0.093   0.102
 38 A"  103 A'   39 A"  104 A'  105 A'  106 A'   40 A"  107 A'                 
  0.102   0.104   0.120   0.121   0.129   0.140   0.153   0.156
 41 A"  108 A'  109 A'   42 A"  110 A'   43 A"  111 A'  112 A'                 
  0.159   0.160   0.164   0.174   0.179   0.182   0.196   0.206
 44 A"  113 A'   45 A"  114 A'  115 A'  116 A'  117 A'  118 A'                 
  0.207   0.211   0.211   0.221   0.223   0.226   0.241   0.245
119 A'  120 A'  121 A'   46 A"  122 A'  123 A'   47 A"  124 A'                 
  0.252   0.257   0.266   0.283   0.283   0.285   0.301   0.333
125 A'  126 A'  127 A'   48 A"  128 A'  129 A'  130 A'  131 A'                 
  0.344   0.366   0.374   0.388   0.396   0.396   0.399   0.413
132 A'  133 A'   49 A"  134 A'   50 A"  135 A'   51 A"  136 A'                 
  0.415   0.420   0.432   0.434   0.436   0.445   0.454   0.460
137 A'   52 A"   53 A"  138 A'  139 A'   54 A"  140 A'   55 A"                 
  0.467   0.477   0.489   0.492   0.498   0.501   0.504   0.511
141 A'  142 A'   56 A"  143 A'  144 A'   57 A"  145 A'  146 A'                 
  0.515   0.525   0.539   0.552   0.553   0.566   0.568   0.574
 58 A"  147 A'  148 A'   59 A"   60 A"  149 A'   61 A"  150 A'                 
  0.576   0.597   0.605   0.605   0.629   0.641   0.667   0.669
 62 A"  151 A'   63 A"  152 A'  153 A'   64 A"  154 A'   65 A"                 
  0.698   0.711   0.719   0.743   0.753   0.760   0.772   0.777
155 A'  156 A'  157 A'  158 A'  159 A'  160 A'   66 A"  161 A'                 
  0.780   0.805   0.815   0.828   0.840   0.842   0.844   0.856
 67 A"  162 A'  163 A'  164 A'  165 A'   68 A"   69 A"  166 A'                 
  0.860   0.883   0.921   0.926   0.930   0.941   0.944   0.967
167 A'  168 A'  169 A'  170 A'  171 A'   70 A"  172 A'  173 A'                 
  0.977   1.003   1.043   1.061   1.080   1.099   1.117   1.152
 71 A"  174 A'  175 A'  176 A'  177 A'  178 A'   72 A"  179 A'                 
  1.192   1.211   1.214   1.215   1.262   1.263   1.272   1.340
180 A'   73 A"   74 A"  181 A'  182 A'   75 A"   76 A"   77 A"                 
  1.345   1.373   1.375   1.409   1.423   1.456   1.464   1.466
183 A'  184 A'   78 A"  185 A'  186 A'  187 A'  188 A'  189 A'                 
  1.527   1.543   1.575   1.625   1.724   1.729   1.756   1.764
190 A'  191 A'  192 A'  193 A'   79 A"   80 A"  194 A'  195 A'                 
  1.813   1.822   1.841   1.844   1.908   1.986   2.012   2.041
196 A'  197 A'   81 A"   82 A"   83 A"   84 A"  198 A'   85 A"                 
  2.048   2.108   2.119   2.173   2.211   2.228   2.235   2.249
199 A'  200 A'  201 A'  202 A'  203 A'   86 A"  204 A'   87 A"                 
  2.262   2.274   2.278   2.320   2.331   2.411   2.435   2.476
205 A'  206 A'   88 A"  207 A'  208 A'  209 A'  210 A'  211 A'                 
  2.529   2.570   2.591   2.705   2.720   2.825   2.827   2.830
212 A'   89 A"  213 A'   90 A"   91 A"   92 A"   93 A"  214 A'                 
  2.893   2.986   3.040   3.056   3.066   3.166   3.195   3.394
215 A'  216 A'   94 A"  217 A'  218 A'  219 A'  220 A'  221 A'                 
  3.427   3.638   3.815   3.829   3.946   3.965   3.983   3.986
222 A'  223 A'  224 A'  225 A'   95 A"   96 A"  226 A'   97 A"                 
  3.989   3.997   4.028   4.033   4.048   4.051   4.071   4.099
 98 A"   99 A"  227 A'  100 A"  228 A'  101 A"  229 A'  230 A'                 
  4.108   4.175   4.207   4.247   4.277   4.309   4.372   4.418
102 A"  231 A'  232 A'  233 A'  234 A'  235 A'  236 A'  237 A'                 
  4.445   4.557   4.793   5.997   6.038   6.079   6.105   6.137
238 A'  239 A'  240 A'  103 A"  104 A"  241 A'  242 A'  243 A'                 
  6.199   6.692   6.823   7.536   7.570   7.659   7.661   7.715
244 A'  245 A'  246 A'  105 A"  106 A"  247 A'  248 A'  249 A'                 
  7.787   9.730   9.803  23.176  23.751  23.763  23.907  23.916
250 A'  251 A'  252 A'  253 A'  254 A'  255 A'  256 A'  257 A'                 
 23.991  25.775  25.857  26.124  26.152  26.502  26.763  27.856
258 A'  107 A"  108 A"  259 A'  260 A'  261 A'  262 A'  263 A'                 
 27.952  28.338  28.369  28.398  28.408  28.434  28.444  28.523
264 A'  109 A"  110 A"  265 A'  266 A'  267 A'  268 A'  111 A"                 
 28.529  28.541  28.543  28.560  28.565  28.596  28.634  28.689
112 A"  113 A"  269 A'  270 A'  114 A"  271 A'  272 A'  273 A'                 
 28.757  47.952  48.064 127.880 127.904 127.935 127.945 127.960
274 A'  275 A'  276 A'  115 A"  116 A"  277 A'  278 A'  279 A'                 
127.993 151.651 151.734 215.718 215.802 289.731 289.767 289.854
280 A'  281 A'  282 A'  283 A'  284 A'  117 A"  118 A"  285 A'                 
289.864 289.938 290.0091020.7571020.8971901.8141901.901
286 A'  287 A'  288 A'  289 A'  290 A'  291 A'  292 A'                         

 Beta MOs, Restricted
 -- Occupied --                  
*******-1165.89 -482.86 -482.86 -176.32 -176.32 -165.72 -165.72
  1 A'    2 A'    3 A'    4 A'    5 A'    6 A'    7 A'    8 A'                 
-165.72 -165.72 -165.72 -165.72 -101.58 -101.58  -62.51  -62.51
  1 A"    9 A'    2 A"   10 A'   11 A'   12 A'   13 A'   14 A'                 
-56.331 -56.330 -56.327 -56.326 -56.326 -56.326 -35.817 -35.816
 15 A'   16 A'    3 A"   17 A'    4 A"   18 A'   19 A'   20 A'                 
-31.311 -31.310 -31.304 -31.304 -31.304 -31.303 -22.961 -22.960
 21 A'   22 A'    5 A"   23 A'    6 A"   24 A'   25 A'   26 A'                 
-22.960 -22.959 -22.959 -22.959 -22.955 -22.955 -22.954 -22.954
  7 A"   27 A'    8 A"   28 A'   29 A'    9 A"   30 A'   10 A"                 
-10.289 -10.288 -10.283 -10.282 -10.274 -10.273  -9.498  -9.498
 31 A'   32 A'   33 A'   34 A'   35 A'   36 A'   37 A'   38 A'                 
 -8.719  -8.718  -7.263  -7.263  -7.253  -7.253  -7.252  -7.252
 39 A'   40 A'   41 A'   42 A'   11 A"   12 A"   43 A'   44 A'                 
 -6.551  -6.551  -6.537  -6.537  -6.536  -6.536  -6.366  -6.366
 45 A'   46 A'   13 A"   14 A"   47 A'   48 A'   49 A'   50 A'                 
 -4.780  -4.779  -4.764  -4.763  -4.763  -4.762  -2.662  -2.661
 51 A'   52 A'   15 A"   16 A"   53 A'   54 A'   55 A'   56 A'                 
 -2.658  -2.658  -2.657  -2.657  -2.646  -2.646  -2.646  -2.646
 17 A"   18 A"   57 A'   58 A'   59 A'   19 A"   20 A"   60 A'                 
 -2.045  -2.044  -2.041  -2.040  -2.040  -2.039  -2.027  -2.026
 61 A'   62 A'   21 A"   22 A"   63 A'   64 A'   65 A'   23 A"                 
 -2.026  -2.026  -0.961  -0.902  -0.893  -0.842  -0.826  -0.777
 66 A'   24 A"   67 A'   68 A'   69 A'   70 A'   71 A'   72 A'                 
 -0.754  -0.691  -0.676  -0.623  -0.610  -0.554  -0.518  -0.477
 73 A'   74 A'   75 A'   76 A'   77 A'   78 A'   79 A'   80 A'                 
 -0.467  -0.455  -0.437  -0.403  -0.399  -0.389  -0.387  -0.361
 25 A"   81 A'   82 A'   83 A'   26 A"   27 A"   84 A'   85 A'                 
 -0.347  -0.347  -0.336  -0.331  -0.306  -0.304  -0.296  -0.292
 28 A"   86 A'   87 A'   29 A"   88 A'   30 A"   31 A"   89 A'                 
 -0.266  -0.262  -0.253
 32 A"   33 A"   90 A'                                                         
 -- Virtual --                   
 -0.107  -0.071  -0.069  -0.053  -0.042  -0.018  -0.005   0.006
 91 A'   34 A"   35 A"   92 A'   93 A'   94 A'   95 A'   96 A'                 
  0.017   0.030   0.031   0.043   0.049   0.059   0.061   0.067
 97 A'   98 A'   99 A'   36 A"  100 A'   37 A"  101 A'  102 A'                 
  0.067   0.073   0.073   0.080   0.088   0.092   0.093   0.102
 38 A"  103 A'   39 A"  104 A'  105 A'  106 A'   40 A"  107 A'                 
  0.102   0.104   0.120   0.121   0.129   0.140   0.153   0.156
 41 A"  108 A'  109 A'   42 A"  110 A'   43 A"  111 A'  112 A'                 
  0.159   0.160   0.164   0.174   0.179   0.182   0.196   0.206
 44 A"  113 A'   45 A"  114 A'  115 A'  116 A'  117 A'  118 A'                 
  0.207   0.211   0.211   0.221   0.223   0.226   0.241   0.245
119 A'  120 A'  121 A'   46 A"  122 A'  123 A'   47 A"  124 A'                 
  0.252   0.257   0.266   0.283   0.283   0.285   0.301   0.333
125 A'  126 A'  127 A'   48 A"  128 A'  129 A'  130 A'  131 A'                 
  0.344   0.366   0.374   0.388   0.396   0.396   0.399   0.413
132 A'  133 A'   49 A"  134 A'   50 A"  135 A'   51 A"  136 A'                 
  0.415   0.420   0.432   0.434   0.436   0.445   0.454   0.460
137 A'   52 A"   53 A"  138 A'  139 A'   54 A"  140 A'   55 A"                 
  0.467   0.477   0.489   0.492   0.498   0.501   0.504   0.511
141 A'  142 A'   56 A"  143 A'  144 A'   57 A"  145 A'  146 A'                 
  0.515   0.525   0.539   0.552   0.553   0.566   0.568   0.574
 58 A"  147 A'  148 A'   59 A"   60 A"  149 A'   61 A"  150 A'                 
  0.576   0.597   0.605   0.605   0.629   0.641   0.667   0.669
 62 A"  151 A'   63 A"  152 A'  153 A'   64 A"  154 A'   65 A"                 
  0.698   0.711   0.719   0.743   0.753   0.760   0.772   0.777
155 A'  156 A'  157 A'  158 A'  159 A'  160 A'   66 A"  161 A'                 
  0.780   0.805   0.815   0.828   0.840   0.842   0.844   0.856
 67 A"  162 A'  163 A'  164 A'  165 A'   68 A"   69 A"  166 A'                 
  0.860   0.883   0.921   0.926   0.930   0.941   0.944   0.967
167 A'  168 A'  169 A'  170 A'  171 A'   70 A"  172 A'  173 A'                 
  0.977   1.003   1.043   1.061   1.080   1.099   1.117   1.152
 71 A"  174 A'  175 A'  176 A'  177 A'  178 A'   72 A"  179 A'                 
  1.192   1.211   1.214   1.215   1.262   1.263   1.272   1.340
180 A'   73 A"   74 A"  181 A'  182 A'   75 A"   76 A"   77 A"                 
  1.345   1.373   1.375   1.409   1.423   1.456   1.464   1.466
183 A'  184 A'   78 A"  185 A'  186 A'  187 A'  188 A'  189 A'                 
  1.527   1.543   1.575   1.625   1.724   1.729   1.756   1.764
190 A'  191 A'  192 A'  193 A'   79 A"   80 A"  194 A'  195 A'                 
  1.813   1.822   1.841   1.844   1.908   1.986   2.012   2.041
196 A'  197 A'   81 A"   82 A"   83 A"   84 A"  198 A'   85 A"                 
  2.048   2.108   2.119   2.173   2.211   2.228   2.235   2.249
199 A'  200 A'  201 A'  202 A'  203 A'   86 A"  204 A'   87 A"                 
  2.262   2.274   2.278   2.320   2.331   2.411   2.435   2.476
205 A'  206 A'   88 A"  207 A'  208 A'  209 A'  210 A'  211 A'                 
  2.529   2.570   2.591   2.705   2.720   2.825   2.827   2.830
212 A'   89 A"  213 A'   90 A"   91 A"   92 A"   93 A"  214 A'                 
  2.893   2.986   3.040   3.056   3.066   3.166   3.195   3.394
215 A'  216 A'   94 A"  217 A'  218 A'  219 A'  220 A'  221 A'                 
  3.427   3.638   3.815   3.829   3.946   3.965   3.983   3.986
222 A'  223 A'  224 A'  225 A'   95 A"   96 A"  226 A'   97 A"                 
  3.989   3.997   4.028   4.033   4.048   4.051   4.071   4.099
 98 A"   99 A"  227 A'  100 A"  228 A'  101 A"  229 A'  230 A'                 
  4.108   4.175   4.207   4.247   4.277   4.309   4.372   4.418
102 A"  231 A'  232 A'  233 A'  234 A'  235 A'  236 A'  237 A'                 
  4.445   4.557   4.793   5.997   6.038   6.079   6.105   6.137
238 A'  239 A'  240 A'  103 A"  104 A"  241 A'  242 A'  243 A'                 
  6.199   6.692   6.823   7.536   7.570   7.659   7.661   7.715
244 A'  245 A'  246 A'  105 A"  106 A"  247 A'  248 A'  249 A'                 
  7.787   9.730   9.803  23.176  23.751  23.763  23.907  23.916
250 A'  251 A'  252 A'  253 A'  254 A'  255 A'  256 A'  257 A'                 
 23.991  25.775  25.857  26.124  26.152  26.502  26.763  27.856
258 A'  107 A"  108 A"  259 A'  260 A'  261 A'  262 A'  263 A'                 
 27.952  28.338  28.369  28.398  28.408  28.434  28.444  28.523
264 A'  109 A"  110 A"  265 A'  266 A'  267 A'  268 A'  111 A"                 
 28.529  28.541  28.543  28.560  28.565  28.596  28.634  28.689
112 A"  113 A"  269 A'  270 A'  114 A"  271 A'  272 A'  273 A'                 
 28.757  47.952  48.064 127.880 127.904 127.935 127.945 127.960
274 A'  275 A'  276 A'  115 A"  116 A"  277 A'  278 A'  279 A'                 
127.993 151.651 151.734 215.718 215.802 289.731 289.767 289.854
280 A'  281 A'  282 A'  283 A'  284 A'  117 A"  118 A"  285 A'                 
289.864 289.938 290.0091020.7571020.8971901.8141901.901
286 A'  287 A'  288 A'  289 A'  290 A'  291 A'  292 A'                         
 --------------------------------------------------------------

          Ground-State Mulliken Net Atomic Charges

     Atom                 Charge (a.u.)
  ----------------------------------------
      1 C                    -0.330350
      2 C                     0.009905
      3 C                    -0.155208
      4 C                    -0.265753
      5 C                    -0.006886
      6 C                    -0.282794
      7 Cl                    0.641267
      8 Cl                    0.563597
      9 Br                   -0.150890
     10 Br                   -0.235750
     11 I                     0.104771
     12 I                     0.108090
  ----------------------------------------
  Sum of atomic charges =     0.000000

 -----------------------------------------------------------------
                    Cartesian Multipole Moments
 -----------------------------------------------------------------
    Charge (ESU x 10^10)
                -0.0000
    Dipole Moment (Debye)
         X       0.4369      Y       0.5192      Z       0.0000
       Tot       0.6786
    Quadrupole Moments (Debye-Ang)
        XX    -145.7430     XY       0.1228     YY    -149.3831
        XZ       0.0000     YZ       0.0000     ZZ    -153.9895
    Octopole Moments (Debye-Ang^2)
       XXX      39.0497    XXY      35.4563    XYY      14.1735
       YYY     114.8372    XXZ       0.0000    XYZ      -0.0000
       YYZ       0.0000    XZZ       9.3482    YZZ      32.7178
       ZZZ       0.0000
    Hexadecapole Moments (Debye-Ang^3)
      XXXX   -4475.7755   XXXY     -86.1671   XXYY   -1367.4930
      XYYY     -48.7314   YYYY   -3657.7262   XXXZ       0.0000
      XXYZ       0.0000   XYYZ       0.0000   YYYZ       0.0000
      XXZZ    -850.2917   XYZZ     -21.7625   YYZZ    -684.7114
      XZZZ       0.0000   YZZZ       0.0000   ZZZZ    -195.6307
 -----------------------------------------------------------------
 Calculating MO derivatives via CPSCF
    1     0    39    0.0184834  
    2     0    39    0.0070884  
    3     0    39    0.0016029  
    4     0    39    0.0001933  
    5    19    20    0.0000263  
    6    37     2    0.0000016  
    7    39     0    0.0000001  Converged
 Time for AOints: 329.8 s (CPU) 82.8 s (wall)
 ------------------------------------------------------------------------------
                     AOints        : Timing summary (seconds)
 ------------------------------------------------------------------------------
     job step          cpu (% of tot)      sys (% of tot)     wall (% of tot)
 ------------------------------------------------------------------------------
  AOints            0.3298E+03 ( 8.5)   0.1100E-04 ( 4.7)   0.8285E+02 ( 8.4)
 ------------------------------------------------------------------------------
   Grand Totals     0.3889E+04          0.2350E-03          0.9921E+03
 ------------------------------------------------------------------------------
 Polarizability Matrix (a.u.)
            1           2           3
    1-255.6360971  -2.2287855   0.0000000
    2  -2.2287855-235.5741083   0.0000000
    3   0.0000000   0.0000000-108.4084526
 Calculating analytic Hessian of the SCF energy

 Direct stationary perturbation theory relativistic correction:

 rels  =     229.095831681562
 relv  =    -771.118169446768
 rel2e =     111.580536225070
 E_rel =    -430.441801540135

 Hessian of the SCF Energy
            1           2           3           4           5           6
    1   0.5704520   0.0351988  -0.0000000  -0.2862237  -0.0135664   0.0000000
    2   0.0351988   0.5068402  -0.0000000   0.0510949  -0.0926425  -0.0000000
    3  -0.0000000  -0.0000000   0.1049943  -0.0000000   0.0000000  -0.0522635
    4  -0.2862237   0.0510949  -0.0000000   0.5636104  -0.0445162  -0.0000000
    5  -0.0135664  -0.0926425   0.0000000  -0.0445162   0.5403745  -0.0000000
    6   0.0000000  -0.0000000  -0.0522635  -0.0000000  -0.0000000   0.1075996
    7  -0.0166933   0.0271302   0.0000000  -0.1274145   0.1049798  -0.0000000
    8   0.0829231   0.0193882   0.0000000   0.0478040  -0.2595278  -0.0000000
    9   0.0000000   0.0000000   0.0030667   0.0000000   0.0000000  -0.0524952
   10  -0.0560635  -0.0246267  -0.0000000   0.0579482  -0.0383661   0.0000000
   11  -0.0252194  -0.0116200  -0.0000000   0.0158920  -0.0544521   0.0000000
   12  -0.0000000  -0.0000000   0.0026836   0.0000000   0.0000000   0.0028464
   13   0.0560122   0.0156530  -0.0000000  -0.0441929   0.0311040   0.0000000
   14  -0.0368033  -0.0537739   0.0000000   0.0310000  -0.0216696  -0.0000000
   15  -0.0000000   0.0000000   0.0022054  -0.0000000  -0.0000000   0.0025877
   16  -0.1603444  -0.1189926   0.0000000  -0.0359453  -0.0149651   0.0000000
   17  -0.0670607  -0.2149801  -0.0000000  -0.0706142   0.0375912   0.0000000
   18  -0.0000000   0.0000000  -0.0490999   0.0000000  -0.0000000   0.0032611
   19  -0.0561248   0.0424382   0.0000000  -0.0171287   0.0334846  -0.0000000
   20   0.0449969  -0.1381039   0.0000000   0.0129689  -0.0238327  -0.0000000
   21  -0.0000000  -0.0000000  -0.0219847   0.0000000   0.0000000   0.0036472
   22  -0.0255257  -0.0317827   0.0000000  -0.0808593  -0.0592668  -0.0000000
   23  -0.0123347  -0.0137321  -0.0000000  -0.0599916  -0.1225784   0.0000000
   24   0.0000000   0.0000000   0.0033271  -0.0000000  -0.0000000  -0.0234147
   25   0.0038190   0.0019919   0.0000000  -0.0314697   0.0057038   0.0000000
   26  -0.0008729  -0.0026356   0.0000000   0.0211719  -0.0026235   0.0000000
   27   0.0000000   0.0000000   0.0032272   0.0000000  -0.0000000   0.0030867
   28  -0.0002359   0.0000466  -0.0000000  -0.0006809  -0.0015261  -0.0000000
   29   0.0003538  -0.0001502  -0.0000000  -0.0041881   0.0012724  -0.0000000
   30  -0.0000000  -0.0000000  -0.0008900  -0.0000000   0.0000000   0.0032158
   31   0.0009636   0.0014241   0.0000000  -0.0004207   0.0000229   0.0000000
   32   0.0032424  -0.0001079  -0.0000000  -0.0000835  -0.0003955   0.0000000
   33  -0.0000000  -0.0000000   0.0027741   0.0000000   0.0000000  -0.0006795
   34  -0.0300351   0.0004243  -0.0000000   0.0027771  -0.0030885   0.0000000
   35  -0.0108581   0.0015172   0.0000000  -0.0005386  -0.0015157  -0.0000000
   36   0.0000000   0.0000000   0.0019598  -0.0000000  -0.0000000   0.0026084
            7           8           9          10          11          12
    1  -0.0166933   0.0829231   0.0000000  -0.0560635  -0.0252194  -0.0000000
    2   0.0271302   0.0193882   0.0000000  -0.0246267  -0.0116200  -0.0000000
    3   0.0000000   0.0000000   0.0030667  -0.0000000  -0.0000000   0.0026836
    4  -0.1274145   0.0478040   0.0000000   0.0579482   0.0158920   0.0000000
    5   0.1049798  -0.2595278   0.0000000  -0.0383661  -0.0544521   0.0000000
    6  -0.0000000  -0.0000000  -0.0524952   0.0000000   0.0000000   0.0028464
    7   0.4842668   0.0063283  -0.0000000  -0.1561332  -0.1193343   0.0000000
    8   0.0063283   0.5861782  -0.0000000  -0.0665429  -0.2190820   0.0000000
    9  -0.0000000  -0.0000000   0.1017636   0.0000000   0.0000000  -0.0507635
   10  -0.1561332  -0.0665429   0.0000000   0.5472790   0.0350431  -0.0000000
   11  -0.1193343  -0.2190820   0.0000000   0.0350431   0.4890158  -0.0000000
   12   0.0000000   0.0000000  -0.0507635  -0.0000000  -0.0000000   0.0994042
   13  -0.0363353  -0.0689480   0.0000000  -0.2767488   0.0395523   0.0000000
   14  -0.0142227   0.0369864   0.0000000  -0.0074473  -0.0893378  -0.0000000
   15   0.0000000   0.0000000   0.0040251  -0.0000000  -0.0000000  -0.0479944
   16  -0.0008876  -0.0069571  -0.0000000  -0.0169570   0.0261490  -0.0000000
   17  -0.0065270  -0.0643933   0.0000000   0.0789784   0.0175563   0.0000000
   18  -0.0000000   0.0000000   0.0024750   0.0000000   0.0000000   0.0028896
   19  -0.0028141  -0.0033512   0.0000000   0.0002760   0.0003061   0.0000000
   20  -0.0000245   0.0031291   0.0000000  -0.0000211  -0.0005195   0.0000000
   21  -0.0000000  -0.0000000   0.0038206  -0.0000000  -0.0000000  -0.0010285
   22  -0.0001446  -0.0033804   0.0000000  -0.0000139   0.0017339   0.0000000
   23  -0.0226357  -0.0377682   0.0000000   0.0044816  -0.0000525  -0.0000000
   24  -0.0000000  -0.0000000   0.0033278   0.0000000   0.0000000   0.0037966
   25  -0.1437354   0.0116659  -0.0000000  -0.0329801  -0.0006183   0.0000000
   26   0.0106896  -0.0304384  -0.0000000  -0.0150974   0.0013405   0.0000000
   27  -0.0000000  -0.0000000  -0.0198868   0.0000000   0.0000000   0.0023342
   28   0.0022127  -0.0023760   0.0000000  -0.0515398   0.0454656  -0.0000000
   29   0.0131528  -0.0363791  -0.0000000   0.0438905  -0.1212338  -0.0000000
   30   0.0000000   0.0000000   0.0027025  -0.0000000  -0.0000000  -0.0184712
   31  -0.0017222   0.0026561  -0.0000000  -0.0175482  -0.0207767  -0.0000000
   32   0.0004346   0.0023331   0.0000000  -0.0102469  -0.0097970   0.0000000
   33   0.0000000  -0.0000000   0.0026354   0.0000000  -0.0000000   0.0015250
   34  -0.0005994   0.0001784  -0.0000000   0.0024815   0.0018068   0.0000000
   35   0.0000296  -0.0004258   0.0000000  -0.0000459  -0.0018183  -0.0000000
   36   0.0000000   0.0000000  -0.0006714  -0.0000000  -0.0000000   0.0027781
           13          14          15          16          17          18
    1   0.0560122  -0.0368033  -0.0000000  -0.1603444  -0.0670607  -0.0000000
    2   0.0156530  -0.0537739   0.0000000  -0.1189926  -0.2149801   0.0000000
    3  -0.0000000   0.0000000   0.0022054   0.0000000  -0.0000000  -0.0490999
    4  -0.0441929   0.0310000  -0.0000000  -0.0359453  -0.0706142   0.0000000
    5   0.0311040  -0.0216696  -0.0000000  -0.0149651   0.0375912  -0.0000000
    6   0.0000000  -0.0000000   0.0025877   0.0000000   0.0000000   0.0032611
    7  -0.0363353  -0.0142227   0.0000000  -0.0008876  -0.0065270  -0.0000000
    8  -0.0689480   0.0369864   0.0000000  -0.0069571  -0.0643933   0.0000000
    9   0.0000000   0.0000000   0.0040251  -0.0000000   0.0000000   0.0024750
   10  -0.2767488  -0.0074473  -0.0000000  -0.0169570   0.0789784   0.0000000
   11   0.0395523  -0.0893378  -0.0000000   0.0261490   0.0175563   0.0000000
   12   0.0000000  -0.0000000  -0.0479944  -0.0000000   0.0000000   0.0028896
   13   0.5022436  -0.0679951  -0.0000000  -0.1204992   0.0509194  -0.0000000
   14  -0.0679951   0.4601874  -0.0000000   0.0896696  -0.2459937   0.0000000
   15  -0.0000000  -0.0000000   0.1024491   0.0000000   0.0000000  -0.0463898
   16  -0.1204992   0.0896696   0.0000000   0.3961341   0.0218568  -0.0000000
   17   0.0509194  -0.2459937   0.0000000   0.0218568   0.5500703  -0.0000000
   18  -0.0000000   0.0000000  -0.0463898  -0.0000000  -0.0000000   0.0947784
   19  -0.0011285  -0.0013007   0.0000000   0.0044611  -0.0056880   0.0000000
   20  -0.0037097   0.0005151   0.0000000   0.0127366  -0.0407972  -0.0000000
   21   0.0000000  -0.0000000   0.0039571   0.0000000   0.0000000   0.0020818
   22  -0.0001150  -0.0005059   0.0000000  -0.0021599   0.0038986  -0.0000000
   23  -0.0005783  -0.0005444  -0.0000000   0.0009194   0.0021326   0.0000000
   24  -0.0000000   0.0000000  -0.0011006  -0.0000000  -0.0000000   0.0038722
   25   0.0021444  -0.0030001  -0.0000000  -0.0009246  -0.0002268  -0.0000000
   26  -0.0006215  -0.0020587  -0.0000000   0.0001286  -0.0000735  -0.0000000
   27  -0.0000000  -0.0000000   0.0031412  -0.0000000  -0.0000000  -0.0008646
   28  -0.0151124   0.0264587   0.0000000  -0.0023435  -0.0018812   0.0000000
   29   0.0122987  -0.0170842   0.0000000   0.0003274   0.0023190   0.0000000
   30   0.0000000   0.0000000   0.0016240   0.0000000   0.0000000   0.0034548
   31  -0.0427565  -0.0232237  -0.0000000  -0.0004622  -0.0044742   0.0000000
   32  -0.0243656  -0.0638388   0.0000000  -0.0137535  -0.0264802  -0.0000000
   33  -0.0000000  -0.0000000  -0.0252759  -0.0000000   0.0000000   0.0008506
   34  -0.0235118   0.0073706   0.0000000  -0.0600717   0.0008188  -0.0000000
   35   0.0166909  -0.0033876  -0.0000000   0.0028812  -0.0169511   0.0000000
   36   0.0000000   0.0000000   0.0007712  -0.0000000  -0.0000000  -0.0173093
           19          20          21          22          23          24
    1  -0.0561248   0.0449969  -0.0000000  -0.0255257  -0.0123347   0.0000000
    2   0.0424382  -0.1381039  -0.0000000  -0.0317827  -0.0137321   0.0000000
    3   0.0000000   0.0000000  -0.0219847   0.0000000  -0.0000000   0.0033271
    4  -0.0171287   0.0129689   0.0000000  -0.0808593  -0.0599916  -0.0000000
    5   0.0334846  -0.0238327   0.0000000  -0.0592668  -0.1225784  -0.0000000
    6  -0.0000000  -0.0000000   0.0036472  -0.0000000   0.0000000  -0.0234147
    7  -0.0028141  -0.0000245  -0.0000000  -0.0001446  -0.0226357  -0.0000000
    8  -0.0033512   0.0031291  -0.0000000  -0.0033804  -0.0377682  -0.0000000
    9   0.0000000   0.0000000   0.0038206   0.0000000   0.0000000   0.0033278
   10   0.0002760  -0.0000211  -0.0000000  -0.0000139   0.0044816   0.0000000
   11   0.0003061  -0.0005195  -0.0000000   0.0017339  -0.0000525   0.0000000
   12   0.0000000   0.0000000  -0.0010285   0.0000000  -0.0000000   0.0037966
   13  -0.0011285  -0.0037097   0.0000000  -0.0001150  -0.0005783  -0.0000000
   14  -0.0013007   0.0005151  -0.0000000  -0.0005059  -0.0005444   0.0000000
   15   0.0000000   0.0000000   0.0039571   0.0000000  -0.0000000  -0.0011006
   16   0.0044611   0.0127366   0.0000000  -0.0021599   0.0009194  -0.0000000
   17  -0.0056880  -0.0407972   0.0000000   0.0038986   0.0021326  -0.0000000
   18   0.0000000  -0.0000000   0.0020818  -0.0000000   0.0000000   0.0038722
   19   0.0904444  -0.0617852   0.0000000  -0.0112682   0.0059410  -0.0000000
   20  -0.0617852   0.2047055   0.0000000  -0.0031683   0.0030890  -0.0000000
   21   0.0000000   0.0000000   0.0094343   0.0000000  -0.0000000  -0.0004021
   22  -0.0112682  -0.0031683   0.0000000   0.1217575   0.0838799  -0.0000000
   23   0.0059410   0.0030890  -0.0000000   0.0838799   0.1798991   0.0000000
   24  -0.0000000  -0.0000000  -0.0004021  -0.0000000   0.0000000   0.0107882
   25  -0.0008712   0.0005107   0.0000000  -0.0008516   0.0013509  -0.0000000
   26   0.0011796  -0.0003325   0.0000000   0.0096950  -0.0084543  -0.0000000
   27  -0.0000000  -0.0000000   0.0001044  -0.0000000   0.0000000  -0.0003755
   28  -0.0001339   0.0006150  -0.0000000   0.0003096  -0.0004824   0.0000000
   29   0.0005530  -0.0011907  -0.0000000   0.0001878  -0.0013550   0.0000000
   30   0.0000000   0.0000000  -0.0000994   0.0000000  -0.0000000   0.0001609
   31   0.0001603   0.0003598   0.0000000  -0.0002729  -0.0004228  -0.0000000
   32  -0.0004982  -0.0008111  -0.0000000  -0.0004337  -0.0005675  -0.0000000
   33   0.0000000   0.0000000   0.0001764   0.0000000  -0.0000000  -0.0000863
   34  -0.0058725  -0.0034793  -0.0000000  -0.0008561  -0.0001274   0.0000000
   35  -0.0112791  -0.0058511   0.0000000  -0.0008573  -0.0000682  -0.0000000
   36  -0.0000000  -0.0000000   0.0002930  -0.0000000   0.0000000   0.0001065
           25          26          27          28          29          30
    1   0.0038190  -0.0008729   0.0000000  -0.0002359   0.0003538  -0.0000000
    2   0.0019919  -0.0026356   0.0000000   0.0000466  -0.0001502  -0.0000000
    3   0.0000000   0.0000000   0.0032272  -0.0000000  -0.0000000  -0.0008900
    4  -0.0314697   0.0211719   0.0000000  -0.0006809  -0.0041881  -0.0000000
    5   0.0057038  -0.0026235  -0.0000000  -0.0015261   0.0012724   0.0000000
    6   0.0000000   0.0000000   0.0030867  -0.0000000  -0.0000000   0.0032158
    7  -0.1437354   0.0106896  -0.0000000   0.0022127   0.0131528   0.0000000
    8   0.0116659  -0.0304384  -0.0000000  -0.0023760  -0.0363791   0.0000000
    9  -0.0000000  -0.0000000  -0.0198868   0.0000000  -0.0000000   0.0027025
   10  -0.0329801  -0.0150974   0.0000000  -0.0515398   0.0438905  -0.0000000
   11  -0.0006183   0.0013405   0.0000000   0.0454656  -0.1212338  -0.0000000
   12   0.0000000   0.0000000   0.0023342  -0.0000000  -0.0000000  -0.0184712
   13   0.0021444  -0.0006215  -0.0000000  -0.0151124   0.0122987   0.0000000
   14  -0.0030001  -0.0020587  -0.0000000   0.0264587  -0.0170842   0.0000000
   15  -0.0000000  -0.0000000   0.0031412   0.0000000   0.0000000   0.0016240
   16  -0.0009246   0.0001286  -0.0000000  -0.0023435   0.0003274   0.0000000
   17  -0.0002268  -0.0000735  -0.0000000  -0.0018812   0.0023190   0.0000000
   18  -0.0000000  -0.0000000  -0.0008646   0.0000000   0.0000000   0.0034548
   19  -0.0008712   0.0011796  -0.0000000  -0.0001339   0.0005530   0.0000000
   20   0.0005107  -0.0003325  -0.0000000   0.0006150  -0.0011907   0.0000000
   21   0.0000000   0.0000000   0.0001044  -0.0000000  -0.0000000  -0.0000994
   22  -0.0008516   0.0096950  -0.0000000   0.0003096   0.0001878   0.0000000
   23   0.0013509  -0.0084543   0.0000000  -0.0004824  -0.0013550  -0.0000000
   24  -0.0000000  -0.0000000  -0.0003755   0.0000000   0.0000000   0.0001609
   25   0.2090450  -0.0146279  -0.0000000  -0.0028783  -0.0029077   0.0000000
   26  -0.0146279   0.0531911  -0.0000000  -0.0109314  -0.0079379   0.0000000
   27  -0.0000000  -0.0000000   0.0090715   0.0000000   0.0000000   0.0000936
   28  -0.0028783  -0.0109314   0.0000000   0.0849708  -0.0599594  -0.0000000
   29  -0.0029077  -0.0079379   0.0000000  -0.0599594   0.1804393  -0.0000000
   30   0.0000000   0.0000000   0.0000936  -0.0000000  -0.0000000   0.0075246
   31  -0.0006377  -0.0007444  -0.0000000  -0.0142130  -0.0036258   0.0000000
   32   0.0000632   0.0000071  -0.0000000   0.0037451   0.0014504   0.0000000
   33   0.0000000   0.0000000   0.0001319  -0.0000000  -0.0000000   0.0005381
   34  -0.0006598   0.0000309  -0.0000000  -0.0003555  -0.0000829   0.0000000
   35   0.0000945   0.0000157   0.0000000   0.0008257  -0.0001499  -0.0000000
   36   0.0000000   0.0000000  -0.0000638  -0.0000000   0.0000000   0.0001461
           31          32          33          34          35          36
    1   0.0009636   0.0032424  -0.0000000  -0.0300351  -0.0108581   0.0000000
    2   0.0014241  -0.0001079  -0.0000000   0.0004243   0.0015172   0.0000000
    3   0.0000000  -0.0000000   0.0027741  -0.0000000   0.0000000   0.0019598
    4  -0.0004207  -0.0000835   0.0000000   0.0027771  -0.0005386  -0.0000000
    5   0.0000229  -0.0003955   0.0000000  -0.0030885  -0.0015157  -0.0000000
    6   0.0000000   0.0000000  -0.0006795   0.0000000  -0.0000000   0.0026084
    7  -0.0017222   0.0004346   0.0000000  -0.0005994   0.0000296   0.0000000
    8   0.0026561   0.0023331  -0.0000000   0.0001784  -0.0004258   0.0000000
    9  -0.0000000   0.0000000   0.0026354  -0.0000000   0.0000000  -0.0006714
   10  -0.0175482  -0.0102469   0.0000000   0.0024815  -0.0000459  -0.0000000
   11  -0.0207767  -0.0097970  -0.0000000   0.0018068  -0.0018183  -0.0000000
   12  -0.0000000   0.0000000   0.0015250   0.0000000  -0.0000000   0.0027781
   13  -0.0427565  -0.0243656  -0.0000000  -0.0235118   0.0166909   0.0000000
   14  -0.0232237  -0.0638388  -0.0000000   0.0073706  -0.0033876   0.0000000
   15  -0.0000000   0.0000000  -0.0252759   0.0000000  -0.0000000   0.0007712
   16  -0.0004622  -0.0137535  -0.0000000  -0.0600717   0.0028812  -0.0000000
   17  -0.0044742  -0.0264802   0.0000000   0.0008188  -0.0169511  -0.0000000
   18   0.0000000  -0.0000000   0.0008506  -0.0000000   0.0000000  -0.0173093
   19   0.0001603  -0.0004982   0.0000000  -0.0058725  -0.0112791  -0.0000000
   20   0.0003598  -0.0008111   0.0000000  -0.0034793  -0.0058511  -0.0000000
   21   0.0000000  -0.0000000   0.0001764  -0.0000000   0.0000000   0.0002930
   22  -0.0002729  -0.0004337   0.0000000  -0.0008561  -0.0008573  -0.0000000
   23  -0.0004228  -0.0005675  -0.0000000  -0.0001274  -0.0000682   0.0000000
   24  -0.0000000  -0.0000000  -0.0000863   0.0000000  -0.0000000   0.0001065
   25  -0.0006377   0.0000632   0.0000000  -0.0006598   0.0000945   0.0000000
   26  -0.0007444   0.0000071   0.0000000   0.0000309   0.0000157   0.0000000
   27  -0.0000000  -0.0000000   0.0001319  -0.0000000   0.0000000  -0.0000638
   28  -0.0142130   0.0037451  -0.0000000  -0.0003555   0.0008257  -0.0000000
   29  -0.0036258   0.0014504  -0.0000000  -0.0000829  -0.0001499   0.0000000
   30   0.0000000   0.0000000   0.0005381   0.0000000  -0.0000000   0.0001461
   31   0.0783212   0.0394085   0.0000000  -0.0014117   0.0093963  -0.0000000
   32   0.0394085   0.1103890   0.0000000   0.0024876  -0.0121813   0.0000000
   33   0.0000000   0.0000000   0.0165975   0.0000000   0.0000000   0.0008126
   34  -0.0014117   0.0024876   0.0000000   0.1181149  -0.0063393  -0.0000000
   35   0.0093963  -0.0121813   0.0000000  -0.0063393   0.0408161  -0.0000000
   36  -0.0000000   0.0000000   0.0008126  -0.0000000  -0.0000000   0.0085687
 **********************************************************************
 **                                                                  **
 **                       VIBRATIONAL ANALYSIS                       **
 **                       --------------------                       **
 **                                                                  **
 **        VIBRATIONAL FREQUENCIES (CM**-1) AND NORMAL MODES         **
 **     FORCE CONSTANTS (mDYN/ANGSTROM) AND REDUCED MASSES (AMU)     **
 **                  INFRARED INTENSITIES (KM/MOL)                   **
 **                                                                  **
 **********************************************************************


 Mode:                 1                      2                      3
 Frequency:        36.92                  39.19                  65.02
 Force Cnst:      0.0436                 0.0686                 0.0946
 Red. Mass:      54.2388                75.7853                37.9593
 IR Active:          YES                    YES                    YES
 IR Intens:        0.009                  0.001                  0.000
 Raman Active:       YES                    YES                    YES
               X      Y      Z        X      Y      Z        X      Y      Z
 C         -0.000 -0.000 -0.264   -0.000 -0.000  0.041   -0.000 -0.000 -0.100
 C         -0.000 -0.000 -0.197   -0.000 -0.000 -0.126    0.000  0.000  0.154
 C          0.000  0.000  0.016   -0.000 -0.000 -0.092    0.000  0.000  0.043
 C          0.000  0.000 -0.044    0.000  0.000  0.070   -0.000  0.000  0.013
 C          0.000 -0.000 -0.085    0.000 -0.000 -0.082   -0.000 -0.000 -0.002
 C         -0.000 -0.000 -0.070    0.000 -0.000 -0.004   -0.000 -0.000 -0.067
 Cl        -0.000 -0.000 -0.631   -0.000 -0.000  0.331    0.000  0.000 -0.609
 Cl        -0.000 -0.000 -0.384   -0.000 -0.000 -0.324    0.000  0.000  0.714
 Br         0.000  0.000  0.408   -0.000 -0.000 -0.282    0.000 -0.000 -0.239
 Br        -0.000 -0.000 -0.092    0.000  0.000  0.696   -0.000  0.000  0.117
 I         -0.000 -0.000 -0.198   -0.000  0.000 -0.399   -0.000 -0.000 -0.040
 I         -0.000  0.000  0.342    0.000  0.000  0.158   -0.000 -0.000  0.084
 TransDip   0.000 -0.000  0.003   -0.000  0.000  0.001    0.000  0.000  0.000

 Mode:                 4                      5                      6
 Frequency:       114.40                 129.14                 149.86
 Force Cnst:      0.7547                 0.7144                 1.1186
 Red. Mass:      97.8790                72.6983                84.5428
 IR Active:          YES                    YES                    YES
 IR Intens:        0.279                  0.485                  0.006
 Raman Active:       YES                    YES                    YES
               X      Y      Z        X      Y      Z        X      Y      Z
 C         -0.108 -0.160 -0.000   -0.029  0.209  0.000   -0.011 -0.044 -0.000
 C         -0.121 -0.115  0.000   -0.000  0.140 -0.000    0.022 -0.053  0.000
 C         -0.110 -0.092  0.000   -0.045  0.115 -0.000    0.018 -0.038  0.000
 C         -0.080 -0.111  0.000   -0.104  0.206 -0.000    0.028 -0.018  0.000
 C         -0.111 -0.185 -0.000   -0.060  0.257  0.000   -0.001 -0.024 -0.000
 C         -0.128 -0.160 -0.000   -0.093  0.238  0.000   -0.055 -0.023 -0.000
 Cl        -0.028 -0.122  0.000    0.022  0.243 -0.000    0.039 -0.031 -0.000
 Cl        -0.172 -0.091  0.000    0.145  0.044 -0.000    0.139 -0.145 -0.000
 Br        -0.114  0.032 -0.000   -0.113 -0.424  0.000    0.012 -0.419  0.000
 Br         0.160 -0.016 -0.000   -0.353  0.123  0.000    0.714  0.293 -0.000
 I          0.220 -0.502  0.000    0.506  0.066 -0.000   -0.135  0.150  0.000
 I         -0.131  0.629 -0.000   -0.231 -0.068  0.000   -0.365 -0.004  0.000
 TransDip   0.013  0.010  0.000    0.009 -0.020  0.000    0.003 -0.000  0.000

 Mode:                 7                      8                      9
 Frequency:       164.44                 167.18                 177.83
 Force Cnst:      1.0785                 0.2259                 0.8571
 Red. Mass:      67.6935                13.7206                45.9995
 IR Active:          YES                    YES                    YES
 IR Intens:        0.062                  0.430                  0.156
 Raman Active:       YES                    YES                    YES
               X      Y      Z        X      Y      Z        X      Y      Z
 C         -0.078  0.147 -0.000   -0.000 -0.000  0.370    0.100  0.161  0.000
 C         -0.096  0.217 -0.000   -0.000  0.000  0.372    0.101  0.075  0.000
 C         -0.204  0.178 -0.000    0.000  0.000  0.419   -0.029  0.058  0.000
 C         -0.159  0.164 -0.000    0.000  0.000  0.424   -0.117  0.124  0.000
 C         -0.112  0.032 -0.000    0.000 -0.000  0.392   -0.121  0.092  0.000
 C          0.010  0.077 -0.000    0.000 -0.000  0.407   -0.015  0.170  0.000
 Cl        -0.248  0.104  0.000   -0.000 -0.000 -0.132    0.522  0.358 -0.000
 Cl        -0.133  0.240  0.000   -0.000  0.000 -0.150    0.479 -0.163 -0.000
 Br        -0.351 -0.364  0.000    0.000 -0.000 -0.067   -0.020  0.166 -0.000
 Br         0.066  0.378 -0.000    0.000  0.000 -0.046   -0.080  0.255 -0.000
 I         -0.091 -0.154  0.000    0.000  0.000 -0.047   -0.124 -0.269 -0.000
 I          0.433 -0.027  0.000    0.000  0.000 -0.031   -0.082 -0.111 -0.000
 TransDip   0.003 -0.007  0.000   -0.000 -0.000 -0.021    0.005 -0.012 -0.000

 Mode:                10                     11                     12
 Frequency:       201.94                 239.19                 271.01
 Force Cnst:      1.2542                 1.2465                 1.4063
 Red. Mass:      52.1965                36.9786                32.4987
 IR Active:          YES                    YES                    YES
 IR Intens:        0.114                  0.017                  0.158
 Raman Active:       YES                    YES                    YES
               X      Y      Z        X      Y      Z        X      Y      Z
 C          0.103 -0.024 -0.000    0.001  0.037  0.000   -0.041 -0.356 -0.000
 C          0.176  0.134  0.000   -0.027  0.008 -0.000   -0.093 -0.331 -0.000
 C          0.317  0.154  0.000    0.002  0.008 -0.000    0.000 -0.182  0.000
 C          0.124  0.218  0.000    0.027 -0.047 -0.000   -0.114 -0.025  0.000
 C          0.075  0.038 -0.000    0.021  0.016 -0.000   -0.096 -0.118  0.000
 C          0.053  0.000 -0.000   -0.011  0.049  0.000   -0.139 -0.204 -0.000
 Cl        -0.171 -0.136  0.000    0.603  0.321 -0.000    0.364 -0.346  0.000
 Cl        -0.182  0.435 -0.000   -0.562  0.402  0.000   -0.361 -0.334  0.000
 Br         0.559 -0.187 -0.000   -0.050 -0.073  0.000    0.036  0.033 -0.000
 Br        -0.194  0.196 -0.000    0.088 -0.173  0.000   -0.114  0.318 -0.000
 I         -0.130 -0.159  0.000   -0.011 -0.018  0.000    0.048  0.085  0.000
 I         -0.080  0.022  0.000   -0.024 -0.035  0.000    0.045 -0.001  0.000
 TransDip  -0.010 -0.005  0.000   -0.003 -0.003 -0.000    0.002  0.013 -0.000

 Mode:                13                     14                     15
 Frequency:       317.35                 318.16                 334.21
 Force Cnst:      0.7295                 1.7740                 0.8126
 Red. Mass:      12.2947                29.7439                12.3476
 IR Active:          YES                    YES                    YES
 IR Intens:        0.148                  0.002                  0.240
 Raman Active:       YES                    YES                    YES
               X      Y      Z        X      Y      Z        X      Y      Z
 C         -0.000  0.000  0.345   -0.293  0.210 -0.000    0.000 -0.000 -0.439
 C         -0.000 -0.000 -0.184   -0.302 -0.148  0.000    0.000  0.000 -0.523
 C         -0.000 -0.000 -0.550   -0.074 -0.085  0.000    0.000  0.000 -0.109
 C         -0.000 -0.000 -0.367   -0.088 -0.043  0.000    0.000  0.000  0.457
 C         -0.000  0.000  0.210   -0.099  0.109 -0.000    0.000  0.000  0.542
 C         -0.000  0.000  0.598   -0.180  0.138 -0.000    0.000 -0.000  0.089
 Cl        -0.000  0.000 -0.065   -0.210  0.537  0.000    0.000 -0.000  0.062
 Cl        -0.000 -0.000  0.032   -0.256 -0.459 -0.000    0.000  0.000  0.081
 Br         0.000 -0.000  0.034    0.219 -0.024 -0.000   -0.000 -0.000  0.002
 Br         0.000  0.000  0.023    0.038 -0.012 -0.000   -0.000 -0.000 -0.026
 I          0.000 -0.000 -0.010    0.007 -0.013  0.000   -0.000 -0.000 -0.023
 I          0.000 -0.000 -0.021    0.059 -0.003  0.000   -0.000 -0.000 -0.003
 TransDip  -0.000 -0.000 -0.012    0.001 -0.001  0.000   -0.000 -0.000 -0.016

 Mode:                16                     17                     18
 Frequency:       530.17                 572.33                 572.91
 Force Cnst:      2.3836                 2.4999                 2.3303
 Red. Mass:      14.3934                12.9531                12.0497
 IR Active:          YES                    YES                    YES
 IR Intens:       21.356                  7.598                  0.055
 Raman Active:       YES                    YES                    YES
               X      Y      Z        X      Y      Z        X      Y      Z
 C          0.177  0.039  0.000    0.428  0.250  0.000    0.000  0.000 -0.319
 C          0.134  0.007 -0.000    0.349 -0.144  0.000    0.000 -0.000 -0.286
 C          0.293  0.116 -0.000    0.076 -0.247 -0.000    0.000 -0.000  0.543
 C          0.517  0.045  0.000   -0.191 -0.036  0.000   -0.000 -0.000 -0.218
 C          0.551 -0.054 -0.000   -0.155  0.389  0.000   -0.000  0.000 -0.351
 C          0.435 -0.118 -0.000    0.163  0.519 -0.000    0.000  0.000  0.591
 Cl        -0.052  0.095 -0.000   -0.055 -0.099 -0.000   -0.000 -0.000  0.020
 Cl        -0.129 -0.163  0.000   -0.130 -0.063 -0.000   -0.000 -0.000  0.023
 Br        -0.095 -0.005  0.000   -0.025  0.018  0.000   -0.000  0.000 -0.015
 Br        -0.048  0.041 -0.000    0.023 -0.005 -0.000    0.000 -0.000  0.006
 I         -0.025 -0.015  0.000   -0.001 -0.023 -0.000   -0.000 -0.000  0.006
 I         -0.035  0.008  0.000   -0.010 -0.010  0.000   -0.000 -0.000 -0.008
 TransDip   0.148  0.009  0.000    0.065  0.060  0.000    0.000  0.000 -0.008

 Mode:                19                     20                     21
 Frequency:       583.81                 595.52                 674.01
 Force Cnst:      2.4243                 3.0384                 3.2168
 Red. Mass:      12.0723                14.5413                12.0182
 IR Active:          YES                    YES                    YES
 IR Intens:        0.186                 35.610                  0.000
 Raman Active:       YES                    YES                    YES
               X      Y      Z        X      Y      Z        X      Y      Z
 C          0.000  0.000  0.478   -0.196  0.153 -0.000   -0.000 -0.000 -0.432
 C          0.000 -0.000 -0.446   -0.222  0.304  0.000    0.000  0.000  0.484
 C         -0.000 -0.000 -0.086    0.036  0.482 -0.000   -0.000  0.000 -0.445
 C         -0.000  0.000  0.539    0.136  0.436 -0.000    0.000  0.000  0.377
 C         -0.000  0.000 -0.521    0.099  0.391  0.000    0.000 -0.000 -0.344
 C          0.000  0.000  0.011   -0.204  0.238 -0.000    0.000 -0.000  0.347
 Cl         0.000 -0.000 -0.033    0.106 -0.219  0.000   -0.000  0.000  0.015
 Cl        -0.000 -0.000  0.034   -0.038 -0.156 -0.000   -0.000 -0.000 -0.018
 Br        -0.000  0.000  0.002    0.004 -0.021  0.000   -0.000 -0.000  0.006
 Br         0.000 -0.000 -0.013    0.026 -0.078  0.000   -0.000 -0.000 -0.005
 I         -0.000 -0.000  0.008   -0.016 -0.023 -0.000   -0.000  0.000  0.003
 I         -0.000 -0.000  0.000    0.012 -0.002  0.000    0.000  0.000 -0.002
 TransDip  -0.000  0.000  0.014   -0.035  0.188 -0.000    0.000  0.000  0.000

 Mode:                22                     23                     24
 Frequency:       777.06                 817.80                1032.00
 Force Cnst:      4.4769                 5.0208                 7.6343
 Red. Mass:      12.5838                12.7416                12.1664
 IR Active:          YES                    YES                    YES
 IR Intens:        2.186                  1.769                  1.013
 Raman Active:       YES                    YES                    YES
               X      Y      Z        X      Y      Z        X      Y      Z
 C          0.113  0.264 -0.000    0.286 -0.356  0.000   -0.236  0.348  0.000
 C         -0.021  0.398 -0.000    0.373  0.152 -0.000   -0.294 -0.382  0.000
 C         -0.453  0.209  0.000    0.276  0.223 -0.000    0.452 -0.071 -0.000
 C         -0.208 -0.052  0.000   -0.194  0.479  0.000   -0.127  0.360 -0.000
 C         -0.160 -0.345  0.000   -0.334 -0.222  0.000   -0.228 -0.229  0.000
 C          0.544 -0.051  0.000   -0.133 -0.176  0.000    0.354  0.006  0.000
 Cl         0.037 -0.056  0.000   -0.049  0.108 -0.000    0.018 -0.041 -0.000
 Cl        -0.064 -0.090  0.000   -0.055 -0.085  0.000    0.035  0.047  0.000
 Br         0.049 -0.006  0.000   -0.023  0.005  0.000   -0.019  0.001  0.000
 Br        -0.001 -0.007 -0.000    0.018 -0.041  0.000    0.007 -0.013  0.000
 I          0.008  0.008 -0.000    0.004  0.009 -0.000    0.002  0.002 -0.000
 I         -0.013 -0.000  0.000    0.002 -0.002 -0.000   -0.002  0.000 -0.000
 TransDip  -0.004  0.047 -0.000    0.042  0.004 -0.000    0.016 -0.028 -0.000

 Mode:                25                     26                     27
 Frequency:      1133.56                1225.75                1297.41
 Force Cnst:      9.2158                10.6230                11.9309
 Red. Mass:      12.1728                12.0003                12.0301
 IR Active:          YES                    YES                    YES
 IR Intens:        2.741                  0.113                142.384
 Raman Active:       YES                    YES                    YES
               X      Y      Z        X      Y      Z        X      Y      Z
 C         -0.078  0.421  0.000   -0.361 -0.176  0.000   -0.190 -0.358  0.000
 C          0.199  0.261 -0.000    0.310 -0.222 -0.000   -0.162  0.329 -0.000
 C          0.337  0.035 -0.000    0.039  0.376 -0.000    0.441  0.094 -0.000
 C          0.262 -0.361  0.000   -0.401 -0.143  0.000   -0.097 -0.434  0.000
 C         -0.211 -0.415  0.000    0.370 -0.249  0.000   -0.282  0.319  0.000
 C         -0.386  0.153 -0.000    0.047  0.409 -0.000    0.343  0.015 -0.000
 Cl         0.017 -0.051  0.000   -0.002  0.001  0.000    0.004  0.018 -0.000
 Cl        -0.029 -0.039  0.000    0.001 -0.000  0.000    0.003 -0.018  0.000
 Br        -0.016  0.001  0.000    0.000  0.001  0.000   -0.011 -0.000  0.000
 Br        -0.010  0.017 -0.000    0.000 -0.001 -0.000   -0.001  0.009  0.000
 I          0.004  0.006 -0.000   -0.000  0.000 -0.000    0.002 -0.002 -0.000
 I          0.004 -0.001 -0.000   -0.000  0.000  0.000   -0.001 -0.000 -0.000
 TransDip   0.023  0.048 -0.000   -0.002  0.011  0.000    0.358 -0.133  0.000

 Mode:                28                     29                     30
 Frequency:      1302.88                1497.90                1499.71
 Force Cnst:     12.0528                15.8658                15.9033
 Red. Mass:      12.0511                12.0018                12.0012
 IR Active:          YES                    YES                    YES
 IR Intens:      183.691                  0.020                  0.094
 Raman Active:       YES                    YES                    YES
               X      Y      Z        X      Y      Z        X      Y      Z
 C          0.340 -0.279  0.000    0.514  0.119 -0.000    0.064  0.289  0.000
 C         -0.349 -0.307  0.000   -0.458  0.088  0.000    0.196 -0.407 -0.000
 C         -0.128  0.351 -0.000    0.266  0.105 -0.000   -0.031  0.548 -0.000
 C          0.376 -0.098 -0.000   -0.460 -0.156  0.000   -0.029 -0.262  0.000
 C         -0.276 -0.206  0.000    0.358 -0.085  0.000   -0.178  0.295  0.000
 C          0.024  0.422 -0.000   -0.211 -0.080 -0.000   -0.029 -0.466  0.000
 Cl        -0.018  0.021 -0.000   -0.005 -0.001  0.000   -0.003 -0.001 -0.000
 Cl         0.023  0.026 -0.000    0.005 -0.001  0.000   -0.002  0.004  0.000
 Br         0.004 -0.005 -0.000   -0.001 -0.001 -0.000    0.000 -0.002  0.000
 Br        -0.005  0.003  0.000    0.002  0.001 -0.000   -0.000  0.000  0.000
 I          0.001  0.001  0.000   -0.000  0.001 -0.000    0.001  0.000 -0.000
 I         -0.001 -0.002  0.000   -0.001  0.000  0.000    0.001  0.000 -0.000
 TransDip  -0.118 -0.418  0.000    0.004 -0.003  0.000    0.003 -0.009 -0.000

 STANDARD THERMODYNAMIC QUANTITIES AT   298.15 K  AND     1.00 ATM

   This Molecule has  0 Imaginary Frequencies
   Zero point vibrational energy:       24.072 kcal/mol

   Atom    1 Element C  Has Mass   12.00000
   Atom    2 Element C  Has Mass   12.00000
   Atom    3 Element C  Has Mass   12.00000
   Atom    4 Element C  Has Mass   12.00000
   Atom    5 Element C  Has Mass   12.00000
   Atom    6 Element C  Has Mass   12.00000
   Atom    7 Element Cl Has Mass   34.96885
   Atom    8 Element Cl Has Mass   34.96885
   Atom    9 Element Br Has Mass   78.91830
   Atom   10 Element Br Has Mass   78.91830
   Atom   11 Element I  Has Mass  126.90440
   Atom   12 Element I  Has Mass  126.90440
   Molecular Mass:   553.583100 amu
   Principal axes and moments of inertia in amu*Bohr^2:
                             1           2           3
    Eigenvalues --     7568.12743 11331.17452 18899.30196
          X               0.99984     0.01776     0.00000
          Y              -0.01776     0.99984     0.00000
          Z               0.00000    -0.00000     1.00000
   Rotational Symmetry Number is   1
   The Molecule is an Asymmetric Top
   Translational Enthalpy:        0.889 kcal/mol
   Rotational Enthalpy:           0.889 kcal/mol
   Vibrational Enthalpy:         30.565 kcal/mol
   gas constant (RT):             0.592 kcal/mol
   Translational Entropy:        44.819  cal/mol.K
   Rotational Entropy:           35.737  cal/mol.K
   Vibrational Entropy:          44.086  cal/mol.K

   Total Enthalpy:               32.935 kcal/mol
   Total Entropy:               124.641  cal/mol.K

 ======================================================================

 STANDARD THERMODYNAMIC QUANTITIES FOR ANHARMONIC VIBRATION -- TOSH

   Zero point vibrational energy: ************ kcal/mol

   Vibrational Enthalpy:       Infinity kcal/mol
   Vibrational Entropy:             NaN  cal/mol.K

   Total Enthalpy:             Infinity kcal/mol
   Total Entropy:                   NaN  cal/mol.K

 ======================================================================

 STANDARD THERMODYNAMIC QUANTITIES FOR ANHARMONIC VIBRATION -- VPT2

   Zero point vibrational energy: ************ kcal/mol

   Vibrational Enthalpy:       Infinity kcal/mol
   Vibrational Entropy:             NaN  cal/mol.K

   Total Enthalpy:             Infinity kcal/mol
   Total Entropy:                   NaN  cal/mol.K

 ======================================================================

Archival summary:
1\1\garfield\FREQ\ProcedureUnspecified\BasisUnspecified\2r2l26\taweetha\SatNov3023:14:392019SatNov3023:14:392019\0\\#,FREQ,ProcedureUnspecified,BasisUnspecified,\\0,1\I\C,1,2.13968\C,2,1.40605,1,119.65\C,3,1.40368,2,120.254,1,180,0\C,4,1.4008,3,119.899,2,-0,0\C,5,1.40238,4,119.972,3,-0,0\C,6,1.40384,5,120.399,4,-0,0\Cl,5,1.73747,4,120.374,3,-180,0\Cl,6,1.73923,5,118.545,4,180,0\Br,4,1.90082,3,120.954,2,-180,0\Br,3,1.90269,2,120.865,1,-0,0\I,7,2.1318,6,118.739,5,180,0\\\@

 Total job time:  1318.06s(wall), 5115.70s(cpu) 
 Sat Nov 30 23:14:39 2019

        *************************************************************
        *                                                           *
        *  Thank you very much for using Q-Chem.  Have a nice day.  *
        *                                                           *
        *************************************************************
