# Supplementary material for: Geometric and energetic data from quantum chemical calculations of halobenzenes and xylenes
Source: Data Brief. 2020 Mar 5;30:105386. doi: 10.1016/j.dib.2020.105386 (PMC7114895; doi:10.1016/j.dib.2020.105386)
Supplement: Supplementary file 1 [file mmc1.zip › halobenzene/B3LYP/ClClBrClBrBr.out]

                  Welcome to Q-Chem
     A Quantum Leap Into The Future Of Chemistry


 Q-Chem 5.2 (devel), Q-Chem, Inc., Pleasanton, CA (2019)

 Yihan Shao,  Zhengting Gan,  E. Epifanovsky,  A. T. B. Gilbert,  M. Wormit,  
 J. Kussmann,  A. W. Lange,  A. Behn,  Jia Deng,  Xintian Feng,  D. Ghosh,  
 M. Goldey,  P. R. Horn,  L. D. Jacobson,  I. Kaliman,  T. Kus,  A. Landau,  
 Jie Liu,  E. I. Proynov,  R. M. Richard,  R. P. Steele,  E. J. Sundstrom,  
 H. L. Woodcock III,  P. M. Zimmerman,  D. Zuev,  B. Albrecht,  E. Alguire,  
 S. A. Baeppler,  D. Barton,  Z. Benda,  Y. A. Bernard,  E. J. Berquist,  
 K. B. Bravaya,  H. Burton,  D. Casanova,  Chun-Min Chang,  Yunqing Chen,  
 A. Chien,  K. D. Closser,  M. P. Coons,  S. Coriani,  S. Dasgupta,  
 A. L. Dempwolff,  M. Diedenhofen,  Hainam Do,  R. G. Edgar,  Po-Tung Fang,  
 S. Faraji,  S. Fatehi,  Qingguo Feng,  K. D. Fenk,  J. Fosso-Tande,  
 J. Gayvert,  Qinghui Ge,  A. Ghysels,  G. Gidofalvi,  J. Gomes,  
 J. Gonthier,  A. Gunina,  D. Hait,  M. W. D. Hanson-Heine,  
 P. H. P. Harbach,  A. W. Hauser,  M. F. Herbst,  J. E. Herr,  
 E. G. Hohenstein,  Z. C. Holden,  Kerwin Hui,  B. C. Huynh,  T.-C. Jagau,  
 Hyunjun Ji,  B. Kaduk,  K. Khistyaev,  Jaehoon Kim,  P. Klunzinger,  K. Koh,  
 D. Kosenkov,  L. Koulias,  T. Kowalczyk,  C. M. Krauter,  A. Kunitsa,  
 Ka Un Lao,  A. Laurent,  K. V. Lawler,  Joonho Lee,  D. Lefrancois,  
 S. Lehtola,  D. S. Levine,  Yi-Pei Li,  You-Sheng Lin,  Fenglai Liu,  
 E. Livshits,  A. Luenser,  P. Manohar,  E. Mansoor,  S. F. Manzer,  
 Shan-Ping Mao,  Yuezhi Mao,  N. Mardirossian,  A. V. Marenich,  
 T. Markovich,  L. A. Martinez-Martinez,  S. A. Maurer,  N. J. Mayhall,  
 S. C. McKenzie,  J.-M. Mewes,  P. Morgante,  A. F. Morrison,  
 J. W. Mullinax,  K. Nanda,  T. S. Nguyen-Beck,  R. Olivares-Amaya,  
 J. A. Parkhill,  Zheng Pei,  T. M. Perrine,  F. Plasser,  P. Pokhilko,  
 S. Prager,  A. Prociuk,  E. Ramos,  D. R. Rehn,  F. Rob,  M. Scheurer,  
 M. Schneider,  N. Sergueev,  S. M. Sharada,  S. Sharma,  D. W. Small,  
 T. Stauch,  T. Stein,  Yu-Chuan Su,  A. J. W. Thom,  A. Tkatchenko,  
 T. Tsuchimochi,  N. M. Tubman,  L. Vogt,  M. L. Vidal,  O. Vydrov,  
 M. A. Watson,  J. Wenzel,  M. de Wergifosse,  T. A. Wesolowski,  A. White,  
 J. Witte,  A. Yamada,  Jun Yang,  K. Yao,  S. Yeganeh,  S. R. Yost,  
 Zhi-Qiang You,  A. Zech,  Igor Ying Zhang,  Xing Zhang,  Yan Zhao,  
 Ying Zhu,  B. R. Brooks,  G. K. L. Chan,  C. J. Cramer,  M. S. Gordon,  
 W. J. Hehre,  A. Klamt,  M. W. Schmidt,  C. D. Sherrill,  D. G. Truhlar,  
 A. Aspuru-Guzik,  R. Baer,  A. T. Bell,  N. A. Besley,  Jeng-Da Chai,  
 A. E. DePrince, III,  R. A. DiStasio Jr.,  A. Dreuw,  B. D. Dunietz,  
 T. R. Furlani,  Chao-Ping Hsu,  Yousung Jung,  Jing Kong,  D. S. Lambrecht,  
 WanZhen Liang,  C. Ochsenfeld,  V. A. Rassolov,  L. V. Slipchenko,  
 J. E. Subotnik,  T. Van Voorhis,  J. M. Herbert,  A. I. Krylov,  
 P. M. W. Gill,  M. Head-Gordon

 Contributors to earlier versions of Q-Chem not listed above: 
 R. D. Adamson,  B. Austin,  J. Baker,  G. J. O. Beran,  K. Brandhorst,  
 S. T. Brown,  E. F. C. Byrd,  A. K. Chakraborty,  C.-L. Cheng,  
 Siu Hung Chien,  D. M. Chipman,  D. L. Crittenden,  H. Dachsel,  
 R. J. Doerksen,  A. D. Dutoi,  L. Fusti-Molnar,  W. A. Goddard III,  
 A. Golubeva-Zadorozhnaya,  S. R. Gwaltney,  G. Hawkins,  A. Heyden,  
 S. Hirata,  G. Kedziora,  F. J. Keil,  C. Kelley,  Jihan Kim,  R. A. King,  
 R. Z. Khaliullin,  P. P. Korambath,  W. Kurlancheek,  A. M. Lee,  M. S. Lee,  
 S. V. Levchenko,  Ching Yeh Lin,  D. Liotard,  R. C. Lochan,  I. Lotan,  
 P. E. Maslen,  N. Nair,  D. P. O'Neill,  D. Neuhauser,  E. Neuscamman,  
 C. M. Oana,  R. Olson,  B. Peters,  R. Peverati,  P. A. Pieniazek,  
 Y. M. Rhee,  J. Ritchie,  M. A. Rohrdanz,  E. Rosta,  N. J. Russ,  
 H. F. Schaefer III,  N. E. Schultz,  N. Shenvi,  A. C. Simmonett,  A. Sodt,  
 D. Stuck,  K. S. Thanthiriwatte,  V. Vanovschi,  Tao Wang,  A. Warshel,  
 C. F. Williams,  Q. Wu,  X. Xu,  W. Zhang

 Please cite Q-Chem as follows:
 Y. Shao et al., Mol. Phys. 113, 184-215 (2015)
 DOI: 10.1080/00268976.2014.952696

 Q-Chem 5.2.1 for Intel X86 EM64T Linux

 Parts of Q-Chem use Armadillo 8.300.2 (Tropical Shenanigans).
 http://arma.sourceforge.net/

 Q-Chem begins on Sat Nov 30 23:14:39 2019  

Host: 
0

     Scratch files written to /scratch/taweetham/qchem657//
NAlpha2: 192
NElect   192
Mult     1

Checking the input file for inconsistencies... 	...done.

--------------------------------------------------------------
User input:
--------------------------------------------------------------
$MOLECULE
0 1
C   
C	1	CC
C	2	CC	1	120.0		
C	3	CC	2	120.0	1	0.0
C	4	CC	3	120.0	2	0.0	
C	5 	CC	4	120.0	3	0.0
Cl	1	CCl	2	120.0	3	180.0
Cl	2	CCl	3	120.0	4	180.0
Br	3	CBr	4	120.0	5	180.0
Cl	4	CCl	5	120.0	6	180.0
Br	5	CBr	6	120.0	1	180.0
Br	6	CBr	1	120.0	2	180.0

CC=1.39483
CH=1.08673
CF=1.33960
CCl=1.72090
CBr=1.89068
CI=2.07886
$END

$REM
   JOB_TYPE	OPTIMIZATION
   BASIS	6-311++G**
   METHOD	B3LYP
   MEM_TOTAL	64000
   SYM_IGNORE	TRUE
$END

--------------------------------------------------------------
 ----------------------------------------------------------------
             Standard Nuclear Orientation (Angstroms)
    I     Atom           X                Y                Z
 ----------------------------------------------------------------
    1      C       0.0000000000     0.0000000000     0.0000000000
    2      C       0.0000000000     0.0000000000     1.3948300000
    3      C       1.2079582140     0.0000000000     2.0922450000
    4      C       2.4159164279     0.0000000000     1.3948300000
    5      C       2.4159164279     0.0000000000    -0.0000000000
    6      C       1.2079582140     0.0000000000    -0.6974150000
    7      Cl     -1.4903431174    -0.0000000000    -0.8604500000
    8      Cl     -1.4903431174    -0.0000000000     2.2552800000
    9      Br      1.2079582140    -0.0000000000     3.9829250000
   10      Cl      3.9062595453    -0.0000000000     2.2552800000
   11      Br      4.0532933383    -0.0000000000    -0.9453400000
   12      Br      1.2079582140    -0.0000000000    -2.5880950000
 ----------------------------------------------------------------
 Nuclear Repulsion Energy =        2302.98594325 hartrees
 There are       96 alpha and       96 beta electrons
 Requested basis set is 6-311++G(d,p)
 There are 132 shells and 366 basis functions

 Total QAlloc Memory Limit  64000 MB
 Mega-Array Size       188 MB
 MEM_STATIC part       192 MB
 A cutoff of  1.0D-11 yielded   5902 shell pairs
 There are     51234 function pairs (     56088 Cartesian)
 Smallest overlap matrix eigenvalue = 2.28E-07

 Q-Chem warning in module stvman/mkSTV.C, line 318:

 Overlap eigenvalue is smaller than square root of threshold
 Use THRESH >= 12 to get rid of this warning

 Linear dependence detected in AO basis
 Tighter screening thresholds may be required for diffuse basis sets
 Use S2THRESH > 14 and THRESH = 14 in case of SCF convergence issues
 Number of orthogonalized atomic orbitals = 364
 Maximum deviation from orthogonality = 2.147E-10

 Scale SEOQF with 1.000000e-01/1.000000e-01/1.000000e-01

 Standard Electronic Orientation quadrupole field applied
 Nucleus-field energy     =    -0.0000000742 hartrees
 Guess from superposition of atomic densities
 Warning:  Energy on first SCF cycle will be non-variational
 SAD guess density has 192.000000 electrons

 -----------------------------------------------------------------------
  General SCF calculation program by
  Eric Jon Sundstrom, Paul Horn, Yuezhi Mao, Dmitri Zuev, Alec White,
  David Stuck, Shaama M.S., Shane Yost, Joonho Lee, David Small,
  Daniel Levine, Susi Lehtola, Hugh Burton, Evgeny Epifanovsky,
  Bang C. Huynh
 -----------------------------------------------------------------------
 Exchange:     0.2000 Hartree-Fock + 0.0800 Slater + 0.7200 B88
 Correlation:  0.1900 VWN1RPA + 0.8100 LYP
 Using SG-1 standard quadrature grid
 using 4 threads for integral computing
 -------------------------------------------------------
 OpenMP Integral computing Module                
 Release: version 2.0, May 2017, Q-Chem Inc. Pleasanton 
 -------------------------------------------------------
 A restricted SCF calculation will be
 performed using DIIS
 SCF converges when DIIS error is below 1.0e-08
 ---------------------------------------
  Cycle       Energy         DIIS error
 ---------------------------------------
    1   -9334.3913882157      3.10e-02  
    2   -9331.7213870697      2.01e-03  
    3   -9331.6964566778      2.30e-03  
    4   -9331.7462988465      7.93e-04  
    5   -9331.7574155536      1.42e-04  
    6   -9331.7576549500      5.23e-05  
    7   -9331.7576850521      2.67e-05  
    8   -9331.7576970407      4.64e-06  
    9   -9331.7576973394      1.08e-06  
   10   -9331.7576973516      6.30e-07  
   11   -9331.7576973578      1.61e-07  
   12   -9331.7576973587      3.71e-08  
   13   -9331.7576973590      1.16e-08  
   14   -9331.7576973583      3.24e-09  Convergence criterion met
 ---------------------------------------
 SCF time:   CPU 230.89s  wall 60.00s 
 SCF   energy in the final basis set =    -9331.7576973583
 Total energy in the final basis set =    -9331.7576973583

 --------------------------------------------------------------

                    Orbital Energies (a.u.)
 --------------------------------------------------------------

 Alpha MOs
 -- Occupied --
********-482.8582-482.8578-101.5848-101.5843-101.5838 -62.5116 -62.5111
-62.5107 -56.3323 -56.3319 -56.3315 -56.3282 -56.3278 -56.3277 -56.3273
-56.3273 -56.3269 -10.2871 -10.2870 -10.2863 -10.2805 -10.2798 -10.2797
 -9.5000  -9.4995  -9.4990  -8.7205  -8.7201  -8.7197  -7.2649  -7.2644
 -7.2640  -7.2549  -7.2544  -7.2539  -7.2538  -7.2533  -7.2528  -6.5529
 -6.5524  -6.5520  -6.5389  -6.5386  -6.5382  -6.5378  -6.5374  -6.5370
 -2.6636  -2.6632  -2.6627  -2.6598  -2.6594  -2.6591  -2.6590  -2.6586
 -2.6582  -2.6479  -2.6478  -2.6476  -2.6475  -2.6472  -2.6470  -0.9741
 -0.9300  -0.9074  -0.8758  -0.8505  -0.8245  -0.8153  -0.7491  -0.7424
 -0.6378  -0.6377  -0.5672  -0.5329  -0.4917  -0.4776  -0.4735  -0.4554
 -0.4330  -0.4189  -0.4158  -0.4007  -0.3633  -0.3623  -0.3590  -0.3504
 -0.3458  -0.3304  -0.3267  -0.3159  -0.3084  -0.2850  -0.2706  -0.2686
 -- Virtual --
 -0.0855  -0.0690  -0.0662  -0.0371  -0.0203  -0.0074   0.0071   0.0145
  0.0194   0.0241   0.0283   0.0387   0.0404   0.0543   0.0604   0.0624
  0.0674   0.0679   0.0703   0.0737   0.0762   0.0810   0.0894   0.0914
  0.0958   0.0993   0.1028   0.1099   0.1190   0.1256   0.1344   0.1387
  0.1417   0.1423   0.1496   0.1515   0.1605   0.1724   0.1781   0.1800
  0.1826   0.1832   0.1932   0.2048   0.2169   0.2212   0.2282   0.2323
  0.2391   0.2477   0.2513   0.2601   0.2602   0.2641   0.2664   0.2789
  0.2827   0.2896   0.2975   0.3656   0.3710   0.3769   0.3860   0.3969
  0.4162   0.4206   0.4261   0.4293   0.4380   0.4403   0.4502   0.4519
  0.4596   0.4672   0.4796   0.4946   0.4972   0.4982   0.5029   0.5086
  0.5155   0.5317   0.5374   0.5414   0.5450   0.5496   0.5590   0.5619
  0.5675   0.5817   0.5907   0.5984   0.6114   0.6146   0.6268   0.6431
  0.6775   0.6785   0.7089   0.7230   0.7330   0.7380   0.7563   0.7639
  0.7813   0.8042   0.8095   0.8232   0.8250   0.8311   0.8315   0.8376
  0.8496   0.8521   0.8550   0.8573   0.8602   0.8806   0.8909   0.9066
  0.9277   0.9335   0.9367   0.9425   0.9603   0.9933   0.9984   1.0257
  1.0341   1.0496   1.0962   1.1117   1.1524   1.1728   1.1799   1.2198
  1.2388   1.2569   1.2620   1.2671   1.2721   1.2805   1.2915   1.3611
  1.4413   1.4466   1.4850   1.5498   1.6006   1.6513   1.7291   1.7441
  1.7529   1.7716   1.8223   1.8280   1.8448   1.8470   1.9181   1.9858
  2.0080   2.0447   2.0475   2.0572   2.1087   2.1172   2.1619   2.1975
  2.2159   2.2286   2.2402   2.2539   2.2601   2.2661   2.2801   2.2861
  2.3040   2.3405   2.3547   2.3973   2.4221   2.4586   2.4916   2.5529
  2.5762   2.5794   2.6229   2.7215   2.7289   2.8337   2.8365   2.9059
  2.9963   3.0501   3.0731   3.0823   3.1062   3.1937   3.2214   3.4262
  3.4822   3.6765   3.8353   3.8734   3.9778   3.9912   3.9941   4.0251
  4.0455   4.0676   4.0757   4.0858   4.1038   4.1930   4.2470   4.2826
  4.3686   4.4070   4.4503   4.8149   6.6848   6.7780   6.8282   7.5351
  7.5481   7.5746   7.6597   7.6647   7.6721   7.7132   7.7457   7.7973
  9.7301   9.7924   9.8096  23.1876  23.7789  23.7854  23.9342  23.9477
 24.0214  25.7769  25.8163  25.8639  26.1281  26.1535  26.2746  26.5147
 26.6457  26.8163  47.9513  48.0273  48.0700 215.7168 215.7885 215.8093
289.7310 289.7445 289.7720 289.8581 289.8612 289.8732 289.9382 289.9707
290.01941020.75571020.85141020.9043
 --------------------------------------------------------------

          Ground-State Mulliken Net Atomic Charges

     Atom                 Charge (a.u.)
  ----------------------------------------
      1 C                     0.062993
      2 C                    -0.102153
      3 C                    -0.522706
      4 C                     0.008716
      5 C                    -0.207564
      6 C                    -0.455059
      7 Cl                    0.619716
      8 Cl                    0.592427
      9 Br                   -0.208005
     10 Cl                    0.567910
     11 Br                   -0.191620
     12 Br                   -0.164654
  ----------------------------------------
  Sum of atomic charges =     0.000000

 -----------------------------------------------------------------
                    Cartesian Multipole Moments
 -----------------------------------------------------------------
    Charge (ESU x 10^10)
                 0.0000
    Dipole Moment (Debye)
         X       0.1496      Y       0.0000      Z      -0.0903
       Tot       0.1748
    Quadrupole Moments (Debye-Ang)
        XX    -124.5616     XY      -0.0000     YY    -127.1045
        XZ      -0.8218     YZ       0.0000     ZZ    -122.2843
    Octopole Moments (Debye-Ang^2)
       XXX    -499.9780    XXY      -0.0000    XYY    -172.1888
       YYY      -0.0000    XXZ     -82.5846    XYZ       0.0000
       YYZ     -77.8935    XZZ    -164.5099    YZZ      -0.0000
       ZZZ    -225.4549
    Hexadecapole Moments (Debye-Ang^3)
      XXXX   -4052.5715   XXXY      -0.0000   XXYY    -744.0280
      XYYY      -0.0000   YYYY    -150.1996   XXXZ    -253.1500
      XXYZ       0.0000   XYYZ     -73.7706   YYYZ       0.0000
      XXZZ   -1292.9936   XYZZ      -0.0000   YYZZ    -675.9363
      XZZZ    -216.5259   YZZZ       0.0000   ZZZZ   -3577.2966
 -----------------------------------------------------------------
 Calculating analytic gradient of the SCF energy
 Gradient of SCF Energy
            1           2           3           4           5           6
    1  -0.0003064  -0.0006818  -0.0000184  -0.0005218  -0.0022960  -0.0019443
    2   0.0000000  -0.0000000   0.0000000  -0.0000000  -0.0000000  -0.0000000
    3   0.0019030  -0.0016280  -0.0027864  -0.0000990   0.0035142   0.0026689
            7           8           9          10          11          12
    1   0.0080846   0.0077668   0.0000540  -0.0073201  -0.0046901   0.0018735
    2   0.0000000   0.0000000  -0.0000000  -0.0000000   0.0000000  -0.0000000
    3   0.0027448  -0.0026700  -0.0039847  -0.0044410   0.0003797   0.0043985
 Max gradient component =       8.085E-03
 RMS gradient           =       2.972E-03
 Gradient time:  CPU 75.95 s  wall 19.08 s
 Geometry Optimization Parameters
   NAtoms,    NIC,     NZ,  NCons,   NDum,   NFix, NCnnct, MaxDiis
       12      78      12       0       0       0       0       0


** GEOMETRY OPTIMIZATION IN DELOCALIZED INTERNAL COORDINATES **
   Searching for a Minimum

   Optimization Cycle:   1

                       Coordinates (Angstroms)
     ATOM                X               Y               Z
      1  C         0.0000000000    0.0000000000    0.0000000000
      2  C         0.0000000000    0.0000000000    1.3948300000
      3  C         1.2079582140    0.0000000000    2.0922450000
      4  C         2.4159164279    0.0000000000    1.3948300000
      5  C         2.4159164279    0.0000000000    0.0000000000
      6  C         1.2079582140    0.0000000000   -0.6974150000
      7  Cl       -1.4903431174    0.0000000000   -0.8604500000
      8  Cl       -1.4903431174    0.0000000000    2.2552800000
      9  Br        1.2079582140    0.0000000000    3.9829250000
     10  Cl        3.9062595453    0.0000000000    2.2552800000
     11  Br        4.0532933383    0.0000000000   -0.9453400000
     12  Br        1.2079582140    0.0000000000   -2.5880950000
   Point Group: c1    Number of degrees of freedom:    30


   Energy is  -9331.757697358


 Attempting to generate delocalized internal coordinates
 Initial Hessian constructed with Jon Baker's OPTIMIZE code

 21 Hessian modes will be used to form the next step
  Hessian Eigenvalues:
     0.201019    0.201019    0.201019    0.250000    0.250000    0.250000
     0.250000    0.250000    0.250000    0.250000    0.250000    0.250000
     0.334879    0.334879    0.334879    0.426727    0.426727    0.464882
     0.464882    0.464882    0.464882

 Minimum search - taking simple RFO step
 Searching for Lamda that Minimizes Along All modes
 Value Taken    Lamda =  -0.00202429
 Step Taken.  Stepsize is  0.078319

                             Maximum     Tolerance    Cnvgd?
         Gradient           0.024830      0.000300      NO
         Displacement       0.065160      0.001200      NO
         Energy change     *********      0.000001      NO


 New Cartesian Coordinates Obtained by Inverse Iteration

 Displacement from previous Coordinates is:  0.137321
 ----------------------------------------------------------------
             Standard Nuclear Orientation (Angstroms)
    I     Atom           X                Y                Z
 ----------------------------------------------------------------
    1      C      -0.0045697873     0.0000000000    -0.0057812321
    2      C      -0.0046417827     0.0000000000     1.3970479613
    3      C       1.2103509959     0.0000000000     2.0985736666
    4      C       2.4262733926     0.0000000000     1.3971732115
    5      C       2.4277485894     0.0000000000    -0.0073485059
    6      C       1.2104403171     0.0000000000    -0.7097201169
    7      Cl     -1.5163403273     0.0000000000    -0.8551859788
    8      Cl     -1.5145060056     0.0000000000     2.2488383647
    9      Br      1.2097204655     0.0000000000     3.9996388499
   10      Cl      3.9267890102     0.0000000000     2.2668893936
   11      Br      4.0882679780     0.0000000000    -0.9343703454
   12      Br      1.1829995149     0.0000000000    -2.6116652686
 ----------------------------------------------------------------
 Nuclear Repulsion Energy =        2286.41976519 hartrees
 There are       96 alpha and       96 beta electrons
 Applying Cartesian multipole field
    Component          Value
    ---------          -----
     (2,0,0)        1.00000E-11
     (0,2,0)        2.00000E-11
     (0,0,2)       -3.00000E-11
 Nucleus-field energy     =    -0.0000000746 hartrees
 Requested basis set is 6-311++G(d,p)
 There are 132 shells and 366 basis functions
 A cutoff of  1.0D-11 yielded   5866 shell pairs
 There are     50978 function pairs (     55785 Cartesian)
 Smallest overlap matrix eigenvalue = 2.51E-07

 Q-Chem warning in module stvman/mkSTV.C, line 318:

 Overlap eigenvalue is smaller than square root of threshold
 Use THRESH >= 12 to get rid of this warning

 Linear dependence detected in AO basis
 Tighter screening thresholds may be required for diffuse basis sets
 Use S2THRESH > 14 and THRESH = 14 in case of SCF convergence issues
 Number of orthogonalized atomic orbitals = 364
 Maximum deviation from orthogonality = 1.834E-10
 Guess MOs from SCF MO coefficient file

 -----------------------------------------------------------------------
  General SCF calculation program by
  Eric Jon Sundstrom, Paul Horn, Yuezhi Mao, Dmitri Zuev, Alec White,
  David Stuck, Shaama M.S., Shane Yost, Joonho Lee, David Small,
  Daniel Levine, Susi Lehtola, Hugh Burton, Evgeny Epifanovsky,
  Bang C. Huynh
 -----------------------------------------------------------------------
 Exchange:     0.2000 Hartree-Fock + 0.0800 Slater + 0.7200 B88
 Correlation:  0.1900 VWN1RPA + 0.8100 LYP
 Using SG-1 standard quadrature grid
 using 4 threads for integral computing
 -------------------------------------------------------
 OpenMP Integral computing Module                
 Release: version 2.0, May 2017, Q-Chem Inc. Pleasanton 
 -------------------------------------------------------
 A restricted SCF calculation will be
 performed using DIIS
 SCF converges when DIIS error is below 1.0e-08
 ---------------------------------------
  Cycle       Energy         DIIS error
 ---------------------------------------
    1   -9331.7575464604      3.12e-04  
    2   -9331.7582849443      1.19e-04  
    3   -9331.7578663757      1.94e-04  
    4   -9331.7585339526      1.13e-05  
    5   -9331.7585353251      6.20e-06  
    6   -9331.7585359375      1.97e-06  
    7   -9331.7585360002      5.56e-07  
    8   -9331.7585360036      1.95e-07  
    9   -9331.7585360043      6.62e-08  
   10   -9331.7585360045      2.89e-08  
   11   -9331.7585360041      9.29e-09  Convergence criterion met
 ---------------------------------------
 SCF time:   CPU 186.54s  wall 48.00s 
 SCF   energy in the final basis set =    -9331.7585360041
 Total energy in the final basis set =    -9331.7585360041

 --------------------------------------------------------------

                    Orbital Energies (a.u.)
 --------------------------------------------------------------

 Alpha MOs
 -- Occupied --
********-482.8592-482.8589-101.5854-101.5850-101.5847 -62.5121 -62.5120
-62.5117 -56.3329 -56.3328 -56.3325 -56.3287 -56.3286 -56.3283 -56.3283
-56.3282 -56.3279 -10.2907 -10.2904 -10.2897 -10.2846 -10.2839 -10.2834
 -9.5002  -9.4998  -9.4996  -8.7210  -8.7208  -8.7205  -7.2653  -7.2648
 -7.2646  -7.2551  -7.2547  -7.2544  -7.2540  -7.2536  -7.2534  -6.5534
 -6.5532  -6.5529  -6.5394  -6.5392  -6.5390  -6.5383  -6.5382  -6.5378
 -2.6641  -2.6640  -2.6635  -2.6603  -2.6602  -2.6600  -2.6595  -2.6594
 -2.6591  -2.6483  -2.6483  -2.6482  -2.6481  -2.6479  -2.6478  -0.9693
 -0.9264  -0.9033  -0.8728  -0.8488  -0.8241  -0.8133  -0.7488  -0.7422
 -0.6368  -0.6367  -0.5637  -0.5308  -0.4908  -0.4743  -0.4722  -0.4545
 -0.4323  -0.4184  -0.4137  -0.3984  -0.3638  -0.3613  -0.3591  -0.3491
 -0.3457  -0.3309  -0.3251  -0.3158  -0.3099  -0.2874  -0.2716  -0.2692
 -- Virtual --
 -0.0891  -0.0715  -0.0688  -0.0404  -0.0242  -0.0073   0.0027   0.0112
  0.0182   0.0227   0.0269   0.0389   0.0402   0.0542   0.0599   0.0615
  0.0663   0.0672   0.0677   0.0711   0.0754   0.0808   0.0884   0.0893
  0.0950   0.0975   0.1026   0.1093   0.1179   0.1239   0.1333   0.1375
  0.1410   0.1419   0.1499   0.1510   0.1601   0.1717   0.1779   0.1794
  0.1816   0.1823   0.1901   0.2038   0.2125   0.2195   0.2244   0.2312
  0.2387   0.2461   0.2499   0.2600   0.2601   0.2641   0.2661   0.2786
  0.2821   0.2896   0.2979   0.3639   0.3704   0.3747   0.3862   0.3965
  0.4165   0.4189   0.4259   0.4279   0.4371   0.4385   0.4467   0.4521
  0.4613   0.4680   0.4786   0.4918   0.4964   0.4974   0.4988   0.5093
  0.5151   0.5258   0.5372   0.5411   0.5455   0.5459   0.5508   0.5630
  0.5637   0.5808   0.5836   0.5970   0.6074   0.6096   0.6243   0.6420
  0.6684   0.6769   0.7054   0.7207   0.7320   0.7348   0.7537   0.7642
  0.7832   0.8031   0.8108   0.8203   0.8259   0.8289   0.8318   0.8360
  0.8476   0.8502   0.8532   0.8560   0.8567   0.8788   0.8856   0.9035
  0.9245   0.9297   0.9357   0.9395   0.9559   0.9860   0.9894   1.0226
  1.0289   1.0411   1.0923   1.1031   1.1486   1.1704   1.1776   1.2150
  1.2325   1.2518   1.2550   1.2617   1.2655   1.2755   1.2841   1.3553
  1.4360   1.4431   1.4822   1.5433   1.5875   1.6391   1.7222   1.7357
  1.7396   1.7616   1.8137   1.8203   1.8373   1.8387   1.9083   1.9836
  2.0066   2.0386   2.0422   2.0491   2.1060   2.1098   2.1543   2.1865
  2.2094   2.2282   2.2319   2.2450   2.2526   2.2538   2.2682   2.2838
  2.2957   2.3268   2.3415   2.3920   2.4130   2.4511   2.4803   2.5454
  2.5716   2.5718   2.6140   2.7179   2.7245   2.8299   2.8319   2.8900
  2.9893   3.0406   3.0509   3.0702   3.0918   3.1748   3.2037   3.4128
  3.4681   3.6531   3.8228   3.8612   3.9784   3.9907   3.9915   4.0264
  4.0431   4.0649   4.0679   4.0831   4.0996   4.1882   4.2413   4.2750
  4.3637   4.4047   4.4501   4.7960   6.6807   6.7740   6.8185   7.5335
  7.5473   7.5731   7.6537   7.6576   7.6685   7.7154   7.7401   7.7887
  9.7216   9.7849   9.8050  23.1857  23.7567  23.7627  23.9019  23.9132
 23.9819  25.7753  25.8142  25.8610  26.1206  26.1463  26.2610  26.5054
 26.6268  26.7951  47.9484  48.0241  48.0616 215.7076 215.7799 215.8043
289.7287 289.7433 289.7701 289.8539 289.8548 289.8684 289.9365 289.9648
290.01051020.75261020.84751020.8936
 --------------------------------------------------------------

          Ground-State Mulliken Net Atomic Charges

     Atom                 Charge (a.u.)
  ----------------------------------------
      1 C                     0.025984
      2 C                    -0.153415
      3 C                    -0.541264
      4 C                     0.007313
      5 C                    -0.156772
      6 C                    -0.410295
      7 Cl                    0.622493
      8 Cl                    0.595297
      9 Br                   -0.209233
     10 Cl                    0.568952
     11 Br                   -0.188378
     12 Br                   -0.160683
  ----------------------------------------
  Sum of atomic charges =     0.000000

 -----------------------------------------------------------------
                    Cartesian Multipole Moments
 -----------------------------------------------------------------
    Charge (ESU x 10^10)
                -0.0000
    Dipole Moment (Debye)
         X       0.1655      Y      -0.0000      Z      -0.0908
       Tot       0.1888
    Quadrupole Moments (Debye-Ang)
        XX    -124.4029     XY       0.0000     YY    -127.3469
        XZ      -0.6877     YZ      -0.0000     ZZ    -122.3931
    Octopole Moments (Debye-Ang^2)
       XXX    -498.7477    XXY       0.0000    XYY    -172.4152
       YYY      -0.0000    XXZ     -82.3820    XYZ      -0.0000
       YYZ     -78.1770    XZZ    -164.8522    YZZ       0.0000
       ZZZ    -225.8187
    Hexadecapole Moments (Debye-Ang^3)
      XXXX   -4091.3565   XXXY       0.0000   XXYY    -753.7362
      XYYY       0.0000   YYYY    -150.7329   XXXZ    -259.2558
      XXYZ      -0.0000   XYYZ     -76.0484   YYYZ      -0.0000
      XXZZ   -1308.7704   XYZZ      -0.0000   YYZZ    -681.4512
      XZZZ    -219.4217   YZZZ       0.0000   ZZZZ   -3602.0327
 -----------------------------------------------------------------
 Calculating analytic gradient of the SCF energy
 Gradient of SCF Energy
            1           2           3           4           5           6
    1  -0.0023578  -0.0023774   0.0001814   0.0023946   0.0012301  -0.0009518
    2   0.0000000   0.0000000  -0.0000000   0.0000000  -0.0000000  -0.0000000
    3  -0.0002631   0.0002954   0.0001224   0.0012990   0.0007020  -0.0009274
            7           8           9          10          11          12
    1   0.0009009   0.0005985   0.0004301  -0.0007740   0.0017959  -0.0010706
    2  -0.0000000   0.0000000  -0.0000000   0.0000000   0.0000000  -0.0000000
    3   0.0011070  -0.0014111   0.0010600  -0.0010495   0.0005154  -0.0014502
 Max gradient component =       2.395E-03
 RMS gradient           =       1.010E-03
 Gradient time:  CPU 74.87 s  wall 18.81 s
 Geometry Optimization Parameters
   NAtoms,    NIC,     NZ,  NCons,   NDum,   NFix, NCnnct, MaxDiis
       12      78      12       0       0       0       0       0

 Cartesian Hessian Update
 Hessian updated using BFGS update


** GEOMETRY OPTIMIZATION IN DELOCALIZED INTERNAL COORDINATES **
   Searching for a Minimum

   Optimization Cycle:   2

                       Coordinates (Angstroms)
     ATOM                X               Y               Z
      1  C        -0.0045697873    0.0000000000   -0.0057812321
      2  C        -0.0046417827    0.0000000000    1.3970479613
      3  C         1.2103509959    0.0000000000    2.0985736666
      4  C         2.4262733926    0.0000000000    1.3971732115
      5  C         2.4277485894    0.0000000000   -0.0073485059
      6  C         1.2104403171    0.0000000000   -0.7097201169
      7  Cl       -1.5163403273    0.0000000000   -0.8551859788
      8  Cl       -1.5145060056    0.0000000000    2.2488383647
      9  Br        1.2097204655    0.0000000000    3.9996388499
     10  Cl        3.9267890102    0.0000000000    2.2668893936
     11  Br        4.0882679780    0.0000000000   -0.9343703454
     12  Br        1.1829995149    0.0000000000   -2.6116652686
   Point Group: c1    Number of degrees of freedom:    30


   Energy is  -9331.758536004

 Hessian updated using BFGS update

 10 Hessian modes will be used to form the next step
  Hessian Eigenvalues:
     0.200950    0.205674    0.246096    0.276212    0.305303    0.334897
     0.426727    0.427373    0.457459    0.541608

 Minimum search - taking simple RFO step
 Searching for Lamda that Minimizes Along All modes
 Value Taken    Lamda =  -0.00015721
 Step Taken.  Stepsize is  0.021216

                             Maximum     Tolerance    Cnvgd?
         Gradient           0.005119      0.000300      NO
         Displacement       0.014433      0.001200      NO
         Energy change     -0.000839      0.000001      NO


 New Cartesian Coordinates Obtained by Inverse Iteration

 Displacement from previous Coordinates is:  0.048677
 ----------------------------------------------------------------
             Standard Nuclear Orientation (Angstroms)
    I     Atom           X                Y                Z
 ----------------------------------------------------------------
    1      C      -0.0040457001     0.0000000000    -0.0060584528
    2      C      -0.0036998443     0.0000000000     1.3975884841
    3      C       1.2103228458     0.0000000000     2.0978711633
    4      C       2.4257400441     0.0000000000     1.3970888758
    5      C       2.4260142774     0.0000000000    -0.0073136695
    6      C       1.2112854633     0.0000000000    -0.7076503547
    7      Cl     -1.5156960828     0.0000000000    -0.8608984282
    8      Cl     -1.5111099092     0.0000000000     2.2585265807
    9      Br      1.2052638477     0.0000000000     3.9971202789
   10      Cl      3.9261784821     0.0000000000     2.2717157762
   11      Br      4.0767816415     0.0000000000    -0.9468415402
   12      Br      1.1954972951     0.0000000000    -2.6070587136
 ----------------------------------------------------------------
 Nuclear Repulsion Energy =        2288.33760743 hartrees
 There are       96 alpha and       96 beta electrons
 Applying Cartesian multipole field
    Component          Value
    ---------          -----
     (2,0,0)        1.00000E-11
     (0,2,0)        2.00000E-11
     (0,0,2)       -3.00000E-11
 Nucleus-field energy     =    -0.0000000748 hartrees
 Requested basis set is 6-311++G(d,p)
 There are 132 shells and 366 basis functions
 A cutoff of  1.0D-11 yielded   5871 shell pairs
 There are     51057 function pairs (     55878 Cartesian)
 Smallest overlap matrix eigenvalue = 2.49E-07

 Q-Chem warning in module stvman/mkSTV.C, line 318:

 Overlap eigenvalue is smaller than square root of threshold
 Use THRESH >= 12 to get rid of this warning

 Linear dependence detected in AO basis
 Tighter screening thresholds may be required for diffuse basis sets
 Use S2THRESH > 14 and THRESH = 14 in case of SCF convergence issues
 Number of orthogonalized atomic orbitals = 364
 Maximum deviation from orthogonality = 3.746E-10
 Guess MOs from SCF MO coefficient file

 -----------------------------------------------------------------------
  General SCF calculation program by
  Eric Jon Sundstrom, Paul Horn, Yuezhi Mao, Dmitri Zuev, Alec White,
  David Stuck, Shaama M.S., Shane Yost, Joonho Lee, David Small,
  Daniel Levine, Susi Lehtola, Hugh Burton, Evgeny Epifanovsky,
  Bang C. Huynh
 -----------------------------------------------------------------------
 Exchange:     0.2000 Hartree-Fock + 0.0800 Slater + 0.7200 B88
 Correlation:  0.1900 VWN1RPA + 0.8100 LYP
 Using SG-1 standard quadrature grid
 using 4 threads for integral computing
 -------------------------------------------------------
 OpenMP Integral computing Module                
 Release: version 2.0, May 2017, Q-Chem Inc. Pleasanton 
 -------------------------------------------------------
 A restricted SCF calculation will be
 performed using DIIS
 SCF converges when DIIS error is below 1.0e-08
 ---------------------------------------
  Cycle       Energy         DIIS error
 ---------------------------------------
    1   -9331.7584999770      8.37e-05  
    2   -9331.7585864806      2.57e-05  
    3   -9331.7585695822      4.08e-05  
    4   -9331.7585966998      6.34e-06  
    5   -9331.7585973526      2.17e-06  
    6   -9331.7585974259      5.30e-07  
    7   -9331.7585974290      2.83e-07  
    8   -9331.7585974307      6.43e-08  
    9   -9331.7585974310      1.70e-08  
   10   -9331.7585974317      7.70e-09  Convergence criterion met
 ---------------------------------------
 SCF time:   CPU 168.55s  wall 44.00s 
 SCF   energy in the final basis set =    -9331.7585974317
 Total energy in the final basis set =    -9331.7585974317

 --------------------------------------------------------------

                    Orbital Energies (a.u.)
 --------------------------------------------------------------

 Alpha MOs
 -- Occupied --
********-482.8591-482.8589-101.5854-101.5851-101.5847 -62.5121 -62.5120
-62.5117 -56.3329 -56.3327 -56.3325 -56.3287 -56.3286 -56.3283 -56.3283
-56.3281 -56.3279 -10.2908 -10.2905 -10.2899 -10.2841 -10.2835 -10.2832
 -9.5001  -9.4998  -9.4995  -8.7209  -8.7208  -8.7206  -7.2652  -7.2648
 -7.2646  -7.2550  -7.2547  -7.2544  -7.2539  -7.2536  -7.2533  -6.5534
 -6.5532  -6.5529  -6.5394  -6.5392  -6.5390  -6.5382  -6.5381  -6.5379
 -2.6641  -2.6639  -2.6636  -2.6603  -2.6601  -2.6600  -2.6595  -2.6593
 -2.6591  -2.6483  -2.6482  -2.6482  -2.6481  -2.6480  -2.6479  -0.9693
 -0.9256  -0.9036  -0.8731  -0.8488  -0.8242  -0.8138  -0.7490  -0.7425
 -0.6373  -0.6365  -0.5639  -0.5309  -0.4905  -0.4744  -0.4720  -0.4549
 -0.4323  -0.4183  -0.4133  -0.3988  -0.3634  -0.3614  -0.3589  -0.3497
 -0.3456  -0.3309  -0.3263  -0.3160  -0.3093  -0.2870  -0.2717  -0.2694
 -- Virtual --
 -0.0891  -0.0710  -0.0691  -0.0401  -0.0240  -0.0073   0.0028   0.0111
  0.0179   0.0225   0.0268   0.0389   0.0402   0.0541   0.0600   0.0616
  0.0664   0.0672   0.0679   0.0710   0.0754   0.0809   0.0886   0.0893
  0.0946   0.0977   0.1026   0.1094   0.1179   0.1240   0.1334   0.1375
  0.1408   0.1419   0.1498   0.1510   0.1601   0.1713   0.1778   0.1796
  0.1818   0.1824   0.1905   0.2042   0.2131   0.2195   0.2246   0.2314
  0.2386   0.2461   0.2504   0.2600   0.2602   0.2641   0.2662   0.2784
  0.2821   0.2893   0.2979   0.3642   0.3704   0.3750   0.3862   0.3965
  0.4163   0.4188   0.4259   0.4275   0.4374   0.4385   0.4465   0.4523
  0.4600   0.4680   0.4784   0.4918   0.4964   0.4971   0.4995   0.5090
  0.5138   0.5269   0.5372   0.5411   0.5453   0.5462   0.5516   0.5624
  0.5649   0.5806   0.5841   0.5973   0.6074   0.6099   0.6244   0.6420
  0.6717   0.6770   0.7060   0.7207   0.7317   0.7354   0.7539   0.7642
  0.7835   0.8043   0.8106   0.8214   0.8263   0.8287   0.8321   0.8367
  0.8479   0.8495   0.8540   0.8562   0.8576   0.8781   0.8856   0.9032
  0.9244   0.9296   0.9354   0.9395   0.9552   0.9860   0.9904   1.0236
  1.0293   1.0397   1.0923   1.1049   1.1470   1.1702   1.1775   1.2148
  1.2335   1.2530   1.2551   1.2608   1.2645   1.2755   1.2832   1.3557
  1.4362   1.4437   1.4839   1.5439   1.5887   1.6378   1.7231   1.7354
  1.7416   1.7611   1.8146   1.8203   1.8370   1.8404   1.9088   1.9840
  2.0066   2.0396   2.0422   2.0492   2.1051   2.1109   2.1544   2.1872
  2.2103   2.2279   2.2330   2.2465   2.2526   2.2547   2.2688   2.2840
  2.2960   2.3292   2.3416   2.3915   2.4131   2.4504   2.4799   2.5446
  2.5713   2.5718   2.6143   2.7179   2.7247   2.8301   2.8321   2.8920
  2.9896   3.0414   3.0529   3.0701   3.0914   3.1758   3.2040   3.4129
  3.4691   3.6543   3.8251   3.8602   3.9779   3.9906   3.9921   4.0254
  4.0434   4.0652   4.0704   4.0830   4.1002   4.1889   4.2415   4.2763
  4.3648   4.4047   4.4491   4.7974   6.6809   6.7744   6.8214   7.5338
  7.5473   7.5732   7.6557   7.6585   7.6689   7.7135   7.7407   7.7901
  9.7223   9.7843   9.8029  23.1850  23.7588  23.7641  23.9021  23.9195
 23.9866  25.7746  25.8138  25.8611  26.1192  26.1441  26.2605  26.5050
 26.6261  26.7935  47.9483  48.0243  48.0641 215.7084 215.7793 215.8018
289.7291 289.7433 289.7702 289.8539 289.8564 289.8691 289.9361 289.9655
290.01201020.75241020.84781020.8968
 --------------------------------------------------------------

          Ground-State Mulliken Net Atomic Charges

     Atom                 Charge (a.u.)
  ----------------------------------------
      1 C                     0.054872
      2 C                    -0.150595
      3 C                    -0.560206
      4 C                     0.033490
      5 C                    -0.168693
      6 C                    -0.433609
      7 Cl                    0.621296
      8 Cl                    0.595087
      9 Br                   -0.209827
     10 Cl                    0.568773
     11 Br                   -0.188465
     12 Br                   -0.162124
  ----------------------------------------
  Sum of atomic charges =     0.000000

 -----------------------------------------------------------------
                    Cartesian Multipole Moments
 -----------------------------------------------------------------
    Charge (ESU x 10^10)
                -0.0000
    Dipole Moment (Debye)
         X       0.1764      Y       0.0000      Z      -0.1037
       Tot       0.2046
    Quadrupole Moments (Debye-Ang)
        XX    -124.5146     XY       0.0000     YY    -127.3334
        XZ      -0.8140     YZ      -0.0000     ZZ    -122.3051
    Octopole Moments (Debye-Ang^2)
       XXX    -499.3264    XXY      -0.0000    XYY    -172.3457
       YYY       0.0000    XXZ     -82.7910    XYZ       0.0000
       YYZ     -78.1253    XZZ    -164.5740    YZZ       0.0000
       ZZZ    -225.5413
    Hexadecapole Moments (Debye-Ang^3)
      XXXX   -4088.0026   XXXY      -0.0000   XXYY    -752.0740
      XYYY       0.0000   YYYY    -150.6939   XXXZ    -256.6124
      XXYZ       0.0000   XYYZ     -74.7527   YYYZ      -0.0000
      XXZZ   -1306.1332   XYZZ       0.0000   YYZZ    -681.9094
      XZZZ    -217.4684   YZZZ      -0.0000   ZZZZ   -3604.4486
 -----------------------------------------------------------------
 Calculating analytic gradient of the SCF energy
 Gradient of SCF Energy
            1           2           3           4           5           6
    1  -0.0007419  -0.0006218  -0.0002108   0.0010761  -0.0002831   0.0005035
    2  -0.0000000  -0.0000000  -0.0000000  -0.0000000   0.0000000   0.0000000
    3  -0.0007733   0.0009861  -0.0000675   0.0008195  -0.0006666  -0.0002365
            7           8           9          10          11          12
    1   0.0000057   0.0003203  -0.0001338  -0.0001807  -0.0000917   0.0003583
    2   0.0000000   0.0000000   0.0000000   0.0000000   0.0000000   0.0000000
    3  -0.0000069   0.0002794   0.0001607   0.0002311  -0.0006705  -0.0000554
 Max gradient component =       1.076E-03
 RMS gradient           =       4.123E-04
 Gradient time:  CPU 74.74 s  wall 18.78 s
 Geometry Optimization Parameters
   NAtoms,    NIC,     NZ,  NCons,   NDum,   NFix, NCnnct, MaxDiis
       12      78      12       0       0       0       0       0

 Cartesian Hessian Update
 Hessian updated using BFGS update


** GEOMETRY OPTIMIZATION IN DELOCALIZED INTERNAL COORDINATES **
   Searching for a Minimum

   Optimization Cycle:   3

                       Coordinates (Angstroms)
     ATOM                X               Y               Z
      1  C        -0.0040457001    0.0000000000   -0.0060584528
      2  C        -0.0036998443    0.0000000000    1.3975884841
      3  C         1.2103228458    0.0000000000    2.0978711633
      4  C         2.4257400441    0.0000000000    1.3970888758
      5  C         2.4260142774    0.0000000000   -0.0073136695
      6  C         1.2112854633    0.0000000000   -0.7076503547
      7  Cl       -1.5156960828    0.0000000000   -0.8608984282
      8  Cl       -1.5111099092    0.0000000000    2.2585265807
      9  Br        1.2052638477    0.0000000000    3.9971202789
     10  Cl        3.9261784821    0.0000000000    2.2717157762
     11  Br        4.0767816415    0.0000000000   -0.9468415402
     12  Br        1.1954972951    0.0000000000   -2.6070587136
   Point Group: c1    Number of degrees of freedom:    30


   Energy is  -9331.758597432

 Hessian updated using BFGS update

 14 Hessian modes will be used to form the next step
  Hessian Eigenvalues:
     0.197223    0.200997    0.201167    0.247052    0.249379    0.289805
     0.334698    0.334873    0.365220    0.426726    0.430131    0.444165
     0.464829    0.562011

 Minimum search - taking simple RFO step
 Searching for Lamda that Minimizes Along All modes
 Value Taken    Lamda =  -0.00002317
 Step Taken.  Stepsize is  0.007696

                             Maximum     Tolerance    Cnvgd?
         Gradient           0.001873      0.000300      NO
         Displacement       0.004032      0.001200      NO
         Energy change     -0.000061      0.000001      NO


 New Cartesian Coordinates Obtained by Inverse Iteration

 Displacement from previous Coordinates is:  0.016737
 ----------------------------------------------------------------
             Standard Nuclear Orientation (Angstroms)
    I     Atom           X                Y                Z
 ----------------------------------------------------------------
    1      C      -0.0028706557     0.0000000000    -0.0054269063
    2      C      -0.0029266568     0.0000000000     1.3970968005
    3      C       1.2103403574     0.0000000000     2.0977213750
    4      C       2.4243741418     0.0000000000     1.3961998959
    5      C       2.4254832714     0.0000000000    -0.0068993414
    6      C       1.2111611010     0.0000000000    -0.7072851334
    7      Cl     -1.5146228848     0.0000000000    -0.8602475431
    8      Cl     -1.5119977608     0.0000000000     2.2556167537
    9      Br      1.2071730751     0.0000000000     3.9962899063
   10      Cl      3.9263559791     0.0000000000     2.2683874190
   11      Br      4.0780941620     0.0000000000    -0.9412569039
   12      Br      1.1919682309     0.0000000000    -2.6061063222
 ----------------------------------------------------------------
 Nuclear Repulsion Energy =        2288.95361027 hartrees
 There are       96 alpha and       96 beta electrons
 Applying Cartesian multipole field
    Component          Value
    ---------          -----
     (2,0,0)        1.00000E-11
     (0,2,0)        2.00000E-11
     (0,0,2)       -3.00000E-11
 Nucleus-field energy     =    -0.0000000746 hartrees
 Requested basis set is 6-311++G(d,p)
 There are 132 shells and 366 basis functions
 A cutoff of  1.0D-11 yielded   5868 shell pairs
 There are     51018 function pairs (     55833 Cartesian)
 Smallest overlap matrix eigenvalue = 2.47E-07

 Q-Chem warning in module stvman/mkSTV.C, line 318:

 Overlap eigenvalue is smaller than square root of threshold
 Use THRESH >= 12 to get rid of this warning

 Linear dependence detected in AO basis
 Tighter screening thresholds may be required for diffuse basis sets
 Use S2THRESH > 14 and THRESH = 14 in case of SCF convergence issues
 Number of orthogonalized atomic orbitals = 364
 Maximum deviation from orthogonality = 2.095E-10
 Guess MOs from SCF MO coefficient file

 -----------------------------------------------------------------------
  General SCF calculation program by
  Eric Jon Sundstrom, Paul Horn, Yuezhi Mao, Dmitri Zuev, Alec White,
  David Stuck, Shaama M.S., Shane Yost, Joonho Lee, David Small,
  Daniel Levine, Susi Lehtola, Hugh Burton, Evgeny Epifanovsky,
  Bang C. Huynh
 -----------------------------------------------------------------------
 Exchange:     0.2000 Hartree-Fock + 0.0800 Slater + 0.7200 B88
 Correlation:  0.1900 VWN1RPA + 0.8100 LYP
 Using SG-1 standard quadrature grid
 using 4 threads for integral computing
 -------------------------------------------------------
 OpenMP Integral computing Module                
 Release: version 2.0, May 2017, Q-Chem Inc. Pleasanton 
 -------------------------------------------------------
 A restricted SCF calculation will be
 performed using DIIS
 SCF converges when DIIS error is below 1.0e-08
 ---------------------------------------
  Cycle       Energy         DIIS error
 ---------------------------------------
    1   -9331.7585931189      3.44e-05  
    2   -9331.7586065255      9.00e-06  
    3   -9331.7586035513      1.57e-05  
    4   -9331.7586079477      1.73e-06  
    5   -9331.7586079878      5.75e-07  
    6   -9331.7586079921      2.92e-07  
    7   -9331.7586079938      9.06e-08  
    8   -9331.7586079942      3.41e-08  
    9   -9331.7586079947      5.60e-09  Convergence criterion met
 ---------------------------------------
 SCF time:   CPU 152.21s  wall 40.00s 
 SCF   energy in the final basis set =    -9331.7586079947
 Total energy in the final basis set =    -9331.7586079947

 --------------------------------------------------------------

                    Orbital Energies (a.u.)
 --------------------------------------------------------------

 Alpha MOs
 -- Occupied --
********-482.8591-482.8589-101.5853-101.5849-101.5846 -62.5122 -62.5120
-62.5117 -56.3329 -56.3327 -56.3325 -56.3288 -56.3286 -56.3283 -56.3283
-56.3282 -56.3279 -10.2905 -10.2903 -10.2897 -10.2840 -10.2833 -10.2830
 -9.5000  -9.4997  -9.4994  -8.7210  -8.7208  -8.7206  -7.2651  -7.2647
 -7.2644  -7.2549  -7.2545  -7.2543  -7.2539  -7.2535  -7.2532  -6.5534
 -6.5532  -6.5529  -6.5394  -6.5393  -6.5390  -6.5383  -6.5381  -6.5379
 -2.6641  -2.6640  -2.6636  -2.6603  -2.6602  -2.6600  -2.6595  -2.6594
 -2.6591  -2.6484  -2.6483  -2.6482  -2.6481  -2.6480  -2.6479  -0.9697
 -0.9257  -0.9036  -0.8730  -0.8490  -0.8243  -0.8140  -0.7491  -0.7426
 -0.6374  -0.6368  -0.5642  -0.5310  -0.4903  -0.4747  -0.4720  -0.4550
 -0.4322  -0.4184  -0.4134  -0.3988  -0.3636  -0.3613  -0.3590  -0.3496
 -0.3456  -0.3310  -0.3258  -0.3160  -0.3095  -0.2870  -0.2718  -0.2694
 -- Virtual --
 -0.0891  -0.0710  -0.0688  -0.0399  -0.0240  -0.0074   0.0030   0.0112
  0.0181   0.0225   0.0268   0.0389   0.0402   0.0541   0.0600   0.0616
  0.0665   0.0672   0.0682   0.0711   0.0754   0.0809   0.0886   0.0893
  0.0948   0.0977   0.1026   0.1094   0.1179   0.1241   0.1334   0.1376
  0.1409   0.1419   0.1498   0.1510   0.1601   0.1716   0.1779   0.1796
  0.1817   0.1824   0.1905   0.2041   0.2133   0.2196   0.2249   0.2315
  0.2387   0.2463   0.2502   0.2600   0.2601   0.2642   0.2663   0.2785
  0.2822   0.2894   0.2980   0.3644   0.3705   0.3752   0.3863   0.3965
  0.4163   0.4191   0.4259   0.4278   0.4374   0.4385   0.4466   0.4522
  0.4604   0.4681   0.4787   0.4922   0.4967   0.4972   0.4995   0.5089
  0.5145   0.5271   0.5373   0.5411   0.5453   0.5465   0.5523   0.5625
  0.5646   0.5807   0.5846   0.5973   0.6081   0.6099   0.6245   0.6421
  0.6712   0.6771   0.7061   0.7211   0.7321   0.7354   0.7541   0.7642
  0.7838   0.8041   0.8106   0.8212   0.8265   0.8291   0.8323   0.8365
  0.8482   0.8498   0.8541   0.8564   0.8577   0.8783   0.8857   0.9035
  0.9245   0.9297   0.9357   0.9397   0.9555   0.9864   0.9905   1.0238
  1.0297   1.0403   1.0924   1.1048   1.1480   1.1701   1.1778   1.2149
  1.2336   1.2530   1.2553   1.2614   1.2651   1.2757   1.2834   1.3559
  1.4368   1.4440   1.4839   1.5439   1.5889   1.6388   1.7236   1.7358
  1.7420   1.7625   1.8153   1.8210   1.8382   1.8406   1.9094   1.9840
  2.0067   2.0402   2.0424   2.0497   2.1060   2.1107   2.1550   2.1879
  2.2106   2.2281   2.2337   2.2478   2.2527   2.2555   2.2696   2.2841
  2.2967   2.3293   2.3424   2.3919   2.4137   2.4512   2.4807   2.5450
  2.5716   2.5722   2.6146   2.7182   2.7248   2.8304   2.8323   2.8932
  2.9904   3.0421   3.0548   3.0708   3.0917   3.1768   3.2055   3.4143
  3.4692   3.6563   3.8256   3.8613   3.9780   3.9907   3.9919   4.0257
  4.0435   4.0653   4.0700   4.0833   4.1004   4.1893   4.2421   4.2767
  4.3647   4.4049   4.4495   4.7991   6.6814   6.7747   6.8212   7.5338
  7.5473   7.5732   7.6554   7.6587   7.6691   7.7144   7.7411   7.7905
  9.7221   9.7844   9.8033  23.1848  23.7610  23.7659  23.9060  23.9215
 23.9899  25.7748  25.8140  25.8612  26.1201  26.1447  26.2613  26.5054
 26.6265  26.7940  47.9488  48.0246  48.0639 215.7081 215.7795 215.8023
289.7291 289.7433 289.7703 289.8545 289.8561 289.8692 289.9367 289.9659
290.01241020.75301020.84811020.8966
 --------------------------------------------------------------

          Ground-State Mulliken Net Atomic Charges

     Atom                 Charge (a.u.)
  ----------------------------------------
      1 C                     0.049973
      2 C                    -0.144941
      3 C                    -0.557206
      4 C                     0.027127
      5 C                    -0.168409
      6 C                    -0.430870
      7 Cl                    0.621584
      8 Cl                    0.594899
      9 Br                   -0.209751
     10 Cl                    0.568211
     11 Br                   -0.188686
     12 Br                   -0.161931
  ----------------------------------------
  Sum of atomic charges =     0.000000

 -----------------------------------------------------------------
                    Cartesian Multipole Moments
 -----------------------------------------------------------------
    Charge (ESU x 10^10)
                -0.0000
    Dipole Moment (Debye)
         X       0.1794      Y      -0.0000      Z      -0.1025
       Tot       0.2067
    Quadrupole Moments (Debye-Ang)
        XX    -124.4968     XY      -0.0000     YY    -127.3193
        XZ      -0.7854     YZ      -0.0000     ZZ    -122.3238
    Octopole Moments (Debye-Ang^2)
       XXX    -499.1190    XXY      -0.0000    XYY    -172.3203
       YYY      -0.0000    XXZ     -82.7608    XYZ      -0.0000
       YYZ     -78.1508    XZZ    -164.6715    YZZ      -0.0000
       ZZZ    -225.6221
    Hexadecapole Moments (Debye-Ang^3)
      XXXX   -4086.7758   XXXY      -0.0000   XXYY    -752.1082
      XYYY      -0.0000   YYYY    -150.6621   XXXZ    -258.0468
      XXYZ      -0.0000   XYYZ     -75.2821   YYYZ      -0.0000
      XXZZ   -1306.1805   XYZZ      -0.0000   YYZZ    -681.0707
      XZZZ    -218.4269   YZZZ      -0.0000   ZZZZ   -3599.8905
 -----------------------------------------------------------------
 Calculating analytic gradient of the SCF energy
 Gradient of SCF Energy
            1           2           3           4           5           6
    1  -0.0000494  -0.0000640  -0.0000243   0.0002918  -0.0002729   0.0001652
    2   0.0000000  -0.0000000   0.0000000   0.0000000  -0.0000000   0.0000000
    3  -0.0002407   0.0003002  -0.0002755   0.0001389  -0.0000837   0.0001325
            7           8           9          10          11          12
    1   0.0001342   0.0001276   0.0000391  -0.0001260  -0.0001325  -0.0000888
    2   0.0000000  -0.0000000  -0.0000000  -0.0000000   0.0000000  -0.0000000
    3   0.0000374  -0.0000184  -0.0000518  -0.0002152   0.0001155   0.0001608
 Max gradient component =       3.002E-04
 RMS gradient           =       1.322E-04
 Gradient time:  CPU 74.90 s  wall 18.82 s
 Geometry Optimization Parameters
   NAtoms,    NIC,     NZ,  NCons,   NDum,   NFix, NCnnct, MaxDiis
       12      78      12       0       0       0       0       0

 Cartesian Hessian Update
 Hessian updated using BFGS update


** GEOMETRY OPTIMIZATION IN DELOCALIZED INTERNAL COORDINATES **
   Searching for a Minimum

   Optimization Cycle:   4

                       Coordinates (Angstroms)
     ATOM                X               Y               Z
      1  C        -0.0028706557    0.0000000000   -0.0054269063
      2  C        -0.0029266568    0.0000000000    1.3970968005
      3  C         1.2103403574    0.0000000000    2.0977213750
      4  C         2.4243741418    0.0000000000    1.3961998959
      5  C         2.4254832714    0.0000000000   -0.0068993414
      6  C         1.2111611010    0.0000000000   -0.7072851334
      7  Cl       -1.5146228848    0.0000000000   -0.8602475431
      8  Cl       -1.5119977608    0.0000000000    2.2556167537
      9  Br        1.2071730751    0.0000000000    3.9962899063
     10  Cl        3.9263559791    0.0000000000    2.2683874190
     11  Br        4.0780941620    0.0000000000   -0.9412569039
     12  Br        1.1919682309    0.0000000000   -2.6061063222
   Point Group: c1    Number of degrees of freedom:    30


   Energy is  -9331.758607995

 Hessian updated using BFGS update

 16 Hessian modes will be used to form the next step
  Hessian Eigenvalues:
     0.199843    0.201084    0.204231    0.234562    0.249240    0.253926
     0.287738    0.334561    0.334785    0.383725    0.423820    0.426902
     0.462815    0.464880    0.497157    0.539595

 Minimum search - taking simple RFO step
 Searching for Lamda that Minimizes Along All modes
 Value Taken    Lamda =  -0.00000150
 Step Taken.  Stepsize is  0.002190

                             Maximum     Tolerance    Cnvgd?
         Gradient           0.000451      0.000300      NO
         Displacement       0.001104      0.001200     YES
         Energy change     -0.000011      0.000001      NO


 New Cartesian Coordinates Obtained by Inverse Iteration

 Displacement from previous Coordinates is:  0.003691
 ----------------------------------------------------------------
             Standard Nuclear Orientation (Angstroms)
    I     Atom           X                Y                Z
 ----------------------------------------------------------------
    1      C      -0.0027778874     0.0000000000    -0.0053402563
    2      C      -0.0027865865     0.0000000000     1.3970147994
    3      C       1.2103425725     0.0000000000     2.0979915963
    4      C       2.4242503544     0.0000000000     1.3961681152
    5      C       2.4257877654     0.0000000000    -0.0071079134
    6      C       1.2111819086     0.0000000000    -0.7076131389
    7      Cl     -1.5152186279     0.0000000000    -0.8593922356
    8      Cl     -1.5122573362     0.0000000000     2.2552522375
    9      Br      1.2072094960     0.0000000000     3.9966530225
   10      Cl      3.9261116694     0.0000000000     2.2692428149
   11      Br      4.0785275118     0.0000000000    -0.9419827733
   12      Br      1.1921615205     0.0000000000    -2.6067962683
 ----------------------------------------------------------------
 Nuclear Repulsion Energy =        2288.65533404 hartrees
 There are       96 alpha and       96 beta electrons
 Applying Cartesian multipole field
    Component          Value
    ---------          -----
     (2,0,0)        1.00000E-11
     (0,2,0)        2.00000E-11
     (0,0,2)       -3.00000E-11
 Nucleus-field energy     =    -0.0000000747 hartrees
 Requested basis set is 6-311++G(d,p)
 There are 132 shells and 366 basis functions
 A cutoff of  1.0D-11 yielded   5868 shell pairs
 There are     51018 function pairs (     55833 Cartesian)
 Smallest overlap matrix eigenvalue = 2.48E-07

 Q-Chem warning in module stvman/mkSTV.C, line 318:

 Overlap eigenvalue is smaller than square root of threshold
 Use THRESH >= 12 to get rid of this warning

 Linear dependence detected in AO basis
 Tighter screening thresholds may be required for diffuse basis sets
 Use S2THRESH > 14 and THRESH = 14 in case of SCF convergence issues
 Number of orthogonalized atomic orbitals = 364
 Maximum deviation from orthogonality = 3.347E-10
 Guess MOs from SCF MO coefficient file

 -----------------------------------------------------------------------
  General SCF calculation program by
  Eric Jon Sundstrom, Paul Horn, Yuezhi Mao, Dmitri Zuev, Alec White,
  David Stuck, Shaama M.S., Shane Yost, Joonho Lee, David Small,
  Daniel Levine, Susi Lehtola, Hugh Burton, Evgeny Epifanovsky,
  Bang C. Huynh
 -----------------------------------------------------------------------
 Exchange:     0.2000 Hartree-Fock + 0.0800 Slater + 0.7200 B88
 Correlation:  0.1900 VWN1RPA + 0.8100 LYP
 Using SG-1 standard quadrature grid
 using 4 threads for integral computing
 -------------------------------------------------------
 OpenMP Integral computing Module                
 Release: version 2.0, May 2017, Q-Chem Inc. Pleasanton 
 -------------------------------------------------------
 A restricted SCF calculation will be
 performed using DIIS
 SCF converges when DIIS error is below 1.0e-08
 ---------------------------------------
  Cycle       Energy         DIIS error
 ---------------------------------------
    1   -9331.7586078190      8.14e-06  
    2   -9331.7586086158      2.63e-06  
    3   -9331.7586083274      4.82e-06  
    4   -9331.7586087347      3.39e-07  
    5   -9331.7586087366      1.34e-07  
    6   -9331.7586087370      6.59e-08  
    7   -9331.7586087362      1.26e-08  
    8   -9331.7586087353      4.88e-09  Convergence criterion met
 ---------------------------------------
 SCF time:   CPU 134.07s  wall 36.00s 
 SCF   energy in the final basis set =    -9331.7586087353
 Total energy in the final basis set =    -9331.7586087353

 --------------------------------------------------------------

                    Orbital Energies (a.u.)
 --------------------------------------------------------------

 Alpha MOs
 -- Occupied --
********-482.8592-482.8589-101.5853-101.5849-101.5845 -62.5122 -62.5120
-62.5117 -56.3330 -56.3328 -56.3325 -56.3288 -56.3286 -56.3284 -56.3283
-56.3282 -56.3279 -10.2906 -10.2903 -10.2897 -10.2841 -10.2834 -10.2831
 -9.5000  -9.4997  -9.4993  -8.7210  -8.7209  -8.7206  -7.2651  -7.2647
 -7.2644  -7.2549  -7.2545  -7.2542  -7.2539  -7.2535  -7.2532  -6.5535
 -6.5533  -6.5530  -6.5395  -6.5393  -6.5391  -6.5383  -6.5382  -6.5379
 -2.6642  -2.6640  -2.6636  -2.6604  -2.6602  -2.6600  -2.6596  -2.6594
 -2.6591  -2.6484  -2.6483  -2.6482  -2.6482  -2.6480  -2.6479  -0.9696
 -0.9257  -0.9035  -0.8730  -0.8489  -0.8243  -0.8140  -0.7491  -0.7427
 -0.6373  -0.6368  -0.5642  -0.5309  -0.4903  -0.4747  -0.4720  -0.4551
 -0.4322  -0.4185  -0.4133  -0.3988  -0.3636  -0.3613  -0.3590  -0.3495
 -0.3456  -0.3310  -0.3258  -0.3161  -0.3095  -0.2870  -0.2718  -0.2695
 -- Virtual --
 -0.0892  -0.0711  -0.0688  -0.0400  -0.0241  -0.0074   0.0029   0.0111
  0.0180   0.0225   0.0268   0.0389   0.0402   0.0541   0.0600   0.0616
  0.0664   0.0672   0.0682   0.0710   0.0754   0.0809   0.0886   0.0893
  0.0948   0.0977   0.1026   0.1094   0.1179   0.1241   0.1334   0.1375
  0.1409   0.1419   0.1498   0.1510   0.1601   0.1715   0.1779   0.1796
  0.1817   0.1824   0.1905   0.2041   0.2132   0.2196   0.2249   0.2314
  0.2387   0.2464   0.2502   0.2600   0.2601   0.2642   0.2663   0.2785
  0.2822   0.2894   0.2980   0.3644   0.3705   0.3752   0.3864   0.3965
  0.4163   0.4190   0.4259   0.4278   0.4374   0.4385   0.4466   0.4522
  0.4605   0.4681   0.4786   0.4921   0.4967   0.4972   0.4994   0.5089
  0.5144   0.5270   0.5373   0.5410   0.5452   0.5464   0.5522   0.5625
  0.5646   0.5806   0.5845   0.5972   0.6081   0.6099   0.6245   0.6420
  0.6711   0.6770   0.7060   0.7210   0.7321   0.7353   0.7540   0.7641
  0.7838   0.8041   0.8106   0.8212   0.8265   0.8290   0.8323   0.8365
  0.8480   0.8498   0.8541   0.8564   0.8576   0.8783   0.8857   0.9036
  0.9245   0.9296   0.9358   0.9396   0.9554   0.9863   0.9904   1.0237
  1.0295   1.0402   1.0923   1.1047   1.1479   1.1700   1.1776   1.2148
  1.2334   1.2530   1.2552   1.2614   1.2650   1.2757   1.2833   1.3558
  1.4367   1.4439   1.4838   1.5437   1.5887   1.6386   1.7235   1.7356
  1.7418   1.7624   1.8152   1.8209   1.8383   1.8403   1.9093   1.9840
  2.0066   2.0400   2.0424   2.0496   2.1059   2.1106   2.1550   2.1876
  2.2106   2.2281   2.2336   2.2477   2.2527   2.2552   2.2695   2.2840
  2.2965   2.3291   2.3422   2.3919   2.4135   2.4511   2.4806   2.5449
  2.5714   2.5721   2.6145   2.7182   2.7247   2.8304   2.8322   2.8931
  2.9902   3.0420   3.0546   3.0705   3.0915   3.1766   3.2053   3.4142
  3.4688   3.6560   3.8254   3.8611   3.9780   3.9907   3.9919   4.0257
  4.0434   4.0653   4.0699   4.0832   4.1003   4.1892   4.2419   4.2765
  4.3647   4.4049   4.4495   4.7990   6.6813   6.7746   6.8210   7.5337
  7.5472   7.5732   7.6553   7.6586   7.6690   7.7144   7.7411   7.7903
  9.7218   9.7843   9.8033  23.1848  23.7607  23.7657  23.9059  23.9210
 23.9894  25.7748  25.8140  25.8611  26.1199  26.1448  26.2609  26.5052
 26.6260  26.7935  47.9487  48.0245  48.0637 215.7079 215.7794 215.8023
289.7291 289.7433 289.7703 289.8543 289.8561 289.8691 289.9367 289.9658
290.01221020.75281020.84801020.8964
 --------------------------------------------------------------

          Ground-State Mulliken Net Atomic Charges

     Atom                 Charge (a.u.)
  ----------------------------------------
      1 C                     0.050797
      2 C                    -0.146683
      3 C                    -0.557463
      4 C                     0.026575
      5 C                    -0.167469
      6 C                    -0.430240
      7 Cl                    0.621572
      8 Cl                    0.594970
      9 Br                   -0.209720
     10 Cl                    0.568136
     11 Br                   -0.188621
     12 Br                   -0.161853
  ----------------------------------------
  Sum of atomic charges =     0.000000

 -----------------------------------------------------------------
                    Cartesian Multipole Moments
 -----------------------------------------------------------------
    Charge (ESU x 10^10)
                -0.0000
    Dipole Moment (Debye)
         X       0.1797      Y      -0.0000      Z      -0.1024
       Tot       0.2069
    Quadrupole Moments (Debye-Ang)
        XX    -124.5041     XY       0.0000     YY    -127.3231
        XZ      -0.7915     YZ       0.0000     ZZ    -122.3152
    Octopole Moments (Debye-Ang^2)
       XXX    -499.1814    XXY       0.0000    XYY    -172.3274
       YYY      -0.0000    XXZ     -82.7934    XYZ      -0.0000
       YYZ     -78.1470    XZZ    -164.6314    YZZ      -0.0000
       ZZZ    -225.5774
    Hexadecapole Moments (Debye-Ang^3)
      XXXX   -4087.5649   XXXY       0.0000   XXYY    -752.2241
      XYYY       0.0000   YYYY    -150.6701   XXXZ    -258.0940
      XXYZ      -0.0000   XYYZ     -75.2330   YYYZ       0.0000
      XXZZ   -1306.3690   XYZZ      -0.0000   YYZZ    -681.2346
      XZZZ    -218.2126   YZZZ       0.0000   ZZZZ   -3600.4960
 -----------------------------------------------------------------
 Calculating analytic gradient of the SCF energy
 Gradient of SCF Energy
            1           2           3           4           5           6
    1  -0.0000464  -0.0000079   0.0000006   0.0001191  -0.0001089   0.0000452
    2  -0.0000000  -0.0000000   0.0000000  -0.0000000  -0.0000000  -0.0000000
    3  -0.0000276   0.0000904  -0.0001382   0.0001033  -0.0000543   0.0000593
            7           8           9          10          11          12
    1   0.0000011   0.0000360   0.0000689  -0.0000748   0.0000009  -0.0000337
    2  -0.0000000   0.0000000   0.0000000   0.0000000   0.0000000   0.0000000
    3   0.0001052  -0.0000401   0.0000253  -0.0000559  -0.0000421  -0.0000252
 Max gradient component =       1.382E-04
 RMS gradient           =       5.454E-05
 Gradient time:  CPU 74.83 s  wall 18.80 s
 Geometry Optimization Parameters
   NAtoms,    NIC,     NZ,  NCons,   NDum,   NFix, NCnnct, MaxDiis
       12      78      12       0       0       0       0       0

 Cartesian Hessian Update
 Hessian updated using BFGS update


** GEOMETRY OPTIMIZATION IN DELOCALIZED INTERNAL COORDINATES **
   Searching for a Minimum

   Optimization Cycle:   5

                       Coordinates (Angstroms)
     ATOM                X               Y               Z
      1  C        -0.0027778874    0.0000000000   -0.0053402563
      2  C        -0.0027865865    0.0000000000    1.3970147994
      3  C         1.2103425725    0.0000000000    2.0979915963
      4  C         2.4242503544    0.0000000000    1.3961681152
      5  C         2.4257877654    0.0000000000   -0.0071079134
      6  C         1.2111819086    0.0000000000   -0.7076131389
      7  Cl       -1.5152186279    0.0000000000   -0.8593922356
      8  Cl       -1.5122573362    0.0000000000    2.2552522375
      9  Br        1.2072094960    0.0000000000    3.9966530225
     10  Cl        3.9261116694    0.0000000000    2.2692428149
     11  Br        4.0785275118    0.0000000000   -0.9419827733
     12  Br        1.1921615205    0.0000000000   -2.6067962683
   Point Group: c1    Number of degrees of freedom:    30


   Energy is  -9331.758608735

 Hessian updated using BFGS update

 17 Hessian modes will be used to form the next step
  Hessian Eigenvalues:
     0.179834    0.201000    0.202722    0.206216    0.249445    0.249946
     0.281107    0.321194    0.333570    0.334695    0.375646    0.426550
     0.436702    0.455801    0.464861    0.514095    0.548660

 Minimum search - taking simple RFO step
 Searching for Lamda that Minimizes Along All modes
 Value Taken    Lamda =   0.00000000
 Step Taken.  Stepsize is  0.001020

                             Maximum     Tolerance    Cnvgd?
         Gradient           0.000201      0.000300     YES
         Displacement       0.000575      0.001200     YES
         Energy change     -0.000001      0.000001     YES


                       Distance Matrix (Angstroms)
             C (  1)   C (  2)   C (  3)   C (  4)   C (  5)   C (  6)
   C (  2)  1.402355
   C (  3)  2.428099  1.401089
   C (  4)  2.802622  2.427037  1.402187
   C (  5)  2.428566  2.805269  2.430792  1.403277
   C (  6)  1.402457  2.429646  2.805605  2.428463  1.402132
   Cl(  7)  1.736917  2.716399  4.021791  4.539490  4.032111  2.730622
   Cl(  8)  2.718236  1.736397  2.727138  4.029159  4.541638  4.024387
   Br(  9)  4.180911  2.867440  1.898664  2.871186  4.185097  4.704268
   Cl( 10)  4.539813  4.024553  2.721163  1.737195  2.726306  4.028960
   Br( 11)  4.187404  4.704044  4.179465  2.864190  1.898826  2.876908
   Br( 12)  2.862770  4.178326  4.704823  4.188289  2.877536  1.899278
             Cl(  7)   Cl(  8)   Br(  9)   Cl( 10)   Br( 11)
   Cl(  8)  3.114646
   Br(  9)  5.567117  3.229238
   Cl( 10)  6.276658  5.438387  3.221238
   Br( 11)  5.594356  6.440434  5.712669  3.214841
   Br( 12)  3.222317  5.563578  6.603466  5.590191  3.332073

 Final energy is   -9331.7586087353175     


 ******************************
 **  OPTIMIZATION CONVERGED  **
 ******************************

                       Coordinates (Angstroms)
     ATOM                X               Y               Z
      1  C        -0.0027778874    0.0000000000   -0.0053402563
      2  C        -0.0027865865    0.0000000000    1.3970147994
      3  C         1.2103425725    0.0000000000    2.0979915963
      4  C         2.4242503544    0.0000000000    1.3961681152
      5  C         2.4257877654    0.0000000000   -0.0071079134
      6  C         1.2111819086    0.0000000000   -0.7076131389
      7  Cl       -1.5152186279    0.0000000000   -0.8593922356
      8  Cl       -1.5122573362    0.0000000000    2.2552522375
      9  Br        1.2072094960    0.0000000000    3.9966530225
     10  Cl        3.9261116694    0.0000000000    2.2692428149
     11  Br        4.0785275118    0.0000000000   -0.9419827733
     12  Br        1.1921615205    0.0000000000   -2.6067962683

Z-matrix Print:
$molecule
0 1
Br
C  1 1.898826
C  2 1.402132 1 120.531724
C  3 1.402457 2 119.977183 1 -180.000000 0
C  4 1.402355 3 120.049636 2 -0.000000 0
C  5 1.401089 4 120.020056 3 -0.000000 0
C  6 1.402187 5 119.945139 4 -0.000000 0
Cl 5 1.736397 4 119.621549 3 -180.000000 0
Cl 4 1.736917 3 120.497972 2 -180.000000 0
Cl 7 1.737195 6 119.794896 5 -180.000000 0
Br 6 1.898664 5 119.925865 4 -180.000000 0
Br 3 1.899278 2 120.547337 1 -0.000000 0
$end


 --------------------------------------------------------------

                    Orbital Energies (a.u.)
 --------------------------------------------------------------

 Alpha MOs
 -- Occupied --
********-482.8592-482.8589-101.5853-101.5849-101.5845 -62.5122 -62.5120
-62.5117 -56.3330 -56.3328 -56.3325 -56.3288 -56.3286 -56.3284 -56.3283
-56.3282 -56.3279 -10.2906 -10.2903 -10.2897 -10.2841 -10.2834 -10.2831
 -9.5000  -9.4997  -9.4993  -8.7210  -8.7209  -8.7206  -7.2651  -7.2647
 -7.2644  -7.2549  -7.2545  -7.2542  -7.2539  -7.2535  -7.2532  -6.5535
 -6.5533  -6.5530  -6.5395  -6.5393  -6.5391  -6.5383  -6.5382  -6.5379
 -2.6642  -2.6640  -2.6636  -2.6604  -2.6602  -2.6600  -2.6596  -2.6594
 -2.6591  -2.6484  -2.6483  -2.6482  -2.6482  -2.6480  -2.6479  -0.9696
 -0.9257  -0.9035  -0.8730  -0.8489  -0.8243  -0.8140  -0.7491  -0.7427
 -0.6373  -0.6368  -0.5642  -0.5309  -0.4903  -0.4747  -0.4720  -0.4551
 -0.4322  -0.4185  -0.4133  -0.3988  -0.3636  -0.3613  -0.3590  -0.3495
 -0.3456  -0.3310  -0.3258  -0.3161  -0.3095  -0.2870  -0.2718  -0.2695
 -- Virtual --
 -0.0892  -0.0711  -0.0688  -0.0400  -0.0241  -0.0074   0.0029   0.0111
  0.0180   0.0225   0.0268   0.0389   0.0402   0.0541   0.0600   0.0616
  0.0664   0.0672   0.0682   0.0710   0.0754   0.0809   0.0886   0.0893
  0.0948   0.0977   0.1026   0.1094   0.1179   0.1241   0.1334   0.1375
  0.1409   0.1419   0.1498   0.1510   0.1601   0.1715   0.1779   0.1796
  0.1817   0.1824   0.1905   0.2041   0.2132   0.2196   0.2249   0.2314
  0.2387   0.2464   0.2502   0.2600   0.2601   0.2642   0.2663   0.2785
  0.2822   0.2894   0.2980   0.3644   0.3705   0.3752   0.3864   0.3965
  0.4163   0.4190   0.4259   0.4278   0.4374   0.4385   0.4466   0.4522
  0.4605   0.4681   0.4786   0.4921   0.4967   0.4972   0.4994   0.5089
  0.5144   0.5270   0.5373   0.5410   0.5452   0.5464   0.5522   0.5625
  0.5646   0.5806   0.5845   0.5972   0.6081   0.6099   0.6245   0.6420
  0.6711   0.6770   0.7060   0.7210   0.7321   0.7353   0.7540   0.7641
  0.7838   0.8041   0.8106   0.8212   0.8265   0.8290   0.8323   0.8365
  0.8480   0.8498   0.8541   0.8564   0.8576   0.8783   0.8857   0.9036
  0.9245   0.9296   0.9358   0.9396   0.9554   0.9863   0.9904   1.0237
  1.0295   1.0402   1.0923   1.1047   1.1479   1.1700   1.1776   1.2148
  1.2334   1.2530   1.2552   1.2614   1.2650   1.2757   1.2833   1.3558
  1.4367   1.4439   1.4838   1.5437   1.5887   1.6386   1.7235   1.7356
  1.7418   1.7624   1.8152   1.8209   1.8383   1.8403   1.9093   1.9840
  2.0066   2.0400   2.0424   2.0496   2.1059   2.1106   2.1550   2.1876
  2.2106   2.2281   2.2336   2.2477   2.2527   2.2552   2.2695   2.2840
  2.2965   2.3291   2.3422   2.3919   2.4135   2.4511   2.4806   2.5449
  2.5714   2.5721   2.6145   2.7182   2.7247   2.8304   2.8322   2.8931
  2.9902   3.0420   3.0546   3.0705   3.0915   3.1766   3.2053   3.4142
  3.4688   3.6560   3.8254   3.8611   3.9780   3.9907   3.9919   4.0257
  4.0434   4.0653   4.0699   4.0832   4.1003   4.1892   4.2419   4.2765
  4.3647   4.4049   4.4495   4.7990   6.6813   6.7746   6.8210   7.5337
  7.5472   7.5732   7.6553   7.6586   7.6690   7.7144   7.7411   7.7903
  9.7218   9.7843   9.8033  23.1848  23.7607  23.7657  23.9059  23.9210
 23.9894  25.7748  25.8140  25.8611  26.1199  26.1448  26.2609  26.5052
 26.6260  26.7935  47.9487  48.0245  48.0637 215.7079 215.7794 215.8023
289.7291 289.7433 289.7703 289.8543 289.8561 289.8691 289.9367 289.9658
290.01221020.75281020.84801020.8964
 --------------------------------------------------------------

          Ground-State Mulliken Net Atomic Charges

     Atom                 Charge (a.u.)
  ----------------------------------------
      1 C                     0.050797
      2 C                    -0.146683
      3 C                    -0.557463
      4 C                     0.026575
      5 C                    -0.167469
      6 C                    -0.430240
      7 Cl                    0.621572
      8 Cl                    0.594970
      9 Br                   -0.209720
     10 Cl                    0.568136
     11 Br                   -0.188621
     12 Br                   -0.161853
  ----------------------------------------
  Sum of atomic charges =     0.000000

 -----------------------------------------------------------------
                    Cartesian Multipole Moments
 -----------------------------------------------------------------
    Charge (ESU x 10^10)
                -0.0000
    Dipole Moment (Debye)
         X       0.1797      Y      -0.0000      Z      -0.1024
       Tot       0.2069
    Quadrupole Moments (Debye-Ang)
        XX    -124.5041     XY       0.0000     YY    -127.3231
        XZ      -0.7915     YZ       0.0000     ZZ    -122.3152
    Octopole Moments (Debye-Ang^2)
       XXX    -499.1814    XXY       0.0000    XYY    -172.3274
       YYY      -0.0000    XXZ     -82.7934    XYZ      -0.0000
       YYZ     -78.1470    XZZ    -164.6314    YZZ      -0.0000
       ZZZ    -225.5774
    Hexadecapole Moments (Debye-Ang^3)
      XXXX   -4087.5649   XXXY       0.0000   XXYY    -752.2241
      XYYY       0.0000   YYYY    -150.6701   XXXZ    -258.0940
      XXYZ      -0.0000   XYYZ     -75.2330   YYYZ       0.0000
      XXZZ   -1306.3690   XYZZ      -0.0000   YYZZ    -681.2346
      XZZZ    -218.2126   YZZZ       0.0000   ZZZZ   -3600.4960
 -----------------------------------------------------------------
Archival summary:
1\1\garfield\OPT\ProcedureUnspecified\BasisUnspecified\r3l36\taweetha\SatNov3023:20:052019SatNov3023:20:052019\0\\#,OPT,ProcedureUnspecified,BasisUnspecified,\\0,1\Br\C,1,1.89883\C,2,1.40213,1,120.532\C,3,1.40246,2,119.977,1,-180,0\C,4,1.40236,3,120.05,2,-0,0\C,5,1.40109,4,120.02,3,-0,0\C,6,1.40219,5,119.945,4,-0,0\Cl,5,1.7364,4,119.622,3,-180,0\Cl,4,1.73692,3,120.498,2,-180,0\Cl,7,1.7372,6,119.795,5,-180,0\Br,6,1.89866,5,119.926,4,-180,0\Br,3,1.89928,2,120.547,1,-0,0\\\@

 Total job time:  325.19s(wall), 1250.49s(cpu) 
 Sat Nov 30 23:20:05 2019

        *************************************************************
        *                                                           *
        *  Thank you very much for using Q-Chem.  Have a nice day.  *
        *                                                           *
        *************************************************************


 
User input: 2 of 2 
 
                  Welcome to Q-Chem
     A Quantum Leap Into The Future Of Chemistry


 Q-Chem 5.2 (devel), Q-Chem, Inc., Pleasanton, CA (2019)

 Yihan Shao,  Zhengting Gan,  E. Epifanovsky,  A. T. B. Gilbert,  M. Wormit,  
 J. Kussmann,  A. W. Lange,  A. Behn,  Jia Deng,  Xintian Feng,  D. Ghosh,  
 M. Goldey,  P. R. Horn,  L. D. Jacobson,  I. Kaliman,  T. Kus,  A. Landau,  
 Jie Liu,  E. I. Proynov,  R. M. Richard,  R. P. Steele,  E. J. Sundstrom,  
 H. L. Woodcock III,  P. M. Zimmerman,  D. Zuev,  B. Albrecht,  E. Alguire,  
 S. A. Baeppler,  D. Barton,  Z. Benda,  Y. A. Bernard,  E. J. Berquist,  
 K. B. Bravaya,  H. Burton,  D. Casanova,  Chun-Min Chang,  Yunqing Chen,  
 A. Chien,  K. D. Closser,  M. P. Coons,  S. Coriani,  S. Dasgupta,  
 A. L. Dempwolff,  M. Diedenhofen,  Hainam Do,  R. G. Edgar,  Po-Tung Fang,  
 S. Faraji,  S. Fatehi,  Qingguo Feng,  K. D. Fenk,  J. Fosso-Tande,  
 J. Gayvert,  Qinghui Ge,  A. Ghysels,  G. Gidofalvi,  J. Gomes,  
 J. Gonthier,  A. Gunina,  D. Hait,  M. W. D. Hanson-Heine,  
 P. H. P. Harbach,  A. W. Hauser,  M. F. Herbst,  J. E. Herr,  
 E. G. Hohenstein,  Z. C. Holden,  Kerwin Hui,  B. C. Huynh,  T.-C. Jagau,  
 Hyunjun Ji,  B. Kaduk,  K. Khistyaev,  Jaehoon Kim,  P. Klunzinger,  K. Koh,  
 D. Kosenkov,  L. Koulias,  T. Kowalczyk,  C. M. Krauter,  A. Kunitsa,  
 Ka Un Lao,  A. Laurent,  K. V. Lawler,  Joonho Lee,  D. Lefrancois,  
 S. Lehtola,  D. S. Levine,  Yi-Pei Li,  You-Sheng Lin,  Fenglai Liu,  
 E. Livshits,  A. Luenser,  P. Manohar,  E. Mansoor,  S. F. Manzer,  
 Shan-Ping Mao,  Yuezhi Mao,  N. Mardirossian,  A. V. Marenich,  
 T. Markovich,  L. A. Martinez-Martinez,  S. A. Maurer,  N. J. Mayhall,  
 S. C. McKenzie,  J.-M. Mewes,  P. Morgante,  A. F. Morrison,  
 J. W. Mullinax,  K. Nanda,  T. S. Nguyen-Beck,  R. Olivares-Amaya,  
 J. A. Parkhill,  Zheng Pei,  T. M. Perrine,  F. Plasser,  P. Pokhilko,  
 S. Prager,  A. Prociuk,  E. Ramos,  D. R. Rehn,  F. Rob,  M. Scheurer,  
 M. Schneider,  N. Sergueev,  S. M. Sharada,  S. Sharma,  D. W. Small,  
 T. Stauch,  T. Stein,  Yu-Chuan Su,  A. J. W. Thom,  A. Tkatchenko,  
 T. Tsuchimochi,  N. M. Tubman,  L. Vogt,  M. L. Vidal,  O. Vydrov,  
 M. A. Watson,  J. Wenzel,  M. de Wergifosse,  T. A. Wesolowski,  A. White,  
 J. Witte,  A. Yamada,  Jun Yang,  K. Yao,  S. Yeganeh,  S. R. Yost,  
 Zhi-Qiang You,  A. Zech,  Igor Ying Zhang,  Xing Zhang,  Yan Zhao,  
 Ying Zhu,  B. R. Brooks,  G. K. L. Chan,  C. J. Cramer,  M. S. Gordon,  
 W. J. Hehre,  A. Klamt,  M. W. Schmidt,  C. D. Sherrill,  D. G. Truhlar,  
 A. Aspuru-Guzik,  R. Baer,  A. T. Bell,  N. A. Besley,  Jeng-Da Chai,  
 A. E. DePrince, III,  R. A. DiStasio Jr.,  A. Dreuw,  B. D. Dunietz,  
 T. R. Furlani,  Chao-Ping Hsu,  Yousung Jung,  Jing Kong,  D. S. Lambrecht,  
 WanZhen Liang,  C. Ochsenfeld,  V. A. Rassolov,  L. V. Slipchenko,  
 J. E. Subotnik,  T. Van Voorhis,  J. M. Herbert,  A. I. Krylov,  
 P. M. W. Gill,  M. Head-Gordon

 Contributors to earlier versions of Q-Chem not listed above: 
 R. D. Adamson,  B. Austin,  J. Baker,  G. J. O. Beran,  K. Brandhorst,  
 S. T. Brown,  E. F. C. Byrd,  A. K. Chakraborty,  C.-L. Cheng,  
 Siu Hung Chien,  D. M. Chipman,  D. L. Crittenden,  H. Dachsel,  
 R. J. Doerksen,  A. D. Dutoi,  L. Fusti-Molnar,  W. A. Goddard III,  
 A. Golubeva-Zadorozhnaya,  S. R. Gwaltney,  G. Hawkins,  A. Heyden,  
 S. Hirata,  G. Kedziora,  F. J. Keil,  C. Kelley,  Jihan Kim,  R. A. King,  
 R. Z. Khaliullin,  P. P. Korambath,  W. Kurlancheek,  A. M. Lee,  M. S. Lee,  
 S. V. Levchenko,  Ching Yeh Lin,  D. Liotard,  R. C. Lochan,  I. Lotan,  
 P. E. Maslen,  N. Nair,  D. P. O'Neill,  D. Neuhauser,  E. Neuscamman,  
 C. M. Oana,  R. Olson,  B. Peters,  R. Peverati,  P. A. Pieniazek,  
 Y. M. Rhee,  J. Ritchie,  M. A. Rohrdanz,  E. Rosta,  N. J. Russ,  
 H. F. Schaefer III,  N. E. Schultz,  N. Shenvi,  A. C. Simmonett,  A. Sodt,  
 D. Stuck,  K. S. Thanthiriwatte,  V. Vanovschi,  Tao Wang,  A. Warshel,  
 C. F. Williams,  Q. Wu,  X. Xu,  W. Zhang

 Please cite Q-Chem as follows:
 Y. Shao et al., Mol. Phys. 113, 184-215 (2015)
 DOI: 10.1080/00268976.2014.952696

 Q-Chem 5.2.1 for Intel X86 EM64T Linux

 Parts of Q-Chem use Armadillo 8.300.2 (Tropical Shenanigans).
 http://arma.sourceforge.net/

 Q-Chem begins on Sat Nov 30 23:20:05 2019  

Host: 
0

     Scratch files written to /scratch/taweetham/qchem657//
NAlpha2: 192
NElect   192
Mult     1
The previous job contains 0 fragments, simply inherited here

Checking the input file for inconsistencies... 	...done.

--------------------------------------------------------------
User input:
--------------------------------------------------------------

$MOLECULE
READ
$END

$REM
   JOB_TYPE 	FREQUENCY
   BASIS 	6-311++G**
   METHOD	B3LYP	
$END


--------------------------------------------------------------
 ----------------------------------------------------------------
             Standard Nuclear Orientation (Angstroms)
    I     Atom           X                Y                Z
 ----------------------------------------------------------------
    1      C       0.1840098513    -1.5750090236     0.0000000000
    2      C      -1.1806390217    -1.2520025906     0.0000000000
    3      C      -1.5833380367     0.0899677255     0.0000000000
    4      C      -0.6207775859     1.1095782786     0.0000000000
    5      C       0.7451196154     0.7878473171    -0.0000000000
    6      C       1.1470196004    -0.5554513691    -0.0000000000
    7      Cl      0.6667253129    -3.2435016247    -0.0000000000
    8      Cl     -2.3634868082    -2.5232006706     0.0000000000
    9      Br     -3.4316676669     0.5242517406     0.0000000000
   10      Cl     -1.1244411003     2.7721575714     0.0000000000
   11      Br      2.0355443223     2.1808095382    -0.0000000000
   12      Br      2.9907541329    -1.0114133279    -0.0000000000
 ----------------------------------------------------------------
 Molecular Point Group                 Cs    NOp =  2
 Largest Abelian Subgroup              Cs    NOp =  2
 Nuclear Repulsion Energy =        2288.65533404 hartrees
 There are       96 alpha and       96 beta electrons
 Requested basis set is 6-311++G(d,p)
 There are 132 shells and 366 basis functions

 Total QAlloc Memory Limit   2000 MB
 Mega-Array Size       188 MB
 MEM_STATIC part       192 MB

                       Distance Matrix (Angstroms)
             C (  1)   C (  2)   C (  3)   C (  4)   C (  5)   C (  6)
   C (  2)  1.402355
   C (  3)  2.428099  1.401089
   C (  4)  2.802622  2.427037  1.402187
   C (  5)  2.428566  2.805269  2.430792  1.403277
   C (  6)  1.402457  2.429646  2.805605  2.428463  1.402132
   Cl(  7)  1.736917  2.716399  4.021791  4.539490  4.032111  2.730622
   Cl(  8)  2.718236  1.736397  2.727138  4.029159  4.541638  4.024387
   Br(  9)  4.180911  2.867440  1.898664  2.871186  4.185097  4.704268
   Cl( 10)  4.539813  4.024553  2.721163  1.737195  2.726306  4.028960
   Br( 11)  4.187404  4.704044  4.179465  2.864190  1.898826  2.876908
   Br( 12)  2.862770  4.178326  4.704823  4.188289  2.877536  1.899278
             Cl(  7)   Cl(  8)   Br(  9)   Cl( 10)   Br( 11)
   Cl(  8)  3.114646
   Br(  9)  5.567117  3.229238
   Cl( 10)  6.276658  5.438387  3.221238
   Br( 11)  5.594356  6.440434  5.712669  3.214841
   Br( 12)  3.222317  5.563578  6.603466  5.590191  3.332073

 A cutoff of  1.0D-11 yielded   5868 shell pairs
 There are     51018 function pairs (     55833 Cartesian)
 Smallest overlap matrix eigenvalue = 2.48E-07

 Q-Chem warning in module stvman/mkSTV.C, line 318:

 Overlap eigenvalue is smaller than square root of threshold
 Use THRESH >= 12 to get rid of this warning

 Linear dependence detected in AO basis
 Tighter screening thresholds may be required for diffuse basis sets
 Use S2THRESH > 14 and THRESH = 14 in case of SCF convergence issues
 Number of orthogonalized atomic orbitals = 364
 Maximum deviation from orthogonality = 1.995E-10
 Guess from superposition of atomic densities
 Warning:  Energy on first SCF cycle will be non-variational
 SAD guess density has 192.000000 electrons

 -----------------------------------------------------------------------
  General SCF calculation program by
  Eric Jon Sundstrom, Paul Horn, Yuezhi Mao, Dmitri Zuev, Alec White,
  David Stuck, Shaama M.S., Shane Yost, Joonho Lee, David Small,
  Daniel Levine, Susi Lehtola, Hugh Burton, Evgeny Epifanovsky,
  Bang C. Huynh
 -----------------------------------------------------------------------
 Exchange:     0.2000 Hartree-Fock + 0.0800 Slater + 0.7200 B88
 Correlation:  0.1900 VWN1RPA + 0.8100 LYP
 Using SG-1 standard quadrature grid
 using 4 threads for integral computing
 -------------------------------------------------------
 OpenMP Integral computing Module                
 Release: version 2.0, May 2017, Q-Chem Inc. Pleasanton 
 -------------------------------------------------------
 A restricted SCF calculation will be
 performed using DIIS
 SCF converges when DIIS error is below 1.0e-08
 ---------------------------------------
  Cycle       Energy         DIIS error
 ---------------------------------------
    1   -9334.2528074859      3.04e-02  
    2   -9331.7254721578      1.95e-03  
    3   -9331.7090971871      2.14e-03  
    4   -9331.7480927610      7.59e-04  
    5   -9331.7582017751      1.48e-04  
    6   -9331.7584839769      4.89e-05  
    7   -9331.7585089621      2.60e-05  
    8   -9331.7585203821      4.77e-06  
    9   -9331.7585207068      1.16e-06  
   10   -9331.7585207216      6.12e-07  
   11   -9331.7585207275      1.77e-07  
   12   -9331.7585207288      6.25e-08  
   13   -9331.7585207284      1.56e-08  
   14   -9331.7585207292      2.95e-09  Convergence criterion met
 ---------------------------------------
 SCF time:   CPU 238.44s  wall 62.00s 
 SCF   energy in the final basis set =    -9331.7585207292
 Total energy in the final basis set =    -9331.7585207292

 --------------------------------------------------------------
             Orbital Energies (a.u.) and Symmetries
 --------------------------------------------------------------

 Alpha MOs, Restricted
 -- Occupied --                  
-482.86 -482.86 -482.86 -101.59 -101.58 -101.58  -62.51  -62.51
  1 A'    2 A'    3 A'    4 A'    5 A'    6 A'    7 A'    8 A'                 
-62.512 -56.333 -56.333 -56.332 -56.329 -56.329 -56.328 -56.328
  9 A'   10 A'   11 A'   12 A'    1 A"    2 A"   13 A'    3 A"                 
-56.328 -56.328 -10.291 -10.290 -10.290 -10.284 -10.283 -10.283
 14 A'   15 A'   16 A'   17 A'   18 A'   19 A'   20 A'   21 A'                 
 -9.500  -9.500  -9.499  -8.721  -8.721  -8.721  -7.265  -7.265
 22 A'   23 A'   24 A'   25 A'   26 A'   27 A'   28 A'   29 A'                 
 -7.264  -7.255  -7.254  -7.254  -7.254  -7.254  -7.253  -6.554
 30 A'    4 A"    5 A"    6 A"   31 A'   32 A'   33 A'   34 A'                 
 -6.553  -6.553  -6.540  -6.539  -6.539  -6.538  -6.538  -6.538
 35 A'   36 A'    7 A"    8 A"    9 A"   37 A'   38 A'   39 A'                 
 -2.664  -2.664  -2.664  -2.660  -2.660  -2.660  -2.660  -2.659
 40 A'   41 A'   42 A'   10 A"   11 A"   12 A"   43 A'   44 A'                 
 -2.659  -2.648  -2.648  -2.648  -2.648  -2.648  -2.648  -0.970
 45 A'   46 A'   13 A"   47 A'   14 A"   15 A"   48 A'   49 A'                 
 -0.926  -0.904  -0.873  -0.849  -0.824  -0.814  -0.749  -0.743
 50 A'   51 A'   52 A'   53 A'   54 A'   55 A'   56 A'   57 A'                 
 -0.637  -0.637  -0.564  -0.531  -0.490  -0.475  -0.472  -0.455
 58 A'   59 A'   60 A'   61 A'   62 A'   16 A"   63 A'   64 A'                 
 -0.432  -0.418  -0.413  -0.399  -0.364  -0.361  -0.359  -0.350
 65 A'   66 A'   17 A"   18 A"   67 A'   19 A"   68 A'   69 A'                 
 -0.346  -0.331  -0.326  -0.316  -0.310  -0.287  -0.272  -0.269
 20 A"   21 A"   70 A'   22 A"   71 A'   72 A'   23 A"   24 A"                 
 -- Virtual --                   
 -0.089  -0.071  -0.069  -0.040  -0.024  -0.007   0.003   0.011
 73 A'   25 A"   26 A"   74 A'   75 A'   76 A'   77 A'   78 A'                 
  0.018   0.023   0.027   0.039   0.040   0.054   0.060   0.062
 79 A'   80 A'   81 A'   27 A"   82 A'   28 A"   29 A"   83 A'                 
  0.066   0.067   0.068   0.071   0.075   0.081   0.089   0.089
 84 A'   85 A'   30 A"   86 A'   87 A'   31 A"   88 A'   32 A"                 
  0.095   0.098   0.103   0.109   0.118   0.124   0.133   0.138
 89 A'   90 A'   33 A"   91 A'   92 A'   34 A"   93 A'   94 A'                 
  0.141   0.142   0.150   0.151   0.160   0.172   0.178   0.180
 95 A'   35 A"   96 A'   36 A"   97 A'   98 A'   37 A"   99 A'                 
  0.182   0.182   0.191   0.204   0.213   0.220   0.225   0.232
 38 A"  100 A'  101 A'  102 A'  103 A'  104 A'  105 A'  106 A'                 
  0.238   0.246   0.250   0.260   0.260   0.264   0.266   0.278
107 A'  108 A'  109 A'   39 A"  110 A'  111 A'  112 A'  113 A'                 
  0.282   0.289   0.298   0.364   0.371   0.375   0.386   0.397
114 A'  115 A'  116 A'  117 A'  118 A'  119 A'  120 A'   40 A"                 
  0.416   0.419   0.426   0.428   0.437   0.439   0.447   0.452
 41 A"  121 A'   42 A"  122 A'  123 A'   43 A"  124 A'   44 A"                 
  0.460   0.468   0.479   0.493   0.497   0.497   0.500   0.509
125 A'   45 A"  126 A'  127 A'  128 A'   46 A"  129 A'   47 A"                 
  0.514   0.527   0.537   0.541   0.545   0.547   0.552   0.563
130 A'  131 A'   48 A"   49 A"   50 A"  132 A'  133 A'   51 A"                 
  0.565   0.581   0.584   0.598   0.608   0.610   0.625   0.642
 52 A"   53 A"  134 A'  135 A'  136 A'   54 A"   55 A"  137 A'                 
  0.671   0.677   0.706   0.721   0.732   0.735   0.754   0.764
138 A'   56 A"  139 A'  140 A'   57 A"  141 A'  142 A'  143 A'                 
  0.784   0.804   0.811   0.821   0.826   0.829   0.832   0.837
 58 A"  144 A'  145 A'  146 A'   59 A"  147 A'   60 A"  148 A'                 
  0.848   0.850   0.854   0.856   0.858   0.878   0.886   0.904
149 A'  150 A'   61 A"   62 A"  151 A'  152 A'  153 A'  154 A'                 
  0.924   0.930   0.936   0.940   0.955   0.986   0.990   1.024
155 A'  156 A'  157 A'   63 A"  158 A'  159 A'  160 A'   64 A"                 
  1.030   1.040   1.092   1.105   1.148   1.170   1.178   1.215
161 A'  162 A'  163 A'  164 A'  165 A'   65 A"  166 A'  167 A'                 
  1.233   1.253   1.255   1.261   1.265   1.276   1.283   1.356
 66 A"  168 A'   67 A"  169 A'   68 A"  170 A'   69 A"  171 A'                 
  1.437   1.444   1.484   1.544   1.589   1.639   1.724   1.736
172 A'  173 A'  174 A'  175 A'  176 A'  177 A'   70 A"   71 A"                 
  1.742   1.762   1.815   1.821   1.838   1.840   1.909   1.984
178 A'  179 A'  180 A'  181 A'   72 A"   73 A"   74 A"   75 A"                 
  2.007   2.040   2.043   2.050   2.106   2.111   2.155   2.188
 76 A"  182 A'   77 A"  183 A'  184 A'  185 A'  186 A'  187 A'                 
  2.211   2.228   2.234   2.248   2.253   2.255   2.270   2.284
188 A'   78 A"  189 A'   79 A"   80 A"  190 A'  191 A'   81 A"                 
  2.297   2.329   2.342   2.392   2.414   2.451   2.481   2.545
192 A'  193 A'  194 A'  195 A'  196 A'  197 A'  198 A'  199 A'                 
  2.571   2.572   2.614   2.718   2.725   2.830   2.832   2.893
200 A'   82 A"  201 A'   83 A"   84 A"   85 A"   86 A"  202 A'                 
  2.990   3.042   3.055   3.071   3.092   3.177   3.205   3.414
203 A'   87 A"  204 A'  205 A'  206 A'  207 A'  208 A'  209 A'                 
  3.469   3.656   3.825   3.861   3.978   3.991   3.992   4.026
210 A'  211 A'  212 A'  213 A'   88 A"   89 A"   90 A"  214 A'                 
  4.043   4.065   4.070   4.083   4.100   4.189   4.242   4.276
 91 A"   92 A"  215 A'  216 A'   93 A"  217 A'  218 A'  219 A'                 
  4.365   4.405   4.450   4.799   6.681   6.775   6.821   7.534
220 A'  221 A'  222 A'  223 A'  224 A'  225 A'  226 A'   94 A"                 
  7.547   7.573   7.655   7.659   7.669   7.715   7.741   7.791
 95 A"   96 A"  227 A'  228 A'  229 A'  230 A'  231 A'  232 A'                 
  9.722   9.784   9.803  23.185  23.761  23.766  23.906  23.921
233 A'  234 A'  235 A'  236 A'  237 A'  238 A'  239 A'  240 A'                 
 23.989  25.776  25.815  25.862  26.120  26.145  26.261  26.506
241 A'   97 A"   98 A"   99 A"  242 A'  243 A'  244 A'  245 A'                 
 26.626  26.794  47.949  48.024  48.064 215.708 215.779 215.802
246 A'  247 A'  248 A'  249 A'  250 A'  251 A'  252 A'  253 A'                 
289.729 289.743 289.770 289.854 289.856 289.869 289.937 289.966
100 A"  101 A"  102 A"  254 A'  255 A'  256 A'  257 A'  258 A'                 
290.0121020.7531020.8481020.896
259 A'  260 A'  261 A'  262 A'                                                 

 Beta MOs, Restricted
 -- Occupied --                  
-482.86 -482.86 -482.86 -101.59 -101.58 -101.58  -62.51  -62.51
  1 A'    2 A'    3 A'    4 A'    5 A'    6 A'    7 A'    8 A'                 
-62.512 -56.333 -56.333 -56.332 -56.329 -56.329 -56.328 -56.328
  9 A'   10 A'   11 A'   12 A'    1 A"    2 A"   13 A'    3 A"                 
-56.328 -56.328 -10.291 -10.290 -10.290 -10.284 -10.283 -10.283
 14 A'   15 A'   16 A'   17 A'   18 A'   19 A'   20 A'   21 A'                 
 -9.500  -9.500  -9.499  -8.721  -8.721  -8.721  -7.265  -7.265
 22 A'   23 A'   24 A'   25 A'   26 A'   27 A'   28 A'   29 A'                 
 -7.264  -7.255  -7.254  -7.254  -7.254  -7.254  -7.253  -6.554
 30 A'    4 A"    5 A"    6 A"   31 A'   32 A'   33 A'   34 A'                 
 -6.553  -6.553  -6.540  -6.539  -6.539  -6.538  -6.538  -6.538
 35 A'   36 A'    7 A"    8 A"    9 A"   37 A'   38 A'   39 A'                 
 -2.664  -2.664  -2.664  -2.660  -2.660  -2.660  -2.660  -2.659
 40 A'   41 A'   42 A'   10 A"   11 A"   12 A"   43 A'   44 A'                 
 -2.659  -2.648  -2.648  -2.648  -2.648  -2.648  -2.648  -0.970
 45 A'   46 A'   13 A"   47 A'   14 A"   15 A"   48 A'   49 A'                 
 -0.926  -0.904  -0.873  -0.849  -0.824  -0.814  -0.749  -0.743
 50 A'   51 A'   52 A'   53 A'   54 A'   55 A'   56 A'   57 A'                 
 -0.637  -0.637  -0.564  -0.531  -0.490  -0.475  -0.472  -0.455
 58 A'   59 A'   60 A'   61 A'   62 A'   16 A"   63 A'   64 A'                 
 -0.432  -0.418  -0.413  -0.399  -0.364  -0.361  -0.359  -0.350
 65 A'   66 A'   17 A"   18 A"   67 A'   19 A"   68 A'   69 A'                 
 -0.346  -0.331  -0.326  -0.316  -0.310  -0.287  -0.272  -0.269
 20 A"   21 A"   70 A'   22 A"   71 A'   72 A'   23 A"   24 A"                 
 -- Virtual --                   
 -0.089  -0.071  -0.069  -0.040  -0.024  -0.007   0.003   0.011
 73 A'   25 A"   26 A"   74 A'   75 A'   76 A'   77 A'   78 A'                 
  0.018   0.023   0.027   0.039   0.040   0.054   0.060   0.062
 79 A'   80 A'   81 A'   27 A"   82 A'   28 A"   29 A"   83 A'                 
  0.066   0.067   0.068   0.071   0.075   0.081   0.089   0.089
 84 A'   85 A'   30 A"   86 A'   87 A'   31 A"   88 A'   32 A"                 
  0.095   0.098   0.103   0.109   0.118   0.124   0.133   0.138
 89 A'   90 A'   33 A"   91 A'   92 A'   34 A"   93 A'   94 A'                 
  0.141   0.142   0.150   0.151   0.160   0.172   0.178   0.180
 95 A'   35 A"   96 A'   36 A"   97 A'   98 A'   37 A"   99 A'                 
  0.182   0.182   0.191   0.204   0.213   0.220   0.225   0.232
 38 A"  100 A'  101 A'  102 A'  103 A'  104 A'  105 A'  106 A'                 
  0.238   0.246   0.250   0.260   0.260   0.264   0.266   0.278
107 A'  108 A'  109 A'   39 A"  110 A'  111 A'  112 A'  113 A'                 
  0.282   0.289   0.298   0.364   0.371   0.375   0.386   0.397
114 A'  115 A'  116 A'  117 A'  118 A'  119 A'  120 A'   40 A"                 
  0.416   0.419   0.426   0.428   0.437   0.439   0.447   0.452
 41 A"  121 A'   42 A"  122 A'  123 A'   43 A"  124 A'   44 A"                 
  0.460   0.468   0.479   0.493   0.497   0.497   0.500   0.509
125 A'   45 A"  126 A'  127 A'  128 A'   46 A"  129 A'   47 A"                 
  0.514   0.527   0.537   0.541   0.545   0.547   0.552   0.563
130 A'  131 A'   48 A"   49 A"   50 A"  132 A'  133 A'   51 A"                 
  0.565   0.581   0.584   0.598   0.608   0.610   0.625   0.642
 52 A"   53 A"  134 A'  135 A'  136 A'   54 A"   55 A"  137 A'                 
  0.671   0.677   0.706   0.721   0.732   0.735   0.754   0.764
138 A'   56 A"  139 A'  140 A'   57 A"  141 A'  142 A'  143 A'                 
  0.784   0.804   0.811   0.821   0.826   0.829   0.832   0.837
 58 A"  144 A'  145 A'  146 A'   59 A"  147 A'   60 A"  148 A'                 
  0.848   0.850   0.854   0.856   0.858   0.878   0.886   0.904
149 A'  150 A'   61 A"   62 A"  151 A'  152 A'  153 A'  154 A'                 
  0.924   0.930   0.936   0.940   0.955   0.986   0.990   1.024
155 A'  156 A'  157 A'   63 A"  158 A'  159 A'  160 A'   64 A"                 
  1.030   1.040   1.092   1.105   1.148   1.170   1.178   1.215
161 A'  162 A'  163 A'  164 A'  165 A'   65 A"  166 A'  167 A'                 
  1.233   1.253   1.255   1.261   1.265   1.276   1.283   1.356
 66 A"  168 A'   67 A"  169 A'   68 A"  170 A'   69 A"  171 A'                 
  1.437   1.444   1.484   1.544   1.589   1.639   1.724   1.736
172 A'  173 A'  174 A'  175 A'  176 A'  177 A'   70 A"   71 A"                 
  1.742   1.762   1.815   1.821   1.838   1.840   1.909   1.984
178 A'  179 A'  180 A'  181 A'   72 A"   73 A"   74 A"   75 A"                 
  2.007   2.040   2.043   2.050   2.106   2.111   2.155   2.188
 76 A"  182 A'   77 A"  183 A'  184 A'  185 A'  186 A'  187 A'                 
  2.211   2.228   2.234   2.248   2.253   2.255   2.270   2.284
188 A'   78 A"  189 A'   79 A"   80 A"  190 A'  191 A'   81 A"                 
  2.297   2.329   2.342   2.392   2.414   2.451   2.481   2.545
192 A'  193 A'  194 A'  195 A'  196 A'  197 A'  198 A'  199 A'                 
  2.571   2.572   2.614   2.718   2.725   2.830   2.832   2.893
200 A'   82 A"  201 A'   83 A"   84 A"   85 A"   86 A"  202 A'                 
  2.990   3.042   3.055   3.071   3.092   3.177   3.205   3.414
203 A'   87 A"  204 A'  205 A'  206 A'  207 A'  208 A'  209 A'                 
  3.469   3.656   3.825   3.861   3.978   3.991   3.992   4.026
210 A'  211 A'  212 A'  213 A'   88 A"   89 A"   90 A"  214 A'                 
  4.043   4.065   4.070   4.083   4.100   4.189   4.242   4.276
 91 A"   92 A"  215 A'  216 A'   93 A"  217 A'  218 A'  219 A'                 
  4.365   4.405   4.450   4.799   6.681   6.775   6.821   7.534
220 A'  221 A'  222 A'  223 A'  224 A'  225 A'  226 A'   94 A"                 
  7.547   7.573   7.655   7.659   7.669   7.715   7.741   7.791
 95 A"   96 A"  227 A'  228 A'  229 A'  230 A'  231 A'  232 A'                 
  9.722   9.784   9.803  23.185  23.761  23.766  23.906  23.921
233 A'  234 A'  235 A'  236 A'  237 A'  238 A'  239 A'  240 A'                 
 23.989  25.776  25.815  25.862  26.120  26.145  26.261  26.506
241 A'   97 A"   98 A"   99 A"  242 A'  243 A'  244 A'  245 A'                 
 26.626  26.794  47.949  48.024  48.064 215.708 215.779 215.802
246 A'  247 A'  248 A'  249 A'  250 A'  251 A'  252 A'  253 A'                 
289.729 289.743 289.770 289.854 289.856 289.869 289.937 289.966
100 A"  101 A"  102 A"  254 A'  255 A'  256 A'  257 A'  258 A'                 
290.0121020.7531020.8481020.896
259 A'  260 A'  261 A'  262 A'                                                 
 --------------------------------------------------------------

          Ground-State Mulliken Net Atomic Charges

     Atom                 Charge (a.u.)
  ----------------------------------------
      1 C                     0.051941
      2 C                    -0.151250
      3 C                    -0.548908
      4 C                     0.022310
      5 C                    -0.163542
      6 C                    -0.426673
      7 Cl                    0.619907
      8 Cl                    0.595039
      9 Br                   -0.212445
     10 Cl                    0.567039
     11 Br                   -0.189660
     12 Br                   -0.163760
  ----------------------------------------
  Sum of atomic charges =     0.000000

 -----------------------------------------------------------------
                    Cartesian Multipole Moments
 -----------------------------------------------------------------
    Charge (ESU x 10^10)
                -0.0000
    Dipole Moment (Debye)
         X       0.1420      Y       0.1516      Z       0.0000
       Tot       0.2077
    Quadrupole Moments (Debye-Ang)
        XX    -122.0404     XY       0.0351     YY    -125.2139
        XZ      -0.0000     YZ       0.0000     ZZ    -127.3227
    Octopole Moments (Debye-Ang^2)
       XXX      41.1966    XXY      17.2118    XYY      17.4972
       YYY      46.6354    XXZ       0.0000    XYZ      -0.0000
       YYZ      -0.0000    XZZ      13.5013    YZZ      14.3385
       ZZZ       0.0000
    Hexadecapole Moments (Debye-Ang^3)
      XXXX   -3383.4762   XXXY     -27.2005   XXYY   -1025.3179
      XYYY       4.7414   YYYY   -2739.7715   XXXZ      -0.0000
      XXYZ       0.0000   XYYZ      -0.0000   YYYZ       0.0000
      XXZZ    -642.3035   XYZZ      -3.2073   YYZZ    -512.9738
      XZZZ      -0.0000   YZZZ       0.0000   ZZZZ    -150.6653
 -----------------------------------------------------------------
 Calculating MO derivatives via CPSCF
    1     0    39    0.0226308  
    2     0    39    0.0096526  
    3     0    39    0.0014379  
    4     0    39    0.0001209  
    5    19    20    0.0000096  
    6    39     0    0.0000008  Converged
 Time for AOints: 242.3 s (CPU) 60.8 s (wall)
 ------------------------------------------------------------------------------
                     AOints        : Timing summary (seconds)
 ------------------------------------------------------------------------------
     job step          cpu (% of tot)      sys (% of tot)     wall (% of tot)
 ------------------------------------------------------------------------------
  AOints            0.2423E+03 ( 8.7)   0.6000E-05 ( 3.6)   0.6082E+02 ( 8.6)
 ------------------------------------------------------------------------------
   Grand Totals     0.2793E+04          0.1680E-03          0.7106E+03
 ------------------------------------------------------------------------------
 Polarizability Matrix (a.u.)
            1           2           3
    1-218.6264263  -0.2966388  -0.0000000
    2  -0.2966388-200.2010714   0.0000000
    3  -0.0000000   0.0000000 -89.0605947
 Calculating analytic Hessian of the SCF energy

 Direct stationary perturbation theory relativistic correction:

 rels  =      52.762381123651
 relv  =    -182.247767844534
 rel2e =      31.964180124923
 E_rel =     -97.521206595960

 Hessian of the SCF Energy
            1           2           3           4           5           6
    1   0.5884834   0.0248998   0.0000000  -0.2792412   0.0126821  -0.0000000
    2   0.0248998   0.5122662  -0.0000000   0.0764202  -0.1041262  -0.0000000
    3   0.0000000  -0.0000000   0.1060436   0.0000000  -0.0000000  -0.0522735
    4  -0.2792412   0.0764202   0.0000000   0.5504040  -0.0483112   0.0000000
    5   0.0126821  -0.1041262  -0.0000000  -0.0483112   0.5497967  -0.0000000
    6  -0.0000000  -0.0000000  -0.0522735   0.0000000  -0.0000000   0.1060756
    7  -0.0010904   0.0298842  -0.0000000  -0.1111617   0.0846108  -0.0000000
    8   0.0853574   0.0049326   0.0000000   0.0279929  -0.2774625   0.0000000
    9  -0.0000000   0.0000000   0.0019426  -0.0000000   0.0000000  -0.0516568
   10  -0.0626433  -0.0183413  -0.0000000   0.0545615  -0.0529706   0.0000000
   11  -0.0185274  -0.0059280  -0.0000000   0.0014083  -0.0491963   0.0000000
   12   0.0000000  -0.0000000   0.0044566  -0.0000000   0.0000000   0.0007137
   13   0.0534811   0.0015273   0.0000000  -0.0361066   0.0331998  -0.0000000
   14  -0.0523379  -0.0492999   0.0000000   0.0332096  -0.0316803  -0.0000000
   15   0.0000000   0.0000000   0.0017052  -0.0000000  -0.0000000   0.0041659
   16  -0.1872105  -0.1269904   0.0000000  -0.0464809  -0.0036928   0.0000000
   17  -0.0700083  -0.1964011  -0.0000000  -0.0598515   0.0497249   0.0000000
   18   0.0000000   0.0000000  -0.0516298  -0.0000000   0.0000000   0.0021919
   19  -0.0490357   0.0337095  -0.0000000  -0.0108602   0.0311989   0.0000000
   20   0.0346014  -0.1532009   0.0000000   0.0112165  -0.0285092   0.0000000
   21  -0.0000000  -0.0000000  -0.0219434   0.0000000   0.0000000   0.0033043
   22  -0.0315323  -0.0295665  -0.0000000  -0.0951613  -0.0608190   0.0000000
   23  -0.0095467  -0.0077994   0.0000000  -0.0615616  -0.1022678  -0.0000000
   24  -0.0000000   0.0000000   0.0035329  -0.0000000  -0.0000000  -0.0214481
   25   0.0035687   0.0008916   0.0000000  -0.0262353   0.0089588   0.0000000
   26  -0.0018003  -0.0026820   0.0000000   0.0243717  -0.0065286   0.0000000
   27  -0.0000000   0.0000000   0.0032194  -0.0000000   0.0000000   0.0028523
   28   0.0003172   0.0001110   0.0000000  -0.0021912  -0.0010164  -0.0000000
   29   0.0002548   0.0000115   0.0000000  -0.0038228   0.0021806   0.0000000
   30  -0.0000000   0.0000000  -0.0011846   0.0000000  -0.0000000   0.0038823
   31   0.0010466   0.0016429   0.0000000  -0.0001619  -0.0001347   0.0000000
   32   0.0040005  -0.0005242  -0.0000000  -0.0001704  -0.0001762  -0.0000000
   33   0.0000000   0.0000000   0.0032414   0.0000000  -0.0000000  -0.0010113
   34  -0.0361437   0.0058115   0.0000000   0.0026353  -0.0037044   0.0000000
   35  -0.0095761   0.0027513   0.0000000  -0.0008990  -0.0017535   0.0000000
   36  -0.0000000  -0.0000000   0.0028895  -0.0000000   0.0000000   0.0032038
            7           8           9          10          11          12
    1  -0.0010904   0.0853574  -0.0000000  -0.0626433  -0.0185274   0.0000000
    2   0.0298842   0.0049326   0.0000000  -0.0183413  -0.0059280  -0.0000000
    3  -0.0000000   0.0000000   0.0019426  -0.0000000  -0.0000000   0.0044566
    4  -0.1111617   0.0279929  -0.0000000   0.0545615   0.0014083  -0.0000000
    5   0.0846108  -0.2774625   0.0000000  -0.0529706  -0.0491963   0.0000000
    6  -0.0000000   0.0000000  -0.0516568   0.0000000   0.0000000   0.0007137
    7   0.4965928   0.0227513   0.0000000  -0.1873577  -0.1274175   0.0000000
    8   0.0227513   0.5920746  -0.0000000  -0.0703405  -0.1967661  -0.0000000
    9   0.0000000  -0.0000000   0.1012875   0.0000000   0.0000000  -0.0525031
   10  -0.1873577  -0.0703405   0.0000000   0.5804950   0.0245796   0.0000000
   11  -0.1274175  -0.1967661   0.0000000   0.0245796   0.5080793  -0.0000000
   12   0.0000000  -0.0000000  -0.0525031   0.0000000  -0.0000000   0.1086506
   13  -0.0465689  -0.0591599  -0.0000000  -0.2775120   0.0719736   0.0000000
   14  -0.0034039   0.0487724   0.0000000   0.0141039  -0.1025550  -0.0000000
   15   0.0000000   0.0000000   0.0037158  -0.0000000   0.0000000  -0.0525107
   16  -0.0038736  -0.0151297   0.0000000  -0.0010608   0.0297792  -0.0000000
   17  -0.0150178  -0.0629336  -0.0000000   0.0844057   0.0049942   0.0000000
   18   0.0000000  -0.0000000   0.0037076  -0.0000000   0.0000000   0.0020828
   19  -0.0030961  -0.0024976  -0.0000000   0.0003179   0.0001222  -0.0000000
   20   0.0005288   0.0032660   0.0000000   0.0000219  -0.0001402   0.0000000
   21   0.0000000  -0.0000000   0.0038992   0.0000000   0.0000000  -0.0012569
   22  -0.0041085  -0.0076849  -0.0000000   0.0005890   0.0018016  -0.0000000
   23  -0.0274010  -0.0335882  -0.0000000   0.0045317  -0.0006089   0.0000000
   24  -0.0000000   0.0000000   0.0031832  -0.0000000   0.0000000   0.0039195
   25  -0.1414888   0.0252785  -0.0000000  -0.0351889   0.0053852   0.0000000
   26   0.0251863  -0.0371927  -0.0000000  -0.0096749   0.0027701   0.0000000
   27   0.0000000  -0.0000000  -0.0189587  -0.0000000   0.0000000   0.0028001
   28   0.0037039  -0.0108699  -0.0000000  -0.0489617   0.0345437  -0.0000000
   29   0.0087605  -0.0426824  -0.0000000   0.0344683  -0.1507097   0.0000000
   30  -0.0000000   0.0000000   0.0032509   0.0000000  -0.0000000  -0.0224525
   31  -0.0010199   0.0040906  -0.0000000  -0.0264229  -0.0245343  -0.0000000
   32   0.0013755   0.0016136   0.0000000  -0.0092372  -0.0072613   0.0000000
   33  -0.0000000   0.0000000   0.0031574   0.0000000   0.0000000   0.0029004
   34  -0.0005319   0.0002102  -0.0000000   0.0031825   0.0008853   0.0000000
   35   0.0001424  -0.0000353  -0.0000000  -0.0015460  -0.0026790  -0.0000000
   36   0.0000000  -0.0000000  -0.0010257  -0.0000000   0.0000000   0.0031995
           13          14          15          16          17          18
    1   0.0534811  -0.0523379   0.0000000  -0.1872105  -0.0700083   0.0000000
    2   0.0015273  -0.0492999   0.0000000  -0.1269904  -0.1964011   0.0000000
    3   0.0000000   0.0000000   0.0017052   0.0000000  -0.0000000  -0.0516298
    4  -0.0361066   0.0332096  -0.0000000  -0.0464809  -0.0598515  -0.0000000
    5   0.0331998  -0.0316803  -0.0000000  -0.0036928   0.0497249   0.0000000
    6  -0.0000000  -0.0000000   0.0041659   0.0000000   0.0000000   0.0021919
    7  -0.0465689  -0.0034039   0.0000000  -0.0038736  -0.0150178   0.0000000
    8  -0.0591599   0.0487724   0.0000000  -0.0151297  -0.0629336  -0.0000000
    9  -0.0000000   0.0000000   0.0037158   0.0000000  -0.0000000   0.0037076
   10  -0.2775120   0.0141039  -0.0000000  -0.0010608   0.0844057  -0.0000000
   11   0.0719736  -0.1025550   0.0000000   0.0297792   0.0049942   0.0000000
   12   0.0000000  -0.0000000  -0.0525107  -0.0000000   0.0000000   0.0020828
   13   0.5371403  -0.0450982   0.0000000  -0.1089486   0.0295349   0.0000000
   14  -0.0450982   0.5443570  -0.0000000   0.0801692  -0.2753966   0.0000000
   15   0.0000000  -0.0000000   0.0993972  -0.0000000   0.0000000  -0.0502435
   16  -0.1089486   0.0801692  -0.0000000   0.4936638   0.0218948   0.0000000
   17   0.0295349  -0.2753966   0.0000000   0.0218948   0.5825644  -0.0000000
   18   0.0000000   0.0000000  -0.0502435   0.0000000  -0.0000000   0.1010515
   19  -0.0021372  -0.0010017   0.0000000   0.0038283  -0.0110434  -0.0000000
   20  -0.0035770   0.0018137  -0.0000000   0.0082286  -0.0414333  -0.0000000
   21  -0.0000000   0.0000000   0.0038620   0.0000000   0.0000000   0.0028954
   22  -0.0000230  -0.0003923   0.0000000  -0.0010817   0.0046755   0.0000000
   23  -0.0004500  -0.0000858   0.0000000   0.0015953   0.0012669   0.0000000
   24   0.0000000  -0.0000000  -0.0012883  -0.0000000  -0.0000000   0.0037988
   25   0.0022867  -0.0035689  -0.0000000  -0.0006012   0.0000270  -0.0000000
   26  -0.0009247  -0.0017036   0.0000000   0.0001402  -0.0000543  -0.0000000
   27   0.0000000   0.0000000   0.0031406   0.0000000  -0.0000000  -0.0010344
   28  -0.0112346   0.0312978   0.0000000  -0.0031052  -0.0021908   0.0000000
   29   0.0118202  -0.0266092   0.0000000   0.0005853   0.0028485   0.0000000
   30  -0.0000000  -0.0000000   0.0033008  -0.0000000   0.0000000   0.0037223
   31  -0.0853351  -0.0626445   0.0000000  -0.0039945  -0.0074667  -0.0000000
   32  -0.0632114  -0.1007225  -0.0000000  -0.0223828  -0.0282717   0.0000000
   33  -0.0000000  -0.0000000  -0.0175982  -0.0000000   0.0000000   0.0022709
   34  -0.0250415   0.0096686   0.0000000  -0.1411344   0.0250404  -0.0000000
   35   0.0243648  -0.0068894   0.0000000   0.0258019  -0.0369080  -0.0000000
   36   0.0000000   0.0000000   0.0023530   0.0000000  -0.0000000  -0.0188136
           19          20          21          22          23          24
    1  -0.0490357   0.0346014  -0.0000000  -0.0315323  -0.0095467  -0.0000000
    2   0.0337095  -0.1532009  -0.0000000  -0.0295665  -0.0077994   0.0000000
    3  -0.0000000   0.0000000  -0.0219434  -0.0000000   0.0000000   0.0035329
    4  -0.0108602   0.0112165   0.0000000  -0.0951613  -0.0615616  -0.0000000
    5   0.0311989  -0.0285092   0.0000000  -0.0608190  -0.1022678  -0.0000000
    6   0.0000000   0.0000000   0.0033043   0.0000000  -0.0000000  -0.0214481
    7  -0.0030961   0.0005288   0.0000000  -0.0041085  -0.0274010  -0.0000000
    8  -0.0024976   0.0032660  -0.0000000  -0.0076849  -0.0335882   0.0000000
    9  -0.0000000   0.0000000   0.0038992  -0.0000000  -0.0000000   0.0031832
   10   0.0003179   0.0000219   0.0000000   0.0005890   0.0045317  -0.0000000
   11   0.0001222  -0.0001402   0.0000000   0.0018016  -0.0006089   0.0000000
   12  -0.0000000   0.0000000  -0.0012569  -0.0000000   0.0000000   0.0039195
   13  -0.0021372  -0.0035770  -0.0000000  -0.0000230  -0.0004500   0.0000000
   14  -0.0010017   0.0018137   0.0000000  -0.0003923  -0.0000858  -0.0000000
   15   0.0000000  -0.0000000   0.0038620   0.0000000   0.0000000  -0.0012883
   16   0.0038283   0.0082286   0.0000000  -0.0010817   0.0015953  -0.0000000
   17  -0.0110434  -0.0414333   0.0000000   0.0046755   0.0012669  -0.0000000
   18  -0.0000000  -0.0000000   0.0028954   0.0000000   0.0000000   0.0037988
   19   0.0751272  -0.0485584   0.0000000  -0.0089487   0.0074001   0.0000000
   20  -0.0485584   0.2230684   0.0000000  -0.0013071   0.0025717   0.0000000
   21   0.0000000   0.0000000   0.0100432  -0.0000000   0.0000000  -0.0006413
   22  -0.0089487  -0.0013071  -0.0000000   0.1410417   0.0869716   0.0000000
   23   0.0074001   0.0025717   0.0000000   0.0869716   0.1511486  -0.0000000
   24   0.0000000   0.0000000  -0.0006413   0.0000000  -0.0000000   0.0091860
   25  -0.0006123   0.0005049  -0.0000000   0.0008941   0.0001092  -0.0000000
   26   0.0011959  -0.0005510   0.0000000   0.0080489  -0.0084360  -0.0000000
   27   0.0000000   0.0000000   0.0001325   0.0000000  -0.0000000  -0.0005183
   28  -0.0000695   0.0005799  -0.0000000   0.0002806  -0.0007441   0.0000000
   29   0.0005634  -0.0018377  -0.0000000  -0.0001287  -0.0015613  -0.0000000
   30   0.0000000   0.0000000  -0.0000425  -0.0000000   0.0000000   0.0001614
   31   0.0002024   0.0000041  -0.0000000  -0.0006451  -0.0007700  -0.0000000
   32  -0.0007024  -0.0012463   0.0000000  -0.0007813  -0.0007714   0.0000000
   33   0.0000000  -0.0000000   0.0001788  -0.0000000   0.0000000  -0.0000041
   34  -0.0047161  -0.0022438  -0.0000000  -0.0013048  -0.0001346   0.0000000
   35  -0.0103862  -0.0038012  -0.0000000  -0.0008179   0.0001316   0.0000000
   36   0.0000000   0.0000000  -0.0004312  -0.0000000  -0.0000000   0.0001183
           25          26          27          28          29          30
    1   0.0035687  -0.0018003  -0.0000000   0.0003172   0.0002548  -0.0000000
    2   0.0008916  -0.0026820   0.0000000   0.0001110   0.0000115   0.0000000
    3   0.0000000   0.0000000   0.0032194   0.0000000   0.0000000  -0.0011846
    4  -0.0262353   0.0243717  -0.0000000  -0.0021912  -0.0038228   0.0000000
    5   0.0089588  -0.0065286   0.0000000  -0.0010164   0.0021806  -0.0000000
    6   0.0000000   0.0000000   0.0028523  -0.0000000   0.0000000   0.0038823
    7  -0.1414888   0.0251863   0.0000000   0.0037039   0.0087605  -0.0000000
    8   0.0252785  -0.0371927  -0.0000000  -0.0108699  -0.0426824   0.0000000
    9  -0.0000000  -0.0000000  -0.0189587  -0.0000000  -0.0000000   0.0032509
   10  -0.0351889  -0.0096749  -0.0000000  -0.0489617   0.0344683   0.0000000
   11   0.0053852   0.0027701   0.0000000   0.0345437  -0.1507097  -0.0000000
   12   0.0000000   0.0000000   0.0028001  -0.0000000   0.0000000  -0.0224525
   13   0.0022867  -0.0009247   0.0000000  -0.0112346   0.0118202  -0.0000000
   14  -0.0035689  -0.0017036   0.0000000   0.0312978  -0.0266092  -0.0000000
   15  -0.0000000   0.0000000   0.0031406   0.0000000   0.0000000   0.0033008
   16  -0.0006012   0.0001402   0.0000000  -0.0031052   0.0005853  -0.0000000
   17   0.0000270  -0.0000543  -0.0000000  -0.0021908   0.0028485   0.0000000
   18  -0.0000000  -0.0000000  -0.0010344   0.0000000   0.0000000   0.0037223
   19  -0.0006123   0.0011959   0.0000000  -0.0000695   0.0005634   0.0000000
   20   0.0005049  -0.0005510   0.0000000   0.0005799  -0.0018377   0.0000000
   21  -0.0000000   0.0000000   0.0001325  -0.0000000  -0.0000000  -0.0000425
   22   0.0008941   0.0080489   0.0000000   0.0002806  -0.0001287  -0.0000000
   23   0.0001092  -0.0084360  -0.0000000  -0.0007441  -0.0015613   0.0000000
   24  -0.0000000  -0.0000000  -0.0005183   0.0000000  -0.0000000   0.0001614
   25   0.2040446  -0.0356166  -0.0000000  -0.0045744  -0.0022184  -0.0000000
   26  -0.0356166   0.0582325  -0.0000000  -0.0104403  -0.0039229  -0.0000000
   27  -0.0000000  -0.0000000   0.0086570   0.0000000  -0.0000000  -0.0004256
   28  -0.0045744  -0.0104403   0.0000000   0.0766076  -0.0487068  -0.0000000
   29  -0.0022184  -0.0039229  -0.0000000  -0.0487068   0.2204895  -0.0000000
   30  -0.0000000  -0.0000000  -0.0004256  -0.0000000  -0.0000000   0.0100109
   31  -0.0010450  -0.0007459  -0.0000000  -0.0102192  -0.0020334   0.0000000
   32  -0.0000256   0.0000815   0.0000000   0.0062853   0.0022741  -0.0000000
   33   0.0000000   0.0000000   0.0001259  -0.0000000  -0.0000000  -0.0003965
   34  -0.0010483   0.0002597   0.0000000  -0.0005535   0.0004577   0.0000000
   35   0.0002743  -0.0000131   0.0000000   0.0011505  -0.0004809   0.0000000
   36   0.0000000   0.0000000   0.0000093   0.0000000  -0.0000000   0.0001731
           31          32          33          34          35          36
    1   0.0010466   0.0040005   0.0000000  -0.0361437  -0.0095761  -0.0000000
    2   0.0016429  -0.0005242   0.0000000   0.0058115   0.0027513  -0.0000000
    3   0.0000000  -0.0000000   0.0032414   0.0000000   0.0000000   0.0028895
    4  -0.0001619  -0.0001704   0.0000000   0.0026353  -0.0008990  -0.0000000
    5  -0.0001347  -0.0001762  -0.0000000  -0.0037044  -0.0017535   0.0000000
    6   0.0000000  -0.0000000  -0.0010113   0.0000000   0.0000000   0.0032038
    7  -0.0010199   0.0013755  -0.0000000  -0.0005319   0.0001424   0.0000000
    8   0.0040906   0.0016136   0.0000000   0.0002102  -0.0000353  -0.0000000
    9  -0.0000000   0.0000000   0.0031574  -0.0000000  -0.0000000  -0.0010257
   10  -0.0264229  -0.0092372   0.0000000   0.0031825  -0.0015460  -0.0000000
   11  -0.0245343  -0.0072613   0.0000000   0.0008853  -0.0026790   0.0000000
   12  -0.0000000   0.0000000   0.0029004   0.0000000  -0.0000000   0.0031995
   13  -0.0853351  -0.0632114  -0.0000000  -0.0250415   0.0243648   0.0000000
   14  -0.0626445  -0.1007225  -0.0000000   0.0096686  -0.0068894   0.0000000
   15   0.0000000  -0.0000000  -0.0175982   0.0000000   0.0000000   0.0023530
   16  -0.0039945  -0.0223828  -0.0000000  -0.1411344   0.0258019   0.0000000
   17  -0.0074667  -0.0282717   0.0000000   0.0250404  -0.0369080  -0.0000000
   18  -0.0000000   0.0000000   0.0022709  -0.0000000  -0.0000000  -0.0188136
   19   0.0002024  -0.0007024   0.0000000  -0.0047161  -0.0103862   0.0000000
   20   0.0000041  -0.0012463  -0.0000000  -0.0022438  -0.0038012   0.0000000
   21  -0.0000000   0.0000000   0.0001788  -0.0000000  -0.0000000  -0.0004312
   22  -0.0006451  -0.0007813  -0.0000000  -0.0013048  -0.0008179  -0.0000000
   23  -0.0007700  -0.0007714   0.0000000  -0.0001346   0.0001316  -0.0000000
   24  -0.0000000   0.0000000  -0.0000041   0.0000000   0.0000000   0.0001183
   25  -0.0010450  -0.0000256   0.0000000  -0.0010483   0.0002743   0.0000000
   26  -0.0007459   0.0000815   0.0000000   0.0002597  -0.0000131   0.0000000
   27  -0.0000000   0.0000000   0.0001259   0.0000000   0.0000000   0.0000093
   28  -0.0102192   0.0062853  -0.0000000  -0.0005535   0.0011505   0.0000000
   29  -0.0020334   0.0022741  -0.0000000   0.0004577  -0.0004809  -0.0000000
   30   0.0000000  -0.0000000  -0.0003965   0.0000000   0.0000000   0.0001731
   31   0.1268131   0.0851787   0.0000000   0.0007814   0.0074129  -0.0000000
   32   0.0851787   0.1449454  -0.0000000  -0.0003289  -0.0099407   0.0000000
   33   0.0000000  -0.0000000   0.0072552   0.0000000   0.0000000  -0.0001200
   34   0.0007814  -0.0003289   0.0000000   0.2038750  -0.0359219  -0.0000000
   35   0.0074129  -0.0099407   0.0000000  -0.0359219   0.0596180  -0.0000000
   36  -0.0000000   0.0000000  -0.0001200  -0.0000000  -0.0000000   0.0084439
 **********************************************************************
 **                                                                  **
 **                       VIBRATIONAL ANALYSIS                       **
 **                       --------------------                       **
 **                                                                  **
 **        VIBRATIONAL FREQUENCIES (CM**-1) AND NORMAL MODES         **
 **     FORCE CONSTANTS (mDYN/ANGSTROM) AND REDUCED MASSES (AMU)     **
 **                  INFRARED INTENSITIES (KM/MOL)                   **
 **                                                                  **
 **********************************************************************


 Mode:                 1                      2                      3
 Frequency:        40.47                  51.85                  69.63
 Force Cnst:      0.0539                 0.0588                 0.1108
 Red. Mass:      55.9054                37.1156                38.7696
 IR Active:          YES                    YES                    YES
 IR Intens:        0.002                  0.008                  0.001
 Raman Active:       YES                    YES                    YES
               X      Y      Z        X      Y      Z        X      Y      Z
 C         -0.000 -0.000 -0.123   -0.000  0.000  0.165    0.000 -0.000 -0.093
 C          0.000 -0.000 -0.198   -0.000 -0.000  0.030    0.000  0.000  0.120
 C         -0.000  0.000  0.010    0.000 -0.000  0.064    0.000  0.000  0.076
 C         -0.000  0.000  0.009   -0.000  0.000  0.247    0.000  0.000  0.108
 C         -0.000 -0.000 -0.063   -0.000  0.000  0.089    0.000 -0.000  0.038
 C         -0.000  0.000  0.038   -0.000  0.000  0.073    0.000 -0.000 -0.019
 Cl         0.000 -0.000 -0.262    0.000  0.000  0.460   -0.000 -0.000 -0.599
 Cl        -0.000 -0.000 -0.594    0.000 -0.000 -0.210   -0.000  0.000  0.609
 Br        -0.000  0.000  0.321   -0.000 -0.000 -0.222   -0.000 -0.000 -0.230
 Cl         0.000  0.000  0.106   -0.000  0.000  0.731    0.000  0.000  0.346
 Br         0.000 -0.000 -0.418    0.000 -0.000 -0.211   -0.000  0.000 -0.148
 Br        -0.000  0.000  0.479   -0.000 -0.000 -0.102    0.000  0.000  0.184
 TransDip  -0.000 -0.000  0.001   -0.000  0.000 -0.003    0.000 -0.000 -0.001

 Mode:                 4                      5                      6
 Frequency:       146.39                 152.06                 154.98
 Force Cnst:      0.8582                 0.1916                 0.6575
 Red. Mass:      67.9725                14.0654                46.4580
 IR Active:          YES                    YES                    YES
 IR Intens:        0.142                  0.099                  0.459
 Raman Active:       YES                    YES                    YES
               X      Y      Z        X      Y      Z        X      Y      Z
 C         -0.100  0.075  0.000    0.000  0.000  0.370   -0.012 -0.252  0.000
 C         -0.094  0.092  0.000    0.000  0.000  0.371   -0.051 -0.236  0.000
 C         -0.118  0.094  0.000    0.000  0.000  0.396   -0.038 -0.210  0.000
 C         -0.106  0.131  0.000    0.000  0.000  0.381   -0.034 -0.252  0.000
 C         -0.111  0.067  0.000    0.000  0.000  0.423   -0.086 -0.268  0.000
 C         -0.147  0.086  0.000    0.000  0.000  0.416   -0.027 -0.223  0.000
 Cl        -0.032  0.114 -0.000    0.000  0.000 -0.142    0.097 -0.242 -0.000
 Cl        -0.073  0.067  0.000    0.000  0.000 -0.131   -0.109 -0.211 -0.000
 Br        -0.245 -0.247 -0.000   -0.000 -0.000 -0.053    0.111  0.407 -0.000
 Cl        -0.006  0.165 -0.000   -0.000  0.000 -0.160    0.075 -0.242 -0.000
 Br         0.491 -0.468  0.000    0.000  0.000 -0.052   -0.225 -0.256 -0.000
 Br        -0.094  0.478 -0.000   -0.000 -0.000 -0.061    0.124  0.376 -0.000
 TransDip   0.010 -0.007 -0.000   -0.000 -0.000 -0.010    0.006  0.021 -0.000

 Mode:                 7                      8                      9
 Frequency:       185.95                 213.36                 220.27
 Force Cnst:      0.8391                 1.2200                 1.4233
 Red. Mass:      41.1881                45.4884                49.7919
 IR Active:          YES                    YES                    YES
 IR Intens:        0.126                  0.016                  0.021
 Raman Active:       YES                    YES                    YES
               X      Y      Z        X      Y      Z        X      Y      Z
 C          0.011  0.108 -0.000    0.014  0.078  0.000    0.081  0.085  0.000
 C         -0.022 -0.039 -0.000   -0.019  0.115  0.000    0.019  0.078  0.000
 C         -0.115 -0.031 -0.000   -0.200  0.109  0.000   -0.116  0.016  0.000
 C         -0.128  0.024 -0.000   -0.035 -0.002  0.000   -0.052 -0.045 -0.000
 C         -0.097  0.113  0.000   -0.029 -0.103 -0.000    0.045  0.005 -0.000
 C         -0.090  0.138  0.000    0.109 -0.037 -0.000    0.222  0.000 -0.000
 Cl         0.519  0.267 -0.000    0.038  0.093 -0.000   -0.172  0.017 -0.000
 Cl         0.374 -0.408  0.000    0.244 -0.125 -0.000   -0.038  0.149 -0.000
 Br        -0.114  0.274  0.000   -0.444  0.011 -0.000   -0.283  0.143  0.000
 Cl        -0.260 -0.001  0.000    0.688  0.230 -0.000   -0.649 -0.225  0.000
 Br         0.125 -0.092  0.000   -0.186 -0.056  0.000    0.129 -0.026 -0.000
 Br        -0.225 -0.167  0.000    0.225 -0.067  0.000    0.504 -0.112  0.000
 TransDip   0.010 -0.006  0.000    0.004 -0.002  0.000   -0.005 -0.001  0.000

 Mode:                10                     11                     12
 Frequency:       233.34                 260.27                 316.81
 Force Cnst:      1.1851                 1.5666                 0.7298
 Red. Mass:      36.9413                39.2515                12.3413
 IR Active:          YES                    YES                    YES
 IR Intens:        0.001                  0.146                  0.008
 Raman Active:       YES                    YES                    YES
               X      Y      Z        X      Y      Z        X      Y      Z
 C          0.035 -0.026 -0.000   -0.088 -0.159  0.000    0.000 -0.000 -0.081
 C          0.010  0.008  0.000   -0.173 -0.269 -0.000    0.000  0.000  0.430
 C          0.016  0.020  0.000   -0.076 -0.208 -0.000    0.000  0.000  0.558
 C         -0.025  0.010  0.000    0.081 -0.265 -0.000    0.000  0.000  0.106
 C         -0.045 -0.051 -0.000    0.161 -0.020  0.000    0.000 -0.000 -0.449
 C          0.007 -0.008 -0.000   -0.039 -0.088  0.000   -0.000 -0.000 -0.525
 Cl         0.687  0.169  0.000    0.192 -0.148 -0.000    0.000 -0.000  0.016
 Cl        -0.469  0.472 -0.000   -0.434 -0.200  0.000    0.000  0.000 -0.072
 Br        -0.015 -0.059 -0.000   -0.209  0.048  0.000   -0.000  0.000 -0.035
 Cl         0.005  0.020 -0.000    0.239 -0.327  0.000   -0.000  0.000 -0.017
 Br        -0.129 -0.136  0.000    0.278  0.353 -0.000    0.000  0.000  0.028
 Br         0.045 -0.090  0.000   -0.048  0.052 -0.000   -0.000  0.000  0.033
 TransDip   0.000 -0.001  0.000    0.003  0.012 -0.000   -0.000  0.000  0.003

 Mode:                13                     14                     15
 Frequency:       328.85                 332.56                 344.11
 Force Cnst:      1.9776                 0.8134                 2.2108
 Red. Mass:      31.0382                12.4826                31.6879
 IR Active:          YES                    YES                    YES
 IR Intens:        0.007                  0.006                  0.012
 Raman Active:       YES                    YES                    YES
               X      Y      Z        X      Y      Z        X      Y      Z
 C         -0.212  0.307  0.000    0.000 -0.000  0.570   -0.086 -0.151  0.000
 C         -0.279 -0.054  0.000    0.000  0.000  0.359   -0.146 -0.144  0.000
 C         -0.083 -0.058 -0.000    0.000  0.000 -0.196   -0.016  0.020 -0.000
 C         -0.021 -0.100 -0.000    0.000 -0.000 -0.542   -0.147  0.269 -0.000
 C         -0.008  0.045 -0.000    0.000 -0.000 -0.383   -0.132  0.082 -0.000
 C         -0.015  0.121  0.000    0.000 -0.000  0.219   -0.106 -0.019  0.000
 Cl        -0.171  0.665 -0.000    0.000 -0.000 -0.091    0.097 -0.247 -0.000
 Cl        -0.287 -0.341 -0.000    0.000  0.000 -0.053   -0.298 -0.389 -0.000
 Br         0.154 -0.050  0.000   -0.000  0.000  0.011    0.065 -0.010  0.000
 Cl         0.097 -0.133  0.000   -0.000 -0.000  0.088   -0.142  0.660  0.000
 Br        -0.025 -0.051  0.000    0.000  0.000  0.022    0.030  0.030  0.000
 Br         0.125 -0.023 -0.000   -0.000  0.000 -0.012    0.153 -0.039 -0.000
 TransDip   0.003 -0.001  0.000   -0.000  0.000  0.003    0.003  0.000  0.000

 Mode:                16                     17                     18
 Frequency:       583.48                 594.62                 599.64
 Force Cnst:      2.4181                 2.7262                 2.5604
 Red. Mass:      12.0551                13.0867                12.0858
 IR Active:          YES                    YES                    YES
 IR Intens:        0.006                 12.622                  0.024
 Raman Active:       YES                    YES                    YES
               X      Y      Z        X      Y      Z        X      Y      Z
 C         -0.000 -0.000 -0.127   -0.126 -0.079 -0.000    0.000  0.000  0.564
 C         -0.000  0.000 -0.442   -0.072  0.181  0.000    0.000 -0.000 -0.379
 C          0.000  0.000  0.517    0.287  0.316 -0.000    0.000 -0.000 -0.195
 C          0.000  0.000 -0.078    0.554  0.112 -0.000    0.000  0.000  0.580
 C          0.000 -0.000 -0.444    0.478 -0.236  0.000    0.000 -0.000 -0.354
 C          0.000 -0.000  0.562    0.112 -0.328 -0.000    0.000  0.000 -0.191
 Cl         0.000  0.000  0.008    0.022  0.057  0.000   -0.000  0.000 -0.036
 Cl         0.000 -0.000  0.030   -0.035 -0.099 -0.000   -0.000 -0.000  0.025
 Br        -0.000 -0.000 -0.014   -0.054 -0.009  0.000   -0.000  0.000  0.005
 Cl        -0.000 -0.000  0.006   -0.099  0.033  0.000   -0.000  0.000 -0.038
 Br        -0.000  0.000  0.010   -0.043 -0.011 -0.000   -0.000 -0.000  0.008
 Br        -0.000  0.000 -0.014   -0.040  0.029 -0.000   -0.000  0.000  0.005
 TransDip   0.000 -0.000  0.002    0.114 -0.004  0.000    0.000  0.000 -0.005

 Mode:                19                     20                     21
 Frequency:       606.82                 653.60                 676.62
 Force Cnst:      3.0131                 3.8700                 3.2417
 Red. Mass:      13.8878                15.3757                12.0178
 IR Active:          YES                    YES                    YES
 IR Intens:       30.269                 61.385                  0.008
 Raman Active:       YES                    YES                    YES
               X      Y      Z        X      Y      Z        X      Y      Z
 C          0.537  0.114 -0.000   -0.030  0.321  0.000   -0.000 -0.000 -0.410
 C          0.446 -0.202  0.000   -0.092  0.365 -0.000   -0.000  0.000  0.422
 C          0.265 -0.219  0.000    0.002  0.417 -0.000    0.000 -0.000 -0.422
 C          0.114 -0.023 -0.000    0.056  0.330  0.000    0.000  0.000  0.423
 C          0.156  0.188  0.000    0.008  0.404 -0.000   -0.000  0.000 -0.387
 C          0.362  0.283  0.000   -0.026  0.408 -0.000   -0.000 -0.000  0.382
 Cl        -0.087  0.025  0.000    0.061 -0.232 -0.000    0.000  0.000  0.013
 Cl        -0.158 -0.077 -0.000   -0.081 -0.131  0.000   -0.000 -0.000 -0.014
 Br        -0.067  0.024 -0.000    0.014 -0.017  0.000   -0.000  0.000  0.005
 Cl        -0.009  0.058  0.000    0.054 -0.220 -0.000    0.000 -0.000 -0.015
 Br        -0.037 -0.049 -0.000   -0.036 -0.051  0.000   -0.000 -0.000  0.004
 Br        -0.069  0.000 -0.000    0.019 -0.015  0.000    0.000 -0.000 -0.004
 TransDip   0.176  0.011  0.000   -0.012  0.251 -0.000    0.000  0.000 -0.003

 Mode:                22                     23                     24
 Frequency:       830.41                 853.68                1065.74
 Force Cnst:      5.1143                 5.5454                 8.1435
 Red. Mass:      12.5879                12.9148                12.1691
 IR Active:          YES                    YES                    YES
 IR Intens:        0.461                  0.579                  0.231
 Raman Active:       YES                    YES                    YES
               X      Y      Z        X      Y      Z        X      Y      Z
 C          0.187  0.226 -0.000    0.220 -0.406  0.000   -0.130  0.395 -0.000
 C          0.081  0.365 -0.000    0.390  0.191  0.000   -0.296 -0.283  0.000
 C         -0.486  0.180 -0.000    0.176  0.225 -0.000    0.404 -0.094  0.000
 C         -0.162 -0.201  0.000   -0.195  0.444 -0.000   -0.115  0.375 -0.000
 C         -0.073 -0.353  0.000   -0.387 -0.186  0.000   -0.292 -0.283  0.000
 C          0.517 -0.158  0.000   -0.140 -0.201  0.000    0.393 -0.086  0.000
 Cl         0.020 -0.040  0.000   -0.030  0.107 -0.000    0.013 -0.042  0.000
 Cl        -0.063 -0.058  0.000   -0.064 -0.076 -0.000    0.029  0.029  0.000
 Br         0.044 -0.010  0.000   -0.009  0.004  0.000   -0.015  0.003 -0.000
 Cl        -0.020  0.033 -0.000    0.031 -0.114  0.000    0.012 -0.038  0.000
 Br         0.021  0.020 -0.000    0.021  0.027 -0.000    0.011  0.012 -0.000
 Br        -0.046  0.010 -0.000    0.006 -0.005 -0.000   -0.015  0.003  0.000
 TransDip   0.013  0.017 -0.000    0.019  0.015 -0.000    0.011 -0.011  0.000

 Mode:                25                     26                     27
 Frequency:      1181.58                1241.92                1329.10
 Force Cnst:     10.0623                10.9051                12.5413
 Red. Mass:      12.2327                12.0003                12.0498
 IR Active:          YES                    YES                    YES
 IR Intens:        0.944                  0.501                196.699
 Raman Active:       YES                    YES                    YES
               X      Y      Z        X      Y      Z        X      Y      Z
 C          0.096 -0.399  0.000    0.407  0.109 -0.000   -0.130  0.420 -0.000
 C         -0.264 -0.304  0.000   -0.305  0.256 -0.000    0.386 -0.030  0.000
 C         -0.374  0.080 -0.000   -0.110 -0.377  0.000   -0.245 -0.308  0.000
 C         -0.135  0.411 -0.000    0.412  0.113 -0.000   -0.154  0.401 -0.000
 C          0.279  0.304 -0.000   -0.308  0.275 -0.000    0.388 -0.050  0.000
 C          0.382 -0.105  0.000   -0.099 -0.383  0.000   -0.269 -0.299  0.000
 Cl        -0.014  0.048 -0.000    0.000  0.001  0.000    0.009 -0.027  0.000
 Cl         0.033  0.035 -0.000   -0.000  0.003  0.000   -0.018 -0.004  0.000
 Br         0.017 -0.004  0.000    0.001 -0.001 -0.000    0.005  0.003 -0.000
 Cl         0.015 -0.048  0.000    0.001  0.001 -0.000    0.009 -0.024  0.000
 Br        -0.013 -0.014  0.000   -0.000  0.000  0.000   -0.006 -0.002  0.000
 Br        -0.017  0.004 -0.000    0.000 -0.001  0.000    0.006  0.003  0.000
 TransDip  -0.023 -0.021  0.000   -0.016 -0.016  0.000   -0.084  0.441  0.000

 Mode:                28                     29                     30
 Frequency:      1330.65                1518.95                1523.58
 Force Cnst:     12.5580                16.3149                16.4134
 Red. Mass:      12.0376                12.0019                12.0011
 IR Active:          YES                    YES                    YES
 IR Intens:      150.155                  0.024                  0.033
 Raman Active:       YES                    YES                    YES
               X      Y      Z        X      Y      Z        X      Y      Z
 C         -0.349 -0.129  0.000    0.511  0.079 -0.000    0.057  0.270  0.000
 C          0.077  0.423 -0.000   -0.398  0.120 -0.000    0.158 -0.393  0.000
 C          0.334 -0.258  0.000    0.269  0.087 -0.000    0.046  0.509 -0.000
 C         -0.346 -0.152  0.000   -0.496 -0.091  0.000   -0.052 -0.263 -0.000
 C          0.064  0.422 -0.000    0.373 -0.115  0.000   -0.150  0.375 -0.000
 C          0.313 -0.274  0.000   -0.260 -0.077  0.000   -0.055 -0.495  0.000
 Cl         0.012  0.005  0.000   -0.005 -0.001  0.000   -0.001 -0.001 -0.000
 Cl        -0.010 -0.021 -0.000    0.003 -0.002  0.000   -0.003  0.003 -0.000
 Br        -0.009  0.004 -0.000   -0.001 -0.001  0.000   -0.000 -0.002  0.000
 Cl         0.012  0.007 -0.000    0.005  0.001 -0.000    0.001  0.001  0.000
 Br        -0.004 -0.008 -0.000   -0.001  0.001 -0.000    0.001 -0.001  0.000
 Br        -0.008  0.004  0.000    0.000  0.000 -0.000    0.001  0.002 -0.000
 TransDip   0.380  0.097  0.000   -0.005 -0.000 -0.000    0.005 -0.003 -0.000

 STANDARD THERMODYNAMIC QUANTITIES AT   298.15 K  AND     1.00 ATM

   This Molecule has  0 Imaginary Frequencies
   Zero point vibrational energy:       25.219 kcal/mol

   Atom    1 Element C  Has Mass   12.00000
   Atom    2 Element C  Has Mass   12.00000
   Atom    3 Element C  Has Mass   12.00000
   Atom    4 Element C  Has Mass   12.00000
   Atom    5 Element C  Has Mass   12.00000
   Atom    6 Element C  Has Mass   12.00000
   Atom    7 Element Cl Has Mass   34.96885
   Atom    8 Element Cl Has Mass   34.96885
   Atom    9 Element Br Has Mass   78.91830
   Atom   10 Element Cl Has Mass   34.96885
   Atom   11 Element Br Has Mass   78.91830
   Atom   12 Element Br Has Mass   78.91830
   Molecular Mass:   413.661450 amu
   Principal axes and moments of inertia in amu*Bohr^2:
                             1           2           3
    Eigenvalues --     5039.56829  8182.50726 13222.07555
          X               0.99999     0.00353     0.00000
          Y              -0.00353     0.99999     0.00000
          Z              -0.00000    -0.00000     1.00000
   Rotational Symmetry Number is   1
   The Molecule is an Asymmetric Top
   Translational Enthalpy:        0.889 kcal/mol
   Rotational Enthalpy:           0.889 kcal/mol
   Vibrational Enthalpy:         31.307 kcal/mol
   gas constant (RT):             0.592 kcal/mol
   Translational Entropy:        43.950  cal/mol.K
   Rotational Entropy:           34.654  cal/mol.K
   Vibrational Entropy:          40.006  cal/mol.K

   Total Enthalpy:               33.677 kcal/mol
   Total Entropy:               118.610  cal/mol.K

 ======================================================================

 STANDARD THERMODYNAMIC QUANTITIES FOR ANHARMONIC VIBRATION -- TOSH

   Zero point vibrational energy: ************ kcal/mol

   Vibrational Enthalpy:       Infinity kcal/mol
   Vibrational Entropy:             NaN  cal/mol.K

   Total Enthalpy:             Infinity kcal/mol
   Total Entropy:                   NaN  cal/mol.K

 ======================================================================

 STANDARD THERMODYNAMIC QUANTITIES FOR ANHARMONIC VIBRATION -- VPT2

   Zero point vibrational energy: ************ kcal/mol

   Vibrational Enthalpy:       Infinity kcal/mol
   Vibrational Entropy:             NaN  cal/mol.K

   Total Enthalpy:             Infinity kcal/mol
   Total Entropy:                   NaN  cal/mol.K

 ======================================================================

Archival summary:
1\1\garfield\FREQ\ProcedureUnspecified\BasisUnspecified\r3l36\taweetha\SatNov3023:36:252019SatNov3023:36:252019\0\\#,FREQ,ProcedureUnspecified,BasisUnspecified,\\0,1\Br\C,1,1.89883\C,2,1.40213,1,120.532\C,3,1.40246,2,119.977,1,-180,0\C,4,1.40236,3,120.05,2,0,0\C,5,1.40109,4,120.02,3,-0,0\C,6,1.40219,5,119.945,4,0,0\Cl,5,1.7364,4,119.622,3,180,0\Cl,4,1.73692,3,120.498,2,-180,0\Cl,7,1.7372,6,119.795,5,180,0\Br,6,1.89866,5,119.926,4,180,0\Br,3,1.89928,2,120.547,1,-0,0\\\@

 Total job time:  980.10s(wall), 3816.85s(cpu) 
 Sat Nov 30 23:36:25 2019

        *************************************************************
        *                                                           *
        *  Thank you very much for using Q-Chem.  Have a nice day.  *
        *                                                           *
        *************************************************************
