# Supplementary material for: Geometric and energetic data from quantum chemical calculations of halobenzenes and xylenes
Source: Data Brief. 2020 Mar 5;30:105386. doi: 10.1016/j.dib.2020.105386 (PMC7114895; doi:10.1016/j.dib.2020.105386)
Supplement: Supplementary file 1 [file mmc1.zip › halobenzene/B3LYP/ClClBrClBrI.out]

                  Welcome to Q-Chem
     A Quantum Leap Into The Future Of Chemistry


 Q-Chem 5.2 (devel), Q-Chem, Inc., Pleasanton, CA (2019)

 Yihan Shao,  Zhengting Gan,  E. Epifanovsky,  A. T. B. Gilbert,  M. Wormit,  
 J. Kussmann,  A. W. Lange,  A. Behn,  Jia Deng,  Xintian Feng,  D. Ghosh,  
 M. Goldey,  P. R. Horn,  L. D. Jacobson,  I. Kaliman,  T. Kus,  A. Landau,  
 Jie Liu,  E. I. Proynov,  R. M. Richard,  R. P. Steele,  E. J. Sundstrom,  
 H. L. Woodcock III,  P. M. Zimmerman,  D. Zuev,  B. Albrecht,  E. Alguire,  
 S. A. Baeppler,  D. Barton,  Z. Benda,  Y. A. Bernard,  E. J. Berquist,  
 K. B. Bravaya,  H. Burton,  D. Casanova,  Chun-Min Chang,  Yunqing Chen,  
 A. Chien,  K. D. Closser,  M. P. Coons,  S. Coriani,  S. Dasgupta,  
 A. L. Dempwolff,  M. Diedenhofen,  Hainam Do,  R. G. Edgar,  Po-Tung Fang,  
 S. Faraji,  S. Fatehi,  Qingguo Feng,  K. D. Fenk,  J. Fosso-Tande,  
 J. Gayvert,  Qinghui Ge,  A. Ghysels,  G. Gidofalvi,  J. Gomes,  
 J. Gonthier,  A. Gunina,  D. Hait,  M. W. D. Hanson-Heine,  
 P. H. P. Harbach,  A. W. Hauser,  M. F. Herbst,  J. E. Herr,  
 E. G. Hohenstein,  Z. C. Holden,  Kerwin Hui,  B. C. Huynh,  T.-C. Jagau,  
 Hyunjun Ji,  B. Kaduk,  K. Khistyaev,  Jaehoon Kim,  P. Klunzinger,  K. Koh,  
 D. Kosenkov,  L. Koulias,  T. Kowalczyk,  C. M. Krauter,  A. Kunitsa,  
 Ka Un Lao,  A. Laurent,  K. V. Lawler,  Joonho Lee,  D. Lefrancois,  
 S. Lehtola,  D. S. Levine,  Yi-Pei Li,  You-Sheng Lin,  Fenglai Liu,  
 E. Livshits,  A. Luenser,  P. Manohar,  E. Mansoor,  S. F. Manzer,  
 Shan-Ping Mao,  Yuezhi Mao,  N. Mardirossian,  A. V. Marenich,  
 T. Markovich,  L. A. Martinez-Martinez,  S. A. Maurer,  N. J. Mayhall,  
 S. C. McKenzie,  J.-M. Mewes,  P. Morgante,  A. F. Morrison,  
 J. W. Mullinax,  K. Nanda,  T. S. Nguyen-Beck,  R. Olivares-Amaya,  
 J. A. Parkhill,  Zheng Pei,  T. M. Perrine,  F. Plasser,  P. Pokhilko,  
 S. Prager,  A. Prociuk,  E. Ramos,  D. R. Rehn,  F. Rob,  M. Scheurer,  
 M. Schneider,  N. Sergueev,  S. M. Sharada,  S. Sharma,  D. W. Small,  
 T. Stauch,  T. Stein,  Yu-Chuan Su,  A. J. W. Thom,  A. Tkatchenko,  
 T. Tsuchimochi,  N. M. Tubman,  L. Vogt,  M. L. Vidal,  O. Vydrov,  
 M. A. Watson,  J. Wenzel,  M. de Wergifosse,  T. A. Wesolowski,  A. White,  
 J. Witte,  A. Yamada,  Jun Yang,  K. Yao,  S. Yeganeh,  S. R. Yost,  
 Zhi-Qiang You,  A. Zech,  Igor Ying Zhang,  Xing Zhang,  Yan Zhao,  
 Ying Zhu,  B. R. Brooks,  G. K. L. Chan,  C. J. Cramer,  M. S. Gordon,  
 W. J. Hehre,  A. Klamt,  M. W. Schmidt,  C. D. Sherrill,  D. G. Truhlar,  
 A. Aspuru-Guzik,  R. Baer,  A. T. Bell,  N. A. Besley,  Jeng-Da Chai,  
 A. E. DePrince, III,  R. A. DiStasio Jr.,  A. Dreuw,  B. D. Dunietz,  
 T. R. Furlani,  Chao-Ping Hsu,  Yousung Jung,  Jing Kong,  D. S. Lambrecht,  
 WanZhen Liang,  C. Ochsenfeld,  V. A. Rassolov,  L. V. Slipchenko,  
 J. E. Subotnik,  T. Van Voorhis,  J. M. Herbert,  A. I. Krylov,  
 P. M. W. Gill,  M. Head-Gordon

 Contributors to earlier versions of Q-Chem not listed above: 
 R. D. Adamson,  B. Austin,  J. Baker,  G. J. O. Beran,  K. Brandhorst,  
 S. T. Brown,  E. F. C. Byrd,  A. K. Chakraborty,  C.-L. Cheng,  
 Siu Hung Chien,  D. M. Chipman,  D. L. Crittenden,  H. Dachsel,  
 R. J. Doerksen,  A. D. Dutoi,  L. Fusti-Molnar,  W. A. Goddard III,  
 A. Golubeva-Zadorozhnaya,  S. R. Gwaltney,  G. Hawkins,  A. Heyden,  
 S. Hirata,  G. Kedziora,  F. J. Keil,  C. Kelley,  Jihan Kim,  R. A. King,  
 R. Z. Khaliullin,  P. P. Korambath,  W. Kurlancheek,  A. M. Lee,  M. S. Lee,  
 S. V. Levchenko,  Ching Yeh Lin,  D. Liotard,  R. C. Lochan,  I. Lotan,  
 P. E. Maslen,  N. Nair,  D. P. O'Neill,  D. Neuhauser,  E. Neuscamman,  
 C. M. Oana,  R. Olson,  B. Peters,  R. Peverati,  P. A. Pieniazek,  
 Y. M. Rhee,  J. Ritchie,  M. A. Rohrdanz,  E. Rosta,  N. J. Russ,  
 H. F. Schaefer III,  N. E. Schultz,  N. Shenvi,  A. C. Simmonett,  A. Sodt,  
 D. Stuck,  K. S. Thanthiriwatte,  V. Vanovschi,  Tao Wang,  A. Warshel,  
 C. F. Williams,  Q. Wu,  X. Xu,  W. Zhang

 Please cite Q-Chem as follows:
 Y. Shao et al., Mol. Phys. 113, 184-215 (2015)
 DOI: 10.1080/00268976.2014.952696

 Q-Chem 5.2.1 for Intel X86 EM64T Linux

 Parts of Q-Chem use Armadillo 8.300.2 (Tropical Shenanigans).
 http://arma.sourceforge.net/

 Q-Chem begins on Sat Nov 30 23:36:25 2019  

Host: 
0

     Scratch files written to /scratch/taweetham/qchem935//
NAlpha2: 210
NElect   210
Mult     1

Checking the input file for inconsistencies... 	...done.

--------------------------------------------------------------
User input:
--------------------------------------------------------------
$MOLECULE
0 1
C   
C	1	CC
C	2	CC	1	120.0		
C	3	CC	2	120.0	1	0.0
C	4	CC	3	120.0	2	0.0	
C	5 	CC	4	120.0	3	0.0
Cl	1	CCl	2	120.0	3	180.0
Cl	2	CCl	3	120.0	4	180.0
Br	3	CBr	4	120.0	5	180.0
Cl	4	CCl	5	120.0	6	180.0
Br	5	CBr	6	120.0	1	180.0
I	6	CI	1	120.0	2	180.0

CC=1.39483
CH=1.08673
CF=1.33960
CCl=1.72090
CBr=1.89068
CI=2.07886
$END

$REM
   JOB_TYPE	OPTIMIZATION
   BASIS	6-311++G**
   METHOD	B3LYP
   MEM_TOTAL	64000
   SYM_IGNORE	TRUE
$END

--------------------------------------------------------------
 ----------------------------------------------------------------
             Standard Nuclear Orientation (Angstroms)
    I     Atom           X                Y                Z
 ----------------------------------------------------------------
    1      C       0.0000000000     0.0000000000     0.0000000000
    2      C       0.0000000000     0.0000000000     1.3948300000
    3      C       1.2079582140     0.0000000000     2.0922450000
    4      C       2.4159164279     0.0000000000     1.3948300000
    5      C       2.4159164279     0.0000000000    -0.0000000000
    6      C       1.2079582140     0.0000000000    -0.6974150000
    7      Cl     -1.4903431174    -0.0000000000    -0.8604500000
    8      Cl     -1.4903431174    -0.0000000000     2.2552800000
    9      Br      1.2079582140    -0.0000000000     3.9829250000
   10      Cl      3.9062595453    -0.0000000000     2.2552800000
   11      Br      4.0532933383    -0.0000000000    -0.9453400000
   12      I       1.2079582140    -0.0000000000    -2.7762750000
 ----------------------------------------------------------------
 Nuclear Repulsion Energy =        2632.05960453 hartrees
 There are      105 alpha and      105 beta electrons
 Requested basis set is 6-311++G(d,p)
 There are 137 shells and 380 basis functions

 Total QAlloc Memory Limit  64000 MB
 Mega-Array Size       188 MB
 MEM_STATIC part       192 MB
 A cutoff of  1.0D-11 yielded   6171 shell pairs
 There are     53412 function pairs (     58784 Cartesian)
 Smallest overlap matrix eigenvalue = 3.40E-07

 Q-Chem warning in module stvman/mkSTV.C, line 318:

 Overlap eigenvalue is smaller than square root of threshold
 Use THRESH >= 12 to get rid of this warning

 Linear dependence detected in AO basis
 Tighter screening thresholds may be required for diffuse basis sets
 Use S2THRESH > 14 and THRESH = 14 in case of SCF convergence issues
 Number of orthogonalized atomic orbitals = 378
 Maximum deviation from orthogonality = 2.001E-10

 Scale SEOQF with 1.000000e-01/1.000000e-01/1.000000e-01

 Standard Electronic Orientation quadrupole field applied
 Nucleus-field energy     =    -0.0000000919 hartrees
 Guess from superposition of atomic densities
 Warning:  Energy on first SCF cycle will be non-variational
 SAD guess density has 210.000000 electrons

 -----------------------------------------------------------------------
  General SCF calculation program by
  Eric Jon Sundstrom, Paul Horn, Yuezhi Mao, Dmitri Zuev, Alec White,
  David Stuck, Shaama M.S., Shane Yost, Joonho Lee, David Small,
  Daniel Levine, Susi Lehtola, Hugh Burton, Evgeny Epifanovsky,
  Bang C. Huynh
 -----------------------------------------------------------------------
 Exchange:     0.2000 Hartree-Fock + 0.0800 Slater + 0.7200 B88
 Correlation:  0.1900 VWN1RPA + 0.8100 LYP
 Using SG-1 standard quadrature grid
 using 4 threads for integral computing
 -------------------------------------------------------
 OpenMP Integral computing Module                
 Release: version 2.0, May 2017, Q-Chem Inc. Pleasanton 
 -------------------------------------------------------
 A restricted SCF calculation will be
 performed using DIIS
 SCF converges when DIIS error is below 1.0e-08
 ---------------------------------------
  Cycle       Energy         DIIS error
 ---------------------------------------
    1  -13679.7561245305      3.03e-02  
    2  -13677.0894179383      1.89e-03  
    3  -13677.0470324949      2.38e-03  
    4  -13677.1162137440      8.12e-04  
    5  -13677.1290853149      1.46e-04  
    6  -13677.1292814452      8.25e-05  
    7  -13677.1293947334      2.51e-05  
    8  -13677.1294052255      4.90e-06  
    9  -13677.1294055580      1.73e-06  
   10  -13677.1294055998      6.68e-07  
   11  -13677.1294056061      2.34e-07  
   12  -13677.1294056077      8.45e-08  
   13  -13677.1294056079      2.28e-08  
   14  -13677.1294056094      3.85e-09  Convergence criterion met
 ---------------------------------------
 SCF time:   CPU 234.58s  wall 62.00s 
 SCF   energy in the final basis set =   -13677.1294056094
 Total energy in the final basis set =   -13677.1294056094

 --------------------------------------------------------------

                    Orbital Energies (a.u.)
 --------------------------------------------------------------

 Alpha MOs
 -- Occupied --
********-482.8581-482.8575-176.3200-165.7237-165.7216-165.7214-101.5840
********-101.5828 -62.5110 -62.5105 -56.3317 -56.3312 -56.3276 -56.3272
-56.3271 -56.3267 -35.8165 -31.3099 -31.3039 -31.3033 -22.9604 -22.9590
-22.9586 -22.9544 -22.9544 -10.2859 -10.2858 -10.2852 -10.2791 -10.2788
-10.2680  -9.4992  -9.4989  -9.4980  -8.7199  -8.7195  -7.2641  -7.2639
 -7.2630  -7.2541  -7.2539  -7.2531  -7.2529  -7.2528  -7.2518  -6.5523
 -6.5517  -6.5384  -6.5380  -6.5372  -6.5369  -6.3663  -4.7792  -4.7642
 -4.7630  -2.6630  -2.6624  -2.6592  -2.6589  -2.6584  -2.6580  -2.6473
 -2.6473  -2.6470  -2.6469  -2.0453  -2.0405  -2.0397  -2.0267  -2.0265
 -0.9715  -0.9292  -0.9018  -0.8708  -0.8496  -0.8163  -0.7712  -0.7475
 -0.6886  -0.6358  -0.6194  -0.5646  -0.5272  -0.4905  -0.4755  -0.4725
 -0.4428  -0.4296  -0.4150  -0.4020  -0.3957  -0.3620  -0.3604  -0.3580
 -0.3468  -0.3449  -0.3235  -0.3211  -0.3033  -0.3027  -0.2697  -0.2651
 -0.2624
 -- Virtual --
 -0.0895  -0.0693  -0.0654  -0.0443  -0.0213  -0.0073   0.0043   0.0171
  0.0193   0.0259   0.0308   0.0399   0.0448   0.0579   0.0609   0.0654
  0.0676   0.0703   0.0733   0.0783   0.0832   0.0883   0.0957   0.0970
  0.1017   0.1052   0.1058   0.1179   0.1274   0.1379   0.1400   0.1503
  0.1511   0.1572   0.1611   0.1651   0.1714   0.1790   0.1827   0.1900
  0.1939   0.2076   0.2081   0.2125   0.2218   0.2240   0.2296   0.2429
  0.2472   0.2504   0.2617   0.2655   0.2712   0.2805   0.2830   0.2844
  0.2993   0.3502   0.3631   0.3695   0.3900   0.3949   0.3975   0.4169
  0.4178   0.4271   0.4365   0.4380   0.4396   0.4482   0.4508   0.4521
  0.4736   0.4794   0.4820   0.4926   0.4966   0.5068   0.5152   0.5229
  0.5249   0.5400   0.5456   0.5496   0.5507   0.5623   0.5785   0.5796
  0.5840   0.6047   0.6057   0.6111   0.6222   0.6300   0.6763   0.6983
  0.7085   0.7107   0.7294   0.7476   0.7759   0.7762   0.7788   0.8044
  0.8174   0.8225   0.8259   0.8312   0.8354   0.8375   0.8498   0.8539
  0.8547   0.8564   0.8782   0.8993   0.9104   0.9258   0.9327   0.9436
  0.9513   0.9624   0.9769   1.0081   1.0083   1.0490   1.0857   1.0935
  1.1373   1.1516   1.1602   1.2162   1.2394   1.2446   1.2477   1.2581
  1.2729   1.2795   1.2922   1.3598   1.3682   1.4255   1.4473   1.4610
  1.4751   1.5005   1.5671   1.5957   1.6494   1.7278   1.7454   1.7585
  1.7780   1.8252   1.8295   1.8466   1.8485   1.9188   2.0045   2.0237
  2.0385   2.0763   2.1213   2.1394   2.1804   2.2176   2.2273   2.2407
  2.2546   2.2613   2.2661   2.2833   2.3020   2.3215   2.3419   2.3915
  2.4200   2.4575   2.4891   2.5418   2.5745   2.5766   2.6206   2.7166
  2.7295   2.8274   2.8372   2.8535   2.9790   3.0477   3.0731   3.0760
  3.1035   3.1909   3.2240   3.4137   3.4825   3.6650   3.8295   3.8737
  3.9539   3.9872   3.9921   4.0029   4.0147   4.0556   4.0664   4.0771
  4.0916   4.1425   4.2442   4.2542   4.2847   4.4021   4.4085   4.5322
  4.8109   6.0270   6.1237   6.1686   6.7312   6.7798   7.5462   7.5612
  7.6586   7.6761   7.7349   7.7542   9.7295   9.7910   9.8082  23.1859
 23.7779  23.7866  23.9354  23.9496  24.0226  25.7754  25.8172  25.8647
 26.1170  26.1515  26.2525  26.5166  26.6471  26.8095  27.9360  28.3609
 28.4289  28.4366  28.5266  28.5550  28.5566  28.6231  28.7308  47.9865
 48.0291 127.8980 127.9555 127.9787 151.7183 215.7167 215.7868 215.8078
289.7427 289.7581 289.8585 289.8730 289.9634 289.97591020.79941020.8535
********
 --------------------------------------------------------------

          Ground-State Mulliken Net Atomic Charges

     Atom                 Charge (a.u.)
  ----------------------------------------
      1 C                    -0.043540
      2 C                    -0.289783
      3 C                    -0.100184
      4 C                    -0.062491
      5 C                    -0.437699
      6 C                    -0.468225
      7 Cl                    0.648821
      8 Cl                    0.570844
      9 Br                   -0.215231
     10 Cl                    0.550047
     11 Br                   -0.253894
     12 I                     0.101335
  ----------------------------------------
  Sum of atomic charges =     0.000000

 -----------------------------------------------------------------
                    Cartesian Multipole Moments
 -----------------------------------------------------------------
    Charge (ESU x 10^10)
                -0.0000
    Dipole Moment (Debye)
         X       0.1626      Y      -0.0000      Z      -0.3685
       Tot       0.4028
    Quadrupole Moments (Debye-Ang)
        XX    -134.9036     XY      -0.0000     YY    -137.4008
        XZ      -1.2276     YZ      -0.0000     ZZ    -130.9078
    Octopole Moments (Debye-Ang^2)
       XXX    -537.5455    XXY       0.0000    XYY    -184.5953
       YYY      -0.0000    XXZ     -51.7477    XYZ      -0.0000
       YYZ     -45.9281    XZZ    -174.6623    YZZ      -0.0000
       ZZZ    -141.6898
    Hexadecapole Moments (Debye-Ang^3)
      XXXX   -4164.9016   XXXY       0.0000   XXYY    -765.1306
      XYYY      -0.0000   YYYY    -168.4123   XXXZ    -140.5257
      XXYZ       0.0000   XYYZ     -35.2455   YYYZ      -0.0000
      XXZZ   -1409.0140   XYZZ      -0.0000   YYZZ    -779.3405
      XZZZ    -116.2614   YZZZ      -0.0000   ZZZZ   -4112.7610
 -----------------------------------------------------------------
 Calculating analytic gradient of the SCF energy
 Gradient of SCF Energy
            1           2           3           4           5           6
    1  -0.0017938   0.0001889  -0.0000543  -0.0013793  -0.0011190  -0.0017146
    2   0.0000000   0.0000000  -0.0000000   0.0000000  -0.0000000  -0.0000000
    3  -0.0003425  -0.0013859  -0.0026382   0.0000306   0.0013783   0.0002322
            7           8           9          10          11          12
    1   0.0097369   0.0079995   0.0000561  -0.0075549  -0.0068252   0.0024597
    2  -0.0000000   0.0000000   0.0000000   0.0000000   0.0000000  -0.0000000
    3   0.0006742  -0.0030267  -0.0039523  -0.0047950  -0.0018819   0.0157073
 Max gradient component =       1.571E-02
 RMS gradient           =       4.039E-03
 Gradient time:  CPU 77.42 s  wall 19.46 s
 Geometry Optimization Parameters
   NAtoms,    NIC,     NZ,  NCons,   NDum,   NFix, NCnnct, MaxDiis
       12      78      12       0       0       0       0       0


** GEOMETRY OPTIMIZATION IN DELOCALIZED INTERNAL COORDINATES **
   Searching for a Minimum

   Optimization Cycle:   1

                       Coordinates (Angstroms)
     ATOM                X               Y               Z
      1  C         0.0000000000    0.0000000000    0.0000000000
      2  C         0.0000000000    0.0000000000    1.3948300000
      3  C         1.2079582140    0.0000000000    2.0922450000
      4  C         2.4159164279    0.0000000000    1.3948300000
      5  C         2.4159164279    0.0000000000    0.0000000000
      6  C         1.2079582140    0.0000000000   -0.6974150000
      7  Cl       -1.4903431174    0.0000000000   -0.8604500000
      8  Cl       -1.4903431174    0.0000000000    2.2552800000
      9  Br        1.2079582140    0.0000000000    3.9829250000
     10  Cl        3.9062595453    0.0000000000    2.2552800000
     11  Br        4.0532933383    0.0000000000   -0.9453400000
     12  I         1.2079582140    0.0000000000   -2.7762750000
   Point Group: c1    Number of degrees of freedom:    30


   Energy is -13677.129405609


 Attempting to generate delocalized internal coordinates
 Initial Hessian constructed with Jon Baker's OPTIMIZE code

 21 Hessian modes will be used to form the next step
  Hessian Eigenvalues:
     0.124424    0.201019    0.201019    0.250000    0.250000    0.250000
     0.250000    0.250000    0.250000    0.250000    0.250000    0.250000
     0.334879    0.334879    0.334879    0.426727    0.426727    0.464882
     0.464882    0.464882    0.464882

 Minimum search - taking simple RFO step
 Searching for Lamda that Minimizes Along All modes
 Value Taken    Lamda =  -0.00548387
 Step Taken.  Stepsize is  0.161026

                             Maximum     Tolerance    Cnvgd?
         Gradient           0.030214      0.000300      NO
         Displacement       0.092780      0.001200      NO
         Energy change     *********      0.000001      NO


 New Cartesian Coordinates Obtained by Inverse Iteration

 Displacement from previous Coordinates is:  0.278533
 ----------------------------------------------------------------
             Standard Nuclear Orientation (Angstroms)
    I     Atom           X                Y                Z
 ----------------------------------------------------------------
    1      C      -0.0014301268     0.0000000000    -0.0053877186
    2      C      -0.0015618143     0.0000000000     1.3971648963
    3      C       1.2107414809     0.0000000000     2.0993952616
    4      C       2.4241832113     0.0000000000     1.3972338483
    5      C       2.4277126490     0.0000000000    -0.0076082236
    6      C       1.2111249972     0.0000000000    -0.7238580795
    7      Cl     -1.5312865457     0.0000000000    -0.8227911795
    8      Cl     -1.5114566805     0.0000000000     2.2498405662
    9      Br      1.2095972705     0.0000000000     4.0002030708
   10      Cl      3.9238303248     0.0000000000     2.2693513232
   11      Br      4.1135200734     0.0000000000    -0.8913751860
   12      I       1.1675575207     0.0000000000    -2.8662585792
 ----------------------------------------------------------------
 Nuclear Repulsion Energy =        2595.74397247 hartrees
 There are      105 alpha and      105 beta electrons
 Applying Cartesian multipole field
    Component          Value
    ---------          -----
     (2,0,0)        1.00000E-11
     (0,2,0)        2.00000E-11
     (0,0,2)       -3.00000E-11
 Nucleus-field energy     =    -0.0000000943 hartrees
 Requested basis set is 6-311++G(d,p)
 There are 137 shells and 380 basis functions
 A cutoff of  1.0D-11 yielded   6127 shell pairs
 There are     53113 function pairs (     58424 Cartesian)
 Smallest overlap matrix eigenvalue = 3.81E-07

 Q-Chem warning in module stvman/mkSTV.C, line 318:

 Overlap eigenvalue is smaller than square root of threshold
 Use THRESH >= 12 to get rid of this warning

 Linear dependence detected in AO basis
 Tighter screening thresholds may be required for diffuse basis sets
 Use S2THRESH > 14 and THRESH = 14 in case of SCF convergence issues
 Number of orthogonalized atomic orbitals = 378
 Maximum deviation from orthogonality = 1.605E-10
 Guess MOs from SCF MO coefficient file

 -----------------------------------------------------------------------
  General SCF calculation program by
  Eric Jon Sundstrom, Paul Horn, Yuezhi Mao, Dmitri Zuev, Alec White,
  David Stuck, Shaama M.S., Shane Yost, Joonho Lee, David Small,
  Daniel Levine, Susi Lehtola, Hugh Burton, Evgeny Epifanovsky,
  Bang C. Huynh
 -----------------------------------------------------------------------
 Exchange:     0.2000 Hartree-Fock + 0.0800 Slater + 0.7200 B88
 Correlation:  0.1900 VWN1RPA + 0.8100 LYP
 Using SG-1 standard quadrature grid
 using 4 threads for integral computing
 -------------------------------------------------------
 OpenMP Integral computing Module                
 Release: version 2.0, May 2017, Q-Chem Inc. Pleasanton 
 -------------------------------------------------------
 A restricted SCF calculation will be
 performed using DIIS
 SCF converges when DIIS error is below 1.0e-08
 ---------------------------------------
  Cycle       Energy         DIIS error
 ---------------------------------------
    1  -13677.1276495421      5.17e-04  
    2  -13677.1299037375      2.33e-04  
    3  -13677.1281912974      3.76e-04  
    4  -13677.1309364249      3.27e-05  
    5  -13677.1309523304      1.40e-05  
    6  -13677.1309556252      4.51e-06  
    7  -13677.1309559289      1.80e-06  
    8  -13677.1309559822      4.02e-07  
    9  -13677.1309559849      9.98e-08  
   10  -13677.1309559854      3.97e-08  
   11  -13677.1309559857      2.09e-08  
   12  -13677.1309559863      6.04e-09  Convergence criterion met
 ---------------------------------------
 SCF time:   CPU 203.14s  wall 53.00s 
 SCF   energy in the final basis set =   -13677.1309559863
 Total energy in the final basis set =   -13677.1309559863

 --------------------------------------------------------------

                    Orbital Energies (a.u.)
 --------------------------------------------------------------

 Alpha MOs
 -- Occupied --
********-482.8589-482.8580-176.3227-165.7266-165.7243-165.7241-101.5844
********-101.5836 -62.5117 -62.5108 -56.3325 -56.3316 -56.3283 -56.3279
-56.3274 -56.3270 -35.8190 -31.3127 -31.3062 -31.3057 -22.9630 -22.9616
-22.9612 -22.9567 -22.9567 -10.2899 -10.2894 -10.2888 -10.2843 -10.2827
-10.2762  -9.4992  -9.4991  -9.4985  -8.7206  -8.7197  -7.2642  -7.2640
 -7.2635  -7.2541  -7.2539  -7.2534  -7.2530  -7.2530  -7.2523  -6.5530
 -6.5520  -6.5390  -6.5381  -6.5378  -6.5371  -6.3683  -4.7815  -4.7659
 -4.7649  -2.6637  -2.6627  -2.6599  -2.6591  -2.6590  -2.6583  -2.6479
 -2.6479  -2.6471  -2.6471  -2.0470  -2.0424  -2.0417  -2.0282  -2.0281
 -0.9666  -0.9259  -0.8964  -0.8663  -0.8480  -0.8144  -0.7679  -0.7467
 -0.6842  -0.6337  -0.6211  -0.5601  -0.5253  -0.4891  -0.4717  -0.4708
 -0.4417  -0.4277  -0.4131  -0.4004  -0.3919  -0.3631  -0.3590  -0.3584
 -0.3450  -0.3437  -0.3209  -0.3197  -0.3027  -0.3027  -0.2710  -0.2706
 -0.2645
 -- Virtual --
 -0.0977  -0.0726  -0.0677  -0.0528  -0.0261  -0.0077  -0.0007   0.0134
  0.0183   0.0246   0.0296   0.0401   0.0444   0.0580   0.0598   0.0653
  0.0671   0.0673   0.0716   0.0774   0.0817   0.0885   0.0936   0.0968
  0.1012   0.1045   0.1057   0.1169   0.1275   0.1370   0.1397   0.1506
  0.1509   0.1559   0.1622   0.1630   0.1685   0.1780   0.1823   0.1858
  0.1911   0.2028   0.2060   0.2108   0.2208   0.2239   0.2261   0.2424
  0.2468   0.2475   0.2614   0.2660   0.2713   0.2783   0.2808   0.2828
  0.2933   0.3460   0.3659   0.3710   0.3878   0.3996   0.4005   0.4136
  0.4160   0.4218   0.4336   0.4339   0.4417   0.4449   0.4502   0.4530
  0.4714   0.4798   0.4831   0.4882   0.4946   0.5073   0.5122   0.5137
  0.5227   0.5397   0.5400   0.5454   0.5492   0.5622   0.5698   0.5773
  0.5793   0.5996   0.6026   0.6055   0.6074   0.6276   0.6749   0.6815
  0.7066   0.7074   0.7248   0.7435   0.7653   0.7726   0.7780   0.8051
  0.8186   0.8204   0.8272   0.8315   0.8332   0.8371   0.8470   0.8524
  0.8529   0.8547   0.8776   0.8977   0.9096   0.9210   0.9326   0.9406
  0.9427   0.9593   0.9673   0.9997   1.0012   1.0424   1.0807   1.0843
  1.1327   1.1469   1.1552   1.2117   1.2330   1.2380   1.2390   1.2514
  1.2681   1.2755   1.2851   1.3490   1.3603   1.4260   1.4425   1.4510
  1.4632   1.4726   1.5587   1.5838   1.6404   1.7220   1.7350   1.7434
  1.7701   1.8161   1.8208   1.8365   1.8410   1.9086   2.0035   2.0202
  2.0275   2.0690   2.1096   2.1350   2.1690   2.2085   2.2243   2.2275
  2.2446   2.2532   2.2551   2.2806   2.2920   2.3043   2.3256   2.3877
  2.4102   2.4544   2.4780   2.5335   2.5656   2.5712   2.6109   2.7137
  2.7239   2.8242   2.8314   2.8386   2.9699   3.0366   3.0502   3.0618
  3.0868   3.1696   3.2061   3.4005   3.4633   3.6401   3.8136   3.8607
  3.9540   3.9846   3.9910   4.0072   4.0082   4.0426   4.0635   4.0780
  4.0855   4.1326   4.2353   4.2445   4.2749   4.4017   4.4059   4.4988
  4.7858   6.0208   6.1120   6.1463   6.7230   6.7755   7.5455   7.5589
  7.6529   7.6748   7.7269   7.7473   9.7181   9.7835   9.8064  23.1838
 23.7503  23.7612  23.9001  23.9068  23.9779  25.7749  25.8157  25.8609
 26.1005  26.1555  26.2425  26.5013  26.6288  26.7824  27.9134  28.3549
 28.4147  28.4265  28.5240  28.5504  28.5511  28.6136  28.7205  47.9810
 48.0259 127.8924 127.9467 127.9660 151.6975 215.7038 215.7785 215.8061
289.7415 289.7554 289.8521 289.8699 289.9550 289.96911020.79271020.8496
********
 --------------------------------------------------------------

          Ground-State Mulliken Net Atomic Charges

     Atom                 Charge (a.u.)
  ----------------------------------------
      1 C                    -0.085612
      2 C                    -0.415671
      3 C                    -0.112438
      4 C                    -0.112273
      5 C                    -0.421192
      6 C                    -0.273738
      7 Cl                    0.656949
      8 Cl                    0.574116
      9 Br                   -0.217651
     10 Cl                    0.548280
     11 Br                   -0.249010
     12 I                     0.108238
  ----------------------------------------
  Sum of atomic charges =     0.000000

 -----------------------------------------------------------------
                    Cartesian Multipole Moments
 -----------------------------------------------------------------
    Charge (ESU x 10^10)
                -0.0000
    Dipole Moment (Debye)
         X       0.1544      Y      -0.0000      Z      -0.3519
       Tot       0.3843
    Quadrupole Moments (Debye-Ang)
        XX    -134.7728     XY      -0.0000     YY    -137.7560
        XZ      -0.8823     YZ       0.0000     ZZ    -130.7461
    Octopole Moments (Debye-Ang^2)
       XXX    -534.6749    XXY      -0.0000    XYY    -184.6009
       YYY       0.0000    XXZ     -49.1361    XYZ       0.0000
       YYZ     -45.0213    XZZ    -175.1414    YZZ       0.0000
       ZZZ    -140.9623
    Hexadecapole Moments (Debye-Ang^3)
      XXXX   -4207.3573   XXXY      -0.0000   XXYY    -777.5445
      XYYY       0.0000   YYYY    -169.2417   XXXZ    -146.9662
      XXYZ       0.0000   XYYZ     -39.0347   YYYZ       0.0000
      XXZZ   -1442.3217   XYZZ       0.0000   YYZZ    -795.6495
      XZZZ    -123.4281   YZZZ      -0.0000   ZZZZ   -4184.3981
 -----------------------------------------------------------------
 Calculating analytic gradient of the SCF energy
 Gradient of SCF Energy
            1           2           3           4           5           6
    1  -0.0044548  -0.0020711   0.0001825   0.0019233   0.0036717  -0.0008254
    2  -0.0000000   0.0000000   0.0000000  -0.0000000   0.0000000  -0.0000000
    3   0.0019152  -0.0000975  -0.0004696   0.0012153   0.0027584  -0.0031577
            7           8           9          10          11          12
    1   0.0006497   0.0005844   0.0004224  -0.0007420   0.0028831  -0.0022239
    2  -0.0000000  -0.0000000   0.0000000   0.0000000   0.0000000   0.0000000
    3   0.0030716  -0.0021750   0.0010041  -0.0020674   0.0033275  -0.0053249
 Max gradient component =       5.325E-03
 RMS gradient           =       1.962E-03
 Gradient time:  CPU 75.75 s  wall 19.04 s
 Geometry Optimization Parameters
   NAtoms,    NIC,     NZ,  NCons,   NDum,   NFix, NCnnct, MaxDiis
       12      78      12       0       0       0       0       0

 Cartesian Hessian Update
 Hessian updated using BFGS update


** GEOMETRY OPTIMIZATION IN DELOCALIZED INTERNAL COORDINATES **
   Searching for a Minimum

   Optimization Cycle:   2

                       Coordinates (Angstroms)
     ATOM                X               Y               Z
      1  C        -0.0014301268    0.0000000000   -0.0053877186
      2  C        -0.0015618143    0.0000000000    1.3971648963
      3  C         1.2107414809    0.0000000000    2.0993952616
      4  C         2.4241832113    0.0000000000    1.3972338483
      5  C         2.4277126490    0.0000000000   -0.0076082236
      6  C         1.2111249972    0.0000000000   -0.7238580795
      7  Cl       -1.5312865457    0.0000000000   -0.8227911795
      8  Cl       -1.5114566805    0.0000000000    2.2498405662
      9  Br        1.2095972705    0.0000000000    4.0002030708
     10  Cl        3.9238303248    0.0000000000    2.2693513232
     11  Br        4.1135200734    0.0000000000   -0.8913751860
     12  I         1.1675575207    0.0000000000   -2.8662585792
   Point Group: c1    Number of degrees of freedom:    30


   Energy is -13677.130955986

 Hessian updated using BFGS update

 11 Hessian modes will be used to form the next step
  Hessian Eigenvalues:
     0.130261    0.199999    0.201029    0.246351    0.310060    0.319143
     0.334946    0.426726    0.435705    0.455888    0.542839

 Minimum search - taking simple RFO step
 Searching for Lamda that Minimizes Along All modes
 Value Taken    Lamda =  -0.00093999
 Step Taken.  Stepsize is  0.048848

                             Maximum     Tolerance    Cnvgd?
         Gradient           0.011363      0.000300      NO
         Displacement       0.027126      0.001200      NO
         Energy change     -0.001550      0.000001      NO


 New Cartesian Coordinates Obtained by Inverse Iteration

 Displacement from previous Coordinates is:  0.119220
 ----------------------------------------------------------------
             Standard Nuclear Orientation (Angstroms)
    I     Atom           X                Y                Z
 ----------------------------------------------------------------
    1      C      -0.0019208046     0.0000000000    -0.0054228119
    2      C      -0.0026828861     0.0000000000     1.3993087878
    3      C       1.2105769533     0.0000000000     2.0999880936
    4      C       2.4252607728     0.0000000000     1.3988715141
    5      C       2.4243315606     0.0000000000    -0.0071585741
    6      C       1.2111026573     0.0000000000    -0.7157515711
    7      Cl     -1.5247075242     0.0000000000    -0.8427258837
    8      Cl     -1.5084347002     0.0000000000     2.2647637293
    9      Br      1.2058301614     0.0000000000     3.9996286244
   10      Cl      3.9224702901     0.0000000000     2.2808914789
   11      Br      4.0882765560     0.0000000000    -0.9294089331
   12      I       1.1924293242     0.0000000000    -2.8470744541
 ----------------------------------------------------------------
 Nuclear Repulsion Energy =        2602.24716465 hartrees
 There are      105 alpha and      105 beta electrons
 Applying Cartesian multipole field
    Component          Value
    ---------          -----
     (2,0,0)        1.00000E-11
     (0,2,0)        2.00000E-11
     (0,0,2)       -3.00000E-11
 Nucleus-field energy     =    -0.0000000944 hartrees
 Requested basis set is 6-311++G(d,p)
 There are 137 shells and 380 basis functions
 A cutoff of  1.0D-11 yielded   6128 shell pairs
 There are     53139 function pairs (     58455 Cartesian)
 Smallest overlap matrix eigenvalue = 3.75E-07

 Q-Chem warning in module stvman/mkSTV.C, line 318:

 Overlap eigenvalue is smaller than square root of threshold
 Use THRESH >= 12 to get rid of this warning

 Linear dependence detected in AO basis
 Tighter screening thresholds may be required for diffuse basis sets
 Use S2THRESH > 14 and THRESH = 14 in case of SCF convergence issues
 Number of orthogonalized atomic orbitals = 378
 Maximum deviation from orthogonality = 2.454E-10
 Guess MOs from SCF MO coefficient file

 -----------------------------------------------------------------------
  General SCF calculation program by
  Eric Jon Sundstrom, Paul Horn, Yuezhi Mao, Dmitri Zuev, Alec White,
  David Stuck, Shaama M.S., Shane Yost, Joonho Lee, David Small,
  Daniel Levine, Susi Lehtola, Hugh Burton, Evgeny Epifanovsky,
  Bang C. Huynh
 -----------------------------------------------------------------------
 Exchange:     0.2000 Hartree-Fock + 0.0800 Slater + 0.7200 B88
 Correlation:  0.1900 VWN1RPA + 0.8100 LYP
 Using SG-1 standard quadrature grid
 using 4 threads for integral computing
 -------------------------------------------------------
 OpenMP Integral computing Module                
 Release: version 2.0, May 2017, Q-Chem Inc. Pleasanton 
 -------------------------------------------------------
 A restricted SCF calculation will be
 performed using DIIS
 SCF converges when DIIS error is below 1.0e-08
 ---------------------------------------
  Cycle       Energy         DIIS error
 ---------------------------------------
    1  -13677.1308279563      1.86e-04  
    2  -13677.1313043797      6.50e-05  
    3  -13677.1311527352      1.10e-04  
    4  -13677.1313786803      1.56e-05  
    5  -13677.1313830315      4.80e-06  
    6  -13677.1313834106      1.17e-06  
    7  -13677.1313834335      2.71e-07  
    8  -13677.1313834349      1.54e-07  
    9  -13677.1313834345      4.31e-08  
   10  -13677.1313834345      1.17e-08  
   11  -13677.1313834369      5.69e-09  Convergence criterion met
 ---------------------------------------
 SCF time:   CPU 184.49s  wall 48.00s 
 SCF   energy in the final basis set =   -13677.1313834369
 Total energy in the final basis set =   -13677.1313834369

 --------------------------------------------------------------

                    Orbital Energies (a.u.)
 --------------------------------------------------------------

 Alpha MOs
 -- Occupied --
********-482.8589-482.8582-176.3221-165.7259-165.7237-165.7235-101.5845
********-101.5839 -62.5117 -62.5111 -56.3325 -56.3318 -56.3283 -56.3279
-56.3277 -56.3273 -35.8185 -31.3121 -31.3057 -31.3051 -22.9624 -22.9610
-22.9607 -22.9562 -22.9562 -10.2901 -10.2900 -10.2893 -10.2838 -10.2827
-10.2745  -9.4993  -9.4992  -9.4987  -8.7205  -8.7199  -7.2643  -7.2642
 -7.2637  -7.2542  -7.2540  -7.2536  -7.2531  -7.2531  -7.2525  -6.5530
 -6.5522  -6.5390  -6.5384  -6.5378  -6.5373  -6.3678  -4.7809  -4.7654
 -4.7644  -2.6637  -2.6629  -2.6599  -2.6593  -2.6591  -2.6585  -2.6479
 -2.6478  -2.6474  -2.6473  -2.0466  -2.0420  -2.0412  -2.0278  -2.0277
 -0.9663  -0.9245  -0.8970  -0.8673  -0.8477  -0.8148  -0.7687  -0.7470
 -0.6850  -0.6347  -0.6203  -0.5606  -0.5253  -0.4890  -0.4718  -0.4707
 -0.4419  -0.4281  -0.4123  -0.4000  -0.3928  -0.3624  -0.3590  -0.3583
 -0.3451  -0.3447  -0.3221  -0.3210  -0.3028  -0.3028  -0.2707  -0.2692
 -0.2646
 -- Virtual --
 -0.0971  -0.0718  -0.0683  -0.0516  -0.0258  -0.0077  -0.0006   0.0131
  0.0177   0.0243   0.0294   0.0401   0.0444   0.0579   0.0596   0.0654
  0.0672   0.0675   0.0716   0.0772   0.0814   0.0883   0.0932   0.0962
  0.1014   0.1046   0.1054   0.1169   0.1272   0.1370   0.1388   0.1505
  0.1506   0.1564   0.1616   0.1638   0.1683   0.1783   0.1824   0.1874
  0.1914   0.2039   0.2067   0.2112   0.2202   0.2239   0.2257   0.2419
  0.2467   0.2488   0.2618   0.2659   0.2712   0.2796   0.2804   0.2821
  0.2943   0.3455   0.3653   0.3705   0.3879   0.3978   0.3980   0.4140
  0.4164   0.4223   0.4341   0.4350   0.4395   0.4445   0.4503   0.4531
  0.4708   0.4798   0.4850   0.4869   0.4940   0.5072   0.5141   0.5145
  0.5231   0.5400   0.5403   0.5458   0.5493   0.5619   0.5714   0.5772
  0.5789   0.6006   0.6033   0.6074   0.6100   0.6270   0.6748   0.6858
  0.7065   0.7073   0.7254   0.7450   0.7659   0.7735   0.7780   0.8056
  0.8189   0.8209   0.8275   0.8319   0.8327   0.8371   0.8464   0.8525
  0.8533   0.8552   0.8763   0.8960   0.9085   0.9219   0.9310   0.9404
  0.9430   0.9577   0.9676   1.0015   1.0022   1.0396   1.0815   1.0849
  1.1311   1.1470   1.1557   1.2106   1.2340   1.2388   1.2395   1.2518
  1.2660   1.2744   1.2834   1.3509   1.3620   1.4240   1.4428   1.4570
  1.4646   1.4776   1.5602   1.5846   1.6370   1.7227   1.7348   1.7466
  1.7680   1.8164   1.8206   1.8388   1.8402   1.9089   2.0033   2.0203
  2.0281   2.0680   2.1129   2.1328   2.1691   2.2087   2.2254   2.2267
  2.2461   2.2531   2.2558   2.2809   2.2923   2.3070   2.3259   2.3858
  2.4106   2.4516   2.4772   2.5328   2.5651   2.5715   2.6111   2.7132
  2.7244   2.8240   2.8318   2.8401   2.9696   3.0374   3.0523   3.0607
  3.0869   3.1709   3.2054   3.3993   3.4660   3.6407   3.8175   3.8585
  3.9537   3.9853   3.9909   4.0047   4.0092   4.0470   4.0635   4.0758
  4.0864   4.1337   4.2376   4.2443   4.2772   4.4011   4.4057   4.5052
  4.7887   6.0221   6.1138   6.1497   6.7242   6.7757   7.5453   7.5592
  7.6542   7.6736   7.7274   7.7474   9.7201   9.7825   9.8024  23.1825
 23.7565  23.7593  23.8986  23.9167  23.9818  25.7733  25.8147  25.8613
 26.1022  26.1472  26.2385  26.5025  26.6272  26.7810  27.9177  28.3562
 28.4175  28.4278  28.5246  28.5516  28.5518  28.6156  28.7223  47.9816
 48.0259 127.8936 127.9481 127.9682 151.7015 215.7064 215.7774 215.8013
289.7414 289.7557 289.8537 289.8692 289.9557 289.96921020.79341020.8496
********
 --------------------------------------------------------------

          Ground-State Mulliken Net Atomic Charges

     Atom                 Charge (a.u.)
  ----------------------------------------
      1 C                    -0.046819
      2 C                    -0.386566
      3 C                    -0.141694
      4 C                    -0.060994
      5 C                    -0.440043
      6 C                    -0.339416
      7 Cl                    0.654944
      8 Cl                    0.572959
      9 Br                   -0.218068
     10 Cl                    0.549120
     11 Br                   -0.250070
     12 I                     0.106647
  ----------------------------------------
  Sum of atomic charges =     0.000000

 -----------------------------------------------------------------
                    Cartesian Multipole Moments
 -----------------------------------------------------------------
    Charge (ESU x 10^10)
                -0.0000
    Dipole Moment (Debye)
         X       0.1779      Y       0.0000      Z      -0.3648
       Tot       0.4059
    Quadrupole Moments (Debye-Ang)
        XX    -134.9491     XY       0.0000     YY    -137.7320
        XZ      -1.1324     YZ       0.0000     ZZ    -130.6392
    Octopole Moments (Debye-Ang^2)
       XXX    -536.7804    XXY       0.0000    XYY    -184.7906
       YYY       0.0000    XXZ     -50.2561    XYZ       0.0000
       YYZ     -45.0866    XZZ    -174.4857    YZZ       0.0000
       ZZZ    -140.3351
    Hexadecapole Moments (Debye-Ang^3)
      XXXX   -4204.8622   XXXY      -0.0000   XXYY    -774.6465
      XYYY      -0.0000   YYYY    -169.1732   XXXZ    -140.9075
      XXYZ      -0.0000   XYYZ     -35.8501   YYYZ       0.0000
      XXZZ   -1434.2588   XYZZ       0.0000   YYZZ    -795.5481
      XZZZ    -116.9374   YZZZ       0.0000   ZZZZ   -4185.9829
 -----------------------------------------------------------------
 Calculating analytic gradient of the SCF energy
 Gradient of SCF Energy
            1           2           3           4           5           6
    1  -0.0015353  -0.0007733  -0.0001129   0.0010877   0.0001785   0.0005240
    2  -0.0000000  -0.0000000  -0.0000000  -0.0000000   0.0000000   0.0000000
    3  -0.0005432   0.0011373   0.0000617   0.0012910  -0.0004300  -0.0005485
            7           8           9          10          11          12
    1   0.0001560   0.0003337  -0.0000258  -0.0003540   0.0000331   0.0004882
    2   0.0000000   0.0000000  -0.0000000  -0.0000000  -0.0000000   0.0000000
    3   0.0000848   0.0004576   0.0003287   0.0007974  -0.0012211  -0.0014157
 Max gradient component =       1.535E-03
 RMS gradient           =       6.046E-04
 Gradient time:  CPU 75.90 s  wall 19.07 s
 Geometry Optimization Parameters
   NAtoms,    NIC,     NZ,  NCons,   NDum,   NFix, NCnnct, MaxDiis
       12      78      12       0       0       0       0       0

 Cartesian Hessian Update
 Hessian updated using BFGS update


** GEOMETRY OPTIMIZATION IN DELOCALIZED INTERNAL COORDINATES **
   Searching for a Minimum

   Optimization Cycle:   3

                       Coordinates (Angstroms)
     ATOM                X               Y               Z
      1  C        -0.0019208046    0.0000000000   -0.0054228119
      2  C        -0.0026828861    0.0000000000    1.3993087878
      3  C         1.2105769533    0.0000000000    2.0999880936
      4  C         2.4252607728    0.0000000000    1.3988715141
      5  C         2.4243315606    0.0000000000   -0.0071585741
      6  C         1.2111026573    0.0000000000   -0.7157515711
      7  Cl       -1.5247075242    0.0000000000   -0.8427258837
      8  Cl       -1.5084347002    0.0000000000    2.2647637293
      9  Br        1.2058301614    0.0000000000    3.9996286244
     10  Cl        3.9224702901    0.0000000000    2.2808914789
     11  Br        4.0882765560    0.0000000000   -0.9294089331
     12  I         1.1924293242    0.0000000000   -2.8470744541
   Point Group: c1    Number of degrees of freedom:    30


   Energy is -13677.131383437

 Hessian updated using BFGS update

 14 Hessian modes will be used to form the next step
  Hessian Eigenvalues:
     0.122292    0.199996    0.201030    0.247093    0.249750    0.310292
     0.334822    0.334872    0.373019    0.426607    0.431213    0.450856
     0.464662    0.555577

 Minimum search - taking simple RFO step
 Searching for Lamda that Minimizes Along All modes
 Value Taken    Lamda =  -0.00009779
 Step Taken.  Stepsize is  0.020488

                             Maximum     Tolerance    Cnvgd?
         Gradient           0.003443      0.000300      NO
         Displacement       0.010545      0.001200      NO
         Energy change     -0.000427      0.000001      NO


 New Cartesian Coordinates Obtained by Inverse Iteration

 Displacement from previous Coordinates is:  0.038058
 ----------------------------------------------------------------
             Standard Nuclear Orientation (Angstroms)
    I     Atom           X                Y                Z
 ----------------------------------------------------------------
    1      C      -0.0001098088     0.0000000000    -0.0047556224
    2      C      -0.0019057992     0.0000000000     1.3982027550
    3      C       1.2105446282     0.0000000000     2.0993856205
    4      C       2.4238062794     0.0000000000     1.3971062103
    5      C       2.4232143978     0.0000000000    -0.0063457492
    6      C       1.2109565277     0.0000000000    -0.7133545055
    7      Cl     -1.5217540774     0.0000000000    -0.8445562173
    8      Cl     -1.5104392331     0.0000000000     2.2588201290
    9      Br      1.2067861067     0.0000000000     3.9979588178
   10      Cl      3.9255729738     0.0000000000     2.2708967560
   11      Br      4.0896502334     0.0000000000    -0.9203312273
   12      I       1.1862101321     0.0000000000    -2.8371169668
 ----------------------------------------------------------------
 Nuclear Repulsion Energy =        2605.08896997 hartrees
 There are      105 alpha and      105 beta electrons
 Applying Cartesian multipole field
    Component          Value
    ---------          -----
     (2,0,0)        1.00000E-11
     (0,2,0)        2.00000E-11
     (0,0,2)       -3.00000E-11
 Nucleus-field energy     =    -0.0000000938 hartrees
 Requested basis set is 6-311++G(d,p)
 There are 137 shells and 380 basis functions
 A cutoff of  1.0D-11 yielded   6132 shell pairs
 There are     53163 function pairs (     58482 Cartesian)
 Smallest overlap matrix eigenvalue = 3.71E-07

 Q-Chem warning in module stvman/mkSTV.C, line 318:

 Overlap eigenvalue is smaller than square root of threshold
 Use THRESH >= 12 to get rid of this warning

 Linear dependence detected in AO basis
 Tighter screening thresholds may be required for diffuse basis sets
 Use S2THRESH > 14 and THRESH = 14 in case of SCF convergence issues
 Number of orthogonalized atomic orbitals = 378
 Maximum deviation from orthogonality = 1.955E-10
 Guess MOs from SCF MO coefficient file

 -----------------------------------------------------------------------
  General SCF calculation program by
  Eric Jon Sundstrom, Paul Horn, Yuezhi Mao, Dmitri Zuev, Alec White,
  David Stuck, Shaama M.S., Shane Yost, Joonho Lee, David Small,
  Daniel Levine, Susi Lehtola, Hugh Burton, Evgeny Epifanovsky,
  Bang C. Huynh
 -----------------------------------------------------------------------
 Exchange:     0.2000 Hartree-Fock + 0.0800 Slater + 0.7200 B88
 Correlation:  0.1900 VWN1RPA + 0.8100 LYP
 Using SG-1 standard quadrature grid
 using 4 threads for integral computing
 -------------------------------------------------------
 OpenMP Integral computing Module                
 Release: version 2.0, May 2017, Q-Chem Inc. Pleasanton 
 -------------------------------------------------------
 A restricted SCF calculation will be
 performed using DIIS
 SCF converges when DIIS error is below 1.0e-08
 ---------------------------------------
  Cycle       Energy         DIIS error
 ---------------------------------------
    1  -13677.1313473864      7.04e-05  
    2  -13677.1313983620      2.90e-05  
    3  -13677.1313690845      4.82e-05  
    4  -13677.1314143231      4.37e-06  
    5  -13677.1314146251      1.83e-06  
    6  -13677.1314146803      6.63e-07  
    7  -13677.1314146876      1.87e-07  
    8  -13677.1314146883      6.76e-08  
    9  -13677.1314146893      1.72e-08  
   10  -13677.1314146885      4.35e-09  Convergence criterion met
 ---------------------------------------
 SCF time:   CPU 168.70s  wall 44.00s 
 SCF   energy in the final basis set =   -13677.1314146885
 Total energy in the final basis set =   -13677.1314146885

 --------------------------------------------------------------

                    Orbital Energies (a.u.)
 --------------------------------------------------------------

 Alpha MOs
 -- Occupied --
********-482.8589-482.8581-176.3219-165.7257-165.7235-165.7233-101.5844
********-101.5837 -62.5118 -62.5110 -56.3325 -56.3317 -56.3284 -56.3279
-56.3276 -56.3272 -35.8183 -31.3119 -31.3055 -31.3050 -22.9622 -22.9608
-22.9605 -22.9560 -22.9560 -10.2896 -10.2895 -10.2890 -10.2832 -10.2826
-10.2737  -9.4992  -9.4991  -9.4985  -8.7206  -8.7199  -7.2642  -7.2640
 -7.2635  -7.2541  -7.2539  -7.2534  -7.2530  -7.2529  -7.2523  -6.5530
 -6.5522  -6.5390  -6.5383  -6.5379  -6.5373  -6.3677  -4.7808  -4.7654
 -4.7643  -2.6637  -2.6628  -2.6599  -2.6592  -2.6591  -2.6584  -2.6480
 -2.6479  -2.6473  -2.6473  -2.0465  -2.0418  -2.0411  -2.0278  -2.0276
 -0.9669  -0.9249  -0.8971  -0.8674  -0.8481  -0.8151  -0.7692  -0.7473
 -0.6856  -0.6349  -0.6204  -0.5612  -0.5255  -0.4888  -0.4723  -0.4709
 -0.4422  -0.4282  -0.4125  -0.4003  -0.3930  -0.3625  -0.3589  -0.3584
 -0.3451  -0.3449  -0.3215  -0.3211  -0.3030  -0.3030  -0.2709  -0.2690
 -0.2644
 -- Virtual --
 -0.0963  -0.0716  -0.0679  -0.0508  -0.0256  -0.0077  -0.0002   0.0132
  0.0179   0.0244   0.0294   0.0400   0.0444   0.0579   0.0597   0.0654
  0.0672   0.0680   0.0717   0.0772   0.0815   0.0883   0.0934   0.0964
  0.1014   0.1046   0.1055   0.1170   0.1273   0.1371   0.1390   0.1505
  0.1506   0.1562   0.1616   0.1639   0.1691   0.1782   0.1824   0.1872
  0.1916   0.2044   0.2066   0.2113   0.2204   0.2239   0.2265   0.2422
  0.2470   0.2486   0.2617   0.2660   0.2711   0.2802   0.2807   0.2827
  0.2949   0.3466   0.3652   0.3705   0.3882   0.3978   0.3986   0.4150
  0.4163   0.4229   0.4344   0.4350   0.4400   0.4444   0.4504   0.4529
  0.4717   0.4799   0.4849   0.4878   0.4943   0.5071   0.5140   0.5155
  0.5232   0.5399   0.5406   0.5463   0.5492   0.5619   0.5726   0.5779
  0.5789   0.6014   0.6031   0.6079   0.6107   0.6274   0.6749   0.6874
  0.7073   0.7073   0.7260   0.7448   0.7684   0.7736   0.7784   0.8057
  0.8190   0.8206   0.8275   0.8320   0.8337   0.8365   0.8471   0.8527
  0.8535   0.8553   0.8763   0.8965   0.9091   0.9217   0.9315   0.9407
  0.9431   0.9582   0.9685   1.0022   1.0033   1.0403   1.0822   1.0849
  1.1328   1.1472   1.1562   1.2115   1.2343   1.2394   1.2400   1.2519
  1.2668   1.2748   1.2837   1.3521   1.3628   1.4242   1.4436   1.4569
  1.4664   1.4806   1.5602   1.5851   1.6385   1.7235   1.7359   1.7476
  1.7702   1.8177   1.8218   1.8404   1.8412   1.9101   2.0035   2.0207
  2.0296   2.0691   2.1134   2.1341   2.1710   2.2092   2.2269   2.2276
  2.2486   2.2532   2.2572   2.2810   2.2939   2.3074   2.3276   2.3866
  2.4118   2.4527   2.4787   2.5334   2.5660   2.5721   2.6117   2.7137
  2.7248   2.8245   2.8323   2.8419   2.9715   3.0390   3.0560   3.0621
  3.0877   3.1727   3.2080   3.4015   3.4669   3.6442   3.8187   3.8607
  3.9540   3.9853   3.9910   4.0056   4.0100   4.0469   4.0639   4.0765
  4.0869   4.1352   4.2381   4.2456   4.2779   4.4014   4.4059   4.5085
  4.7922   6.0227   6.1152   6.1522   6.7248   6.7761   7.5454   7.5593
  7.6544   7.6743   7.7283   7.7484   9.7200   9.7828   9.8028  23.1823
 23.7596  23.7640  23.9057  23.9211  23.9882  25.7736  25.8150  25.8614
 26.1034  26.1480  26.2402  26.5038  26.6283  26.7831  27.9198  28.3567
 28.4188  28.4291  28.5248  28.5522  28.5522  28.6165  28.7234  47.9821
 48.0262 127.8941 127.9492 127.9695 151.7035 215.7062 215.7778 215.8018
289.7415 289.7559 289.8538 289.8699 289.9566 289.97021020.79401020.8500
********
 --------------------------------------------------------------

          Ground-State Mulliken Net Atomic Charges

     Atom                 Charge (a.u.)
  ----------------------------------------
      1 C                    -0.051410
      2 C                    -0.373981
      3 C                    -0.130535
      4 C                    -0.069425
      5 C                    -0.440296
      6 C                    -0.349265
      7 Cl                    0.655267
      8 Cl                    0.572808
      9 Br                   -0.217655
     10 Cl                    0.548708
     11 Br                   -0.250497
     12 I                     0.106281
  ----------------------------------------
  Sum of atomic charges =     0.000000

 -----------------------------------------------------------------
                    Cartesian Multipole Moments
 -----------------------------------------------------------------
    Charge (ESU x 10^10)
                -0.0000
    Dipole Moment (Debye)
         X       0.1777      Y       0.0000      Z      -0.3633
       Tot       0.4044
    Quadrupole Moments (Debye-Ang)
        XX    -134.9036     XY       0.0000     YY    -137.6941
        XZ      -1.0769     YZ       0.0000     ZZ    -130.7262
    Octopole Moments (Debye-Ang^2)
       XXX    -536.0462    XXY       0.0000    XYY    -184.6487
       YYY       0.0000    XXZ     -50.3338    XYZ      -0.0000
       YYZ     -45.2988    XZZ    -174.8094    YZZ      -0.0000
       ZZZ    -140.8016
    Hexadecapole Moments (Debye-Ang^3)
      XXXX   -4201.2044   XXXY       0.0000   XXYY    -774.5342
      XYYY       0.0000   YYYY    -169.0834   XXXZ    -143.8530
      XXYZ       0.0000   XYYZ     -37.0335   YYYZ       0.0000
      XXZZ   -1432.9580   XYZZ      -0.0000   YYZZ    -792.3431
      XZZZ    -119.5083   YZZZ      -0.0000   ZZZZ   -4170.0625
 -----------------------------------------------------------------
 Calculating analytic gradient of the SCF energy
 Gradient of SCF Energy
            1           2           3           4           5           6
    1  -0.0000751  -0.0001097  -0.0000252   0.0003226  -0.0003065   0.0001484
    2  -0.0000000   0.0000000  -0.0000000  -0.0000000  -0.0000000  -0.0000000
    3  -0.0004098   0.0001729  -0.0002167  -0.0000236  -0.0000613   0.0004099
            7           8           9          10          11          12
    1   0.0004704   0.0001199  -0.0000329  -0.0000000  -0.0001588  -0.0003531
    2   0.0000000   0.0000000   0.0000000   0.0000000  -0.0000000   0.0000000
    3  -0.0001705  -0.0001173   0.0000208  -0.0005485   0.0002806   0.0006635
 Max gradient component =       6.635E-04
 RMS gradient           =       2.300E-04
 Gradient time:  CPU 75.96 s  wall 19.09 s
 Geometry Optimization Parameters
   NAtoms,    NIC,     NZ,  NCons,   NDum,   NFix, NCnnct, MaxDiis
       12      78      12       0       0       0       0       0

 Cartesian Hessian Update
 Hessian updated using BFGS update


** GEOMETRY OPTIMIZATION IN DELOCALIZED INTERNAL COORDINATES **
   Searching for a Minimum

   Optimization Cycle:   4

                       Coordinates (Angstroms)
     ATOM                X               Y               Z
      1  C        -0.0001098088    0.0000000000   -0.0047556224
      2  C        -0.0019057992    0.0000000000    1.3982027550
      3  C         1.2105446282    0.0000000000    2.0993856205
      4  C         2.4238062794    0.0000000000    1.3971062103
      5  C         2.4232143978    0.0000000000   -0.0063457492
      6  C         1.2109565277    0.0000000000   -0.7133545055
      7  Cl       -1.5217540774    0.0000000000   -0.8445562173
      8  Cl       -1.5104392331    0.0000000000    2.2588201290
      9  Br        1.2067861067    0.0000000000    3.9979588178
     10  Cl        3.9255729738    0.0000000000    2.2708967560
     11  Br        4.0896502334    0.0000000000   -0.9203312273
     12  I         1.1862101321    0.0000000000   -2.8371169668
   Point Group: c1    Number of degrees of freedom:    30


   Energy is -13677.131414689

 Hessian updated using BFGS update

 16 Hessian modes will be used to form the next step
  Hessian Eigenvalues:
     0.130956    0.199595    0.201543    0.245329    0.249792    0.275225
     0.308479    0.334623    0.334850    0.395419    0.426673    0.434044
     0.461724    0.464877    0.499623    0.555656

 Minimum search - taking simple RFO step
 Searching for Lamda that Minimizes Along All modes
 Value Taken    Lamda =  -0.00001478
 Step Taken.  Stepsize is  0.006614

                             Maximum     Tolerance    Cnvgd?
         Gradient           0.001272      0.000300      NO
         Displacement       0.003513      0.001200      NO
         Energy change     -0.000031      0.000001      NO


 New Cartesian Coordinates Obtained by Inverse Iteration

 Displacement from previous Coordinates is:  0.014218
 ----------------------------------------------------------------
             Standard Nuclear Orientation (Angstroms)
    I     Atom           X                Y                Z
 ----------------------------------------------------------------
    1      C      -0.0003159358     0.0000000000    -0.0048563704
    2      C      -0.0016523212     0.0000000000     1.3980656050
    3      C       1.2105702134     0.0000000000     2.0992890121
    4      C       2.4235512592     0.0000000000     1.3969878927
    5      C       2.4234019190     0.0000000000    -0.0069203952
    6      C       1.2108916411     0.0000000000    -0.7146452594
    7      Cl     -1.5244825336     0.0000000000    -0.8409439533
    8      Cl     -1.5101515483     0.0000000000     2.2591832732
    9      Br      1.2075204906     0.0000000000     3.9978120848
   10      Cl      3.9239114275     0.0000000000     2.2738652372
   11      Br      4.0900443227     0.0000000000    -0.9215408503
   12      I       1.1892434260     0.0000000000    -2.8403862764
 ----------------------------------------------------------------
 Nuclear Repulsion Energy =        2604.27006149 hartrees
 There are      105 alpha and      105 beta electrons
 Applying Cartesian multipole field
    Component          Value
    ---------          -----
     (2,0,0)        1.00000E-11
     (0,2,0)        2.00000E-11
     (0,0,2)       -3.00000E-11
 Nucleus-field energy     =    -0.0000000939 hartrees
 Requested basis set is 6-311++G(d,p)
 There are 137 shells and 380 basis functions
 A cutoff of  1.0D-11 yielded   6131 shell pairs
 There are     53160 function pairs (     58479 Cartesian)
 Smallest overlap matrix eigenvalue = 3.72E-07

 Q-Chem warning in module stvman/mkSTV.C, line 318:

 Overlap eigenvalue is smaller than square root of threshold
 Use THRESH >= 12 to get rid of this warning

 Linear dependence detected in AO basis
 Tighter screening thresholds may be required for diffuse basis sets
 Use S2THRESH > 14 and THRESH = 14 in case of SCF convergence issues
 Number of orthogonalized atomic orbitals = 378
 Maximum deviation from orthogonality = 2.170E-10
 Guess MOs from SCF MO coefficient file

 -----------------------------------------------------------------------
  General SCF calculation program by
  Eric Jon Sundstrom, Paul Horn, Yuezhi Mao, Dmitri Zuev, Alec White,
  David Stuck, Shaama M.S., Shane Yost, Joonho Lee, David Small,
  Daniel Levine, Susi Lehtola, Hugh Burton, Evgeny Epifanovsky,
  Bang C. Huynh
 -----------------------------------------------------------------------
 Exchange:     0.2000 Hartree-Fock + 0.0800 Slater + 0.7200 B88
 Correlation:  0.1900 VWN1RPA + 0.8100 LYP
 Using SG-1 standard quadrature grid
 using 4 threads for integral computing
 -------------------------------------------------------
 OpenMP Integral computing Module                
 Release: version 2.0, May 2017, Q-Chem Inc. Pleasanton 
 -------------------------------------------------------
 A restricted SCF calculation will be
 performed using DIIS
 SCF converges when DIIS error is below 1.0e-08
 ---------------------------------------
  Cycle       Energy         DIIS error
 ---------------------------------------
    1  -13677.1314108584      2.50e-05  
    2  -13677.1314197289      8.82e-06  
    3  -13677.1314163275      1.59e-05  
    4  -13677.1314211792      1.54e-06  
    5  -13677.1314212225      4.06e-07  
    6  -13677.1314212243      2.15e-07  
    7  -13677.1314212260      6.43e-08  
    8  -13677.1314212258      2.03e-08  
    9  -13677.1314212236      4.46e-09  Convergence criterion met
 ---------------------------------------
 SCF time:   CPU 151.25s  wall 40.00s 
 SCF   energy in the final basis set =   -13677.1314212236
 Total energy in the final basis set =   -13677.1314212236

 --------------------------------------------------------------

                    Orbital Energies (a.u.)
 --------------------------------------------------------------

 Alpha MOs
 -- Occupied --
********-482.8589-482.8582-176.3220-165.7259-165.7236-165.7234-101.5844
********-101.5837 -62.5118 -62.5110 -56.3325 -56.3318 -56.3284 -56.3279
-56.3276 -56.3272 -35.8184 -31.3120 -31.3056 -31.3051 -22.9624 -22.9609
-22.9606 -22.9561 -22.9561 -10.2897 -10.2895 -10.2890 -10.2834 -10.2825
-10.2740  -9.4992  -9.4990  -9.4985  -8.7206  -8.7199  -7.2642  -7.2640
 -7.2635  -7.2540  -7.2539  -7.2534  -7.2530  -7.2529  -7.2523  -6.5530
 -6.5522  -6.5390  -6.5384  -6.5379  -6.5373  -6.3678  -4.7809  -4.7654
 -4.7644  -2.6637  -2.6629  -2.6600  -2.6593  -2.6591  -2.6585  -2.6480
 -2.6479  -2.6474  -2.6473  -2.0466  -2.0419  -2.0412  -2.0278  -2.0277
 -0.9668  -0.9248  -0.8969  -0.8674  -0.8481  -0.8151  -0.7692  -0.7473
 -0.6855  -0.6348  -0.6204  -0.5611  -0.5254  -0.4888  -0.4722  -0.4708
 -0.4422  -0.4281  -0.4125  -0.4003  -0.3929  -0.3626  -0.3589  -0.3584
 -0.3449  -0.3448  -0.3216  -0.3211  -0.3030  -0.3030  -0.2709  -0.2692
 -0.2645
 -- Virtual --
 -0.0965  -0.0717  -0.0680  -0.0510  -0.0257  -0.0077  -0.0004   0.0132
  0.0179   0.0244   0.0294   0.0400   0.0444   0.0579   0.0597   0.0654
  0.0672   0.0679   0.0717   0.0772   0.0815   0.0883   0.0934   0.0964
  0.1014   0.1046   0.1055   0.1170   0.1274   0.1371   0.1390   0.1505
  0.1506   0.1563   0.1617   0.1638   0.1689   0.1782   0.1824   0.1872
  0.1916   0.2043   0.2066   0.2112   0.2204   0.2239   0.2263   0.2422
  0.2469   0.2485   0.2617   0.2660   0.2712   0.2800   0.2806   0.2826
  0.2948   0.3465   0.3652   0.3705   0.3881   0.3979   0.3986   0.4147
  0.4163   0.4228   0.4343   0.4349   0.4401   0.4445   0.4504   0.4529
  0.4715   0.4799   0.4850   0.4874   0.4943   0.5071   0.5141   0.5151
  0.5232   0.5399   0.5408   0.5462   0.5492   0.5619   0.5723   0.5779
  0.5789   0.6012   0.6032   0.6077   0.6103   0.6274   0.6750   0.6870
  0.7071   0.7074   0.7258   0.7449   0.7675   0.7735   0.7786   0.8057
  0.8190   0.8206   0.8276   0.8321   0.8334   0.8368   0.8469   0.8528
  0.8535   0.8553   0.8762   0.8966   0.9091   0.9218   0.9317   0.9406
  0.9429   0.9582   0.9683   1.0020   1.0030   1.0402   1.0819   1.0850
  1.1322   1.1470   1.1561   1.2114   1.2342   1.2392   1.2399   1.2520
  1.2667   1.2749   1.2836   1.3519   1.3625   1.4243   1.4435   1.4567
  1.4659   1.4797   1.5601   1.5849   1.6383   1.7234   1.7356   1.7473
  1.7699   1.8176   1.8217   1.8402   1.8411   1.9099   2.0034   2.0206
  2.0293   2.0689   2.1131   2.1339   2.1706   2.2093   2.2270   2.2272
  2.2483   2.2532   2.2572   2.2810   2.2937   2.3071   2.3272   2.3865
  2.4114   2.4528   2.4784   2.5333   2.5657   2.5720   2.6116   2.7136
  2.7247   2.8245   2.8322   2.8417   2.9712   3.0388   3.0554   3.0619
  3.0874   3.1723   3.2077   3.4013   3.4664   3.6438   3.8184   3.8603
  3.9539   3.9852   3.9910   4.0054   4.0097   4.0468   4.0638   4.0764
  4.0868   4.1347   4.2380   4.2453   4.2777   4.4013   4.4059   4.5077
  4.7917   6.0225   6.1148   6.1515   6.7247   6.7761   7.5454   7.5593
  7.6544   7.6742   7.7282   7.7482   9.7196   9.7826   9.8030  23.1823
 23.7591  23.7635  23.9049  23.9203  23.9873  25.7737  25.8150  25.8613
 26.1025  26.1488  26.2398  26.5033  26.6279  26.7823  27.9193  28.3565
 28.4184  28.4287  28.5247  28.5520  28.5521  28.6161  28.7231  47.9820
 48.0262 127.8939 127.9488 127.9691 151.7029 215.7058 215.7776 215.8021
289.7415 289.7558 289.8538 289.8698 289.9565 289.96991020.79391020.8500
********
 --------------------------------------------------------------

          Ground-State Mulliken Net Atomic Charges

     Atom                 Charge (a.u.)
  ----------------------------------------
      1 C                    -0.045521
      2 C                    -0.380941
      3 C                    -0.135031
      4 C                    -0.070144
      5 C                    -0.437915
      6 C                    -0.345417
      7 Cl                    0.654989
      8 Cl                    0.573197
      9 Br                   -0.217824
     10 Cl                    0.548490
     11 Br                   -0.250456
     12 I                     0.106574
  ----------------------------------------
  Sum of atomic charges =     0.000000

 -----------------------------------------------------------------
                    Cartesian Multipole Moments
 -----------------------------------------------------------------
    Charge (ESU x 10^10)
                -0.0000
    Dipole Moment (Debye)
         X       0.1818      Y      -0.0000      Z      -0.3643
       Tot       0.4071
    Quadrupole Moments (Debye-Ang)
        XX    -134.9105     XY      -0.0000     YY    -137.7021
        XZ      -1.1009     YZ      -0.0000     ZZ    -130.6981
    Octopole Moments (Debye-Ang^2)
       XXX    -536.3608    XXY      -0.0000    XYY    -184.7134
       YYY      -0.0000    XXZ     -50.3387    XYZ      -0.0000
       YYZ     -45.2479    XZZ    -174.6591    YZZ      -0.0000
       ZZZ    -140.7085
    Hexadecapole Moments (Debye-Ang^3)
      XXXX   -4203.3226   XXXY      -0.0000   XXYY    -774.7987
      XYYY      -0.0000   YYYY    -169.1008   XXXZ    -143.0627
      XXYZ      -0.0000   XYYZ     -36.6739   YYYZ      -0.0000
      XXZZ   -1433.3803   XYZZ      -0.0000   YYZZ    -793.0093
      XZZZ    -118.6171   YZZZ      -0.0000   ZZZZ   -4173.0058
 -----------------------------------------------------------------
 Calculating analytic gradient of the SCF energy
 Gradient of SCF Energy
            1           2           3           4           5           6
    1  -0.0002104  -0.0000191   0.0000275   0.0001088  -0.0001253   0.0001564
    2   0.0000000  -0.0000000  -0.0000000  -0.0000000   0.0000000  -0.0000000
    3  -0.0000670   0.0000822  -0.0001843   0.0001311  -0.0000619   0.0000970
            7           8           9          10          11          12
    1   0.0000203   0.0000417   0.0000961  -0.0001189  -0.0000449   0.0000678
    2   0.0000000   0.0000000   0.0000000  -0.0000000  -0.0000000  -0.0000000
    3   0.0002522  -0.0001363  -0.0000135  -0.0000873  -0.0000253   0.0000131
 Max gradient component =       2.522E-04
 RMS gradient           =       9.066E-05
 Gradient time:  CPU 75.68 s  wall 19.01 s
 Geometry Optimization Parameters
   NAtoms,    NIC,     NZ,  NCons,   NDum,   NFix, NCnnct, MaxDiis
       12      78      12       0       0       0       0       0

 Cartesian Hessian Update
 Hessian updated using BFGS update


** GEOMETRY OPTIMIZATION IN DELOCALIZED INTERNAL COORDINATES **
   Searching for a Minimum

   Optimization Cycle:   5

                       Coordinates (Angstroms)
     ATOM                X               Y               Z
      1  C        -0.0003159358    0.0000000000   -0.0048563704
      2  C        -0.0016523212    0.0000000000    1.3980656050
      3  C         1.2105702134    0.0000000000    2.0992890121
      4  C         2.4235512592    0.0000000000    1.3969878927
      5  C         2.4234019190    0.0000000000   -0.0069203952
      6  C         1.2108916411    0.0000000000   -0.7146452594
      7  Cl       -1.5244825336    0.0000000000   -0.8409439533
      8  Cl       -1.5101515483    0.0000000000    2.2591832732
      9  Br        1.2075204906    0.0000000000    3.9978120848
     10  Cl        3.9239114275    0.0000000000    2.2738652372
     11  Br        4.0900443227    0.0000000000   -0.9215408503
     12  I         1.1892434260    0.0000000000   -2.8403862764
   Point Group: c1    Number of degrees of freedom:    30


   Energy is -13677.131421224

 Hessian updated using BFGS update

 17 Hessian modes will be used to form the next step
  Hessian Eigenvalues:
     0.124658    0.199353    0.200650    0.236574    0.247211    0.249803
     0.299939    0.324240    0.334626    0.334800    0.398938    0.426126
     0.438547    0.450311    0.464730    0.521300    0.578241

 Minimum search - taking simple RFO step
 Searching for Lamda that Minimizes Along All modes
 Value Taken    Lamda =  -0.00000157
 Step Taken.  Stepsize is  0.002342

                             Maximum     Tolerance    Cnvgd?
         Gradient           0.000545      0.000300      NO
         Displacement       0.001506      0.001200      NO
         Energy change     -0.000007      0.000001      NO


 New Cartesian Coordinates Obtained by Inverse Iteration

 Displacement from previous Coordinates is:  0.005168
 ----------------------------------------------------------------
             Standard Nuclear Orientation (Angstroms)
    I     Atom           X                Y                Z
 ----------------------------------------------------------------
    1      C      -0.0001642242     0.0000000000    -0.0049003544
    2      C      -0.0016235069     0.0000000000     1.3981938027
    3      C       1.2105648744     0.0000000000     2.0995105008
    4      C       2.4236064379     0.0000000000     1.3970437401
    5      C       2.4236122367     0.0000000000    -0.0070173367
    6      C       1.2108983429     0.0000000000    -0.7148523884
    7      Cl     -1.5238635730     0.0000000000    -0.8423698235
    8      Cl     -1.5096736097     0.0000000000     2.2604730751
    9      Br      1.2067700091     0.0000000000     3.9980794550
   10      Cl      3.9240307257     0.0000000000     2.2743324362
   11      Br      4.0904157865     0.0000000000    -0.9216386495
   12      I       1.1879588612     0.0000000000    -2.8409444572
 ----------------------------------------------------------------
 Nuclear Repulsion Energy =        2603.98923558 hartrees
 There are      105 alpha and      105 beta electrons
 Applying Cartesian multipole field
    Component          Value
    ---------          -----
     (2,0,0)        1.00000E-11
     (0,2,0)        2.00000E-11
     (0,0,2)       -3.00000E-11
 Nucleus-field energy     =    -0.0000000940 hartrees
 Requested basis set is 6-311++G(d,p)
 There are 137 shells and 380 basis functions
 A cutoff of  1.0D-11 yielded   6131 shell pairs
 There are     53160 function pairs (     58479 Cartesian)
 Smallest overlap matrix eigenvalue = 3.72E-07

 Q-Chem warning in module stvman/mkSTV.C, line 318:

 Overlap eigenvalue is smaller than square root of threshold
 Use THRESH >= 12 to get rid of this warning

 Linear dependence detected in AO basis
 Tighter screening thresholds may be required for diffuse basis sets
 Use S2THRESH > 14 and THRESH = 14 in case of SCF convergence issues
 Number of orthogonalized atomic orbitals = 378
 Maximum deviation from orthogonality = 1.255E-10
 Guess MOs from SCF MO coefficient file

 -----------------------------------------------------------------------
  General SCF calculation program by
  Eric Jon Sundstrom, Paul Horn, Yuezhi Mao, Dmitri Zuev, Alec White,
  David Stuck, Shaama M.S., Shane Yost, Joonho Lee, David Small,
  Daniel Levine, Susi Lehtola, Hugh Burton, Evgeny Epifanovsky,
  Bang C. Huynh
 -----------------------------------------------------------------------
 Exchange:     0.2000 Hartree-Fock + 0.0800 Slater + 0.7200 B88
 Correlation:  0.1900 VWN1RPA + 0.8100 LYP
 Using SG-1 standard quadrature grid
 using 4 threads for integral computing
 -------------------------------------------------------
 OpenMP Integral computing Module                
 Release: version 2.0, May 2017, Q-Chem Inc. Pleasanton 
 -------------------------------------------------------
 A restricted SCF calculation will be
 performed using DIIS
 SCF converges when DIIS error is below 1.0e-08
 ---------------------------------------
  Cycle       Energy         DIIS error
 ---------------------------------------
    1  -13677.1314203935      8.32e-06  
    2  -13677.1314215426      2.38e-06  
    3  -13677.1314213508      3.92e-06  
    4  -13677.1314216427      6.97e-07  
    5  -13677.1314216511      1.99e-07  
    6  -13677.1314216523      8.31e-08  
    7  -13677.1314216519      3.12e-08  
    8  -13677.1314216511      8.48e-09  Convergence criterion met
 ---------------------------------------
 SCF time:   CPU 135.66s  wall 36.00s 
 SCF   energy in the final basis set =   -13677.1314216511
 Total energy in the final basis set =   -13677.1314216511

 --------------------------------------------------------------

                    Orbital Energies (a.u.)
 --------------------------------------------------------------

 Alpha MOs
 -- Occupied --
********-482.8590-482.8582-176.3220-165.7259-165.7236-165.7234-101.5844
********-101.5837 -62.5118 -62.5110 -56.3326 -56.3318 -56.3284 -56.3280
-56.3276 -56.3272 -35.8184 -31.3120 -31.3056 -31.3051 -22.9624 -22.9610
-22.9606 -22.9561 -22.9561 -10.2897 -10.2896 -10.2891 -10.2834 -10.2826
-10.2741  -9.4992  -9.4990  -9.4985  -8.7206  -8.7199  -7.2642  -7.2640
 -7.2635  -7.2541  -7.2539  -7.2534  -7.2530  -7.2529  -7.2523  -6.5530
 -6.5522  -6.5390  -6.5384  -6.5379  -6.5373  -6.3678  -4.7809  -4.7654
 -4.7644  -2.6638  -2.6629  -2.6600  -2.6593  -2.6591  -2.6585  -2.6480
 -2.6479  -2.6474  -2.6473  -2.0466  -2.0419  -2.0412  -2.0278  -2.0277
 -0.9667  -0.9247  -0.8969  -0.8673  -0.8480  -0.8151  -0.7691  -0.7472
 -0.6854  -0.6348  -0.6204  -0.5610  -0.5254  -0.4887  -0.4721  -0.4707
 -0.4422  -0.4281  -0.4124  -0.4003  -0.3929  -0.3626  -0.3589  -0.3584
 -0.3450  -0.3448  -0.3216  -0.3211  -0.3030  -0.3029  -0.2709  -0.2692
 -0.2645
 -- Virtual --
 -0.0966  -0.0717  -0.0680  -0.0511  -0.0257  -0.0077  -0.0004   0.0131
  0.0178   0.0244   0.0294   0.0400   0.0444   0.0579   0.0597   0.0654
  0.0672   0.0679   0.0716   0.0772   0.0815   0.0883   0.0933   0.0964
  0.1014   0.1046   0.1055   0.1170   0.1273   0.1371   0.1389   0.1505
  0.1506   0.1563   0.1617   0.1638   0.1689   0.1782   0.1824   0.1872
  0.1915   0.2043   0.2066   0.2112   0.2204   0.2239   0.2263   0.2422
  0.2469   0.2485   0.2617   0.2660   0.2712   0.2800   0.2806   0.2826
  0.2948   0.3464   0.3653   0.3705   0.3881   0.3979   0.3986   0.4147
  0.4163   0.4227   0.4343   0.4349   0.4400   0.4445   0.4504   0.4530
  0.4715   0.4799   0.4850   0.4875   0.4943   0.5071   0.5140   0.5150
  0.5232   0.5399   0.5408   0.5461   0.5492   0.5619   0.5722   0.5778
  0.5789   0.6012   0.6032   0.6077   0.6103   0.6273   0.6749   0.6868
  0.7071   0.7074   0.7258   0.7449   0.7676   0.7735   0.7785   0.8057
  0.8190   0.8207   0.8276   0.8321   0.8334   0.8368   0.8468   0.8527
  0.8535   0.8554   0.8762   0.8964   0.9090   0.9218   0.9315   0.9406
  0.9429   0.9581   0.9682   1.0019   1.0030   1.0401   1.0819   1.0850
  1.1322   1.1470   1.1560   1.2112   1.2341   1.2392   1.2398   1.2519
  1.2666   1.2748   1.2835   1.3517   1.3625   1.4243   1.4434   1.4568
  1.4658   1.4795   1.5601   1.5848   1.6381   1.7234   1.7354   1.7472
  1.7697   1.8175   1.8215   1.8401   1.8410   1.9098   2.0034   2.0206
  2.0292   2.0688   2.1131   2.1338   2.1706   2.2092   2.2269   2.2270
  2.2481   2.2532   2.2570   2.2810   2.2935   2.3069   2.3271   2.3864
  2.4113   2.4526   2.4783   2.5332   2.5655   2.5719   2.6115   2.7136
  2.7246   2.8244   2.8321   2.8416   2.9710   3.0386   3.0552   3.0617
  3.0872   3.1722   3.2074   3.4012   3.4661   3.6435   3.8184   3.8601
  3.9539   3.9852   3.9910   4.0054   4.0097   4.0467   4.0638   4.0764
  4.0867   4.1347   4.2380   4.2451   4.2776   4.4013   4.4059   4.5075
  4.7914   6.0224   6.1147   6.1514   6.7246   6.7760   7.5454   7.5592
  7.6544   7.6741   7.7282   7.7481   9.7197   9.7825   9.8027  23.1823
 23.7589  23.7631  23.9044  23.9200  23.9868  25.7736  25.8150  25.8613
 26.1027  26.1482  26.2397  26.5032  26.6275  26.7818  27.9191  28.3565
 28.4183  28.4286  28.5246  28.5520  28.5520  28.6161  28.7230  47.9819
 48.0261 127.8938 127.9488 127.9690 151.7028 215.7059 215.7775 215.8017
289.7415 289.7558 289.8538 289.8697 289.9565 289.96981020.79391020.8499
********
 --------------------------------------------------------------

          Ground-State Mulliken Net Atomic Charges

     Atom                 Charge (a.u.)
  ----------------------------------------
      1 C                    -0.044972
      2 C                    -0.380888
      3 C                    -0.136544
      4 C                    -0.070145
      5 C                    -0.438295
      6 C                    -0.344148
      7 Cl                    0.655017
      8 Cl                    0.573059
      9 Br                   -0.217870
     10 Cl                    0.548483
     11 Br                   -0.250328
     12 I                     0.106632
  ----------------------------------------
  Sum of atomic charges =     0.000000

 -----------------------------------------------------------------
                    Cartesian Multipole Moments
 -----------------------------------------------------------------
    Charge (ESU x 10^10)
                -0.0000
    Dipole Moment (Debye)
         X       0.1806      Y      -0.0000      Z      -0.3642
       Tot       0.4066
    Quadrupole Moments (Debye-Ang)
        XX    -134.9248     XY      -0.0000     YY    -137.7055
        XZ      -1.0993     YZ      -0.0000     ZZ    -130.6850
    Octopole Moments (Debye-Ang^2)
       XXX    -536.2841    XXY      -0.0000    XYY    -184.6926
       YYY      -0.0000    XXZ     -50.3387    XYZ      -0.0000
       YYZ     -45.2403    XZZ    -174.6955    YZZ      -0.0000
       ZZZ    -140.6615
    Hexadecapole Moments (Debye-Ang^3)
      XXXX   -4202.9564   XXXY      -0.0000   XXYY    -774.7327
      XYYY      -0.0000   YYYY    -169.1080   XXXZ    -143.2710
      XXYZ      -0.0000   XYYZ     -36.7349   YYYZ      -0.0000
      XXZZ   -1433.6524   XYZZ      -0.0000   YYZZ    -793.2849
      XZZZ    -118.7970   YZZZ      -0.0000   ZZZZ   -4174.2768
 -----------------------------------------------------------------
 Calculating analytic gradient of the SCF energy
 Gradient of SCF Energy
            1           2           3           4           5           6
    1  -0.0000946   0.0000149  -0.0000192   0.0000819  -0.0000320   0.0000210
    2  -0.0000000  -0.0000000   0.0000000  -0.0000000   0.0000000   0.0000000
    3  -0.0000744   0.0001189  -0.0000612   0.0001142  -0.0000677   0.0000000
            7           8           9          10          11          12
    1   0.0000391   0.0000615  -0.0000001  -0.0000277   0.0000443  -0.0000892
    2   0.0000000   0.0000000   0.0000000   0.0000000   0.0000000   0.0000000
    3  -0.0000118   0.0000954   0.0000181  -0.0000073  -0.0000446  -0.0000798
 Max gradient component =       1.189E-04
 RMS gradient           =       5.076E-05
 Gradient time:  CPU 75.87 s  wall 19.06 s
 Geometry Optimization Parameters
   NAtoms,    NIC,     NZ,  NCons,   NDum,   NFix, NCnnct, MaxDiis
       12      78      12       0       0       0       0       0

 Cartesian Hessian Update
 Hessian updated using BFGS update


** GEOMETRY OPTIMIZATION IN DELOCALIZED INTERNAL COORDINATES **
   Searching for a Minimum

   Optimization Cycle:   6

                       Coordinates (Angstroms)
     ATOM                X               Y               Z
      1  C        -0.0001642242    0.0000000000   -0.0049003544
      2  C        -0.0016235069    0.0000000000    1.3981938027
      3  C         1.2105648744    0.0000000000    2.0995105008
      4  C         2.4236064379    0.0000000000    1.3970437401
      5  C         2.4236122367    0.0000000000   -0.0070173367
      6  C         1.2108983429    0.0000000000   -0.7148523884
      7  Cl       -1.5238635730    0.0000000000   -0.8423698235
      8  Cl       -1.5096736097    0.0000000000    2.2604730751
      9  Br        1.2067700091    0.0000000000    3.9980794550
     10  Cl        3.9240307257    0.0000000000    2.2743324362
     11  Br        4.0904157865    0.0000000000   -0.9216386495
     12  I         1.1879588612    0.0000000000   -2.8409444572
   Point Group: c1    Number of degrees of freedom:    30


   Energy is -13677.131421651

 Hessian updated using BFGS update

 18 Hessian modes will be used to form the next step
  Hessian Eigenvalues:
     0.132851    0.200225    0.202580    0.225534    0.248928    0.249828
     0.264488    0.290455    0.334318    0.334679    0.366461    0.414501
     0.429797    0.435550    0.464554    0.488918    0.554114    0.582496

 Minimum search - taking simple RFO step
 Searching for Lamda that Minimizes Along All modes
 Value Taken    Lamda =   0.00000000
 Step Taken.  Stepsize is  0.001000

                             Maximum     Tolerance    Cnvgd?
         Gradient           0.000225      0.000300     YES
         Displacement       0.000545      0.001200     YES
         Energy change     -0.000000      0.000001     YES


                       Distance Matrix (Angstroms)
             C (  1)   C (  2)   C (  3)   C (  4)   C (  5)   C (  6)
   C (  2)  1.403095
   C (  3)  2.427841  1.400445
   C (  4)  2.800020  2.425230  1.401759
   C (  5)  2.423777  2.802925  2.430832  1.404061
   C (  6)  1.403818  2.436221  2.814363  2.435316  1.404174
   Cl(  7)  1.738682  2.708753  4.016436  4.538446  4.034895  2.737733
   Cl(  8)  2.722230  1.737165  2.724997  4.026935  4.540072  4.031634
   Br(  9)  4.180973  2.866988  1.898573  2.871598  4.185870  4.712934
   Cl( 10)  4.538084  4.022236  2.719092  1.738076  2.730533  4.036869
   Br( 11)  4.192047  4.703872  4.173833  2.855616  1.901254  2.886933
   I ( 12)  3.074863  4.402885  4.940507  4.414450  3.091599  2.126216
             Cl(  7)   Cl(  8)   Br(  9)   Cl( 10)   Br( 11)
   Cl(  8)  3.102875
   Br(  9)  5.557545  3.224646
   Cl( 10)  6.276415  5.433722  3.217889
   Br( 11)  5.614839  6.441028  5.702547  3.200299
   I ( 12)  3.368721  5.770761  6.839050  5.801047  3.479654

 Final energy is   -13677.131421651133     


 ******************************
 **  OPTIMIZATION CONVERGED  **
 ******************************

                       Coordinates (Angstroms)
     ATOM                X               Y               Z
      1  C        -0.0001642242    0.0000000000   -0.0049003544
      2  C        -0.0016235069    0.0000000000    1.3981938027
      3  C         1.2105648744    0.0000000000    2.0995105008
      4  C         2.4236064379    0.0000000000    1.3970437401
      5  C         2.4236122367    0.0000000000   -0.0070173367
      6  C         1.2108983429    0.0000000000   -0.7148523884
      7  Cl       -1.5238635730    0.0000000000   -0.8423698235
      8  Cl       -1.5096736097    0.0000000000    2.2604730751
      9  Br        1.2067700091    0.0000000000    3.9980794550
     10  Cl        3.9240307257    0.0000000000    2.2743324362
     11  Br        4.0904157865    0.0000000000   -0.9216386495
     12  I         1.1879588612    0.0000000000   -2.8409444572

Z-matrix Print:
$molecule
0 1
I 
C  1 2.126216
C  2 1.403818 1 119.761619
C  3 1.403095 2 120.439378 1 -180.000000 0
C  4 1.400445 3 119.992119 2 -0.000000 0
C  5 1.401759 4 119.873357 3 -0.000000 0
C  6 1.404061 5 120.075170 4 -0.000000 0
Cl 4 1.737165 3 119.819831 2 -180.000000 0
Cl 6 1.738076 5 119.610507 4 -180.000000 0
Cl 3 1.738682 2 120.825737 1 -0.000000 0
Br 5 1.898573 4 119.937186 3 -180.000000 0
Br 7 1.901254 6 118.755034 5 -180.000000 0
$end


 --------------------------------------------------------------

                    Orbital Energies (a.u.)
 --------------------------------------------------------------

 Alpha MOs
 -- Occupied --
********-482.8590-482.8582-176.3220-165.7259-165.7236-165.7234-101.5844
********-101.5837 -62.5118 -62.5110 -56.3326 -56.3318 -56.3284 -56.3280
-56.3276 -56.3272 -35.8184 -31.3120 -31.3056 -31.3051 -22.9624 -22.9610
-22.9606 -22.9561 -22.9561 -10.2897 -10.2896 -10.2891 -10.2834 -10.2826
-10.2741  -9.4992  -9.4990  -9.4985  -8.7206  -8.7199  -7.2642  -7.2640
 -7.2635  -7.2541  -7.2539  -7.2534  -7.2530  -7.2529  -7.2523  -6.5530
 -6.5522  -6.5390  -6.5384  -6.5379  -6.5373  -6.3678  -4.7809  -4.7654
 -4.7644  -2.6638  -2.6629  -2.6600  -2.6593  -2.6591  -2.6585  -2.6480
 -2.6479  -2.6474  -2.6473  -2.0466  -2.0419  -2.0412  -2.0278  -2.0277
 -0.9667  -0.9247  -0.8969  -0.8673  -0.8480  -0.8151  -0.7691  -0.7472
 -0.6854  -0.6348  -0.6204  -0.5610  -0.5254  -0.4887  -0.4721  -0.4707
 -0.4422  -0.4281  -0.4124  -0.4003  -0.3929  -0.3626  -0.3589  -0.3584
 -0.3450  -0.3448  -0.3216  -0.3211  -0.3030  -0.3029  -0.2709  -0.2692
 -0.2645
 -- Virtual --
 -0.0966  -0.0717  -0.0680  -0.0511  -0.0257  -0.0077  -0.0004   0.0131
  0.0178   0.0244   0.0294   0.0400   0.0444   0.0579   0.0597   0.0654
  0.0672   0.0679   0.0716   0.0772   0.0815   0.0883   0.0933   0.0964
  0.1014   0.1046   0.1055   0.1170   0.1273   0.1371   0.1389   0.1505
  0.1506   0.1563   0.1617   0.1638   0.1689   0.1782   0.1824   0.1872
  0.1915   0.2043   0.2066   0.2112   0.2204   0.2239   0.2263   0.2422
  0.2469   0.2485   0.2617   0.2660   0.2712   0.2800   0.2806   0.2826
  0.2948   0.3464   0.3653   0.3705   0.3881   0.3979   0.3986   0.4147
  0.4163   0.4227   0.4343   0.4349   0.4400   0.4445   0.4504   0.4530
  0.4715   0.4799   0.4850   0.4875   0.4943   0.5071   0.5140   0.5150
  0.5232   0.5399   0.5408   0.5461   0.5492   0.5619   0.5722   0.5778
  0.5789   0.6012   0.6032   0.6077   0.6103   0.6273   0.6749   0.6868
  0.7071   0.7074   0.7258   0.7449   0.7676   0.7735   0.7785   0.8057
  0.8190   0.8207   0.8276   0.8321   0.8334   0.8368   0.8468   0.8527
  0.8535   0.8554   0.8762   0.8964   0.9090   0.9218   0.9315   0.9406
  0.9429   0.9581   0.9682   1.0019   1.0030   1.0401   1.0819   1.0850
  1.1322   1.1470   1.1560   1.2112   1.2341   1.2392   1.2398   1.2519
  1.2666   1.2748   1.2835   1.3517   1.3625   1.4243   1.4434   1.4568
  1.4658   1.4795   1.5601   1.5848   1.6381   1.7234   1.7354   1.7472
  1.7697   1.8175   1.8215   1.8401   1.8410   1.9098   2.0034   2.0206
  2.0292   2.0688   2.1131   2.1338   2.1706   2.2092   2.2269   2.2270
  2.2481   2.2532   2.2570   2.2810   2.2935   2.3069   2.3271   2.3864
  2.4113   2.4526   2.4783   2.5332   2.5655   2.5719   2.6115   2.7136
  2.7246   2.8244   2.8321   2.8416   2.9710   3.0386   3.0552   3.0617
  3.0872   3.1722   3.2074   3.4012   3.4661   3.6435   3.8184   3.8601
  3.9539   3.9852   3.9910   4.0054   4.0097   4.0467   4.0638   4.0764
  4.0867   4.1347   4.2380   4.2451   4.2776   4.4013   4.4059   4.5075
  4.7914   6.0224   6.1147   6.1514   6.7246   6.7760   7.5454   7.5592
  7.6544   7.6741   7.7282   7.7481   9.7197   9.7825   9.8027  23.1823
 23.7589  23.7631  23.9044  23.9200  23.9868  25.7736  25.8150  25.8613
 26.1027  26.1482  26.2397  26.5032  26.6275  26.7818  27.9191  28.3565
 28.4183  28.4286  28.5246  28.5520  28.5520  28.6161  28.7230  47.9819
 48.0261 127.8938 127.9488 127.9690 151.7028 215.7059 215.7775 215.8017
289.7415 289.7558 289.8538 289.8697 289.9565 289.96981020.79391020.8499
********
 --------------------------------------------------------------

          Ground-State Mulliken Net Atomic Charges

     Atom                 Charge (a.u.)
  ----------------------------------------
      1 C                    -0.044972
      2 C                    -0.380888
      3 C                    -0.136544
      4 C                    -0.070145
      5 C                    -0.438295
      6 C                    -0.344148
      7 Cl                    0.655017
      8 Cl                    0.573059
      9 Br                   -0.217870
     10 Cl                    0.548483
     11 Br                   -0.250328
     12 I                     0.106632
  ----------------------------------------
  Sum of atomic charges =     0.000000

 -----------------------------------------------------------------
                    Cartesian Multipole Moments
 -----------------------------------------------------------------
    Charge (ESU x 10^10)
                -0.0000
    Dipole Moment (Debye)
         X       0.1806      Y      -0.0000      Z      -0.3642
       Tot       0.4066
    Quadrupole Moments (Debye-Ang)
        XX    -134.9248     XY      -0.0000     YY    -137.7055
        XZ      -1.0993     YZ      -0.0000     ZZ    -130.6850
    Octopole Moments (Debye-Ang^2)
       XXX    -536.2841    XXY      -0.0000    XYY    -184.6926
       YYY      -0.0000    XXZ     -50.3387    XYZ      -0.0000
       YYZ     -45.2403    XZZ    -174.6955    YZZ      -0.0000
       ZZZ    -140.6615
    Hexadecapole Moments (Debye-Ang^3)
      XXXX   -4202.9564   XXXY      -0.0000   XXYY    -774.7327
      XYYY      -0.0000   YYYY    -169.1080   XXXZ    -143.2710
      XXYZ      -0.0000   XYYZ     -36.7349   YYYZ      -0.0000
      XXZZ   -1433.6524   XYZZ      -0.0000   YYZZ    -793.2849
      XZZZ    -118.7970   YZZZ      -0.0000   ZZZZ   -4174.2768
 -----------------------------------------------------------------
Archival summary:
1\1\garfield\OPT\ProcedureUnspecified\BasisUnspecified\1r2l36\taweetha\SatNov3023:43:062019SatNov3023:43:062019\0\\#,OPT,ProcedureUnspecified,BasisUnspecified,\\0,1\I\C,1,2.12622\C,2,1.40382,1,119.762\C,3,1.40309,2,120.439,1,-180,0\C,4,1.40044,3,119.992,2,-0,0\C,5,1.40176,4,119.873,3,-0,0\C,6,1.40406,5,120.075,4,-0,0\Cl,4,1.73716,3,119.82,2,-180,0\Cl,6,1.73808,5,119.611,4,-180,0\Cl,3,1.73868,2,120.826,1,-0,0\Br,5,1.89857,4,119.937,3,-180,0\Br,7,1.90125,6,118.755,5,-180,0\\\@

 Total job time:  401.66s(wall), 1538.18s(cpu) 
 Sat Nov 30 23:43:06 2019

        *************************************************************
        *                                                           *
        *  Thank you very much for using Q-Chem.  Have a nice day.  *
        *                                                           *
        *************************************************************


 
User input: 2 of 2 
 
                  Welcome to Q-Chem
     A Quantum Leap Into The Future Of Chemistry


 Q-Chem 5.2 (devel), Q-Chem, Inc., Pleasanton, CA (2019)

 Yihan Shao,  Zhengting Gan,  E. Epifanovsky,  A. T. B. Gilbert,  M. Wormit,  
 J. Kussmann,  A. W. Lange,  A. Behn,  Jia Deng,  Xintian Feng,  D. Ghosh,  
 M. Goldey,  P. R. Horn,  L. D. Jacobson,  I. Kaliman,  T. Kus,  A. Landau,  
 Jie Liu,  E. I. Proynov,  R. M. Richard,  R. P. Steele,  E. J. Sundstrom,  
 H. L. Woodcock III,  P. M. Zimmerman,  D. Zuev,  B. Albrecht,  E. Alguire,  
 S. A. Baeppler,  D. Barton,  Z. Benda,  Y. A. Bernard,  E. J. Berquist,  
 K. B. Bravaya,  H. Burton,  D. Casanova,  Chun-Min Chang,  Yunqing Chen,  
 A. Chien,  K. D. Closser,  M. P. Coons,  S. Coriani,  S. Dasgupta,  
 A. L. Dempwolff,  M. Diedenhofen,  Hainam Do,  R. G. Edgar,  Po-Tung Fang,  
 S. Faraji,  S. Fatehi,  Qingguo Feng,  K. D. Fenk,  J. Fosso-Tande,  
 J. Gayvert,  Qinghui Ge,  A. Ghysels,  G. Gidofalvi,  J. Gomes,  
 J. Gonthier,  A. Gunina,  D. Hait,  M. W. D. Hanson-Heine,  
 P. H. P. Harbach,  A. W. Hauser,  M. F. Herbst,  J. E. Herr,  
 E. G. Hohenstein,  Z. C. Holden,  Kerwin Hui,  B. C. Huynh,  T.-C. Jagau,  
 Hyunjun Ji,  B. Kaduk,  K. Khistyaev,  Jaehoon Kim,  P. Klunzinger,  K. Koh,  
 D. Kosenkov,  L. Koulias,  T. Kowalczyk,  C. M. Krauter,  A. Kunitsa,  
 Ka Un Lao,  A. Laurent,  K. V. Lawler,  Joonho Lee,  D. Lefrancois,  
 S. Lehtola,  D. S. Levine,  Yi-Pei Li,  You-Sheng Lin,  Fenglai Liu,  
 E. Livshits,  A. Luenser,  P. Manohar,  E. Mansoor,  S. F. Manzer,  
 Shan-Ping Mao,  Yuezhi Mao,  N. Mardirossian,  A. V. Marenich,  
 T. Markovich,  L. A. Martinez-Martinez,  S. A. Maurer,  N. J. Mayhall,  
 S. C. McKenzie,  J.-M. Mewes,  P. Morgante,  A. F. Morrison,  
 J. W. Mullinax,  K. Nanda,  T. S. Nguyen-Beck,  R. Olivares-Amaya,  
 J. A. Parkhill,  Zheng Pei,  T. M. Perrine,  F. Plasser,  P. Pokhilko,  
 S. Prager,  A. Prociuk,  E. Ramos,  D. R. Rehn,  F. Rob,  M. Scheurer,  
 M. Schneider,  N. Sergueev,  S. M. Sharada,  S. Sharma,  D. W. Small,  
 T. Stauch,  T. Stein,  Yu-Chuan Su,  A. J. W. Thom,  A. Tkatchenko,  
 T. Tsuchimochi,  N. M. Tubman,  L. Vogt,  M. L. Vidal,  O. Vydrov,  
 M. A. Watson,  J. Wenzel,  M. de Wergifosse,  T. A. Wesolowski,  A. White,  
 J. Witte,  A. Yamada,  Jun Yang,  K. Yao,  S. Yeganeh,  S. R. Yost,  
 Zhi-Qiang You,  A. Zech,  Igor Ying Zhang,  Xing Zhang,  Yan Zhao,  
 Ying Zhu,  B. R. Brooks,  G. K. L. Chan,  C. J. Cramer,  M. S. Gordon,  
 W. J. Hehre,  A. Klamt,  M. W. Schmidt,  C. D. Sherrill,  D. G. Truhlar,  
 A. Aspuru-Guzik,  R. Baer,  A. T. Bell,  N. A. Besley,  Jeng-Da Chai,  
 A. E. DePrince, III,  R. A. DiStasio Jr.,  A. Dreuw,  B. D. Dunietz,  
 T. R. Furlani,  Chao-Ping Hsu,  Yousung Jung,  Jing Kong,  D. S. Lambrecht,  
 WanZhen Liang,  C. Ochsenfeld,  V. A. Rassolov,  L. V. Slipchenko,  
 J. E. Subotnik,  T. Van Voorhis,  J. M. Herbert,  A. I. Krylov,  
 P. M. W. Gill,  M. Head-Gordon

 Contributors to earlier versions of Q-Chem not listed above: 
 R. D. Adamson,  B. Austin,  J. Baker,  G. J. O. Beran,  K. Brandhorst,  
 S. T. Brown,  E. F. C. Byrd,  A. K. Chakraborty,  C.-L. Cheng,  
 Siu Hung Chien,  D. M. Chipman,  D. L. Crittenden,  H. Dachsel,  
 R. J. Doerksen,  A. D. Dutoi,  L. Fusti-Molnar,  W. A. Goddard III,  
 A. Golubeva-Zadorozhnaya,  S. R. Gwaltney,  G. Hawkins,  A. Heyden,  
 S. Hirata,  G. Kedziora,  F. J. Keil,  C. Kelley,  Jihan Kim,  R. A. King,  
 R. Z. Khaliullin,  P. P. Korambath,  W. Kurlancheek,  A. M. Lee,  M. S. Lee,  
 S. V. Levchenko,  Ching Yeh Lin,  D. Liotard,  R. C. Lochan,  I. Lotan,  
 P. E. Maslen,  N. Nair,  D. P. O'Neill,  D. Neuhauser,  E. Neuscamman,  
 C. M. Oana,  R. Olson,  B. Peters,  R. Peverati,  P. A. Pieniazek,  
 Y. M. Rhee,  J. Ritchie,  M. A. Rohrdanz,  E. Rosta,  N. J. Russ,  
 H. F. Schaefer III,  N. E. Schultz,  N. Shenvi,  A. C. Simmonett,  A. Sodt,  
 D. Stuck,  K. S. Thanthiriwatte,  V. Vanovschi,  Tao Wang,  A. Warshel,  
 C. F. Williams,  Q. Wu,  X. Xu,  W. Zhang

 Please cite Q-Chem as follows:
 Y. Shao et al., Mol. Phys. 113, 184-215 (2015)
 DOI: 10.1080/00268976.2014.952696

 Q-Chem 5.2.1 for Intel X86 EM64T Linux

 Parts of Q-Chem use Armadillo 8.300.2 (Tropical Shenanigans).
 http://arma.sourceforge.net/

 Q-Chem begins on Sat Nov 30 23:43:07 2019  

Host: 
0

     Scratch files written to /scratch/taweetham/qchem935//
NAlpha2: 210
NElect   210
Mult     1
The previous job contains 0 fragments, simply inherited here

Checking the input file for inconsistencies... 	...done.

--------------------------------------------------------------
User input:
--------------------------------------------------------------

$MOLECULE
READ
$END

$REM
   JOB_TYPE 	FREQUENCY
   BASIS 	6-311++G**
   METHOD	B3LYP	
$END


--------------------------------------------------------------
 ----------------------------------------------------------------
             Standard Nuclear Orientation (Angstroms)
    I     Atom           X                Y                Z
 ----------------------------------------------------------------
    1      C       0.0579030254    -1.4776774133     0.0000000000
    2      C      -1.3369889743    -1.3261793856     0.0000000000
    3      C      -1.9019880894    -0.0447654078     0.0000000000
    4      C      -1.0714760806     1.0844729143     0.0000000000
    5      C       0.3242186353     0.9314246621    -0.0000000000
    6      C       0.8956399751    -0.3512222500    -0.0000000000
    7      Cl      0.7242863428    -3.0835877755    -0.0000000000
    8      Cl     -2.3585194675    -2.7312473938     0.0000000000
    9      Br     -3.7896568812     0.1584217168     0.0000000000
   10      Cl     -1.7799785067     2.6715875327     0.0000000000
   11      Br      1.4150846655     2.4885943779    -0.0000000000
   12      I       3.0065617798    -0.6057862681    -0.0000000000
 ----------------------------------------------------------------
 Molecular Point Group                 Cs    NOp =  2
 Largest Abelian Subgroup              Cs    NOp =  2
 Nuclear Repulsion Energy =        2603.98923558 hartrees
 There are      105 alpha and      105 beta electrons
 Requested basis set is 6-311++G(d,p)
 There are 137 shells and 380 basis functions

 Total QAlloc Memory Limit   2000 MB
 Mega-Array Size       188 MB
 MEM_STATIC part       192 MB

                       Distance Matrix (Angstroms)
             C (  1)   C (  2)   C (  3)   C (  4)   C (  5)   C (  6)
   C (  2)  1.403095
   C (  3)  2.427841  1.400445
   C (  4)  2.800020  2.425230  1.401759
   C (  5)  2.423777  2.802925  2.430832  1.404061
   C (  6)  1.403818  2.436221  2.814363  2.435316  1.404174
   Cl(  7)  1.738682  2.708753  4.016436  4.538446  4.034895  2.737733
   Cl(  8)  2.722230  1.737165  2.724997  4.026935  4.540072  4.031634
   Br(  9)  4.180973  2.866988  1.898573  2.871598  4.185870  4.712934
   Cl( 10)  4.538084  4.022236  2.719092  1.738076  2.730533  4.036869
   Br( 11)  4.192047  4.703872  4.173833  2.855616  1.901254  2.886933
   I ( 12)  3.074863  4.402885  4.940507  4.414450  3.091599  2.126216
             Cl(  7)   Cl(  8)   Br(  9)   Cl( 10)   Br( 11)
   Cl(  8)  3.102875
   Br(  9)  5.557545  3.224646
   Cl( 10)  6.276415  5.433722  3.217889
   Br( 11)  5.614839  6.441028  5.702547  3.200299
   I ( 12)  3.368721  5.770761  6.839050  5.801047  3.479654

 A cutoff of  1.0D-11 yielded   6131 shell pairs
 There are     53160 function pairs (     58479 Cartesian)
 Smallest overlap matrix eigenvalue = 3.72E-07

 Q-Chem warning in module stvman/mkSTV.C, line 318:

 Overlap eigenvalue is smaller than square root of threshold
 Use THRESH >= 12 to get rid of this warning

 Linear dependence detected in AO basis
 Tighter screening thresholds may be required for diffuse basis sets
 Use S2THRESH > 14 and THRESH = 14 in case of SCF convergence issues
 Number of orthogonalized atomic orbitals = 378
 Maximum deviation from orthogonality = 1.984E-10
 Guess from superposition of atomic densities
 Warning:  Energy on first SCF cycle will be non-variational
 SAD guess density has 210.000000 electrons

 -----------------------------------------------------------------------
  General SCF calculation program by
  Eric Jon Sundstrom, Paul Horn, Yuezhi Mao, Dmitri Zuev, Alec White,
  David Stuck, Shaama M.S., Shane Yost, Joonho Lee, David Small,
  Daniel Levine, Susi Lehtola, Hugh Burton, Evgeny Epifanovsky,
  Bang C. Huynh
 -----------------------------------------------------------------------
 Exchange:     0.2000 Hartree-Fock + 0.0800 Slater + 0.7200 B88
 Correlation:  0.1900 VWN1RPA + 0.8100 LYP
 Using SG-1 standard quadrature grid
 using 4 threads for integral computing
 -------------------------------------------------------
 OpenMP Integral computing Module                
 Release: version 2.0, May 2017, Q-Chem Inc. Pleasanton 
 -------------------------------------------------------
 A restricted SCF calculation will be
 performed using DIIS
 SCF converges when DIIS error is below 1.0e-08
 ---------------------------------------
  Cycle       Energy         DIIS error
 ---------------------------------------
    1  -13679.5694800088      2.94e-02  
    2  -13677.0956825695      1.81e-03  
    3  -13677.0662644278      2.16e-03  
    4  -13677.1180829506      8.01e-04  
    5  -13677.1306179226      1.49e-04  
    6  -13677.1308425316      8.13e-05  
    7  -13677.1309533207      2.48e-05  
    8  -13677.1309636340      4.83e-06  
    9  -13677.1309639570      1.80e-06  
   10  -13677.1309640024      6.91e-07  
   11  -13677.1309640093      2.36e-07  
   12  -13677.1309640107      8.78e-08  
   13  -13677.1309640105      2.32e-08  
   14  -13677.1309640111      3.18e-09  Convergence criterion met
 ---------------------------------------
 SCF time:   CPU 241.15s  wall 63.00s 
 SCF   energy in the final basis set =   -13677.1309640111
 Total energy in the final basis set =   -13677.1309640111

 --------------------------------------------------------------
             Orbital Energies (a.u.) and Symmetries
 --------------------------------------------------------------

 Alpha MOs, Restricted
 -- Occupied --                  
******* -482.86 -482.86 -176.32 -165.73 -165.72 -165.72 -101.58
  1 A'    2 A'    3 A'    4 A'    5 A'    1 A"    6 A'    7 A'                 
-101.58 -101.58  -62.51  -62.51  -56.33  -56.33  -56.33  -56.33
  8 A'    9 A'   10 A'   11 A'   12 A'   13 A'    2 A"   14 A'                 
-56.328 -56.327 -35.818 -31.312 -31.306 -31.305 -22.962 -22.961
  3 A"   15 A'   16 A'   17 A'    4 A"   18 A'   19 A'    5 A"                 
-22.961 -22.956 -22.956 -10.290 -10.290 -10.289 -10.283 -10.283
 20 A'   21 A'    6 A"   22 A'   23 A'   24 A'   25 A'   26 A'                 
-10.274  -9.499  -9.499  -9.498  -8.721  -8.720  -7.264  -7.264
 27 A'   28 A'   29 A'   30 A'   31 A'   32 A'   33 A'   34 A'                 
 -7.264  -7.254  -7.254  -7.253  -7.253  -7.253  -7.252  -6.553
 35 A'    7 A"    8 A"    9 A"   36 A'   37 A'   38 A'   39 A'                 
 -6.552  -6.539  -6.538  -6.538  -6.537  -6.368  -4.781  -4.765
 40 A'   10 A"   11 A"   41 A'   42 A'   43 A'   44 A'   12 A"                 
 -4.764  -2.664  -2.663  -2.660  -2.659  -2.659  -2.659  -2.648
 45 A'   46 A'   47 A'   13 A"   14 A"   48 A'   49 A'   50 A'                 
 -2.648  -2.647  -2.647  -2.047  -2.042  -2.041  -2.028  -2.028
 15 A"   51 A'   16 A"   52 A'   17 A"   53 A'   54 A'   18 A"                 
 -0.967  -0.925  -0.897  -0.867  -0.848  -0.815  -0.769  -0.747
 55 A'   56 A'   57 A'   58 A'   59 A'   60 A'   61 A'   62 A'                 
 -0.685  -0.635  -0.620  -0.561  -0.525  -0.489  -0.472  -0.471
 63 A'   64 A'   65 A'   66 A'   67 A'   68 A'   19 A"   69 A'                 
 -0.442  -0.428  -0.412  -0.400  -0.393  -0.363  -0.359  -0.358
 70 A'   71 A'   20 A"   72 A'   21 A"   73 A'   22 A"   74 A'                 
 -0.345  -0.345  -0.322  -0.321  -0.303  -0.303  -0.271  -0.269
 75 A'   23 A"   76 A'   24 A"   25 A"   77 A'   26 A"   78 A'                 
 -0.264
 27 A"                                                                         
 -- Virtual --                   
 -0.097  -0.072  -0.068  -0.051  -0.026  -0.008  -0.000   0.013
 79 A'   28 A"   29 A"   80 A'   81 A'   82 A'   83 A'   84 A'                 
  0.018   0.024   0.029   0.040   0.044   0.058   0.060   0.066
 85 A'   86 A'   87 A'   30 A"   88 A'   31 A"   89 A'   32 A"                 
  0.067   0.068   0.072   0.077   0.081   0.088   0.093   0.096
 90 A'   33 A"   91 A'   92 A'   93 A'   34 A"   94 A'   95 A'                 
  0.101   0.105   0.106   0.117   0.127   0.137   0.139   0.150
 35 A"   96 A'   36 A"   97 A'   98 A'   37 A"   99 A'   38 A"                 
  0.151   0.156   0.162   0.164   0.169   0.178   0.182   0.187
100 A'  101 A'   39 A"  102 A'  103 A'   40 A"  104 A'  105 A'                 
  0.192   0.204   0.207   0.211   0.220   0.224   0.226   0.242
106 A'  107 A'  108 A'  109 A'  110 A'   41 A"  111 A'  112 A'                 
  0.247   0.249   0.261   0.266   0.271   0.280   0.281   0.283
113 A'  114 A'  115 A'  116 A'  117 A'   42 A"  118 A'  119 A'                 
  0.295   0.347   0.365   0.371   0.388   0.398   0.398   0.415
120 A'  121 A'  122 A'  123 A'   43 A"   44 A"  124 A'  125 A'                 
  0.416   0.423   0.434   0.435   0.440   0.444   0.450   0.453
 45 A"  126 A'  127 A'   46 A"  128 A'  129 A'   47 A"   48 A"                 
  0.471   0.480   0.485   0.487   0.495   0.507   0.514   0.515
130 A'   49 A"  131 A'  132 A'  133 A'   50 A"  134 A'  135 A'                 
  0.523   0.540   0.541   0.547   0.549   0.562   0.572   0.578
 51 A"   52 A"  136 A'  137 A'   53 A"   54 A"  138 A'  139 A'                 
  0.579   0.601   0.603   0.608   0.610   0.627   0.675   0.687
 55 A"  140 A'   56 A"   57 A"  141 A'  142 A'   58 A"  143 A'                 
  0.707   0.707   0.726   0.745   0.768   0.773   0.779   0.806
 59 A"  144 A'  145 A'  146 A'  147 A'  148 A'   60 A"  149 A'                 
  0.819   0.821   0.828   0.832   0.833   0.837   0.847   0.853
150 A'  151 A'   61 A"   62 A"  152 A'  153 A'  154 A'  155 A'                 
  0.853   0.855   0.876   0.896   0.909   0.922   0.931   0.941
 63 A"   64 A"  156 A'  157 A'  158 A'  159 A'  160 A'   65 A"                 
  0.943   0.958   0.968   1.002   1.003   1.040   1.082   1.085
161 A'  162 A'  163 A'  164 A'   66 A"  165 A'  166 A'  167 A'                 
  1.132   1.147   1.156   1.211   1.234   1.239   1.240   1.252
168 A'   67 A"  169 A'  170 A'   68 A"   69 A"  171 A'  172 A'                 
  1.267   1.275   1.284   1.352   1.362   1.424   1.443   1.457
 70 A"  173 A'   71 A"  174 A'   72 A"  175 A'  176 A'  177 A'                 
  1.465   1.480   1.560   1.585   1.638   1.723   1.735   1.747
178 A'  179 A'  180 A'  181 A'  182 A'   73 A"   74 A"  183 A'                 
  1.770   1.817   1.821   1.840   1.841   1.910   2.003   2.021
184 A'  185 A'  186 A'   75 A"   76 A"   77 A"   78 A"   79 A"                 
  2.029   2.069   2.113   2.134   2.171   2.209   2.227   2.227
187 A'  188 A'  189 A'  190 A'  191 A'  192 A'   80 A"  193 A'                 
  2.248   2.253   2.257   2.281   2.294   2.307   2.327   2.386
 81 A"   82 A"  194 A'   83 A"  195 A'  196 A'  197 A'  198 A'                 
  2.411   2.453   2.478   2.533   2.566   2.572   2.611   2.714
199 A'  200 A'  201 A'  202 A'  203 A'   84 A"  204 A'   85 A"                 
  2.725   2.824   2.832   2.842   2.971   3.039   3.055   3.062
 86 A"   87 A"   88 A"  205 A'  206 A'   89 A"  207 A'  208 A'                 
  3.087   3.172   3.207   3.401   3.466   3.644   3.818   3.860
209 A'  210 A'  211 A'  212 A'  213 A'  214 A'  215 A'  216 A'                 
  3.954   3.985   3.991   4.006   4.009   4.047   4.064   4.077
 90 A"   91 A"   92 A"  217 A'   93 A"  218 A'   94 A"  219 A'                 
  4.087   4.135   4.238   4.245   4.278   4.401   4.406   4.507
 95 A"  220 A'  221 A'  222 A'  223 A'  224 A'  225 A'  226 A'                 
  4.791   6.022   6.114   6.151   6.725   6.776   7.545   7.559
227 A'   96 A"  228 A'  229 A'  230 A'  231 A'   97 A"   98 A"                 
  7.654   7.674   7.728   7.748   9.720   9.783   9.803  23.182
232 A'  233 A'  234 A'  235 A'  236 A'  237 A'  238 A'  239 A'                 
 23.759  23.763  23.904  23.920  23.987  25.774  25.815  25.862
240 A'  241 A'  242 A'  243 A'  244 A'   99 A"  100 A"  101 A"                 
 26.103  26.148  26.240  26.504  26.628  26.782  27.919  28.356
245 A'  246 A'  247 A'  248 A'  249 A'  250 A'  251 A'  102 A"                 
 28.418  28.429  28.525  28.552  28.552  28.616  28.723  47.982
252 A'  253 A'  103 A"  104 A"  254 A'  255 A'  256 A'  257 A'                 
 48.026 127.894 127.949 127.969 151.703 215.706 215.777 215.802
258 A'  105 A"  259 A'  260 A'  261 A'  262 A'  263 A'  264 A'                 
289.741 289.756 289.854 289.870 289.956 289.9701020.7941020.850
106 A"  107 A"  265 A'  266 A'  267 A'  268 A'  269 A'  270 A'                 
*******
271 A'                                                                         

 Beta MOs, Restricted
 -- Occupied --                  
******* -482.86 -482.86 -176.32 -165.73 -165.72 -165.72 -101.58
  1 A'    2 A'    3 A'    4 A'    5 A'    1 A"    6 A'    7 A'                 
-101.58 -101.58  -62.51  -62.51  -56.33  -56.33  -56.33  -56.33
  8 A'    9 A'   10 A'   11 A'   12 A'   13 A'    2 A"   14 A'                 
-56.328 -56.327 -35.818 -31.312 -31.306 -31.305 -22.962 -22.961
  3 A"   15 A'   16 A'   17 A'    4 A"   18 A'   19 A'    5 A"                 
-22.961 -22.956 -22.956 -10.290 -10.290 -10.289 -10.283 -10.283
 20 A'   21 A'    6 A"   22 A'   23 A'   24 A'   25 A'   26 A'                 
-10.274  -9.499  -9.499  -9.498  -8.721  -8.720  -7.264  -7.264
 27 A'   28 A'   29 A'   30 A'   31 A'   32 A'   33 A'   34 A'                 
 -7.264  -7.254  -7.254  -7.253  -7.253  -7.253  -7.252  -6.553
 35 A'    7 A"    8 A"    9 A"   36 A'   37 A'   38 A'   39 A'                 
 -6.552  -6.539  -6.538  -6.538  -6.537  -6.368  -4.781  -4.765
 40 A'   10 A"   11 A"   41 A'   42 A'   43 A'   44 A'   12 A"                 
 -4.764  -2.664  -2.663  -2.660  -2.659  -2.659  -2.659  -2.648
 45 A'   46 A'   47 A'   13 A"   14 A"   48 A'   49 A'   50 A'                 
 -2.648  -2.647  -2.647  -2.047  -2.042  -2.041  -2.028  -2.028
 15 A"   51 A'   16 A"   52 A'   17 A"   53 A'   54 A'   18 A"                 
 -0.967  -0.925  -0.897  -0.867  -0.848  -0.815  -0.769  -0.747
 55 A'   56 A'   57 A'   58 A'   59 A'   60 A'   61 A'   62 A'                 
 -0.685  -0.635  -0.620  -0.561  -0.525  -0.489  -0.472  -0.471
 63 A'   64 A'   65 A'   66 A'   67 A'   68 A'   19 A"   69 A'                 
 -0.442  -0.428  -0.412  -0.400  -0.393  -0.363  -0.359  -0.358
 70 A'   71 A'   20 A"   72 A'   21 A"   73 A'   22 A"   74 A'                 
 -0.345  -0.345  -0.322  -0.321  -0.303  -0.303  -0.271  -0.269
 75 A'   23 A"   76 A'   24 A"   25 A"   77 A'   26 A"   78 A'                 
 -0.264
 27 A"                                                                         
 -- Virtual --                   
 -0.097  -0.072  -0.068  -0.051  -0.026  -0.008  -0.000   0.013
 79 A'   28 A"   29 A"   80 A'   81 A'   82 A'   83 A'   84 A'                 
  0.018   0.024   0.029   0.040   0.044   0.058   0.060   0.066
 85 A'   86 A'   87 A'   30 A"   88 A'   31 A"   89 A'   32 A"                 
  0.067   0.068   0.072   0.077   0.081   0.088   0.093   0.096
 90 A'   33 A"   91 A'   92 A'   93 A'   34 A"   94 A'   95 A'                 
  0.101   0.105   0.106   0.117   0.127   0.137   0.139   0.150
 35 A"   96 A'   36 A"   97 A'   98 A'   37 A"   99 A'   38 A"                 
  0.151   0.156   0.162   0.164   0.169   0.178   0.182   0.187
100 A'  101 A'   39 A"  102 A'  103 A'   40 A"  104 A'  105 A'                 
  0.192   0.204   0.207   0.211   0.220   0.224   0.226   0.242
106 A'  107 A'  108 A'  109 A'  110 A'   41 A"  111 A'  112 A'                 
  0.247   0.249   0.261   0.266   0.271   0.280   0.281   0.283
113 A'  114 A'  115 A'  116 A'  117 A'   42 A"  118 A'  119 A'                 
  0.295   0.347   0.365   0.371   0.388   0.398   0.398   0.415
120 A'  121 A'  122 A'  123 A'   43 A"   44 A"  124 A'  125 A'                 
  0.416   0.423   0.434   0.435   0.440   0.444   0.450   0.453
 45 A"  126 A'  127 A'   46 A"  128 A'  129 A'   47 A"   48 A"                 
  0.471   0.480   0.485   0.487   0.495   0.507   0.514   0.515
130 A'   49 A"  131 A'  132 A'  133 A'   50 A"  134 A'  135 A'                 
  0.523   0.540   0.541   0.547   0.549   0.562   0.572   0.578
 51 A"   52 A"  136 A'  137 A'   53 A"   54 A"  138 A'  139 A'                 
  0.579   0.601   0.603   0.608   0.610   0.627   0.675   0.687
 55 A"  140 A'   56 A"   57 A"  141 A'  142 A'   58 A"  143 A'                 
  0.707   0.707   0.726   0.745   0.768   0.773   0.779   0.806
 59 A"  144 A'  145 A'  146 A'  147 A'  148 A'   60 A"  149 A'                 
  0.819   0.821   0.828   0.832   0.833   0.837   0.847   0.853
150 A'  151 A'   61 A"   62 A"  152 A'  153 A'  154 A'  155 A'                 
  0.853   0.855   0.876   0.896   0.909   0.922   0.931   0.941
 63 A"   64 A"  156 A'  157 A'  158 A'  159 A'  160 A'   65 A"                 
  0.943   0.958   0.968   1.002   1.003   1.040   1.082   1.085
161 A'  162 A'  163 A'  164 A'   66 A"  165 A'  166 A'  167 A'                 
  1.132   1.147   1.156   1.211   1.234   1.239   1.240   1.252
168 A'   67 A"  169 A'  170 A'   68 A"   69 A"  171 A'  172 A'                 
  1.267   1.275   1.284   1.352   1.362   1.424   1.443   1.457
 70 A"  173 A'   71 A"  174 A'   72 A"  175 A'  176 A'  177 A'                 
  1.465   1.480   1.560   1.585   1.638   1.723   1.735   1.747
178 A'  179 A'  180 A'  181 A'  182 A'   73 A"   74 A"  183 A'                 
  1.770   1.817   1.821   1.840   1.841   1.910   2.003   2.021
184 A'  185 A'  186 A'   75 A"   76 A"   77 A"   78 A"   79 A"                 
  2.029   2.069   2.113   2.134   2.171   2.209   2.227   2.227
187 A'  188 A'  189 A'  190 A'  191 A'  192 A'   80 A"  193 A'                 
  2.248   2.253   2.257   2.281   2.294   2.307   2.327   2.386
 81 A"   82 A"  194 A'   83 A"  195 A'  196 A'  197 A'  198 A'                 
  2.411   2.453   2.478   2.533   2.566   2.572   2.611   2.714
199 A'  200 A'  201 A'  202 A'  203 A'   84 A"  204 A'   85 A"                 
  2.725   2.824   2.832   2.842   2.971   3.039   3.055   3.062
 86 A"   87 A"   88 A"  205 A'  206 A'   89 A"  207 A'  208 A'                 
  3.087   3.172   3.207   3.401   3.466   3.644   3.818   3.860
209 A'  210 A'  211 A'  212 A'  213 A'  214 A'  215 A'  216 A'                 
  3.954   3.985   3.991   4.006   4.009   4.047   4.064   4.077
 90 A"   91 A"   92 A"  217 A'   93 A"  218 A'   94 A"  219 A'                 
  4.087   4.135   4.238   4.245   4.278   4.401   4.406   4.507
 95 A"  220 A'  221 A'  222 A'  223 A'  224 A'  225 A'  226 A'                 
  4.791   6.022   6.114   6.151   6.725   6.776   7.545   7.559
227 A'   96 A"  228 A'  229 A'  230 A'  231 A'   97 A"   98 A"                 
  7.654   7.674   7.728   7.748   9.720   9.783   9.803  23.182
232 A'  233 A'  234 A'  235 A'  236 A'  237 A'  238 A'  239 A'                 
 23.759  23.763  23.904  23.920  23.987  25.774  25.815  25.862
240 A'  241 A'  242 A'  243 A'  244 A'   99 A"  100 A"  101 A"                 
 26.103  26.148  26.240  26.504  26.628  26.782  27.919  28.356
245 A'  246 A'  247 A'  248 A'  249 A'  250 A'  251 A'  102 A"                 
 28.418  28.429  28.525  28.552  28.552  28.616  28.723  47.982
252 A'  253 A'  103 A"  104 A"  254 A'  255 A'  256 A'  257 A'                 
 48.026 127.894 127.949 127.969 151.703 215.706 215.777 215.802
258 A'  105 A"  259 A'  260 A'  261 A'  262 A'  263 A'  264 A'                 
289.741 289.756 289.854 289.870 289.956 289.9701020.7941020.850
106 A"  107 A"  265 A'  266 A'  267 A'  268 A'  269 A'  270 A'                 
*******
271 A'                                                                         
 --------------------------------------------------------------

          Ground-State Mulliken Net Atomic Charges

     Atom                 Charge (a.u.)
  ----------------------------------------
      1 C                    -0.027664
      2 C                    -0.379288
      3 C                    -0.129191
      4 C                    -0.081133
      5 C                    -0.430477
      6 C                    -0.361865
      7 Cl                    0.652704
      8 Cl                    0.572024
      9 Br                   -0.219960
     10 Cl                    0.547812
     11 Br                   -0.251776
     12 I                     0.108814
  ----------------------------------------
  Sum of atomic charges =     0.000000

 -----------------------------------------------------------------
                    Cartesian Multipole Moments
 -----------------------------------------------------------------
    Charge (ESU x 10^10)
                -0.0000
    Dipole Moment (Debye)
         X       0.3831      Y       0.1390      Z       0.0000
       Tot       0.4076
    Quadrupole Moments (Debye-Ang)
        XX    -130.4574     XY       0.0556     YY    -135.5319
        XZ      -0.0000     YZ       0.0000     ZZ    -137.7036
    Octopole Moments (Debye-Ang^2)
       XXX      62.1039    XXY      14.5615    XYY      21.3900
       YYY      50.1505    XXZ       0.0000    XYZ       0.0000
       YYZ      -0.0000    XZZ      17.5356    YZZ      14.8606
       ZZZ       0.0000
    Hexadecapole Moments (Debye-Ang^3)
      XXXX   -4110.1293   XXXY     -16.6023   XXYY   -1181.5605
      XYYY      23.7269   YYYY   -2791.8641   XXXZ      -0.0000
      XXYZ       0.0000   XYYZ      -0.0000   YYYZ       0.0000
      XXZZ    -782.8195   XYZZ       1.9750   YYZZ    -526.4232
      XZZZ       0.0000   YZZZ       0.0000   ZZZZ    -169.0994
 -----------------------------------------------------------------
 Calculating MO derivatives via CPSCF
    1     0    39    0.0195515  
    2     0    39    0.0076557  
    3     0    39    0.0015091  
    4     0    39    0.0001901  
    5    20    19    0.0000255  
    6    38     1    0.0000016  
    7    39     0    0.0000001  Converged
 Time for AOints: 264.9 s (CPU) 66.5 s (wall)
 ------------------------------------------------------------------------------
                     AOints        : Timing summary (seconds)
 ------------------------------------------------------------------------------
     job step          cpu (% of tot)      sys (% of tot)     wall (% of tot)
 ------------------------------------------------------------------------------
  AOints            0.2649E+03 ( 8.1)   0.9000E-05 ( 4.3)   0.6654E+02 ( 8.0)
 ------------------------------------------------------------------------------
   Grand Totals     0.3263E+04          0.2070E-03          0.8312E+03
 ------------------------------------------------------------------------------
 Polarizability Matrix (a.u.)
            1           2           3
    1-239.0901583  -0.1697771   0.0000000
    2  -0.1697771-207.2918127   0.0000000
    3   0.0000000   0.0000000 -96.7539081
 Calculating analytic Hessian of the SCF energy

 Direct stationary perturbation theory relativistic correction:

 rels  =     132.920707271339
 relv  =    -448.337284028326
 rel2e =      66.278979615973
 E_rel =    -249.137597141014

 Hessian of the SCF Energy
            1           2           3           4           5           6
    1   0.5694068   0.0347522  -0.0000000  -0.2840009  -0.0116227   0.0000000
    2   0.0347522   0.5079874   0.0000000   0.0527225  -0.0936270  -0.0000000
    3  -0.0000000   0.0000000   0.1052507  -0.0000000  -0.0000000  -0.0523599
    4  -0.2840009   0.0527225  -0.0000000   0.5605900  -0.0442362  -0.0000000
    5  -0.0116227  -0.0936270  -0.0000000  -0.0442362   0.5435310   0.0000000
    6   0.0000000  -0.0000000  -0.0523599  -0.0000000   0.0000000   0.1077145
    7  -0.0152575   0.0275775   0.0000000  -0.1269659   0.1032767  -0.0000000
    8   0.0833417   0.0183273   0.0000000   0.0468802  -0.2629934  -0.0000000
    9   0.0000000  -0.0000000   0.0023661   0.0000000   0.0000000  -0.0518635
   10  -0.0576674  -0.0242254  -0.0000000   0.0594828  -0.0393508   0.0000000
   11  -0.0246801  -0.0111740   0.0000000   0.0143075  -0.0539061   0.0000000
   12  -0.0000000   0.0000000   0.0040850   0.0000000  -0.0000000   0.0009792
   13   0.0578391   0.0138735  -0.0000000  -0.0448248   0.0318525   0.0000000
   14  -0.0383943  -0.0538151  -0.0000000   0.0315803  -0.0228564   0.0000000
   15  -0.0000000  -0.0000000   0.0006844  -0.0000000  -0.0000000   0.0038840
   16  -0.1640023  -0.1189456   0.0000000  -0.0363681  -0.0144660  -0.0000000
   17  -0.0682613  -0.2144300  -0.0000000  -0.0697144   0.0386175  -0.0000000
   18  -0.0000000   0.0000000  -0.0491593   0.0000000  -0.0000000   0.0028977
   19  -0.0553078   0.0420763   0.0000000  -0.0165750   0.0333134  -0.0000000
   20   0.0444018  -0.1394141   0.0000000   0.0128023  -0.0239497  -0.0000000
   21  -0.0000000  -0.0000000  -0.0216248   0.0000000   0.0000000   0.0035042
   22  -0.0259437  -0.0315312   0.0000000  -0.0824893  -0.0601733  -0.0000000
   23  -0.0120052  -0.0129357  -0.0000000  -0.0607174  -0.1217881   0.0000000
   24   0.0000000   0.0000000   0.0033135   0.0000000  -0.0000000  -0.0231613
   25   0.0036692   0.0017760   0.0000000  -0.0301179   0.0060750   0.0000000
   26  -0.0009993  -0.0026746   0.0000000   0.0214511  -0.0028230   0.0000000
   27   0.0000000   0.0000000   0.0032663   0.0000000  -0.0000000   0.0028427
   28   0.0001634   0.0000584   0.0000000  -0.0014374  -0.0015129   0.0000000
   29   0.0004119   0.0000712   0.0000000  -0.0043740   0.0015605  -0.0000000
   30   0.0000000  -0.0000000  -0.0011619   0.0000000   0.0000000   0.0039238
   31   0.0003568   0.0015915  -0.0000000  -0.0000624  -0.0001234   0.0000000
   32   0.0037299   0.0000065   0.0000000  -0.0001465  -0.0002543  -0.0000000
   33   0.0000000  -0.0000000   0.0035295  -0.0000000   0.0000000  -0.0009975
   34  -0.0292569   0.0002738   0.0000000   0.0027686  -0.0030318   0.0000000
   35  -0.0106755   0.0016774   0.0000000  -0.0005552  -0.0015113  -0.0000000
   36   0.0000000  -0.0000000   0.0018103  -0.0000000   0.0000000   0.0026362
            7           8           9          10          11          12
    1  -0.0152575   0.0833417   0.0000000  -0.0576674  -0.0246801  -0.0000000
    2   0.0275775   0.0183273  -0.0000000  -0.0242254  -0.0111740   0.0000000
    3   0.0000000   0.0000000   0.0023661  -0.0000000   0.0000000   0.0040850
    4  -0.1269659   0.0468802   0.0000000   0.0594828   0.0143075   0.0000000
    5   0.1032767  -0.2629934   0.0000000  -0.0393508  -0.0539061  -0.0000000
    6  -0.0000000  -0.0000000  -0.0518635   0.0000000   0.0000000   0.0009792
    7   0.4920294   0.0095159  -0.0000000  -0.1632012  -0.1239779   0.0000000
    8   0.0095159   0.5965129  -0.0000000  -0.0666141  -0.2211716   0.0000000
    9  -0.0000000  -0.0000000   0.1017445   0.0000000  -0.0000000  -0.0527505
   10  -0.1632012  -0.0666141   0.0000000   0.5682901   0.0355004  -0.0000000
   11  -0.1239779  -0.2211716  -0.0000000   0.0355004   0.5148107  -0.0000000
   12   0.0000000   0.0000000  -0.0527505  -0.0000000  -0.0000000   0.1088150
   13  -0.0372361  -0.0703096   0.0000000  -0.2816521   0.0490586   0.0000000
   14  -0.0142931   0.0391827   0.0000000  -0.0095228  -0.0926253   0.0000000
   15   0.0000000   0.0000000   0.0040428  -0.0000000   0.0000000  -0.0532200
   16  -0.0010429  -0.0073606  -0.0000000  -0.0149144   0.0269037  -0.0000000
   17  -0.0072360  -0.0643368  -0.0000000   0.0806621   0.0173359   0.0000000
   18   0.0000000   0.0000000   0.0030059  -0.0000000   0.0000000   0.0035872
   19  -0.0028286  -0.0033133  -0.0000000   0.0003701   0.0001525   0.0000000
   20  -0.0000613   0.0030073   0.0000000   0.0000133  -0.0001660   0.0000000
   21  -0.0000000  -0.0000000   0.0038702  -0.0000000  -0.0000000  -0.0011992
   22  -0.0003474  -0.0038334   0.0000000  -0.0001465   0.0018474   0.0000000
   23  -0.0234377  -0.0375880   0.0000000   0.0046078   0.0001884  -0.0000000
   24   0.0000000   0.0000000   0.0032773   0.0000000   0.0000000   0.0039879
   25  -0.1462765   0.0131779  -0.0000000  -0.0342680   0.0008680  -0.0000000
   26   0.0131102  -0.0307600   0.0000000  -0.0143050   0.0016352  -0.0000000
   27  -0.0000000   0.0000000  -0.0196030   0.0000000   0.0000000   0.0028742
   28   0.0035170  -0.0053242  -0.0000000  -0.0574116   0.0453149  -0.0000000
   29   0.0146534  -0.0421094  -0.0000000   0.0449390  -0.1404283  -0.0000000
   30   0.0000000  -0.0000000   0.0034529   0.0000000   0.0000000  -0.0227498
   31  -0.0017331   0.0037510  -0.0000000  -0.0218670  -0.0270664  -0.0000000
   32   0.0008437   0.0023005   0.0000000  -0.0113535  -0.0124500   0.0000000
   33   0.0000000  -0.0000000   0.0031701   0.0000000   0.0000000   0.0030401
   34  -0.0006562   0.0000899  -0.0000000   0.0029845   0.0017698  -0.0000000
   35   0.0000294  -0.0003699   0.0000000  -0.0003531  -0.0020491  -0.0000000
   36   0.0000000  -0.0000000  -0.0007128  -0.0000000   0.0000000   0.0025509
           13          14          15          16          17          18
    1   0.0578391  -0.0383943  -0.0000000  -0.1640023  -0.0682613  -0.0000000
    2   0.0138735  -0.0538151  -0.0000000  -0.1189456  -0.2144300   0.0000000
    3  -0.0000000  -0.0000000   0.0006844   0.0000000  -0.0000000  -0.0491593
    4  -0.0448248   0.0315803  -0.0000000  -0.0363681  -0.0697144   0.0000000
    5   0.0318525  -0.0228564  -0.0000000  -0.0144660   0.0386175  -0.0000000
    6   0.0000000   0.0000000   0.0038840  -0.0000000  -0.0000000   0.0028977
    7  -0.0372361  -0.0142931   0.0000000  -0.0010429  -0.0072360   0.0000000
    8  -0.0703096   0.0391827   0.0000000  -0.0073606  -0.0643368   0.0000000
    9   0.0000000   0.0000000   0.0040428  -0.0000000  -0.0000000   0.0030059
   10  -0.2816521  -0.0095228  -0.0000000  -0.0149144   0.0806621  -0.0000000
   11   0.0490586  -0.0926253   0.0000000   0.0269037   0.0173359   0.0000000
   12   0.0000000   0.0000000  -0.0532200  -0.0000000   0.0000000   0.0035872
   13   0.5364051  -0.0481293  -0.0000000  -0.1246639   0.0510758  -0.0000000
   14  -0.0481293   0.5109767  -0.0000000   0.0950628  -0.2532354  -0.0000000
   15  -0.0000000  -0.0000000   0.1017873  -0.0000000   0.0000000  -0.0489961
   16  -0.1246639   0.0950628  -0.0000000   0.4032597   0.0205254   0.0000000
   17   0.0510758  -0.2532354   0.0000000   0.0205254   0.5610537   0.0000000
   18  -0.0000000  -0.0000000  -0.0489961   0.0000000   0.0000000   0.0949958
   19  -0.0013808  -0.0012959   0.0000000   0.0045515  -0.0062175   0.0000000
   20  -0.0037175   0.0009217   0.0000000   0.0124562  -0.0410617   0.0000000
   21   0.0000000   0.0000000   0.0041486  -0.0000000   0.0000000   0.0019956
   22  -0.0000168  -0.0002802   0.0000000  -0.0020922   0.0039088  -0.0000000
   23  -0.0005161  -0.0001885  -0.0000000   0.0010030   0.0018939   0.0000000
   24  -0.0000000   0.0000000  -0.0012668   0.0000000  -0.0000000   0.0038883
   25   0.0028261  -0.0031117   0.0000000  -0.0009539  -0.0000056   0.0000000
   26  -0.0004023  -0.0021447   0.0000000   0.0001112  -0.0000483  -0.0000000
   27  -0.0000000  -0.0000000   0.0031046   0.0000000  -0.0000000  -0.0009452
   28  -0.0167025   0.0322742   0.0000000  -0.0029373  -0.0025362   0.0000000
   29   0.0129519  -0.0210708   0.0000000   0.0000896   0.0023681   0.0000000
   30  -0.0000000   0.0000000   0.0033263  -0.0000000   0.0000000   0.0036855
   31  -0.0662853  -0.0505705   0.0000000   0.0003731  -0.0039711  -0.0000000
   32  -0.0525831  -0.1024703  -0.0000000  -0.0179392  -0.0316047   0.0000000
   33  -0.0000000   0.0000000  -0.0190709  -0.0000000   0.0000000   0.0016205
   34  -0.0243077   0.0066809   0.0000000  -0.0612086   0.0017701   0.0000000
   35   0.0168471  -0.0026753  -0.0000000   0.0025604  -0.0165515  -0.0000000
   36  -0.0000000  -0.0000000   0.0015759   0.0000000  -0.0000000  -0.0165758
           19          20          21          22          23          24
    1  -0.0553078   0.0444018  -0.0000000  -0.0259437  -0.0120052   0.0000000
    2   0.0420763  -0.1394141  -0.0000000  -0.0315312  -0.0129357   0.0000000
    3   0.0000000   0.0000000  -0.0216248   0.0000000  -0.0000000   0.0033135
    4  -0.0165750   0.0128023   0.0000000  -0.0824893  -0.0607174   0.0000000
    5   0.0333134  -0.0239497   0.0000000  -0.0601733  -0.1217881  -0.0000000
    6  -0.0000000  -0.0000000   0.0035042  -0.0000000   0.0000000  -0.0231613
    7  -0.0028286  -0.0000613  -0.0000000  -0.0003474  -0.0234377   0.0000000
    8  -0.0033133   0.0030073  -0.0000000  -0.0038334  -0.0375880   0.0000000
    9  -0.0000000   0.0000000   0.0038702   0.0000000   0.0000000   0.0032773
   10   0.0003701   0.0000133  -0.0000000  -0.0001465   0.0046078   0.0000000
   11   0.0001525  -0.0001660  -0.0000000   0.0018474   0.0001884   0.0000000
   12   0.0000000   0.0000000  -0.0011992   0.0000000  -0.0000000   0.0039879
   13  -0.0013808  -0.0037175   0.0000000  -0.0000168  -0.0005161  -0.0000000
   14  -0.0012959   0.0009217   0.0000000  -0.0002802  -0.0001885   0.0000000
   15   0.0000000   0.0000000   0.0041486   0.0000000  -0.0000000  -0.0012668
   16   0.0045515   0.0124562  -0.0000000  -0.0020922   0.0010030   0.0000000
   17  -0.0062175  -0.0410617   0.0000000   0.0039088   0.0018939  -0.0000000
   18   0.0000000   0.0000000   0.0019956  -0.0000000   0.0000000   0.0038883
   19   0.0879532  -0.0614803   0.0000000  -0.0106154   0.0059355  -0.0000000
   20  -0.0614803   0.2061010   0.0000000  -0.0029987   0.0030929  -0.0000000
   21   0.0000000   0.0000000   0.0094502   0.0000000  -0.0000000  -0.0004929
   22  -0.0106154  -0.0029987   0.0000000   0.1230863   0.0854406  -0.0000000
   23   0.0059355   0.0030929  -0.0000000   0.0854406   0.1780174   0.0000000
   24  -0.0000000  -0.0000000  -0.0004929  -0.0000000   0.0000000   0.0107264
   25  -0.0008245   0.0004782   0.0000000  -0.0005425   0.0010002  -0.0000000
   26   0.0011812  -0.0003557   0.0000000   0.0091191  -0.0080495  -0.0000000
   27  -0.0000000  -0.0000000   0.0001108  -0.0000000   0.0000000  -0.0004778
   28  -0.0002057   0.0007883   0.0000000   0.0003715  -0.0005122   0.0000000
   29   0.0007492  -0.0016486   0.0000000   0.0000999  -0.0016234   0.0000000
   30  -0.0000000  -0.0000000  -0.0000712   0.0000000  -0.0000000   0.0001529
   31   0.0002820   0.0002139   0.0000000  -0.0004444  -0.0007276  -0.0000000
   32  -0.0005099  -0.0011501  -0.0000000  -0.0007501  -0.0009457   0.0000000
   33  -0.0000000   0.0000000   0.0001782   0.0000000  -0.0000000  -0.0000548
   34  -0.0054190  -0.0028963  -0.0000000  -0.0008197  -0.0000711   0.0000000
   35  -0.0105913  -0.0053769  -0.0000000  -0.0008489  -0.0000737   0.0000000
   36  -0.0000000  -0.0000000   0.0001303  -0.0000000   0.0000000   0.0001073
           25          26          27          28          29          30
    1   0.0036692  -0.0009993   0.0000000   0.0001634   0.0004119   0.0000000
    2   0.0017760  -0.0026746   0.0000000   0.0000584   0.0000712  -0.0000000
    3   0.0000000   0.0000000   0.0032663   0.0000000   0.0000000  -0.0011619
    4  -0.0301179   0.0214511   0.0000000  -0.0014374  -0.0043740   0.0000000
    5   0.0060750  -0.0028230  -0.0000000  -0.0015129   0.0015605   0.0000000
    6   0.0000000   0.0000000   0.0028427   0.0000000  -0.0000000   0.0039238
    7  -0.1462765   0.0131102  -0.0000000   0.0035170   0.0146534   0.0000000
    8   0.0131779  -0.0307600   0.0000000  -0.0053242  -0.0421094  -0.0000000
    9  -0.0000000   0.0000000  -0.0196030  -0.0000000  -0.0000000   0.0034529
   10  -0.0342680  -0.0143050   0.0000000  -0.0574116   0.0449390   0.0000000
   11   0.0008680   0.0016352   0.0000000   0.0453149  -0.1404283   0.0000000
   12  -0.0000000  -0.0000000   0.0028742  -0.0000000  -0.0000000  -0.0227498
   13   0.0028261  -0.0004023  -0.0000000  -0.0167025   0.0129519  -0.0000000
   14  -0.0031117  -0.0021447  -0.0000000   0.0322742  -0.0210708   0.0000000
   15   0.0000000   0.0000000   0.0031046   0.0000000   0.0000000   0.0033263
   16  -0.0009539   0.0001112   0.0000000  -0.0029373   0.0000896  -0.0000000
   17  -0.0000056  -0.0000483  -0.0000000  -0.0025362   0.0023681   0.0000000
   18   0.0000000  -0.0000000  -0.0009452   0.0000000   0.0000000   0.0036855
   19  -0.0008245   0.0011812  -0.0000000  -0.0002057   0.0007492  -0.0000000
   20   0.0004782  -0.0003557  -0.0000000   0.0007883  -0.0016486  -0.0000000
   21   0.0000000   0.0000000   0.0001108   0.0000000   0.0000000  -0.0000712
   22  -0.0005425   0.0091191  -0.0000000   0.0003715   0.0000999   0.0000000
   23   0.0010002  -0.0080495   0.0000000  -0.0005122  -0.0016234  -0.0000000
   24  -0.0000000  -0.0000000  -0.0004778   0.0000000   0.0000000   0.0001529
   25   0.2108695  -0.0177474  -0.0000000  -0.0027792  -0.0024326  -0.0000000
   26  -0.0177474   0.0503168  -0.0000000  -0.0106963  -0.0050740   0.0000000
   27  -0.0000000  -0.0000000   0.0090269  -0.0000000  -0.0000000  -0.0002909
   28  -0.0027792  -0.0106963  -0.0000000   0.0894855  -0.0634609  -0.0000000
   29  -0.0024326  -0.0050740  -0.0000000  -0.0634609   0.2056681  -0.0000000
   30  -0.0000000   0.0000000  -0.0002909  -0.0000000  -0.0000000   0.0098170
   31  -0.0009471  -0.0008925  -0.0000000  -0.0115503  -0.0037449   0.0000000
   32  -0.0001681  -0.0000310   0.0000000   0.0046601   0.0025753  -0.0000000
   33   0.0000000   0.0000000   0.0001180  -0.0000000  -0.0000000  -0.0002464
   34  -0.0006554   0.0000700  -0.0000000  -0.0005134   0.0001176   0.0000000
   35   0.0000901   0.0000087  -0.0000000   0.0009469  -0.0002888   0.0000000
   36   0.0000000   0.0000000  -0.0000268  -0.0000000  -0.0000000   0.0001617
           31          32          33          34          35          36
    1   0.0003568   0.0037299   0.0000000  -0.0292569  -0.0106755   0.0000000
    2   0.0015915   0.0000065  -0.0000000   0.0002738   0.0016774  -0.0000000
    3  -0.0000000   0.0000000   0.0035295   0.0000000   0.0000000   0.0018103
    4  -0.0000624  -0.0001465  -0.0000000   0.0027686  -0.0005552  -0.0000000
    5  -0.0001234  -0.0002543   0.0000000  -0.0030318  -0.0015113   0.0000000
    6   0.0000000  -0.0000000  -0.0009975   0.0000000  -0.0000000   0.0026362
    7  -0.0017331   0.0008437   0.0000000  -0.0006562   0.0000294   0.0000000
    8   0.0037510   0.0023005  -0.0000000   0.0000899  -0.0003699  -0.0000000
    9  -0.0000000   0.0000000   0.0031701  -0.0000000   0.0000000  -0.0007128
   10  -0.0218670  -0.0113535   0.0000000   0.0029845  -0.0003531  -0.0000000
   11  -0.0270664  -0.0124500   0.0000000   0.0017698  -0.0020491   0.0000000
   12  -0.0000000   0.0000000   0.0030401  -0.0000000  -0.0000000   0.0025509
   13  -0.0662853  -0.0525831  -0.0000000  -0.0243077   0.0168471  -0.0000000
   14  -0.0505705  -0.1024703   0.0000000   0.0066809  -0.0026753  -0.0000000
   15   0.0000000  -0.0000000  -0.0190709   0.0000000  -0.0000000   0.0015759
   16   0.0003731  -0.0179392  -0.0000000  -0.0612086   0.0025604   0.0000000
   17  -0.0039711  -0.0316047   0.0000000   0.0017701  -0.0165515  -0.0000000
   18  -0.0000000   0.0000000   0.0016205   0.0000000  -0.0000000  -0.0165758
   19   0.0002820  -0.0005099  -0.0000000  -0.0054190  -0.0105913  -0.0000000
   20   0.0002139  -0.0011501   0.0000000  -0.0028963  -0.0053769  -0.0000000
   21   0.0000000  -0.0000000   0.0001782  -0.0000000  -0.0000000   0.0001303
   22  -0.0004444  -0.0007501   0.0000000  -0.0008197  -0.0008489  -0.0000000
   23  -0.0007276  -0.0009457  -0.0000000  -0.0000711  -0.0000737   0.0000000
   24  -0.0000000   0.0000000  -0.0000548   0.0000000   0.0000000   0.0001073
   25  -0.0009471  -0.0001681   0.0000000  -0.0006554   0.0000901   0.0000000
   26  -0.0008925  -0.0000310   0.0000000   0.0000700   0.0000087   0.0000000
   27  -0.0000000   0.0000000   0.0001180  -0.0000000  -0.0000000  -0.0000268
   28  -0.0115503   0.0046601  -0.0000000  -0.0005134   0.0009469  -0.0000000
   29  -0.0037449   0.0025753  -0.0000000   0.0001176  -0.0002888  -0.0000000
   30   0.0000000  -0.0000000  -0.0002464   0.0000000   0.0000000   0.0001617
   31   0.1036927   0.0720773   0.0000000  -0.0018150   0.0094627  -0.0000000
   32   0.0720773   0.1535184  -0.0000000   0.0021393  -0.0094950   0.0000000
   33   0.0000000  -0.0000000   0.0083931   0.0000000  -0.0000000   0.0003202
   34  -0.0018150   0.0021393   0.0000000   0.1188989  -0.0069126   0.0000000
   35   0.0094627  -0.0094950  -0.0000000  -0.0069126   0.0367054   0.0000000
   36  -0.0000000   0.0000000   0.0003202   0.0000000   0.0000000   0.0080226
 **********************************************************************
 **                                                                  **
 **                       VIBRATIONAL ANALYSIS                       **
 **                       --------------------                       **
 **                                                                  **
 **        VIBRATIONAL FREQUENCIES (CM**-1) AND NORMAL MODES         **
 **     FORCE CONSTANTS (mDYN/ANGSTROM) AND REDUCED MASSES (AMU)     **
 **                  INFRARED INTENSITIES (KM/MOL)                   **
 **                                                                  **
 **********************************************************************


 Mode:                 1                      2                      3
 Frequency:        37.89                  50.36                  68.24
 Force Cnst:      0.0485                 0.0559                 0.1039
 Red. Mass:      57.3772                37.4188                37.8561
 IR Active:          YES                    YES                    YES
 IR Intens:        0.009                  0.006                  0.000
 Raman Active:       YES                    YES                    YES
               X      Y      Z        X      Y      Z        X      Y      Z
 C         -0.000 -0.000 -0.229   -0.000 -0.000  0.133   -0.000  0.000 -0.071
 C         -0.000 -0.000 -0.202   -0.000 -0.000 -0.020    0.000  0.000  0.159
 C          0.000 -0.000  0.012   -0.000 -0.000  0.041    0.000  0.000  0.085
 C          0.000  0.000 -0.027    0.000 -0.000  0.228   -0.000  0.000  0.115
 C         -0.000 -0.000 -0.129    0.000 -0.000  0.061   -0.000 -0.000  0.034
 C         -0.000 -0.000 -0.081    0.000 -0.000  0.063    0.000  0.000 -0.048
 Cl        -0.000 -0.000 -0.501   -0.000 -0.000  0.443    0.000  0.000 -0.550
 Cl        -0.000 -0.000 -0.437   -0.000  0.000 -0.282    0.000 -0.000  0.655
 Br         0.000 -0.000  0.356   -0.000 -0.000 -0.178    0.000  0.000 -0.263
 Cl         0.000  0.000  0.063    0.000 -0.000  0.741   -0.000  0.000  0.355
 Br        -0.000 -0.000 -0.433    0.000 -0.000 -0.253   -0.000 -0.000 -0.109
 I         -0.000  0.000  0.350    0.000  0.000 -0.028   -0.000 -0.000  0.078
 TransDip   0.000 -0.000  0.003   -0.000  0.000 -0.003    0.000 -0.000 -0.000

 Mode:                 4                      5                      6
 Frequency:       121.80                 145.35                 157.37
 Force Cnst:      0.5267                 0.7204                 0.2035
 Red. Mass:      60.2552                57.8785                13.9447
 IR Active:          YES                    YES                    YES
 IR Intens:        0.467                  0.307                  0.200
 Raman Active:       YES                    YES                    YES
               X      Y      Z        X      Y      Z        X      Y      Z
 C         -0.089 -0.254 -0.000   -0.020  0.205  0.000   -0.000  0.000  0.374
 C         -0.103 -0.166 -0.000    0.022  0.184  0.000   -0.000  0.000  0.359
 C         -0.045 -0.127  0.000    0.009  0.174 -0.000   -0.000  0.000  0.391
 C          0.009 -0.170  0.000   -0.023  0.246 -0.000    0.000  0.000  0.381
 C         -0.030 -0.273  0.000   -0.001  0.240 -0.000    0.000  0.000  0.422
 C         -0.071 -0.270 -0.000   -0.081  0.215 -0.000    0.000  0.000  0.433
 Cl        -0.094 -0.260 -0.000    0.026  0.245  0.000   -0.000 -0.000 -0.133
 Cl        -0.226 -0.093  0.000    0.141  0.113 -0.000   -0.000  0.000 -0.141
 Br        -0.024  0.126 -0.000   -0.062 -0.441  0.000   -0.000 -0.000 -0.054
 Cl         0.203 -0.100 -0.000   -0.024  0.258  0.000   -0.000 -0.000 -0.146
 Br         0.200 -0.478  0.000    0.514 -0.044 -0.000    0.000  0.000 -0.059
 I         -0.046  0.463 -0.000   -0.311  0.012  0.000    0.000  0.000 -0.037
 TransDip   0.007  0.021 -0.000    0.004 -0.017  0.000   -0.000 -0.000 -0.014

 Mode:                 7                      8                      9
 Frequency:       165.54                 188.08                 215.04
 Force Cnst:      0.9410                 0.9128                 1.0609
 Red. Mass:      58.2830                43.7998                38.9399
 IR Active:          YES                    YES                    YES
 IR Intens:        0.029                  0.091                  0.018
 Raman Active:       YES                    YES                    YES
               X      Y      Z        X      Y      Z        X      Y      Z
 C         -0.118  0.112 -0.000    0.020 -0.143 -0.000   -0.014  0.020  0.000
 C         -0.138  0.196 -0.000    0.067 -0.010  0.000   -0.019  0.057 -0.000
 C         -0.180  0.162 -0.000    0.233  0.019  0.000   -0.114  0.065 -0.000
 C         -0.100  0.116 -0.000    0.205 -0.000  0.000    0.006  0.006  0.000
 C         -0.048  0.035 -0.000    0.162 -0.058 -0.000   -0.015 -0.098  0.000
 C          0.012  0.038 -0.000    0.063 -0.128 -0.000    0.022 -0.038  0.000
 Cl        -0.429  0.008 -0.000   -0.407 -0.341  0.000    0.087  0.065 -0.000
 Cl        -0.327  0.327  0.000   -0.316  0.268  0.000    0.227 -0.121 -0.000
 Br        -0.330 -0.296  0.000    0.363 -0.254 -0.000   -0.230 -0.080  0.000
 Cl        -0.093  0.140  0.000    0.313  0.026 -0.000    0.807  0.362 -0.000
 Br         0.077 -0.048  0.000   -0.137  0.214  0.000   -0.213 -0.044 -0.000
 I          0.445  0.021  0.000   -0.099  0.067 -0.000   -0.020 -0.008 -0.000
 TransDip   0.001 -0.005  0.000   -0.008  0.005  0.000    0.004  0.000 -0.000

 Mode:                10                     11                     12
 Frequency:       235.31                 256.23                 315.00
 Force Cnst:      1.2432                 1.5257                 0.7206
 Red. Mass:      38.1075                39.4437                12.3262
 IR Active:          YES                    YES                    YES
 IR Intens:        0.007                  0.068                  0.119
 Raman Active:       YES                    YES                    YES
               X      Y      Z        X      Y      Z        X      Y      Z
 C          0.030 -0.019 -0.000   -0.052 -0.166  0.000   -0.000  0.000 -0.184
 C          0.020  0.022  0.000   -0.127 -0.266 -0.000   -0.000 -0.000  0.350
 C          0.051  0.041  0.000   -0.059 -0.203 -0.000   -0.000 -0.000  0.581
 C         -0.034  0.047  0.000    0.107 -0.252 -0.000   -0.000  0.000  0.225
 C         -0.067 -0.042 -0.000    0.158 -0.027  0.000   -0.000  0.000 -0.341
 C         -0.035  0.009 -0.000   -0.001 -0.105  0.000   -0.000  0.000 -0.575
 Cl         0.639  0.248  0.000    0.309 -0.090 -0.000   -0.000  0.000  0.038
 Cl        -0.501  0.422 -0.000   -0.450 -0.160  0.000   -0.000 -0.000 -0.063
 Br         0.099 -0.078 -0.000   -0.245  0.018  0.000    0.000 -0.000 -0.036
 Cl         0.011  0.077 -0.000    0.243 -0.304  0.000    0.000  0.000 -0.039
 Br        -0.147 -0.200  0.000    0.220  0.368 -0.000    0.000  0.000  0.024
 I         -0.008 -0.038  0.000   -0.015  0.009 -0.000    0.000 -0.000  0.020
 TransDip  -0.002 -0.001  0.000   -0.001  0.008 -0.000    0.000 -0.000  0.011

 Mode:                13                     14                     15
 Frequency:       319.35                 335.60                 335.61
 Force Cnst:      1.7768                 1.9745                 0.8279
 Red. Mass:      29.5715                29.7542                12.4754
 IR Active:          YES                    YES                    YES
 IR Intens:        0.000                  0.005                  0.001
 Raman Active:       YES                    YES                    YES
               X      Y      Z        X      Y      Z        X      Y      Z
 C          0.300 -0.134 -0.000    0.019 -0.279  0.000   -0.000  0.000  0.538
 C          0.322  0.182  0.000   -0.008 -0.109  0.000    0.000  0.000  0.443
 C          0.070  0.072  0.000    0.015  0.040 -0.000   -0.000 -0.000 -0.068
 C          0.107 -0.016  0.000   -0.168  0.261 -0.000    0.000 -0.000 -0.512
 C          0.116 -0.094 -0.000   -0.145  0.046 -0.000    0.000 -0.000 -0.467
 C          0.213 -0.094 -0.000   -0.155 -0.077  0.000    0.000  0.000  0.100
 Cl         0.138 -0.430  0.000    0.230 -0.496 -0.000   -0.000  0.000 -0.083
 Cl         0.295  0.532 -0.000   -0.085 -0.200 -0.000    0.000  0.000 -0.071
 Br        -0.216  0.031 -0.000    0.011  0.010  0.000   -0.000 -0.000  0.004
 Cl        -0.061 -0.163 -0.000   -0.215  0.600  0.000    0.000 -0.000  0.082
 Br        -0.015  0.005  0.000    0.036  0.060  0.000   -0.000 -0.000  0.027
 I         -0.066  0.003  0.000    0.032 -0.006 -0.000   -0.000  0.000 -0.003
 TransDip   0.000  0.000  0.000   -0.002  0.001  0.000    0.000 -0.000  0.001

 Mode:                16                     17                     18
 Frequency:       561.06                 575.70                 586.92
 Force Cnst:      2.7698                 2.3533                 2.5609
 Red. Mass:      14.9340                12.0510                12.6180
 IR Active:          YES                    YES                    YES
 IR Intens:       34.348                  0.275                  2.225
 Raman Active:       YES                    YES                    YES
               X      Y      Z        X      Y      Z        X      Y      Z
 C          0.282  0.058  0.000   -0.000 -0.000 -0.286    0.429  0.206 -0.000
 C          0.228 -0.002 -0.000   -0.000  0.000 -0.312    0.360 -0.192  0.000
 C          0.312  0.086 -0.000    0.000  0.000  0.537    0.015 -0.335  0.000
 C          0.435  0.071  0.000    0.000  0.000 -0.189   -0.283 -0.109 -0.000
 C          0.463 -0.066 -0.000    0.000 -0.000 -0.378   -0.254  0.283  0.000
 C          0.492 -0.070 -0.000   -0.000 -0.000  0.594    0.135  0.465  0.000
 Cl        -0.062  0.088 -0.000    0.000  0.000  0.016   -0.067 -0.053  0.000
 Cl        -0.146 -0.163  0.000    0.000  0.000  0.023   -0.100 -0.012 -0.000
 Br        -0.088  0.002  0.000   -0.000 -0.000 -0.015   -0.011  0.021 -0.000
 Cl        -0.121  0.118 -0.000   -0.000 -0.000  0.014    0.065  0.012  0.000
 Br        -0.048 -0.041  0.000   -0.000  0.000  0.009    0.007 -0.030 -0.000
 I         -0.034  0.005  0.000    0.000  0.000 -0.008   -0.007 -0.009 -0.000
 TransDip   0.188 -0.000  0.000   -0.000 -0.000 -0.017    0.039  0.027 -0.000

 Mode:                19                     20                     21
 Frequency:       600.53                 643.18                 677.30
 Force Cnst:      2.5686                 3.7138                 3.2484
 Red. Mass:      12.0884                15.2371                12.0185
 IR Active:          YES                    YES                    YES
 IR Intens:        0.016                 55.461                  0.150
 Raman Active:       YES                    YES                    YES
               X      Y      Z        X      Y      Z        X      Y      Z
 C          0.000  0.000  0.530   -0.081  0.284 -0.000    0.000  0.000 -0.381
 C          0.000 -0.000 -0.485   -0.134  0.329  0.000    0.000 -0.000  0.431
 C         -0.000 -0.000 -0.057    0.043  0.440 -0.000    0.000 -0.000 -0.446
 C         -0.000 -0.000  0.528    0.139  0.352 -0.000    0.000  0.000  0.448
 C         -0.000  0.000 -0.442    0.075  0.410  0.000   -0.000  0.000 -0.387
 C          0.000  0.000 -0.061   -0.088  0.368 -0.000   -0.000  0.000  0.345
 Cl        -0.000 -0.000 -0.034    0.081 -0.212  0.000   -0.000  0.000  0.011
 Cl        -0.000 -0.000  0.033   -0.067 -0.152 -0.000   -0.000 -0.000 -0.015
 Br        -0.000  0.000  0.002    0.001 -0.015 -0.000   -0.000  0.000  0.006
 Cl         0.000 -0.000 -0.035    0.066 -0.206  0.000    0.000 -0.000 -0.016
 Br         0.000 -0.000  0.011   -0.037 -0.059 -0.000   -0.000 -0.000  0.004
 I         -0.000 -0.000  0.001    0.005 -0.003  0.000    0.000 -0.000 -0.002
 TransDip   0.000  0.000 -0.004   -0.015  0.238  0.000    0.000  0.000 -0.012

 Mode:                22                     23                     24
 Frequency:       790.26                 846.37                1047.93
 Force Cnst:      4.6131                 5.4577                 7.8809
 Red. Mass:      12.5372                12.9312                12.1802
 IR Active:          YES                    YES                    YES
 IR Intens:        1.364                  1.164                  1.016
 Raman Active:       YES                    YES                    YES
               X      Y      Z        X      Y      Z        X      Y      Z
 C          0.053  0.289 -0.000    0.289 -0.341  0.000   -0.215  0.311  0.000
 C         -0.094  0.337 -0.000    0.363  0.269 -0.000   -0.281 -0.359 -0.000
 C         -0.530  0.126  0.000    0.122  0.267 -0.000    0.442 -0.055 -0.000
 C         -0.201 -0.176 -0.000   -0.245  0.413 -0.000   -0.171  0.393 -0.000
 C         -0.091 -0.307 -0.000   -0.359 -0.256  0.000   -0.257 -0.234  0.000
 C          0.550 -0.058  0.000   -0.069 -0.202  0.000    0.371 -0.029  0.000
 Cl         0.041 -0.065  0.000   -0.038  0.095 -0.000    0.016 -0.034 -0.000
 Cl        -0.043 -0.055 -0.000   -0.063 -0.095  0.000    0.033  0.042  0.000
 Br         0.055 -0.007 -0.000   -0.008  0.003  0.000   -0.017  0.002  0.000
 Cl        -0.014  0.016  0.000    0.042 -0.111  0.000    0.021 -0.043  0.000
 Br         0.020  0.020  0.000    0.017  0.027 -0.000    0.007  0.009 -0.000
 I         -0.013  0.001  0.000    0.001 -0.002 -0.000   -0.002  0.000 -0.000
 TransDip  -0.022  0.030 -0.000    0.021  0.028 -0.000    0.029 -0.015 -0.000

 Mode:                25                     26                     27
 Frequency:      1160.60                1234.30                1313.90
 Force Cnst:      9.7015                10.7716                12.2471
 Red. Mass:      12.2243                12.0003                12.0408
 IR Active:          YES                    YES                    YES
 IR Intens:        1.083                  0.490                149.090
 Raman Active:       YES                    YES                    YES
               X      Y      Z        X      Y      Z        X      Y      Z
 C         -0.103  0.459  0.000   -0.388 -0.167 -0.000    0.119  0.403 -0.000
 C          0.226  0.273 -0.000    0.333 -0.218 -0.000    0.232 -0.290 -0.000
 C          0.346 -0.017 -0.000    0.047  0.371 -0.000   -0.411 -0.122  0.000
 C          0.199 -0.343  0.000   -0.393 -0.143  0.000    0.018  0.454 -0.000
 C         -0.212 -0.429  0.000    0.355 -0.241  0.000    0.325 -0.251 -0.000
 C         -0.365  0.076  0.000    0.051  0.402  0.000   -0.330 -0.124  0.000
 Cl         0.018 -0.051 -0.000   -0.001 -0.000  0.000   -0.000 -0.020  0.000
 Cl        -0.030 -0.038  0.000    0.000 -0.002  0.000   -0.007  0.013 -0.000
 Br        -0.016  0.002  0.000    0.000  0.001  0.000    0.011  0.001 -0.000
 Cl        -0.023  0.045  0.000   -0.000 -0.002 -0.000    0.004 -0.027 -0.000
 Br         0.011  0.016 -0.000    0.000 -0.000 -0.000   -0.004  0.002  0.000
 I          0.004 -0.000 -0.000   -0.000  0.001 -0.000    0.001  0.001  0.000
 TransDip   0.030  0.014  0.000    0.007  0.021 -0.000   -0.314  0.233 -0.000

 Mode:                28                     29                     30
 Frequency:      1317.93                1509.20                1513.55
 Force Cnst:     12.3300                16.1065                16.1979
 Red. Mass:      12.0483                12.0021                12.0010
 IR Active:          YES                    YES                    YES
 IR Intens:      187.386                  0.038                  0.056
 Raman Active:       YES                    YES                    YES
               X      Y      Z        X      Y      Z        X      Y      Z
 C          0.373 -0.157 -0.000   -0.478 -0.081 -0.000    0.117  0.282  0.000
 C         -0.303 -0.346  0.000    0.451 -0.141 -0.000    0.129 -0.375 -0.000
 C         -0.163  0.352  0.000   -0.271 -0.031  0.000    0.023  0.552 -0.000
 C          0.369 -0.055 -0.000    0.481  0.115 -0.000   -0.094 -0.300  0.000
 C         -0.227 -0.329 -0.000   -0.405  0.115 -0.000   -0.138  0.314 -0.000
 C         -0.078  0.408  0.000    0.209  0.026  0.000   -0.040 -0.475  0.000
 Cl        -0.017  0.013 -0.000    0.005  0.001  0.000   -0.003 -0.001  0.000
 Cl         0.020  0.025 -0.000   -0.005  0.002  0.000   -0.001  0.003  0.000
 Br         0.005 -0.004 -0.000    0.001  0.000  0.000    0.000 -0.002  0.000
 Cl        -0.015  0.007  0.000   -0.005 -0.002  0.000    0.001  0.001 -0.000
 Br         0.005  0.007  0.000    0.001 -0.001 -0.000    0.001 -0.000 -0.000
 I         -0.000 -0.002  0.000    0.001 -0.000 -0.000    0.000  0.001 -0.000
 TransDip  -0.186 -0.397  0.000   -0.005  0.003 -0.000   -0.000 -0.008 -0.000

 STANDARD THERMODYNAMIC QUANTITIES AT   298.15 K  AND     1.00 ATM

   This Molecule has  0 Imaginary Frequencies
   Zero point vibrational energy:       24.768 kcal/mol

   Atom    1 Element C  Has Mass   12.00000
   Atom    2 Element C  Has Mass   12.00000
   Atom    3 Element C  Has Mass   12.00000
   Atom    4 Element C  Has Mass   12.00000
   Atom    5 Element C  Has Mass   12.00000
   Atom    6 Element C  Has Mass   12.00000
   Atom    7 Element Cl Has Mass   34.96885
   Atom    8 Element Cl Has Mass   34.96885
   Atom    9 Element Br Has Mass   78.91830
   Atom   10 Element Cl Has Mass   34.96885
   Atom   11 Element Br Has Mass   78.91830
   Atom   12 Element I  Has Mass  126.90440
   Molecular Mass:   461.647550 amu
   Principal axes and moments of inertia in amu*Bohr^2:
                             1           2           3
    Eigenvalues --     5189.90425 10172.94609 15362.85034
          X               0.99996     0.00947     0.00000
          Y              -0.00947     0.99996     0.00000
          Z              -0.00000    -0.00000     1.00000
   Rotational Symmetry Number is   1
   The Molecule is an Asymmetric Top
   Translational Enthalpy:        0.889 kcal/mol
   Rotational Enthalpy:           0.889 kcal/mol
   Vibrational Enthalpy:         30.997 kcal/mol
   gas constant (RT):             0.592 kcal/mol
   Translational Entropy:        44.277  cal/mol.K
   Rotational Entropy:           35.049  cal/mol.K
   Vibrational Entropy:          41.406  cal/mol.K

   Total Enthalpy:               33.366 kcal/mol
   Total Entropy:               120.732  cal/mol.K

 ======================================================================

 STANDARD THERMODYNAMIC QUANTITIES FOR ANHARMONIC VIBRATION -- TOSH

   Zero point vibrational energy: ************ kcal/mol

   Vibrational Enthalpy:       Infinity kcal/mol
   Vibrational Entropy:             NaN  cal/mol.K

   Total Enthalpy:             Infinity kcal/mol
   Total Entropy:                   NaN  cal/mol.K

 ======================================================================

 STANDARD THERMODYNAMIC QUANTITIES FOR ANHARMONIC VIBRATION -- VPT2

   Zero point vibrational energy: ************ kcal/mol

   Vibrational Enthalpy:       Infinity kcal/mol
   Vibrational Entropy:             NaN  cal/mol.K

   Total Enthalpy:             Infinity kcal/mol
   Total Entropy:                   NaN  cal/mol.K

 ======================================================================

Archival summary:
1\1\garfield\FREQ\ProcedureUnspecified\BasisUnspecified\1r2l36\taweetha\SunDec100:01:372019SunDec100:01:372019\0\\#,FREQ,ProcedureUnspecified,BasisUnspecified,\\0,1\I\C,1,2.12622\C,2,1.40382,1,119.762\C,3,1.40309,2,120.439,1,-180,0\C,4,1.40044,3,119.992,2,0,0\C,5,1.40176,4,119.873,3,-0,0\C,6,1.40406,5,120.075,4,0,0\Cl,4,1.73716,3,119.82,2,180,0\Cl,6,1.73808,5,119.611,4,-180,0\Cl,3,1.73868,2,120.826,1,0,0\Br,5,1.89857,4,119.937,3,-180,0\Br,7,1.90125,6,118.755,5,180,0\\\@

 Total job time:  1110.38s(wall), 4319.76s(cpu) 
 Sun Dec  1 00:01:37 2019

        *************************************************************
        *                                                           *
        *  Thank you very much for using Q-Chem.  Have a nice day.  *
        *                                                           *
        *************************************************************
