# Supplementary material for: Geometric and energetic data from quantum chemical calculations of halobenzenes and xylenes
Source: Data Brief. 2020 Mar 5;30:105386. doi: 10.1016/j.dib.2020.105386 (PMC7114895; doi:10.1016/j.dib.2020.105386)
Supplement: Supplementary file 1 [file mmc1.zip › halobenzene/B3LYP/ClClBrClClBr.out]

                  Welcome to Q-Chem
     A Quantum Leap Into The Future Of Chemistry


 Q-Chem 5.2 (devel), Q-Chem, Inc., Pleasanton, CA (2019)

 Yihan Shao,  Zhengting Gan,  E. Epifanovsky,  A. T. B. Gilbert,  M. Wormit,  
 J. Kussmann,  A. W. Lange,  A. Behn,  Jia Deng,  Xintian Feng,  D. Ghosh,  
 M. Goldey,  P. R. Horn,  L. D. Jacobson,  I. Kaliman,  T. Kus,  A. Landau,  
 Jie Liu,  E. I. Proynov,  R. M. Richard,  R. P. Steele,  E. J. Sundstrom,  
 H. L. Woodcock III,  P. M. Zimmerman,  D. Zuev,  B. Albrecht,  E. Alguire,  
 S. A. Baeppler,  D. Barton,  Z. Benda,  Y. A. Bernard,  E. J. Berquist,  
 K. B. Bravaya,  H. Burton,  D. Casanova,  Chun-Min Chang,  Yunqing Chen,  
 A. Chien,  K. D. Closser,  M. P. Coons,  S. Coriani,  S. Dasgupta,  
 A. L. Dempwolff,  M. Diedenhofen,  Hainam Do,  R. G. Edgar,  Po-Tung Fang,  
 S. Faraji,  S. Fatehi,  Qingguo Feng,  K. D. Fenk,  J. Fosso-Tande,  
 J. Gayvert,  Qinghui Ge,  A. Ghysels,  G. Gidofalvi,  J. Gomes,  
 J. Gonthier,  A. Gunina,  D. Hait,  M. W. D. Hanson-Heine,  
 P. H. P. Harbach,  A. W. Hauser,  M. F. Herbst,  J. E. Herr,  
 E. G. Hohenstein,  Z. C. Holden,  Kerwin Hui,  B. C. Huynh,  T.-C. Jagau,  
 Hyunjun Ji,  B. Kaduk,  K. Khistyaev,  Jaehoon Kim,  P. Klunzinger,  K. Koh,  
 D. Kosenkov,  L. Koulias,  T. Kowalczyk,  C. M. Krauter,  A. Kunitsa,  
 Ka Un Lao,  A. Laurent,  K. V. Lawler,  Joonho Lee,  D. Lefrancois,  
 S. Lehtola,  D. S. Levine,  Yi-Pei Li,  You-Sheng Lin,  Fenglai Liu,  
 E. Livshits,  A. Luenser,  P. Manohar,  E. Mansoor,  S. F. Manzer,  
 Shan-Ping Mao,  Yuezhi Mao,  N. Mardirossian,  A. V. Marenich,  
 T. Markovich,  L. A. Martinez-Martinez,  S. A. Maurer,  N. J. Mayhall,  
 S. C. McKenzie,  J.-M. Mewes,  P. Morgante,  A. F. Morrison,  
 J. W. Mullinax,  K. Nanda,  T. S. Nguyen-Beck,  R. Olivares-Amaya,  
 J. A. Parkhill,  Zheng Pei,  T. M. Perrine,  F. Plasser,  P. Pokhilko,  
 S. Prager,  A. Prociuk,  E. Ramos,  D. R. Rehn,  F. Rob,  M. Scheurer,  
 M. Schneider,  N. Sergueev,  S. M. Sharada,  S. Sharma,  D. W. Small,  
 T. Stauch,  T. Stein,  Yu-Chuan Su,  A. J. W. Thom,  A. Tkatchenko,  
 T. Tsuchimochi,  N. M. Tubman,  L. Vogt,  M. L. Vidal,  O. Vydrov,  
 M. A. Watson,  J. Wenzel,  M. de Wergifosse,  T. A. Wesolowski,  A. White,  
 J. Witte,  A. Yamada,  Jun Yang,  K. Yao,  S. Yeganeh,  S. R. Yost,  
 Zhi-Qiang You,  A. Zech,  Igor Ying Zhang,  Xing Zhang,  Yan Zhao,  
 Ying Zhu,  B. R. Brooks,  G. K. L. Chan,  C. J. Cramer,  M. S. Gordon,  
 W. J. Hehre,  A. Klamt,  M. W. Schmidt,  C. D. Sherrill,  D. G. Truhlar,  
 A. Aspuru-Guzik,  R. Baer,  A. T. Bell,  N. A. Besley,  Jeng-Da Chai,  
 A. E. DePrince, III,  R. A. DiStasio Jr.,  A. Dreuw,  B. D. Dunietz,  
 T. R. Furlani,  Chao-Ping Hsu,  Yousung Jung,  Jing Kong,  D. S. Lambrecht,  
 WanZhen Liang,  C. Ochsenfeld,  V. A. Rassolov,  L. V. Slipchenko,  
 J. E. Subotnik,  T. Van Voorhis,  J. M. Herbert,  A. I. Krylov,  
 P. M. W. Gill,  M. Head-Gordon

 Contributors to earlier versions of Q-Chem not listed above: 
 R. D. Adamson,  B. Austin,  J. Baker,  G. J. O. Beran,  K. Brandhorst,  
 S. T. Brown,  E. F. C. Byrd,  A. K. Chakraborty,  C.-L. Cheng,  
 Siu Hung Chien,  D. M. Chipman,  D. L. Crittenden,  H. Dachsel,  
 R. J. Doerksen,  A. D. Dutoi,  L. Fusti-Molnar,  W. A. Goddard III,  
 A. Golubeva-Zadorozhnaya,  S. R. Gwaltney,  G. Hawkins,  A. Heyden,  
 S. Hirata,  G. Kedziora,  F. J. Keil,  C. Kelley,  Jihan Kim,  R. A. King,  
 R. Z. Khaliullin,  P. P. Korambath,  W. Kurlancheek,  A. M. Lee,  M. S. Lee,  
 S. V. Levchenko,  Ching Yeh Lin,  D. Liotard,  R. C. Lochan,  I. Lotan,  
 P. E. Maslen,  N. Nair,  D. P. O'Neill,  D. Neuhauser,  E. Neuscamman,  
 C. M. Oana,  R. Olson,  B. Peters,  R. Peverati,  P. A. Pieniazek,  
 Y. M. Rhee,  J. Ritchie,  M. A. Rohrdanz,  E. Rosta,  N. J. Russ,  
 H. F. Schaefer III,  N. E. Schultz,  N. Shenvi,  A. C. Simmonett,  A. Sodt,  
 D. Stuck,  K. S. Thanthiriwatte,  V. Vanovschi,  Tao Wang,  A. Warshel,  
 C. F. Williams,  Q. Wu,  X. Xu,  W. Zhang

 Please cite Q-Chem as follows:
 Y. Shao et al., Mol. Phys. 113, 184-215 (2015)
 DOI: 10.1080/00268976.2014.952696

 Q-Chem 5.2.1 for Intel X86 EM64T Linux

 Parts of Q-Chem use Armadillo 8.300.2 (Tropical Shenanigans).
 http://arma.sourceforge.net/

 Q-Chem begins on Sun Dec  1 00:01:37 2019  

Host: 
0

     Scratch files written to /scratch/taweetham/qchem1231//
NAlpha2: 174
NElect   174
Mult     1

Checking the input file for inconsistencies... 	...done.

--------------------------------------------------------------
User input:
--------------------------------------------------------------
$MOLECULE
0 1
C   
C	1	CC
C	2	CC	1	120.0		
C	3	CC	2	120.0	1	0.0
C	4	CC	3	120.0	2	0.0	
C	5 	CC	4	120.0	3	0.0
Cl	1	CCl	2	120.0	3	180.0
Cl	2	CCl	3	120.0	4	180.0
Br	3	CBr	4	120.0	5	180.0
Cl	4	CCl	5	120.0	6	180.0
Cl	5	CCl	6	120.0	1	180.0
Br	6	CBr	1	120.0	2	180.0

CC=1.39483
CH=1.08673
CF=1.33960
CCl=1.72090
CBr=1.89068
CI=2.07886
$END

$REM
   JOB_TYPE	OPTIMIZATION
   BASIS	6-311++G**
   METHOD	B3LYP
   MEM_TOTAL	64000
   SYM_IGNORE	TRUE
$END

--------------------------------------------------------------
 ----------------------------------------------------------------
             Standard Nuclear Orientation (Angstroms)
    I     Atom           X                Y                Z
 ----------------------------------------------------------------
    1      C       0.0000000000     0.0000000000     0.0000000000
    2      C       0.0000000000     0.0000000000     1.3948300000
    3      C       1.2079582140     0.0000000000     2.0922450000
    4      C       2.4159164279     0.0000000000     1.3948300000
    5      C       2.4159164279     0.0000000000    -0.0000000000
    6      C       1.2079582140     0.0000000000    -0.6974150000
    7      Cl     -1.4903431174    -0.0000000000    -0.8604500000
    8      Cl     -1.4903431174    -0.0000000000     2.2552800000
    9      Br      1.2079582140    -0.0000000000     3.9829250000
   10      Cl      3.9062595453    -0.0000000000     2.2552800000
   11      Cl      3.9062595453    -0.0000000000    -0.8604500000
   12      Br      1.2079582140    -0.0000000000    -2.5880950000
 ----------------------------------------------------------------
 Nuclear Repulsion Energy =        1941.06478966 hartrees
 There are       87 alpha and       87 beta electrons
 Requested basis set is 6-311++G(d,p)
 There are 126 shells and 348 basis functions

 Total QAlloc Memory Limit  64000 MB
 Mega-Array Size       188 MB
 MEM_STATIC part       192 MB
 A cutoff of  1.0D-11 yielded   5540 shell pairs
 There are     47735 function pairs (     52030 Cartesian)
 Smallest overlap matrix eigenvalue = 2.70E-07

 Q-Chem warning in module stvman/mkSTV.C, line 318:

 Overlap eigenvalue is smaller than square root of threshold
 Use THRESH >= 12 to get rid of this warning

 Linear dependence detected in AO basis
 Tighter screening thresholds may be required for diffuse basis sets
 Use S2THRESH > 14 and THRESH = 14 in case of SCF convergence issues
 Number of orthogonalized atomic orbitals = 346
 Maximum deviation from orthogonality = 5.208E-10

 Scale SEOQF with 1.000000e-01/1.000000e-01/1.000000e-01

 Standard Electronic Orientation quadrupole field applied
 Nucleus-field energy     =    -0.0000000835 hartrees
 Guess from superposition of atomic densities
 Warning:  Energy on first SCF cycle will be non-variational
 SAD guess density has 174.000000 electrons

 -----------------------------------------------------------------------
  General SCF calculation program by
  Eric Jon Sundstrom, Paul Horn, Yuezhi Mao, Dmitri Zuev, Alec White,
  David Stuck, Shaama M.S., Shane Yost, Joonho Lee, David Small,
  Daniel Levine, Susi Lehtola, Hugh Burton, Evgeny Epifanovsky,
  Bang C. Huynh
 -----------------------------------------------------------------------
 Exchange:     0.2000 Hartree-Fock + 0.0800 Slater + 0.7200 B88
 Correlation:  0.1900 VWN1RPA + 0.8100 LYP
 Using SG-1 standard quadrature grid
 using 4 threads for integral computing
 -------------------------------------------------------
 OpenMP Integral computing Module                
 Release: version 2.0, May 2017, Q-Chem Inc. Pleasanton 
 -------------------------------------------------------
 A restricted SCF calculation will be
 performed using DIIS
 SCF converges when DIIS error is below 1.0e-08
 ---------------------------------------
  Cycle       Energy         DIIS error
 ---------------------------------------
    1   -7220.5437098046      3.18e-02  
    2   -7217.8079699434      1.90e-03  
    3   -7217.7938490115      2.09e-03  
    4   -7217.8320168550      7.41e-04  
    5   -7217.8406047360      1.39e-04  
    6   -7217.8408253780      3.64e-05  
    7   -7217.8408369793      5.75e-06  
    8   -7217.8408373806      1.61e-06  
    9   -7217.8408374148      4.91e-07  
   10   -7217.8408374183      1.87e-07  
   11   -7217.8408374183      3.80e-08  
   12   -7217.8408374193      5.39e-09  Convergence criterion met
 ---------------------------------------
 SCF time:   CPU 173.43s  wall 46.00s 
 SCF   energy in the final basis set =    -7217.8408374193
 Total energy in the final basis set =    -7217.8408374193

 Q-Chem warning in module /home/taweetham/qchem52/libsym/oriorb.F, line  198:

 OriOrb: Failure to resolve orbital degeneracies.


 Q-Chem warning in module /home/taweetham/qchem52/libsym/oriorb.F, line  198:

 OriOrb: Failure to resolve orbital degeneracies.


 --------------------------------------------------------------

                    Orbital Energies (a.u.)
 --------------------------------------------------------------

 Alpha MOs
 -- Occupied --
********-482.8591-101.5848-101.5848-101.5848-101.5848 -62.5120 -62.5120
-56.3328 -56.3328 -56.3286 -56.3286 -56.3282 -56.3282 -10.2870 -10.2870
-10.2865 -10.2865 -10.2802 -10.2802  -9.4999  -9.4999  -9.4999  -9.4999
 -8.7209  -8.7209  -7.2649  -7.2649  -7.2649  -7.2649  -7.2548  -7.2548
 -7.2548  -7.2548  -7.2537  -7.2537  -7.2537  -7.2537  -6.5533  -6.5533
 -6.5394  -6.5394  -6.5382  -6.5382  -2.6640  -2.6640  -2.6603  -2.6603
 -2.6594  -2.6594  -2.6484  -2.6484  -2.6483  -2.6483  -0.9782  -0.9371
 -0.9138  -0.8896  -0.8612  -0.8393  -0.8188  -0.7529  -0.7441  -0.6399
 -0.6398  -0.5702  -0.5364  -0.4968  -0.4823  -0.4804  -0.4561  -0.4439
 -0.4253  -0.4206  -0.4052  -0.3697  -0.3649  -0.3620  -0.3541  -0.3496
 -0.3409  -0.3381  -0.3182  -0.3113  -0.2938  -0.2721  -0.2694
 -- Virtual --
 -0.0801  -0.0689  -0.0657  -0.0361  -0.0085  -0.0075   0.0142   0.0142
  0.0226   0.0260   0.0295   0.0395   0.0421   0.0542   0.0659   0.0665
  0.0678   0.0714   0.0722   0.0768   0.0821   0.0851   0.0935   0.0947
  0.0964   0.1019   0.1052   0.1131   0.1276   0.1370   0.1374   0.1420
  0.1421   0.1453   0.1473   0.1541   0.1637   0.1735   0.1797   0.1861
  0.1864   0.1883   0.1965   0.2118   0.2205   0.2217   0.2309   0.2391
  0.2455   0.2480   0.2505   0.2606   0.2623   0.2696   0.2739   0.2793
  0.2817   0.2854   0.3102   0.3703   0.3720   0.3795   0.3934   0.3997
  0.4196   0.4240   0.4289   0.4381   0.4400   0.4418   0.4533   0.4539
  0.4649   0.4705   0.4718   0.4913   0.4983   0.5018   0.5037   0.5256
  0.5306   0.5378   0.5457   0.5525   0.5611   0.5618   0.5657   0.5797
  0.5921   0.5963   0.6172   0.6248   0.6249   0.6314   0.6516   0.6963
  0.6980   0.7224   0.7426   0.7669   0.7780   0.7836   0.8101   0.8130
  0.8233   0.8240   0.8289   0.8319   0.8347   0.8376   0.8427   0.8531
  0.8565   0.8632   0.8725   0.8803   0.8899   0.8907   0.9224   0.9325
  0.9390   0.9391   0.9398   0.9433   0.9724   1.0274   1.0320   1.0339
  1.0450   1.0597   1.1233   1.1660   1.1743   1.1845   1.2013   1.2426
  1.2606   1.2620   1.2751   1.2806   1.2844   1.2861   1.2979   1.3658
  1.4416   1.4478   1.5016   1.5734   1.6104   1.6697   1.7315   1.7490
  1.7554   1.7818   1.8214   1.8323   1.8436   1.8459   1.9239   2.0021
  2.0225   2.0635   2.0650   2.1194   2.1450   2.1918   2.2244   2.2268
  2.2329   2.2452   2.2588   2.2657   2.2744   2.2776   2.2952   2.3359
  2.3404   2.3808   2.4114   2.4223   2.4518   2.4872   2.5222   2.5757
  2.5830   2.5905   2.6427   2.7229   2.7310   2.8337   2.8375   2.9139
  3.0493   3.0718   3.0719   3.0855   3.1216   3.2005   3.2274   3.4351
  3.5125   3.6834   3.8507   3.8817   3.9824   3.9917   4.0377   4.0634
  4.0788   4.0883   4.2160   4.2637   4.3970   4.4165   4.8082   6.7140
  6.7909   7.5439   7.5618   7.6641   7.6807   7.7343   7.7457   9.7084
  9.7805   9.8033   9.8147  23.1891  23.7735  23.7884  23.9312  23.9450
 24.0132  25.7746  25.7790  25.8376  25.8799  26.1092  26.1253  26.1512
 26.2666  26.5014  26.5262  26.7616  26.8634  47.9758  48.0366 215.6929
215.7747 215.8014 215.8158 289.7402 289.7582 289.8613 289.8778 289.9621
289.97101020.78671020.8629
 --------------------------------------------------------------

          Ground-State Mulliken Net Atomic Charges

     Atom                 Charge (a.u.)
  ----------------------------------------
      1 C                    -0.125998
      2 C                    -0.125998
      3 C                    -0.758587
      4 C                    -0.125998
      5 C                    -0.125998
      6 C                    -0.758587
      7 Cl                    0.596994
      8 Cl                    0.596994
      9 Br                   -0.183406
     10 Cl                    0.596994
     11 Cl                    0.596994
     12 Br                   -0.183406
  ----------------------------------------
  Sum of atomic charges =     0.000000

 -----------------------------------------------------------------
                    Cartesian Multipole Moments
 -----------------------------------------------------------------
    Charge (ESU x 10^10)
                 0.0000
    Dipole Moment (Debye)
         X      -0.0000      Y       0.0000      Z       0.0000
       Tot       0.0000
    Quadrupole Moments (Debye-Ang)
        XX    -120.3044     XY      -0.0000     YY    -121.2067
        XZ       0.0000     YZ       0.0000     ZZ    -116.6722
    Octopole Moments (Debye-Ang^2)
       XXX    -435.9682    XXY      -0.0000    XYY    -146.4127
       YYY       0.0000    XXZ     -83.9021    XYZ       0.0000
       YYZ     -84.5314    XZZ    -140.9351    YZZ       0.0000
       ZZZ    -244.1068
    Hexadecapole Moments (Debye-Ang^3)
      XXXX   -3468.9784   XXXY      -0.0000   XXYY    -629.8020
      XYYY      -0.0000   YYYY    -142.0293   XXXZ    -304.0508
      XXYZ      -0.0000   XYYZ    -102.1104   YYYZ       0.0000
      XXZZ   -1184.9235   XYZZ      -0.0000   YYZZ    -666.1331
      XZZZ    -294.8708   YZZZ       0.0000   ZZZZ   -3526.4888
 -----------------------------------------------------------------
 Calculating analytic gradient of the SCF energy
 Gradient of SCF Energy
            1           2           3           4           5           6
    1  -0.0006323  -0.0006323  -0.0000000   0.0006323   0.0006323  -0.0000000
    2   0.0000000  -0.0000000  -0.0000000   0.0000000  -0.0000000  -0.0000000
    3   0.0016633  -0.0016633  -0.0024209  -0.0016633   0.0016633   0.0024209
            7           8           9          10          11          12
    1   0.0078973   0.0078973  -0.0000000  -0.0078973  -0.0078973   0.0000000
    2  -0.0000000   0.0000000   0.0000000   0.0000000  -0.0000000  -0.0000000
    3   0.0027463  -0.0027463  -0.0038190  -0.0027463   0.0027463   0.0038190
 Max gradient component =       7.897E-03
 RMS gradient           =       3.042E-03
 Gradient time:  CPU 65.76 s  wall 16.53 s
 Geometry Optimization Parameters
   NAtoms,    NIC,     NZ,  NCons,   NDum,   NFix, NCnnct, MaxDiis
       12      78      12       0       0       0       0       0


** GEOMETRY OPTIMIZATION IN DELOCALIZED INTERNAL COORDINATES **
   Searching for a Minimum

   Optimization Cycle:   1

                       Coordinates (Angstroms)
     ATOM                X               Y               Z
      1  C         0.0000000000    0.0000000000    0.0000000000
      2  C         0.0000000000    0.0000000000    1.3948300000
      3  C         1.2079582140    0.0000000000    2.0922450000
      4  C         2.4159164279    0.0000000000    1.3948300000
      5  C         2.4159164279    0.0000000000    0.0000000000
      6  C         1.2079582140    0.0000000000   -0.6974150000
      7  Cl       -1.4903431174    0.0000000000   -0.8604500000
      8  Cl       -1.4903431174    0.0000000000    2.2552800000
      9  Br        1.2079582140    0.0000000000    3.9829250000
     10  Cl        3.9062595453    0.0000000000    2.2552800000
     11  Cl        3.9062595453    0.0000000000   -0.8604500000
     12  Br        1.2079582140    0.0000000000   -2.5880950000
   Point Group: c1    Number of degrees of freedom:    30


   Energy is  -7217.840837419


 Attempting to generate delocalized internal coordinates
 Initial Hessian constructed with Jon Baker's OPTIMIZE code

 17 Hessian modes will be used to form the next step
  Hessian Eigenvalues:
     0.201019    0.201019    0.250000    0.250000    0.250000    0.250000
     0.250000    0.250000    0.250000    0.250000    0.250000    0.334879
     0.334879    0.464882    0.464882    0.464882    0.464882

 Minimum search - taking simple RFO step
 Searching for Lamda that Minimizes Along All modes
 Value Taken    Lamda =  -0.00192287
 Step Taken.  Stepsize is  0.074568

                             Maximum     Tolerance    Cnvgd?
         Gradient           0.024826      0.000300      NO
         Displacement       0.063579      0.001200      NO
         Energy change     *********      0.000001      NO


 New Cartesian Coordinates Obtained by Inverse Iteration

 Displacement from previous Coordinates is:  0.123817
 ----------------------------------------------------------------
             Standard Nuclear Orientation (Angstroms)
    I     Atom           X                Y                Z
 ----------------------------------------------------------------
    1      C      -0.0076460306     0.0000000000    -0.0042677565
    2      C      -0.0076460318     0.0000000000     1.3990977566
    3      C       1.2079582137     0.0000000000     2.1010709266
    4      C       2.4235624589     0.0000000000     1.3990977570
    5      C       2.4235624596     0.0000000000    -0.0042677563
    6      C       1.2079582145     0.0000000000    -0.7062409267
    7      Cl     -1.5179104849     0.0000000000    -0.8558395305
    8      Cl     -1.5179104861     0.0000000000     2.2506695306
    9      Br      1.2079582147     0.0000000000     4.0017089872
   10      Cl      3.9338269131     0.0000000000     2.2506695311
   11      Cl      3.9338269136     0.0000000000    -0.8558395308
   12      Br      1.2079582128     0.0000000000    -2.6068789882
 ----------------------------------------------------------------
 Nuclear Repulsion Energy =        1928.06503112 hartrees
 There are       87 alpha and       87 beta electrons
 Applying Cartesian multipole field
    Component          Value
    ---------          -----
     (2,0,0)        1.00000E-11
     (0,2,0)        2.00000E-11
     (0,0,2)       -3.00000E-11
 Nucleus-field energy     =    -0.0000000839 hartrees
 Requested basis set is 6-311++G(d,p)
 There are 126 shells and 348 basis functions
 A cutoff of  1.0D-11 yielded   5500 shell pairs
 There are     47495 function pairs (     51746 Cartesian)
 Smallest overlap matrix eigenvalue = 2.95E-07

 Q-Chem warning in module stvman/mkSTV.C, line 318:

 Overlap eigenvalue is smaller than square root of threshold
 Use THRESH >= 12 to get rid of this warning

 Linear dependence detected in AO basis
 Tighter screening thresholds may be required for diffuse basis sets
 Use S2THRESH > 14 and THRESH = 14 in case of SCF convergence issues
 Number of orthogonalized atomic orbitals = 346
 Maximum deviation from orthogonality = 2.206E-09
 Guess MOs from SCF MO coefficient file

 -----------------------------------------------------------------------
  General SCF calculation program by
  Eric Jon Sundstrom, Paul Horn, Yuezhi Mao, Dmitri Zuev, Alec White,
  David Stuck, Shaama M.S., Shane Yost, Joonho Lee, David Small,
  Daniel Levine, Susi Lehtola, Hugh Burton, Evgeny Epifanovsky,
  Bang C. Huynh
 -----------------------------------------------------------------------
 Exchange:     0.2000 Hartree-Fock + 0.0800 Slater + 0.7200 B88
 Correlation:  0.1900 VWN1RPA + 0.8100 LYP
 Using SG-1 standard quadrature grid
 using 4 threads for integral computing
 -------------------------------------------------------
 OpenMP Integral computing Module                
 Release: version 2.0, May 2017, Q-Chem Inc. Pleasanton 
 -------------------------------------------------------
 A restricted SCF calculation will be
 performed using DIIS
 SCF converges when DIIS error is below 1.0e-08
 ---------------------------------------
  Cycle       Energy         DIIS error
 ---------------------------------------
    1   -7217.8407523219      2.90e-04  
    2   -7217.8414779335      1.13e-04  
    3   -7217.8411911742      1.74e-04  
    4   -7217.8416817050      1.12e-05  
    5   -7217.8416831934      2.72e-06  
    6   -7217.8416832732      1.16e-06  
    7   -7217.8416832887      3.89e-07  
    8   -7217.8416832908      6.61e-08  
    9   -7217.8416832910      1.36e-08  
   10   -7217.8416832908      3.94e-09  Convergence criterion met
 ---------------------------------------
 SCF time:   CPU 146.74s  wall 38.00s 
 SCF   energy in the final basis set =    -7217.8416832908
 Total energy in the final basis set =    -7217.8416832908

 --------------------------------------------------------------

                    Orbital Energies (a.u.)
 --------------------------------------------------------------

 Alpha MOs
 -- Occupied --
********-482.8600-101.5857-101.5857-101.5857-101.5857 -62.5128 -62.5128
-56.3336 -56.3336 -56.3294 -56.3294 -56.3290 -56.3290 -10.2907 -10.2907
-10.2902 -10.2902 -10.2841 -10.2841  -9.5004  -9.5004  -9.5004  -9.5004
 -8.7216  -8.7216  -7.2655  -7.2655  -7.2655  -7.2655  -7.2553  -7.2553
 -7.2553  -7.2553  -7.2543  -7.2543  -7.2543  -7.2543  -6.5540  -6.5540
 -6.5400  -6.5400  -6.5389  -6.5389  -2.6647  -2.6647  -2.6609  -2.6609
 -2.6601  -2.6601  -2.6490  -2.6490  -2.6489  -2.6489  -0.9736  -0.9336
 -0.9096  -0.8864  -0.8597  -0.8385  -0.8170  -0.7528  -0.7440  -0.6390
 -0.6389  -0.5668  -0.5344  -0.4961  -0.4808  -0.4772  -0.4554  -0.4429
 -0.4247  -0.4186  -0.4029  -0.3685  -0.3655  -0.3623  -0.3528  -0.3498
 -0.3411  -0.3372  -0.3182  -0.3127  -0.2956  -0.2732  -0.2701
 -- Virtual --
 -0.0839  -0.0714  -0.0684  -0.0394  -0.0122  -0.0075   0.0108   0.0108
  0.0211   0.0236   0.0284   0.0397   0.0418   0.0540   0.0659   0.0665
  0.0671   0.0683   0.0700   0.0739   0.0820   0.0845   0.0931   0.0934
  0.0938   0.1002   0.1050   0.1129   0.1258   0.1354   0.1372   0.1404
  0.1407   0.1449   0.1474   0.1536   0.1633   0.1727   0.1795   0.1850
  0.1854   0.1854   0.1963   0.2108   0.2152   0.2210   0.2268   0.2390
  0.2452   0.2478   0.2486   0.2603   0.2623   0.2689   0.2725   0.2798
  0.2813   0.2847   0.3108   0.3683   0.3721   0.3764   0.3939   0.3993
  0.4206   0.4233   0.4299   0.4364   0.4381   0.4405   0.4494   0.4538
  0.4650   0.4716   0.4720   0.4905   0.4943   0.5005   0.5015   0.5252
  0.5260   0.5370   0.5451   0.5485   0.5529   0.5621   0.5655   0.5766
  0.5897   0.5902   0.6091   0.6216   0.6265   0.6313   0.6491   0.6908
  0.6958   0.7177   0.7394   0.7684   0.7804   0.7843   0.8084   0.8141
  0.8225   0.8241   0.8246   0.8296   0.8363   0.8377   0.8426   0.8540
  0.8544   0.8619   0.8698   0.8795   0.8823   0.8868   0.9195   0.9316
  0.9338   0.9341   0.9393   0.9401   0.9680   1.0193   1.0234   1.0296
  1.0424   1.0506   1.1143   1.1654   1.1695   1.1817   1.1957   1.2369
  1.2521   1.2564   1.2684   1.2763   1.2776   1.2821   1.2903   1.3606
  1.4361   1.4440   1.5003   1.5689   1.5957   1.6566   1.7245   1.7402
  1.7419   1.7731   1.8125   1.8248   1.8361   1.8380   1.9137   2.0007
  2.0194   2.0543   2.0578   2.1162   2.1363   2.1823   2.2172   2.2237
  2.2324   2.2419   2.2440   2.2608   2.2642   2.2659   2.2926   2.3186
  2.3261   2.3781   2.4027   2.4108   2.4453   2.4747   2.5143   2.5711
  2.5774   2.5818   2.6332   2.7193   2.7264   2.8298   2.8329   2.8995
  3.0400   3.0503   3.0596   3.0746   3.1063   3.1809   3.2100   3.4214
  3.4992   3.6603   3.8377   3.8697   3.9816   3.9909   4.0358   4.0607
  4.0756   4.0842   4.2101   4.2574   4.3950   4.4132   4.7895   6.7090
  6.7850   7.5430   7.5601   7.6610   7.6770   7.7297   7.7394   9.7000
  9.7716   9.7983   9.8097  23.1865  23.7524  23.7662  23.9002  23.9117
 23.9759  25.7725  25.7769  25.8353  25.8765  26.0865  26.1258  26.1490
 26.2483  26.4958  26.5115  26.7337  26.8464  47.9717  48.0318 215.6839
215.7645 215.7960 215.8102 289.7388 289.7561 289.8578 289.8739 289.9568
289.96451020.78181020.8569
 --------------------------------------------------------------

          Ground-State Mulliken Net Atomic Charges

     Atom                 Charge (a.u.)
  ----------------------------------------
      1 C                    -0.138479
      2 C                    -0.138479
      3 C                    -0.740419
      4 C                    -0.138479
      5 C                    -0.138479
      6 C                    -0.740419
      7 Cl                    0.600300
      8 Cl                    0.600300
      9 Br                   -0.183223
     10 Cl                    0.600300
     11 Cl                    0.600300
     12 Br                   -0.183223
  ----------------------------------------
  Sum of atomic charges =     0.000000

 -----------------------------------------------------------------
                    Cartesian Multipole Moments
 -----------------------------------------------------------------
    Charge (ESU x 10^10)
                -0.0000
    Dipole Moment (Debye)
         X      -0.0000      Y       0.0000      Z       0.0000
       Tot       0.0000
    Quadrupole Moments (Debye-Ang)
        XX    -120.2644     XY       0.0000     YY    -121.4428
        XZ       0.0000     YZ       0.0000     ZZ    -116.7549
    Octopole Moments (Debye-Ang^2)
       XXX    -435.8232    XXY       0.0000    XYY    -146.6979
       YYY       0.0000    XXZ     -83.8742    XYZ       0.0000
       YYZ     -84.6961    XZZ    -141.0350    YZZ       0.0000
       ZZZ    -244.2798
    Hexadecapole Moments (Debye-Ang^3)
      XXXX   -3508.3766   XXXY       0.0000   XXYY    -638.7047
      XYYY       0.0000   YYYY    -142.5457   XXXZ    -303.9496
      XXYZ       0.0000   XYYZ    -102.3093   YYYZ       0.0000
      XXZZ   -1198.7400   XYZZ       0.0000   YYZZ    -671.0003
      XZZZ    -295.0798   YZZZ       0.0000   ZZZZ   -3547.8170
 -----------------------------------------------------------------
 Calculating analytic gradient of the SCF energy
 Gradient of SCF Energy
            1           2           3           4           5           6
    1  -0.0026380  -0.0026380   0.0000000   0.0026380   0.0026380   0.0000000
    2  -0.0000000   0.0000000   0.0000000  -0.0000000   0.0000000   0.0000000
    3  -0.0004498   0.0004498   0.0005027   0.0004498  -0.0004498  -0.0005027
            7           8           9          10          11          12
    1   0.0005253   0.0005253   0.0000000  -0.0005253  -0.0005253  -0.0000000
    2   0.0000000   0.0000000  -0.0000000   0.0000000   0.0000000   0.0000000
    3   0.0013784  -0.0013784   0.0012094  -0.0013784   0.0013784  -0.0012094
 Max gradient component =       2.638E-03
 RMS gradient           =       1.064E-03
 Gradient time:  CPU 64.50 s  wall 16.22 s
 Geometry Optimization Parameters
   NAtoms,    NIC,     NZ,  NCons,   NDum,   NFix, NCnnct, MaxDiis
       12      78      12       0       0       0       0       0

 Cartesian Hessian Update
 Hessian updated using BFGS update


** GEOMETRY OPTIMIZATION IN DELOCALIZED INTERNAL COORDINATES **
   Searching for a Minimum

   Optimization Cycle:   2

                       Coordinates (Angstroms)
     ATOM                X               Y               Z
      1  C        -0.0076460306    0.0000000000   -0.0042677565
      2  C        -0.0076460318    0.0000000000    1.3990977566
      3  C         1.2079582137    0.0000000000    2.1010709266
      4  C         2.4235624589    0.0000000000    1.3990977570
      5  C         2.4235624596    0.0000000000   -0.0042677563
      6  C         1.2079582145    0.0000000000   -0.7062409267
      7  Cl       -1.5179104849    0.0000000000   -0.8558395305
      8  Cl       -1.5179104861    0.0000000000    2.2506695306
      9  Br        1.2079582147    0.0000000000    4.0017089872
     10  Cl        3.9338269131    0.0000000000    2.2506695311
     11  Cl        3.9338269136    0.0000000000   -0.8558395308
     12  Br        1.2079582128    0.0000000000   -2.6068789882
   Point Group: c1    Number of degrees of freedom:    30


   Energy is  -7217.841683291

 Hessian updated using BFGS update

  6 Hessian modes will be used to form the next step
  Hessian Eigenvalues:
     0.204939    0.249554    0.264574    0.300094    0.458439    0.544781

 Minimum search - taking simple RFO step
 Searching for Lamda that Minimizes Along All modes
 Value Taken    Lamda =  -0.00012537
 Step Taken.  Stepsize is  0.019279

                             Maximum     Tolerance    Cnvgd?
         Gradient           0.005088      0.000300      NO
         Displacement       0.015471      0.001200      NO
         Energy change     -0.000846      0.000001      NO


 New Cartesian Coordinates Obtained by Inverse Iteration

 Displacement from previous Coordinates is:  0.039814
 ----------------------------------------------------------------
             Standard Nuclear Orientation (Angstroms)
    I     Atom           X                Y                Z
 ----------------------------------------------------------------
    1      C      -0.0064575924     0.0000000000    -0.0045394222
    2      C      -0.0064575934     0.0000000000     1.3993694230
    3      C       1.2079582139     0.0000000000     2.0997457345
    4      C       2.4223740204     0.0000000000     1.3993694218
    5      C       2.4223740213     0.0000000000    -0.0045394235
    6      C       1.2079582145     0.0000000000    -0.7049157352
    7      Cl     -1.5142186035     0.0000000000    -0.8652387352
    8      Cl     -1.5142186038     0.0000000000     2.2600687370
    9      Br      1.2079582143     0.0000000000     3.9980671107
   10      Cl      3.9301350300     0.0000000000     2.2600687372
   11      Cl      3.9301350328     0.0000000000    -0.8652387358
   12      Br      1.2079582135     0.0000000000    -2.6032371121
 ----------------------------------------------------------------
 Nuclear Repulsion Energy =        1929.04980529 hartrees
 There are       87 alpha and       87 beta electrons
 Applying Cartesian multipole field
    Component          Value
    ---------          -----
     (2,0,0)        1.00000E-11
     (0,2,0)        2.00000E-11
     (0,0,2)       -3.00000E-11
 Nucleus-field energy     =    -0.0000000840 hartrees
 Requested basis set is 6-311++G(d,p)
 There are 126 shells and 348 basis functions
 A cutoff of  1.0D-11 yielded   5500 shell pairs
 There are     47495 function pairs (     51746 Cartesian)
 Smallest overlap matrix eigenvalue = 2.93E-07

 Q-Chem warning in module stvman/mkSTV.C, line 318:

 Overlap eigenvalue is smaller than square root of threshold
 Use THRESH >= 12 to get rid of this warning

 Linear dependence detected in AO basis
 Tighter screening thresholds may be required for diffuse basis sets
 Use S2THRESH > 14 and THRESH = 14 in case of SCF convergence issues
 Number of orthogonalized atomic orbitals = 346
 Maximum deviation from orthogonality = 1.206E-09
 Guess MOs from SCF MO coefficient file

 -----------------------------------------------------------------------
  General SCF calculation program by
  Eric Jon Sundstrom, Paul Horn, Yuezhi Mao, Dmitri Zuev, Alec White,
  David Stuck, Shaama M.S., Shane Yost, Joonho Lee, David Small,
  Daniel Levine, Susi Lehtola, Hugh Burton, Evgeny Epifanovsky,
  Bang C. Huynh
 -----------------------------------------------------------------------
 Exchange:     0.2000 Hartree-Fock + 0.0800 Slater + 0.7200 B88
 Correlation:  0.1900 VWN1RPA + 0.8100 LYP
 Using SG-1 standard quadrature grid
 using 4 threads for integral computing
 -------------------------------------------------------
 OpenMP Integral computing Module                
 Release: version 2.0, May 2017, Q-Chem Inc. Pleasanton 
 -------------------------------------------------------
 A restricted SCF calculation will be
 performed using DIIS
 SCF converges when DIIS error is below 1.0e-08
 ---------------------------------------
  Cycle       Energy         DIIS error
 ---------------------------------------
    1   -7217.8416391010      7.54e-05  
    2   -7217.8417260211      2.12e-05  
    3   -7217.8417195627      3.04e-05  
    4   -7217.8417324658      3.57e-06  
    5   -7217.8417326114      1.91e-06  
    6   -7217.8417326680      3.38e-07  
    7   -7217.8417326694      5.85e-08  
    8   -7217.8417326699      1.99e-08  
    9   -7217.8417326713      2.47e-09  Convergence criterion met
 ---------------------------------------
 SCF time:   CPU 132.00s  wall 35.00s 
 SCF   energy in the final basis set =    -7217.8417326713
 Total energy in the final basis set =    -7217.8417326713

 --------------------------------------------------------------

                    Orbital Energies (a.u.)
 --------------------------------------------------------------

 Alpha MOs
 -- Occupied --
********-482.8599-101.5857-101.5857-101.5857-101.5857 -62.5128 -62.5128
-56.3335 -56.3335 -56.3294 -56.3294 -56.3289 -56.3289 -10.2909 -10.2909
-10.2904 -10.2904 -10.2838 -10.2838  -9.5004  -9.5004  -9.5004  -9.5004
 -8.7216  -8.7216  -7.2655  -7.2655  -7.2655  -7.2655  -7.2553  -7.2553
 -7.2553  -7.2553  -7.2542  -7.2542  -7.2542  -7.2542  -6.5540  -6.5540
 -6.5400  -6.5400  -6.5389  -6.5389  -2.6647  -2.6647  -2.6609  -2.6609
 -2.6601  -2.6601  -2.6490  -2.6490  -2.6489  -2.6489  -0.9736  -0.9327
 -0.9101  -0.8863  -0.8595  -0.8386  -0.8175  -0.7530  -0.7444  -0.6396
 -0.6388  -0.5671  -0.5345  -0.4957  -0.4805  -0.4774  -0.4558  -0.4427
 -0.4245  -0.4181  -0.4034  -0.3685  -0.3650  -0.3621  -0.3537  -0.3496
 -0.3411  -0.3379  -0.3184  -0.3122  -0.2953  -0.2734  -0.2704
 -- Virtual --
 -0.0843  -0.0710  -0.0687  -0.0390  -0.0129  -0.0075   0.0105   0.0111
  0.0206   0.0234   0.0283   0.0397   0.0418   0.0539   0.0660   0.0665
  0.0672   0.0686   0.0700   0.0737   0.0820   0.0844   0.0930   0.0934
  0.0935   0.1007   0.1050   0.1128   0.1259   0.1349   0.1371   0.1406
  0.1408   0.1448   0.1475   0.1536   0.1633   0.1725   0.1794   0.1852
  0.1855   0.1856   0.1962   0.2112   0.2158   0.2208   0.2272   0.2387
  0.2450   0.2481   0.2486   0.2604   0.2621   0.2693   0.2730   0.2794
  0.2813   0.2846   0.3108   0.3686   0.3721   0.3768   0.3939   0.3993
  0.4194   0.4233   0.4298   0.4360   0.4385   0.4405   0.4493   0.4524
  0.4650   0.4710   0.4719   0.4912   0.4946   0.5005   0.5014   0.5258
  0.5265   0.5370   0.5453   0.5487   0.5539   0.5617   0.5656   0.5771
  0.5896   0.5899   0.6095   0.6217   0.6259   0.6317   0.6492   0.6932
  0.6957   0.7188   0.7400   0.7681   0.7803   0.7847   0.8094   0.8145
  0.8230   0.8245   0.8274   0.8299   0.8345   0.8378   0.8424   0.8526
  0.8553   0.8619   0.8708   0.8793   0.8834   0.8852   0.9193   0.9304
  0.9331   0.9346   0.9394   0.9401   0.9668   1.0188   1.0239   1.0297
  1.0433   1.0491   1.1163   1.1642   1.1695   1.1813   1.1963   1.2365
  1.2526   1.2560   1.2675   1.2743   1.2800   1.2812   1.2893   1.3606
  1.4364   1.4445   1.5018   1.5681   1.5973   1.6550   1.7253   1.7397
  1.7442   1.7721   1.8137   1.8247   1.8359   1.8396   1.9142   2.0008
  2.0197   2.0552   2.0571   2.1157   2.1370   2.1824   2.2184   2.2233
  2.2320   2.2412   2.2457   2.2621   2.2644   2.2660   2.2928   2.3211
  2.3270   2.3770   2.4037   2.4120   2.4438   2.4746   2.5138   2.5713
  2.5766   2.5809   2.6339   2.7192   2.7266   2.8299   2.8330   2.9016
  3.0407   3.0523   3.0585   3.0751   3.1057   3.1819   3.2106   3.4218
  3.4991   3.6614   3.8402   3.8683   3.9817   3.9909   4.0361   4.0611
  4.0760   4.0850   4.2111   4.2584   4.3948   4.4135   4.7910   6.7100
  6.7860   7.5429   7.5603   7.6612   7.6772   7.7300   7.7404   9.7014
  9.7724   9.7958   9.8074  23.1856  23.7569  23.7653  23.9007  23.9184
 23.9806  25.7718  25.7761  25.8356  25.8768  26.0929  26.1197  26.1436
 26.2528  26.4950  26.5116  26.7329  26.8447  47.9725  48.0326 215.6856
215.7657 215.7930 215.8076 289.7389 289.7563 289.8581 289.8740 289.9573
289.96551020.78271020.8580
 --------------------------------------------------------------

          Ground-State Mulliken Net Atomic Charges

     Atom                 Charge (a.u.)
  ----------------------------------------
      1 C                    -0.126218
      2 C                    -0.126218
      3 C                    -0.762111
      4 C                    -0.126218
      5 C                    -0.126218
      6 C                    -0.762111
      7 Cl                    0.599550
      8 Cl                    0.599550
      9 Br                   -0.184553
     10 Cl                    0.599550
     11 Cl                    0.599550
     12 Br                   -0.184553
  ----------------------------------------
  Sum of atomic charges =     0.000000

 -----------------------------------------------------------------
                    Cartesian Multipole Moments
 -----------------------------------------------------------------
    Charge (ESU x 10^10)
                -0.0000
    Dipole Moment (Debye)
         X      -0.0000      Y      -0.0000      Z       0.0000
       Tot       0.0000
    Quadrupole Moments (Debye-Ang)
        XX    -120.4049     XY      -0.0000     YY    -121.4352
        XZ       0.0000     YZ      -0.0000     ZZ    -116.6573
    Octopole Moments (Debye-Ang^2)
       XXX    -436.3321    XXY      -0.0000    XYY    -146.6886
       YYY      -0.0000    XXZ     -83.9721    XYZ       0.0000
       YYZ     -84.6907    XZZ    -140.9171    YZZ      -0.0000
       ZZZ    -244.0756
    Hexadecapole Moments (Debye-Ang^3)
      XXXX   -3506.9460   XXXY      -0.0000   XXYY    -637.7412
      XYYY      -0.0000   YYYY    -142.5201   XXXZ    -304.3045
      XXYZ       0.0000   XYYZ    -102.3028   YYYZ       0.0000
      XXZZ   -1197.0191   XYZZ      -0.0000   YYZZ    -671.4530
      XZZZ    -294.8331   YZZZ      -0.0000   ZZZZ   -3550.0700
 -----------------------------------------------------------------
 Calculating analytic gradient of the SCF energy
 Gradient of SCF Energy
            1           2           3           4           5           6
    1  -0.0005639  -0.0005639   0.0000000   0.0005639   0.0005639   0.0000000
    2  -0.0000000   0.0000000  -0.0000000  -0.0000000   0.0000000  -0.0000000
    3  -0.0010000   0.0010000  -0.0000029   0.0010000  -0.0010000   0.0000029
            7           8           9          10          11          12
    1   0.0002486   0.0002486  -0.0000000  -0.0002486  -0.0002486  -0.0000000
    2   0.0000000   0.0000000   0.0000000  -0.0000000   0.0000000  -0.0000000
    3  -0.0003135   0.0003135   0.0000056   0.0003135  -0.0003135  -0.0000056
 Max gradient component =       1.000E-03
 RMS gradient           =       4.053E-04
 Gradient time:  CPU 64.40 s  wall 16.18 s
 Geometry Optimization Parameters
   NAtoms,    NIC,     NZ,  NCons,   NDum,   NFix, NCnnct, MaxDiis
       12      78      12       0       0       0       0       0

 Cartesian Hessian Update
 Hessian updated using BFGS update


** GEOMETRY OPTIMIZATION IN DELOCALIZED INTERNAL COORDINATES **
   Searching for a Minimum

   Optimization Cycle:   3

                       Coordinates (Angstroms)
     ATOM                X               Y               Z
      1  C        -0.0064575924    0.0000000000   -0.0045394222
      2  C        -0.0064575934    0.0000000000    1.3993694230
      3  C         1.2079582139    0.0000000000    2.0997457345
      4  C         2.4223740204    0.0000000000    1.3993694218
      5  C         2.4223740213    0.0000000000   -0.0045394235
      6  C         1.2079582145    0.0000000000   -0.7049157352
      7  Cl       -1.5142186035    0.0000000000   -0.8652387352
      8  Cl       -1.5142186038    0.0000000000    2.2600687370
      9  Br        1.2079582143    0.0000000000    3.9980671107
     10  Cl        3.9301350300    0.0000000000    2.2600687372
     11  Cl        3.9301350328    0.0000000000   -0.8652387358
     12  Br        1.2079582135    0.0000000000   -2.6032371121
   Point Group: c1    Number of degrees of freedom:    30


   Energy is  -7217.841732671

 Hessian updated using BFGS update

  6 Hessian modes will be used to form the next step
  Hessian Eigenvalues:
     0.199641    0.244960    0.278775    0.358319    0.445377    0.563711

 Minimum search - taking simple RFO step
 Searching for Lamda that Minimizes Along All modes
 Value Taken    Lamda =  -0.00001835
 Step Taken.  Stepsize is  0.006672

                             Maximum     Tolerance    Cnvgd?
         Gradient           0.002287      0.000300      NO
         Displacement       0.004998      0.001200      NO
         Energy change     -0.000049      0.000001      NO


 New Cartesian Coordinates Obtained by Inverse Iteration

 Displacement from previous Coordinates is:  0.013683
 ----------------------------------------------------------------
             Standard Nuclear Orientation (Angstroms)
    I     Atom           X                Y                Z
 ----------------------------------------------------------------
    1      C      -0.0054696994     0.0000000000    -0.0039015290
    2      C      -0.0054697013     0.0000000000     1.3987315344
    3      C       1.2079582138     0.0000000000     2.0997010469
    4      C       2.4213861300     0.0000000000     1.3987315331
    5      C       2.4213861277     0.0000000000    -0.0039015310
    6      C       1.2079582132     0.0000000000    -0.7048710438
    7      Cl     -1.5149765700     0.0000000000    -0.8619133436
    8      Cl     -1.5149765745     0.0000000000     2.2567433451
    9      Br      1.2079582128     0.0000000000     3.9976432419
   10      Cl      3.9308930025     0.0000000000     2.2567433459
   11      Cl      3.9308930000     0.0000000000    -0.8619133435
   12      Br      1.2079582128     0.0000000000    -2.6028132565
 ----------------------------------------------------------------
 Nuclear Repulsion Energy =        1929.37897215 hartrees
 There are       87 alpha and       87 beta electrons
 Applying Cartesian multipole field
    Component          Value
    ---------          -----
     (2,0,0)        1.00000E-11
     (0,2,0)        2.00000E-11
     (0,0,2)       -3.00000E-11
 Nucleus-field energy     =    -0.0000000839 hartrees
 Requested basis set is 6-311++G(d,p)
 There are 126 shells and 348 basis functions
 A cutoff of  1.0D-11 yielded   5500 shell pairs
 There are     47495 function pairs (     51746 Cartesian)
 Smallest overlap matrix eigenvalue = 2.91E-07

 Q-Chem warning in module stvman/mkSTV.C, line 318:

 Overlap eigenvalue is smaller than square root of threshold
 Use THRESH >= 12 to get rid of this warning

 Linear dependence detected in AO basis
 Tighter screening thresholds may be required for diffuse basis sets
 Use S2THRESH > 14 and THRESH = 14 in case of SCF convergence issues
 Number of orthogonalized atomic orbitals = 346
 Maximum deviation from orthogonality = 3.154E-09
 Guess MOs from SCF MO coefficient file

 -----------------------------------------------------------------------
  General SCF calculation program by
  Eric Jon Sundstrom, Paul Horn, Yuezhi Mao, Dmitri Zuev, Alec White,
  David Stuck, Shaama M.S., Shane Yost, Joonho Lee, David Small,
  Daniel Levine, Susi Lehtola, Hugh Burton, Evgeny Epifanovsky,
  Bang C. Huynh
 -----------------------------------------------------------------------
 Exchange:     0.2000 Hartree-Fock + 0.0800 Slater + 0.7200 B88
 Correlation:  0.1900 VWN1RPA + 0.8100 LYP
 Using SG-1 standard quadrature grid
 using 4 threads for integral computing
 -------------------------------------------------------
 OpenMP Integral computing Module                
 Release: version 2.0, May 2017, Q-Chem Inc. Pleasanton 
 -------------------------------------------------------
 A restricted SCF calculation will be
 performed using DIIS
 SCF converges when DIIS error is below 1.0e-08
 ---------------------------------------
  Cycle       Energy         DIIS error
 ---------------------------------------
    1   -7217.8417265078      3.44e-05  
    2   -7217.8417408082      7.86e-06  
    3   -7217.8417387449      1.37e-05  
    4   -7217.8417417906      1.41e-06  
    5   -7217.8417418139      3.79e-07  
    6   -7217.8417418159      1.87e-07  
    7   -7217.8417418164      3.05e-08  
    8   -7217.8417418174      7.89e-09  Convergence criterion met
 ---------------------------------------
 SCF time:   CPU 118.80s  wall 31.00s 
 SCF   energy in the final basis set =    -7217.8417418174
 Total energy in the final basis set =    -7217.8417418174

 --------------------------------------------------------------

                    Orbital Energies (a.u.)
 --------------------------------------------------------------

 Alpha MOs
 -- Occupied --
********-482.8600-101.5856-101.5856-101.5856-101.5856 -62.5128 -62.5128
-56.3336 -56.3336 -56.3294 -56.3294 -56.3290 -56.3290 -10.2907 -10.2907
-10.2902 -10.2902 -10.2837 -10.2837  -9.5003  -9.5003  -9.5003  -9.5003
 -8.7217  -8.7217  -7.2654  -7.2654  -7.2654  -7.2654  -7.2552  -7.2552
 -7.2552  -7.2552  -7.2541  -7.2541  -7.2541  -7.2541  -6.5541  -6.5541
 -6.5401  -6.5401  -6.5390  -6.5390  -2.6648  -2.6648  -2.6610  -2.6610
 -2.6602  -2.6602  -2.6490  -2.6490  -2.6490  -2.6489  -0.9739  -0.9328
 -0.9100  -0.8861  -0.8597  -0.8387  -0.8177  -0.7532  -0.7446  -0.6396
 -0.6391  -0.5674  -0.5346  -0.4956  -0.4805  -0.4777  -0.4560  -0.4425
 -0.4246  -0.4182  -0.4033  -0.3684  -0.3652  -0.3623  -0.3534  -0.3497
 -0.3411  -0.3375  -0.3185  -0.3124  -0.2953  -0.2736  -0.2704
 -- Virtual --
 -0.0843  -0.0710  -0.0685  -0.0390  -0.0129  -0.0075   0.0106   0.0110
  0.0207   0.0234   0.0283   0.0397   0.0418   0.0539   0.0660   0.0665
  0.0672   0.0689   0.0701   0.0737   0.0820   0.0844   0.0931   0.0934
  0.0936   0.1006   0.1050   0.1128   0.1260   0.1350   0.1372   0.1407
  0.1407   0.1448   0.1474   0.1536   0.1633   0.1727   0.1795   0.1851
  0.1856   0.1857   0.1962   0.2112   0.2158   0.2209   0.2275   0.2388
  0.2451   0.2481   0.2489   0.2604   0.2622   0.2693   0.2729   0.2796
  0.2813   0.2847   0.3109   0.3690   0.3722   0.3769   0.3938   0.3992
  0.4199   0.4233   0.4298   0.4363   0.4383   0.4404   0.4494   0.4530
  0.4650   0.4713   0.4720   0.4909   0.4948   0.5007   0.5013   0.5258
  0.5264   0.5370   0.5451   0.5490   0.5545   0.5617   0.5654   0.5772
  0.5896   0.5904   0.6101   0.6218   0.6262   0.6316   0.6492   0.6926
  0.6958   0.7188   0.7399   0.7680   0.7806   0.7851   0.8092   0.8145
  0.8227   0.8246   0.8269   0.8300   0.8350   0.8379   0.8425   0.8532
  0.8554   0.8621   0.8709   0.8792   0.8832   0.8858   0.9195   0.9311
  0.9331   0.9344   0.9397   0.9402   0.9671   1.0190   1.0241   1.0300
  1.0434   1.0495   1.1161   1.1648   1.1699   1.1810   1.1961   1.2367
  1.2527   1.2560   1.2681   1.2754   1.2797   1.2817   1.2893   1.3609
  1.4368   1.4447   1.5018   1.5678   1.5974   1.6558   1.7258   1.7401
  1.7443   1.7735   1.8143   1.8253   1.8371   1.8397   1.9148   2.0008
  2.0198   2.0555   2.0578   2.1162   2.1374   2.1825   2.2189   2.2235
  2.2322   2.2415   2.2470   2.2632   2.2644   2.2669   2.2928   2.3215
  2.3270   2.3775   2.4036   2.4122   2.4447   2.4755   2.5140   2.5715
  2.5771   2.5810   2.6342   2.7195   2.7266   2.8302   2.8332   2.9026
  3.0414   3.0541   3.0595   3.0756   3.1056   3.1828   3.2120   3.4228
  3.4990   3.6632   3.8405   3.8694   3.9816   3.9909   4.0361   4.0611
  4.0761   4.0850   4.2112   4.2586   4.3950   4.4136   4.7926   6.7101
  6.7862   7.5429   7.5603   7.6613   7.6774   7.7304   7.7406   9.7007
  9.7720   9.7964   9.8080  23.1853  23.7579  23.7680  23.9045  23.9202
 23.9836  25.7721  25.7764  25.8355  25.8768  26.0909  26.1218  26.1459
 26.2513  26.4953  26.5119  26.7334  26.8450  47.9725  48.0327 215.6848
215.7652 215.7938 215.8083 289.7389 289.7563 289.8582 289.8743 289.9576
289.96571020.78281020.8581
 --------------------------------------------------------------

          Ground-State Mulliken Net Atomic Charges

     Atom                 Charge (a.u.)
  ----------------------------------------
      1 C                    -0.126920
      2 C                    -0.126920
      3 C                    -0.761012
      4 C                    -0.126920
      5 C                    -0.126920
      6 C                    -0.761012
      7 Cl                    0.599573
      8 Cl                    0.599573
      9 Br                   -0.184293
     10 Cl                    0.599573
     11 Cl                    0.599573
     12 Br                   -0.184293
  ----------------------------------------
  Sum of atomic charges =     0.000000

 -----------------------------------------------------------------
                    Cartesian Multipole Moments
 -----------------------------------------------------------------
    Charge (ESU x 10^10)
                -0.0000
    Dipole Moment (Debye)
         X      -0.0000      Y      -0.0000      Z       0.0000
       Tot       0.0000
    Quadrupole Moments (Debye-Ang)
        XX    -120.4069     XY      -0.0000     YY    -121.4246
        XZ       0.0000     YZ       0.0000     ZZ    -116.6658
    Octopole Moments (Debye-Ang^2)
       XXX    -436.3395    XXY      -0.0000    XYY    -146.6759
       YYY      -0.0000    XXZ     -83.9736    XYZ       0.0000
       YYZ     -84.6833    XZZ    -140.9275    YZZ       0.0000
       ZZZ    -244.0935
    Hexadecapole Moments (Debye-Ang^3)
      XXXX   -3507.2052   XXXY      -0.0000   XXYY    -637.8920
      XYYY      -0.0000   YYYY    -142.4962   XXXZ    -304.3097
      XXYZ      -0.0000   XYYZ    -102.2939   YYYZ       0.0000
      XXZZ   -1197.0332   XYZZ       0.0000   YYZZ    -670.7733
      XZZZ    -294.8548   YZZZ       0.0000   ZZZZ   -3546.2421
 -----------------------------------------------------------------
 Calculating analytic gradient of the SCF energy
 Gradient of SCF Energy
            1           2           3           4           5           6
    1  -0.0000119  -0.0000119  -0.0000000   0.0000119   0.0000119  -0.0000000
    2  -0.0000000  -0.0000000   0.0000000  -0.0000000   0.0000000   0.0000000
    3  -0.0002478   0.0002478  -0.0002674   0.0002478  -0.0002478   0.0002674
            7           8           9          10          11          12
    1   0.0000927   0.0000927   0.0000000  -0.0000927  -0.0000927   0.0000000
    2   0.0000000   0.0000000   0.0000000   0.0000000  -0.0000000  -0.0000000
    3   0.0000715  -0.0000715  -0.0000757  -0.0000715   0.0000715   0.0000757
 Max gradient component =       2.674E-04
 RMS gradient           =       1.125E-04
 Gradient time:  CPU 64.79 s  wall 16.28 s
 Geometry Optimization Parameters
   NAtoms,    NIC,     NZ,  NCons,   NDum,   NFix, NCnnct, MaxDiis
       12      78      12       0       0       0       0       0

 Cartesian Hessian Update
 Hessian updated using BFGS update


** GEOMETRY OPTIMIZATION IN DELOCALIZED INTERNAL COORDINATES **
   Searching for a Minimum

   Optimization Cycle:   4

                       Coordinates (Angstroms)
     ATOM                X               Y               Z
      1  C        -0.0054696994    0.0000000000   -0.0039015290
      2  C        -0.0054697013    0.0000000000    1.3987315344
      3  C         1.2079582138    0.0000000000    2.0997010469
      4  C         2.4213861300    0.0000000000    1.3987315331
      5  C         2.4213861277    0.0000000000   -0.0039015310
      6  C         1.2079582132    0.0000000000   -0.7048710438
      7  Cl       -1.5149765700    0.0000000000   -0.8619133436
      8  Cl       -1.5149765745    0.0000000000    2.2567433451
      9  Br        1.2079582128    0.0000000000    3.9976432419
     10  Cl        3.9308930025    0.0000000000    2.2567433459
     11  Cl        3.9308930000    0.0000000000   -0.8619133435
     12  Br        1.2079582128    0.0000000000   -2.6028132565
   Point Group: c1    Number of degrees of freedom:    30


   Energy is  -7217.841741817

 Hessian updated using BFGS update

  6 Hessian modes will be used to form the next step
  Hessian Eigenvalues:
     0.201318    0.227966    0.277299    0.369382    0.499255    0.526915

 Minimum search - taking simple RFO step
 Searching for Lamda that Minimizes Along All modes
 Value Taken    Lamda =   0.00000000
 Step Taken.  Stepsize is  0.001530

                             Maximum     Tolerance    Cnvgd?
         Gradient           0.000345      0.000300      NO
         Displacement       0.000968      0.001200     YES
         Energy change     -0.000009      0.000001      NO


 New Cartesian Coordinates Obtained by Inverse Iteration

 Displacement from previous Coordinates is:  0.001785
 ----------------------------------------------------------------
             Standard Nuclear Orientation (Angstroms)
    I     Atom           X                Y                Z
 ----------------------------------------------------------------
    1      C      -0.0054175506     0.0000000000    -0.0038807651
    2      C      -0.0054175517     0.0000000000     1.3987107692
    3      C       1.2079582138     0.0000000000     2.1000515366
    4      C       2.4213339810     0.0000000000     1.3987107686
    5      C       2.4213339786     0.0000000000    -0.0038807670
    6      C       1.2079582129     0.0000000000    -0.7052215329
    7      Cl     -1.5151298959     0.0000000000    -0.8619675214
    8      Cl     -1.5151298990     0.0000000000     2.2567975224
    9      Br      1.2079582119     0.0000000000     3.9981569776
   10      Cl      3.9310463281     0.0000000000     2.2567975230
   11      Cl      3.9310463251     0.0000000000    -0.8619675221
   12      Br      1.2079582135     0.0000000000    -2.6033269889
 ----------------------------------------------------------------
 Nuclear Repulsion Energy =        1929.19072296 hartrees
 There are       87 alpha and       87 beta electrons
 Applying Cartesian multipole field
    Component          Value
    ---------          -----
     (2,0,0)        1.00000E-11
     (0,2,0)        2.00000E-11
     (0,0,2)       -3.00000E-11
 Nucleus-field energy     =    -0.0000000839 hartrees
 Requested basis set is 6-311++G(d,p)
 There are 126 shells and 348 basis functions
 A cutoff of  1.0D-11 yielded   5500 shell pairs
 There are     47495 function pairs (     51746 Cartesian)
 Smallest overlap matrix eigenvalue = 2.91E-07

 Q-Chem warning in module stvman/mkSTV.C, line 318:

 Overlap eigenvalue is smaller than square root of threshold
 Use THRESH >= 12 to get rid of this warning

 Linear dependence detected in AO basis
 Tighter screening thresholds may be required for diffuse basis sets
 Use S2THRESH > 14 and THRESH = 14 in case of SCF convergence issues
 Number of orthogonalized atomic orbitals = 346
 Maximum deviation from orthogonality = 2.623E-09
 Guess MOs from SCF MO coefficient file

 -----------------------------------------------------------------------
  General SCF calculation program by
  Eric Jon Sundstrom, Paul Horn, Yuezhi Mao, Dmitri Zuev, Alec White,
  David Stuck, Shaama M.S., Shane Yost, Joonho Lee, David Small,
  Daniel Levine, Susi Lehtola, Hugh Burton, Evgeny Epifanovsky,
  Bang C. Huynh
 -----------------------------------------------------------------------
 Exchange:     0.2000 Hartree-Fock + 0.0800 Slater + 0.7200 B88
 Correlation:  0.1900 VWN1RPA + 0.8100 LYP
 Using SG-1 standard quadrature grid
 using 4 threads for integral computing
 -------------------------------------------------------
 OpenMP Integral computing Module                
 Release: version 2.0, May 2017, Q-Chem Inc. Pleasanton 
 -------------------------------------------------------
 A restricted SCF calculation will be
 performed using DIIS
 SCF converges when DIIS error is below 1.0e-08
 ---------------------------------------
  Cycle       Energy         DIIS error
 ---------------------------------------
    1   -7217.8417419520      4.72e-06  
    2   -7217.8417422011      1.37e-06  
    3   -7217.8417421348      2.45e-06  
    4   -7217.8417422304      1.10e-07  
    5   -7217.8417422317      2.84e-08  
    6   -7217.8417422328      9.67e-09  Convergence criterion met
 ---------------------------------------
 SCF time:   CPU 91.41s  wall 24.00s 
 SCF   energy in the final basis set =    -7217.8417422328
 Total energy in the final basis set =    -7217.8417422328

 --------------------------------------------------------------

                    Orbital Energies (a.u.)
 --------------------------------------------------------------

 Alpha MOs
 -- Occupied --
********-482.8601-101.5856-101.5856-101.5856-101.5856 -62.5129 -62.5129
-56.3336 -56.3336 -56.3295 -56.3295 -56.3290 -56.3290 -10.2907 -10.2907
-10.2902 -10.2902 -10.2838 -10.2838  -9.5003  -9.5003  -9.5003  -9.5003
 -8.7217  -8.7217  -7.2654  -7.2654  -7.2654  -7.2654  -7.2552  -7.2552
 -7.2552  -7.2552  -7.2541  -7.2541  -7.2541  -7.2541  -6.5541  -6.5541
 -6.5401  -6.5401  -6.5390  -6.5390  -2.6648  -2.6648  -2.6610  -2.6610
 -2.6602  -2.6602  -2.6491  -2.6491  -2.6490  -2.6490  -0.9739  -0.9328
 -0.9099  -0.8860  -0.8597  -0.8386  -0.8177  -0.7532  -0.7446  -0.6396
 -0.6391  -0.5673  -0.5346  -0.4955  -0.4805  -0.4776  -0.4560  -0.4425
 -0.4247  -0.4181  -0.4033  -0.3683  -0.3653  -0.3623  -0.3534  -0.3497
 -0.3411  -0.3375  -0.3185  -0.3124  -0.2953  -0.2736  -0.2705
 -- Virtual --
 -0.0844  -0.0711  -0.0685  -0.0391  -0.0130  -0.0075   0.0106   0.0110
  0.0207   0.0234   0.0282   0.0397   0.0418   0.0539   0.0660   0.0665
  0.0672   0.0689   0.0700   0.0737   0.0820   0.0844   0.0930   0.0934
  0.0936   0.1006   0.1050   0.1128   0.1260   0.1350   0.1372   0.1406
  0.1407   0.1448   0.1474   0.1536   0.1633   0.1727   0.1795   0.1851
  0.1855   0.1857   0.1962   0.2111   0.2158   0.2209   0.2274   0.2388
  0.2451   0.2481   0.2489   0.2604   0.2622   0.2693   0.2729   0.2796
  0.2813   0.2847   0.3109   0.3690   0.3722   0.3768   0.3938   0.3992
  0.4199   0.4233   0.4298   0.4363   0.4383   0.4404   0.4493   0.4530
  0.4650   0.4713   0.4720   0.4910   0.4948   0.5006   0.5013   0.5258
  0.5263   0.5370   0.5451   0.5490   0.5545   0.5617   0.5653   0.5771
  0.5895   0.5903   0.6101   0.6217   0.6262   0.6317   0.6491   0.6925
  0.6958   0.7187   0.7399   0.7680   0.7805   0.7852   0.8092   0.8144
  0.8227   0.8246   0.8268   0.8300   0.8350   0.8379   0.8424   0.8532
  0.8554   0.8621   0.8709   0.8791   0.8831   0.8858   0.9195   0.9311
  0.9330   0.9344   0.9397   0.9402   0.9670   1.0189   1.0240   1.0299
  1.0433   1.0495   1.1160   1.1647   1.1698   1.1809   1.1959   1.2366
  1.2526   1.2559   1.2680   1.2754   1.2796   1.2816   1.2892   1.3608
  1.4368   1.4447   1.5018   1.5677   1.5972   1.6557   1.7257   1.7399
  1.7441   1.7734   1.8142   1.8252   1.8372   1.8395   1.9147   2.0008
  2.0197   2.0553   2.0577   2.1162   2.1374   2.1824   2.2187   2.2235
  2.2322   2.2415   2.2468   2.2630   2.2644   2.2667   2.2928   2.3214
  2.3268   2.3774   2.4036   2.4119   2.4446   2.4754   2.5139   2.5715
  2.5769   2.5808   2.6342   2.7195   2.7265   2.8302   2.8331   2.9025
  3.0413   3.0539   3.0593   3.0754   3.1055   3.1827   3.2118   3.4228
  3.4987   3.6630   3.8402   3.8693   3.9816   3.9908   4.0360   4.0611
  4.0760   4.0849   4.2111   4.2584   4.3950   4.4136   4.7925   6.7100
  6.7860   7.5429   7.5602   7.6613   7.6773   7.7303   7.7405   9.7006
  9.7719   9.7963   9.8080  23.1853  23.7575  23.7680  23.9044  23.9196
 23.9833  25.7721  25.7764  25.8355  25.8767  26.0908  26.1218  26.1458
 26.2511  26.4949  26.5118  26.7332  26.8444  47.9724  48.0326 215.6847
215.7651 215.7937 215.8083 289.7388 289.7562 289.8581 289.8742 289.9576
289.96571020.78271020.8579
 --------------------------------------------------------------

          Ground-State Mulliken Net Atomic Charges

     Atom                 Charge (a.u.)
  ----------------------------------------
      1 C                    -0.127109
      2 C                    -0.127109
      3 C                    -0.760669
      4 C                    -0.127109
      5 C                    -0.127109
      6 C                    -0.760669
      7 Cl                    0.599557
      8 Cl                    0.599557
      9 Br                   -0.184228
     10 Cl                    0.599557
     11 Cl                    0.599557
     12 Br                   -0.184228
  ----------------------------------------
  Sum of atomic charges =     0.000000

 -----------------------------------------------------------------
                    Cartesian Multipole Moments
 -----------------------------------------------------------------
    Charge (ESU x 10^10)
                -0.0000
    Dipole Moment (Debye)
         X      -0.0000      Y       0.0000      Z       0.0000
       Tot       0.0000
    Quadrupole Moments (Debye-Ang)
        XX    -120.4172     XY      -0.0000     YY    -121.4275
        XZ       0.0000     YZ       0.0000     ZZ    -116.6555
    Octopole Moments (Debye-Ang^2)
       XXX    -436.3769    XXY       0.0000    XYY    -146.6794
       YYY       0.0000    XXZ     -83.9808    XYZ      -0.0000
       YYZ     -84.6854    XZZ    -140.9149    YZZ       0.0000
       ZZZ    -244.0718
    Hexadecapole Moments (Debye-Ang^3)
      XXXX   -3507.6209   XXXY      -0.0000   XXYY    -637.9509
      XYYY      -0.0000   YYYY    -142.5021   XXXZ    -304.3358
      XXYZ      -0.0000   XYYZ    -102.2964   YYYZ      -0.0000
      XXZZ   -1197.2288   XYZZ       0.0000   YYZZ    -670.9176
      XZZZ    -294.8286   YZZZ       0.0000   ZZZZ   -3546.7488
 -----------------------------------------------------------------
 Calculating analytic gradient of the SCF energy
 Gradient of SCF Energy
            1           2           3           4           5           6
    1  -0.0000059  -0.0000059  -0.0000000   0.0000059   0.0000059  -0.0000000
    2  -0.0000000  -0.0000000   0.0000000   0.0000000   0.0000000  -0.0000000
    3  -0.0000866   0.0000866  -0.0001132   0.0000866  -0.0000866   0.0001132
            7           8           9          10          11          12
    1   0.0000207   0.0000207   0.0000000  -0.0000207  -0.0000207   0.0000000
    2  -0.0000000   0.0000000  -0.0000000   0.0000000   0.0000000   0.0000000
    3   0.0000247  -0.0000247   0.0000378  -0.0000247   0.0000247  -0.0000378
 Max gradient component =       1.132E-04
 RMS gradient           =       4.176E-05
 Gradient time:  CPU 64.70 s  wall 16.26 s
 Geometry Optimization Parameters
   NAtoms,    NIC,     NZ,  NCons,   NDum,   NFix, NCnnct, MaxDiis
       12      78      12       0       0       0       0       0

 Cartesian Hessian Update
 Hessian updated using BFGS update


** GEOMETRY OPTIMIZATION IN DELOCALIZED INTERNAL COORDINATES **
   Searching for a Minimum

   Optimization Cycle:   5

                       Coordinates (Angstroms)
     ATOM                X               Y               Z
      1  C        -0.0054175506    0.0000000000   -0.0038807651
      2  C        -0.0054175517    0.0000000000    1.3987107692
      3  C         1.2079582138    0.0000000000    2.1000515366
      4  C         2.4213339810    0.0000000000    1.3987107686
      5  C         2.4213339786    0.0000000000   -0.0038807670
      6  C         1.2079582129    0.0000000000   -0.7052215329
      7  Cl       -1.5151298959    0.0000000000   -0.8619675214
      8  Cl       -1.5151298990    0.0000000000    2.2567975224
      9  Br        1.2079582119    0.0000000000    3.9981569776
     10  Cl        3.9310463281    0.0000000000    2.2567975230
     11  Cl        3.9310463251    0.0000000000   -0.8619675221
     12  Br        1.2079582135    0.0000000000   -2.6033269889
   Point Group: c1    Number of degrees of freedom:    30


   Energy is  -7217.841742233

 Hessian updated using BFGS update

  7 Hessian modes will be used to form the next step
  Hessian Eigenvalues:
     0.166622    0.201019    0.238701    0.276112    0.359023    0.486015
     0.525432

 Minimum search - taking simple RFO step
 Searching for Lamda that Minimizes Along All modes
 Value Taken    Lamda =   0.00000000
 Step Taken.  Stepsize is  0.000656

                             Maximum     Tolerance    Cnvgd?
         Gradient           0.000118      0.000300     YES
         Displacement       0.000600      0.001200     YES
         Energy change     -0.000000      0.000001     YES


                       Distance Matrix (Angstroms)
             C (  1)   C (  2)   C (  3)   C (  4)   C (  5)   C (  6)
   C (  2)  1.402592
   C (  3)  2.428747  1.401485
   C (  4)  2.802925  2.426752  1.401485
   C (  5)  2.426752  2.802925  2.428747  1.402592
   C (  6)  1.401485  2.428747  2.805273  2.428747  1.401485
   Cl(  7)  1.736532  2.718437  4.023527  4.539429  4.028903  2.727596
   Cl(  8)  2.718437  1.736532  2.727596  4.028903  4.539429  4.023527
   Br(  9)  4.181936  2.868693  1.898105  2.868693  4.181936  4.703379
   Cl( 10)  4.539429  4.028903  2.727596  1.736532  2.718437  4.023527
   Cl( 11)  4.028903  4.539429  4.023527  2.718437  1.736532  2.727596
   Br( 12)  2.868693  4.181936  4.703379  4.181936  2.868693  1.898105
             Cl(  7)   Cl(  8)   Br(  9)   Cl( 10)   Cl( 11)
   Cl(  8)  3.118765
   Br(  9)  5.570998  3.232266
   Cl( 10)  6.275949  5.446176  3.232266
   Cl( 11)  5.446176  6.275949  5.570998  3.118765
   Br( 12)  3.232266  5.570998  6.601484  5.570998  3.232266

 Final energy is   -7217.8417422327811     


 ******************************
 **  OPTIMIZATION CONVERGED  **
 ******************************

                       Coordinates (Angstroms)
     ATOM                X               Y               Z
      1  C        -0.0054175506    0.0000000000   -0.0038807651
      2  C        -0.0054175517    0.0000000000    1.3987107692
      3  C         1.2079582138    0.0000000000    2.1000515366
      4  C         2.4213339810    0.0000000000    1.3987107686
      5  C         2.4213339786    0.0000000000   -0.0038807670
      6  C         1.2079582129    0.0000000000   -0.7052215329
      7  Cl       -1.5151298959    0.0000000000   -0.8619675214
      8  Cl       -1.5151298990    0.0000000000    2.2567975224
      9  Br        1.2079582119    0.0000000000    3.9981569776
     10  Cl        3.9310463281    0.0000000000    2.2567975230
     11  Cl        3.9310463251    0.0000000000   -0.8619675221
     12  Br        1.2079582135    0.0000000000   -2.6033269889

Z-matrix Print:
$molecule
0 1
Br
C  1 1.898105
C  2 1.401485 1 120.028251
C  2 1.401485 1 120.028251 3 -180.000000 0
C  3 1.402592 2 120.028251 1 -180.000000 0
C  5 1.401485 3 120.028251 2 -0.000000 0
C  6 1.401485 5 119.943498 3 -0.000000 0
Cl 5 1.736532 3 119.612932 2 -180.000000 0
Cl 3 1.736532 2 120.358817 1 -0.000000 0
Cl 7 1.736532 6 120.358817 5 -180.000000 0
Cl 4 1.736532 2 120.358817 1 -0.000000 0
Br 6 1.898105 5 120.028251 3 -180.000000 0
$end


 --------------------------------------------------------------

                    Orbital Energies (a.u.)
 --------------------------------------------------------------

 Alpha MOs
 -- Occupied --
********-482.8601-101.5856-101.5856-101.5856-101.5856 -62.5129 -62.5129
-56.3336 -56.3336 -56.3295 -56.3295 -56.3290 -56.3290 -10.2907 -10.2907
-10.2902 -10.2902 -10.2838 -10.2838  -9.5003  -9.5003  -9.5003  -9.5003
 -8.7217  -8.7217  -7.2654  -7.2654  -7.2654  -7.2654  -7.2552  -7.2552
 -7.2552  -7.2552  -7.2541  -7.2541  -7.2541  -7.2541  -6.5541  -6.5541
 -6.5401  -6.5401  -6.5390  -6.5390  -2.6648  -2.6648  -2.6610  -2.6610
 -2.6602  -2.6602  -2.6491  -2.6491  -2.6490  -2.6490  -0.9739  -0.9328
 -0.9099  -0.8860  -0.8597  -0.8386  -0.8177  -0.7532  -0.7446  -0.6396
 -0.6391  -0.5673  -0.5346  -0.4955  -0.4805  -0.4776  -0.4560  -0.4425
 -0.4247  -0.4181  -0.4033  -0.3683  -0.3653  -0.3623  -0.3534  -0.3497
 -0.3411  -0.3375  -0.3185  -0.3124  -0.2953  -0.2736  -0.2705
 -- Virtual --
 -0.0844  -0.0711  -0.0685  -0.0391  -0.0130  -0.0075   0.0106   0.0110
  0.0207   0.0234   0.0282   0.0397   0.0418   0.0539   0.0660   0.0665
  0.0672   0.0689   0.0700   0.0737   0.0820   0.0844   0.0930   0.0934
  0.0936   0.1006   0.1050   0.1128   0.1260   0.1350   0.1372   0.1406
  0.1407   0.1448   0.1474   0.1536   0.1633   0.1727   0.1795   0.1851
  0.1855   0.1857   0.1962   0.2111   0.2158   0.2209   0.2274   0.2388
  0.2451   0.2481   0.2489   0.2604   0.2622   0.2693   0.2729   0.2796
  0.2813   0.2847   0.3109   0.3690   0.3722   0.3768   0.3938   0.3992
  0.4199   0.4233   0.4298   0.4363   0.4383   0.4404   0.4493   0.4530
  0.4650   0.4713   0.4720   0.4910   0.4948   0.5006   0.5013   0.5258
  0.5263   0.5370   0.5451   0.5490   0.5545   0.5617   0.5653   0.5771
  0.5895   0.5903   0.6101   0.6217   0.6262   0.6317   0.6491   0.6925
  0.6958   0.7187   0.7399   0.7680   0.7805   0.7852   0.8092   0.8144
  0.8227   0.8246   0.8268   0.8300   0.8350   0.8379   0.8424   0.8532
  0.8554   0.8621   0.8709   0.8791   0.8831   0.8858   0.9195   0.9311
  0.9330   0.9344   0.9397   0.9402   0.9670   1.0189   1.0240   1.0299
  1.0433   1.0495   1.1160   1.1647   1.1698   1.1809   1.1959   1.2366
  1.2526   1.2559   1.2680   1.2754   1.2796   1.2816   1.2892   1.3608
  1.4368   1.4447   1.5018   1.5677   1.5972   1.6557   1.7257   1.7399
  1.7441   1.7734   1.8142   1.8252   1.8372   1.8395   1.9147   2.0008
  2.0197   2.0553   2.0577   2.1162   2.1374   2.1824   2.2187   2.2235
  2.2322   2.2415   2.2468   2.2630   2.2644   2.2667   2.2928   2.3214
  2.3268   2.3774   2.4036   2.4119   2.4446   2.4754   2.5139   2.5715
  2.5769   2.5808   2.6342   2.7195   2.7265   2.8302   2.8331   2.9025
  3.0413   3.0539   3.0593   3.0754   3.1055   3.1827   3.2118   3.4228
  3.4987   3.6630   3.8402   3.8693   3.9816   3.9908   4.0360   4.0611
  4.0760   4.0849   4.2111   4.2584   4.3950   4.4136   4.7925   6.7100
  6.7860   7.5429   7.5602   7.6613   7.6773   7.7303   7.7405   9.7006
  9.7719   9.7963   9.8080  23.1853  23.7575  23.7680  23.9044  23.9196
 23.9833  25.7721  25.7764  25.8355  25.8767  26.0908  26.1218  26.1458
 26.2511  26.4949  26.5118  26.7332  26.8444  47.9724  48.0326 215.6847
215.7651 215.7937 215.8083 289.7388 289.7562 289.8581 289.8742 289.9576
289.96571020.78271020.8579
 --------------------------------------------------------------

          Ground-State Mulliken Net Atomic Charges

     Atom                 Charge (a.u.)
  ----------------------------------------
      1 C                    -0.127109
      2 C                    -0.127109
      3 C                    -0.760669
      4 C                    -0.127109
      5 C                    -0.127109
      6 C                    -0.760669
      7 Cl                    0.599557
      8 Cl                    0.599557
      9 Br                   -0.184228
     10 Cl                    0.599557
     11 Cl                    0.599557
     12 Br                   -0.184228
  ----------------------------------------
  Sum of atomic charges =     0.000000

 -----------------------------------------------------------------
                    Cartesian Multipole Moments
 -----------------------------------------------------------------
    Charge (ESU x 10^10)
                -0.0000
    Dipole Moment (Debye)
         X      -0.0000      Y       0.0000      Z       0.0000
       Tot       0.0000
    Quadrupole Moments (Debye-Ang)
        XX    -120.4172     XY      -0.0000     YY    -121.4275
        XZ       0.0000     YZ       0.0000     ZZ    -116.6555
    Octopole Moments (Debye-Ang^2)
       XXX    -436.3769    XXY       0.0000    XYY    -146.6794
       YYY       0.0000    XXZ     -83.9808    XYZ      -0.0000
       YYZ     -84.6854    XZZ    -140.9149    YZZ       0.0000
       ZZZ    -244.0718
    Hexadecapole Moments (Debye-Ang^3)
      XXXX   -3507.6209   XXXY      -0.0000   XXYY    -637.9509
      XYYY      -0.0000   YYYY    -142.5021   XXXZ    -304.3358
      XXYZ      -0.0000   XYYZ    -102.2964   YYYZ      -0.0000
      XXZZ   -1197.2288   XYZZ       0.0000   YYZZ    -670.9176
      XZZZ    -294.8286   YZZZ       0.0000   ZZZZ   -3546.7488
 -----------------------------------------------------------------
Archival summary:
1\1\garfield\OPT\ProcedureUnspecified\BasisUnspecified\r2l46\taweetha\SunDec100:06:002019SunDec100:06:002019\0\\#,OPT,ProcedureUnspecified,BasisUnspecified,\\0,1\Br\C,1,1.89811\C,2,1.40148,1,120.028\C,2,1.40148,1,120.028,3,-180,0\C,3,1.40259,2,120.028,1,-180,0\C,5,1.40148,3,120.028,2,-0,0\C,6,1.40148,5,119.943,3,-0,0\Cl,5,1.73653,3,119.613,2,-180,0\Cl,3,1.73653,2,120.359,1,-0,0\Cl,7,1.73653,6,120.359,5,-180,0\Cl,4,1.73653,2,120.359,1,-0,0\Br,6,1.89811,5,120.028,3,-180,0\\\@

 Total job time:  262.67s(wall), 1002.01s(cpu) 
 Sun Dec  1 00:06:00 2019

        *************************************************************
        *                                                           *
        *  Thank you very much for using Q-Chem.  Have a nice day.  *
        *                                                           *
        *************************************************************


 
User input: 2 of 2 
 
                  Welcome to Q-Chem
     A Quantum Leap Into The Future Of Chemistry


 Q-Chem 5.2 (devel), Q-Chem, Inc., Pleasanton, CA (2019)

 Yihan Shao,  Zhengting Gan,  E. Epifanovsky,  A. T. B. Gilbert,  M. Wormit,  
 J. Kussmann,  A. W. Lange,  A. Behn,  Jia Deng,  Xintian Feng,  D. Ghosh,  
 M. Goldey,  P. R. Horn,  L. D. Jacobson,  I. Kaliman,  T. Kus,  A. Landau,  
 Jie Liu,  E. I. Proynov,  R. M. Richard,  R. P. Steele,  E. J. Sundstrom,  
 H. L. Woodcock III,  P. M. Zimmerman,  D. Zuev,  B. Albrecht,  E. Alguire,  
 S. A. Baeppler,  D. Barton,  Z. Benda,  Y. A. Bernard,  E. J. Berquist,  
 K. B. Bravaya,  H. Burton,  D. Casanova,  Chun-Min Chang,  Yunqing Chen,  
 A. Chien,  K. D. Closser,  M. P. Coons,  S. Coriani,  S. Dasgupta,  
 A. L. Dempwolff,  M. Diedenhofen,  Hainam Do,  R. G. Edgar,  Po-Tung Fang,  
 S. Faraji,  S. Fatehi,  Qingguo Feng,  K. D. Fenk,  J. Fosso-Tande,  
 J. Gayvert,  Qinghui Ge,  A. Ghysels,  G. Gidofalvi,  J. Gomes,  
 J. Gonthier,  A. Gunina,  D. Hait,  M. W. D. Hanson-Heine,  
 P. H. P. Harbach,  A. W. Hauser,  M. F. Herbst,  J. E. Herr,  
 E. G. Hohenstein,  Z. C. Holden,  Kerwin Hui,  B. C. Huynh,  T.-C. Jagau,  
 Hyunjun Ji,  B. Kaduk,  K. Khistyaev,  Jaehoon Kim,  P. Klunzinger,  K. Koh,  
 D. Kosenkov,  L. Koulias,  T. Kowalczyk,  C. M. Krauter,  A. Kunitsa,  
 Ka Un Lao,  A. Laurent,  K. V. Lawler,  Joonho Lee,  D. Lefrancois,  
 S. Lehtola,  D. S. Levine,  Yi-Pei Li,  You-Sheng Lin,  Fenglai Liu,  
 E. Livshits,  A. Luenser,  P. Manohar,  E. Mansoor,  S. F. Manzer,  
 Shan-Ping Mao,  Yuezhi Mao,  N. Mardirossian,  A. V. Marenich,  
 T. Markovich,  L. A. Martinez-Martinez,  S. A. Maurer,  N. J. Mayhall,  
 S. C. McKenzie,  J.-M. Mewes,  P. Morgante,  A. F. Morrison,  
 J. W. Mullinax,  K. Nanda,  T. S. Nguyen-Beck,  R. Olivares-Amaya,  
 J. A. Parkhill,  Zheng Pei,  T. M. Perrine,  F. Plasser,  P. Pokhilko,  
 S. Prager,  A. Prociuk,  E. Ramos,  D. R. Rehn,  F. Rob,  M. Scheurer,  
 M. Schneider,  N. Sergueev,  S. M. Sharada,  S. Sharma,  D. W. Small,  
 T. Stauch,  T. Stein,  Yu-Chuan Su,  A. J. W. Thom,  A. Tkatchenko,  
 T. Tsuchimochi,  N. M. Tubman,  L. Vogt,  M. L. Vidal,  O. Vydrov,  
 M. A. Watson,  J. Wenzel,  M. de Wergifosse,  T. A. Wesolowski,  A. White,  
 J. Witte,  A. Yamada,  Jun Yang,  K. Yao,  S. Yeganeh,  S. R. Yost,  
 Zhi-Qiang You,  A. Zech,  Igor Ying Zhang,  Xing Zhang,  Yan Zhao,  
 Ying Zhu,  B. R. Brooks,  G. K. L. Chan,  C. J. Cramer,  M. S. Gordon,  
 W. J. Hehre,  A. Klamt,  M. W. Schmidt,  C. D. Sherrill,  D. G. Truhlar,  
 A. Aspuru-Guzik,  R. Baer,  A. T. Bell,  N. A. Besley,  Jeng-Da Chai,  
 A. E. DePrince, III,  R. A. DiStasio Jr.,  A. Dreuw,  B. D. Dunietz,  
 T. R. Furlani,  Chao-Ping Hsu,  Yousung Jung,  Jing Kong,  D. S. Lambrecht,  
 WanZhen Liang,  C. Ochsenfeld,  V. A. Rassolov,  L. V. Slipchenko,  
 J. E. Subotnik,  T. Van Voorhis,  J. M. Herbert,  A. I. Krylov,  
 P. M. W. Gill,  M. Head-Gordon

 Contributors to earlier versions of Q-Chem not listed above: 
 R. D. Adamson,  B. Austin,  J. Baker,  G. J. O. Beran,  K. Brandhorst,  
 S. T. Brown,  E. F. C. Byrd,  A. K. Chakraborty,  C.-L. Cheng,  
 Siu Hung Chien,  D. M. Chipman,  D. L. Crittenden,  H. Dachsel,  
 R. J. Doerksen,  A. D. Dutoi,  L. Fusti-Molnar,  W. A. Goddard III,  
 A. Golubeva-Zadorozhnaya,  S. R. Gwaltney,  G. Hawkins,  A. Heyden,  
 S. Hirata,  G. Kedziora,  F. J. Keil,  C. Kelley,  Jihan Kim,  R. A. King,  
 R. Z. Khaliullin,  P. P. Korambath,  W. Kurlancheek,  A. M. Lee,  M. S. Lee,  
 S. V. Levchenko,  Ching Yeh Lin,  D. Liotard,  R. C. Lochan,  I. Lotan,  
 P. E. Maslen,  N. Nair,  D. P. O'Neill,  D. Neuhauser,  E. Neuscamman,  
 C. M. Oana,  R. Olson,  B. Peters,  R. Peverati,  P. A. Pieniazek,  
 Y. M. Rhee,  J. Ritchie,  M. A. Rohrdanz,  E. Rosta,  N. J. Russ,  
 H. F. Schaefer III,  N. E. Schultz,  N. Shenvi,  A. C. Simmonett,  A. Sodt,  
 D. Stuck,  K. S. Thanthiriwatte,  V. Vanovschi,  Tao Wang,  A. Warshel,  
 C. F. Williams,  Q. Wu,  X. Xu,  W. Zhang

 Please cite Q-Chem as follows:
 Y. Shao et al., Mol. Phys. 113, 184-215 (2015)
 DOI: 10.1080/00268976.2014.952696

 Q-Chem 5.2.1 for Intel X86 EM64T Linux

 Parts of Q-Chem use Armadillo 8.300.2 (Tropical Shenanigans).
 http://arma.sourceforge.net/

 Q-Chem begins on Sun Dec  1 00:06:00 2019  

Host: 
0

     Scratch files written to /scratch/taweetham/qchem1231//
NAlpha2: 174
NElect   174
Mult     1
The previous job contains 0 fragments, simply inherited here

Checking the input file for inconsistencies... 	...done.

--------------------------------------------------------------
User input:
--------------------------------------------------------------

$MOLECULE
READ
$END

$REM
   JOB_TYPE 	FREQUENCY
   BASIS 	6-311++G**
   METHOD	B3LYP	
$END


--------------------------------------------------------------
 Atom   4: ( -0.7012957698,  1.2133757676,  0.0000000000)
         ->( -0.7012957627,  1.2133757646, -0.0000000000)
 Atom   2: ( -0.7012957716, -1.2133757651, -0.0000000000)
         ->( -0.7012957627, -1.2133757646,  0.0000000000)
 Atom   6: (  1.4026365312, -0.0000000015,  0.0000000000)
         ->(  1.4026365383, -0.0000000007, -0.0000000000)
 Atom  10: ( -1.5593825236,  2.7230881152,  0.0000000000)
         ->( -1.5593825184,  2.7230881103, -0.0000000000)
 Atom   8: ( -1.5593825254, -2.7230881120, -0.0000000000)
         ->( -1.5593825184, -2.7230881103,  0.0000000000)
 Atom  12: (  3.3007419872, -0.0000000017,  0.0000000000)
         ->(  3.3007419793,  0.0000000003, -0.0000000000)
 ----------------------------------------------------------------
             Standard Nuclear Orientation (Angstroms)
    I     Atom           X                Y                Z
 ----------------------------------------------------------------
    1      C       0.7012957627    -1.2133757646    -0.0000000000
    2      C      -0.7012957627    -1.2133757646     0.0000000000
    3      C      -1.4026365383     0.0000000007    -0.0000000000
    4      C      -0.7012957627     1.2133757646    -0.0000000000
    5      C       0.7012957657     1.2133757645     0.0000000000
    6      C       1.4026365383    -0.0000000007    -0.0000000000
    7      Cl      1.5593825184    -2.7230881103    -0.0000000000
    8      Cl     -1.5593825184    -2.7230881103     0.0000000000
    9      Br     -3.3007419793    -0.0000000003    -0.0000000000
   10      Cl     -1.5593825184     2.7230881103    -0.0000000000
   11      Cl      1.5593825216     2.7230881106     0.0000000000
   12      Br      3.3007419793     0.0000000003    -0.0000000000
 ----------------------------------------------------------------
 Molecular Point Group                 D2h   NOp =  8
 Largest Abelian Subgroup              D2h   NOp =  8
 Nuclear Repulsion Energy =        1929.19072296 hartrees
 There are       87 alpha and       87 beta electrons
 Requested basis set is 6-311++G(d,p)
 There are 126 shells and 348 basis functions

 Total QAlloc Memory Limit   2000 MB
 Mega-Array Size       188 MB
 MEM_STATIC part       192 MB

                       Distance Matrix (Angstroms)
             C (  1)   C (  2)   C (  3)   C (  4)   C (  5)   C (  6)
   C (  2)  1.402592
   C (  3)  2.428747  1.401485
   C (  4)  2.802925  2.426752  1.401485
   C (  5)  2.426752  2.802925  2.428747  1.402592
   C (  6)  1.401485  2.428747  2.805273  2.428747  1.401485
   Cl(  7)  1.736532  2.718437  4.023527  4.539429  4.028903  2.727596
   Cl(  8)  2.718437  1.736532  2.727596  4.028903  4.539429  4.023527
   Br(  9)  4.181936  2.868693  1.898105  2.868693  4.181936  4.703379
   Cl( 10)  4.539429  4.028903  2.727596  1.736532  2.718437  4.023527
   Cl( 11)  4.028903  4.539429  4.023527  2.718437  1.736532  2.727596
   Br( 12)  2.868693  4.181936  4.703379  4.181936  2.868693  1.898105
             Cl(  7)   Cl(  8)   Br(  9)   Cl( 10)   Cl( 11)
   Cl(  8)  3.118765
   Br(  9)  5.570998  3.232266
   Cl( 10)  6.275949  5.446176  3.232266
   Cl( 11)  5.446176  6.275949  5.570998  3.118765
   Br( 12)  3.232266  5.570998  6.601484  5.570998  3.232266

 A cutoff of  1.0D-11 yielded   5500 shell pairs
 There are     47495 function pairs (     51746 Cartesian)
 Smallest overlap matrix eigenvalue = 2.91E-07

 Q-Chem warning in module stvman/mkSTV.C, line 318:

 Overlap eigenvalue is smaller than square root of threshold
 Use THRESH >= 12 to get rid of this warning

 Linear dependence detected in AO basis
 Tighter screening thresholds may be required for diffuse basis sets
 Use S2THRESH > 14 and THRESH = 14 in case of SCF convergence issues
 Number of orthogonalized atomic orbitals = 346
 Maximum deviation from orthogonality = 2.084E-09
 Guess from superposition of atomic densities
 Warning:  Energy on first SCF cycle will be non-variational
 SAD guess density has 174.000000 electrons

 -----------------------------------------------------------------------
  General SCF calculation program by
  Eric Jon Sundstrom, Paul Horn, Yuezhi Mao, Dmitri Zuev, Alec White,
  David Stuck, Shaama M.S., Shane Yost, Joonho Lee, David Small,
  Daniel Levine, Susi Lehtola, Hugh Burton, Evgeny Epifanovsky,
  Bang C. Huynh
 -----------------------------------------------------------------------
 Exchange:     0.2000 Hartree-Fock + 0.0800 Slater + 0.7200 B88
 Correlation:  0.1900 VWN1RPA + 0.8100 LYP
 Using SG-1 standard quadrature grid
 using 4 threads for integral computing
 -------------------------------------------------------
 OpenMP Integral computing Module                
 Release: version 2.0, May 2017, Q-Chem Inc. Pleasanton 
 -------------------------------------------------------
 A restricted SCF calculation will be
 performed using DIIS
 SCF converges when DIIS error is below 1.0e-08
 ---------------------------------------
  Cycle       Energy         DIIS error
 ---------------------------------------
    1   -7220.4017473151      3.11e-02  
    2   -7217.8207410902      1.84e-03  
    3   -7217.8055628930      1.92e-03  
    4   -7217.8351112751      7.00e-04  
    5   -7217.8424324858      1.48e-04  
    6   -7217.8429736330      3.62e-05  
    7   -7217.8430126410      6.39e-06  
    8   -7217.8430058553      2.95e-06  
    9   -7217.8430065296      9.99e-07  
   10   -7217.8430064683      1.35e-07  
   11   -7217.8430060549      3.60e-08  
   12   -7217.8430060641      5.27e-09  Convergence criterion met
 ---------------------------------------
 SCF time:   CPU 85.23s  wall 23.00s 
 SCF   energy in the final basis set =    -7217.8430060641
 Total energy in the final basis set =    -7217.8430060641

 Q-Chem warning in module /home/taweetham/qchem52/libsym/oriorb.F, line  198:

 OriOrb: Failure to resolve orbital degeneracies.


 Q-Chem warning in module /home/taweetham/qchem52/libsym/oriorb.F, line  198:

 OriOrb: Failure to resolve orbital degeneracies.


 --------------------------------------------------------------
             Orbital Energies (a.u.) and Symmetries
 --------------------------------------------------------------

 Alpha MOs, Restricted
 -- Occupied --                  
-482.86 -482.86 -101.59 -101.59 -101.59 -101.59  -62.51  -62.51
  1 B3u   1 Ag    1 B1g   2 B3u   1 B2u   2 Ag    3 B3u   3 Ag                 
-56.334 -56.334 -56.329 -56.329 -56.329 -56.329 -10.291 -10.291
  4 B3u   4 Ag    1 B2g   1 B1u   2 B1g   2 B2u   3 B2u   5 Ag                 
-10.290 -10.290 -10.284 -10.284  -9.500  -9.500  -9.500  -9.500
  5 B3u   3 B1g   6 B3u   6 Ag    4 B1g   7 B3u   4 B2u   7 Ag                 
 -8.722  -8.722  -7.265  -7.265  -7.265  -7.265  -7.255  -7.255
  8 B3u   8 Ag    9 B3u   5 B1g   5 B2u   9 Ag    2 B2g   1 Au                 
 -7.255  -7.255  -7.254  -7.254  -7.254  -7.254  -6.554  -6.554
  1 B3g   2 B1u   6 B1g  10 B3u   6 B2u  10 Ag   11 B3u  11 Ag                 
 -6.540  -6.540  -6.539  -6.539  -2.665  -2.665  -2.661  -2.661
  3 B2g   3 B1u   7 B1g   7 B2u  12 B3u  12 Ag    4 B2g   4 B1u                
 -2.660  -2.660  -2.649  -2.649  -2.649  -2.649  -0.974  -0.933
  8 B1g   8 B2u   2 Au    2 B3g  13 B3u  13 Ag   14 Ag    9 B2u                
 -0.910  -0.886  -0.860  -0.839  -0.818  -0.753  -0.745  -0.640
 14 B3u   9 B1g  15 Ag   15 B3u  16 Ag   10 B2u  16 B3u  10 B1g                
 -0.639  -0.567  -0.535  -0.496  -0.480  -0.478  -0.456  -0.442
 17 Ag   11 B2u  18 Ag   17 B3u  12 B2u   5 B1u  18 B3u  11 B1g                
 -0.425  -0.418  -0.403  -0.368  -0.365  -0.362  -0.353  -0.350
 19 Ag    3 B3g   5 B2g   3 Au   20 Ag   13 B2u  12 B1g   6 B1u                
 -0.341  -0.338  -0.319  -0.312  -0.295  -0.274  -0.270
  6 B2g  19 B3u   7 B1u  14 B2u  13 B1g   4 B3g   7 B2g                        
 -- Virtual --                   
 -0.084  -0.071  -0.068  -0.039  -0.013  -0.007   0.011   0.011
 21 Ag    8 B1u   4 Au   20 B3u  15 B2u  22 Ag   21 B3u  23 Ag                 
  0.021   0.023   0.028   0.040   0.042   0.054   0.066   0.066
 14 B1g  22 B3u  16 B2u   9 B1u  24 Ag    8 B2g   5 B3g  17 B2u                
  0.067   0.069   0.070   0.074   0.082   0.084   0.093   0.093
 23 B3u   9 B2g  25 Ag   15 B1g  10 B1u  18 B2u  24 B3u   5 Au                 
  0.094   0.101   0.105   0.113   0.126   0.135   0.137   0.141
 16 B1g  26 Ag   11 B1u  27 Ag   10 B2g  17 B1g  25 B3u  28 Ag                 
  0.141   0.145   0.147   0.154   0.163   0.172   0.179   0.185
 19 B2u  11 B2g  29 Ag    6 B3g  26 B3u  20 B2u  12 B1u   6 Au                 
  0.186   0.186   0.196   0.211   0.216   0.221   0.227   0.239
 18 B1g  27 B3u  28 B3u  21 B2u  19 B1g  22 B2u  30 Ag   31 Ag                 
  0.245   0.248   0.249   0.259   0.262   0.268   0.275   0.278
 20 B1g  23 B2u  29 B3u  21 B1g  12 B2g  32 Ag   30 B3u  24 B2u                
  0.281   0.285   0.310   0.369   0.372   0.377   0.393   0.399
 33 Ag   22 B1g  31 B3u  23 B1g  34 Ag   32 B3u  25 B2u  13 B1u                
  0.420   0.423   0.430   0.436   0.438   0.440   0.450   0.453
 35 Ag   13 B2g   7 B3g  33 B3u  26 B2u  14 B1u  24 B1g  36 Ag                 
  0.465   0.471   0.472   0.489   0.494   0.500   0.501   0.526
 14 B2g  27 B2u   7 Au   34 B3u  25 B1g  28 B2u  15 B1u  15 B2g                
  0.526   0.537   0.545   0.549   0.555   0.562   0.565   0.577
 37 Ag   16 B1u   8 B3g  38 Ag   35 B3u   8 Au    9 B3g  26 B1g                
  0.590   0.591   0.610   0.622   0.626   0.632   0.649   0.692
  9 Au   36 B3u  27 B1g  16 B2g  29 B2u  17 B1u  39 Ag   37 B3u                
  0.696   0.719   0.739   0.768   0.781   0.785   0.809   0.814
 17 B2g  40 Ag   38 B3u  41 Ag   18 B1u  10 B3g  39 B3u  42 Ag                 
  0.823   0.825   0.827   0.830   0.835   0.838   0.842   0.853
 30 B2u  11 B3g  28 B1g  10 Au   40 B3u  18 B2g  31 B2u  29 B1g                
  0.855   0.862   0.871   0.879   0.883   0.886   0.919   0.931
 32 B2u  19 B1u  11 Au   43 Ag   41 B3u  30 B1g  44 Ag   42 B3u                
  0.933   0.934   0.940   0.940   0.967   1.019   1.024   1.030
 33 B2u  45 Ag   31 B1g  12 B3g  43 B3u  46 Ag   34 B2u  44 B3u                
  1.043   1.049   1.116   1.165   1.170   1.181   1.196   1.237
 19 B2g  32 B1g  33 B1g  47 Ag   35 B2u  20 B1u  48 Ag   45 B3u                
  1.253   1.256   1.268   1.275   1.280   1.281   1.289   1.360
 21 B1u  20 B2g  12 Au   36 B2u  46 B3u  34 B1g  13 B3g  47 B3u                
  1.437   1.445   1.502   1.568   1.597   1.656   1.726   1.740
 49 Ag   37 B2u  35 B1g  50 Ag   48 B3u  38 B2u  22 B1u  13 Au                 
  1.744   1.773   1.814   1.825   1.837   1.839   1.915   2.001
 51 Ag   36 B1g  39 B2u  49 B3u  21 B2g  14 B3g  22 B2g  23 B1u                
  2.020   2.055   2.058   2.116   2.137   2.182   2.219   2.223
 23 B2g  52 Ag   37 B1g  40 B2u  50 B3u  38 B1g  41 B2u  15 B3g                
  2.232   2.241   2.247   2.263   2.264   2.266   2.293   2.321
 24 B1u  53 Ag   14 Au   54 Ag   15 Au   51 B3u  24 B2g  39 B1g                
  2.327   2.377   2.403   2.412   2.445   2.475   2.514   2.571
 52 B3u  42 B2u  53 B3u  40 B1g  55 Ag   41 B1g  43 B2u  25 B1u                
  2.577   2.581   2.634   2.719   2.726   2.830   2.833   2.902
 56 Ag   54 B3u  42 B1g  25 B2g  16 B3g  26 B1u  16 Au   55 B3u                
  3.041   3.054   3.059   3.075   3.105   3.183   3.212   3.423
 26 B2g  44 B2u  56 B3u  57 Ag   45 B2u  58 Ag   43 B1g  59 Ag                 
  3.499   3.663   3.840   3.869   3.982   3.991   4.036   4.061
 44 B1g  57 B3u  58 B3u  46 B2u  17 B3g  17 Au   60 Ag   27 B1u                
  4.076   4.085   4.211   4.258   4.395   4.413   4.792   6.710
 27 B2g  59 B3u  47 B2u  45 B1g  61 Ag   60 B3u  46 B1g  62 Ag                 
  6.786   7.543   7.560   7.661   7.677   7.730   7.740   9.701
 61 B3u  28 B1u  28 B2g  48 B2u  47 B1g  63 Ag   62 B3u  64 Ag                 
  9.772   9.796   9.808  23.185  23.758  23.768  23.904  23.920
 49 B2u  63 B3u  48 B1g  65 Ag   50 B2u  64 B3u  49 B1g  66 Ag                 
 23.983  25.772  25.776  25.835  25.877  26.091  26.122  26.146
 65 B3u  29 B1u  18 B3g  18 Au   29 B2g  66 B3u  51 B2u  67 Ag                 
 26.251  26.495  26.512  26.733  26.844  47.972  48.033 215.685
 50 B1g  68 Ag   52 B2u  51 B1g  67 B3u  69 Ag   68 B3u  70 Ag                 
215.765 215.794 215.808 289.739 289.756 289.858 289.874 289.958
 53 B2u  69 B3u  52 B1g  30 B1u  30 B2g  54 B2u  53 B1g  71 Ag                 
289.9661020.7831020.858
 70 B3u  72 Ag   71 B3u                                                        

 Beta MOs, Restricted
 -- Occupied --                  
-482.86 -482.86 -101.59 -101.59 -101.59 -101.59  -62.51  -62.51
  1 B3u   1 Ag    1 B1g   2 B3u   1 B2u   2 Ag    3 B3u   3 Ag                 
-56.334 -56.334 -56.329 -56.329 -56.329 -56.329 -10.291 -10.291
  4 B3u   4 Ag    1 B2g   1 B1u   2 B1g   2 B2u   3 B2u   5 Ag                 
-10.290 -10.290 -10.284 -10.284  -9.500  -9.500  -9.500  -9.500
  5 B3u   3 B1g   6 B3u   6 Ag    4 B1g   7 B3u   4 B2u   7 Ag                 
 -8.722  -8.722  -7.265  -7.265  -7.265  -7.265  -7.255  -7.255
  8 B3u   8 Ag    9 B3u   5 B1g   5 B2u   9 Ag    2 B2g   1 Au                 
 -7.255  -7.255  -7.254  -7.254  -7.254  -7.254  -6.554  -6.554
  1 B3g   2 B1u   6 B1g  10 B3u   6 B2u  10 Ag   11 B3u  11 Ag                 
 -6.540  -6.540  -6.539  -6.539  -2.665  -2.665  -2.661  -2.661
  3 B2g   3 B1u   7 B1g   7 B2u  12 B3u  12 Ag    4 B2g   4 B1u                
 -2.660  -2.660  -2.649  -2.649  -2.649  -2.649  -0.974  -0.933
  8 B1g   8 B2u   2 Au    2 B3g  13 B3u  13 Ag   14 Ag    9 B2u                
 -0.910  -0.886  -0.860  -0.839  -0.818  -0.753  -0.745  -0.640
 14 B3u   9 B1g  15 Ag   15 B3u  16 Ag   10 B2u  16 B3u  10 B1g                
 -0.639  -0.567  -0.535  -0.496  -0.480  -0.478  -0.456  -0.442
 17 Ag   11 B2u  18 Ag   17 B3u  12 B2u   5 B1u  18 B3u  11 B1g                
 -0.425  -0.418  -0.403  -0.368  -0.365  -0.362  -0.353  -0.350
 19 Ag    3 B3g   5 B2g   3 Au   20 Ag   13 B2u  12 B1g   6 B1u                
 -0.341  -0.338  -0.319  -0.312  -0.295  -0.274  -0.270
  6 B2g  19 B3u   7 B1u  14 B2u  13 B1g   4 B3g   7 B2g                        
 -- Virtual --                   
 -0.084  -0.071  -0.068  -0.039  -0.013  -0.007   0.011   0.011
 21 Ag    8 B1u   4 Au   20 B3u  15 B2u  22 Ag   21 B3u  23 Ag                 
  0.021   0.023   0.028   0.040   0.042   0.054   0.066   0.066
 14 B1g  22 B3u  16 B2u   9 B1u  24 Ag    8 B2g   5 B3g  17 B2u                
  0.067   0.069   0.070   0.074   0.082   0.084   0.093   0.093
 23 B3u   9 B2g  25 Ag   15 B1g  10 B1u  18 B2u  24 B3u   5 Au                 
  0.094   0.101   0.105   0.113   0.126   0.135   0.137   0.141
 16 B1g  26 Ag   11 B1u  27 Ag   10 B2g  17 B1g  25 B3u  28 Ag                 
  0.141   0.145   0.147   0.154   0.163   0.172   0.179   0.185
 19 B2u  11 B2g  29 Ag    6 B3g  26 B3u  20 B2u  12 B1u   6 Au                 
  0.186   0.186   0.196   0.211   0.216   0.221   0.227   0.239
 18 B1g  27 B3u  28 B3u  21 B2u  19 B1g  22 B2u  30 Ag   31 Ag                 
  0.245   0.248   0.249   0.259   0.262   0.268   0.275   0.278
 20 B1g  23 B2u  29 B3u  21 B1g  12 B2g  32 Ag   30 B3u  24 B2u                
  0.281   0.285   0.310   0.369   0.372   0.377   0.393   0.399
 33 Ag   22 B1g  31 B3u  23 B1g  34 Ag   32 B3u  25 B2u  13 B1u                
  0.420   0.423   0.430   0.436   0.438   0.440   0.450   0.453
 35 Ag   13 B2g   7 B3g  33 B3u  26 B2u  14 B1u  24 B1g  36 Ag                 
  0.465   0.471   0.472   0.489   0.494   0.500   0.501   0.526
 14 B2g  27 B2u   7 Au   34 B3u  25 B1g  28 B2u  15 B1u  15 B2g                
  0.526   0.537   0.545   0.549   0.555   0.562   0.565   0.577
 37 Ag   16 B1u   8 B3g  38 Ag   35 B3u   8 Au    9 B3g  26 B1g                
  0.590   0.591   0.610   0.622   0.626   0.632   0.649   0.692
  9 Au   36 B3u  27 B1g  16 B2g  29 B2u  17 B1u  39 Ag   37 B3u                
  0.696   0.719   0.739   0.768   0.781   0.785   0.809   0.814
 17 B2g  40 Ag   38 B3u  41 Ag   18 B1u  10 B3g  39 B3u  42 Ag                 
  0.823   0.825   0.827   0.830   0.835   0.838   0.842   0.853
 30 B2u  11 B3g  28 B1g  10 Au   40 B3u  18 B2g  31 B2u  29 B1g                
  0.855   0.862   0.871   0.879   0.883   0.886   0.919   0.931
 32 B2u  19 B1u  11 Au   43 Ag   41 B3u  30 B1g  44 Ag   42 B3u                
  0.933   0.934   0.940   0.940   0.967   1.019   1.024   1.030
 33 B2u  45 Ag   31 B1g  12 B3g  43 B3u  46 Ag   34 B2u  44 B3u                
  1.043   1.049   1.116   1.165   1.170   1.181   1.196   1.237
 19 B2g  32 B1g  33 B1g  47 Ag   35 B2u  20 B1u  48 Ag   45 B3u                
  1.253   1.256   1.268   1.275   1.280   1.281   1.289   1.360
 21 B1u  20 B2g  12 Au   36 B2u  46 B3u  34 B1g  13 B3g  47 B3u                
  1.437   1.445   1.502   1.568   1.597   1.656   1.726   1.740
 49 Ag   37 B2u  35 B1g  50 Ag   48 B3u  38 B2u  22 B1u  13 Au                 
  1.744   1.773   1.814   1.825   1.837   1.839   1.915   2.001
 51 Ag   36 B1g  39 B2u  49 B3u  21 B2g  14 B3g  22 B2g  23 B1u                
  2.020   2.055   2.058   2.116   2.137   2.182   2.219   2.223
 23 B2g  52 Ag   37 B1g  40 B2u  50 B3u  38 B1g  41 B2u  15 B3g                
  2.232   2.241   2.247   2.263   2.264   2.266   2.293   2.321
 24 B1u  53 Ag   14 Au   54 Ag   15 Au   51 B3u  24 B2g  39 B1g                
  2.327   2.377   2.403   2.412   2.445   2.475   2.514   2.571
 52 B3u  42 B2u  53 B3u  40 B1g  55 Ag   41 B1g  43 B2u  25 B1u                
  2.577   2.581   2.634   2.719   2.726   2.830   2.833   2.902
 56 Ag   54 B3u  42 B1g  25 B2g  16 B3g  26 B1u  16 Au   55 B3u                
  3.041   3.054   3.059   3.075   3.105   3.183   3.212   3.423
 26 B2g  44 B2u  56 B3u  57 Ag   45 B2u  58 Ag   43 B1g  59 Ag                 
  3.499   3.663   3.840   3.869   3.982   3.991   4.036   4.061
 44 B1g  57 B3u  58 B3u  46 B2u  17 B3g  17 Au   60 Ag   27 B1u                
  4.076   4.085   4.211   4.258   4.395   4.413   4.792   6.710
 27 B2g  59 B3u  47 B2u  45 B1g  61 Ag   60 B3u  46 B1g  62 Ag                 
  6.786   7.543   7.560   7.661   7.677   7.730   7.740   9.701
 61 B3u  28 B1u  28 B2g  48 B2u  47 B1g  63 Ag   62 B3u  64 Ag                 
  9.772   9.796   9.808  23.185  23.758  23.768  23.904  23.920
 49 B2u  63 B3u  48 B1g  65 Ag   50 B2u  64 B3u  49 B1g  66 Ag                 
 23.983  25.772  25.776  25.835  25.877  26.091  26.122  26.146
 65 B3u  29 B1u  18 B3g  18 Au   29 B2g  66 B3u  51 B2u  67 Ag                 
 26.251  26.495  26.512  26.733  26.844  47.972  48.033 215.685
 50 B1g  68 Ag   52 B2u  51 B1g  67 B3u  69 Ag   68 B3u  70 Ag                 
215.765 215.794 215.808 289.739 289.756 289.858 289.874 289.958
 53 B2u  69 B3u  52 B1g  30 B1u  30 B2g  54 B2u  53 B1g  71 Ag                 
289.9661020.7831020.858
 70 B3u  72 Ag   71 B3u                                                        
 --------------------------------------------------------------

          Ground-State Mulliken Net Atomic Charges

     Atom                 Charge (a.u.)
  ----------------------------------------
      1 C                    -0.137768
      2 C                    -0.137835
      3 C                    -0.718075
      4 C                    -0.137835
      5 C                    -0.137821
      6 C                    -0.718062
      7 Cl                    0.589928
      8 Cl                    0.589930
      9 Br                   -0.186161
     10 Cl                    0.589931
     11 Cl                    0.589930
     12 Br                   -0.186162
  ----------------------------------------
  Sum of atomic charges =     0.000000

 -----------------------------------------------------------------
                    Cartesian Multipole Moments
 -----------------------------------------------------------------
    Charge (ESU x 10^10)
                -0.0000
    Dipole Moment (Debye)
         X       0.0000      Y      -0.0000      Z      -0.0000
       Tot       0.0000
    Quadrupole Moments (Debye-Ang)
        XX    -116.6523     XY       0.0000     YY    -120.4306
        XZ      -0.0000     YZ       0.0000     ZZ    -121.4217
    Octopole Moments (Debye-Ang^2)
       XXX       0.0000    XXY      -0.0000    XYY      -0.0000
       YYY      -0.0000    XXZ      -0.0000    XYZ      -0.0000
       YYZ      -0.0000    XZZ      -0.0000    YZZ       0.0000
       ZZZ      -0.0000
    Hexadecapole Moments (Debye-Ang^3)
      XXXX   -3206.2549   XXXY       0.0000   XXYY    -968.5299
      XYYY      -0.0000   YYYY   -2453.7521   XXXZ      -0.0000
      XXYZ      -0.0000   XYYZ      -0.0000   YYYZ       0.0000
      XXZZ    -611.7965   XYZZ       0.0000   YYZZ    -460.7313
      XZZZ      -0.0000   YZZZ       0.0000   ZZZZ    -142.4714
 -----------------------------------------------------------------
 Calculating MO derivatives via CPSCF
    1     0    39    0.0204171  
    2     0    39    0.0087796  
    3     0    39    0.0010401  
    4     0    39    0.0001559  
    5    18    21    0.0000136  
    6    38     1    0.0000011  
    7    39     0    0.0000001  Converged
 Time for AOints: 207.8 s (CPU) 52.2 s (wall)
 ------------------------------------------------------------------------------
                     AOints        : Timing summary (seconds)
 ------------------------------------------------------------------------------
     job step          cpu (% of tot)      sys (% of tot)     wall (% of tot)
 ------------------------------------------------------------------------------
  AOints            0.2078E+03 ( 7.7)   0.1100E-04 ( 6.0)   0.5218E+02 ( 7.6)
 ------------------------------------------------------------------------------
   Grand Totals     0.2698E+04          0.1840E-03          0.6858E+03
 ------------------------------------------------------------------------------
 Polarizability Matrix (a.u.)
            1           2           3
    1-211.2794477  -0.0000001   0.0000000
    2  -0.0000001-189.3272873   0.0000000
    3   0.0000000   0.0000000 -84.3576423
 Calculating analytic Hessian of the SCF energy

 Direct stationary perturbation theory relativistic correction:

 rels  =      36.744960083197
 relv  =    -127.160348344998
 rel2e =      22.581794315818
 E_rel =     -67.833593945983

 Hessian of the SCF Energy
            1           2           3           4           5           6
    1   0.5730269   0.0392155   0.0000000  -0.2892969  -0.0316634   0.0000000
    2   0.0392155   0.5333391   0.0000000   0.0316661  -0.0934094   0.0000000
    3   0.0000000   0.0000000   0.1072410  -0.0000000  -0.0000000  -0.0526622
    4  -0.2892969   0.0316661  -0.0000000   0.5730250  -0.0392180   0.0000000
    5  -0.0316634  -0.0934094  -0.0000000  -0.0392180   0.5333348   0.0000000
    6   0.0000000   0.0000000  -0.0526622   0.0000000   0.0000000   0.1072410
    7  -0.0266414   0.0222259   0.0000000  -0.1444925   0.1149883  -0.0000000
    8   0.0779956   0.0304151  -0.0000000   0.0586705  -0.2430734  -0.0000000
    9   0.0000000  -0.0000000   0.0022229  -0.0000000  -0.0000000  -0.0511720
   10  -0.0515784  -0.0290223   0.0000000   0.0608122  -0.0269821  -0.0000000
   11  -0.0290250  -0.0172234   0.0000000   0.0269817  -0.0550978  -0.0000000
   12  -0.0000000   0.0000000   0.0052361  -0.0000000   0.0000000   0.0001357
   13   0.0608122   0.0269822   0.0000000  -0.0515779   0.0290227  -0.0000000
   14  -0.0269822  -0.0550985  -0.0000000   0.0290227  -0.0172240   0.0000000
   15   0.0000000  -0.0000000   0.0001357   0.0000000  -0.0000000   0.0052361
   16  -0.1444929  -0.1149895  -0.0000000  -0.0266425  -0.0222256  -0.0000000
   17  -0.0586705  -0.2430764  -0.0000000  -0.0779940   0.0304158  -0.0000000
   18  -0.0000000  -0.0000000  -0.0511719   0.0000000   0.0000000   0.0022229
   19  -0.0705363   0.0552951   0.0000000  -0.0213994   0.0327732  -0.0000000
   20   0.0557970  -0.1351710   0.0000000   0.0127948  -0.0179795  -0.0000000
   21   0.0000000   0.0000000  -0.0230449  -0.0000000  -0.0000000   0.0034645
   22  -0.0213993  -0.0327732  -0.0000000  -0.0705363  -0.0552951  -0.0000000
   23  -0.0127947  -0.0179795   0.0000000  -0.0557970  -0.1351710  -0.0000000
   24  -0.0000000  -0.0000000   0.0034645   0.0000000   0.0000000  -0.0230449
   25   0.0033770   0.0023436  -0.0000000  -0.0325609   0.0028296  -0.0000000
   26  -0.0003598  -0.0025623   0.0000000   0.0181464  -0.0001301  -0.0000000
   27  -0.0000000  -0.0000000   0.0031563   0.0000000   0.0000000   0.0027972
   28   0.0002340   0.0001791  -0.0000000  -0.0009427  -0.0017065  -0.0000000
   29   0.0002186   0.0000250  -0.0000000  -0.0044165   0.0008718   0.0000000
   30   0.0000000   0.0000000  -0.0013293  -0.0000000  -0.0000000   0.0039546
   31  -0.0009428   0.0017066  -0.0000000   0.0002340  -0.0001791   0.0000000
   32   0.0044164   0.0008716   0.0000000  -0.0002185   0.0000251  -0.0000000
   33  -0.0000000  -0.0000000   0.0039546   0.0000000   0.0000000  -0.0013293
   34  -0.0325610  -0.0028295   0.0000000   0.0033770  -0.0023434  -0.0000000
   35  -0.0181464  -0.0001302  -0.0000000   0.0003597  -0.0025623   0.0000000
   36   0.0000000   0.0000000   0.0027972  -0.0000000  -0.0000000   0.0031564
            7           8           9          10          11          12
    1  -0.0266414   0.0779956   0.0000000  -0.0515784  -0.0290250  -0.0000000
    2   0.0222259   0.0304151  -0.0000000  -0.0290223  -0.0172234   0.0000000
    3   0.0000000  -0.0000000   0.0022229   0.0000000   0.0000000   0.0052361
    4  -0.1444925   0.0586705  -0.0000000   0.0608122   0.0269817  -0.0000000
    5   0.1149883  -0.2430734  -0.0000000  -0.0269821  -0.0550978   0.0000000
    6  -0.0000000  -0.0000000  -0.0511720  -0.0000000  -0.0000000   0.0001357
    7   0.4926954   0.0000005   0.0000000  -0.1444917  -0.1149881  -0.0000000
    8   0.0000005   0.5976734   0.0000000  -0.0586699  -0.2430736  -0.0000000
    9   0.0000000   0.0000000   0.1001332  -0.0000000  -0.0000000  -0.0511720
   10  -0.1444917  -0.0586699  -0.0000000   0.5730258   0.0392168   0.0000000
   11  -0.1149881  -0.2430736  -0.0000000   0.0392168   0.5333366   0.0000000
   12  -0.0000000  -0.0000000  -0.0511720   0.0000000   0.0000000   0.1072410
   13  -0.0266411  -0.0779952  -0.0000000  -0.2892985   0.0316660  -0.0000000
   14  -0.0222260   0.0304162  -0.0000000  -0.0316664  -0.0934112   0.0000000
   15  -0.0000000  -0.0000000   0.0022229  -0.0000000  -0.0000000  -0.0526622
   16  -0.0004647  -0.0000003   0.0000000  -0.0266422   0.0222253  -0.0000000
   17  -0.0000003  -0.0665643  -0.0000000   0.0779919   0.0304167  -0.0000000
   18   0.0000000   0.0000000   0.0041919  -0.0000000   0.0000000   0.0022229
   19  -0.0023440  -0.0037957  -0.0000000   0.0002340   0.0001791   0.0000000
   20  -0.0008072   0.0024107  -0.0000000   0.0002185   0.0000249  -0.0000000
   21  -0.0000000   0.0000000   0.0037815   0.0000000  -0.0000000  -0.0013293
   22   0.0022845   0.0008685   0.0000000  -0.0009428   0.0017066   0.0000000
   23  -0.0187260  -0.0396278   0.0000000   0.0044165   0.0008718   0.0000000
   24   0.0000000   0.0000000   0.0030812  -0.0000000  -0.0000000   0.0039546
   25  -0.1492432   0.0000000  -0.0000000  -0.0325610  -0.0028294   0.0000000
   26  -0.0000000  -0.0313372  -0.0000000  -0.0181463  -0.0001300   0.0000000
   27  -0.0000000   0.0000000  -0.0190874   0.0000000   0.0000000   0.0027972
   28   0.0022845  -0.0008686  -0.0000000  -0.0705364   0.0552951  -0.0000000
   29   0.0187261  -0.0396277   0.0000000   0.0557971  -0.1351709  -0.0000000
   30  -0.0000000   0.0000000   0.0030812  -0.0000000  -0.0000000  -0.0230449
   31  -0.0023440   0.0037957   0.0000000  -0.0213993  -0.0327732   0.0000000
   32   0.0008072   0.0024106   0.0000000  -0.0127948  -0.0179795   0.0000000
   33   0.0000000  -0.0000000   0.0037815   0.0000000  -0.0000000   0.0034645
   34  -0.0006020   0.0000000  -0.0000000   0.0033770   0.0023436  -0.0000000
   35  -0.0000000  -0.0000225   0.0000000  -0.0003597  -0.0025623  -0.0000000
   36  -0.0000000  -0.0000000  -0.0010647   0.0000000  -0.0000000   0.0031563
           13          14          15          16          17          18
    1   0.0608122  -0.0269822   0.0000000  -0.1444929  -0.0586705  -0.0000000
    2   0.0269822  -0.0550985  -0.0000000  -0.1149895  -0.2430764  -0.0000000
    3   0.0000000  -0.0000000   0.0001357  -0.0000000  -0.0000000  -0.0511719
    4  -0.0515779   0.0290227   0.0000000  -0.0266425  -0.0779940   0.0000000
    5   0.0290227  -0.0172240  -0.0000000  -0.0222256   0.0304158   0.0000000
    6  -0.0000000   0.0000000   0.0052361  -0.0000000  -0.0000000   0.0022229
    7  -0.0266411  -0.0222260  -0.0000000  -0.0004647  -0.0000003   0.0000000
    8  -0.0779952   0.0304162  -0.0000000  -0.0000003  -0.0665643   0.0000000
    9  -0.0000000  -0.0000000   0.0022229   0.0000000  -0.0000000   0.0041919
   10  -0.2892985  -0.0316664  -0.0000000  -0.0266422   0.0779919  -0.0000000
   11   0.0316660  -0.0934112  -0.0000000   0.0222253   0.0304167   0.0000000
   12  -0.0000000   0.0000000  -0.0526622  -0.0000000  -0.0000000   0.0022229
   13   0.5730270  -0.0392157   0.0000000  -0.1444916   0.0586717   0.0000000
   14  -0.0392157   0.5333369   0.0000000   0.1149898  -0.2430732  -0.0000000
   15   0.0000000   0.0000000   0.1072411   0.0000000   0.0000000  -0.0511720
   16  -0.1444916   0.1149898   0.0000000   0.4926975   0.0000011   0.0000000
   17   0.0586717  -0.2430732   0.0000000   0.0000011   0.5976751   0.0000000
   18   0.0000000  -0.0000000  -0.0511720   0.0000000   0.0000000   0.1001331
   19  -0.0009428  -0.0017065  -0.0000000   0.0022845  -0.0008685   0.0000000
   20  -0.0044164   0.0008717   0.0000000   0.0187261  -0.0396277   0.0000000
   21  -0.0000000   0.0000000   0.0039546  -0.0000000  -0.0000000   0.0030812
   22   0.0002340  -0.0001790   0.0000000  -0.0023439   0.0037956  -0.0000000
   23  -0.0002187   0.0000250  -0.0000000   0.0008072   0.0024106  -0.0000000
   24   0.0000000  -0.0000000  -0.0013293   0.0000000   0.0000000   0.0037815
   25   0.0033771  -0.0023436  -0.0000000  -0.0006019  -0.0000000  -0.0000000
   26   0.0003597  -0.0025624  -0.0000000   0.0000000  -0.0000225  -0.0000000
   27   0.0000000  -0.0000000   0.0031563  -0.0000000   0.0000000  -0.0010647
   28  -0.0213993   0.0327732   0.0000000  -0.0023440  -0.0037957  -0.0000000
   29   0.0127947  -0.0179795  -0.0000000  -0.0008072   0.0024106  -0.0000000
   30  -0.0000000  -0.0000000   0.0034645   0.0000000   0.0000000   0.0037815
   31  -0.0705363  -0.0552952  -0.0000000   0.0022845   0.0008686  -0.0000000
   32  -0.0557970  -0.1351709  -0.0000000  -0.0187261  -0.0396277   0.0000000
   33  -0.0000000   0.0000000  -0.0230449  -0.0000000  -0.0000000   0.0030812
   34  -0.0325610   0.0028295   0.0000000  -0.1492431  -0.0000001  -0.0000000
   35   0.0181463  -0.0001301  -0.0000000   0.0000000  -0.0313372   0.0000000
   36   0.0000000   0.0000000   0.0027972  -0.0000000   0.0000000  -0.0190874
           19          20          21          22          23          24
    1  -0.0705363   0.0557970   0.0000000  -0.0213993  -0.0127947  -0.0000000
    2   0.0552951  -0.1351710   0.0000000  -0.0327732  -0.0179795  -0.0000000
    3   0.0000000   0.0000000  -0.0230449  -0.0000000   0.0000000   0.0034645
    4  -0.0213994   0.0127948  -0.0000000  -0.0705363  -0.0557970   0.0000000
    5   0.0327732  -0.0179795  -0.0000000  -0.0552951  -0.1351710   0.0000000
    6  -0.0000000  -0.0000000   0.0034645  -0.0000000  -0.0000000  -0.0230449
    7  -0.0023440  -0.0008072  -0.0000000   0.0022845  -0.0187260   0.0000000
    8  -0.0037957   0.0024107   0.0000000   0.0008685  -0.0396278   0.0000000
    9  -0.0000000  -0.0000000   0.0037815   0.0000000   0.0000000   0.0030812
   10   0.0002340   0.0002185   0.0000000  -0.0009428   0.0044165  -0.0000000
   11   0.0001791   0.0000249  -0.0000000   0.0017066   0.0008718  -0.0000000
   12   0.0000000  -0.0000000  -0.0013293   0.0000000   0.0000000   0.0039546
   13  -0.0009428  -0.0044164  -0.0000000   0.0002340  -0.0002187   0.0000000
   14  -0.0017065   0.0008717   0.0000000  -0.0001790   0.0000250  -0.0000000
   15  -0.0000000   0.0000000   0.0039546   0.0000000  -0.0000000  -0.0013293
   16   0.0022845   0.0187261  -0.0000000  -0.0023439   0.0008072   0.0000000
   17  -0.0008685  -0.0396277  -0.0000000   0.0037956   0.0024106   0.0000000
   18   0.0000000   0.0000000   0.0030812  -0.0000000  -0.0000000   0.0037815
   19   0.1045308  -0.0779586  -0.0000000  -0.0094436   0.0042414  -0.0000000
   20  -0.0779586   0.1960648  -0.0000000  -0.0042414   0.0030469   0.0000000
   21  -0.0000000  -0.0000000   0.0109290   0.0000000   0.0000000  -0.0006381
   22  -0.0094436  -0.0042414   0.0000000   0.1045308   0.0779587  -0.0000000
   23   0.0042414   0.0030469   0.0000000   0.0779587   0.1960649  -0.0000000
   24  -0.0000000   0.0000000  -0.0006381  -0.0000000  -0.0000000   0.0109290
   25  -0.0009894   0.0004029   0.0000000  -0.0013838   0.0017226   0.0000000
   26   0.0010809  -0.0001819   0.0000000   0.0098185  -0.0063359   0.0000000
   27  -0.0000000   0.0000000   0.0001443  -0.0000000  -0.0000000  -0.0005302
   28  -0.0004013   0.0008925   0.0000000   0.0003911  -0.0003144   0.0000000
   29   0.0008925  -0.0015050   0.0000000   0.0003144  -0.0016182  -0.0000000
   30  -0.0000000  -0.0000000  -0.0000036  -0.0000000  -0.0000000   0.0001911
   31   0.0003912   0.0003144   0.0000000  -0.0004013  -0.0008925  -0.0000000
   32  -0.0003144  -0.0016182  -0.0000000  -0.0008925  -0.0015050  -0.0000000
   33   0.0000000   0.0000000   0.0001911   0.0000000   0.0000000  -0.0000036
   34  -0.0013838  -0.0017226  -0.0000000  -0.0009894  -0.0004029   0.0000000
   35  -0.0098185  -0.0063358   0.0000000  -0.0010809  -0.0001819  -0.0000000
   36  -0.0000000  -0.0000000  -0.0005302   0.0000000   0.0000000   0.0001443
           25          26          27          28          29          30
    1   0.0033770  -0.0003598  -0.0000000   0.0002340   0.0002186   0.0000000
    2   0.0023436  -0.0025623  -0.0000000   0.0001791   0.0000250   0.0000000
    3  -0.0000000   0.0000000   0.0031563  -0.0000000  -0.0000000  -0.0013293
    4  -0.0325609   0.0181464   0.0000000  -0.0009427  -0.0044165  -0.0000000
    5   0.0028296  -0.0001301   0.0000000  -0.0017065   0.0008718  -0.0000000
    6  -0.0000000  -0.0000000   0.0027972  -0.0000000   0.0000000   0.0039546
    7  -0.1492432  -0.0000000  -0.0000000   0.0022845   0.0187261  -0.0000000
    8   0.0000000  -0.0313372   0.0000000  -0.0008686  -0.0396277   0.0000000
    9  -0.0000000  -0.0000000  -0.0190874  -0.0000000   0.0000000   0.0030812
   10  -0.0325610  -0.0181463   0.0000000  -0.0705364   0.0557971  -0.0000000
   11  -0.0028294  -0.0001300   0.0000000   0.0552951  -0.1351709  -0.0000000
   12   0.0000000   0.0000000   0.0027972  -0.0000000  -0.0000000  -0.0230449
   13   0.0033771   0.0003597   0.0000000  -0.0213993   0.0127947  -0.0000000
   14  -0.0023436  -0.0025624  -0.0000000   0.0327732  -0.0179795  -0.0000000
   15  -0.0000000  -0.0000000   0.0031563   0.0000000  -0.0000000   0.0034645
   16  -0.0006019   0.0000000  -0.0000000  -0.0023440  -0.0008072   0.0000000
   17  -0.0000000  -0.0000225   0.0000000  -0.0037957   0.0024106   0.0000000
   18  -0.0000000  -0.0000000  -0.0010647  -0.0000000  -0.0000000   0.0037815
   19  -0.0009894   0.0010809  -0.0000000  -0.0004013   0.0008925  -0.0000000
   20   0.0004029  -0.0001819   0.0000000   0.0008925  -0.0015050  -0.0000000
   21   0.0000000   0.0000000   0.0001443   0.0000000   0.0000000  -0.0000036
   22  -0.0013838   0.0098185  -0.0000000   0.0003911   0.0003144  -0.0000000
   23   0.0017226  -0.0063359  -0.0000000  -0.0003144  -0.0016182  -0.0000000
   24   0.0000000   0.0000000  -0.0005302   0.0000000  -0.0000000   0.0001911
   25   0.2140806  -0.0000000   0.0000000  -0.0013838  -0.0017226   0.0000000
   26  -0.0000000   0.0497271   0.0000000  -0.0098185  -0.0063358  -0.0000000
   27   0.0000000   0.0000000   0.0089913   0.0000000   0.0000000  -0.0005302
   28  -0.0013838  -0.0098185   0.0000000   0.1045308  -0.0779586   0.0000000
   29  -0.0017226  -0.0063358   0.0000000  -0.0779586   0.1960648   0.0000000
   30   0.0000000  -0.0000000  -0.0005302   0.0000000   0.0000000   0.0109290
   31  -0.0009894  -0.0010809   0.0000000  -0.0094436  -0.0042414  -0.0000000
   32  -0.0004029  -0.0001819  -0.0000000   0.0042414   0.0030469  -0.0000000
   33   0.0000000   0.0000000   0.0001443  -0.0000000   0.0000000  -0.0006381
   34  -0.0011214  -0.0000000   0.0000000  -0.0009894   0.0004029  -0.0000000
   35   0.0000000   0.0000531  -0.0000000   0.0010809  -0.0001819  -0.0000000
   36   0.0000000   0.0000000   0.0000255   0.0000000   0.0000000   0.0001443
           31          32          33          34          35          36
    1  -0.0009428   0.0044164  -0.0000000  -0.0325610  -0.0181464   0.0000000
    2   0.0017066   0.0008716  -0.0000000  -0.0028295  -0.0001302   0.0000000
    3  -0.0000000   0.0000000   0.0039546   0.0000000  -0.0000000   0.0027972
    4   0.0002340  -0.0002185   0.0000000   0.0033770   0.0003597  -0.0000000
    5  -0.0001791   0.0000251   0.0000000  -0.0023434  -0.0025623  -0.0000000
    6   0.0000000  -0.0000000  -0.0013293  -0.0000000   0.0000000   0.0031564
    7  -0.0023440   0.0008072   0.0000000  -0.0006020  -0.0000000  -0.0000000
    8   0.0037957   0.0024106  -0.0000000   0.0000000  -0.0000225  -0.0000000
    9   0.0000000   0.0000000   0.0037815  -0.0000000   0.0000000  -0.0010647
   10  -0.0213993  -0.0127948   0.0000000   0.0033770  -0.0003597   0.0000000
   11  -0.0327732  -0.0179795  -0.0000000   0.0023436  -0.0025623  -0.0000000
   12   0.0000000   0.0000000   0.0034645  -0.0000000  -0.0000000   0.0031563
   13  -0.0705363  -0.0557970  -0.0000000  -0.0325610   0.0181463   0.0000000
   14  -0.0552952  -0.1351709   0.0000000   0.0028295  -0.0001301   0.0000000
   15  -0.0000000  -0.0000000  -0.0230449   0.0000000  -0.0000000   0.0027972
   16   0.0022845  -0.0187261  -0.0000000  -0.1492431   0.0000000  -0.0000000
   17   0.0008686  -0.0396277  -0.0000000  -0.0000001  -0.0313372   0.0000000
   18  -0.0000000   0.0000000   0.0030812  -0.0000000   0.0000000  -0.0190874
   19   0.0003912  -0.0003144   0.0000000  -0.0013838  -0.0098185  -0.0000000
   20   0.0003144  -0.0016182   0.0000000  -0.0017226  -0.0063358  -0.0000000
   21   0.0000000  -0.0000000   0.0001911  -0.0000000   0.0000000  -0.0005302
   22  -0.0004013  -0.0008925   0.0000000  -0.0009894  -0.0010809   0.0000000
   23  -0.0008925  -0.0015050   0.0000000  -0.0004029  -0.0001819   0.0000000
   24  -0.0000000  -0.0000000  -0.0000036   0.0000000  -0.0000000   0.0001443
   25  -0.0009894  -0.0004029   0.0000000  -0.0011214   0.0000000   0.0000000
   26  -0.0010809  -0.0001819   0.0000000  -0.0000000   0.0000531   0.0000000
   27   0.0000000  -0.0000000   0.0001443   0.0000000  -0.0000000   0.0000255
   28  -0.0094436   0.0042414  -0.0000000  -0.0009894   0.0010809   0.0000000
   29  -0.0042414   0.0030469   0.0000000   0.0004029  -0.0001819   0.0000000
   30  -0.0000000  -0.0000000  -0.0006381  -0.0000000  -0.0000000   0.0001443
   31   0.1045308   0.0779587   0.0000000  -0.0013838   0.0098185   0.0000000
   32   0.0779587   0.1960648  -0.0000000   0.0017226  -0.0063358  -0.0000000
   33   0.0000000  -0.0000000   0.0109290   0.0000000   0.0000000  -0.0005302
   34  -0.0013838   0.0017226   0.0000000   0.2140806   0.0000000  -0.0000000
   35   0.0098185  -0.0063358   0.0000000   0.0000000   0.0497271   0.0000000
   36   0.0000000  -0.0000000  -0.0005302  -0.0000000   0.0000000   0.0089913
 **********************************************************************
 **                                                                  **
 **                       VIBRATIONAL ANALYSIS                       **
 **                       --------------------                       **
 **                                                                  **
 **        VIBRATIONAL FREQUENCIES (CM**-1) AND NORMAL MODES         **
 **     FORCE CONSTANTS (mDYN/ANGSTROM) AND REDUCED MASSES (AMU)     **
 **                  INFRARED INTENSITIES (KM/MOL)                   **
 **                                                                  **
 **********************************************************************


 Mode:                 1                      2                      3
 Frequency:        47.89                  62.56                  77.53
 Force Cnst:      0.0607                 0.0787                 0.1337
 Red. Mass:      44.9018                34.1293                37.7487
 IR Active:          YES                    NO                     NO 
 IR Intens:        0.010                  0.000                  0.000
 Raman Active:       NO                     NO                     YES
               X      Y      Z        X      Y      Z        X      Y      Z
 C         -0.000  0.000 -0.193    0.000  0.000  0.096   -0.000  0.000 -0.089
 C         -0.000  0.000 -0.193    0.000  0.000 -0.096    0.000 -0.000  0.089
 C         -0.000 -0.000 -0.058   -0.000  0.000 -0.000   -0.000 -0.000  0.069
 C          0.000 -0.000 -0.193   -0.000 -0.000  0.096   -0.000 -0.000  0.089
 C          0.000  0.000 -0.193    0.000  0.000 -0.096    0.000  0.000 -0.089
 C          0.000  0.000 -0.058    0.000  0.000 -0.000    0.000  0.000 -0.069
 Cl        -0.000  0.000 -0.366    0.000  0.000  0.491   -0.000  0.000 -0.467
 Cl         0.000 -0.000 -0.366    0.000  0.000 -0.491    0.000  0.000  0.467
 Br        -0.000 -0.000  0.392   -0.000  0.000 -0.000   -0.000  0.000 -0.206
 Cl         0.000 -0.000 -0.366   -0.000 -0.000  0.491   -0.000 -0.000  0.467
 Cl         0.000  0.000 -0.366    0.000  0.000 -0.491    0.000  0.000 -0.467
 Br         0.000 -0.000  0.392    0.000 -0.000 -0.000    0.000 -0.000  0.206
 TransDip  -0.000  0.000  0.003    0.000  0.000  0.000   -0.000 -0.000  0.000

 Mode:                 4                      5                      6
 Frequency:       161.87                 163.97                 174.94
 Force Cnst:      0.5613                 0.2252                 0.8182
 Red. Mass:      36.3587                14.2186                45.3757
 IR Active:          YES                    YES                    NO 
 IR Intens:        0.576                  0.035                  0.000
 Raman Active:       NO                     NO                     YES
               X      Y      Z        X      Y      Z        X      Y      Z
 C          0.020 -0.277  0.000   -0.000  0.000  0.379   -0.063 -0.073 -0.000
 C         -0.020 -0.277  0.000   -0.000  0.000  0.379   -0.063  0.073 -0.000
 C          0.000 -0.243  0.000   -0.000  0.000  0.412   -0.000  0.096 -0.000
 C          0.020 -0.277  0.000    0.000  0.000  0.379    0.063  0.073 -0.000
 C         -0.020 -0.277  0.000    0.000  0.000  0.379    0.063 -0.073 -0.000
 C          0.000 -0.243  0.000   -0.000  0.000  0.412    0.000 -0.096 -0.000
 Cl         0.095 -0.266 -0.000   -0.000  0.000 -0.142   -0.345 -0.226  0.000
 Cl        -0.095 -0.266 -0.000    0.000  0.000 -0.142   -0.345  0.226  0.000
 Br        -0.000  0.357 -0.000   -0.000 -0.000 -0.052   -0.000 -0.364  0.000
 Cl         0.095 -0.266 -0.000    0.000  0.000 -0.142    0.345  0.226  0.000
 Cl        -0.095 -0.266 -0.000    0.000 -0.000 -0.142    0.345 -0.226  0.000
 Br         0.000  0.357 -0.000   -0.000  0.000 -0.052    0.000  0.364  0.000
 TransDip  -0.000  0.024 -0.000   -0.000 -0.000 -0.006    0.000  0.000  0.000

 Mode:                 7                      8                      9
 Frequency:       202.56                 216.63                 232.75
 Force Cnst:      0.9582                 1.6279                 1.1747
 Red. Mass:      39.6354                58.8781                36.8043
 IR Active:          YES                    NO                     NO 
 IR Intens:        0.196                  0.000                  0.000
 Raman Active:       NO                     YES                    YES
               X      Y      Z        X      Y      Z        X      Y      Z
 C          0.073 -0.023  0.000    0.038  0.100 -0.000   -0.022 -0.006  0.000
 C          0.073  0.023  0.000   -0.038  0.100  0.000    0.022 -0.006 -0.000
 C          0.148  0.000  0.000   -0.263  0.000  0.000    0.033 -0.000 -0.000
 C          0.073 -0.023  0.000   -0.038 -0.100  0.000    0.022  0.006 -0.000
 C          0.073  0.023  0.000    0.038 -0.100 -0.000   -0.022  0.006  0.000
 C          0.148  0.000  0.000    0.263 -0.000 -0.000   -0.033  0.000  0.000
 Cl        -0.350 -0.274 -0.000   -0.206 -0.037  0.000   -0.425 -0.239  0.000
 Cl        -0.350  0.274 -0.000    0.206 -0.037  0.000    0.425 -0.239  0.000
 Br         0.266 -0.000 -0.000   -0.566  0.000 -0.000    0.148 -0.000  0.000
 Cl        -0.350 -0.274 -0.000    0.206  0.037 -0.000    0.425  0.239  0.000
 Cl        -0.350  0.274 -0.000   -0.206  0.037  0.000   -0.425  0.239 -0.000
 Br         0.266 -0.000 -0.000    0.566 -0.000  0.000   -0.148  0.000  0.000
 TransDip  -0.014 -0.000 -0.000   -0.000 -0.000  0.000   -0.000  0.000  0.000

 Mode:                10                     11                     12
 Frequency:       238.33                 319.68                 321.63
 Force Cnst:      1.1402                 0.7461                 1.7334
 Red. Mass:      34.0689                12.3911                28.4408
 IR Active:          YES                    NO                     NO 
 IR Intens:        0.031                  0.000                  0.000
 Raman Active:       NO                     YES                    YES
               X      Y      Z        X      Y      Z        X      Y      Z
 C         -0.016  0.106  0.000    0.000 -0.000  0.277    0.185 -0.172 -0.000
 C          0.016  0.106 -0.000    0.000  0.000 -0.277    0.185  0.172  0.000
 C         -0.000  0.068 -0.000    0.000  0.000 -0.583    0.000  0.122  0.000
 C         -0.016  0.106 -0.000   -0.000  0.000 -0.277   -0.185  0.172  0.000
 C          0.016  0.106  0.000   -0.000 -0.000  0.277   -0.185 -0.172  0.000
 C          0.000  0.068  0.000   -0.000 -0.000  0.583    0.000 -0.122 -0.000
 Cl        -0.469 -0.120 -0.000    0.000 -0.000 -0.050    0.224 -0.359  0.000
 Cl         0.469 -0.120  0.000    0.000  0.000  0.050    0.224  0.359 -0.000
 Br        -0.000  0.064  0.000   -0.000  0.000  0.035    0.000  0.015 -0.000
 Cl        -0.469 -0.120  0.000   -0.000  0.000  0.050   -0.224  0.359 -0.000
 Cl         0.469 -0.120  0.000   -0.000 -0.000 -0.050   -0.224 -0.359  0.000
 Br         0.000  0.064 -0.000    0.000 -0.000 -0.035    0.000 -0.015  0.000
 TransDip   0.000 -0.006  0.000    0.000 -0.000 -0.000    0.000  0.000 -0.000

 Mode:                13                     14                     15
 Frequency:       339.00                 340.49                 352.20
 Force Cnst:      2.2336                 0.8555                 2.2947
 Red. Mass:      32.9876                12.5248                31.3978
 IR Active:          YES                    NO                     NO 
 IR Intens:        0.010                  0.000                  0.000
 Raman Active:       NO                     YES                    YES
               X      Y      Z        X      Y      Z        X      Y      Z
 C          0.226 -0.090  0.000    0.000 -0.000 -0.494    0.037 -0.198 -0.000
 C          0.226  0.090  0.000    0.000  0.000 -0.494   -0.037 -0.198 -0.000
 C          0.097  0.000  0.000    0.000 -0.000  0.000    0.053 -0.000 -0.000
 C          0.226 -0.090 -0.000    0.000 -0.000  0.494   -0.037  0.198  0.000
 C          0.226  0.090 -0.000    0.000  0.000  0.494    0.037  0.198  0.000
 C          0.097 -0.000  0.000    0.000  0.000 -0.000   -0.053 -0.000  0.000
 Cl         0.143 -0.379 -0.000    0.000 -0.000  0.076    0.206 -0.405  0.000
 Cl         0.143  0.379 -0.000    0.000  0.000  0.076   -0.206 -0.405  0.000
 Br        -0.210  0.000 -0.000   -0.000 -0.000 -0.000   -0.057 -0.000  0.000
 Cl         0.143 -0.379  0.000    0.000 -0.000 -0.076   -0.206  0.405 -0.000
 Cl         0.143  0.379  0.000    0.000  0.000 -0.076    0.206  0.405 -0.000
 Br        -0.210 -0.000 -0.000   -0.000  0.000  0.000    0.057 -0.000 -0.000
 TransDip  -0.003  0.000  0.000   -0.000  0.000  0.000   -0.000 -0.000 -0.000

 Mode:                16                     17                     18
 Frequency:       586.09                 606.65                 608.72
 Force Cnst:      2.4421                 2.6242                 2.7256
 Red. Mass:      12.0662                12.1022                12.4843
 IR Active:          YES                    NO                     NO 
 IR Intens:        0.018                  0.000                  0.000
 Raman Active:       NO                     NO                     YES
               X      Y      Z        X      Y      Z        X      Y      Z
 C         -0.000  0.000 -0.295   -0.000 -0.000 -0.499   -0.352 -0.197  0.000
 C         -0.000  0.000 -0.295   -0.000  0.000  0.499   -0.352  0.197 -0.000
 C         -0.000  0.000  0.570    0.000  0.000 -0.000   -0.000  0.406 -0.000
 C          0.000  0.000 -0.295    0.000  0.000 -0.499    0.352  0.197  0.000
 C          0.000 -0.000 -0.295    0.000 -0.000  0.499    0.352 -0.197 -0.000
 C          0.000 -0.000  0.570   -0.000 -0.000 -0.000   -0.000 -0.406 -0.000
 Cl         0.000 -0.000  0.020    0.000  0.000  0.033    0.061  0.031 -0.000
 Cl         0.000  0.000  0.020    0.000 -0.000 -0.033    0.061 -0.031  0.000
 Br         0.000 -0.000 -0.015   -0.000 -0.000  0.000    0.000 -0.021  0.000
 Cl        -0.000  0.000  0.020   -0.000 -0.000  0.033   -0.061 -0.031 -0.000
 Cl        -0.000 -0.000  0.020   -0.000  0.000 -0.033   -0.061  0.031  0.000
 Br        -0.000  0.000 -0.015    0.000  0.000  0.000    0.000  0.021  0.000
 TransDip  -0.000  0.000  0.004    0.000 -0.000  0.000   -0.000 -0.000 -0.000

 Mode:                19                     20                     21
 Frequency:       622.71                 675.11                 675.74
 Force Cnst:      3.4176                 3.2284                 4.1839
 Red. Mass:      14.9591                12.0224                15.5515
 IR Active:          YES                    NO                     YES
 IR Intens:       50.363                  0.000                 71.708
 Raman Active:       NO                     YES                    NO 
               X      Y      Z        X      Y      Z        X      Y      Z
 C          0.382  0.051  0.000   -0.000 -0.000 -0.413    0.039  0.351 -0.000
 C          0.382 -0.051 -0.000    0.000 -0.000  0.413   -0.039  0.351  0.000
 C          0.391  0.000  0.000   -0.000 -0.000 -0.398   -0.000  0.417 -0.000
 C          0.382  0.051  0.000   -0.000 -0.000  0.413    0.039  0.351  0.000
 C          0.382 -0.051 -0.000    0.000 -0.000 -0.413   -0.039  0.351 -0.000
 C          0.391 -0.000  0.000    0.000 -0.000  0.398   -0.000  0.417  0.000
 Cl        -0.102  0.106 -0.000   -0.000  0.000  0.014    0.081 -0.179  0.000
 Cl        -0.102 -0.106  0.000    0.000  0.000 -0.014   -0.081 -0.179 -0.000
 Br        -0.085 -0.000 -0.000    0.000  0.000  0.005    0.000 -0.012  0.000
 Cl        -0.102  0.106 -0.000   -0.000  0.000 -0.014    0.081 -0.179 -0.000
 Cl        -0.102 -0.106  0.000    0.000  0.000  0.014   -0.081 -0.179  0.000
 Br        -0.085  0.000 -0.000   -0.000  0.000 -0.005    0.000 -0.012 -0.000
 TransDip   0.227  0.000 -0.000    0.000 -0.000 -0.000   -0.000  0.271 -0.000

 Mode:                22                     23                     24
 Frequency:       837.72                 868.06                1073.52
 Force Cnst:      5.2301                 5.7876                 8.2830
 Red. Mass:      12.6494                13.0362                12.1989
 IR Active:          NO                     NO                     YES
 IR Intens:        0.000                  0.000                  0.238
 Raman Active:       YES                    YES                    NO 
               X      Y      Z        X      Y      Z        X      Y      Z
 C         -0.071 -0.304  0.000   -0.323  0.322  0.000   -0.219  0.341  0.000
 C          0.071 -0.304 -0.000   -0.323 -0.322  0.000   -0.219 -0.341 -0.000
 C          0.543 -0.000  0.000   -0.000 -0.248 -0.000    0.409  0.000  0.000
 C          0.071  0.304  0.000    0.323 -0.322  0.000   -0.219  0.341 -0.000
 C         -0.071  0.304 -0.000    0.323  0.322  0.000   -0.219 -0.341 -0.000
 C         -0.543 -0.000  0.000    0.000  0.248 -0.000    0.409  0.000  0.000
 Cl        -0.037  0.050  0.000    0.049 -0.094  0.000    0.022 -0.037 -0.000
 Cl         0.037  0.050  0.000    0.049  0.094 -0.000    0.022  0.037 -0.000
 Br        -0.047 -0.000 -0.000    0.000 -0.002  0.000   -0.015 -0.000 -0.000
 Cl         0.037 -0.050 -0.000   -0.049  0.094 -0.000    0.022 -0.037  0.000
 Cl        -0.037 -0.050  0.000   -0.049 -0.094 -0.000    0.022  0.037  0.000
 Br         0.047  0.000  0.000   -0.000  0.002  0.000   -0.015  0.000  0.000
 TransDip   0.000  0.000  0.000   -0.000 -0.000 -0.000    0.016 -0.000  0.000

 Mode:                25                     26                     27
 Frequency:      1192.16                1245.56                1336.24
 Force Cnst:     10.2762                10.9690                12.6687
 Red. Mass:      12.2718                12.0003                12.0425
 IR Active:          NO                     YES                    YES
 IR Intens:        0.000                  0.606                147.732
 Raman Active:       YES                    NO                     NO 
               X      Y      Z        X      Y      Z        X      Y      Z
 C         -0.197  0.367  0.000   -0.370 -0.192 -0.000   -0.183 -0.362 -0.000
 C          0.197  0.367  0.000    0.370 -0.192 -0.000   -0.182  0.362 -0.000
 C          0.383  0.000  0.000   -0.000  0.390  0.000    0.413 -0.000  0.000
 C          0.197 -0.367  0.000   -0.370 -0.192 -0.000   -0.183 -0.362 -0.000
 C         -0.197 -0.367 -0.000    0.370 -0.192  0.000   -0.182  0.362 -0.000
 C         -0.383  0.000  0.000    0.000  0.390  0.000    0.413 -0.000  0.000
 Cl         0.025 -0.044 -0.000   -0.000 -0.002 -0.000    0.003  0.018 -0.000
 Cl        -0.025 -0.044 -0.000    0.000 -0.002  0.000    0.003 -0.018  0.000
 Br        -0.017  0.000 -0.000    0.000  0.001  0.000   -0.010  0.000 -0.000
 Cl        -0.025  0.044  0.000   -0.000 -0.002  0.000    0.003  0.018  0.000
 Cl         0.025  0.044  0.000    0.000 -0.002 -0.000    0.003 -0.018  0.000
 Br         0.017  0.000  0.000   -0.000  0.001 -0.000   -0.010  0.000  0.000
 TransDip   0.000  0.000  0.000   -0.000  0.025  0.000    0.389  0.000  0.000

 Mode:                28                     29                     30
 Frequency:      1337.79                1524.40                1529.67
 Force Cnst:     12.7169                16.4327                16.5452
 Red. Mass:      12.0602                12.0022                12.0013
 IR Active:          YES                    NO                     NO 
 IR Intens:      211.143                  0.000                  0.000
 Raman Active:       NO                     YES                    YES
               X      Y      Z        X      Y      Z        X      Y      Z
 C          0.335 -0.238  0.000   -0.454 -0.115 -0.000   -0.119 -0.318  0.000
 C         -0.335 -0.237 -0.000    0.454 -0.115 -0.000   -0.119  0.318 -0.000
 C          0.000  0.401  0.000   -0.247 -0.000 -0.000    0.000 -0.519 -0.000
 C          0.335 -0.238  0.000    0.454  0.115  0.000    0.119  0.318  0.000
 C         -0.335 -0.237 -0.000   -0.454  0.115 -0.000    0.119 -0.318  0.000
 C          0.000  0.401 -0.000    0.247  0.000  0.000   -0.000  0.519  0.000
 Cl        -0.018  0.018  0.000    0.005  0.002  0.000    0.002  0.002  0.000
 Cl         0.018  0.018  0.000   -0.005  0.002  0.000    0.002 -0.002  0.000
 Br        -0.000 -0.004 -0.000    0.000  0.000  0.000    0.000  0.002  0.000
 Cl        -0.018  0.018 -0.000   -0.005 -0.002 -0.000   -0.002 -0.002 -0.000
 Cl         0.018  0.018 -0.000    0.005 -0.002 -0.000   -0.002  0.002 -0.000
 Br        -0.000 -0.004  0.000   -0.000 -0.000 -0.000    0.000 -0.002 -0.000
 TransDip   0.000 -0.465  0.000   -0.000 -0.000 -0.000    0.000 -0.000 -0.000

 STANDARD THERMODYNAMIC QUANTITIES AT   298.15 K  AND     1.00 ATM

   This Molecule has  0 Imaginary Frequencies
   Zero point vibrational energy:       25.692 kcal/mol

   Atom    1 Element C  Has Mass   12.00000
   Atom    2 Element C  Has Mass   12.00000
   Atom    3 Element C  Has Mass   12.00000
   Atom    4 Element C  Has Mass   12.00000
   Atom    5 Element C  Has Mass   12.00000
   Atom    6 Element C  Has Mass   12.00000
   Atom    7 Element Cl Has Mass   34.96885
   Atom    8 Element Cl Has Mass   34.96885
   Atom    9 Element Br Has Mass   78.91830
   Atom   10 Element Cl Has Mass   34.96885
   Atom   11 Element Cl Has Mass   34.96885
   Atom   12 Element Br Has Mass   78.91830
   Molecular Mass:   369.712000 amu
   Principal axes and moments of inertia in amu*Bohr^2:
                             1           2           3
    Eigenvalues --     3956.29266  7608.40161 11564.69427
          X               1.00000    -0.00000     0.00000
          Y               0.00000     1.00000     0.00000
          Z              -0.00000    -0.00000     1.00000
   Rotational Symmetry Number is   4
   The Molecule is an Asymmetric Top
   Translational Enthalpy:        0.889 kcal/mol
   Rotational Enthalpy:           0.889 kcal/mol
   Vibrational Enthalpy:         31.566 kcal/mol
   gas constant (RT):             0.592 kcal/mol
   Translational Entropy:        43.615  cal/mol.K
   Rotational Entropy:           31.454  cal/mol.K
   Vibrational Entropy:          37.593  cal/mol.K

   Total Enthalpy:               33.936 kcal/mol
   Total Entropy:               112.662  cal/mol.K

 ======================================================================

 STANDARD THERMODYNAMIC QUANTITIES FOR ANHARMONIC VIBRATION -- TOSH

   Zero point vibrational energy: ************ kcal/mol

   Vibrational Enthalpy:       Infinity kcal/mol
   Vibrational Entropy:             NaN  cal/mol.K

   Total Enthalpy:             Infinity kcal/mol
   Total Entropy:                   NaN  cal/mol.K

 ======================================================================

 STANDARD THERMODYNAMIC QUANTITIES FOR ANHARMONIC VIBRATION -- VPT2

   Zero point vibrational energy: ************ kcal/mol

   Vibrational Enthalpy:       Infinity kcal/mol
   Vibrational Entropy:             NaN  cal/mol.K

   Total Enthalpy:             Infinity kcal/mol
   Total Entropy:                   NaN  cal/mol.K

 ======================================================================

Archival summary:
1\1\garfield\FREQ\ProcedureUnspecified\BasisUnspecified\r2l46\taweetha\SunDec100:20:552019SunDec100:20:552019\0\\#,FREQ,ProcedureUnspecified,BasisUnspecified,\\0,1\Br\C,1,1.89811\C,2,1.40148,1,120.028\C,2,1.40148,1,120.028,3,-180,0\C,4,1.40259,2,120.028,1,-180,0\C,5,1.40148,4,120.028,2,0,0\C,6,1.40148,5,119.943,4,-0,0\Cl,7,1.73653,6,120.359,5,-180,0\Cl,5,1.73653,4,119.613,2,180,0\Cl,4,1.73653,2,120.359,1,-0,0\Cl,3,1.73653,2,120.359,1,0,0\Br,6,1.89811,5,120.028,4,180,0\\\@

 Total job time:  895.28s(wall), 3480.27s(cpu) 
 Sun Dec  1 00:20:55 2019

        *************************************************************
        *                                                           *
        *  Thank you very much for using Q-Chem.  Have a nice day.  *
        *                                                           *
        *************************************************************
