# Supplementary material for: Geometric and energetic data from quantum chemical calculations of halobenzenes and xylenes
Source: Data Brief. 2020 Mar 5;30:105386. doi: 10.1016/j.dib.2020.105386 (PMC7114895; doi:10.1016/j.dib.2020.105386)
Supplement: Supplementary file 1 [file mmc1.zip › halobenzene/B3LYP/ClClBrClClI.out]

                  Welcome to Q-Chem
     A Quantum Leap Into The Future Of Chemistry


 Q-Chem 5.2 (devel), Q-Chem, Inc., Pleasanton, CA (2019)

 Yihan Shao,  Zhengting Gan,  E. Epifanovsky,  A. T. B. Gilbert,  M. Wormit,  
 J. Kussmann,  A. W. Lange,  A. Behn,  Jia Deng,  Xintian Feng,  D. Ghosh,  
 M. Goldey,  P. R. Horn,  L. D. Jacobson,  I. Kaliman,  T. Kus,  A. Landau,  
 Jie Liu,  E. I. Proynov,  R. M. Richard,  R. P. Steele,  E. J. Sundstrom,  
 H. L. Woodcock III,  P. M. Zimmerman,  D. Zuev,  B. Albrecht,  E. Alguire,  
 S. A. Baeppler,  D. Barton,  Z. Benda,  Y. A. Bernard,  E. J. Berquist,  
 K. B. Bravaya,  H. Burton,  D. Casanova,  Chun-Min Chang,  Yunqing Chen,  
 A. Chien,  K. D. Closser,  M. P. Coons,  S. Coriani,  S. Dasgupta,  
 A. L. Dempwolff,  M. Diedenhofen,  Hainam Do,  R. G. Edgar,  Po-Tung Fang,  
 S. Faraji,  S. Fatehi,  Qingguo Feng,  K. D. Fenk,  J. Fosso-Tande,  
 J. Gayvert,  Qinghui Ge,  A. Ghysels,  G. Gidofalvi,  J. Gomes,  
 J. Gonthier,  A. Gunina,  D. Hait,  M. W. D. Hanson-Heine,  
 P. H. P. Harbach,  A. W. Hauser,  M. F. Herbst,  J. E. Herr,  
 E. G. Hohenstein,  Z. C. Holden,  Kerwin Hui,  B. C. Huynh,  T.-C. Jagau,  
 Hyunjun Ji,  B. Kaduk,  K. Khistyaev,  Jaehoon Kim,  P. Klunzinger,  K. Koh,  
 D. Kosenkov,  L. Koulias,  T. Kowalczyk,  C. M. Krauter,  A. Kunitsa,  
 Ka Un Lao,  A. Laurent,  K. V. Lawler,  Joonho Lee,  D. Lefrancois,  
 S. Lehtola,  D. S. Levine,  Yi-Pei Li,  You-Sheng Lin,  Fenglai Liu,  
 E. Livshits,  A. Luenser,  P. Manohar,  E. Mansoor,  S. F. Manzer,  
 Shan-Ping Mao,  Yuezhi Mao,  N. Mardirossian,  A. V. Marenich,  
 T. Markovich,  L. A. Martinez-Martinez,  S. A. Maurer,  N. J. Mayhall,  
 S. C. McKenzie,  J.-M. Mewes,  P. Morgante,  A. F. Morrison,  
 J. W. Mullinax,  K. Nanda,  T. S. Nguyen-Beck,  R. Olivares-Amaya,  
 J. A. Parkhill,  Zheng Pei,  T. M. Perrine,  F. Plasser,  P. Pokhilko,  
 S. Prager,  A. Prociuk,  E. Ramos,  D. R. Rehn,  F. Rob,  M. Scheurer,  
 M. Schneider,  N. Sergueev,  S. M. Sharada,  S. Sharma,  D. W. Small,  
 T. Stauch,  T. Stein,  Yu-Chuan Su,  A. J. W. Thom,  A. Tkatchenko,  
 T. Tsuchimochi,  N. M. Tubman,  L. Vogt,  M. L. Vidal,  O. Vydrov,  
 M. A. Watson,  J. Wenzel,  M. de Wergifosse,  T. A. Wesolowski,  A. White,  
 J. Witte,  A. Yamada,  Jun Yang,  K. Yao,  S. Yeganeh,  S. R. Yost,  
 Zhi-Qiang You,  A. Zech,  Igor Ying Zhang,  Xing Zhang,  Yan Zhao,  
 Ying Zhu,  B. R. Brooks,  G. K. L. Chan,  C. J. Cramer,  M. S. Gordon,  
 W. J. Hehre,  A. Klamt,  M. W. Schmidt,  C. D. Sherrill,  D. G. Truhlar,  
 A. Aspuru-Guzik,  R. Baer,  A. T. Bell,  N. A. Besley,  Jeng-Da Chai,  
 A. E. DePrince, III,  R. A. DiStasio Jr.,  A. Dreuw,  B. D. Dunietz,  
 T. R. Furlani,  Chao-Ping Hsu,  Yousung Jung,  Jing Kong,  D. S. Lambrecht,  
 WanZhen Liang,  C. Ochsenfeld,  V. A. Rassolov,  L. V. Slipchenko,  
 J. E. Subotnik,  T. Van Voorhis,  J. M. Herbert,  A. I. Krylov,  
 P. M. W. Gill,  M. Head-Gordon

 Contributors to earlier versions of Q-Chem not listed above: 
 R. D. Adamson,  B. Austin,  J. Baker,  G. J. O. Beran,  K. Brandhorst,  
 S. T. Brown,  E. F. C. Byrd,  A. K. Chakraborty,  C.-L. Cheng,  
 Siu Hung Chien,  D. M. Chipman,  D. L. Crittenden,  H. Dachsel,  
 R. J. Doerksen,  A. D. Dutoi,  L. Fusti-Molnar,  W. A. Goddard III,  
 A. Golubeva-Zadorozhnaya,  S. R. Gwaltney,  G. Hawkins,  A. Heyden,  
 S. Hirata,  G. Kedziora,  F. J. Keil,  C. Kelley,  Jihan Kim,  R. A. King,  
 R. Z. Khaliullin,  P. P. Korambath,  W. Kurlancheek,  A. M. Lee,  M. S. Lee,  
 S. V. Levchenko,  Ching Yeh Lin,  D. Liotard,  R. C. Lochan,  I. Lotan,  
 P. E. Maslen,  N. Nair,  D. P. O'Neill,  D. Neuhauser,  E. Neuscamman,  
 C. M. Oana,  R. Olson,  B. Peters,  R. Peverati,  P. A. Pieniazek,  
 Y. M. Rhee,  J. Ritchie,  M. A. Rohrdanz,  E. Rosta,  N. J. Russ,  
 H. F. Schaefer III,  N. E. Schultz,  N. Shenvi,  A. C. Simmonett,  A. Sodt,  
 D. Stuck,  K. S. Thanthiriwatte,  V. Vanovschi,  Tao Wang,  A. Warshel,  
 C. F. Williams,  Q. Wu,  X. Xu,  W. Zhang

 Please cite Q-Chem as follows:
 Y. Shao et al., Mol. Phys. 113, 184-215 (2015)
 DOI: 10.1080/00268976.2014.952696

 Q-Chem 5.2.1 for Intel X86 EM64T Linux

 Parts of Q-Chem use Armadillo 8.300.2 (Tropical Shenanigans).
 http://arma.sourceforge.net/

 Q-Chem begins on Sun Dec  1 00:20:55 2019  

Host: 
0

     Scratch files written to /scratch/taweetham/qchem1436//
NAlpha2: 192
NElect   192
Mult     1

Checking the input file for inconsistencies... 	...done.

--------------------------------------------------------------
User input:
--------------------------------------------------------------
$MOLECULE
0 1
C   
C	1	CC
C	2	CC	1	120.0		
C	3	CC	2	120.0	1	0.0
C	4	CC	3	120.0	2	0.0	
C	5 	CC	4	120.0	3	0.0
Cl	1	CCl	2	120.0	3	180.0
Cl	2	CCl	3	120.0	4	180.0
Br	3	CBr	4	120.0	5	180.0
Cl	4	CCl	5	120.0	6	180.0
Cl	5	CCl	6	120.0	1	180.0
I	6	CI	1	120.0	2	180.0

CC=1.39483
CH=1.08673
CF=1.33960
CCl=1.72090
CBr=1.89068
CI=2.07886
$END

$REM
   JOB_TYPE	OPTIMIZATION
   BASIS	6-311++G**
   METHOD	B3LYP
   MEM_TOTAL	64000
   SYM_IGNORE	TRUE
$END

--------------------------------------------------------------
 ----------------------------------------------------------------
             Standard Nuclear Orientation (Angstroms)
    I     Atom           X                Y                Z
 ----------------------------------------------------------------
    1      C       0.0000000000     0.0000000000     0.0000000000
    2      C       0.0000000000     0.0000000000     1.3948300000
    3      C       1.2079582140     0.0000000000     2.0922450000
    4      C       2.4159164279     0.0000000000     1.3948300000
    5      C       2.4159164279     0.0000000000    -0.0000000000
    6      C       1.2079582140     0.0000000000    -0.6974150000
    7      Cl     -1.4903431174    -0.0000000000    -0.8604500000
    8      Cl     -1.4903431174    -0.0000000000     2.2552800000
    9      Br      1.2079582140    -0.0000000000     3.9829250000
   10      Cl      3.9062595453    -0.0000000000     2.2552800000
   11      Cl      3.9062595453    -0.0000000000    -0.8604500000
   12      I       1.2079582140    -0.0000000000    -2.7762750000
 ----------------------------------------------------------------
 Nuclear Repulsion Energy =        2223.12915050 hartrees
 There are       96 alpha and       96 beta electrons
 Requested basis set is 6-311++G(d,p)
 There are 131 shells and 362 basis functions

 Total QAlloc Memory Limit  64000 MB
 Mega-Array Size       188 MB
 MEM_STATIC part       192 MB
 A cutoff of  1.0D-11 yielded   5807 shell pairs
 There are     49925 function pairs (     54731 Cartesian)
 Smallest overlap matrix eigenvalue = 3.27E-07

 Q-Chem warning in module stvman/mkSTV.C, line 318:

 Overlap eigenvalue is smaller than square root of threshold
 Use THRESH >= 12 to get rid of this warning

 Linear dependence detected in AO basis
 Tighter screening thresholds may be required for diffuse basis sets
 Use S2THRESH > 14 and THRESH = 14 in case of SCF convergence issues
 Number of orthogonalized atomic orbitals = 360
 Maximum deviation from orthogonality = 2.940E-10

 Scale SEOQF with 1.000000e-01/1.000000e-01/1.000000e-01

 Standard Electronic Orientation quadrupole field applied
 Nucleus-field energy     =    -0.0000001012 hartrees
 Guess from superposition of atomic densities
 Warning:  Energy on first SCF cycle will be non-variational
 SAD guess density has 192.000000 electrons

 -----------------------------------------------------------------------
  General SCF calculation program by
  Eric Jon Sundstrom, Paul Horn, Yuezhi Mao, Dmitri Zuev, Alec White,
  David Stuck, Shaama M.S., Shane Yost, Joonho Lee, David Small,
  Daniel Levine, Susi Lehtola, Hugh Burton, Evgeny Epifanovsky,
  Bang C. Huynh
 -----------------------------------------------------------------------
 Exchange:     0.2000 Hartree-Fock + 0.0800 Slater + 0.7200 B88
 Correlation:  0.1900 VWN1RPA + 0.8100 LYP
 Using SG-1 standard quadrature grid
 using 4 threads for integral computing
 -------------------------------------------------------
 OpenMP Integral computing Module                
 Release: version 2.0, May 2017, Q-Chem Inc. Pleasanton 
 -------------------------------------------------------
 A restricted SCF calculation will be
 performed using DIIS
 SCF converges when DIIS error is below 1.0e-08
 ---------------------------------------
  Cycle       Energy         DIIS error
 ---------------------------------------
    1  -11565.9069497054      3.10e-02  
    2  -11563.1767651843      1.77e-03  
    3  -11563.1480141628      2.15e-03  
    4  -11563.2028264069      7.57e-04  
    5  -11563.2128052787      1.37e-04  
    6  -11563.2129752984      6.90e-05  
    7  -11563.2130372885      2.53e-05  
    8  -11563.2130473931      5.46e-06  
    9  -11563.2130477882      1.76e-06  
   10  -11563.2130478290      5.36e-07  
   11  -11563.2130478332      1.04e-07  
   12  -11563.2130478333      3.73e-08  
   13  -11563.2130478362      1.12e-08  
   14  -11563.2130478381      3.03e-09  Convergence criterion met
 ---------------------------------------
 SCF time:   CPU 200.83s  wall 53.00s 
 SCF   energy in the final basis set =   -11563.2130478381
 Total energy in the final basis set =   -11563.2130478381

 --------------------------------------------------------------

                    Orbital Energies (a.u.)
 --------------------------------------------------------------

 Alpha MOs
 -- Occupied --
********-482.8585-176.3209-165.7247-165.7226-165.7224-101.5845-101.5845
********-101.5838 -62.5114 -56.3322 -56.3280 -56.3276 -35.8175 -31.3109
-31.3048 -31.3042 -22.9613 -22.9600 -22.9596 -22.9553 -22.9553 -10.2859
-10.2859 -10.2854 -10.2854 -10.2795 -10.2679  -9.4997  -9.4997  -9.4989
 -9.4989  -8.7203  -7.2646  -7.2646  -7.2639  -7.2639  -7.2546  -7.2546
 -7.2538  -7.2538  -7.2536  -7.2536  -7.2527  -7.2527  -6.5527  -6.5388
 -6.5377  -6.3672  -4.7802  -4.7651  -4.7639  -2.6635  -2.6597  -2.6589
 -2.6478  -2.6477  -2.0462  -2.0414  -2.0406  -2.0276  -2.0274  -0.9755
 -0.9365  -0.9090  -0.8893  -0.8573  -0.8308  -0.7732  -0.7517  -0.6895
 -0.6379  -0.6211  -0.5678  -0.5313  -0.4952  -0.4815  -0.4783  -0.4441
 -0.4421  -0.4200  -0.4059  -0.4012  -0.3694  -0.3635  -0.3616  -0.3515
 -0.3464  -0.3375  -0.3332  -0.3039  -0.3032  -0.2723  -0.2713  -0.2629
 -- Virtual --
 -0.0843  -0.0694  -0.0648  -0.0447  -0.0078  -0.0067   0.0093   0.0180
  0.0233   0.0315   0.0317   0.0415   0.0469   0.0650   0.0653   0.0681
  0.0703   0.0706   0.0806   0.0850   0.0851   0.0916   0.0975   0.1008
  0.1038   0.1062   0.1082   0.1266   0.1371   0.1411   0.1412   0.1509
  0.1544   0.1587   0.1622   0.1688   0.1704   0.1828   0.1870   0.1924
  0.2062   0.2114   0.2123   0.2157   0.2214   0.2246   0.2317   0.2457
  0.2509   0.2531   0.2675   0.2713   0.2713   0.2836   0.2843   0.2875
  0.3021   0.3491   0.3707   0.3779   0.3936   0.3951   0.4035   0.4202
  0.4247   0.4262   0.4382   0.4417   0.4419   0.4497   0.4510   0.4655
  0.4713   0.4788   0.4886   0.5000   0.5047   0.5061   0.5149   0.5304
  0.5485   0.5537   0.5538   0.5654   0.5689   0.5878   0.5896   0.5973
  0.6051   0.6153   0.6220   0.6222   0.6429   0.6816   0.7220   0.7308
  0.7662   0.7692   0.7759   0.7843   0.8105   0.8186   0.8197   0.8236
  0.8292   0.8302   0.8376   0.8377   0.8485   0.8551   0.8610   0.8723
  0.8808   0.8851   0.9072   0.9182   0.9337   0.9368   0.9391   0.9443
  0.9724   0.9773   1.0117   1.0220   1.0299   1.0579   1.1016   1.1484
  1.1684   1.1728   1.1763   1.2377   1.2474   1.2598   1.2668   1.2735
  1.2768   1.2857   1.2990   1.3633   1.3703   1.4320   1.4474   1.4744
  1.4856   1.5148   1.5787   1.5995   1.6706   1.7310   1.7502   1.7617
  1.7886   1.8253   1.8304   1.8452   1.8474   1.9256   2.0135   2.0516
  2.0813   2.1557   2.1708   2.2248   2.2270   2.2296   2.2449   2.2600
  2.2660   2.2750   2.2906   2.3221   2.3250   2.3791   2.3996   2.4205
  2.4510   2.4828   2.5215   2.5600   2.5757   2.5887   2.6384   2.7175
  2.7320   2.8274   2.8383   2.8541   3.0470   3.0572   3.0747   3.0748
  3.1231   3.1986   3.2305   3.4215   3.5112   3.6730   3.8430   3.8847
  3.9560   3.9885   4.0138   4.0255   4.0701   4.0728   4.1589   4.2439
  4.2850   4.4067   4.5099   4.8043   6.0285   6.1260   6.1701   6.7484
  7.5533   7.6667   7.7400   9.7088   9.7759   9.8022   9.8128  23.1863
 23.7719  23.7891  23.9311  23.9472  24.0147  25.7705  25.7797  25.8380
 25.8812  26.0900  26.1247  26.1528  26.2239  26.5090  26.5256  26.7608
 26.8379  27.9335  28.3618  28.4304  28.4373  28.5256  28.5558  28.5559
 28.6227  28.7306  48.0026 127.8984 127.9564 127.9779 151.7123 215.6936
215.7702 215.8001 215.8138 289.7496 289.8638 289.96651020.82021901.8779
 --------------------------------------------------------------

          Ground-State Mulliken Net Atomic Charges

     Atom                 Charge (a.u.)
  ----------------------------------------
      1 C                    -0.349072
      2 C                    -0.178114
      3 C                    -0.458115
      4 C                    -0.178114
      5 C                    -0.349072
      6 C                    -0.798544
      7 Cl                    0.648543
      8 Cl                    0.553334
      9 Br                   -0.196201
     10 Cl                    0.553334
     11 Cl                    0.648543
     12 I                     0.103478
  ----------------------------------------
  Sum of atomic charges =     0.000000

 -----------------------------------------------------------------
                    Cartesian Multipole Moments
 -----------------------------------------------------------------
    Charge (ESU x 10^10)
                -0.0000
    Dipole Moment (Debye)
         X      -0.0000      Y       0.0000      Z      -0.2787
       Tot       0.2787
    Quadrupole Moments (Debye-Ang)
        XX    -130.6796     XY      -0.0000     YY    -131.5096
        XZ      -0.3366     YZ       0.0000     ZZ    -125.2902
    Octopole Moments (Debye-Ang^2)
       XXX    -473.5667    XXY       0.0000    XYY    -158.8581
       YYY      -0.0000    XXZ     -52.7982    XYZ       0.0000
       YYZ     -52.5662    XZZ    -151.3453    YZZ      -0.0000
       ZZZ    -160.4521
    Hexadecapole Moments (Debye-Ang^3)
      XXXX   -3580.8297   XXXY       0.0000   XXYY    -651.0415
      XYYY      -0.0000   YYYY    -160.2054   XXXZ    -190.3516
      XXYZ       0.0000   XYYZ     -63.4978   YYYZ      -0.0000
      XXZZ   -1302.0222   XYZZ      -0.0000   YYZZ    -769.4947
      XZZZ    -193.8195   YZZZ      -0.0000   ZZZZ   -4061.2877
 -----------------------------------------------------------------
 Calculating analytic gradient of the SCF energy
 Gradient of SCF Energy
            1           2           3           4           5           6
    1  -0.0021320   0.0002231  -0.0000000  -0.0002231   0.0021320  -0.0000000
    2  -0.0000000  -0.0000000  -0.0000000   0.0000000   0.0000000  -0.0000000
    3  -0.0004786  -0.0014384  -0.0022736  -0.0014384  -0.0004786  -0.0001554
            7           8           9          10          11          12
    1   0.0095394   0.0081286  -0.0000000  -0.0081286  -0.0095394   0.0000000
    2  -0.0000000   0.0000000  -0.0000000   0.0000000   0.0000000   0.0000000
    3   0.0006681  -0.0031062  -0.0037794  -0.0031062   0.0006681   0.0149186
 Max gradient component =       1.492E-02
 RMS gradient           =       4.049E-03
 Gradient time:  CPU 67.10 s  wall 16.87 s
 Geometry Optimization Parameters
   NAtoms,    NIC,     NZ,  NCons,   NDum,   NFix, NCnnct, MaxDiis
       12      78      12       0       0       0       0       0


** GEOMETRY OPTIMIZATION IN DELOCALIZED INTERNAL COORDINATES **
   Searching for a Minimum

   Optimization Cycle:   1

                       Coordinates (Angstroms)
     ATOM                X               Y               Z
      1  C         0.0000000000    0.0000000000    0.0000000000
      2  C         0.0000000000    0.0000000000    1.3948300000
      3  C         1.2079582140    0.0000000000    2.0922450000
      4  C         2.4159164279    0.0000000000    1.3948300000
      5  C         2.4159164279    0.0000000000    0.0000000000
      6  C         1.2079582140    0.0000000000   -0.6974150000
      7  Cl       -1.4903431174    0.0000000000   -0.8604500000
      8  Cl       -1.4903431174    0.0000000000    2.2552800000
      9  Br        1.2079582140    0.0000000000    3.9829250000
     10  Cl        3.9062595453    0.0000000000    2.2552800000
     11  Cl        3.9062595453    0.0000000000   -0.8604500000
     12  I         1.2079582140    0.0000000000   -2.7762750000
   Point Group: c1    Number of degrees of freedom:    30


   Energy is -11563.213047838


 Attempting to generate delocalized internal coordinates
 Initial Hessian constructed with Jon Baker's OPTIMIZE code

 21 Hessian modes will be used to form the next step
  Hessian Eigenvalues:
     0.124424    0.201019    0.250000    0.250000    0.250000    0.250000
     0.250000    0.250000    0.250000    0.250000    0.250000    0.334879
     0.334879    0.334879    0.334879    0.426727    0.426727    0.464882
     0.464882    0.464882    0.464882

 Minimum search - taking simple RFO step
 Searching for Lamda that Minimizes Along All modes
 Value Taken    Lamda =  -0.00474064
 Step Taken.  Stepsize is  0.149856

                             Maximum     Tolerance    Cnvgd?
         Gradient           0.029743      0.000300      NO
         Displacement       0.089535      0.001200      NO
         Energy change     *********      0.000001      NO


 New Cartesian Coordinates Obtained by Inverse Iteration

 Displacement from previous Coordinates is:  0.238426
 ----------------------------------------------------------------
             Standard Nuclear Orientation (Angstroms)
    I     Atom           X                Y                Z
 ----------------------------------------------------------------
    1      C      -0.0057313542     0.0000000000    -0.0034652881
    2      C      -0.0052204452     0.0000000000     1.3998958635
    3      C       1.2079582137     0.0000000000     2.1026070213
    4      C       2.4211368739     0.0000000000     1.3998958670
    5      C       2.4216477842     0.0000000000    -0.0034652857
    6      C       1.2079582149     0.0000000000    -0.7189808752
    7      Cl     -1.5342219929     0.0000000000    -0.8229091292
    8      Cl     -1.5151535631     0.0000000000     2.2530425144
    9      Br      1.2079582133     0.0000000000     4.0030070875
   10      Cl      3.9310699920     0.0000000000     2.2530425168
   11      Cl      3.9501384211     0.0000000000    -0.8229091300
   12      I       1.2079582097     0.0000000000    -2.8589611623
 ----------------------------------------------------------------
 Nuclear Repulsion Energy =        2195.25776551 hartrees
 There are       96 alpha and       96 beta electrons
 Applying Cartesian multipole field
    Component          Value
    ---------          -----
     (2,0,0)        1.00000E-11
     (0,2,0)        2.00000E-11
     (0,0,2)       -3.00000E-11
 Nucleus-field energy     =    -0.0000001037 hartrees
 Requested basis set is 6-311++G(d,p)
 There are 131 shells and 362 basis functions
 A cutoff of  1.0D-11 yielded   5754 shell pairs
 There are     49560 function pairs (     54297 Cartesian)
 Smallest overlap matrix eigenvalue = 3.65E-07

 Q-Chem warning in module stvman/mkSTV.C, line 318:

 Overlap eigenvalue is smaller than square root of threshold
 Use THRESH >= 12 to get rid of this warning

 Linear dependence detected in AO basis
 Tighter screening thresholds may be required for diffuse basis sets
 Use S2THRESH > 14 and THRESH = 14 in case of SCF convergence issues
 Number of orthogonalized atomic orbitals = 360
 Maximum deviation from orthogonality = 9.197E-10
 Guess MOs from SCF MO coefficient file

 -----------------------------------------------------------------------
  General SCF calculation program by
  Eric Jon Sundstrom, Paul Horn, Yuezhi Mao, Dmitri Zuev, Alec White,
  David Stuck, Shaama M.S., Shane Yost, Joonho Lee, David Small,
  Daniel Levine, Susi Lehtola, Hugh Burton, Evgeny Epifanovsky,
  Bang C. Huynh
 -----------------------------------------------------------------------
 Exchange:     0.2000 Hartree-Fock + 0.0800 Slater + 0.7200 B88
 Correlation:  0.1900 VWN1RPA + 0.8100 LYP
 Using SG-1 standard quadrature grid
 using 4 threads for integral computing
 -------------------------------------------------------
 OpenMP Integral computing Module                
 Release: version 2.0, May 2017, Q-Chem Inc. Pleasanton 
 -------------------------------------------------------
 A restricted SCF calculation will be
 performed using DIIS
 SCF converges when DIIS error is below 1.0e-08
 ---------------------------------------
  Cycle       Energy         DIIS error
 ---------------------------------------
    1  -11563.2117488801      4.75e-04  
    2  -11563.2137283024      2.18e-04  
    3  -11563.2125655970      3.37e-04  
    4  -11563.2145445951      2.92e-05  
    5  -11563.2145554648      1.33e-05  
    6  -11563.2145582651      3.97e-06  
    7  -11563.2145584695      1.52e-06  
    8  -11563.2145585020      3.51e-07  
    9  -11563.2145585034      9.15e-08  
   10  -11563.2145585038      2.54e-08  
   11  -11563.2145585037      1.16e-08  
   12  -11563.2145585035      2.57e-09  Convergence criterion met
 ---------------------------------------
 SCF time:   CPU 174.31s  wall 46.00s 
 SCF   energy in the final basis set =   -11563.2145585035
 Total energy in the final basis set =   -11563.2145585035

 --------------------------------------------------------------

                    Orbital Energies (a.u.)
 --------------------------------------------------------------

 Alpha MOs
 -- Occupied --
********-482.8595-176.3234-165.7274-165.7251-165.7249-101.5848-101.5848
********-101.5846 -62.5123 -56.3331 -56.3289 -56.3285 -35.8198 -31.3134
-31.3070 -31.3065 -22.9638 -22.9624 -22.9620 -22.9575 -22.9575 -10.2905
-10.2905 -10.2890 -10.2890 -10.2834 -10.2756  -9.4997  -9.4997  -9.4994
 -9.4994  -8.7212  -7.2646  -7.2646  -7.2644  -7.2644  -7.2545  -7.2545
 -7.2543  -7.2543  -7.2535  -7.2535  -7.2532  -7.2532  -6.5536  -6.5396
 -6.5384  -6.3690  -4.7822  -4.7666  -4.7656  -2.6643  -2.6605  -2.6597
 -2.6485  -2.6484  -2.0478  -2.0432  -2.0425  -2.0290  -2.0288  -0.9706
 -0.9332  -0.9035  -0.8850  -0.8558  -0.8289  -0.7699  -0.7509  -0.6855
 -0.6359  -0.6229  -0.5635  -0.5292  -0.4941  -0.4794  -0.4745  -0.4433
 -0.4402  -0.4181  -0.4041  -0.3975  -0.3675  -0.3646  -0.3623  -0.3482
 -0.3466  -0.3348  -0.3325  -0.3042  -0.3033  -0.2765  -0.2723  -0.2651
 -- Virtual --
 -0.0932  -0.0725  -0.0672  -0.0529  -0.0115  -0.0068   0.0053   0.0137
  0.0224   0.0290   0.0306   0.0417   0.0464   0.0647   0.0655   0.0663
  0.0676   0.0700   0.0795   0.0825   0.0846   0.0919   0.0946   0.1022
  0.1032   0.1057   0.1081   0.1264   0.1358   0.1401   0.1404   0.1512
  0.1540   0.1564   0.1630   0.1669   0.1676   0.1816   0.1843   0.1899
  0.2050   0.2085   0.2108   0.2131   0.2202   0.2247   0.2281   0.2452
  0.2516   0.2525   0.2661   0.2684   0.2719   0.2810   0.2837   0.2842
  0.2964   0.3445   0.3714   0.3805   0.3929   0.3990   0.4057   0.4176
  0.4197   0.4233   0.4378   0.4389   0.4398   0.4452   0.4499   0.4650
  0.4724   0.4763   0.4876   0.4985   0.4993   0.5066   0.5122   0.5303
  0.5423   0.5492   0.5535   0.5641   0.5651   0.5805   0.5873   0.5878
  0.6027   0.6071   0.6166   0.6212   0.6359   0.6793   0.7151   0.7249
  0.7450   0.7684   0.7718   0.7859   0.8095   0.8194   0.8220   0.8246
  0.8262   0.8306   0.8381   0.8381   0.8446   0.8554   0.8593   0.8690
  0.8825   0.8834   0.9054   0.9211   0.9293   0.9323   0.9386   0.9412
  0.9678   0.9713   1.0000   1.0129   1.0263   1.0492   1.0884   1.1405
  1.1641   1.1687   1.1751   1.2314   1.2382   1.2544   1.2635   1.2638
  1.2713   1.2838   1.2919   1.3530   1.3623   1.4332   1.4430   1.4650
  1.4753   1.4861   1.5727   1.5874   1.6602   1.7252   1.7394   1.7467
  1.7833   1.8158   1.8223   1.8361   1.8397   1.9149   2.0109   2.0398
  2.0748   2.1452   2.1602   2.2184   2.2247   2.2298   2.2313   2.2438
  2.2608   2.2642   2.2874   2.3022   2.3064   2.3797   2.3898   2.4072
  2.4465   2.4746   2.5131   2.5515   2.5704   2.5793   2.6290   2.7149
  2.7260   2.8241   2.8326   2.8403   3.0363   3.0443   3.0498   3.0641
  3.1053   3.1764   3.2131   3.4073   3.4940   3.6491   3.8278   3.8714
  3.9538   3.9874   4.0102   4.0174   4.0657   4.0696   4.1447   4.2369
  4.2800   4.4038   4.4819   4.7809   6.0223   6.1141   6.1479   6.7431
  7.5516   7.6642   7.7335   9.6953   9.7655   9.7999   9.8109  23.1832
 23.7457  23.7648  23.8986  23.9046  23.9735  25.7696  25.7787  25.8351
 25.8766  26.0560  26.1364  26.1594  26.1983  26.4932  26.5099  26.7330
 26.8112  27.9142  28.3559  28.4163  28.4275  28.5232  28.5501  28.5522
 28.6138  28.7209  47.9983 127.8929 127.9475 127.9658 151.6939 215.6788
215.7581 215.7978 215.8118 289.7475 289.8610 289.95961020.81491901.8585
 --------------------------------------------------------------

          Ground-State Mulliken Net Atomic Charges

     Atom                 Charge (a.u.)
  ----------------------------------------
      1 C                    -0.346026
      2 C                    -0.283758
      3 C                    -0.447672
      4 C                    -0.283758
      5 C                    -0.346026
      6 C                    -0.625243
      7 Cl                    0.651374
      8 Cl                    0.558402
      9 Br                   -0.197318
     10 Cl                    0.558402
     11 Cl                    0.651374
     12 I                     0.110250
  ----------------------------------------
  Sum of atomic charges =     0.000000

 -----------------------------------------------------------------
                    Cartesian Multipole Moments
 -----------------------------------------------------------------
    Charge (ESU x 10^10)
                -0.0000
    Dipole Moment (Debye)
         X      -0.0000      Y       0.0000      Z      -0.2797
       Tot       0.2797
    Quadrupole Moments (Debye-Ang)
        XX    -130.6761     XY       0.0000     YY    -131.8472
        XZ      -0.3379     YZ       0.0000     ZZ    -125.0481
    Octopole Moments (Debye-Ang^2)
       XXX    -473.5537    XXY      -0.0000    XYY    -159.2659
       YYY       0.0000    XXZ     -50.9239    XYZ       0.0000
       YYZ     -51.3813    XZZ    -151.0529    YZZ       0.0000
       ZZZ    -159.0913
    Hexadecapole Moments (Debye-Ang^3)
      XXXX   -3626.8978   XXXY      -0.0000   XXYY    -661.9868
      XYYY       0.0000   YYYY    -160.9807   XXXZ    -183.5558
      XXYZ       0.0000   XYYZ     -62.0665   YYYZ       0.0000
      XXZZ   -1329.8403   XYZZ       0.0000   YYZZ    -785.3101
      XZZZ    -192.1756   YZZZ       0.0000   ZZZZ   -4130.8124
 -----------------------------------------------------------------
 Calculating analytic gradient of the SCF energy
 Gradient of SCF Energy
            1           2           3           4           5           6
    1  -0.0047566  -0.0023707   0.0000000   0.0023707   0.0047566  -0.0000000
    2   0.0000000   0.0000000   0.0000000  -0.0000000   0.0000000  -0.0000000
    3   0.0015245   0.0001627  -0.0000315   0.0001627   0.0015245  -0.0022162
            7           8           9          10          11          12
    1   0.0000795   0.0005263   0.0000000  -0.0005263  -0.0000795  -0.0000000
    2  -0.0000000   0.0000000  -0.0000000   0.0000000  -0.0000000   0.0000000
    3   0.0035068  -0.0020876   0.0011746  -0.0020876   0.0035068  -0.0051397
 Max gradient component =       5.140E-03
 RMS gradient           =       1.884E-03
 Gradient time:  CPU 65.52 s  wall 16.48 s
 Geometry Optimization Parameters
   NAtoms,    NIC,     NZ,  NCons,   NDum,   NFix, NCnnct, MaxDiis
       12      78      12       0       0       0       0       0

 Cartesian Hessian Update
 Hessian updated using BFGS update


** GEOMETRY OPTIMIZATION IN DELOCALIZED INTERNAL COORDINATES **
   Searching for a Minimum

   Optimization Cycle:   2

                       Coordinates (Angstroms)
     ATOM                X               Y               Z
      1  C        -0.0057313542    0.0000000000   -0.0034652881
      2  C        -0.0052204452    0.0000000000    1.3998958635
      3  C         1.2079582137    0.0000000000    2.1026070213
      4  C         2.4211368739    0.0000000000    1.3998958670
      5  C         2.4216477842    0.0000000000   -0.0034652857
      6  C         1.2079582149    0.0000000000   -0.7189808752
      7  Cl       -1.5342219929    0.0000000000   -0.8229091292
      8  Cl       -1.5151535631    0.0000000000    2.2530425144
      9  Br        1.2079582133    0.0000000000    4.0030070875
     10  Cl        3.9310699920    0.0000000000    2.2530425168
     11  Cl        3.9501384211    0.0000000000   -0.8229091300
     12  I         1.2079582097    0.0000000000   -2.8589611623
   Point Group: c1    Number of degrees of freedom:    30


   Energy is -11563.214558503

 Hessian updated using BFGS update

  9 Hessian modes will be used to form the next step
  Hessian Eigenvalues:
     0.133411    0.201093    0.248782    0.298497    0.309766    0.334915
     0.432792    0.456068    0.536523

 Minimum search - taking simple RFO step
 Searching for Lamda that Minimizes Along All modes
 Value Taken    Lamda =  -0.00067595
 Step Taken.  Stepsize is  0.043150

                             Maximum     Tolerance    Cnvgd?
         Gradient           0.012772      0.000300      NO
         Displacement       0.032395      0.001200      NO
         Energy change     -0.001511      0.000001      NO


 New Cartesian Coordinates Obtained by Inverse Iteration

 Displacement from previous Coordinates is:  0.092812
 ----------------------------------------------------------------
             Standard Nuclear Orientation (Angstroms)
    I     Atom           X                Y                Z
 ----------------------------------------------------------------
    1      C      -0.0042307069     0.0000000000    -0.0037989651
    2      C      -0.0057125158     0.0000000000     1.4012923490
    3      C       1.2079582145     0.0000000000     2.1023080352
    4      C       2.4216289461     0.0000000000     1.4012923525
    5      C       2.4201471358     0.0000000000    -0.0037989624
    6      C       1.2079582145     0.0000000000    -0.7122963950
    7      Cl     -1.5221335582     0.0000000000    -0.8488005617
    8      Cl     -1.5119520824     0.0000000000     2.2663251181
    9      Br      1.2079582123     0.0000000000     4.0010551207
   10      Cl      3.9278685124     0.0000000000     2.2663251216
   11      Cl      3.9380499842     0.0000000000    -0.8488005635
   12      I       1.2079582110     0.0000000000    -2.8403026493
 ----------------------------------------------------------------
 Nuclear Repulsion Energy =        2199.41879856 hartrees
 There are       96 alpha and       96 beta electrons
 Applying Cartesian multipole field
    Component          Value
    ---------          -----
     (2,0,0)        1.00000E-11
     (0,2,0)        2.00000E-11
     (0,0,2)       -3.00000E-11
 Nucleus-field energy     =    -0.0000001036 hartrees
 Requested basis set is 6-311++G(d,p)
 There are 131 shells and 362 basis functions
 A cutoff of  1.0D-11 yielded   5758 shell pairs
 There are     49630 function pairs (     54379 Cartesian)
 Smallest overlap matrix eigenvalue = 3.59E-07

 Q-Chem warning in module stvman/mkSTV.C, line 318:

 Overlap eigenvalue is smaller than square root of threshold
 Use THRESH >= 12 to get rid of this warning

 Linear dependence detected in AO basis
 Tighter screening thresholds may be required for diffuse basis sets
 Use S2THRESH > 14 and THRESH = 14 in case of SCF convergence issues
 Number of orthogonalized atomic orbitals = 360
 Maximum deviation from orthogonality = 1.496E-09
 Guess MOs from SCF MO coefficient file

 -----------------------------------------------------------------------
  General SCF calculation program by
  Eric Jon Sundstrom, Paul Horn, Yuezhi Mao, Dmitri Zuev, Alec White,
  David Stuck, Shaama M.S., Shane Yost, Joonho Lee, David Small,
  Daniel Levine, Susi Lehtola, Hugh Burton, Evgeny Epifanovsky,
  Bang C. Huynh
 -----------------------------------------------------------------------
 Exchange:     0.2000 Hartree-Fock + 0.0800 Slater + 0.7200 B88
 Correlation:  0.1900 VWN1RPA + 0.8100 LYP
 Using SG-1 standard quadrature grid
 using 4 threads for integral computing
 -------------------------------------------------------
 OpenMP Integral computing Module                
 Release: version 2.0, May 2017, Q-Chem Inc. Pleasanton 
 -------------------------------------------------------
 A restricted SCF calculation will be
 performed using DIIS
 SCF converges when DIIS error is below 1.0e-08
 ---------------------------------------
  Cycle       Energy         DIIS error
 ---------------------------------------
    1  -11563.2143819878      1.71e-04  
    2  -11563.2148145297      5.66e-05  
    3  -11563.2147144144      9.53e-05  
    4  -11563.2148645962      1.35e-05  
    5  -11563.2148674781      3.95e-06  
    6  -11563.2148677143      9.64e-07  
    7  -11563.2148677237      5.13e-07  
    8  -11563.2148677278      1.26e-07  
    9  -11563.2148677284      2.43e-08  
   10  -11563.2148677284      7.66e-09  Convergence criterion met
 ---------------------------------------
 SCF time:   CPU 148.73s  wall 39.00s 
 SCF   energy in the final basis set =   -11563.2148677284
 Total energy in the final basis set =   -11563.2148677284

 --------------------------------------------------------------

                    Orbital Energies (a.u.)
 --------------------------------------------------------------

 Alpha MOs
 -- Occupied --
********-482.8595-176.3229-165.7268-165.7245-165.7243-101.5850-101.5850
********-101.5848 -62.5123 -56.3331 -56.3289 -56.3285 -35.8193 -31.3129
-31.3065 -31.3060 -22.9633 -22.9618 -22.9615 -22.9570 -22.9570 -10.2905
-10.2905 -10.2896 -10.2896 -10.2833 -10.2740  -9.4998  -9.4998  -9.4995
 -9.4995  -8.7212  -7.2648  -7.2648  -7.2646  -7.2646  -7.2546  -7.2546
 -7.2544  -7.2544  -7.2537  -7.2537  -7.2534  -7.2534  -6.5536  -6.5396
 -6.5385  -6.3686  -4.7818  -4.7663  -4.7652  -2.6643  -2.6605  -2.6597
 -2.6486  -2.6485  -2.0474  -2.0428  -2.0421  -2.0287  -2.0285  -0.9704
 -0.9318  -0.9043  -0.8853  -0.8554  -0.8294  -0.7708  -0.7514  -0.6863
 -0.6371  -0.6221  -0.5639  -0.5293  -0.4939  -0.4792  -0.4747  -0.4436
 -0.4404  -0.4172  -0.4038  -0.3984  -0.3678  -0.3639  -0.3617  -0.3500
 -0.3464  -0.3365  -0.3327  -0.3040  -0.3036  -0.2753  -0.2725  -0.2652
 -- Virtual --
 -0.0925  -0.0719  -0.0679  -0.0517  -0.0123  -0.0068   0.0055   0.0134
  0.0215   0.0290   0.0303   0.0417   0.0464   0.0647   0.0655   0.0662
  0.0677   0.0698   0.0797   0.0821   0.0843   0.0917   0.0944   0.1013
  0.1033   0.1058   0.1079   0.1262   0.1350   0.1400   0.1402   0.1510
  0.1540   0.1573   0.1625   0.1675   0.1676   0.1820   0.1846   0.1903
  0.2053   0.2091   0.2114   0.2134   0.2198   0.2246   0.2280   0.2448
  0.2512   0.2528   0.2672   0.2696   0.2714   0.2824   0.2834   0.2835
  0.2976   0.3444   0.3709   0.3805   0.3927   0.3975   0.4038   0.4194
  0.4197   0.4220   0.4375   0.4385   0.4402   0.4451   0.4502   0.4637
  0.4724   0.4775   0.4880   0.4976   0.5020   0.5065   0.5124   0.5301
  0.5429   0.5495   0.5535   0.5645   0.5653   0.5801   0.5874   0.5884
  0.6031   0.6118   0.6156   0.6212   0.6359   0.6791   0.7177   0.7261
  0.7516   0.7679   0.7731   0.7860   0.8105   0.8202   0.8205   0.8250
  0.8287   0.8306   0.8375   0.8380   0.8456   0.8543   0.8595   0.8706
  0.8771   0.8840   0.9046   0.9181   0.9299   0.9313   0.9381   0.9409
  0.9670   0.9697   1.0019   1.0155   1.0247   1.0469   1.0915   1.1426
  1.1639   1.1681   1.1724   1.2314   1.2382   1.2539   1.2606   1.2674
  1.2693   1.2814   1.2905   1.3540   1.3641   1.4313   1.4439   1.4672
  1.4797   1.4914   1.5726   1.5891   1.6567   1.7259   1.7390   1.7503
  1.7803   1.8167   1.8218   1.8381   1.8393   1.9152   2.0110   2.0406
  2.0739   2.1452   2.1613   2.2186   2.2239   2.2289   2.2312   2.2457
  2.2608   2.2644   2.2878   2.3064   2.3076   2.3765   2.3909   2.4091
  2.4437   2.4726   2.5128   2.5511   2.5707   2.5784   2.6296   2.7142
  2.7266   2.8239   2.8328   2.8419   3.0372   3.0440   3.0519   3.0622
  3.1055   3.1775   3.2130   3.4071   3.4949   3.6495   3.8317   3.8690
  3.9543   3.9874   4.0107   4.0190   4.0664   4.0698   4.1481   4.2377
  4.2809   4.4037   4.4867   4.7837   6.0236   6.1162   6.1518   6.7438
  7.5517   7.6638   7.7341   9.6989   9.7674   9.7952   9.8065  23.1819
 23.7527  23.7621  23.8967  23.9159  23.9776  25.7679  25.7770  25.8357
 25.8772  26.0679  26.1236  26.1492  26.2048  26.4948  26.5110  26.7314
 26.8100  27.9174  28.3571  28.4190  28.4291  28.5237  28.5512  28.5529
 28.6158  28.7225  47.9989 127.8941 127.9491 127.9681 151.6975 215.6830
215.7607 215.7922 215.8066 289.7477 289.8606 289.96041020.81571901.8623
 --------------------------------------------------------------

          Ground-State Mulliken Net Atomic Charges

     Atom                 Charge (a.u.)
  ----------------------------------------
      1 C                    -0.348195
      2 C                    -0.230974
      3 C                    -0.473668
      4 C                    -0.230974
      5 C                    -0.348195
      6 C                    -0.693257
      7 Cl                    0.651688
      8 Cl                    0.555779
      9 Br                   -0.198920
     10 Cl                    0.555779
     11 Cl                    0.651688
     12 I                     0.109248
  ----------------------------------------
  Sum of atomic charges =     0.000000

 -----------------------------------------------------------------
                    Cartesian Multipole Moments
 -----------------------------------------------------------------
    Charge (ESU x 10^10)
                -0.0000
    Dipole Moment (Debye)
         X      -0.0000      Y      -0.0000      Z      -0.2716
       Tot       0.2716
    Quadrupole Moments (Debye-Ang)
        XX    -130.8594     XY      -0.0000     YY    -131.8275
        XZ      -0.3281     YZ       0.0000     ZZ    -124.9783
    Octopole Moments (Debye-Ang^2)
       XXX    -474.2181    XXY      -0.0000    XYY    -159.2421
       YYY      -0.0000    XXZ     -51.4336    XYZ       0.0000
       YYZ     -51.6516    XZZ    -150.9685    YZZ       0.0000
       ZZZ    -158.9577
    Hexadecapole Moments (Debye-Ang^3)
      XXXX   -3622.6323   XXXY      -0.0000   XXYY    -659.9526
      XYYY      -0.0000   YYYY    -160.9246   XXXZ    -185.4316
      XXYZ       0.0000   XYYZ     -62.3930   YYYZ       0.0000
      XXZZ   -1324.4605   XYZZ      -0.0000   YYZZ    -784.4711
      XZZZ    -192.0143   YZZZ       0.0000   ZZZZ   -4128.3097
 -----------------------------------------------------------------
 Calculating analytic gradient of the SCF energy
 Gradient of SCF Energy
            1           2           3           4           5           6
    1  -0.0012638  -0.0007242   0.0000000   0.0007242   0.0012638  -0.0000000
    2  -0.0000000   0.0000000  -0.0000000   0.0000000   0.0000000  -0.0000000
    3  -0.0009159   0.0012175   0.0001798   0.0012175  -0.0009159  -0.0002096
            7           8           9          10          11          12
    1   0.0005170   0.0002606   0.0000000  -0.0002606  -0.0005170   0.0000000
    2  -0.0000000   0.0000000  -0.0000000  -0.0000000  -0.0000000   0.0000000
    3  -0.0004181   0.0005399   0.0002416   0.0005399  -0.0004181  -0.0010586
 Max gradient component =       1.264E-03
 RMS gradient           =       5.712E-04
 Gradient time:  CPU 65.96 s  wall 16.58 s
 Geometry Optimization Parameters
   NAtoms,    NIC,     NZ,  NCons,   NDum,   NFix, NCnnct, MaxDiis
       12      78      12       0       0       0       0       0

 Cartesian Hessian Update
 Hessian updated using BFGS update


** GEOMETRY OPTIMIZATION IN DELOCALIZED INTERNAL COORDINATES **
   Searching for a Minimum

   Optimization Cycle:   3

                       Coordinates (Angstroms)
     ATOM                X               Y               Z
      1  C        -0.0042307069    0.0000000000   -0.0037989651
      2  C        -0.0057125158    0.0000000000    1.4012923490
      3  C         1.2079582145    0.0000000000    2.1023080352
      4  C         2.4216289461    0.0000000000    1.4012923525
      5  C         2.4201471358    0.0000000000   -0.0037989624
      6  C         1.2079582145    0.0000000000   -0.7122963950
      7  Cl       -1.5221335582    0.0000000000   -0.8488005617
      8  Cl       -1.5119520824    0.0000000000    2.2663251181
      9  Br        1.2079582123    0.0000000000    4.0010551207
     10  Cl        3.9278685124    0.0000000000    2.2663251216
     11  Cl        3.9380499842    0.0000000000   -0.8488005635
     12  I         1.2079582110    0.0000000000   -2.8403026493
   Point Group: c1    Number of degrees of freedom:    30


   Energy is -11563.214867728

 Hessian updated using BFGS update

 11 Hessian modes will be used to form the next step
  Hessian Eigenvalues:
     0.123776    0.200827    0.249164    0.249901    0.299811    0.334606
     0.360229    0.426727    0.429668    0.450001    0.548849

 Minimum search - taking simple RFO step
 Searching for Lamda that Minimizes Along All modes
 Value Taken    Lamda =  -0.00005866
 Step Taken.  Stepsize is  0.015477

                             Maximum     Tolerance    Cnvgd?
         Gradient           0.003201      0.000300      NO
         Displacement       0.008235      0.001200      NO
         Energy change     -0.000309      0.000001      NO


 New Cartesian Coordinates Obtained by Inverse Iteration

 Displacement from previous Coordinates is:  0.027021
 ----------------------------------------------------------------
             Standard Nuclear Orientation (Angstroms)
    I     Atom           X                Y                Z
 ----------------------------------------------------------------
    1      C      -0.0028341493     0.0000000000    -0.0030901267
    2      C      -0.0045915322     0.0000000000     1.3999247208
    3      C       1.2079582137     0.0000000000     2.1016187517
    4      C       2.4205079578     0.0000000000     1.3999247158
    5      C       2.4187505806     0.0000000000    -0.0030901269
    6      C       1.2079582153     0.0000000000    -0.7109268600
    7      Cl     -1.5231570178     0.0000000000    -0.8444894056
    8      Cl     -1.5138406340     0.0000000000     2.2595432597
    9      Br      1.2079582154     0.0000000000     3.9995435417
   10      Cl      3.9297570570     0.0000000000     2.2595432568
   11      Cl      3.9390734526     0.0000000000    -0.8444894002
   12      I       1.2079582083     0.0000000000    -2.8332123271
 ----------------------------------------------------------------
 Nuclear Repulsion Energy =        2201.20389938 hartrees
 There are       96 alpha and       96 beta electrons
 Applying Cartesian multipole field
    Component          Value
    ---------          -----
     (2,0,0)        1.00000E-11
     (0,2,0)        2.00000E-11
     (0,0,2)       -3.00000E-11
 Nucleus-field energy     =    -0.0000001031 hartrees
 Requested basis set is 6-311++G(d,p)
 There are 131 shells and 362 basis functions
 A cutoff of  1.0D-11 yielded   5756 shell pairs
 There are     49612 function pairs (     54361 Cartesian)
 Smallest overlap matrix eigenvalue = 3.56E-07

 Q-Chem warning in module stvman/mkSTV.C, line 318:

 Overlap eigenvalue is smaller than square root of threshold
 Use THRESH >= 12 to get rid of this warning

 Linear dependence detected in AO basis
 Tighter screening thresholds may be required for diffuse basis sets
 Use S2THRESH > 14 and THRESH = 14 in case of SCF convergence issues
 Number of orthogonalized atomic orbitals = 360
 Maximum deviation from orthogonality = 1.261E-09
 Guess MOs from SCF MO coefficient file

 -----------------------------------------------------------------------
  General SCF calculation program by
  Eric Jon Sundstrom, Paul Horn, Yuezhi Mao, Dmitri Zuev, Alec White,
  David Stuck, Shaama M.S., Shane Yost, Joonho Lee, David Small,
  Daniel Levine, Susi Lehtola, Hugh Burton, Evgeny Epifanovsky,
  Bang C. Huynh
 -----------------------------------------------------------------------
 Exchange:     0.2000 Hartree-Fock + 0.0800 Slater + 0.7200 B88
 Correlation:  0.1900 VWN1RPA + 0.8100 LYP
 Using SG-1 standard quadrature grid
 using 4 threads for integral computing
 -------------------------------------------------------
 OpenMP Integral computing Module                
 Release: version 2.0, May 2017, Q-Chem Inc. Pleasanton 
 -------------------------------------------------------
 A restricted SCF calculation will be
 performed using DIIS
 SCF converges when DIIS error is below 1.0e-08
 ---------------------------------------
  Cycle       Energy         DIIS error
 ---------------------------------------
    1  -11563.2148428832      6.16e-05  
    2  -11563.2148813662      2.29e-05  
    3  -11563.2148638899      3.87e-05  
    4  -11563.2148904626      3.32e-06  
    5  -11563.2148906011      1.61e-06  
    6  -11563.2148906412      5.12e-07  
    7  -11563.2148906456      1.62e-07  
    8  -11563.2148906462      4.78e-08  
    9  -11563.2148906473      1.38e-08  
   10  -11563.2148906458      2.41e-09  Convergence criterion met
 ---------------------------------------
 SCF time:   CPU 144.92s  wall 39.00s 
 SCF   energy in the final basis set =   -11563.2148906458
 Total energy in the final basis set =   -11563.2148906458

 --------------------------------------------------------------

                    Orbital Energies (a.u.)
 --------------------------------------------------------------

 Alpha MOs
 -- Occupied --
********-482.8596-176.3228-165.7267-165.7245-165.7242-101.5848-101.5848
********-101.5847 -62.5124 -56.3332 -56.3290 -56.3286 -35.8193 -31.3128
-31.3064 -31.3059 -22.9632 -22.9618 -22.9614 -22.9570 -22.9570 -10.2901
-10.2901 -10.2893 -10.2892 -10.2832 -10.2736  -9.4996  -9.4996  -9.4994
 -9.4994  -8.7212  -7.2646  -7.2646  -7.2645  -7.2645  -7.2545  -7.2545
 -7.2543  -7.2543  -7.2535  -7.2535  -7.2532  -7.2532  -6.5537  -6.5397
 -6.5385  -6.3686  -4.7817  -4.7663  -4.7652  -2.6644  -2.6606  -2.6598
 -2.6486  -2.6485  -2.0474  -2.0428  -2.0420  -2.0287  -2.0285  -0.9710
 -0.9321  -0.9042  -0.8850  -0.8559  -0.8297  -0.7713  -0.7517  -0.6868
 -0.6372  -0.6223  -0.5644  -0.5295  -0.4937  -0.4792  -0.4752  -0.4438
 -0.4402  -0.4174  -0.4042  -0.3984  -0.3676  -0.3641  -0.3620  -0.3497
 -0.3466  -0.3359  -0.3329  -0.3042  -0.3037  -0.2752  -0.2727  -0.2651
 -- Virtual --
 -0.0920  -0.0718  -0.0675  -0.0512  -0.0124  -0.0068   0.0057   0.0135
  0.0217   0.0291   0.0304   0.0416   0.0463   0.0648   0.0655   0.0663
  0.0681   0.0698   0.0797   0.0822   0.0843   0.0917   0.0945   0.1014
  0.1033   0.1058   0.1079   0.1263   0.1352   0.1401   0.1403   0.1510
  0.1539   0.1572   0.1626   0.1675   0.1682   0.1818   0.1847   0.1904
  0.2057   0.2093   0.2113   0.2135   0.2199   0.2246   0.2286   0.2451
  0.2512   0.2529   0.2670   0.2694   0.2716   0.2829   0.2836   0.2841
  0.2979   0.3453   0.3711   0.3803   0.3928   0.3976   0.4045   0.4197
  0.4201   0.4228   0.4381   0.4383   0.4401   0.4452   0.4503   0.4644
  0.4725   0.4775   0.4880   0.4979   0.5021   0.5064   0.5125   0.5300
  0.5433   0.5500   0.5534   0.5650   0.5651   0.5812   0.5874   0.5894
  0.6032   0.6125   0.6161   0.6211   0.6365   0.6793   0.7172   0.7263
  0.7531   0.7686   0.7730   0.7865   0.8102   0.8198   0.8208   0.8251
  0.8281   0.8308   0.8374   0.8381   0.8458   0.8550   0.8597   0.8706
  0.8785   0.8831   0.9050   0.9189   0.9298   0.9314   0.9385   0.9412
  0.9673   0.9706   1.0023   1.0164   1.0247   1.0476   1.0915   1.1429
  1.1638   1.1688   1.1735   1.2318   1.2385   1.2538   1.2622   1.2670
  1.2703   1.2822   1.2905   1.3552   1.3646   1.4316   1.4444   1.4683
  1.4798   1.4935   1.5721   1.5892   1.6580   1.7265   1.7398   1.7507
  1.7824   1.8177   1.8230   1.8398   1.8398   1.9163   2.0111   2.0417
  2.0748   2.1461   2.1620   2.2195   2.2242   2.2292   2.2331   2.2478
  2.2627   2.2644   2.2879   2.3072   2.3078   2.3775   2.3910   2.4097
  2.4449   2.4741   2.5130   2.5521   2.5712   2.5789   2.6300   2.7147
  2.7268   2.8244   2.8332   2.8433   3.0385   3.0458   3.0552   3.0636
  3.1055   3.1790   3.2154   3.4087   3.4955   3.6526   3.8324   3.8710
  3.9544   3.9874   4.0110   4.0196   4.0666   4.0700   4.1490   4.2381
  4.2812   4.4039   4.4893   4.7865   6.0240   6.1173   6.1536   6.7441
  7.5517   7.6641   7.7345   9.6980   9.7668   9.7964   9.8075  23.1815
 23.7550  23.7667  23.9029  23.9198  23.9830  25.7685  25.7776  25.8356
 25.8772  26.0654  26.1273  26.1524  26.2033  26.4965  26.5113  26.7325
 26.8121  27.9191  28.3575  28.4201  28.4301  28.5238  28.5516  28.5531
 28.6164  28.7234  47.9991 127.8944 127.9499 127.9690 151.6989 215.6820
215.7599 215.7937 215.8079 289.7477 289.8609 289.96081020.81591901.8637
 --------------------------------------------------------------

          Ground-State Mulliken Net Atomic Charges

     Atom                 Charge (a.u.)
  ----------------------------------------
      1 C                    -0.348961
      2 C                    -0.228373
      3 C                    -0.466269
      4 C                    -0.228373
      5 C                    -0.348961
      6 C                    -0.705632
      7 Cl                    0.651858
      8 Cl                    0.556040
      9 Br                   -0.198369
     10 Cl                    0.556040
     11 Cl                    0.651858
     12 I                     0.109143
  ----------------------------------------
  Sum of atomic charges =     0.000000

 -----------------------------------------------------------------
                    Cartesian Multipole Moments
 -----------------------------------------------------------------
    Charge (ESU x 10^10)
                -0.0000
    Dipole Moment (Debye)
         X      -0.0000      Y       0.0000      Z      -0.2727
       Tot       0.2727
    Quadrupole Moments (Debye-Ang)
        XX    -130.8402     XY       0.0000     YY    -131.7989
        XZ      -0.3294     YZ       0.0000     ZZ    -125.0305
    Octopole Moments (Debye-Ang^2)
       XXX    -474.1484    XXY       0.0000    XYY    -159.2075
       YYY       0.0000    XXZ     -51.5577    XYZ       0.0000
       YYZ     -51.7679    XZZ    -151.0317    YZZ       0.0000
       ZZZ    -159.2544
    Hexadecapole Moments (Debye-Ang^3)
      XXXX   -3623.0575   XXXY       0.0000   XXYY    -660.2371
      XYYY       0.0000   YYYY    -160.8543   XXXZ    -185.8773
      XXYZ       0.0000   XYYZ     -62.5335   YYYZ       0.0000
      XXZZ   -1323.2247   XYZZ       0.0000   YYZZ    -781.9861
      XZZZ    -192.3726   YZZZ       0.0000   ZZZZ   -4115.7316
 -----------------------------------------------------------------
 Calculating analytic gradient of the SCF energy
 Gradient of SCF Energy
            1           2           3           4           5           6
    1  -0.0001427  -0.0000771   0.0000000   0.0000771   0.0001427   0.0000000
    2  -0.0000000  -0.0000000   0.0000000  -0.0000000  -0.0000000   0.0000000
    3  -0.0003336   0.0001107  -0.0002085   0.0001107  -0.0003336   0.0004693
            7           8           9          10          11          12
    1   0.0002509   0.0000413  -0.0000000  -0.0000413  -0.0002509  -0.0000000
    2  -0.0000000  -0.0000000  -0.0000000   0.0000000   0.0000000   0.0000000
    3   0.0001538  -0.0002775   0.0000018  -0.0002775   0.0001538   0.0004304
 Max gradient component =       4.693E-04
 RMS gradient           =       1.731E-04
 Gradient time:  CPU 65.85 s  wall 16.55 s
 Geometry Optimization Parameters
   NAtoms,    NIC,     NZ,  NCons,   NDum,   NFix, NCnnct, MaxDiis
       12      78      12       0       0       0       0       0

 Cartesian Hessian Update
 Hessian updated using BFGS update


** GEOMETRY OPTIMIZATION IN DELOCALIZED INTERNAL COORDINATES **
   Searching for a Minimum

   Optimization Cycle:   4

                       Coordinates (Angstroms)
     ATOM                X               Y               Z
      1  C        -0.0028341493    0.0000000000   -0.0030901267
      2  C        -0.0045915322    0.0000000000    1.3999247208
      3  C         1.2079582137    0.0000000000    2.1016187517
      4  C         2.4205079578    0.0000000000    1.3999247158
      5  C         2.4187505806    0.0000000000   -0.0030901269
      6  C         1.2079582153    0.0000000000   -0.7109268600
      7  Cl       -1.5231570178    0.0000000000   -0.8444894056
      8  Cl       -1.5138406340    0.0000000000    2.2595432597
      9  Br        1.2079582154    0.0000000000    3.9995435417
     10  Cl        3.9297570570    0.0000000000    2.2595432568
     11  Cl        3.9390734526    0.0000000000   -0.8444894002
     12  I         1.2079582083    0.0000000000   -2.8332123271
   Point Group: c1    Number of degrees of freedom:    30


   Energy is -11563.214890646

 Hessian updated using BFGS update

 11 Hessian modes will be used to form the next step
  Hessian Eigenvalues:
     0.134207    0.200272    0.248634    0.249907    0.260830    0.294009
     0.334008    0.372227    0.430866    0.490473    0.539395

 Minimum search - taking simple RFO step
 Searching for Lamda that Minimizes Along All modes
 Value Taken    Lamda =  -0.00000491
 Step Taken.  Stepsize is  0.004092

                             Maximum     Tolerance    Cnvgd?
         Gradient           0.000791      0.000300      NO
         Displacement       0.002157      0.001200      NO
         Energy change     -0.000023      0.000001      NO


 New Cartesian Coordinates Obtained by Inverse Iteration

 Displacement from previous Coordinates is:  0.007410
 ----------------------------------------------------------------
             Standard Nuclear Orientation (Angstroms)
    I     Atom           X                Y                Z
 ----------------------------------------------------------------
    1      C      -0.0028076346     0.0000000000    -0.0032920134
    2      C      -0.0044171447     0.0000000000     1.3999176096
    3      C       1.2079582164     0.0000000000     2.1016664651
    4      C       2.4203335727     0.0000000000     1.3999176100
    5      C       2.4187240641     0.0000000000    -0.0032920111
    6      C       1.2079582167     0.0000000000    -0.7119591291
    7      Cl     -1.5238138869     0.0000000000    -0.8443354077
    8      Cl     -1.5129661993     0.0000000000     2.2612736576
    9      Br      1.2079582147     0.0000000000     3.9995722461
   10      Cl      3.9288826232     0.0000000000     2.2612736645
   11      Cl      3.9397303105     0.0000000000    -0.8443354160
   12      I       1.2079582146     0.0000000000    -2.8356072756
 ----------------------------------------------------------------
 Nuclear Repulsion Energy =        2200.67619974 hartrees
 There are       96 alpha and       96 beta electrons
 Applying Cartesian multipole field
    Component          Value
    ---------          -----
     (2,0,0)        1.00000E-11
     (0,2,0)        2.00000E-11
     (0,0,2)       -3.00000E-11
 Nucleus-field energy     =    -0.0000001032 hartrees
 Requested basis set is 6-311++G(d,p)
 There are 131 shells and 362 basis functions
 A cutoff of  1.0D-11 yielded   5756 shell pairs
 There are     49612 function pairs (     54361 Cartesian)
 Smallest overlap matrix eigenvalue = 3.56E-07

 Q-Chem warning in module stvman/mkSTV.C, line 318:

 Overlap eigenvalue is smaller than square root of threshold
 Use THRESH >= 12 to get rid of this warning

 Linear dependence detected in AO basis
 Tighter screening thresholds may be required for diffuse basis sets
 Use S2THRESH > 14 and THRESH = 14 in case of SCF convergence issues
 Number of orthogonalized atomic orbitals = 360
 Maximum deviation from orthogonality = 1.156E-09
 Guess MOs from SCF MO coefficient file

 -----------------------------------------------------------------------
  General SCF calculation program by
  Eric Jon Sundstrom, Paul Horn, Yuezhi Mao, Dmitri Zuev, Alec White,
  David Stuck, Shaama M.S., Shane Yost, Joonho Lee, David Small,
  Daniel Levine, Susi Lehtola, Hugh Burton, Evgeny Epifanovsky,
  Bang C. Huynh
 -----------------------------------------------------------------------
 Exchange:     0.2000 Hartree-Fock + 0.0800 Slater + 0.7200 B88
 Correlation:  0.1900 VWN1RPA + 0.8100 LYP
 Using SG-1 standard quadrature grid
 using 4 threads for integral computing
 -------------------------------------------------------
 OpenMP Integral computing Module                
 Release: version 2.0, May 2017, Q-Chem Inc. Pleasanton 
 -------------------------------------------------------
 A restricted SCF calculation will be
 performed using DIIS
 SCF converges when DIIS error is below 1.0e-08
 ---------------------------------------
  Cycle       Energy         DIIS error
 ---------------------------------------
    1  -11563.2148899515      1.62e-05  
    2  -11563.2148926134      5.93e-06  
    3  -11563.2148911757      1.08e-05  
    4  -11563.2148932229      5.83e-07  
    5  -11563.2148932269      2.98e-07  
    6  -11563.2148932283      1.24e-07  
    7  -11563.2148932285      2.98e-08  
    8  -11563.2148932296      9.65e-09  Convergence criterion met
 ---------------------------------------
 SCF time:   CPU 118.39s  wall 31.00s 
 SCF   energy in the final basis set =   -11563.2148932296
 Total energy in the final basis set =   -11563.2148932296

 --------------------------------------------------------------

                    Orbital Energies (a.u.)
 --------------------------------------------------------------

 Alpha MOs
 -- Occupied --
********-482.8596-176.3229-165.7268-165.7245-165.7243-101.5848-101.5848
********-101.5847 -62.5124 -56.3332 -56.3290 -56.3286 -35.8193 -31.3129
-31.3065 -31.3060 -22.9633 -22.9619 -22.9615 -22.9570 -22.9570 -10.2902
-10.2902 -10.2893 -10.2893 -10.2832 -10.2738  -9.4996  -9.4996  -9.4994
 -9.4994  -8.7212  -7.2646  -7.2646  -7.2645  -7.2645  -7.2545  -7.2545
 -7.2543  -7.2543  -7.2535  -7.2535  -7.2532  -7.2532  -6.5537  -6.5397
 -6.5385  -6.3687  -4.7818  -4.7663  -4.7653  -2.6644  -2.6606  -2.6598
 -2.6486  -2.6485  -2.0475  -2.0428  -2.0421  -2.0287  -2.0286  -0.9709
 -0.9320  -0.9041  -0.8849  -0.8558  -0.8296  -0.7713  -0.7517  -0.6867
 -0.6371  -0.6223  -0.5643  -0.5294  -0.4937  -0.4792  -0.4751  -0.4438
 -0.4401  -0.4174  -0.4042  -0.3984  -0.3676  -0.3641  -0.3620  -0.3497
 -0.3465  -0.3360  -0.3329  -0.3041  -0.3037  -0.2753  -0.2727  -0.2651
 -- Virtual --
 -0.0922  -0.0718  -0.0675  -0.0514  -0.0125  -0.0068   0.0056   0.0135
  0.0217   0.0290   0.0303   0.0416   0.0463   0.0648   0.0655   0.0663
  0.0681   0.0698   0.0796   0.0822   0.0843   0.0917   0.0945   0.1014
  0.1033   0.1058   0.1079   0.1263   0.1352   0.1400   0.1403   0.1510
  0.1539   0.1572   0.1626   0.1675   0.1680   0.1819   0.1847   0.1904
  0.2056   0.2092   0.2113   0.2135   0.2199   0.2246   0.2285   0.2451
  0.2512   0.2528   0.2670   0.2694   0.2716   0.2827   0.2836   0.2840
  0.2979   0.3452   0.3711   0.3804   0.3928   0.3977   0.4045   0.4197
  0.4198   0.4227   0.4380   0.4383   0.4401   0.4452   0.4502   0.4643
  0.4725   0.4774   0.4880   0.4980   0.5021   0.5064   0.5124   0.5300
  0.5434   0.5500   0.5534   0.5649   0.5650   0.5810   0.5874   0.5892
  0.6032   0.6122   0.6160   0.6212   0.6364   0.6792   0.7174   0.7262
  0.7525   0.7685   0.7730   0.7866   0.8103   0.8198   0.8207   0.8252
  0.8283   0.8308   0.8375   0.8382   0.8457   0.8549   0.8597   0.8707
  0.8784   0.8832   0.9050   0.9189   0.9298   0.9313   0.9385   0.9411
  0.9672   0.9703   1.0022   1.0161   1.0247   1.0473   1.0916   1.1426
  1.1637   1.1687   1.1734   1.2317   1.2384   1.2537   1.2620   1.2671
  1.2701   1.2821   1.2904   1.3549   1.3644   1.4318   1.4443   1.4680
  1.4797   1.4928   1.5721   1.5891   1.6578   1.7265   1.7395   1.7506
  1.7821   1.8177   1.8228   1.8396   1.8398   1.9161   2.0111   2.0414
  2.0746   2.1458   2.1619   2.2194   2.2242   2.2291   2.2327   2.2476
  2.2624   2.2644   2.2879   2.3071   2.3077   2.3774   2.3910   2.4093
  2.4448   2.4740   2.5129   2.5518   2.5711   2.5786   2.6300   2.7147
  2.7267   2.8244   2.8331   2.8432   3.0383   3.0454   3.0548   3.0633
  3.1053   3.1788   3.2151   3.4086   3.4950   3.6522   3.8323   3.8706
  3.9543   3.9874   4.0109   4.0194   4.0665   4.0700   4.1486   4.2381
  4.2811   4.4039   4.4888   4.7861   6.0239   6.1170   6.1532   6.7441
  7.5517   7.6641   7.7345   9.6980   9.7668   9.7961   9.8073  23.1814
 23.7546  23.7662  23.9023  23.9192  23.9825  25.7684  25.7775  25.8356
 25.8772  26.0655  26.1268  26.1521  26.2033  26.4957  26.5112  26.7321
 26.8109  27.9187  28.3573  28.4198  28.4298  28.5237  28.5514  28.5530
 28.6162  28.7232  47.9991 127.8943 127.9496 127.9687 151.6985 215.6819
215.7599 215.7933 215.8076 289.7477 289.8609 289.96081020.81591901.8633
 --------------------------------------------------------------

          Ground-State Mulliken Net Atomic Charges

     Atom                 Charge (a.u.)
  ----------------------------------------
      1 C                    -0.344227
      2 C                    -0.233677
      3 C                    -0.471430
      4 C                    -0.233677
      5 C                    -0.344226
      6 C                    -0.699126
      7 Cl                    0.651624
      8 Cl                    0.556118
      9 Br                   -0.198551
     10 Cl                    0.556118
     11 Cl                    0.651624
     12 I                     0.109430
  ----------------------------------------
  Sum of atomic charges =     0.000000

 -----------------------------------------------------------------
                    Cartesian Multipole Moments
 -----------------------------------------------------------------
    Charge (ESU x 10^10)
                -0.0000
    Dipole Moment (Debye)
         X      -0.0000      Y      -0.0000      Z      -0.2728
       Tot       0.2728
    Quadrupole Moments (Debye-Ang)
        XX    -130.8625     XY      -0.0000     YY    -131.8049
        XZ      -0.3295     YZ      -0.0000     ZZ    -125.0005
    Octopole Moments (Debye-Ang^2)
       XXX    -474.2294    XXY      -0.0000    XYY    -159.2148
       YYY      -0.0000    XXZ     -51.5147    XYZ      -0.0000
       YYZ     -51.7351    XZZ    -150.9954    YZZ      -0.0000
       ZZZ    -159.1835
    Hexadecapole Moments (Debye-Ang^3)
      XXXX   -3623.4252   XXXY       0.0000   XXYY    -660.2373
      XYYY      -0.0000   YYYY    -160.8669   XXXZ    -185.7213
      XXYZ       0.0000   XYYZ     -62.4938   YYYZ      -0.0000
      XXZZ   -1323.6553   XYZZ      -0.0000   YYZZ    -782.5722
      XZZZ    -192.2870   YZZZ      -0.0000   ZZZZ   -4118.3444
 -----------------------------------------------------------------
 Calculating analytic gradient of the SCF energy
 Gradient of SCF Energy
            1           2           3           4           5           6
    1  -0.0001213   0.0000227   0.0000000  -0.0000227   0.0001213   0.0000000
    2  -0.0000000   0.0000000  -0.0000000  -0.0000000   0.0000000  -0.0000000
    3  -0.0001699   0.0001381  -0.0001495   0.0001381  -0.0001699   0.0001619
            7           8           9          10          11          12
    1   0.0000749   0.0000591  -0.0000000  -0.0000591  -0.0000749  -0.0000000
    2  -0.0000000   0.0000000   0.0000000   0.0000000   0.0000000   0.0000000
    3   0.0000725  -0.0000299  -0.0000137  -0.0000299   0.0000725  -0.0000201
 Max gradient component =       1.699E-04
 RMS gradient           =       7.564E-05
 Gradient time:  CPU 65.91 s  wall 16.57 s
 Geometry Optimization Parameters
   NAtoms,    NIC,     NZ,  NCons,   NDum,   NFix, NCnnct, MaxDiis
       12      78      12       0       0       0       0       0

 Cartesian Hessian Update
 Hessian updated using BFGS update


** GEOMETRY OPTIMIZATION IN DELOCALIZED INTERNAL COORDINATES **
   Searching for a Minimum

   Optimization Cycle:   5

                       Coordinates (Angstroms)
     ATOM                X               Y               Z
      1  C        -0.0028076346    0.0000000000   -0.0032920134
      2  C        -0.0044171447    0.0000000000    1.3999176096
      3  C         1.2079582164    0.0000000000    2.1016664651
      4  C         2.4203335727    0.0000000000    1.3999176100
      5  C         2.4187240641    0.0000000000   -0.0032920111
      6  C         1.2079582167    0.0000000000   -0.7119591291
      7  Cl       -1.5238138869    0.0000000000   -0.8443354077
      8  Cl       -1.5129661993    0.0000000000    2.2612736576
      9  Br        1.2079582147    0.0000000000    3.9995722461
     10  Cl        3.9288826232    0.0000000000    2.2612736645
     11  Cl        3.9397303105    0.0000000000   -0.8443354160
     12  I         1.2079582146    0.0000000000   -2.8356072756
   Point Group: c1    Number of degrees of freedom:    30


   Energy is -11563.214893230

 Hessian updated using BFGS update

 11 Hessian modes will be used to form the next step
  Hessian Eigenvalues:
     0.137444    0.200377    0.218357    0.249693    0.268068    0.288295
     0.333859    0.363819    0.438347    0.502996    0.553789

 Minimum search - taking simple RFO step
 Searching for Lamda that Minimizes Along All modes
 Value Taken    Lamda =   0.00000000
 Step Taken.  Stepsize is  0.001067

                             Maximum     Tolerance    Cnvgd?
         Gradient           0.000189      0.000300     YES
         Displacement       0.000721      0.001200     YES
         Energy change     -0.000003      0.000001      NO


                       Distance Matrix (Angstroms)
             C (  1)   C (  2)   C (  3)   C (  4)   C (  5)   C (  6)
   C (  2)  1.403211
   C (  3)  2.428334  1.400823
   C (  4)  2.800109  2.424751  1.400823
   C (  5)  2.421532  2.800109  2.428334  1.403211
   C (  6)  1.402912  2.435134  2.813626  2.435134  1.402912
   Cl(  7)  1.738049  2.710210  4.017649  4.537948  4.031248  2.734978
   Cl(  8)  2.721918  1.737140  2.725602  4.026510  4.537229  4.030328
   Br(  9)  4.181970  2.868459  1.897906  2.868459  4.181970  4.711531
   Cl( 10)  4.537229  4.026510  2.725602  1.737140  2.721918  4.030328
   Cl( 11)  4.031248  4.537948  4.017649  2.710210  1.738049  2.734978
   I ( 12)  3.080254  4.405624  4.937274  4.405624  3.080254  2.123648
             Cl(  7)   Cl(  8)   Br(  9)   Cl( 10)   Cl( 11)
   Cl(  8)  3.105628
   Br(  9)  5.561117  3.228794
   Cl( 10)  6.275086  5.441849  3.228794
   Cl( 11)  5.463544  6.275086  5.561117  3.105628
   I ( 12)  3.380494  5.777683  6.835180  5.777683  3.380494

 Final energy is   -11563.214893229569     


 ******************************
 **  OPTIMIZATION CONVERGED  **
 ******************************

                       Coordinates (Angstroms)
     ATOM                X               Y               Z
      1  C        -0.0028076346    0.0000000000   -0.0032920134
      2  C        -0.0044171447    0.0000000000    1.3999176096
      3  C         1.2079582164    0.0000000000    2.1016664651
      4  C         2.4203335727    0.0000000000    1.3999176100
      5  C         2.4187240641    0.0000000000   -0.0032920111
      6  C         1.2079582167    0.0000000000   -0.7119591291
      7  Cl       -1.5238138869    0.0000000000   -0.8443354077
      8  Cl       -1.5129661993    0.0000000000    2.2612736576
      9  Br        1.2079582147    0.0000000000    3.9995722461
     10  Cl        3.9288826232    0.0000000000    2.2612736645
     11  Cl        3.9397303105    0.0000000000   -0.8443354160
     12  I         1.2079582146    0.0000000000   -2.8356072756

Z-matrix Print:
$molecule
0 1
I 
C  1 2.123648
C  2 1.402912 1 120.340645
C  2 1.402912 1 120.340645 3 -180.000000 0
C  3 1.403211 2 120.406365 1 -180.000000 0
C  5 1.400823 3 119.997459 2 -0.000000 0
C  6 1.400823 5 119.873642 3 -0.000000 0
Cl 5 1.737140 3 119.791357 2 -180.000000 0
Cl 7 1.737140 6 120.211184 5 -180.000000 0
Cl 3 1.738049 2 120.718868 1 -0.000000 0
Cl 4 1.738049 2 120.718869 1 -0.000000 0
Br 6 1.897906 5 120.063179 3 -180.000000 0
$end


 --------------------------------------------------------------

                    Orbital Energies (a.u.)
 --------------------------------------------------------------

 Alpha MOs
 -- Occupied --
********-482.8596-176.3229-165.7268-165.7245-165.7243-101.5848-101.5848
********-101.5847 -62.5124 -56.3332 -56.3290 -56.3286 -35.8193 -31.3129
-31.3065 -31.3060 -22.9633 -22.9619 -22.9615 -22.9570 -22.9570 -10.2902
-10.2902 -10.2893 -10.2893 -10.2832 -10.2738  -9.4996  -9.4996  -9.4994
 -9.4994  -8.7212  -7.2646  -7.2646  -7.2645  -7.2645  -7.2545  -7.2545
 -7.2543  -7.2543  -7.2535  -7.2535  -7.2532  -7.2532  -6.5537  -6.5397
 -6.5385  -6.3687  -4.7818  -4.7663  -4.7653  -2.6644  -2.6606  -2.6598
 -2.6486  -2.6485  -2.0475  -2.0428  -2.0421  -2.0287  -2.0286  -0.9709
 -0.9320  -0.9041  -0.8849  -0.8558  -0.8296  -0.7713  -0.7517  -0.6867
 -0.6371  -0.6223  -0.5643  -0.5294  -0.4937  -0.4792  -0.4751  -0.4438
 -0.4401  -0.4174  -0.4042  -0.3984  -0.3676  -0.3641  -0.3620  -0.3497
 -0.3465  -0.3360  -0.3329  -0.3041  -0.3037  -0.2753  -0.2727  -0.2651
 -- Virtual --
 -0.0922  -0.0718  -0.0675  -0.0514  -0.0125  -0.0068   0.0056   0.0135
  0.0217   0.0290   0.0303   0.0416   0.0463   0.0648   0.0655   0.0663
  0.0681   0.0698   0.0796   0.0822   0.0843   0.0917   0.0945   0.1014
  0.1033   0.1058   0.1079   0.1263   0.1352   0.1400   0.1403   0.1510
  0.1539   0.1572   0.1626   0.1675   0.1680   0.1819   0.1847   0.1904
  0.2056   0.2092   0.2113   0.2135   0.2199   0.2246   0.2285   0.2451
  0.2512   0.2528   0.2670   0.2694   0.2716   0.2827   0.2836   0.2840
  0.2979   0.3452   0.3711   0.3804   0.3928   0.3977   0.4045   0.4197
  0.4198   0.4227   0.4380   0.4383   0.4401   0.4452   0.4502   0.4643
  0.4725   0.4774   0.4880   0.4980   0.5021   0.5064   0.5124   0.5300
  0.5434   0.5500   0.5534   0.5649   0.5650   0.5810   0.5874   0.5892
  0.6032   0.6122   0.6160   0.6212   0.6364   0.6792   0.7174   0.7262
  0.7525   0.7685   0.7730   0.7866   0.8103   0.8198   0.8207   0.8252
  0.8283   0.8308   0.8375   0.8382   0.8457   0.8549   0.8597   0.8707
  0.8784   0.8832   0.9050   0.9189   0.9298   0.9313   0.9385   0.9411
  0.9672   0.9703   1.0022   1.0161   1.0247   1.0473   1.0916   1.1426
  1.1637   1.1687   1.1734   1.2317   1.2384   1.2537   1.2620   1.2671
  1.2701   1.2821   1.2904   1.3549   1.3644   1.4318   1.4443   1.4680
  1.4797   1.4928   1.5721   1.5891   1.6578   1.7265   1.7395   1.7506
  1.7821   1.8177   1.8228   1.8396   1.8398   1.9161   2.0111   2.0414
  2.0746   2.1458   2.1619   2.2194   2.2242   2.2291   2.2327   2.2476
  2.2624   2.2644   2.2879   2.3071   2.3077   2.3774   2.3910   2.4093
  2.4448   2.4740   2.5129   2.5518   2.5711   2.5786   2.6300   2.7147
  2.7267   2.8244   2.8331   2.8432   3.0383   3.0454   3.0548   3.0633
  3.1053   3.1788   3.2151   3.4086   3.4950   3.6522   3.8323   3.8706
  3.9543   3.9874   4.0109   4.0194   4.0665   4.0700   4.1486   4.2381
  4.2811   4.4039   4.4888   4.7861   6.0239   6.1170   6.1532   6.7441
  7.5517   7.6641   7.7345   9.6980   9.7668   9.7961   9.8073  23.1814
 23.7546  23.7662  23.9023  23.9192  23.9825  25.7684  25.7775  25.8356
 25.8772  26.0655  26.1268  26.1521  26.2033  26.4957  26.5112  26.7321
 26.8109  27.9187  28.3573  28.4198  28.4298  28.5237  28.5514  28.5530
 28.6162  28.7232  47.9991 127.8943 127.9496 127.9687 151.6985 215.6819
215.7599 215.7933 215.8076 289.7477 289.8609 289.96081020.81591901.8633
 --------------------------------------------------------------

          Ground-State Mulliken Net Atomic Charges

     Atom                 Charge (a.u.)
  ----------------------------------------
      1 C                    -0.344227
      2 C                    -0.233677
      3 C                    -0.471430
      4 C                    -0.233677
      5 C                    -0.344226
      6 C                    -0.699126
      7 Cl                    0.651624
      8 Cl                    0.556118
      9 Br                   -0.198551
     10 Cl                    0.556118
     11 Cl                    0.651624
     12 I                     0.109430
  ----------------------------------------
  Sum of atomic charges =     0.000000

 -----------------------------------------------------------------
                    Cartesian Multipole Moments
 -----------------------------------------------------------------
    Charge (ESU x 10^10)
                -0.0000
    Dipole Moment (Debye)
         X      -0.0000      Y      -0.0000      Z      -0.2728
       Tot       0.2728
    Quadrupole Moments (Debye-Ang)
        XX    -130.8625     XY      -0.0000     YY    -131.8049
        XZ      -0.3295     YZ      -0.0000     ZZ    -125.0005
    Octopole Moments (Debye-Ang^2)
       XXX    -474.2294    XXY      -0.0000    XYY    -159.2148
       YYY      -0.0000    XXZ     -51.5147    XYZ      -0.0000
       YYZ     -51.7351    XZZ    -150.9954    YZZ      -0.0000
       ZZZ    -159.1835
    Hexadecapole Moments (Debye-Ang^3)
      XXXX   -3623.4252   XXXY       0.0000   XXYY    -660.2373
      XYYY      -0.0000   YYYY    -160.8669   XXXZ    -185.7213
      XXYZ       0.0000   XYYZ     -62.4938   YYYZ      -0.0000
      XXZZ   -1323.6553   XYZZ      -0.0000   YYZZ    -782.5722
      XZZZ    -192.2870   YZZZ      -0.0000   ZZZZ   -4118.3444
 -----------------------------------------------------------------
Archival summary:
1\1\garfield\OPT\ProcedureUnspecified\BasisUnspecified\1r1l46\taweetha\SunDec100:25:482019SunDec100:25:482019\0\\#,OPT,ProcedureUnspecified,BasisUnspecified,\\0,1\I\C,1,2.12365\C,2,1.40291,1,120.341\C,2,1.40291,1,120.341,3,-180,0\C,3,1.40321,2,120.406,1,-180,0\C,5,1.40082,3,119.997,2,-0,0\C,6,1.40082,5,119.874,3,-0,0\Cl,5,1.73714,3,119.791,2,-180,0\Cl,7,1.73714,6,120.211,5,-180,0\Cl,3,1.73805,2,120.719,1,-0,0\Cl,4,1.73805,2,120.719,1,-0,0\Br,6,1.89791,5,120.063,3,-180,0\\\@

 Total job time:  292.61s(wall), 1120.38s(cpu) 
 Sun Dec  1 00:25:48 2019

        *************************************************************
        *                                                           *
        *  Thank you very much for using Q-Chem.  Have a nice day.  *
        *                                                           *
        *************************************************************


 
User input: 2 of 2 
 
                  Welcome to Q-Chem
     A Quantum Leap Into The Future Of Chemistry


 Q-Chem 5.2 (devel), Q-Chem, Inc., Pleasanton, CA (2019)

 Yihan Shao,  Zhengting Gan,  E. Epifanovsky,  A. T. B. Gilbert,  M. Wormit,  
 J. Kussmann,  A. W. Lange,  A. Behn,  Jia Deng,  Xintian Feng,  D. Ghosh,  
 M. Goldey,  P. R. Horn,  L. D. Jacobson,  I. Kaliman,  T. Kus,  A. Landau,  
 Jie Liu,  E. I. Proynov,  R. M. Richard,  R. P. Steele,  E. J. Sundstrom,  
 H. L. Woodcock III,  P. M. Zimmerman,  D. Zuev,  B. Albrecht,  E. Alguire,  
 S. A. Baeppler,  D. Barton,  Z. Benda,  Y. A. Bernard,  E. J. Berquist,  
 K. B. Bravaya,  H. Burton,  D. Casanova,  Chun-Min Chang,  Yunqing Chen,  
 A. Chien,  K. D. Closser,  M. P. Coons,  S. Coriani,  S. Dasgupta,  
 A. L. Dempwolff,  M. Diedenhofen,  Hainam Do,  R. G. Edgar,  Po-Tung Fang,  
 S. Faraji,  S. Fatehi,  Qingguo Feng,  K. D. Fenk,  J. Fosso-Tande,  
 J. Gayvert,  Qinghui Ge,  A. Ghysels,  G. Gidofalvi,  J. Gomes,  
 J. Gonthier,  A. Gunina,  D. Hait,  M. W. D. Hanson-Heine,  
 P. H. P. Harbach,  A. W. Hauser,  M. F. Herbst,  J. E. Herr,  
 E. G. Hohenstein,  Z. C. Holden,  Kerwin Hui,  B. C. Huynh,  T.-C. Jagau,  
 Hyunjun Ji,  B. Kaduk,  K. Khistyaev,  Jaehoon Kim,  P. Klunzinger,  K. Koh,  
 D. Kosenkov,  L. Koulias,  T. Kowalczyk,  C. M. Krauter,  A. Kunitsa,  
 Ka Un Lao,  A. Laurent,  K. V. Lawler,  Joonho Lee,  D. Lefrancois,  
 S. Lehtola,  D. S. Levine,  Yi-Pei Li,  You-Sheng Lin,  Fenglai Liu,  
 E. Livshits,  A. Luenser,  P. Manohar,  E. Mansoor,  S. F. Manzer,  
 Shan-Ping Mao,  Yuezhi Mao,  N. Mardirossian,  A. V. Marenich,  
 T. Markovich,  L. A. Martinez-Martinez,  S. A. Maurer,  N. J. Mayhall,  
 S. C. McKenzie,  J.-M. Mewes,  P. Morgante,  A. F. Morrison,  
 J. W. Mullinax,  K. Nanda,  T. S. Nguyen-Beck,  R. Olivares-Amaya,  
 J. A. Parkhill,  Zheng Pei,  T. M. Perrine,  F. Plasser,  P. Pokhilko,  
 S. Prager,  A. Prociuk,  E. Ramos,  D. R. Rehn,  F. Rob,  M. Scheurer,  
 M. Schneider,  N. Sergueev,  S. M. Sharada,  S. Sharma,  D. W. Small,  
 T. Stauch,  T. Stein,  Yu-Chuan Su,  A. J. W. Thom,  A. Tkatchenko,  
 T. Tsuchimochi,  N. M. Tubman,  L. Vogt,  M. L. Vidal,  O. Vydrov,  
 M. A. Watson,  J. Wenzel,  M. de Wergifosse,  T. A. Wesolowski,  A. White,  
 J. Witte,  A. Yamada,  Jun Yang,  K. Yao,  S. Yeganeh,  S. R. Yost,  
 Zhi-Qiang You,  A. Zech,  Igor Ying Zhang,  Xing Zhang,  Yan Zhao,  
 Ying Zhu,  B. R. Brooks,  G. K. L. Chan,  C. J. Cramer,  M. S. Gordon,  
 W. J. Hehre,  A. Klamt,  M. W. Schmidt,  C. D. Sherrill,  D. G. Truhlar,  
 A. Aspuru-Guzik,  R. Baer,  A. T. Bell,  N. A. Besley,  Jeng-Da Chai,  
 A. E. DePrince, III,  R. A. DiStasio Jr.,  A. Dreuw,  B. D. Dunietz,  
 T. R. Furlani,  Chao-Ping Hsu,  Yousung Jung,  Jing Kong,  D. S. Lambrecht,  
 WanZhen Liang,  C. Ochsenfeld,  V. A. Rassolov,  L. V. Slipchenko,  
 J. E. Subotnik,  T. Van Voorhis,  J. M. Herbert,  A. I. Krylov,  
 P. M. W. Gill,  M. Head-Gordon

 Contributors to earlier versions of Q-Chem not listed above: 
 R. D. Adamson,  B. Austin,  J. Baker,  G. J. O. Beran,  K. Brandhorst,  
 S. T. Brown,  E. F. C. Byrd,  A. K. Chakraborty,  C.-L. Cheng,  
 Siu Hung Chien,  D. M. Chipman,  D. L. Crittenden,  H. Dachsel,  
 R. J. Doerksen,  A. D. Dutoi,  L. Fusti-Molnar,  W. A. Goddard III,  
 A. Golubeva-Zadorozhnaya,  S. R. Gwaltney,  G. Hawkins,  A. Heyden,  
 S. Hirata,  G. Kedziora,  F. J. Keil,  C. Kelley,  Jihan Kim,  R. A. King,  
 R. Z. Khaliullin,  P. P. Korambath,  W. Kurlancheek,  A. M. Lee,  M. S. Lee,  
 S. V. Levchenko,  Ching Yeh Lin,  D. Liotard,  R. C. Lochan,  I. Lotan,  
 P. E. Maslen,  N. Nair,  D. P. O'Neill,  D. Neuhauser,  E. Neuscamman,  
 C. M. Oana,  R. Olson,  B. Peters,  R. Peverati,  P. A. Pieniazek,  
 Y. M. Rhee,  J. Ritchie,  M. A. Rohrdanz,  E. Rosta,  N. J. Russ,  
 H. F. Schaefer III,  N. E. Schultz,  N. Shenvi,  A. C. Simmonett,  A. Sodt,  
 D. Stuck,  K. S. Thanthiriwatte,  V. Vanovschi,  Tao Wang,  A. Warshel,  
 C. F. Williams,  Q. Wu,  X. Xu,  W. Zhang

 Please cite Q-Chem as follows:
 Y. Shao et al., Mol. Phys. 113, 184-215 (2015)
 DOI: 10.1080/00268976.2014.952696

 Q-Chem 5.2.1 for Intel X86 EM64T Linux

 Parts of Q-Chem use Armadillo 8.300.2 (Tropical Shenanigans).
 http://arma.sourceforge.net/

 Q-Chem begins on Sun Dec  1 00:25:48 2019  

Host: 
0

     Scratch files written to /scratch/taweetham/qchem1436//
NAlpha2: 192
NElect   192
Mult     1
The previous job contains 0 fragments, simply inherited here

Checking the input file for inconsistencies... 	...done.

--------------------------------------------------------------
User input:
--------------------------------------------------------------

$MOLECULE
READ
$END

$REM
   JOB_TYPE 	FREQUENCY
   BASIS 	6-311++G**
   METHOD	B3LYP	
$END


--------------------------------------------------------------
 Atom   3: (  0.0000000029, -0.0000000000, -1.7736899304)
         ->(  0.0000000000,  0.0000000000, -1.7736899304)
 Atom   6: (  0.0000000028,  0.0000000000,  1.0399356638)
         ->(  0.0000000000,  0.0000000000,  1.0399356638)
 Atom  11: (  2.7317720966,  0.0000000000,  1.1723119511)
         ->(  2.7317721009,  0.0000000000,  1.1723119420)
 Atom  10: (  2.7209244097, -0.0000000000, -1.9332971294)
         ->(  2.7209244128,  0.0000000000, -1.9332971233)
 ----------------------------------------------------------------
             Standard Nuclear Orientation (Angstroms)
    I     Atom           X                Y                Z
 ----------------------------------------------------------------
    1      C      -1.2107658484    -0.0000000000     0.3312685479
    2      C      -1.2123753583    -0.0000000000    -1.0719410751
    3      C       0.0000000000     0.0000000000    -1.7736899304
    4      C       1.2123753591    -0.0000000000    -1.0719410751
    5      C       1.2107658503     0.0000000000     0.3312685460
    6      C       0.0000000000     0.0000000000     1.0399356638
    7      Cl     -2.7317721009    -0.0000000000     1.1723119420
    8      Cl     -2.7209244128    -0.0000000000    -1.9332971233
    9      Br      0.0000000015    -0.0000000000    -3.6715957114
   10      Cl      2.7209244128     0.0000000000    -1.9332971233
   11      Cl      2.7317721009     0.0000000000     1.1723119420
   12      I       0.0000000004     0.0000000000     3.1635838104
 ----------------------------------------------------------------
 Molecular Point Group                 C2v   NOp =  4
 Largest Abelian Subgroup              C2v   NOp =  4
 Nuclear Repulsion Energy =        2200.67619974 hartrees
 There are       96 alpha and       96 beta electrons
 Requested basis set is 6-311++G(d,p)
 There are 131 shells and 362 basis functions

 Total QAlloc Memory Limit   2000 MB
 Mega-Array Size       188 MB
 MEM_STATIC part       192 MB

                       Distance Matrix (Angstroms)
             C (  1)   C (  2)   C (  3)   C (  4)   C (  5)   C (  6)
   C (  2)  1.403211
   C (  3)  2.428334  1.400823
   C (  4)  2.800109  2.424751  1.400823
   C (  5)  2.421532  2.800109  2.428334  1.403211
   C (  6)  1.402912  2.435134  2.813626  2.435134  1.402912
   Cl(  7)  1.738049  2.710210  4.017649  4.537948  4.031248  2.734978
   Cl(  8)  2.721918  1.737140  2.725602  4.026510  4.537229  4.030328
   Br(  9)  4.181970  2.868459  1.897906  2.868459  4.181970  4.711531
   Cl( 10)  4.537229  4.026510  2.725602  1.737140  2.721918  4.030328
   Cl( 11)  4.031248  4.537948  4.017649  2.710210  1.738049  2.734978
   I ( 12)  3.080254  4.405624  4.937274  4.405624  3.080254  2.123648
             Cl(  7)   Cl(  8)   Br(  9)   Cl( 10)   Cl( 11)
   Cl(  8)  3.105628
   Br(  9)  5.561117  3.228794
   Cl( 10)  6.275086  5.441849  3.228794
   Cl( 11)  5.463544  6.275086  5.561117  3.105628
   I ( 12)  3.380494  5.777683  6.835180  5.777683  3.380494

 A cutoff of  1.0D-11 yielded   5756 shell pairs
 There are     49612 function pairs (     54361 Cartesian)
 Smallest overlap matrix eigenvalue = 3.56E-07

 Q-Chem warning in module stvman/mkSTV.C, line 318:

 Overlap eigenvalue is smaller than square root of threshold
 Use THRESH >= 12 to get rid of this warning

 Linear dependence detected in AO basis
 Tighter screening thresholds may be required for diffuse basis sets
 Use S2THRESH > 14 and THRESH = 14 in case of SCF convergence issues
 Number of orthogonalized atomic orbitals = 360
 Maximum deviation from orthogonality = 2.730E-09
 Guess from superposition of atomic densities
 Warning:  Energy on first SCF cycle will be non-variational
 SAD guess density has 192.000000 electrons

 -----------------------------------------------------------------------
  General SCF calculation program by
  Eric Jon Sundstrom, Paul Horn, Yuezhi Mao, Dmitri Zuev, Alec White,
  David Stuck, Shaama M.S., Shane Yost, Joonho Lee, David Small,
  Daniel Levine, Susi Lehtola, Hugh Burton, Evgeny Epifanovsky,
  Bang C. Huynh
 -----------------------------------------------------------------------
 Exchange:     0.2000 Hartree-Fock + 0.0800 Slater + 0.7200 B88
 Correlation:  0.1900 VWN1RPA + 0.8100 LYP
 Using SG-1 standard quadrature grid
 using 4 threads for integral computing
 -------------------------------------------------------
 OpenMP Integral computing Module                
 Release: version 2.0, May 2017, Q-Chem Inc. Pleasanton 
 -------------------------------------------------------
 A restricted SCF calculation will be
 performed using DIIS
 SCF converges when DIIS error is below 1.0e-08
 ---------------------------------------
  Cycle       Energy         DIIS error
 ---------------------------------------
    1  -11565.7220850803      3.01e-02  
    2  -11563.1924489537      1.69e-03  
    3  -11563.1700033410      1.94e-03  
    4  -11563.2110335625      7.43e-04  
    5  -11563.2202426523      1.44e-04  
    6  -11563.2206161563      6.96e-05  
    7  -11563.2206918121      2.52e-05  
    8  -11563.2207023453      5.50e-06  
    9  -11563.2206994866      1.96e-06  
   10  -11563.2207003804      5.44e-07  
   11  -11563.2207003966      1.07e-07  
   12  -11563.2207004395      3.61e-08  
   13  -11563.2207003815      1.05e-08  
   14  -11563.2207003543      3.20e-09  Convergence criterion met
 ---------------------------------------
 SCF time:   CPU 142.77s  wall 38.00s 
 SCF   energy in the final basis set =   -11563.2207003543
 Total energy in the final basis set =   -11563.2207003543

 Q-Chem warning in module /home/taweetham/qchem52/libsym/oriorb.F, line  198:

 OriOrb: Failure to resolve orbital degeneracies.


 Q-Chem warning in module /home/taweetham/qchem52/libsym/oriorb.F, line  198:

 OriOrb: Failure to resolve orbital degeneracies.


 --------------------------------------------------------------
             Orbital Energies (a.u.) and Symmetries
 --------------------------------------------------------------

 Alpha MOs, Restricted
 -- Occupied --                  
******* -482.86 -176.32 -165.73 -165.72 -165.72 -101.58 -101.58
  1 A1    2 A1    3 A1    4 A1    1 B2    1 B1    2 B1    5 A1                 
-101.58 -101.58  -62.51  -56.33  -56.33  -56.33  -35.82  -31.31
  3 B1    6 A1    7 A1    8 A1    2 B2    4 B1    9 A1   10 A1                 
-31.307 -31.306 -22.963 -22.962 -22.962 -22.957 -22.957 -10.290
  3 B2    5 B1   11 A1    4 B2    6 B1   12 A1    1 A2    7 B1                 
-10.290 -10.289 -10.289 -10.283 -10.274  -9.500  -9.500  -9.499
 13 A1   14 A1    8 B1   15 A1   16 A1    9 B1   17 A1   10 B1                 
 -9.499  -8.721  -7.265  -7.265  -7.265  -7.265  -7.255  -7.255
 18 A1   19 A1   20 A1   11 B1   21 A1   12 B1    5 B2    2 A2                 
 -7.254  -7.254  -7.254  -7.254  -7.253  -7.253  -6.554  -6.540
  6 B2    3 A2   13 B1   22 A1   14 B1   23 A1   24 A1    7 B2                 
 -6.539  -6.369  -4.782  -4.766  -4.765  -2.664  -2.661  -2.660
 15 B1   25 A1   26 A1    8 B2   16 B1   27 A1    9 B2   17 B1                 
 -2.649  -2.649  -2.048  -2.043  -2.042  -2.029  -2.029  -0.971
  4 A2   28 A1   29 A1   10 B2   18 B1    5 A2   30 A1   31 A1                 
 -0.932  -0.904  -0.885  -0.856  -0.830  -0.771  -0.752  -0.687
 19 B1   32 A1   20 B1   33 A1   34 A1   35 A1   21 B1   36 A1                 
 -0.637  -0.622  -0.564  -0.530  -0.494  -0.479  -0.475  -0.444
 22 B1   37 A1   23 B1   38 A1   39 A1   24 B1   11 B2   40 A1                 
 -0.440  -0.417  -0.404  -0.398  -0.368  -0.364  -0.362  -0.350
 25 B1    6 A2   41 A1   12 B2    7 A2   42 A1   26 B1   27 B1                 
 -0.347  -0.336  -0.333  -0.304  -0.304  -0.275  -0.273  -0.265
 13 B2   43 A1   14 B2   28 B1   15 B2   29 B1    8 A2   16 B2                 
 -- Virtual --                   
 -0.092  -0.072  -0.068  -0.051  -0.012  -0.007   0.006   0.013
 44 A1   17 B2    9 A2   45 A1   30 B1   46 A1   47 A1   48 A1                 
  0.022   0.029   0.030   0.042   0.046   0.065   0.066   0.066
 31 B1   49 A1   32 B1   18 B2   50 A1   19 B2   10 A2   51 A1                 
  0.068   0.070   0.080   0.082   0.084   0.092   0.094   0.101
 20 B2   33 B1   52 A1   34 B1   35 B1   11 A2   53 A1   36 B1                 
  0.103   0.106   0.108   0.126   0.135   0.140   0.140   0.151
 21 B2   54 A1   22 B2   55 A1   37 B1   56 A1   23 B2   57 A1                 
  0.154   0.157   0.163   0.167   0.168   0.182   0.185   0.191
 12 A2   38 B1   24 B2   58 A1   39 B1   13 A2   59 A1   40 B1                 
  0.206   0.209   0.211   0.213   0.220   0.225   0.228   0.245
 60 A1   61 A1   41 B1   42 B1   43 B1   25 B2   62 A1   63 A1                 
  0.251   0.253   0.267   0.269   0.271   0.283   0.284   0.284
 44 B1   45 B1   64 A1   65 A1   46 B1   26 B2   47 B1   66 A1                 
  0.298   0.345   0.371   0.380   0.393   0.398   0.405   0.419
 67 A1   48 B1   68 A1   49 B1   27 B2   14 A2   69 A1   50 B1                 
  0.420   0.422   0.438   0.439   0.440   0.446   0.450   0.465
 28 B2   70 A1   71 A1   51 B1   15 A2   52 B1   29 B2   53 B1                 
  0.473   0.477   0.488   0.498   0.502   0.506   0.511   0.530
 16 A2   72 A1   30 B2   54 B1   73 A1   31 B2   74 A1   32 B2                 
  0.543   0.550   0.553   0.565   0.565   0.581   0.587   0.589
 75 A1   76 A1   17 A2   55 B1   18 A2   77 A1   19 A2   56 B1                 
  0.603   0.612   0.616   0.621   0.636   0.679   0.717   0.726
 33 B2   78 A1   57 B1   34 B2   79 A1   35 B2   80 A1   81 A1                 
  0.752   0.768   0.773   0.787   0.810   0.820   0.821   0.825
 58 B1   36 B2   82 A1   20 A2   83 A1   59 B1   84 A1   21 A2                 
  0.828   0.831   0.837   0.838   0.846   0.855   0.860   0.871
 60 B1   22 A2   61 B1   37 B2   85 A1   62 B1   38 B2   23 A2                 
  0.878   0.883   0.905   0.919   0.930   0.931   0.939   0.941
 63 B1   86 A1   87 A1   88 A1   89 A1   64 B1   65 B1   24 A2                 
  0.967   0.970   1.002   1.016   1.024   1.047   1.092   1.142
 90 A1   91 A1   66 B1   39 B2   92 A1   67 B1   68 B1   93 A1                 
  1.164   1.168   1.173   1.231   1.238   1.254   1.262   1.267
 40 B2   69 B1   94 A1   95 A1   41 B2   42 B2   70 B1   96 A1                 
  1.270   1.281   1.290   1.352   1.364   1.432   1.444   1.468
 25 A2   71 B1   26 A2   97 A1   43 B2   98 A1   72 B1   73 B1                 
  1.480   1.492   1.572   1.589   1.658   1.726   1.739   1.750
 74 B1   99 A1  100 A1  101 A1   75 B1   44 B2   27 A2  102 A1                 
  1.782   1.818   1.823   1.839   1.840   1.916   2.011   2.041
 76 B1   77 B1  103 A1   28 A2   45 B2   46 B2   47 B2  104 A1                 
  2.075   2.146   2.162   2.219   2.224   2.229   2.232   2.247
 78 B1   79 B1  105 A1   80 B1   29 A2   48 B2  106 A1   30 A2                 
  2.262   2.264   2.288   2.307   2.307   2.377   2.391   2.409
107 A1   31 A2   49 B2   81 B1  108 A1   82 B1  109 A1   83 B1                 
  2.445   2.474   2.513   2.551   2.571   2.578   2.630   2.715
110 A1   84 B1   85 B1  111 A1   50 B2  112 A1   86 B1   51 B2                 
  2.727   2.824   2.833   2.843   3.038   3.045   3.055   3.063
 32 A2   52 B2   33 A2  113 A1   53 B2  114 A1   87 B1  115 A1                 
  3.105   3.179   3.215   3.408   3.495   3.652   3.832   3.871
 88 B1  116 A1   89 B1  117 A1   90 B1  118 A1  119 A1   91 B1                 
  3.954   3.987   4.011   4.019   4.066   4.070   4.149   4.238
 34 A2   35 A2  120 A1   54 B2  121 A1   55 B2   92 B1   93 B1                 
  4.281   4.404   4.489   4.786   6.024   6.117   6.153   6.744
122 A1  123 A1  124 A1   94 B1   56 B2   95 B1  125 A1  126 A1                 
  7.552   7.664   7.734   9.698   9.767   9.796   9.807  23.182
 57 B2   96 B1  127 A1  128 A1   97 B1  129 A1   98 B1  130 A1                 
 23.755  23.766  23.902  23.919  23.983  25.768  25.777  25.836
 99 B1  131 A1  100 B1  132 A1  133 A1   58 B2   36 A2   37 A2                 
 25.877  26.065  26.127  26.152  26.203  26.496  26.511  26.732
 59 B2  134 A1  101 B1  135 A1  102 B1  136 A1  103 B1  104 B1                 
 26.811  27.919  28.357  28.420  28.430  28.524  28.551  28.553
137 A1  138 A1   60 B2  139 A1  105 B1   38 A2   61 B2  140 A1                 
 28.616  28.723  47.999 127.894 127.950 127.969 151.698 215.682
106 B1  141 A1  142 A1   62 B2  107 B1  143 A1  144 A1  145 A1                 
215.760 215.793 215.808 289.748 289.861 289.9611020.8161901.863
108 B1  146 A1  109 B1   63 B2  110 B1  147 A1  148 A1  149 A1                 

 Beta MOs, Restricted
 -- Occupied --                  
******* -482.86 -176.32 -165.73 -165.72 -165.72 -101.58 -101.58
  1 A1    2 A1    3 A1    4 A1    1 B2    1 B1    2 B1    5 A1                 
-101.58 -101.58  -62.51  -56.33  -56.33  -56.33  -35.82  -31.31
  3 B1    6 A1    7 A1    8 A1    2 B2    4 B1    9 A1   10 A1                 
-31.307 -31.306 -22.963 -22.962 -22.962 -22.957 -22.957 -10.290
  3 B2    5 B1   11 A1    4 B2    6 B1   12 A1    1 A2    7 B1                 
-10.290 -10.289 -10.289 -10.283 -10.274  -9.500  -9.500  -9.499
 13 A1   14 A1    8 B1   15 A1   16 A1    9 B1   17 A1   10 B1                 
 -9.499  -8.721  -7.265  -7.265  -7.265  -7.265  -7.255  -7.255
 18 A1   19 A1   20 A1   11 B1   21 A1   12 B1    5 B2    2 A2                 
 -7.254  -7.254  -7.254  -7.254  -7.253  -7.253  -6.554  -6.540
  6 B2    3 A2   13 B1   22 A1   14 B1   23 A1   24 A1    7 B2                 
 -6.539  -6.369  -4.782  -4.766  -4.765  -2.664  -2.661  -2.660
 15 B1   25 A1   26 A1    8 B2   16 B1   27 A1    9 B2   17 B1                 
 -2.649  -2.649  -2.048  -2.043  -2.042  -2.029  -2.029  -0.971
  4 A2   28 A1   29 A1   10 B2   18 B1    5 A2   30 A1   31 A1                 
 -0.932  -0.904  -0.885  -0.856  -0.830  -0.771  -0.752  -0.687
 19 B1   32 A1   20 B1   33 A1   34 A1   35 A1   21 B1   36 A1                 
 -0.637  -0.622  -0.564  -0.530  -0.494  -0.479  -0.475  -0.444
 22 B1   37 A1   23 B1   38 A1   39 A1   24 B1   11 B2   40 A1                 
 -0.440  -0.417  -0.404  -0.398  -0.368  -0.364  -0.362  -0.350
 25 B1    6 A2   41 A1   12 B2    7 A2   42 A1   26 B1   27 B1                 
 -0.347  -0.336  -0.333  -0.304  -0.304  -0.275  -0.273  -0.265
 13 B2   43 A1   14 B2   28 B1   15 B2   29 B1    8 A2   16 B2                 
 -- Virtual --                   
 -0.092  -0.072  -0.068  -0.051  -0.012  -0.007   0.006   0.013
 44 A1   17 B2    9 A2   45 A1   30 B1   46 A1   47 A1   48 A1                 
  0.022   0.029   0.030   0.042   0.046   0.065   0.066   0.066
 31 B1   49 A1   32 B1   18 B2   50 A1   19 B2   10 A2   51 A1                 
  0.068   0.070   0.080   0.082   0.084   0.092   0.094   0.101
 20 B2   33 B1   52 A1   34 B1   35 B1   11 A2   53 A1   36 B1                 
  0.103   0.106   0.108   0.126   0.135   0.140   0.140   0.151
 21 B2   54 A1   22 B2   55 A1   37 B1   56 A1   23 B2   57 A1                 
  0.154   0.157   0.163   0.167   0.168   0.182   0.185   0.191
 12 A2   38 B1   24 B2   58 A1   39 B1   13 A2   59 A1   40 B1                 
  0.206   0.209   0.211   0.213   0.220   0.225   0.228   0.245
 60 A1   61 A1   41 B1   42 B1   43 B1   25 B2   62 A1   63 A1                 
  0.251   0.253   0.267   0.269   0.271   0.283   0.284   0.284
 44 B1   45 B1   64 A1   65 A1   46 B1   26 B2   47 B1   66 A1                 
  0.298   0.345   0.371   0.380   0.393   0.398   0.405   0.419
 67 A1   48 B1   68 A1   49 B1   27 B2   14 A2   69 A1   50 B1                 
  0.420   0.422   0.438   0.439   0.440   0.446   0.450   0.465
 28 B2   70 A1   71 A1   51 B1   15 A2   52 B1   29 B2   53 B1                 
  0.473   0.477   0.488   0.498   0.502   0.506   0.511   0.530
 16 A2   72 A1   30 B2   54 B1   73 A1   31 B2   74 A1   32 B2                 
  0.543   0.550   0.553   0.565   0.565   0.581   0.587   0.589
 75 A1   76 A1   17 A2   55 B1   18 A2   77 A1   19 A2   56 B1                 
  0.603   0.612   0.616   0.621   0.636   0.679   0.717   0.726
 33 B2   78 A1   57 B1   34 B2   79 A1   35 B2   80 A1   81 A1                 
  0.752   0.768   0.773   0.787   0.810   0.820   0.821   0.825
 58 B1   36 B2   82 A1   20 A2   83 A1   59 B1   84 A1   21 A2                 
  0.828   0.831   0.837   0.838   0.846   0.855   0.860   0.871
 60 B1   22 A2   61 B1   37 B2   85 A1   62 B1   38 B2   23 A2                 
  0.878   0.883   0.905   0.919   0.930   0.931   0.939   0.941
 63 B1   86 A1   87 A1   88 A1   89 A1   64 B1   65 B1   24 A2                 
  0.967   0.970   1.002   1.016   1.024   1.047   1.092   1.142
 90 A1   91 A1   66 B1   39 B2   92 A1   67 B1   68 B1   93 A1                 
  1.164   1.168   1.173   1.231   1.238   1.254   1.262   1.267
 40 B2   69 B1   94 A1   95 A1   41 B2   42 B2   70 B1   96 A1                 
  1.270   1.281   1.290   1.352   1.364   1.432   1.444   1.468
 25 A2   71 B1   26 A2   97 A1   43 B2   98 A1   72 B1   73 B1                 
  1.480   1.492   1.572   1.589   1.658   1.726   1.739   1.750
 74 B1   99 A1  100 A1  101 A1   75 B1   44 B2   27 A2  102 A1                 
  1.782   1.818   1.823   1.839   1.840   1.916   2.011   2.041
 76 B1   77 B1  103 A1   28 A2   45 B2   46 B2   47 B2  104 A1                 
  2.075   2.146   2.162   2.219   2.224   2.229   2.232   2.247
 78 B1   79 B1  105 A1   80 B1   29 A2   48 B2  106 A1   30 A2                 
  2.262   2.264   2.288   2.307   2.307   2.377   2.391   2.409
107 A1   31 A2   49 B2   81 B1  108 A1   82 B1  109 A1   83 B1                 
  2.445   2.474   2.513   2.551   2.571   2.578   2.630   2.715
110 A1   84 B1   85 B1  111 A1   50 B2  112 A1   86 B1   51 B2                 
  2.727   2.824   2.833   2.843   3.038   3.045   3.055   3.063
 32 A2   52 B2   33 A2  113 A1   53 B2  114 A1   87 B1  115 A1                 
  3.105   3.179   3.215   3.408   3.495   3.652   3.832   3.871
 88 B1  116 A1   89 B1  117 A1   90 B1  118 A1  119 A1   91 B1                 
  3.954   3.987   4.011   4.019   4.066   4.070   4.149   4.238
 34 A2   35 A2  120 A1   54 B2  121 A1   55 B2   92 B1   93 B1                 
  4.281   4.404   4.489   4.786   6.024   6.117   6.153   6.744
122 A1  123 A1  124 A1   94 B1   56 B2   95 B1  125 A1  126 A1                 
  7.552   7.664   7.734   9.698   9.767   9.796   9.807  23.182
 57 B2   96 B1  127 A1  128 A1   97 B1  129 A1   98 B1  130 A1                 
 23.755  23.766  23.902  23.919  23.983  25.768  25.777  25.836
 99 B1  131 A1  100 B1  132 A1  133 A1   58 B2   36 A2   37 A2                 
 25.877  26.065  26.127  26.152  26.203  26.496  26.511  26.732
 59 B2  134 A1  101 B1  135 A1  102 B1  136 A1  103 B1  104 B1                 
 26.811  27.919  28.357  28.420  28.430  28.524  28.551  28.553
137 A1  138 A1   60 B2  139 A1  105 B1   38 A2   61 B2  140 A1                 
 28.616  28.723  47.999 127.894 127.950 127.969 151.698 215.682
106 B1  141 A1  142 A1   62 B2  107 B1  143 A1  144 A1  145 A1                 
215.760 215.793 215.808 289.748 289.861 289.9611020.8161901.863
108 B1  146 A1  109 B1   63 B2  110 B1  147 A1  148 A1  149 A1                 
 --------------------------------------------------------------

          Ground-State Mulliken Net Atomic Charges

     Atom                 Charge (a.u.)
  ----------------------------------------
      1 C                    -0.214675
      2 C                    -0.262599
      3 C                    -0.564826
      4 C                    -0.262585
      5 C                    -0.214684
      6 C                    -0.756229
      7 Cl                    0.643828
      8 Cl                    0.548321
      9 Br                   -0.208161
     10 Cl                    0.548321
     11 Cl                    0.643829
     12 I                     0.099459
  ----------------------------------------
  Sum of atomic charges =     0.000000

 -----------------------------------------------------------------
                    Cartesian Multipole Moments
 -----------------------------------------------------------------
    Charge (ESU x 10^10)
                -0.0000
    Dipole Moment (Debye)
         X       0.0000      Y       0.0000      Z       0.2756
       Tot       0.2756
    Quadrupole Moments (Debye-Ang)
        XX    -130.8653     XY       0.0000     YY    -131.7990
        XZ       0.0000     YZ      -0.0000     ZZ    -124.8132
    Octopole Moments (Debye-Ang^2)
       XXX      -0.0000    XXY       0.0000    XYY      -0.0000
       YYY       0.0000    XXZ       8.1974    XYZ      -0.0000
       YYZ       8.5158    XZZ       0.0000    YZZ       0.0000
       ZZZ      36.3221
    Hexadecapole Moments (Debye-Ang^3)
      XXXX   -2477.8798   XXXY      -0.0000   XXYY    -467.8872
      XYYY       0.0000   YYYY    -160.8298   XXXZ      -0.0000
      XXYZ      -0.0000   XYYZ       0.0000   YYYZ      -0.0000
      XXZZ   -1121.7501   XYZZ      -0.0000   YYZZ    -762.7251
      XZZZ      -0.0000   YZZZ      -0.0000   ZZZZ   -3989.9672
 -----------------------------------------------------------------
 Calculating MO derivatives via CPSCF
    1     0    39    0.0197545  
    2     0    39    0.0071542  
    3     0    39    0.0015443  
    4     0    39    0.0001962  
    5    21    18    0.0000271  
    6    38     1    0.0000018  
    7    39     0    0.0000001  Converged
 Time for AOints: 228.1 s (CPU) 57.3 s (wall)
 ------------------------------------------------------------------------------
                     AOints        : Timing summary (seconds)
 ------------------------------------------------------------------------------
     job step          cpu (% of tot)      sys (% of tot)     wall (% of tot)
 ------------------------------------------------------------------------------
  AOints            0.2281E+03 ( 8.0)   0.1100E-04 ( 5.6)   0.5728E+02 ( 7.9)
 ------------------------------------------------------------------------------
   Grand Totals     0.2845E+04          0.1970E-03          0.7245E+03
 ------------------------------------------------------------------------------
 Polarizability Matrix (a.u.)
            1           2           3
    1-195.6060460  -0.0000000  -0.0000000
    2  -0.0000000 -92.2574403  -0.0000000
    3  -0.0000000  -0.0000000-232.7515097
 Calculating analytic Hessian of the SCF energy

 Direct stationary perturbation theory relativistic correction:

 rels  =     116.903431717407
 relv  =    -392.809386260429
 rel2e =      56.456012527512
 E_rel =    -219.449942015510

 Hessian of the SCF Energy
            1           2           3           4           5           6
    1   0.5245191   0.0000000   0.0387640  -0.0920001   0.0000000   0.0316317
    2   0.0000000   0.1069038   0.0000000  -0.0000000  -0.0528945  -0.0000000
    3   0.0387640   0.0000000   0.5646371  -0.0324144  -0.0000000  -0.2863396
    4  -0.0920001  -0.0000000  -0.0324144   0.5340139  -0.0000000  -0.0407915
    5   0.0000000  -0.0528945  -0.0000000  -0.0000000   0.1074596   0.0000000
    6   0.0316317  -0.0000000  -0.2863396  -0.0407915   0.0000000   0.5704597
    7   0.0299871  -0.0000000   0.0785411  -0.2442146   0.0000000   0.0593385
    8  -0.0000000   0.0027139  -0.0000000   0.0000000  -0.0516726  -0.0000000
    9   0.0219840  -0.0000000  -0.0267262   0.1158956   0.0000000  -0.1446042
   10  -0.0169346   0.0000000  -0.0290141  -0.0551242  -0.0000000   0.0268010
   11  -0.0000000   0.0044925   0.0000000   0.0000000   0.0009519  -0.0000000
   12  -0.0286962  -0.0000000  -0.0520008  -0.0267995  -0.0000000   0.0609251
   13  -0.0550219   0.0000000  -0.0263597  -0.0169345   0.0000000   0.0286956
   14  -0.0000000  -0.0005419   0.0000000  -0.0000000   0.0044925   0.0000000
   15   0.0263595   0.0000000   0.0605074   0.0290144  -0.0000000  -0.0520013
   16  -0.2372688  -0.0000000  -0.0619004   0.0288164  -0.0000000  -0.0768583
   17  -0.0000000  -0.0488845   0.0000000  -0.0000000   0.0032296  -0.0000000
   18  -0.1116935  -0.0000000  -0.1454660  -0.0216477  -0.0000000  -0.0262436
   19  -0.1337433   0.0000000   0.0549597  -0.0188869  -0.0000000   0.0130917
   20  -0.0000000  -0.0229524   0.0000000  -0.0000000   0.0037055  -0.0000000
   21   0.0529593  -0.0000000  -0.0688293   0.0333178   0.0000000  -0.0218057
   22  -0.0177296   0.0000000  -0.0127279  -0.1345026  -0.0000000  -0.0553692
   23   0.0000000   0.0034320  -0.0000000   0.0000000  -0.0233995   0.0000000
   24  -0.0322903   0.0000000  -0.0213558  -0.0550273  -0.0000000  -0.0702563
   25  -0.0025314  -0.0000000  -0.0003325  -0.0001104  -0.0000000   0.0181154
   26  -0.0000000   0.0031675  -0.0000000   0.0000000   0.0028693  -0.0000000
   27   0.0024372  -0.0000000   0.0034435   0.0028005   0.0000000  -0.0326699
   28   0.0000193  -0.0000000   0.0003369   0.0008649  -0.0000000  -0.0044318
   29  -0.0000000  -0.0013301   0.0000000  -0.0000000   0.0039529  -0.0000000
   30   0.0001098  -0.0000000   0.0001366  -0.0017348  -0.0000000  -0.0008724
   31   0.0006259  -0.0000000   0.0040926  -0.0000494  -0.0000000  -0.0002025
   32   0.0000000   0.0041505  -0.0000000  -0.0000000  -0.0012490   0.0000000
   33   0.0015861  -0.0000000  -0.0008585  -0.0001838   0.0000000   0.0003232
   34   0.0000791   0.0000000  -0.0139451  -0.0018719   0.0000000  -0.0000203
   35   0.0000000   0.0017431  -0.0000000   0.0000000   0.0025543   0.0000000
   36  -0.0031510   0.0000000  -0.0271487  -0.0024304  -0.0000000   0.0030870
            7           8           9          10          11          12
    1   0.0299871  -0.0000000   0.0219840  -0.0169346  -0.0000000  -0.0286962
    2  -0.0000000   0.0027139  -0.0000000   0.0000000   0.0044925  -0.0000000
    3   0.0785411  -0.0000000  -0.0267262  -0.0290141   0.0000000  -0.0520008
    4  -0.2442146   0.0000000   0.1158956  -0.0551242   0.0000000  -0.0267995
    5   0.0000000  -0.0516726   0.0000000  -0.0000000   0.0009519  -0.0000000
    6   0.0593385  -0.0000000  -0.1446042   0.0268010  -0.0000000   0.0609251
    7   0.6000394   0.0000000   0.0000002  -0.2442146  -0.0000000  -0.0593372
    8   0.0000000   0.1007558   0.0000000  -0.0000000  -0.0516725   0.0000000
    9   0.0000002   0.0000000   0.4932931  -0.1158958  -0.0000000  -0.1446051
   10  -0.2442146  -0.0000000  -0.1158958   0.5340153   0.0000000   0.0407902
   11  -0.0000000  -0.0516725  -0.0000000   0.0000000   0.1074595   0.0000000
   12  -0.0593372   0.0000000  -0.1446051   0.0407902   0.0000000   0.5704576
   13   0.0299865  -0.0000000  -0.0219840  -0.0920015  -0.0000000  -0.0316321
   14   0.0000000   0.0027139  -0.0000000   0.0000000  -0.0528945  -0.0000000
   15  -0.0785408  -0.0000000  -0.0267250   0.0324141  -0.0000000  -0.2863380
   16  -0.0653009  -0.0000000   0.0000001   0.0288157  -0.0000000   0.0768588
   17  -0.0000000   0.0031936   0.0000000  -0.0000000   0.0032296  -0.0000000
   18  -0.0000002   0.0000000  -0.0001981   0.0216465  -0.0000000  -0.0262440
   19   0.0025019   0.0000000  -0.0006649  -0.0000495   0.0000000   0.0002026
   20   0.0000000   0.0037774   0.0000000   0.0000000  -0.0012490   0.0000000
   21  -0.0038893  -0.0000000  -0.0024212   0.0001838   0.0000000   0.0003233
   22  -0.0397511  -0.0000000  -0.0188607   0.0008650   0.0000000   0.0044318
   23  -0.0000000   0.0032498  -0.0000000  -0.0000000   0.0039529  -0.0000000
   24   0.0008434   0.0000000   0.0021486   0.0017348  -0.0000000  -0.0008724
   25  -0.0314100   0.0000000   0.0000000  -0.0001103   0.0000000  -0.0181154
   26   0.0000000  -0.0193790   0.0000000  -0.0000000   0.0028693  -0.0000000
   27   0.0000001   0.0000000  -0.1492070  -0.0028004   0.0000000  -0.0326699
   28  -0.0397511   0.0000000   0.0188607  -0.1345025   0.0000000   0.0553691
   29   0.0000000   0.0032498   0.0000000  -0.0000000  -0.0233995   0.0000000
   30  -0.0008434  -0.0000000   0.0021486   0.0550273   0.0000000  -0.0702562
   31   0.0025019  -0.0000000   0.0006649  -0.0188869   0.0000000  -0.0130918
   32  -0.0000000   0.0037774   0.0000000   0.0000000   0.0037055  -0.0000000
   33   0.0038893   0.0000000  -0.0024212  -0.0333178   0.0000000  -0.0218058
   34  -0.0003750  -0.0000000  -0.0000000  -0.0018720  -0.0000000   0.0000203
   35  -0.0000000  -0.0007074  -0.0000000  -0.0000000   0.0025543   0.0000000
   36  -0.0000000  -0.0000000  -0.0006831   0.0024305  -0.0000000   0.0030870
           13          14          15          16          17          18
    1  -0.0550219  -0.0000000   0.0263595  -0.2372688  -0.0000000  -0.1116935
    2   0.0000000  -0.0005419   0.0000000  -0.0000000  -0.0488845  -0.0000000
    3  -0.0263597   0.0000000   0.0605074  -0.0619004   0.0000000  -0.1454660
    4  -0.0169345  -0.0000000   0.0290144   0.0288164  -0.0000000  -0.0216477
    5   0.0000000   0.0044925  -0.0000000  -0.0000000   0.0032296  -0.0000000
    6   0.0286956   0.0000000  -0.0520013  -0.0768583  -0.0000000  -0.0262436
    7   0.0299865   0.0000000  -0.0785408  -0.0653009  -0.0000000  -0.0000002
    8  -0.0000000   0.0027139  -0.0000000  -0.0000000   0.0031936   0.0000000
    9  -0.0219840  -0.0000000  -0.0267250   0.0000001   0.0000000  -0.0001981
   10  -0.0920015   0.0000000   0.0324141   0.0288157  -0.0000000   0.0216465
   11  -0.0000000  -0.0528945  -0.0000000  -0.0000000   0.0032296  -0.0000000
   12  -0.0316321  -0.0000000  -0.2863380   0.0768588  -0.0000000  -0.0262440
   13   0.5245196  -0.0000000  -0.0387628  -0.2372686  -0.0000000   0.1116925
   14  -0.0000000   0.1069038   0.0000000   0.0000000  -0.0488845  -0.0000000
   15  -0.0387628   0.0000000   0.5646351   0.0618995   0.0000000  -0.1454655
   16  -0.2372686   0.0000000   0.0618995   0.5891753   0.0000000   0.0000003
   17  -0.0000000  -0.0488845   0.0000000   0.0000000   0.0989964   0.0000000
   18   0.1116925  -0.0000000  -0.1454655   0.0000003   0.0000000   0.4204442
   19   0.0006257   0.0000000  -0.0040926  -0.0400622  -0.0000000   0.0172282
   20  -0.0000000   0.0041505  -0.0000000   0.0000000   0.0021421  -0.0000000
   21  -0.0015860   0.0000000  -0.0008585  -0.0016391  -0.0000000   0.0032489
   22   0.0000194   0.0000000  -0.0003369   0.0023052  -0.0000000   0.0005900
   23   0.0000000  -0.0013301   0.0000000  -0.0000000   0.0038642   0.0000000
   24  -0.0001098  -0.0000000   0.0001366   0.0034020   0.0000000  -0.0025714
   25  -0.0025313  -0.0000000   0.0003325  -0.0000075   0.0000000   0.0000000
   26  -0.0000000   0.0031675  -0.0000000   0.0000000  -0.0009861   0.0000000
   27  -0.0024370  -0.0000000   0.0034435  -0.0000001  -0.0000000  -0.0009564
   28  -0.0177297  -0.0000000   0.0127279   0.0023053   0.0000000  -0.0005900
   29  -0.0000000   0.0034320  -0.0000000   0.0000000   0.0038642   0.0000000
   30   0.0322904   0.0000000  -0.0213558  -0.0034021   0.0000000  -0.0025714
   31  -0.1337433  -0.0000000  -0.0549598  -0.0400622   0.0000000  -0.0172282
   32   0.0000000  -0.0229524   0.0000000  -0.0000000   0.0021421  -0.0000000
   33  -0.0529593  -0.0000000  -0.0688293   0.0016391  -0.0000000   0.0032489
   34   0.0000792  -0.0000000   0.0139451  -0.0314479   0.0000000  -0.0000001
   35  -0.0000000   0.0017431  -0.0000000   0.0000000  -0.0219068   0.0000000
   36   0.0031510   0.0000000  -0.0271487   0.0000001  -0.0000000  -0.0772279
           19          20          21          22          23          24
    1  -0.1337433  -0.0000000   0.0529593  -0.0177296   0.0000000  -0.0322903
    2   0.0000000  -0.0229524  -0.0000000   0.0000000   0.0034320   0.0000000
    3   0.0549597   0.0000000  -0.0688293  -0.0127279  -0.0000000  -0.0213558
    4  -0.0188869  -0.0000000   0.0333178  -0.1345026   0.0000000  -0.0550273
    5  -0.0000000   0.0037055   0.0000000  -0.0000000  -0.0233995  -0.0000000
    6   0.0130917  -0.0000000  -0.0218057  -0.0553692   0.0000000  -0.0702563
    7   0.0025019   0.0000000  -0.0038893  -0.0397511  -0.0000000   0.0008434
    8   0.0000000   0.0037774  -0.0000000  -0.0000000   0.0032498   0.0000000
    9  -0.0006649   0.0000000  -0.0024212  -0.0188607  -0.0000000   0.0021486
   10  -0.0000495   0.0000000   0.0001838   0.0008650  -0.0000000   0.0017348
   11   0.0000000  -0.0012490   0.0000000   0.0000000   0.0039529  -0.0000000
   12   0.0002026   0.0000000   0.0003233   0.0044318  -0.0000000  -0.0008724
   13   0.0006257  -0.0000000  -0.0015860   0.0000194   0.0000000  -0.0001098
   14   0.0000000   0.0041505   0.0000000   0.0000000  -0.0013301  -0.0000000
   15  -0.0040926  -0.0000000  -0.0008585  -0.0003369   0.0000000   0.0001366
   16  -0.0400622   0.0000000  -0.0016391   0.0023052  -0.0000000   0.0034020
   17  -0.0000000   0.0021421  -0.0000000  -0.0000000   0.0038642   0.0000000
   18   0.0172282  -0.0000000   0.0032489   0.0005900   0.0000000  -0.0025714
   19   0.1956841   0.0000000  -0.0753125   0.0030813  -0.0000000  -0.0043391
   20   0.0000000   0.0106472   0.0000000   0.0000000  -0.0005572  -0.0000000
   21  -0.0753125   0.0000000   0.1047847   0.0044365  -0.0000000  -0.0101323
   22   0.0030813   0.0000000   0.0044365   0.1954471  -0.0000000   0.0773577
   23  -0.0000000  -0.0005572  -0.0000000  -0.0000000   0.0110043   0.0000000
   24  -0.0043391  -0.0000000  -0.0101323   0.0773577   0.0000000   0.1050149
   25  -0.0001945  -0.0000000   0.0010991  -0.0064654   0.0000000   0.0099137
   26  -0.0000000   0.0001233   0.0000000  -0.0000000  -0.0005010   0.0000000
   27   0.0004092  -0.0000000  -0.0009939   0.0017902   0.0000000  -0.0014304
   28  -0.0014790  -0.0000000   0.0008782  -0.0015865  -0.0000000   0.0003107
   29  -0.0000000  -0.0000376   0.0000000   0.0000000   0.0001869   0.0000000
   30   0.0008902  -0.0000000  -0.0003808  -0.0003107  -0.0000000   0.0003843
   31  -0.0014827   0.0000000  -0.0002998  -0.0014790   0.0000000  -0.0008902
   32  -0.0000000   0.0002189  -0.0000000   0.0000000  -0.0000376   0.0000000
   33   0.0002998  -0.0000000   0.0003810  -0.0008782  -0.0000000  -0.0003808
   34  -0.0059952  -0.0000000  -0.0101480  -0.0002037   0.0000000  -0.0009056
   35  -0.0000000   0.0000313  -0.0000000  -0.0000000   0.0001354   0.0000000
   36  -0.0026724   0.0000000  -0.0033162  -0.0001227  -0.0000000  -0.0006850
           25          26          27          28          29          30
    1  -0.0025314  -0.0000000   0.0024372   0.0000193  -0.0000000   0.0001098
    2  -0.0000000   0.0031675  -0.0000000  -0.0000000  -0.0013301  -0.0000000
    3  -0.0003325  -0.0000000   0.0034435   0.0003369   0.0000000   0.0001366
    4  -0.0001104   0.0000000   0.0028005   0.0008649  -0.0000000  -0.0017348
    5  -0.0000000   0.0028693   0.0000000  -0.0000000   0.0039529  -0.0000000
    6   0.0181154  -0.0000000  -0.0326699  -0.0044318  -0.0000000  -0.0008724
    7  -0.0314100   0.0000000   0.0000001  -0.0397511   0.0000000  -0.0008434
    8   0.0000000  -0.0193790   0.0000000   0.0000000   0.0032498  -0.0000000
    9   0.0000000   0.0000000  -0.1492070   0.0188607   0.0000000   0.0021486
   10  -0.0001103  -0.0000000  -0.0028004  -0.1345025  -0.0000000   0.0550273
   11   0.0000000   0.0028693   0.0000000   0.0000000  -0.0233995   0.0000000
   12  -0.0181154  -0.0000000  -0.0326699   0.0553691   0.0000000  -0.0702562
   13  -0.0025313  -0.0000000  -0.0024370  -0.0177297  -0.0000000   0.0322904
   14  -0.0000000   0.0031675  -0.0000000  -0.0000000   0.0034320   0.0000000
   15   0.0003325  -0.0000000   0.0034435   0.0127279  -0.0000000  -0.0213558
   16  -0.0000075   0.0000000  -0.0000001   0.0023053   0.0000000  -0.0034021
   17   0.0000000  -0.0009861  -0.0000000   0.0000000   0.0038642   0.0000000
   18   0.0000000   0.0000000  -0.0009564  -0.0005900   0.0000000  -0.0025714
   19  -0.0001945  -0.0000000   0.0004092  -0.0014790  -0.0000000   0.0008902
   20  -0.0000000   0.0001233  -0.0000000  -0.0000000  -0.0000376  -0.0000000
   21   0.0010991   0.0000000  -0.0009939   0.0008782   0.0000000  -0.0003808
   22  -0.0064654  -0.0000000   0.0017902  -0.0015865   0.0000000  -0.0003107
   23   0.0000000  -0.0005010   0.0000000  -0.0000000   0.0001869  -0.0000000
   24   0.0099137   0.0000000  -0.0014304   0.0003107   0.0000000   0.0003843
   25   0.0500049  -0.0000000   0.0000000  -0.0064654  -0.0000000  -0.0099137
   26  -0.0000000   0.0090557   0.0000000   0.0000000  -0.0005010   0.0000000
   27   0.0000000   0.0000000   0.2141249  -0.0017902   0.0000000  -0.0014304
   28  -0.0064654   0.0000000  -0.0017902   0.1954471   0.0000000  -0.0773577
   29  -0.0000000  -0.0005010   0.0000000   0.0000000   0.0110043   0.0000000
   30  -0.0099137   0.0000000  -0.0014304  -0.0773577   0.0000000   0.1050148
   31  -0.0001945   0.0000000  -0.0004092   0.0030813   0.0000000   0.0043391
   32   0.0000000   0.0001233  -0.0000000  -0.0000000  -0.0005572  -0.0000000
   33  -0.0010991  -0.0000000  -0.0009939  -0.0044365  -0.0000000  -0.0101323
   34   0.0000157  -0.0000000   0.0000000  -0.0002037   0.0000000   0.0009056
   35  -0.0000000  -0.0000089   0.0000000   0.0000000   0.0001354   0.0000000
   36  -0.0000000  -0.0000000  -0.0006601   0.0001227  -0.0000000  -0.0006850
           31          32          33          34          35          36
    1   0.0006259   0.0000000   0.0015861   0.0000791   0.0000000  -0.0031510
    2  -0.0000000   0.0041505  -0.0000000   0.0000000   0.0017431   0.0000000
    3   0.0040926  -0.0000000  -0.0008585  -0.0139451  -0.0000000  -0.0271487
    4  -0.0000494  -0.0000000  -0.0001838  -0.0018719   0.0000000  -0.0024304
    5  -0.0000000  -0.0012490   0.0000000   0.0000000   0.0025543  -0.0000000
    6  -0.0002025   0.0000000   0.0003232  -0.0000203   0.0000000   0.0030870
    7   0.0025019  -0.0000000   0.0038893  -0.0003750  -0.0000000  -0.0000000
    8  -0.0000000   0.0037774   0.0000000  -0.0000000  -0.0007074  -0.0000000
    9   0.0006649   0.0000000  -0.0024212  -0.0000000  -0.0000000  -0.0006831
   10  -0.0188869   0.0000000  -0.0333178  -0.0018720  -0.0000000   0.0024305
   11   0.0000000   0.0037055   0.0000000  -0.0000000   0.0025543  -0.0000000
   12  -0.0130918  -0.0000000  -0.0218058   0.0000203   0.0000000   0.0030870
   13  -0.1337433   0.0000000  -0.0529593   0.0000792  -0.0000000   0.0031510
   14  -0.0000000  -0.0229524  -0.0000000  -0.0000000   0.0017431   0.0000000
   15  -0.0549598   0.0000000  -0.0688293   0.0139451  -0.0000000  -0.0271487
   16  -0.0400622  -0.0000000   0.0016391  -0.0314479   0.0000000   0.0000001
   17   0.0000000   0.0021421  -0.0000000   0.0000000  -0.0219068  -0.0000000
   18  -0.0172282  -0.0000000   0.0032489  -0.0000001   0.0000000  -0.0772279
   19  -0.0014827  -0.0000000   0.0002998  -0.0059952  -0.0000000  -0.0026724
   20   0.0000000   0.0002189  -0.0000000  -0.0000000   0.0000313   0.0000000
   21  -0.0002998  -0.0000000   0.0003810  -0.0101480  -0.0000000  -0.0033162
   22  -0.0014790   0.0000000  -0.0008782  -0.0002037  -0.0000000  -0.0001227
   23   0.0000000  -0.0000376  -0.0000000   0.0000000   0.0001354  -0.0000000
   24  -0.0008902   0.0000000  -0.0003808  -0.0009056   0.0000000  -0.0006850
   25  -0.0001945   0.0000000  -0.0010991   0.0000157  -0.0000000  -0.0000000
   26   0.0000000   0.0001233  -0.0000000  -0.0000000  -0.0000089  -0.0000000
   27  -0.0004092  -0.0000000  -0.0009939   0.0000000   0.0000000  -0.0006601
   28   0.0030813  -0.0000000  -0.0044365  -0.0002037   0.0000000   0.0001227
   29   0.0000000  -0.0005572  -0.0000000   0.0000000   0.0001354  -0.0000000
   30   0.0043391  -0.0000000  -0.0101323   0.0009056   0.0000000  -0.0006850
   31   0.1956841  -0.0000000   0.0753125  -0.0059952   0.0000000   0.0026724
   32  -0.0000000   0.0106472   0.0000000   0.0000000   0.0000313   0.0000000
   33   0.0753125   0.0000000   0.1047847   0.0101480  -0.0000000  -0.0033162
   34  -0.0059952   0.0000000   0.0101480   0.0477907   0.0000000   0.0000000
   35   0.0000000   0.0000313  -0.0000000   0.0000000   0.0136947  -0.0000000
   36   0.0026724   0.0000000  -0.0033162   0.0000000  -0.0000000   0.1346965
 **********************************************************************
 **                                                                  **
 **                       VIBRATIONAL ANALYSIS                       **
 **                       --------------------                       **
 **                                                                  **
 **        VIBRATIONAL FREQUENCIES (CM**-1) AND NORMAL MODES         **
 **     FORCE CONSTANTS (mDYN/ANGSTROM) AND REDUCED MASSES (AMU)     **
 **                  INFRARED INTENSITIES (KM/MOL)                   **
 **                                                                  **
 **********************************************************************


 Mode:                 1                      2                      3
 Frequency:        48.73                  60.31                  74.97
 Force Cnst:      0.0627                 0.0731                 0.1227
 Red. Mass:      44.8271                34.1079                37.0592
 IR Active:          YES                    NO                     YES
 IR Intens:        0.015                  0.000                  0.001
 Raman Active:       YES                    YES                    YES
               X      Y      Z        X      Y      Z        X      Y      Z
 C          0.000 -0.206  0.000    0.000  0.093 -0.000    0.000 -0.084  0.000
 C          0.000 -0.177  0.000    0.000 -0.100  0.000   -0.000  0.105 -0.000
 C         -0.000 -0.034 -0.000    0.000  0.000  0.000   -0.000  0.082 -0.000
 C         -0.000 -0.177  0.000    0.000  0.100 -0.000   -0.000  0.105 -0.000
 C          0.000 -0.206  0.000    0.000 -0.093  0.000    0.000 -0.084  0.000
 C          0.000 -0.085 -0.000    0.000 -0.000 -0.000    0.000 -0.087  0.000
 Cl         0.000 -0.431  0.000    0.000  0.490 -0.000    0.000 -0.469  0.000
 Cl        -0.000 -0.346  0.000    0.000 -0.491  0.000    0.000  0.476 -0.000
 Br         0.000  0.407 -0.000   -0.000  0.000  0.000    0.000 -0.207 -0.000
 Cl        -0.000 -0.346  0.000    0.000  0.491 -0.000   -0.000  0.476 -0.000
 Cl         0.000 -0.431  0.000    0.000 -0.490  0.000    0.000 -0.469 -0.000
 I         -0.000  0.259  0.000   -0.000  0.000  0.000   -0.000  0.122  0.000
 TransDip   0.000  0.004 -0.000    0.000  0.000  0.000   -0.000  0.001 -0.000

 Mode:                 4                      5                      6
 Frequency:       146.41                 168.06                 170.93
 Force Cnst:      0.4532                 1.1639                 0.2420
 Red. Mass:      35.8843                69.9372                14.0560
 IR Active:          YES                    YES                    YES
 IR Intens:        0.844                  0.004                  0.095
 Raman Active:       YES                    YES                    YES
               X      Y      Z        X      Y      Z        X      Y      Z
 C         -0.303  0.000 -0.038    0.046  0.000 -0.083   -0.000  0.376  0.000
 C         -0.230  0.000 -0.066    0.057  0.000 -0.140   -0.000  0.389  0.000
 C         -0.178 -0.000  0.000    0.000  0.000 -0.218    0.000  0.430  0.000
 C         -0.230 -0.000  0.066   -0.057  0.000 -0.140    0.000  0.389  0.000
 C         -0.303 -0.000  0.038   -0.046  0.000 -0.083    0.000  0.376  0.000
 C         -0.300  0.000 -0.000   -0.000 -0.000  0.074    0.000  0.392 -0.000
 Cl        -0.360  0.000 -0.098   -0.072  0.000 -0.314    0.000 -0.125  0.000
 Cl        -0.157 -0.000 -0.240    0.132 -0.000 -0.296   -0.000 -0.143  0.000
 Br         0.187 -0.000  0.000   -0.000 -0.000 -0.331   -0.000 -0.060  0.000
 Cl        -0.157  0.000  0.240   -0.132 -0.000 -0.296    0.000 -0.143  0.000
 Cl        -0.360 -0.000  0.098    0.072  0.000 -0.314   -0.000 -0.125  0.000
 I          0.315  0.000 -0.000    0.000 -0.000  0.597    0.000 -0.037 -0.000
 TransDip   0.029 -0.000 -0.000   -0.000 -0.000  0.002   -0.000 -0.010 -0.000

 Mode:                 7                      8                      9
 Frequency:       171.87                 206.65                 234.85
 Force Cnst:      0.7503                 1.0943                 1.1342
 Red. Mass:      43.1082                43.4906                34.9022
 IR Active:          YES                    YES                    YES
 IR Intens:        0.059                  0.129                  0.004
 Raman Active:       YES                    YES                    YES
               X      Y      Z        X      Y      Z        X      Y      Z
 C         -0.060 -0.000  0.074   -0.065  0.000  0.063   -0.014  0.000 -0.005
 C         -0.193 -0.000  0.052   -0.020 -0.000  0.099   -0.022 -0.000 -0.029
 C         -0.201  0.000 -0.000   -0.000 -0.000  0.260    0.000 -0.000  0.006
 C         -0.193  0.000 -0.052    0.020 -0.000  0.099    0.022 -0.000 -0.029
 C         -0.060  0.000 -0.074    0.065  0.000  0.063    0.014  0.000 -0.005
 C         -0.017 -0.000  0.000    0.000  0.000  0.036    0.000  0.000 -0.053
 Cl         0.074  0.000  0.356   -0.249 -0.000 -0.243    0.260  0.000  0.470
 Cl        -0.324 -0.000  0.264    0.258  0.000 -0.367    0.196 -0.000 -0.412
 Br         0.488 -0.000 -0.000   -0.000  0.000  0.497    0.000  0.000 -0.040
 Cl        -0.324 -0.000 -0.264   -0.258  0.000 -0.367   -0.196 -0.000 -0.412
 Cl         0.074  0.000 -0.356    0.249 -0.000 -0.243   -0.260  0.000  0.470
 I         -0.097 -0.000  0.000   -0.000 -0.000 -0.031    0.000 -0.000  0.003
 TransDip   0.008  0.000 -0.000   -0.000 -0.000 -0.011   -0.000 -0.000 -0.002

 Mode:                10                     11                     12
 Frequency:       241.67                 321.38                 322.64
 Force Cnst:      1.1679                 1.7321                 1.8596
 Red. Mass:      33.9387                28.4623                30.3218
 IR Active:          YES                    YES                    YES
 IR Intens:        0.014                  0.003                  0.007
 Raman Active:       YES                    YES                    YES
               X      Y      Z        X      Y      Z        X      Y      Z
 C         -0.106  0.000  0.019    0.172 -0.000 -0.186    0.023  0.000 -0.256
 C         -0.109  0.000 -0.015   -0.169  0.000 -0.187   -0.131 -0.000 -0.243
 C         -0.072  0.000 -0.000   -0.120  0.000 -0.000    0.000 -0.000 -0.075
 C         -0.109 -0.000  0.015   -0.169  0.000  0.186    0.131 -0.000 -0.243
 C         -0.106 -0.000 -0.019    0.172 -0.000  0.186   -0.023  0.000 -0.256
 C         -0.065 -0.000 -0.000    0.118 -0.000 -0.000   -0.000  0.000 -0.242
 Cl         0.113  0.000  0.471    0.364  0.000 -0.221    0.283 -0.000 -0.078
 Cl         0.116 -0.000 -0.470   -0.358 -0.000 -0.220   -0.434  0.000 -0.129
 Br        -0.060 -0.000  0.000   -0.015 -0.000  0.000    0.000  0.000  0.248
 Cl         0.116  0.000  0.470   -0.358 -0.000  0.220    0.434  0.000 -0.129
 Cl         0.113 -0.000 -0.471    0.364  0.000  0.221   -0.283 -0.000 -0.078
 I         -0.036  0.000  0.000    0.006  0.000  0.000   -0.000 -0.000  0.084
 TransDip   0.004  0.000 -0.000   -0.002  0.000  0.000    0.000 -0.000  0.003

 Mode:                13                     14                     15
 Frequency:       323.37                 341.79                 350.34
 Force Cnst:      0.7609                 0.8619                 2.2629
 Red. Mass:      12.3509                12.5222                31.2912
 IR Active:          YES                    NO                     YES
 IR Intens:        0.094                  0.000                  0.001
 Raman Active:       YES                    YES                    YES
               X      Y      Z        X      Y      Z        X      Y      Z
 C          0.000  0.288  0.000   -0.000  0.493  0.000    0.214  0.000 -0.064
 C          0.000 -0.265  0.000    0.000  0.496  0.000    0.181  0.000  0.006
 C         -0.000 -0.566  0.000    0.000  0.000  0.000   -0.000  0.000 -0.067
 C         -0.000 -0.265  0.000    0.000 -0.496 -0.000   -0.181 -0.000  0.006
 C          0.000  0.288  0.000   -0.000 -0.493 -0.000   -0.214 -0.000 -0.064
 C          0.000  0.602  0.000   -0.000 -0.000 -0.000    0.000 -0.000  0.062
 Cl        -0.000 -0.053  0.000   -0.000 -0.074  0.000    0.463 -0.000 -0.229
 Cl         0.000  0.047  0.000    0.000 -0.077  0.000    0.335 -0.000  0.174
 Br        -0.000  0.030 -0.000    0.000 -0.000 -0.000   -0.000 -0.000  0.084
 Cl        -0.000  0.047  0.000    0.000  0.077 -0.000   -0.335  0.000  0.174
 Cl         0.000 -0.053  0.000   -0.000  0.074 -0.000   -0.463  0.000 -0.229
 I          0.000 -0.023 -0.000   -0.000  0.000  0.000   -0.000  0.000 -0.011
 TransDip  -0.000 -0.010 -0.000   -0.000  0.000 -0.000   -0.000  0.000  0.001

 Mode:                16                     17                     18
 Frequency:       579.31                 586.53                 604.17
 Force Cnst:      2.3851                 3.0645                 2.6861
 Red. Mass:      12.0626                15.1194                12.4899
 IR Active:          YES                    YES                    YES
 IR Intens:        0.238                 41.179                  0.003
 Raman Active:       YES                    YES                    YES
               X      Y      Z        X      Y      Z        X      Y      Z
 C         -0.000 -0.316 -0.000    0.090 -0.000  0.371    0.203  0.000  0.358
 C          0.000 -0.270 -0.000   -0.030 -0.000  0.335   -0.186 -0.000  0.349
 C          0.000  0.554 -0.000   -0.000  0.000  0.306   -0.394  0.000 -0.000
 C         -0.000 -0.270 -0.000    0.030 -0.000  0.335   -0.186  0.000 -0.349
 C          0.000 -0.316 -0.000   -0.090 -0.000  0.371    0.203 -0.000 -0.358
 C         -0.000  0.588 -0.000    0.000  0.000  0.521    0.416  0.000 -0.000
 Cl        -0.000  0.020  0.000    0.109  0.000 -0.101   -0.035 -0.000 -0.061
 Cl         0.000  0.019  0.000   -0.133  0.000 -0.123    0.023  0.000 -0.065
 Br        -0.000 -0.016  0.000    0.000 -0.000 -0.080    0.020  0.000  0.000
 Cl        -0.000  0.019  0.000    0.133  0.000 -0.123    0.023 -0.000  0.065
 Cl         0.000  0.020  0.000   -0.109  0.000 -0.101   -0.035  0.000  0.061
 I          0.000 -0.009  0.000   -0.000 -0.000 -0.039   -0.011 -0.000  0.000
 TransDip   0.000 -0.016 -0.000    0.000 -0.000  0.206    0.002 -0.000 -0.000

 Mode:                19                     20                     21
 Frequency:       605.58                 674.31                 676.48
 Force Cnst:      2.6154                 4.1633                 3.2414
 Red. Mass:      12.1047                15.5406                12.0219
 IR Active:          NO                     YES                    YES
 IR Intens:        0.000                 67.760                  0.094
 Raman Active:       YES                    YES                    YES
               X      Y      Z        X      Y      Z        X      Y      Z
 C          0.000 -0.501  0.000    0.344  0.000  0.029   -0.000 -0.397  0.000
 C         -0.000  0.497  0.000    0.359 -0.000 -0.052   -0.000  0.429 -0.000
 C         -0.000 -0.000 -0.000    0.430  0.000 -0.000   -0.000 -0.425 -0.000
 C         -0.000 -0.497 -0.000    0.359  0.000  0.052    0.000  0.429 -0.000
 C          0.000  0.501 -0.000    0.344 -0.000 -0.029   -0.000 -0.397  0.000
 C          0.000 -0.000 -0.000    0.401  0.000  0.000    0.000  0.369  0.000
 Cl        -0.000  0.034 -0.000   -0.178 -0.000  0.080    0.000  0.013 -0.000
 Cl         0.000 -0.034 -0.000   -0.180  0.000 -0.079    0.000 -0.016  0.000
 Br         0.000  0.000  0.000   -0.013 -0.000  0.000    0.000  0.005  0.000
 Cl         0.000  0.034  0.000   -0.180 -0.000  0.079   -0.000 -0.016  0.000
 Cl        -0.000 -0.034  0.000   -0.178  0.000 -0.080    0.000  0.013  0.000
 I         -0.000  0.000  0.000   -0.006 -0.000  0.000   -0.000 -0.003 -0.000
 TransDip  -0.000  0.000 -0.000    0.264 -0.000 -0.000   -0.000 -0.010 -0.000

 Mode:                22                     23                     24
 Frequency:       806.77                 865.31                1058.61
 Force Cnst:      4.8329                 5.7468                 8.0550
 Red. Mass:      12.6024                13.0266                12.1994
 IR Active:          YES                    YES                    YES
 IR Intens:        1.050                  0.017                  0.899
 Raman Active:       YES                    YES                    YES
               X      Y      Z        X      Y      Z        X      Y      Z
 C         -0.289 -0.000  0.002    0.329  0.000 -0.319    0.271 -0.000 -0.232
 C         -0.271  0.000  0.152   -0.323 -0.000 -0.318   -0.379 -0.000 -0.240
 C         -0.000  0.000  0.569   -0.251 -0.000 -0.000   -0.000  0.000  0.420
 C          0.271  0.000  0.152   -0.323  0.000  0.318    0.379 -0.000 -0.240
 C          0.289 -0.000  0.002    0.329  0.000  0.319   -0.271 -0.000 -0.232
 C          0.000 -0.000 -0.545    0.248  0.000  0.000   -0.000  0.000  0.398
 Cl         0.060  0.000 -0.048   -0.094  0.000  0.048   -0.030  0.000  0.019
 Cl         0.038 -0.000  0.026    0.094  0.000  0.049    0.044 -0.000  0.028
 Br        -0.000 -0.000 -0.056   -0.002  0.000  0.000    0.000 -0.000 -0.016
 Cl        -0.038 -0.000  0.026    0.094 -0.000 -0.049   -0.044  0.000  0.028
 Cl        -0.060  0.000 -0.048   -0.094 -0.000 -0.048    0.030  0.000  0.019
 I         -0.000  0.000  0.015    0.001 -0.000 -0.000    0.000  0.000 -0.004
 TransDip  -0.000  0.000  0.033   -0.004 -0.000 -0.000   -0.000 -0.000  0.030

 Mode:                25                     26                     27
 Frequency:      1177.08                1242.38                1324.62
 Force Cnst:     10.0165                10.9133                12.4476
 Red. Mass:      12.2702                12.0004                12.0406
 IR Active:          YES                    YES                    YES
 IR Intens:        0.544                  1.334                123.834
 Raman Active:       YES                    YES                    YES
               X      Y      Z        X      Y      Z        X      Y      Z
 C          0.443 -0.000 -0.177   -0.188 -0.000 -0.379   -0.347 -0.000 -0.220
 C          0.317  0.000  0.196   -0.182  0.000  0.377    0.393 -0.000 -0.143
 C         -0.000  0.000  0.364    0.371 -0.000  0.000    0.000  0.000  0.433
 C         -0.317  0.000  0.196   -0.182 -0.000 -0.377   -0.393 -0.000 -0.143
 C         -0.443 -0.000 -0.177   -0.188  0.000  0.379    0.347 -0.000 -0.220
 C         -0.000 -0.000 -0.351    0.391  0.000 -0.000    0.000  0.000  0.352
 Cl        -0.049  0.000  0.026   -0.002 -0.000 -0.000    0.015  0.000  0.005
 Cl        -0.041 -0.000 -0.025   -0.002 -0.000 -0.000   -0.021 -0.000  0.001
 Br        -0.000 -0.000 -0.016    0.001  0.000 -0.000    0.000 -0.000 -0.011
 Cl         0.041 -0.000 -0.025   -0.002  0.000  0.000    0.021 -0.000  0.001
 Cl         0.049  0.000  0.026   -0.002  0.000  0.000   -0.015  0.000  0.005
 I         -0.000  0.000  0.005   -0.000 -0.000 -0.000    0.000  0.000 -0.002
 TransDip   0.000  0.000  0.024    0.037 -0.000 -0.000    0.000 -0.000  0.356

 Mode:                28                     29                     30
 Frequency:      1330.11                1516.80                1524.15
 Force Cnst:     12.5702                16.2693                16.4260
 Red. Mass:      12.0592                12.0023                12.0012
 IR Active:          YES                    YES                    YES
 IR Intens:      217.907                  0.121                  0.000
 Raman Active:       YES                    YES                    YES
               X      Y      Z        X      Y      Z        X      Y      Z
 C         -0.253  0.000  0.318   -0.103 -0.000 -0.448    0.306  0.000  0.127
 C         -0.233 -0.000 -0.333   -0.125  0.000  0.464   -0.328  0.000  0.117
 C          0.394  0.000 -0.000    0.000  0.000 -0.261    0.538 -0.000  0.000
 C         -0.233  0.000  0.333    0.125  0.000  0.464   -0.328 -0.000 -0.117
 C         -0.253 -0.000 -0.318    0.103 -0.000 -0.448    0.306 -0.000 -0.127
 C          0.427  0.000  0.000   -0.000 -0.000  0.215   -0.500 -0.000 -0.000
 Cl         0.018  0.000 -0.017    0.001  0.000  0.004   -0.001 -0.000 -0.003
 Cl         0.018  0.000  0.018    0.002 -0.000 -0.005    0.003 -0.000 -0.002
 Br        -0.005  0.000 -0.000   -0.000 -0.000  0.001   -0.002 -0.000 -0.000
 Cl         0.018 -0.000 -0.018   -0.002 -0.000 -0.005    0.003  0.000  0.002
 Cl         0.018 -0.000  0.017   -0.001  0.000  0.004   -0.001  0.000  0.003
 I         -0.002 -0.000 -0.000    0.000  0.000  0.001    0.001  0.000 -0.000
 TransDip  -0.473 -0.000  0.000    0.000  0.000 -0.011    0.000  0.000  0.000

 STANDARD THERMODYNAMIC QUANTITIES AT   298.15 K  AND     1.00 ATM

   This Molecule has  0 Imaginary Frequencies
   Zero point vibrational energy:       25.384 kcal/mol

   Atom    1 Element C  Has Mass   12.00000
   Atom    2 Element C  Has Mass   12.00000
   Atom    3 Element C  Has Mass   12.00000
   Atom    4 Element C  Has Mass   12.00000
   Atom    5 Element C  Has Mass   12.00000
   Atom    6 Element C  Has Mass   12.00000
   Atom    7 Element Cl Has Mass   34.96885
   Atom    8 Element Cl Has Mass   34.96885
   Atom    9 Element Br Has Mass   78.91830
   Atom   10 Element Cl Has Mass   34.96885
   Atom   11 Element Cl Has Mass   34.96885
   Atom   12 Element I  Has Mass  126.90440
   Molecular Mass:   417.698100 amu
   Principal axes and moments of inertia in amu*Bohr^2:
                             1           2           3
    Eigenvalues --     3964.43130  9891.77845 13856.20975
          X              -0.00000     1.00000    -0.00000
          Y               0.00000     0.00000     1.00000
          Z               1.00000     0.00000    -0.00000
   Rotational Symmetry Number is   2
   The Molecule is an Asymmetric Top
   Translational Enthalpy:        0.889 kcal/mol
   Rotational Enthalpy:           0.889 kcal/mol
   Vibrational Enthalpy:         31.349 kcal/mol
   gas constant (RT):             0.592 kcal/mol
   Translational Entropy:        43.979  cal/mol.K
   Rotational Entropy:           33.273  cal/mol.K
   Vibrational Entropy:          38.418  cal/mol.K

   Total Enthalpy:               33.719 kcal/mol
   Total Entropy:               115.670  cal/mol.K

 ======================================================================

 STANDARD THERMODYNAMIC QUANTITIES FOR ANHARMONIC VIBRATION -- TOSH

   Zero point vibrational energy: ************ kcal/mol

   Vibrational Enthalpy:       Infinity kcal/mol
   Vibrational Entropy:             NaN  cal/mol.K

   Total Enthalpy:             Infinity kcal/mol
   Total Entropy:                   NaN  cal/mol.K

 ======================================================================

 STANDARD THERMODYNAMIC QUANTITIES FOR ANHARMONIC VIBRATION -- VPT2

   Zero point vibrational energy: ************ kcal/mol

   Vibrational Enthalpy:       Infinity kcal/mol
   Vibrational Entropy:             NaN  cal/mol.K

   Total Enthalpy:             Infinity kcal/mol
   Total Entropy:                   NaN  cal/mol.K

 ======================================================================

Archival summary:
1\1\garfield\FREQ\ProcedureUnspecified\BasisUnspecified\1r1l46\taweetha\SunDec100:41:442019SunDec100:41:442019\0\\#,FREQ,ProcedureUnspecified,BasisUnspecified,\\0,1\I\C,1,2.12365\C,2,1.40291,1,120.341\C,2,1.40291,1,120.341,3,180,0\C,4,1.40321,2,120.406,1,-180,0\C,5,1.40082,4,119.997,2,0,0\C,6,1.40082,5,119.874,4,-0,0\Cl,5,1.73714,4,119.791,2,180,0\Cl,7,1.73714,6,120.211,5,-180,0\Cl,4,1.73805,2,120.719,1,0,0\Cl,3,1.73805,2,120.719,1,-0,0\Br,6,1.89791,5,120.063,4,-180,0\\\@

 Total job time:  956.45s(wall), 3708.16s(cpu) 
 Sun Dec  1 00:41:44 2019

        *************************************************************
        *                                                           *
        *  Thank you very much for using Q-Chem.  Have a nice day.  *
        *                                                           *
        *************************************************************
