# Supplementary material for: Geometric and energetic data from quantum chemical calculations of halobenzenes and xylenes
Source: Data Brief. 2020 Mar 5;30:105386. doi: 10.1016/j.dib.2020.105386 (PMC7114895; doi:10.1016/j.dib.2020.105386)
Supplement: Supplementary file 1 [file mmc1.zip › halobenzene/B3LYP/ClClBrClIBr.out]

                  Welcome to Q-Chem
     A Quantum Leap Into The Future Of Chemistry


 Q-Chem 5.2 (devel), Q-Chem, Inc., Pleasanton, CA (2019)

 Yihan Shao,  Zhengting Gan,  E. Epifanovsky,  A. T. B. Gilbert,  M. Wormit,  
 J. Kussmann,  A. W. Lange,  A. Behn,  Jia Deng,  Xintian Feng,  D. Ghosh,  
 M. Goldey,  P. R. Horn,  L. D. Jacobson,  I. Kaliman,  T. Kus,  A. Landau,  
 Jie Liu,  E. I. Proynov,  R. M. Richard,  R. P. Steele,  E. J. Sundstrom,  
 H. L. Woodcock III,  P. M. Zimmerman,  D. Zuev,  B. Albrecht,  E. Alguire,  
 S. A. Baeppler,  D. Barton,  Z. Benda,  Y. A. Bernard,  E. J. Berquist,  
 K. B. Bravaya,  H. Burton,  D. Casanova,  Chun-Min Chang,  Yunqing Chen,  
 A. Chien,  K. D. Closser,  M. P. Coons,  S. Coriani,  S. Dasgupta,  
 A. L. Dempwolff,  M. Diedenhofen,  Hainam Do,  R. G. Edgar,  Po-Tung Fang,  
 S. Faraji,  S. Fatehi,  Qingguo Feng,  K. D. Fenk,  J. Fosso-Tande,  
 J. Gayvert,  Qinghui Ge,  A. Ghysels,  G. Gidofalvi,  J. Gomes,  
 J. Gonthier,  A. Gunina,  D. Hait,  M. W. D. Hanson-Heine,  
 P. H. P. Harbach,  A. W. Hauser,  M. F. Herbst,  J. E. Herr,  
 E. G. Hohenstein,  Z. C. Holden,  Kerwin Hui,  B. C. Huynh,  T.-C. Jagau,  
 Hyunjun Ji,  B. Kaduk,  K. Khistyaev,  Jaehoon Kim,  P. Klunzinger,  K. Koh,  
 D. Kosenkov,  L. Koulias,  T. Kowalczyk,  C. M. Krauter,  A. Kunitsa,  
 Ka Un Lao,  A. Laurent,  K. V. Lawler,  Joonho Lee,  D. Lefrancois,  
 S. Lehtola,  D. S. Levine,  Yi-Pei Li,  You-Sheng Lin,  Fenglai Liu,  
 E. Livshits,  A. Luenser,  P. Manohar,  E. Mansoor,  S. F. Manzer,  
 Shan-Ping Mao,  Yuezhi Mao,  N. Mardirossian,  A. V. Marenich,  
 T. Markovich,  L. A. Martinez-Martinez,  S. A. Maurer,  N. J. Mayhall,  
 S. C. McKenzie,  J.-M. Mewes,  P. Morgante,  A. F. Morrison,  
 J. W. Mullinax,  K. Nanda,  T. S. Nguyen-Beck,  R. Olivares-Amaya,  
 J. A. Parkhill,  Zheng Pei,  T. M. Perrine,  F. Plasser,  P. Pokhilko,  
 S. Prager,  A. Prociuk,  E. Ramos,  D. R. Rehn,  F. Rob,  M. Scheurer,  
 M. Schneider,  N. Sergueev,  S. M. Sharada,  S. Sharma,  D. W. Small,  
 T. Stauch,  T. Stein,  Yu-Chuan Su,  A. J. W. Thom,  A. Tkatchenko,  
 T. Tsuchimochi,  N. M. Tubman,  L. Vogt,  M. L. Vidal,  O. Vydrov,  
 M. A. Watson,  J. Wenzel,  M. de Wergifosse,  T. A. Wesolowski,  A. White,  
 J. Witte,  A. Yamada,  Jun Yang,  K. Yao,  S. Yeganeh,  S. R. Yost,  
 Zhi-Qiang You,  A. Zech,  Igor Ying Zhang,  Xing Zhang,  Yan Zhao,  
 Ying Zhu,  B. R. Brooks,  G. K. L. Chan,  C. J. Cramer,  M. S. Gordon,  
 W. J. Hehre,  A. Klamt,  M. W. Schmidt,  C. D. Sherrill,  D. G. Truhlar,  
 A. Aspuru-Guzik,  R. Baer,  A. T. Bell,  N. A. Besley,  Jeng-Da Chai,  
 A. E. DePrince, III,  R. A. DiStasio Jr.,  A. Dreuw,  B. D. Dunietz,  
 T. R. Furlani,  Chao-Ping Hsu,  Yousung Jung,  Jing Kong,  D. S. Lambrecht,  
 WanZhen Liang,  C. Ochsenfeld,  V. A. Rassolov,  L. V. Slipchenko,  
 J. E. Subotnik,  T. Van Voorhis,  J. M. Herbert,  A. I. Krylov,  
 P. M. W. Gill,  M. Head-Gordon

 Contributors to earlier versions of Q-Chem not listed above: 
 R. D. Adamson,  B. Austin,  J. Baker,  G. J. O. Beran,  K. Brandhorst,  
 S. T. Brown,  E. F. C. Byrd,  A. K. Chakraborty,  C.-L. Cheng,  
 Siu Hung Chien,  D. M. Chipman,  D. L. Crittenden,  H. Dachsel,  
 R. J. Doerksen,  A. D. Dutoi,  L. Fusti-Molnar,  W. A. Goddard III,  
 A. Golubeva-Zadorozhnaya,  S. R. Gwaltney,  G. Hawkins,  A. Heyden,  
 S. Hirata,  G. Kedziora,  F. J. Keil,  C. Kelley,  Jihan Kim,  R. A. King,  
 R. Z. Khaliullin,  P. P. Korambath,  W. Kurlancheek,  A. M. Lee,  M. S. Lee,  
 S. V. Levchenko,  Ching Yeh Lin,  D. Liotard,  R. C. Lochan,  I. Lotan,  
 P. E. Maslen,  N. Nair,  D. P. O'Neill,  D. Neuhauser,  E. Neuscamman,  
 C. M. Oana,  R. Olson,  B. Peters,  R. Peverati,  P. A. Pieniazek,  
 Y. M. Rhee,  J. Ritchie,  M. A. Rohrdanz,  E. Rosta,  N. J. Russ,  
 H. F. Schaefer III,  N. E. Schultz,  N. Shenvi,  A. C. Simmonett,  A. Sodt,  
 D. Stuck,  K. S. Thanthiriwatte,  V. Vanovschi,  Tao Wang,  A. Warshel,  
 C. F. Williams,  Q. Wu,  X. Xu,  W. Zhang

 Please cite Q-Chem as follows:
 Y. Shao et al., Mol. Phys. 113, 184-215 (2015)
 DOI: 10.1080/00268976.2014.952696

 Q-Chem 5.2.1 for Intel X86 EM64T Linux

 Parts of Q-Chem use Armadillo 8.300.2 (Tropical Shenanigans).
 http://arma.sourceforge.net/

 Q-Chem begins on Sun Dec  1 00:41:44 2019  

Host: 
0

     Scratch files written to /scratch/taweetham/qchem1635//
NAlpha2: 210
NElect   210
Mult     1

Checking the input file for inconsistencies... 	...done.

--------------------------------------------------------------
User input:
--------------------------------------------------------------
$MOLECULE
0 1
C   
C	1	CC
C	2	CC	1	120.0		
C	3	CC	2	120.0	1	0.0
C	4	CC	3	120.0	2	0.0	
C	5 	CC	4	120.0	3	0.0
Cl	1	CCl	2	120.0	3	180.0
Cl	2	CCl	3	120.0	4	180.0
Br	3	CBr	4	120.0	5	180.0
Cl	4	CCl	5	120.0	6	180.0
I	5	CI	6	120.0	1	180.0
Br	6	CBr	1	120.0	2	180.0

CC=1.39483
CH=1.08673
CF=1.33960
CCl=1.72090
CBr=1.89068
CI=2.07886
$END

$REM
   JOB_TYPE	OPTIMIZATION
   BASIS	6-311++G**
   METHOD	B3LYP
   MEM_TOTAL	64000
   SYM_IGNORE	TRUE
$END

--------------------------------------------------------------
 ----------------------------------------------------------------
             Standard Nuclear Orientation (Angstroms)
    I     Atom           X                Y                Z
 ----------------------------------------------------------------
    1      C       0.0000000000     0.0000000000     0.0000000000
    2      C       0.0000000000     0.0000000000     1.3948300000
    3      C       1.2079582140     0.0000000000     2.0922450000
    4      C       2.4159164279     0.0000000000     1.3948300000
    5      C       2.4159164279     0.0000000000    -0.0000000000
    6      C       1.2079582140     0.0000000000    -0.6974150000
    7      Cl     -1.4903431174    -0.0000000000    -0.8604500000
    8      Cl     -1.4903431174    -0.0000000000     2.2552800000
    9      Br      1.2079582140    -0.0000000000     3.9829250000
   10      Cl      3.9062595453    -0.0000000000     2.2552800000
   11      I       4.2162619988    -0.0000000000    -1.0394300000
   12      Br      1.2079582140    -0.0000000000    -2.5880950000
 ----------------------------------------------------------------
 Nuclear Repulsion Energy =        2635.69340219 hartrees
 There are      105 alpha and      105 beta electrons
 Requested basis set is 6-311++G(d,p)
 There are 137 shells and 380 basis functions

 Total QAlloc Memory Limit  64000 MB
 Mega-Array Size       188 MB
 MEM_STATIC part       192 MB
 A cutoff of  1.0D-11 yielded   6166 shell pairs
 There are     53453 function pairs (     58837 Cartesian)
 Smallest overlap matrix eigenvalue = 3.29E-07

 Q-Chem warning in module stvman/mkSTV.C, line 318:

 Overlap eigenvalue is smaller than square root of threshold
 Use THRESH >= 12 to get rid of this warning

 Linear dependence detected in AO basis
 Tighter screening thresholds may be required for diffuse basis sets
 Use S2THRESH > 14 and THRESH = 14 in case of SCF convergence issues
 Number of orthogonalized atomic orbitals = 378
 Maximum deviation from orthogonality = 1.973E-10

 Scale SEOQF with 1.000000e-01/1.000000e-01/1.000000e-01

 Standard Electronic Orientation quadrupole field applied
 Nucleus-field energy     =    -0.0000000639 hartrees
 Guess from superposition of atomic densities
 Warning:  Energy on first SCF cycle will be non-variational
 SAD guess density has 210.000000 electrons

 -----------------------------------------------------------------------
  General SCF calculation program by
  Eric Jon Sundstrom, Paul Horn, Yuezhi Mao, Dmitri Zuev, Alec White,
  David Stuck, Shaama M.S., Shane Yost, Joonho Lee, David Small,
  Daniel Levine, Susi Lehtola, Hugh Burton, Evgeny Epifanovsky,
  Bang C. Huynh
 -----------------------------------------------------------------------
 Exchange:     0.2000 Hartree-Fock + 0.0800 Slater + 0.7200 B88
 Correlation:  0.1900 VWN1RPA + 0.8100 LYP
 Using SG-1 standard quadrature grid
 using 4 threads for integral computing
 -------------------------------------------------------
 OpenMP Integral computing Module                
 Release: version 2.0, May 2017, Q-Chem Inc. Pleasanton 
 -------------------------------------------------------
 A restricted SCF calculation will be
 performed using DIIS
 SCF converges when DIIS error is below 1.0e-08
 ---------------------------------------
  Cycle       Energy         DIIS error
 ---------------------------------------
    1  -13679.7560632155      3.03e-02  
    2  -13677.0893894660      1.89e-03  
    3  -13677.0463968070      2.38e-03  
    4  -13677.1159681089      8.19e-04  
    5  -13677.1290521274      1.48e-04  
    6  -13677.1292521039      8.47e-05  
    7  -13677.1293735189      2.45e-05  
    8  -13677.1293833775      5.10e-06  
    9  -13677.1293837314      1.96e-06  
   10  -13677.1293837864      7.56e-07  
   11  -13677.1293837949      2.85e-07  
   12  -13677.1293837963      7.56e-08  
   13  -13677.1293837959      2.19e-08  
   14  -13677.1293837977      4.17e-09  Convergence criterion met
 ---------------------------------------
 SCF time:   CPU 235.05s  wall 61.00s 
 SCF   energy in the final basis set =   -13677.1293837977
 Total energy in the final basis set =   -13677.1293837977

 --------------------------------------------------------------

                    Orbital Energies (a.u.)
 --------------------------------------------------------------

 Alpha MOs
 -- Occupied --
********-482.8579-482.8577-176.3195-165.7233-165.7211-165.7209-101.5843
********-101.5833 -62.5109 -62.5106 -56.3316 -56.3313 -56.3275 -56.3272
-56.3271 -56.3268 -35.8161 -31.3095 -31.3034 -31.3028 -22.9599 -22.9586
-22.9581 -22.9539 -22.9539 -10.2863 -10.2859 -10.2852 -10.2794 -10.2787
-10.2675  -9.4994  -9.4988  -9.4985  -8.7199  -8.7195  -7.2643  -7.2637
 -7.2635  -7.2543  -7.2537  -7.2534  -7.2532  -7.2526  -7.2523  -6.5521
 -6.5518  -6.5384  -6.5380  -6.5373  -6.5368  -6.3658  -4.7788  -4.7637
 -4.7625  -2.6629  -2.6626  -2.6592  -2.6588  -2.6584  -2.6580  -2.6474
 -2.6474  -2.6470  -2.6469  -2.0448  -2.0402  -2.0392  -2.0262  -2.0260
 -0.9717  -0.9277  -0.9047  -0.8709  -0.8456  -0.8188  -0.7741  -0.7439
 -0.6896  -0.6359  -0.6187  -0.5646  -0.5291  -0.4893  -0.4756  -0.4653
 -0.4545  -0.4259  -0.4139  -0.4002  -0.3978  -0.3621  -0.3594  -0.3585
 -0.3485  -0.3443  -0.3216  -0.3201  -0.3050  -0.3039  -0.2688  -0.2647
 -0.2629
 -- Virtual --
 -0.0899  -0.0688  -0.0659  -0.0397  -0.0274  -0.0054   0.0046   0.0157
  0.0188   0.0268   0.0313   0.0410   0.0452   0.0542   0.0654   0.0667
  0.0675   0.0694   0.0744   0.0771   0.0829   0.0871   0.0940   0.0997
  0.1008   0.1030   0.1119   0.1122   0.1339   0.1383   0.1408   0.1442
  0.1497   0.1505   0.1651   0.1668   0.1723   0.1765   0.1822   0.1885
  0.1961   0.2060   0.2112   0.2182   0.2226   0.2250   0.2284   0.2368
  0.2473   0.2507   0.2561   0.2692   0.2761   0.2809   0.2843   0.2873
  0.3037   0.3411   0.3726   0.3799   0.3872   0.3891   0.3958   0.4016
  0.4217   0.4301   0.4327   0.4370   0.4415   0.4479   0.4531   0.4553
  0.4665   0.4733   0.4788   0.4949   0.4974   0.5051   0.5152   0.5218
  0.5342   0.5370   0.5413   0.5495   0.5522   0.5597   0.5744   0.5777
  0.5804   0.6046   0.6072   0.6213   0.6278   0.6396   0.6601   0.6937
  0.7174   0.7194   0.7255   0.7306   0.7647   0.7791   0.7819   0.8107
  0.8165   0.8240   0.8290   0.8308   0.8346   0.8455   0.8512   0.8548
  0.8565   0.8661   0.8782   0.8879   0.9079   0.9263   0.9334   0.9436
  0.9460   0.9618   0.9759   1.0060   1.0333   1.0403   1.0665   1.1039
  1.1284   1.1608   1.1762   1.2097   1.2194   1.2437   1.2585   1.2633
  1.2717   1.2784   1.2908   1.3592   1.3686   1.4260   1.4402   1.4706
  1.4736   1.4968   1.5728   1.6018   1.6443   1.7287   1.7444   1.7568
  1.7774   1.8219   1.8330   1.8464   1.8485   1.9188   2.0031   2.0249
  2.0415   2.0742   2.1207   2.1454   2.1722   2.2290   2.2312   2.2401
  2.2506   2.2613   2.2655   2.2817   2.2851   2.3239   2.3491   2.3964
  2.4243   2.4529   2.4848   2.5465   2.5757   2.5763   2.6137   2.7175
  2.7279   2.8290   2.8360   2.8731   2.9511   3.0477   3.0762   3.0829
  3.1050   3.1919   3.2225   3.4193   3.4750   3.6698   3.8322   3.8720
  3.9539   3.9864   3.9927   4.0045   4.0157   4.0517   4.0669   4.0787
  4.0909   4.1425   4.2316   4.2646   4.2863   4.3999   4.4062   4.5345
  4.8112   6.0282   6.1246   6.1695   6.7168   6.7878   7.5448   7.5626
  7.6643   7.6788   7.7377   7.7495   9.7301   9.7894   9.8100  23.1864
 23.7799  23.7858  23.9360  23.9495  24.0225  25.7776  25.8129  25.8653
 26.1306  26.1463  26.2330  26.5150  26.6405  26.8113  27.9344  28.3619
 28.4297  28.4381  28.5271  28.5556  28.5572  28.6230  28.7314  47.9750
 48.0340 127.8988 127.9561 127.9800 151.7171 215.7172 215.7854 215.8097
289.7414 289.7590 289.8616 289.8772 289.9638 289.97381020.78531020.8593
********
 --------------------------------------------------------------

          Ground-State Mulliken Net Atomic Charges

     Atom                 Charge (a.u.)
  ----------------------------------------
      1 C                    -0.047779
      2 C                     0.023883
      3 C                    -0.661637
      4 C                     0.114914
      5 C                    -0.205367
      6 C                    -0.658797
      7 Cl                    0.606520
      8 Cl                    0.584129
      9 Br                   -0.197152
     10 Cl                    0.563930
     11 I                     0.108435
     12 Br                   -0.231078
  ----------------------------------------
  Sum of atomic charges =     0.000000

 -----------------------------------------------------------------
                    Cartesian Multipole Moments
 -----------------------------------------------------------------
    Charge (ESU x 10^10)
                 0.0000
    Dipole Moment (Debye)
         X       0.3854      Y      -0.0000      Z      -0.2450
       Tot       0.4567
    Quadrupole Moments (Debye-Ang)
        XX    -132.8050     XY       0.0000     YY    -137.4005
        XZ      -1.8069     YZ       0.0000     ZZ    -132.3083
    Octopole Moments (Debye-Ang^2)
       XXX    -622.2489    XXY       0.0000    XYY    -218.5444
       YYY      -0.0000    XXZ     -77.0625    XYZ       0.0000
       YYZ     -65.5296    XZZ    -207.9159    YZZ      -0.0000
       ZZZ    -190.4250
    Hexadecapole Moments (Debye-Ang^3)
      XXXX   -5191.2025   XXXY       0.0000   XXYY    -957.3727
      XYYY       0.0000   YYYY    -168.3947   XXXZ    -136.8242
      XXYZ       0.0000   XYYZ     -18.9478   YYYZ       0.0000
      XXZZ   -1501.5005   XYZZ      -0.0000   YYZZ    -696.4843
      XZZZ     -60.8640   YZZZ      -0.0000   ZZZZ   -3683.9966
 -----------------------------------------------------------------
 Calculating analytic gradient of the SCF energy
 Gradient of SCF Energy
            1           2           3           4           5           6
    1   0.0000093  -0.0007926  -0.0006428   0.0021754   0.0008051  -0.0005914
    2  -0.0000000  -0.0000000   0.0000000  -0.0000000   0.0000000   0.0000000
    3   0.0027314  -0.0015370  -0.0034286   0.0000481   0.0007623   0.0005273
            7           8           9          10          11          12
    1   0.0085019   0.0077261   0.0002326  -0.0067888  -0.0155025   0.0048677
    2  -0.0000000  -0.0000000  -0.0000000   0.0000000  -0.0000000   0.0000000
    3   0.0027665  -0.0026465  -0.0043260  -0.0070115   0.0069971   0.0051169
 Max gradient component =       1.550E-02
 RMS gradient           =       4.180E-03
 Gradient time:  CPU 77.25 s  wall 19.41 s
 Geometry Optimization Parameters
   NAtoms,    NIC,     NZ,  NCons,   NDum,   NFix, NCnnct, MaxDiis
       12      78      12       0       0       0       0       0


** GEOMETRY OPTIMIZATION IN DELOCALIZED INTERNAL COORDINATES **
   Searching for a Minimum

   Optimization Cycle:   1

                       Coordinates (Angstroms)
     ATOM                X               Y               Z
      1  C         0.0000000000    0.0000000000    0.0000000000
      2  C         0.0000000000    0.0000000000    1.3948300000
      3  C         1.2079582140    0.0000000000    2.0922450000
      4  C         2.4159164279    0.0000000000    1.3948300000
      5  C         2.4159164279    0.0000000000    0.0000000000
      6  C         1.2079582140    0.0000000000   -0.6974150000
      7  Cl       -1.4903431174    0.0000000000   -0.8604500000
      8  Cl       -1.4903431174    0.0000000000    2.2552800000
      9  Br        1.2079582140    0.0000000000    3.9829250000
     10  Cl        3.9062595453    0.0000000000    2.2552800000
     11  I         4.2162619988    0.0000000000   -1.0394300000
     12  Br        1.2079582140    0.0000000000   -2.5880950000
   Point Group: c1    Number of degrees of freedom:    30


   Energy is -13677.129383798


 Attempting to generate delocalized internal coordinates
 Initial Hessian constructed with Jon Baker's OPTIMIZE code

 21 Hessian modes will be used to form the next step
  Hessian Eigenvalues:
     0.124424    0.201019    0.201019    0.250000    0.250000    0.250000
     0.250000    0.250000    0.250000    0.250000    0.250000    0.250000
     0.334879    0.334879    0.334879    0.426727    0.426727    0.464882
     0.464882    0.464882    0.464882

 Minimum search - taking simple RFO step
 Searching for Lamda that Minimizes Along All modes
 Value Taken    Lamda =  -0.00550337
 Step Taken.  Stepsize is  0.164817

                             Maximum     Tolerance    Cnvgd?
         Gradient           0.030614      0.000300      NO
         Displacement       0.095379      0.001200      NO
         Energy change     *********      0.000001      NO


 New Cartesian Coordinates Obtained by Inverse Iteration

 Displacement from previous Coordinates is:  0.269449
 ----------------------------------------------------------------
             Standard Nuclear Orientation (Angstroms)
    I     Atom           X                Y                Z
 ----------------------------------------------------------------
    1      C      -0.0035894453     0.0000000000    -0.0033213917
    2      C      -0.0057995524     0.0000000000     1.3975741919
    3      C       1.2084308452     0.0000000000     2.0971785083
    4      C       2.4252878806     0.0000000000     1.3969196310
    5      C       2.4394955438     0.0000000000    -0.0130326771
    6      C       1.2108749524     0.0000000000    -0.7077471039
    7      Cl     -1.5157735398     0.0000000000    -0.8528988263
    8      Cl     -1.5160709989     0.0000000000     2.2482296069
    9      Br      1.2041816155     0.0000000000     3.9989374327
   10      Cl      3.9078402650     0.0000000000     2.2991188312
   11      I       4.3143329751     0.0000000000    -1.0608806120
   12      Br      1.1362904799     0.0000000000    -2.6100775911
 ----------------------------------------------------------------
 Nuclear Repulsion Energy =        2598.94010790 hartrees
 There are      105 alpha and      105 beta electrons
 Applying Cartesian multipole field
    Component          Value
    ---------          -----
     (2,0,0)        1.00000E-11
     (0,2,0)        2.00000E-11
     (0,0,2)       -3.00000E-11
 Nucleus-field energy     =    -0.0000000638 hartrees
 Requested basis set is 6-311++G(d,p)
 There are 137 shells and 380 basis functions
 A cutoff of  1.0D-11 yielded   6116 shell pairs
 There are     53107 function pairs (     58427 Cartesian)
 Smallest overlap matrix eigenvalue = 3.63E-07

 Q-Chem warning in module stvman/mkSTV.C, line 318:

 Overlap eigenvalue is smaller than square root of threshold
 Use THRESH >= 12 to get rid of this warning

 Linear dependence detected in AO basis
 Tighter screening thresholds may be required for diffuse basis sets
 Use S2THRESH > 14 and THRESH = 14 in case of SCF convergence issues
 Number of orthogonalized atomic orbitals = 378
 Maximum deviation from orthogonality = 1.671E-10
 Guess MOs from SCF MO coefficient file

 -----------------------------------------------------------------------
  General SCF calculation program by
  Eric Jon Sundstrom, Paul Horn, Yuezhi Mao, Dmitri Zuev, Alec White,
  David Stuck, Shaama M.S., Shane Yost, Joonho Lee, David Small,
  Daniel Levine, Susi Lehtola, Hugh Burton, Evgeny Epifanovsky,
  Bang C. Huynh
 -----------------------------------------------------------------------
 Exchange:     0.2000 Hartree-Fock + 0.0800 Slater + 0.7200 B88
 Correlation:  0.1900 VWN1RPA + 0.8100 LYP
 Using SG-1 standard quadrature grid
 using 4 threads for integral computing
 -------------------------------------------------------
 OpenMP Integral computing Module                
 Release: version 2.0, May 2017, Q-Chem Inc. Pleasanton 
 -------------------------------------------------------
 A restricted SCF calculation will be
 performed using DIIS
 SCF converges when DIIS error is below 1.0e-08
 ---------------------------------------
  Cycle       Energy         DIIS error
 ---------------------------------------
    1  -13677.1280849212      4.93e-04  
    2  -13677.1299740495      2.45e-04  
    3  -13677.1283963734      3.75e-04  
    4  -13677.1311221097      3.25e-05  
    5  -13677.1311382229      1.31e-05  
    6  -13677.1311410693      4.23e-06  
    7  -13677.1311413287      1.76e-06  
    8  -13677.1311413806      4.31e-07  
    9  -13677.1311413839      1.37e-07  
   10  -13677.1311413840      7.25e-08  
   11  -13677.1311413840      1.90e-08  
   12  -13677.1311413844      4.01e-09  Convergence criterion met
 ---------------------------------------
 SCF time:   CPU 203.56s  wall 54.00s 
 SCF   energy in the final basis set =   -13677.1311413844
 Total energy in the final basis set =   -13677.1311413844

 --------------------------------------------------------------

                    Orbital Energies (a.u.)
 --------------------------------------------------------------

 Alpha MOs
 -- Occupied --
********-482.8584-482.8583-176.3222-165.7262-165.7239-165.7237-101.5851
********-101.5839 -62.5112 -62.5112 -56.3320 -56.3319 -56.3278 -56.3278
-56.3274 -56.3274 -35.8186 -31.3122 -31.3058 -31.3053 -22.9626 -22.9612
-22.9608 -22.9563 -22.9563 -10.2910 -10.2897 -10.2885 -10.2848 -10.2822
-10.2759  -9.4999  -9.4990  -9.4988  -8.7200  -8.7200  -7.2649  -7.2640
 -7.2638  -7.2548  -7.2539  -7.2537  -7.2537  -7.2529  -7.2526  -6.5525
 -6.5523  -6.5385  -6.5384  -6.5374  -6.5373  -6.3679  -4.7811  -4.7654
 -4.7644  -2.6632  -2.6631  -2.6594  -2.6593  -2.6586  -2.6585  -2.6474
 -2.6474  -2.6474  -2.6473  -2.0465  -2.0421  -2.0413  -2.0278  -2.0276
 -0.9669  -0.9235  -0.9006  -0.8668  -0.8431  -0.8166  -0.7709  -0.7431
 -0.6848  -0.6339  -0.6205  -0.5600  -0.5272  -0.4880  -0.4718  -0.4638
 -0.4530  -0.4241  -0.4114  -0.3980  -0.3947  -0.3630  -0.3585  -0.3577
 -0.3474  -0.3438  -0.3213  -0.3158  -0.3054  -0.3033  -0.2703  -0.2697
 -0.2652
 -- Virtual --
 -0.0990  -0.0720  -0.0684  -0.0467  -0.0343  -0.0057  -0.0006   0.0126
  0.0177   0.0256   0.0299   0.0413   0.0446   0.0540   0.0650   0.0658
  0.0659   0.0684   0.0733   0.0742   0.0829   0.0859   0.0938   0.0993
  0.0994   0.1015   0.1112   0.1125   0.1327   0.1380   0.1398   0.1442
  0.1493   0.1510   0.1647   0.1681   0.1689   0.1753   0.1806   0.1817
  0.1954   0.2036   0.2096   0.2144   0.2195   0.2243   0.2262   0.2353
  0.2466   0.2520   0.2559   0.2688   0.2747   0.2777   0.2806   0.2874
  0.2978   0.3385   0.3740   0.3828   0.3862   0.3884   0.3987   0.3993
  0.4201   0.4243   0.4316   0.4330   0.4414   0.4452   0.4495   0.4599
  0.4669   0.4727   0.4758   0.4859   0.4963   0.5051   0.5108   0.5169
  0.5323   0.5350   0.5377   0.5471   0.5481   0.5612   0.5680   0.5739
  0.5761   0.6021   0.6025   0.6080   0.6183   0.6397   0.6574   0.6788
  0.7126   0.7166   0.7194   0.7271   0.7585   0.7708   0.7841   0.8122
  0.8140   0.8248   0.8299   0.8308   0.8346   0.8437   0.8488   0.8501
  0.8551   0.8616   0.8781   0.8849   0.9070   0.9225   0.9328   0.9395
  0.9405   0.9567   0.9680   0.9964   1.0284   1.0322   1.0574   1.0948
  1.1233   1.1580   1.1751   1.2038   1.2098   1.2378   1.2528   1.2570
  1.2652   1.2715   1.2838   1.3474   1.3601   1.4271   1.4354   1.4557
  1.4654   1.4703   1.5653   1.5896   1.6332   1.7215   1.7355   1.7455
  1.7664   1.8124   1.8245   1.8359   1.8416   1.9086   2.0018   2.0219
  2.0306   2.0628   2.1171   2.1337   2.1643   2.2209   2.2267   2.2286
  2.2445   2.2492   2.2553   2.2665   2.2827   2.3107   2.3336   2.3908
  2.4161   2.4446   2.4745   2.5385   2.5665   2.5709   2.6039   2.7142
  2.7228   2.8255   2.8303   2.8556   2.9462   3.0364   3.0503   3.0680
  3.0900   3.1719   3.2029   3.4049   3.4573   3.6433   3.8175   3.8582
  3.9539   3.9843   3.9913   4.0089   4.0095   4.0411   4.0636   4.0761
  4.0852   4.1327   4.2208   4.2568   4.2763   4.3994   4.4025   4.5006
  4.7864   6.0214   6.1124   6.1459   6.7092   6.7819   7.5440   7.5608
  7.6609   7.6763   7.7312   7.7410   9.7207   9.7815   9.8058  23.1845
 23.7529  23.7593  23.8980  23.9097  23.9772  25.7764  25.8105  25.8621
 26.1241  26.1431  26.2121  26.5056  26.6126  26.7872  27.9107  28.3554
 28.4149  28.4271  28.5244  28.5507  28.5515  28.6129  28.7203  47.9702
 48.0295 127.8929 127.9471 127.9666 151.6957 215.7069 215.7765 215.8052
289.7400 289.7567 289.8576 289.8732 289.9573 289.96531020.77951020.8538
********
 --------------------------------------------------------------

          Ground-State Mulliken Net Atomic Charges

     Atom                 Charge (a.u.)
  ----------------------------------------
      1 C                    -0.125060
      2 C                    -0.056614
      3 C                    -0.696233
      4 C                     0.058359
      5 C                     0.025146
      6 C                    -0.660316
      7 Cl                    0.605342
      8 Cl                    0.588102
      9 Br                   -0.197443
     10 Cl                    0.571074
     11 I                     0.114423
     12 Br                   -0.226779
  ----------------------------------------
  Sum of atomic charges =     0.000000

 -----------------------------------------------------------------
                    Cartesian Multipole Moments
 -----------------------------------------------------------------
    Charge (ESU x 10^10)
                -0.0000
    Dipole Moment (Debye)
         X       0.3895      Y       0.0000      Z      -0.2197
       Tot       0.4471
    Quadrupole Moments (Debye-Ang)
        XX    -132.3659     XY       0.0000     YY    -137.7665
        XZ      -1.6666     YZ       0.0000     ZZ    -132.4160
    Octopole Moments (Debye-Ang^2)
       XXX    -621.2285    XXY       0.0000    XYY    -220.1962
       YYY       0.0000    XXZ     -77.6770    XYZ      -0.0000
       YYZ     -65.3229    XZZ    -209.5893    YZZ       0.0000
       ZZZ    -188.6736
    Hexadecapole Moments (Debye-Ang^3)
      XXXX   -5295.0166   XXXY       0.0000   XXYY    -983.3141
      XYYY       0.0000   YYYY    -169.2534   XXXZ    -145.7775
      XXYZ      -0.0000   XYYZ     -17.9043   YYYZ       0.0000
      XXZZ   -1532.8386   XYZZ       0.0000   YYZZ    -705.3359
      XZZZ     -49.6003   YZZZ       0.0000   ZZZZ   -3726.4903
 -----------------------------------------------------------------
 Calculating analytic gradient of the SCF energy
 Gradient of SCF Energy
            1           2           3           4           5           6
    1  -0.0019396  -0.0019056   0.0002488   0.0015262   0.0037199  -0.0040914
    2   0.0000000   0.0000000  -0.0000000  -0.0000000   0.0000000  -0.0000000
    3   0.0001176  -0.0001752  -0.0002152   0.0045015  -0.0009623  -0.0016316
            7           8           9          10          11          12
    1   0.0017611   0.0005690   0.0009616  -0.0024389   0.0052139  -0.0036250
    2  -0.0000000   0.0000000   0.0000000   0.0000000  -0.0000000   0.0000000
    3   0.0004383  -0.0014579   0.0007203   0.0005475  -0.0008777  -0.0010054
 Max gradient component =       5.214E-03
 RMS gradient           =       1.825E-03
 Gradient time:  CPU 75.56 s  wall 18.99 s
 Geometry Optimization Parameters
   NAtoms,    NIC,     NZ,  NCons,   NDum,   NFix, NCnnct, MaxDiis
       12      78      12       0       0       0       0       0

 Cartesian Hessian Update
 Hessian updated using BFGS update


** GEOMETRY OPTIMIZATION IN DELOCALIZED INTERNAL COORDINATES **
   Searching for a Minimum

   Optimization Cycle:   2

                       Coordinates (Angstroms)
     ATOM                X               Y               Z
      1  C        -0.0035894453    0.0000000000   -0.0033213917
      2  C        -0.0057995524    0.0000000000    1.3975741919
      3  C         1.2084308452    0.0000000000    2.0971785083
      4  C         2.4252878806    0.0000000000    1.3969196310
      5  C         2.4394955438    0.0000000000   -0.0130326771
      6  C         1.2108749524    0.0000000000   -0.7077471039
      7  Cl       -1.5157735398    0.0000000000   -0.8528988263
      8  Cl       -1.5160709989    0.0000000000    2.2482296069
      9  Br        1.2041816155    0.0000000000    3.9989374327
     10  Cl        3.9078402650    0.0000000000    2.2991188312
     11  I         4.3143329751    0.0000000000   -1.0608806120
     12  Br        1.1362904799    0.0000000000   -2.6100775911
   Point Group: c1    Number of degrees of freedom:    30


   Energy is -13677.131141384

 Hessian updated using BFGS update

 11 Hessian modes will be used to form the next step
  Hessian Eigenvalues:
     0.131331    0.200114    0.201043    0.245707    0.300051    0.315371
     0.334919    0.426725    0.435839    0.459502    0.536478

 Minimum search - taking simple RFO step
 Searching for Lamda that Minimizes Along All modes
 Value Taken    Lamda =  -0.00075042
 Step Taken.  Stepsize is  0.044678

                             Maximum     Tolerance    Cnvgd?
         Gradient           0.010922      0.000300      NO
         Displacement       0.024712      0.001200      NO
         Energy change     -0.001758      0.000001      NO


 New Cartesian Coordinates Obtained by Inverse Iteration

 Displacement from previous Coordinates is:  0.107740
 ----------------------------------------------------------------
             Standard Nuclear Orientation (Angstroms)
    I     Atom           X                Y                Z
 ----------------------------------------------------------------
    1      C      -0.0054732915     0.0000000000    -0.0041570070
    2      C      -0.0057157232     0.0000000000     1.3986720007
    3      C       1.2080427257     0.0000000000     2.0989001960
    4      C       2.4246937138     0.0000000000     1.3971152152
    5      C       2.4318232983     0.0000000000    -0.0088643211
    6      C       1.2118648946     0.0000000000    -0.7046930602
    7      Cl     -1.5217753810     0.0000000000    -0.8523644775
    8      Cl     -1.5141210124     0.0000000000     2.2571087122
    9      Br      1.1935490358     0.0000000000     3.9998929489
   10      Cl      3.9190457818     0.0000000000     2.2855982115
   11      I       4.2859697908     0.0000000000    -1.0704680422
   12      Br      1.1775971884     0.0000000000    -2.6067403765
 ----------------------------------------------------------------
 Nuclear Repulsion Energy =        2605.15115775 hartrees
 There are      105 alpha and      105 beta electrons
 Applying Cartesian multipole field
    Component          Value
    ---------          -----
     (2,0,0)        1.00000E-11
     (0,2,0)        2.00000E-11
     (0,0,2)       -3.00000E-11
 Nucleus-field energy     =    -0.0000000642 hartrees
 Requested basis set is 6-311++G(d,p)
 There are 137 shells and 380 basis functions
 A cutoff of  1.0D-11 yielded   6117 shell pairs
 There are     53137 function pairs (     58461 Cartesian)
 Smallest overlap matrix eigenvalue = 3.59E-07

 Q-Chem warning in module stvman/mkSTV.C, line 318:

 Overlap eigenvalue is smaller than square root of threshold
 Use THRESH >= 12 to get rid of this warning

 Linear dependence detected in AO basis
 Tighter screening thresholds may be required for diffuse basis sets
 Use S2THRESH > 14 and THRESH = 14 in case of SCF convergence issues
 Number of orthogonalized atomic orbitals = 378
 Maximum deviation from orthogonality = 1.608E-10
 Guess MOs from SCF MO coefficient file

 -----------------------------------------------------------------------
  General SCF calculation program by
  Eric Jon Sundstrom, Paul Horn, Yuezhi Mao, Dmitri Zuev, Alec White,
  David Stuck, Shaama M.S., Shane Yost, Joonho Lee, David Small,
  Daniel Levine, Susi Lehtola, Hugh Burton, Evgeny Epifanovsky,
  Bang C. Huynh
 -----------------------------------------------------------------------
 Exchange:     0.2000 Hartree-Fock + 0.0800 Slater + 0.7200 B88
 Correlation:  0.1900 VWN1RPA + 0.8100 LYP
 Using SG-1 standard quadrature grid
 using 4 threads for integral computing
 -------------------------------------------------------
 OpenMP Integral computing Module                
 Release: version 2.0, May 2017, Q-Chem Inc. Pleasanton 
 -------------------------------------------------------
 A restricted SCF calculation will be
 performed using DIIS
 SCF converges when DIIS error is below 1.0e-08
 ---------------------------------------
  Cycle       Energy         DIIS error
 ---------------------------------------
    1  -13677.1310260023      1.70e-04  
    2  -13677.1313963108      6.55e-05  
    3  -13677.1312422635      1.11e-04  
    4  -13677.1314736052      1.32e-05  
    5  -13677.1314767377      4.08e-06  
    6  -13677.1314770074      1.08e-06  
    7  -13677.1314770252      3.89e-07  
    8  -13677.1314770275      1.73e-07  
    9  -13677.1314770277      3.41e-08  
   10  -13677.1314770282      1.01e-08  
   11  -13677.1314770283      5.54e-09  Convergence criterion met
 ---------------------------------------
 SCF time:   CPU 184.26s  wall 49.00s 
 SCF   energy in the final basis set =   -13677.1314770283
 Total energy in the final basis set =   -13677.1314770283

 --------------------------------------------------------------

                    Orbital Energies (a.u.)
 --------------------------------------------------------------

 Alpha MOs
 -- Occupied --
********-482.8585-482.8585-176.3216-165.7255-165.7232-165.7230-101.5851
********-101.5842 -62.5113 -62.5113 -56.3321 -56.3321 -56.3279 -56.3279
-56.3275 -56.3275 -35.8180 -31.3116 -31.3052 -31.3047 -22.9620 -22.9606
-22.9602 -22.9557 -22.9557 -10.2909 -10.2900 -10.2892 -10.2841 -10.2825
-10.2742  -9.4998  -9.4990  -9.4990  -8.7202  -8.7202  -7.2649  -7.2641
 -7.2640  -7.2547  -7.2539  -7.2539  -7.2536  -7.2529  -7.2528  -6.5526
 -6.5525  -6.5386  -6.5386  -6.5376  -6.5375  -6.3674  -4.7805  -4.7650
 -4.7639  -2.6633  -2.6632  -2.6595  -2.6595  -2.6587  -2.6587  -2.6477
 -2.6476  -2.6475  -2.6475  -2.0460  -2.0417  -2.0408  -2.0274  -2.0272
 -0.9667  -0.9227  -0.9005  -0.8676  -0.8435  -0.8169  -0.7716  -0.7436
 -0.6856  -0.6347  -0.6199  -0.5606  -0.5272  -0.4878  -0.4719  -0.4637
 -0.4534  -0.4245  -0.4109  -0.3978  -0.3952  -0.3627  -0.3582  -0.3580
 -0.3476  -0.3439  -0.3213  -0.3186  -0.3052  -0.3035  -0.2698  -0.2686
 -0.2653
 -- Virtual --
 -0.0983  -0.0713  -0.0689  -0.0460  -0.0335  -0.0058  -0.0005   0.0120
  0.0172   0.0253   0.0297   0.0413   0.0447   0.0540   0.0648   0.0659
  0.0659   0.0683   0.0734   0.0742   0.0828   0.0857   0.0933   0.0991
  0.0995   0.1015   0.1113   0.1122   0.1328   0.1376   0.1394   0.1440
  0.1492   0.1508   0.1640   0.1674   0.1699   0.1759   0.1810   0.1840
  0.1947   0.2044   0.2104   0.2146   0.2197   0.2244   0.2258   0.2362
  0.2465   0.2510   0.2559   0.2690   0.2751   0.2790   0.2806   0.2875
  0.2986   0.3380   0.3734   0.3812   0.3863   0.3886   0.3980   0.3986
  0.4203   0.4251   0.4322   0.4333   0.4417   0.4445   0.4507   0.4563
  0.4670   0.4730   0.4747   0.4895   0.4962   0.5050   0.5116   0.5179
  0.5328   0.5355   0.5374   0.5477   0.5481   0.5606   0.5692   0.5735
  0.5767   0.6012   0.6028   0.6135   0.6182   0.6386   0.6576   0.6825
  0.7136   0.7159   0.7203   0.7270   0.7601   0.7710   0.7844   0.8126
  0.8146   0.8253   0.8282   0.8313   0.8344   0.8439   0.8496   0.8505
  0.8554   0.8624   0.8773   0.8834   0.9063   0.9214   0.9323   0.9395
  0.9404   0.9562   0.9683   0.9988   1.0278   1.0312   1.0582   1.0960
  1.1210   1.1574   1.1743   1.2044   1.2113   1.2399   1.2511   1.2568
  1.2635   1.2722   1.2825   1.3493   1.3618   1.4252   1.4376   1.4584
  1.4675   1.4749   1.5663   1.5901   1.6310   1.7224   1.7354   1.7464
  1.7674   1.8130   1.8245   1.8379   1.8415   1.9090   2.0017   2.0219
  2.0314   2.0627   2.1175   2.1347   2.1627   2.2219   2.2283   2.2293
  2.2465   2.2492   2.2557   2.2672   2.2826   2.3117   2.3333   2.3899
  2.4158   2.4449   2.4738   2.5373   2.5667   2.5713   2.6038   2.7140
  2.7232   2.8253   2.8308   2.8574   2.9459   3.0375   3.0529   3.0680
  3.0896   3.1729   3.2033   3.4044   3.4597   3.6452   3.8201   3.8575
  3.9537   3.9847   3.9915   4.0067   4.0099   4.0442   4.0637   4.0754
  4.0859   4.1338   4.2219   4.2575   4.2786   4.3988   4.4028   4.5066
  4.7899   6.0228   6.1143   6.1491   6.7102   6.7821   7.5439   7.5609
  7.6611   7.6756   7.7317   7.7417   9.7206   9.7806   9.8040  23.1833
 23.7577  23.7603  23.9007  23.9166  23.9823  25.7756  25.8099  25.8618
 26.1190  26.1409  26.2126  26.5046  26.6133  26.7858  27.9149  28.3568
 28.4176  28.4285  28.5250  28.5519  28.5522  28.6149  28.7221  47.9703
 48.0295 127.8941 127.9486 127.9688 151.6996 215.7069 215.7754 215.8032
289.7400 289.7568 289.8580 289.8730 289.9576 289.96601020.77971020.8538
********
 --------------------------------------------------------------

          Ground-State Mulliken Net Atomic Charges

     Atom                 Charge (a.u.)
  ----------------------------------------
      1 C                    -0.075448
      2 C                    -0.055594
      3 C                    -0.696068
      4 C                     0.101632
      5 C                    -0.039551
      6 C                    -0.684988
      7 Cl                    0.605341
      8 Cl                    0.588683
      9 Br                   -0.197546
     10 Cl                    0.569219
     11 I                     0.112954
     12 Br                   -0.228635
  ----------------------------------------
  Sum of atomic charges =     0.000000

 -----------------------------------------------------------------
                    Cartesian Multipole Moments
 -----------------------------------------------------------------
    Charge (ESU x 10^10)
                -0.0000
    Dipole Moment (Debye)
         X       0.3886      Y      -0.0000      Z      -0.2404
       Tot       0.4569
    Quadrupole Moments (Debye-Ang)
        XX    -132.5971     XY       0.0000     YY    -137.7385
        XZ      -1.9349     YZ      -0.0000     ZZ    -132.3236
    Octopole Moments (Debye-Ang^2)
       XXX    -622.4574    XXY       0.0000    XYY    -219.8756
       YYY       0.0000    XXZ     -78.0286    XYZ      -0.0000
       YYZ     -65.1765    XZZ    -208.9309    YZZ      -0.0000
       ZZZ    -188.4477
    Hexadecapole Moments (Debye-Ang^3)
      XXXX   -5281.6906   XXXY       0.0000   XXYY    -978.4915
      XYYY       0.0000   YYYY    -169.1793   XXXZ    -135.3609
      XXYZ      -0.0000   XYYZ     -14.7680   YYYZ      -0.0000
      XXZZ   -1527.4182   XYZZ       0.0000   YYZZ    -705.4015
      XZZZ     -46.8533   YZZZ      -0.0000   ZZZZ   -3726.1527
 -----------------------------------------------------------------
 Calculating analytic gradient of the SCF energy
 Gradient of SCF Energy
            1           2           3           4           5           6
    1  -0.0011164  -0.0009750  -0.0005074   0.0012940   0.0004052   0.0001728
    2  -0.0000000  -0.0000000  -0.0000000   0.0000000   0.0000000   0.0000000
    3  -0.0003569   0.0008019  -0.0001216   0.0013852  -0.0009061  -0.0003032
            7           8           9          10          11          12
    1  -0.0004008   0.0002894  -0.0006480  -0.0000948   0.0004978   0.0010831
    2   0.0000000  -0.0000000   0.0000000   0.0000000  -0.0000000   0.0000000
    3   0.0005532  -0.0000313   0.0005974  -0.0002691  -0.0009476  -0.0004019
 Max gradient component =       1.385E-03
 RMS gradient           =       5.732E-04
 Gradient time:  CPU 75.78 s  wall 19.04 s
 Geometry Optimization Parameters
   NAtoms,    NIC,     NZ,  NCons,   NDum,   NFix, NCnnct, MaxDiis
       12      78      12       0       0       0       0       0

 Cartesian Hessian Update
 Hessian updated using BFGS update


** GEOMETRY OPTIMIZATION IN DELOCALIZED INTERNAL COORDINATES **
   Searching for a Minimum

   Optimization Cycle:   3

                       Coordinates (Angstroms)
     ATOM                X               Y               Z
      1  C        -0.0054732915    0.0000000000   -0.0041570070
      2  C        -0.0057157232    0.0000000000    1.3986720007
      3  C         1.2080427257    0.0000000000    2.0989001960
      4  C         2.4246937138    0.0000000000    1.3971152152
      5  C         2.4318232983    0.0000000000   -0.0088643211
      6  C         1.2118648946    0.0000000000   -0.7046930602
      7  Cl       -1.5217753810    0.0000000000   -0.8523644775
      8  Cl       -1.5141210124    0.0000000000    2.2571087122
      9  Br        1.1935490358    0.0000000000    3.9998929489
     10  Cl        3.9190457818    0.0000000000    2.2855982115
     11  I         4.2859697908    0.0000000000   -1.0704680422
     12  Br        1.1775971884    0.0000000000   -2.6067403765
   Point Group: c1    Number of degrees of freedom:    30


   Energy is -13677.131477028

 Hessian updated using BFGS update

 14 Hessian modes will be used to form the next step
  Hessian Eigenvalues:
     0.123637    0.199908    0.201046    0.246627    0.249252    0.310777
     0.334476    0.334875    0.363270    0.426464    0.434350    0.451077
     0.464712    0.547366

 Minimum search - taking simple RFO step
 Searching for Lamda that Minimizes Along All modes
 Value Taken    Lamda =  -0.00008309
 Step Taken.  Stepsize is  0.017859

                             Maximum     Tolerance    Cnvgd?
         Gradient           0.003185      0.000300      NO
         Displacement       0.008800      0.001200      NO
         Energy change     -0.000336      0.000001      NO


 New Cartesian Coordinates Obtained by Inverse Iteration

 Displacement from previous Coordinates is:  0.036775
 ----------------------------------------------------------------
             Standard Nuclear Orientation (Angstroms)
    I     Atom           X                Y                Z
 ----------------------------------------------------------------
    1      C      -0.0036799418     0.0000000000    -0.0041744491
    2      C      -0.0047319416     0.0000000000     1.3980765970
    3      C       1.2086003482     0.0000000000     2.0982092476
    4      C       2.4227643644     0.0000000000     1.3957721892
    5      C       2.4298236108     0.0000000000    -0.0078364931
    6      C       1.2115741576     0.0000000000    -0.7041250391
    7      Cl     -1.5162473626     0.0000000000    -0.8587970242
    8      Cl     -1.5140639952     0.0000000000     2.2555744047
    9      Br      1.2018554701     0.0000000000     3.9975786764
   10      Cl      3.9176040140     0.0000000000     2.2840289882
   11      I       4.2832841087     0.0000000000    -1.0595492260
   12      Br      1.1687181885     0.0000000000    -2.6047578714
 ----------------------------------------------------------------
 Nuclear Repulsion Energy =        2607.42556215 hartrees
 There are      105 alpha and      105 beta electrons
 Applying Cartesian multipole field
    Component          Value
    ---------          -----
     (2,0,0)        1.00000E-11
     (0,2,0)        2.00000E-11
     (0,0,2)       -3.00000E-11
 Nucleus-field energy     =    -0.0000000640 hartrees
 Requested basis set is 6-311++G(d,p)
 There are 137 shells and 380 basis functions
 A cutoff of  1.0D-11 yielded   6122 shell pairs
 There are     53177 function pairs (     58508 Cartesian)
 Smallest overlap matrix eigenvalue = 3.56E-07

 Q-Chem warning in module stvman/mkSTV.C, line 318:

 Overlap eigenvalue is smaller than square root of threshold
 Use THRESH >= 12 to get rid of this warning

 Linear dependence detected in AO basis
 Tighter screening thresholds may be required for diffuse basis sets
 Use S2THRESH > 14 and THRESH = 14 in case of SCF convergence issues
 Number of orthogonalized atomic orbitals = 378
 Maximum deviation from orthogonality = 1.513E-10
 Guess MOs from SCF MO coefficient file

 -----------------------------------------------------------------------
  General SCF calculation program by
  Eric Jon Sundstrom, Paul Horn, Yuezhi Mao, Dmitri Zuev, Alec White,
  David Stuck, Shaama M.S., Shane Yost, Joonho Lee, David Small,
  Daniel Levine, Susi Lehtola, Hugh Burton, Evgeny Epifanovsky,
  Bang C. Huynh
 -----------------------------------------------------------------------
 Exchange:     0.2000 Hartree-Fock + 0.0800 Slater + 0.7200 B88
 Correlation:  0.1900 VWN1RPA + 0.8100 LYP
 Using SG-1 standard quadrature grid
 using 4 threads for integral computing
 -------------------------------------------------------
 OpenMP Integral computing Module                
 Release: version 2.0, May 2017, Q-Chem Inc. Pleasanton 
 -------------------------------------------------------
 A restricted SCF calculation will be
 performed using DIIS
 SCF converges when DIIS error is below 1.0e-08
 ---------------------------------------
  Cycle       Energy         DIIS error
 ---------------------------------------
    1  -13677.1314480602      6.35e-05  
    2  -13677.1314916250      2.46e-05  
    3  -13677.1314693056      4.16e-05  
    4  -13677.1315030350      4.09e-06  
    5  -13677.1315033205      1.58e-06  
    6  -13677.1315033593      6.26e-07  
    7  -13677.1315033656      2.03e-07  
    8  -13677.1315033660      6.09e-08  
    9  -13677.1315033666      2.35e-08  
   10  -13677.1315033661      8.89e-09  Convergence criterion met
 ---------------------------------------
 SCF time:   CPU 168.81s  wall 45.00s 
 SCF   energy in the final basis set =   -13677.1315033661
 Total energy in the final basis set =   -13677.1315033661

 --------------------------------------------------------------

                    Orbital Energies (a.u.)
 --------------------------------------------------------------

 Alpha MOs
 -- Occupied --
********-482.8585-482.8584-176.3215-165.7253-165.7231-165.7229-101.5850
********-101.5840 -62.5114 -62.5113 -56.3322 -56.3320 -56.3280 -56.3279
-56.3276 -56.3275 -35.8179 -31.3115 -31.3051 -31.3045 -22.9618 -22.9604
-22.9601 -22.9556 -22.9556 -10.2904 -10.2899 -10.2888 -10.2837 -10.2822
-10.2736  -9.4997  -9.4989  -9.4989  -8.7202  -8.7202  -7.2648  -7.2639
 -7.2639  -7.2546  -7.2538  -7.2537  -7.2535  -7.2527  -7.2527  -6.5526
 -6.5525  -6.5386  -6.5386  -6.5376  -6.5375  -6.3673  -4.7804  -4.7649
 -4.7639  -2.6633  -2.6632  -2.6596  -2.6594  -2.6587  -2.6587  -2.6476
 -2.6476  -2.6476  -2.6475  -2.0460  -2.0416  -2.0407  -2.0273  -2.0271
 -0.9672  -0.9229  -0.9008  -0.8676  -0.8437  -0.8173  -0.7720  -0.7439
 -0.6860  -0.6349  -0.6201  -0.5611  -0.5273  -0.4877  -0.4724  -0.4638
 -0.4537  -0.4245  -0.4111  -0.3981  -0.3954  -0.3626  -0.3583  -0.3580
 -0.3478  -0.3440  -0.3215  -0.3178  -0.3055  -0.3036  -0.2700  -0.2685
 -0.2651
 -- Virtual --
 -0.0977  -0.0712  -0.0685  -0.0454  -0.0332  -0.0059  -0.0002   0.0122
  0.0173   0.0254   0.0298   0.0412   0.0447   0.0540   0.0650   0.0658
  0.0663   0.0683   0.0735   0.0743   0.0828   0.0857   0.0934   0.0992
  0.0994   0.1016   0.1113   0.1122   0.1329   0.1377   0.1395   0.1440
  0.1492   0.1508   0.1645   0.1674   0.1700   0.1757   0.1814   0.1838
  0.1950   0.2044   0.2103   0.2150   0.2200   0.2245   0.2263   0.2360
  0.2466   0.2514   0.2560   0.2691   0.2751   0.2795   0.2805   0.2877
  0.2989   0.3385   0.3735   0.3817   0.3862   0.3887   0.3981   0.3995
  0.4205   0.4255   0.4321   0.4334   0.4415   0.4447   0.4512   0.4569
  0.4669   0.4732   0.4758   0.4895   0.4964   0.5049   0.5123   0.5179
  0.5328   0.5359   0.5374   0.5482   0.5482   0.5605   0.5707   0.5735
  0.5766   0.6017   0.6028   0.6142   0.6185   0.6389   0.6581   0.6836
  0.7138   0.7164   0.7210   0.7274   0.7612   0.7717   0.7844   0.8126
  0.8146   0.8254   0.8289   0.8315   0.8344   0.8436   0.8499   0.8510
  0.8555   0.8632   0.8772   0.8839   0.9065   0.9218   0.9322   0.9394
  0.9406   0.9565   0.9687   0.9998   1.0285   1.0318   1.0586   1.0963
  1.1231   1.1573   1.1746   1.2044   1.2119   1.2399   1.2518   1.2572
  1.2641   1.2723   1.2827   1.3502   1.3624   1.4253   1.4378   1.4602
  1.4684   1.4765   1.5662   1.5908   1.6323   1.7232   1.7361   1.7478
  1.7688   1.8143   1.8253   1.8393   1.8423   1.9101   2.0018   2.0222
  2.0324   2.0640   2.1182   2.1356   2.1640   2.2232   2.2283   2.2298
  2.2487   2.2493   2.2565   2.2691   2.2828   2.3129   2.3352   2.3906
  2.4170   2.4454   2.4751   2.5379   2.5670   2.5719   2.6046   2.7144
  2.7235   2.8258   2.8313   2.8594   2.9470   3.0389   3.0562   3.0692
  3.0903   3.1747   3.2055   3.4068   3.4601   3.6483   3.8214   3.8592
  3.9539   3.9846   3.9915   4.0077   4.0104   4.0440   4.0640   4.0760
  4.0864   4.1350   4.2229   4.2581   4.2791   4.3992   4.4031   4.5089
  4.7928   6.0233   6.1152   6.1509   6.7107   6.7828   7.5439   7.5610
  7.6613   7.6761   7.7325   7.7426   9.7212   9.7809   9.8037  23.1830
 23.7610  23.7639  23.9064  23.9207  23.9882  25.7756  25.8103  25.8622
 26.1218  26.1397  26.2146  26.5052  26.6149  26.7868  27.9164  28.3572
 28.4186  28.4295  28.5252  28.5523  28.5526  28.6156  28.7229  47.9708
 48.0301 127.8945 127.9493 127.9698 151.7010 215.7075 215.7759 215.8028
289.7401 289.7570 289.8582 289.8735 289.9584 289.96691020.78031020.8545
********
 --------------------------------------------------------------

          Ground-State Mulliken Net Atomic Charges

     Atom                 Charge (a.u.)
  ----------------------------------------
      1 C                    -0.086393
      2 C                    -0.033294
      3 C                    -0.696275
      4 C                     0.097988
      5 C                    -0.046572
      6 C                    -0.683529
      7 Cl                    0.605611
      8 Cl                    0.587646
      9 Br                   -0.197789
     10 Cl                    0.568540
     11 I                     0.112738
     12 Br                   -0.228671
  ----------------------------------------
  Sum of atomic charges =     0.000000

 -----------------------------------------------------------------
                    Cartesian Multipole Moments
 -----------------------------------------------------------------
    Charge (ESU x 10^10)
                -0.0000
    Dipole Moment (Debye)
         X       0.3931      Y      -0.0000      Z      -0.2344
       Tot       0.4577
    Quadrupole Moments (Debye-Ang)
        XX    -132.6035     XY      -0.0000     YY    -137.7073
        XZ      -1.8077     YZ      -0.0000     ZZ    -132.3345
    Octopole Moments (Debye-Ang^2)
       XXX    -622.1088    XXY      -0.0000    XYY    -219.7712
       YYY      -0.0000    XXZ     -77.8217    XYZ       0.0000
       YYZ     -65.3448    XZZ    -209.0432    YZZ      -0.0000
       ZZZ    -188.8596
    Hexadecapole Moments (Debye-Ang^3)
      XXXX   -5273.9498   XXXY      -0.0000   XXYY    -977.1896
      XYYY      -0.0000   YYYY    -169.1057   XXXZ    -140.8139
      XXYZ       0.0000   XYYZ     -17.1414   YYYZ      -0.0000
      XXZZ   -1526.0245   XYZZ      -0.0000   YYZZ    -704.0417
      XZZZ     -51.4226   YZZZ      -0.0000   ZZZZ   -3718.8634
 -----------------------------------------------------------------
 Calculating analytic gradient of the SCF energy
 Gradient of SCF Energy
            1           2           3           4           5           6
    1   0.0001049  -0.0002110   0.0001610   0.0002654  -0.0002167   0.0000886
    2   0.0000000  -0.0000000   0.0000000   0.0000000  -0.0000000  -0.0000000
    3  -0.0003933   0.0003416  -0.0003796   0.0002226  -0.0000361   0.0002082
            7           8           9          10          11          12
    1   0.0003586   0.0001112   0.0001396  -0.0002337  -0.0004010  -0.0001669
    2   0.0000000  -0.0000000  -0.0000000  -0.0000000  -0.0000000  -0.0000000
    3  -0.0003016  -0.0000647  -0.0000598  -0.0003977   0.0006535   0.0002069
 Max gradient component =       6.535E-04
 RMS gradient           =       2.265E-04
 Gradient time:  CPU 75.76 s  wall 19.04 s
 Geometry Optimization Parameters
   NAtoms,    NIC,     NZ,  NCons,   NDum,   NFix, NCnnct, MaxDiis
       12      78      12       0       0       0       0       0

 Cartesian Hessian Update
 Hessian updated using BFGS update


** GEOMETRY OPTIMIZATION IN DELOCALIZED INTERNAL COORDINATES **
   Searching for a Minimum

   Optimization Cycle:   4

                       Coordinates (Angstroms)
     ATOM                X               Y               Z
      1  C        -0.0036799418    0.0000000000   -0.0041744491
      2  C        -0.0047319416    0.0000000000    1.3980765970
      3  C         1.2086003482    0.0000000000    2.0982092476
      4  C         2.4227643644    0.0000000000    1.3957721892
      5  C         2.4298236108    0.0000000000   -0.0078364931
      6  C         1.2115741576    0.0000000000   -0.7041250391
      7  Cl       -1.5162473626    0.0000000000   -0.8587970242
      8  Cl       -1.5140639952    0.0000000000    2.2555744047
      9  Br        1.2018554701    0.0000000000    3.9975786764
     10  Cl        3.9176040140    0.0000000000    2.2840289882
     11  I         4.2832841087    0.0000000000   -1.0595492260
     12  Br        1.1687181885    0.0000000000   -2.6047578714
   Point Group: c1    Number of degrees of freedom:    30


   Energy is -13677.131503366

 Hessian updated using BFGS update

 16 Hessian modes will be used to form the next step
  Hessian Eigenvalues:
     0.135165    0.199221    0.201457    0.243144    0.249302    0.268672
     0.307758    0.334311    0.334595    0.393344    0.427063    0.434271
     0.462219    0.464836    0.489405    0.560018

 Minimum search - taking simple RFO step
 Searching for Lamda that Minimizes Along All modes
 Value Taken    Lamda =  -0.00001257
 Step Taken.  Stepsize is  0.006267

                             Maximum     Tolerance    Cnvgd?
         Gradient           0.001172      0.000300      NO
         Displacement       0.003004      0.001200      NO
         Energy change     -0.000026      0.000001      NO


 New Cartesian Coordinates Obtained by Inverse Iteration

 Displacement from previous Coordinates is:  0.013005
 ----------------------------------------------------------------
             Standard Nuclear Orientation (Angstroms)
    I     Atom           X                Y                Z
 ----------------------------------------------------------------
    1      C      -0.0034649488     0.0000000000    -0.0039829070
    2      C      -0.0043320874     0.0000000000     1.3978817356
    3      C       1.2085805823     0.0000000000     2.0983946411
    4      C       2.4230601781     0.0000000000     1.3959335690
    5      C       2.4307495863     0.0000000000    -0.0082793356
    6      C       1.2119392410     0.0000000000    -0.7044738658
    7      Cl     -1.5178287005     0.0000000000    -0.8558341500
    8      Cl     -1.5141902523     0.0000000000     2.2548376284
    9      Br      1.1999745715     0.0000000000     3.9978271891
   10      Cl      3.9168268791     0.0000000000     2.2869800287
   11      I       4.2844761352     0.0000000000    -1.0637821431
   12      Br      1.1697098366     0.0000000000    -2.6055023902
 ----------------------------------------------------------------
 Nuclear Repulsion Energy =        2606.59959739 hartrees
 There are      105 alpha and      105 beta electrons
 Applying Cartesian multipole field
    Component          Value
    ---------          -----
     (2,0,0)        1.00000E-11
     (0,2,0)        2.00000E-11
     (0,0,2)       -3.00000E-11
 Nucleus-field energy     =    -0.0000000641 hartrees
 Requested basis set is 6-311++G(d,p)
 There are 137 shells and 380 basis functions
 A cutoff of  1.0D-11 yielded   6121 shell pairs
 There are     53174 function pairs (     58505 Cartesian)
 Smallest overlap matrix eigenvalue = 3.56E-07

 Q-Chem warning in module stvman/mkSTV.C, line 318:

 Overlap eigenvalue is smaller than square root of threshold
 Use THRESH >= 12 to get rid of this warning

 Linear dependence detected in AO basis
 Tighter screening thresholds may be required for diffuse basis sets
 Use S2THRESH > 14 and THRESH = 14 in case of SCF convergence issues
 Number of orthogonalized atomic orbitals = 378
 Maximum deviation from orthogonality = 2.526E-10
 Guess MOs from SCF MO coefficient file

 -----------------------------------------------------------------------
  General SCF calculation program by
  Eric Jon Sundstrom, Paul Horn, Yuezhi Mao, Dmitri Zuev, Alec White,
  David Stuck, Shaama M.S., Shane Yost, Joonho Lee, David Small,
  Daniel Levine, Susi Lehtola, Hugh Burton, Evgeny Epifanovsky,
  Bang C. Huynh
 -----------------------------------------------------------------------
 Exchange:     0.2000 Hartree-Fock + 0.0800 Slater + 0.7200 B88
 Correlation:  0.1900 VWN1RPA + 0.8100 LYP
 Using SG-1 standard quadrature grid
 using 4 threads for integral computing
 -------------------------------------------------------
 OpenMP Integral computing Module                
 Release: version 2.0, May 2017, Q-Chem Inc. Pleasanton 
 -------------------------------------------------------
 A restricted SCF calculation will be
 performed using DIIS
 SCF converges when DIIS error is below 1.0e-08
 ---------------------------------------
  Cycle       Energy         DIIS error
 ---------------------------------------
    1  -13677.1315015436      2.14e-05  
    2  -13677.1315078392      8.72e-06  
    3  -13677.1315049801      1.49e-05  
    4  -13677.1315092773      1.30e-06  
    5  -13677.1315093084      3.92e-07  
    6  -13677.1315093104      1.92e-07  
    7  -13677.1315093107      6.80e-08  
    8  -13677.1315093106      2.05e-08  
    9  -13677.1315093107      4.82e-09  Convergence criterion met
 ---------------------------------------
 SCF time:   CPU 150.85s  wall 40.00s 
 SCF   energy in the final basis set =   -13677.1315093107
 Total energy in the final basis set =   -13677.1315093107

 --------------------------------------------------------------

                    Orbital Energies (a.u.)
 --------------------------------------------------------------

 Alpha MOs
 -- Occupied --
********-482.8586-482.8584-176.3215-165.7254-165.7232-165.7230-101.5850
********-101.5840 -62.5114 -62.5113 -56.3322 -56.3321 -56.3280 -56.3279
-56.3276 -56.3275 -35.8180 -31.3115 -31.3052 -31.3046 -22.9619 -22.9605
-22.9602 -22.9557 -22.9557 -10.2905 -10.2899 -10.2888 -10.2838 -10.2822
-10.2738  -9.4997  -9.4989  -9.4988  -8.7202  -8.7202  -7.2648  -7.2639
 -7.2638  -7.2546  -7.2538  -7.2537  -7.2535  -7.2527  -7.2527  -6.5526
 -6.5525  -6.5387  -6.5386  -6.5376  -6.5375  -6.3673  -4.7805  -4.7650
 -4.7639  -2.6634  -2.6633  -2.6596  -2.6595  -2.6588  -2.6587  -2.6477
 -2.6476  -2.6476  -2.6475  -2.0460  -2.0416  -2.0407  -2.0273  -2.0272
 -0.9671  -0.9228  -0.9007  -0.8676  -0.8436  -0.8173  -0.7719  -0.7438
 -0.6859  -0.6349  -0.6201  -0.5610  -0.5273  -0.4876  -0.4723  -0.4637
 -0.4537  -0.4245  -0.4110  -0.3980  -0.3953  -0.3627  -0.3582  -0.3580
 -0.3476  -0.3439  -0.3215  -0.3180  -0.3054  -0.3036  -0.2700  -0.2686
 -0.2652
 -- Virtual --
 -0.0979  -0.0712  -0.0686  -0.0456  -0.0333  -0.0059  -0.0004   0.0121
  0.0173   0.0254   0.0297   0.0412   0.0447   0.0540   0.0649   0.0658
  0.0663   0.0683   0.0735   0.0743   0.0828   0.0857   0.0934   0.0992
  0.0994   0.1016   0.1113   0.1123   0.1328   0.1377   0.1395   0.1441
  0.1492   0.1508   0.1644   0.1675   0.1700   0.1757   0.1812   0.1838
  0.1950   0.2044   0.2103   0.2149   0.2199   0.2244   0.2263   0.2360
  0.2466   0.2514   0.2560   0.2690   0.2751   0.2793   0.2806   0.2877
  0.2989   0.3385   0.3736   0.3816   0.3863   0.3887   0.3982   0.3992
  0.4204   0.4253   0.4321   0.4334   0.4416   0.4446   0.4511   0.4570
  0.4669   0.4731   0.4755   0.4893   0.4964   0.5049   0.5121   0.5179
  0.5328   0.5358   0.5374   0.5482   0.5482   0.5605   0.5704   0.5735
  0.5766   0.6018   0.6028   0.6137   0.6184   0.6389   0.6580   0.6831
  0.7138   0.7163   0.7208   0.7273   0.7608   0.7713   0.7845   0.8126
  0.8146   0.8255   0.8287   0.8315   0.8345   0.8439   0.8499   0.8508
  0.8555   0.8630   0.8772   0.8838   0.9066   0.9218   0.9325   0.9394
  0.9406   0.9565   0.9685   0.9995   1.0283   1.0317   1.0585   1.0963
  1.1225   1.1573   1.1746   1.2043   1.2116   1.2399   1.2519   1.2571
  1.2640   1.2724   1.2826   1.3499   1.3622   1.4255   1.4378   1.4596
  1.4681   1.4757   1.5659   1.5907   1.6320   1.7231   1.7359   1.7475
  1.7686   1.8141   1.8252   1.8393   1.8421   1.9100   2.0018   2.0222
  2.0322   2.0637   2.1180   2.1355   2.1636   2.2230   2.2283   2.2297
  2.2484   2.2493   2.2563   2.2689   2.2828   2.3126   2.3348   2.3905
  2.4167   2.4454   2.4750   2.5377   2.5667   2.5718   2.6044   2.7144
  2.7234   2.8257   2.8312   2.8591   2.9469   3.0387   3.0557   3.0688
  3.0901   3.1743   3.2052   3.4065   3.4597   3.6478   3.8211   3.8588
  3.9538   3.9846   3.9915   4.0075   4.0102   4.0439   4.0640   4.0759
  4.0863   4.1345   4.2226   4.2580   4.2789   4.3991   4.4030   4.5080
  4.7923   6.0231   6.1149   6.1502   6.7106   6.7827   7.5439   7.5609
  7.6613   7.6761   7.7323   7.7424   9.7208   9.7807   9.8040  23.1829
 23.7604  23.7634  23.9058  23.9200  23.9872  25.7757  25.8102  25.8620
 26.1210  26.1406  26.2136  26.5050  26.6140  26.7863  27.9159  28.3570
 28.4182  28.4291  28.5251  28.5521  28.5524  28.6153  28.7226  47.9707
 48.0300 127.8943 127.9490 127.9694 151.7004 215.7070 215.7756 215.8031
289.7400 289.7569 289.8581 289.8734 289.9583 289.96671020.78021020.8544
********
 --------------------------------------------------------------

          Ground-State Mulliken Net Atomic Charges

     Atom                 Charge (a.u.)
  ----------------------------------------
      1 C                    -0.083915
      2 C                    -0.041618
      3 C                    -0.699117
      4 C                     0.100939
      5 C                    -0.041614
      6 C                    -0.683218
      7 Cl                    0.605465
      8 Cl                    0.587913
      9 Br                   -0.197692
     10 Cl                    0.568547
     11 I                     0.112903
     12 Br                   -0.228594
  ----------------------------------------
  Sum of atomic charges =     0.000000

 -----------------------------------------------------------------
                    Cartesian Multipole Moments
 -----------------------------------------------------------------
    Charge (ESU x 10^10)
                -0.0000
    Dipole Moment (Debye)
         X       0.3918      Y      -0.0000      Z      -0.2373
       Tot       0.4580
    Quadrupole Moments (Debye-Ang)
        XX    -132.6183     XY       0.0000     YY    -137.7153
        XZ      -1.8451     YZ      -0.0000     ZZ    -132.3159
    Octopole Moments (Debye-Ang^2)
       XXX    -622.2877    XXY       0.0000    XYY    -219.7908
       YYY       0.0000    XXZ     -77.9242    XYZ      -0.0000
       YYZ     -65.2775    XZZ    -208.9281    YZZ      -0.0000
       ZZZ    -188.6436
    Hexadecapole Moments (Debye-Ang^3)
      XXXX   -5276.5360   XXXY       0.0000   XXYY    -977.5452
      XYYY       0.0000   YYYY    -169.1236   XXXZ    -139.7914
      XXYZ      -0.0000   XYYZ     -16.4967   YYYZ      -0.0000
      XXZZ   -1526.2799   XYZZ      -0.0000   YYZZ    -704.4799
      XZZZ     -49.8394   YZZZ      -0.0000   ZZZZ   -3720.9444
 -----------------------------------------------------------------
 Calculating analytic gradient of the SCF energy
 Gradient of SCF Energy
            1           2           3           4           5           6
    1  -0.0000060  -0.0000773   0.0000109   0.0001469  -0.0000870   0.0000393
    2  -0.0000000   0.0000000  -0.0000000   0.0000000   0.0000000  -0.0000000
    3  -0.0000729   0.0000992  -0.0002222   0.0003128  -0.0001557   0.0000964
            7           8           9          10          11          12
    1   0.0000772   0.0000427   0.0000386  -0.0002211  -0.0000174   0.0000531
    2  -0.0000000   0.0000000   0.0000000   0.0000000   0.0000000   0.0000000
    3   0.0000344  -0.0001437  -0.0000119   0.0000633  -0.0000006   0.0000007
 Max gradient component =       3.128E-04
 RMS gradient           =       9.428E-05
 Gradient time:  CPU 75.88 s  wall 19.07 s
 Geometry Optimization Parameters
   NAtoms,    NIC,     NZ,  NCons,   NDum,   NFix, NCnnct, MaxDiis
       12      78      12       0       0       0       0       0

 Cartesian Hessian Update
 Hessian updated using BFGS update


** GEOMETRY OPTIMIZATION IN DELOCALIZED INTERNAL COORDINATES **
   Searching for a Minimum

   Optimization Cycle:   5

                       Coordinates (Angstroms)
     ATOM                X               Y               Z
      1  C        -0.0034649488    0.0000000000   -0.0039829070
      2  C        -0.0043320874    0.0000000000    1.3978817356
      3  C         1.2085805823    0.0000000000    2.0983946411
      4  C         2.4230601781    0.0000000000    1.3959335690
      5  C         2.4307495863    0.0000000000   -0.0082793356
      6  C         1.2119392410    0.0000000000   -0.7044738658
      7  Cl       -1.5178287005    0.0000000000   -0.8558341500
      8  Cl       -1.5141902523    0.0000000000    2.2548376284
      9  Br        1.1999745715    0.0000000000    3.9978271891
     10  Cl        3.9168268791    0.0000000000    2.2869800287
     11  I         4.2844761352    0.0000000000   -1.0637821431
     12  Br        1.1697098366    0.0000000000   -2.6055023902
   Point Group: c1    Number of degrees of freedom:    30


   Energy is -13677.131509311

 Hessian updated using BFGS update

 17 Hessian modes will be used to form the next step
  Hessian Eigenvalues:
     0.128504    0.199222    0.200914    0.234170    0.245836    0.249583
     0.294018    0.310075    0.334071    0.334561    0.396629    0.427373
     0.438847    0.452862    0.463471    0.512787    0.570686

 Minimum search - taking simple RFO step
 Searching for Lamda that Minimizes Along All modes
 Value Taken    Lamda =  -0.00000105
 Step Taken.  Stepsize is  0.001963

                             Maximum     Tolerance    Cnvgd?
         Gradient           0.000292      0.000300     YES
         Displacement       0.000925      0.001200     YES
         Energy change     -0.000006      0.000001      NO


                       Distance Matrix (Angstroms)
             C (  1)   C (  2)   C (  3)   C (  4)   C (  5)   C (  6)
   C (  2)  1.401865
   C (  3)  2.426736  1.400670
   C (  4)  2.801391  2.427393  1.403001
   C (  5)  2.434218  2.811923  2.435523  1.404234
   C (  6)  1.402817  2.428830  2.802871  2.424567  1.403633
   Cl(  7)  1.737512  2.714757  4.020047  4.538839  4.038517  2.733961
   Cl(  8)  2.717455  1.736101  2.727262  4.029846  4.547994  4.023594
   Br(  9)  4.178846  2.865322  1.899452  2.875028  4.190906  4.702316
   Cl( 10)  4.540617  4.020694  2.714804  1.739340  2.734345  4.033015
   I ( 11)  4.416969  4.945065  4.411405  3.084651  2.133164  3.093475
   Br( 12)  2.853812  4.171985  4.704058  4.193134  2.887177  1.901498
             Cl(  7)   Cl(  8)   Br(  9)   Cl( 10)   I ( 11)
   Cl(  8)  3.110674
   Br(  9)  5.562777  3.225632
   Cl( 10)  6.277958  5.431112  3.210652
   I ( 11)  5.806030  6.681150  5.927397  3.370871
   Br( 12)  3.206899  5.552137  6.603399  5.610975  3.475438

 Final energy is   -13677.131509310744     


 ******************************
 **  OPTIMIZATION CONVERGED  **
 ******************************

                       Coordinates (Angstroms)
     ATOM                X               Y               Z
      1  C        -0.0034649488    0.0000000000   -0.0039829070
      2  C        -0.0043320874    0.0000000000    1.3978817356
      3  C         1.2085805823    0.0000000000    2.0983946411
      4  C         2.4230601781    0.0000000000    1.3959335690
      5  C         2.4307495863    0.0000000000   -0.0082793356
      6  C         1.2119392410    0.0000000000   -0.7044738658
      7  Cl       -1.5178287005    0.0000000000   -0.8558341500
      8  Cl       -1.5141902523    0.0000000000    2.2548376284
      9  Br        1.1999745715    0.0000000000    3.9978271891
     10  Cl        3.9168268791    0.0000000000    2.2869800287
     11  I         4.2844761352    0.0000000000   -1.0637821431
     12  Br        1.1697098366    0.0000000000   -2.6055023902

Z-matrix Print:
$molecule
0 1
I 
C  1 2.133164
C  2 1.403633 1 120.607661
C  3 1.402817 2 120.307894 1 -180.000000 0
C  4 1.401865 3 119.992182 2 -0.000000 0
C  5 1.400670 4 119.972971 3 -0.000000 0
C  6 1.403001 5 119.946285 4 -0.000000 0
Cl 5 1.736101 4 119.613548 3 -180.000000 0
Cl 4 1.737512 3 120.684883 2 -180.000000 0
Cl 7 1.739340 6 119.138207 5 -180.000000 0
Br 6 1.899452 5 119.748816 4 -180.000000 0
Br 3 1.901498 2 121.007922 1 -0.000000 0
$end


 --------------------------------------------------------------

                    Orbital Energies (a.u.)
 --------------------------------------------------------------

 Alpha MOs
 -- Occupied --
********-482.8586-482.8584-176.3215-165.7254-165.7232-165.7230-101.5850
********-101.5840 -62.5114 -62.5113 -56.3322 -56.3321 -56.3280 -56.3279
-56.3276 -56.3275 -35.8180 -31.3115 -31.3052 -31.3046 -22.9619 -22.9605
-22.9602 -22.9557 -22.9557 -10.2905 -10.2899 -10.2888 -10.2838 -10.2822
-10.2738  -9.4997  -9.4989  -9.4988  -8.7202  -8.7202  -7.2648  -7.2639
 -7.2638  -7.2546  -7.2538  -7.2537  -7.2535  -7.2527  -7.2527  -6.5526
 -6.5525  -6.5387  -6.5386  -6.5376  -6.5375  -6.3673  -4.7805  -4.7650
 -4.7639  -2.6634  -2.6633  -2.6596  -2.6595  -2.6588  -2.6587  -2.6477
 -2.6476  -2.6476  -2.6475  -2.0460  -2.0416  -2.0407  -2.0273  -2.0272
 -0.9671  -0.9228  -0.9007  -0.8676  -0.8436  -0.8173  -0.7719  -0.7438
 -0.6859  -0.6349  -0.6201  -0.5610  -0.5273  -0.4876  -0.4723  -0.4637
 -0.4537  -0.4245  -0.4110  -0.3980  -0.3953  -0.3627  -0.3582  -0.3580
 -0.3476  -0.3439  -0.3215  -0.3180  -0.3054  -0.3036  -0.2700  -0.2686
 -0.2652
 -- Virtual --
 -0.0979  -0.0712  -0.0686  -0.0456  -0.0333  -0.0059  -0.0004   0.0121
  0.0173   0.0254   0.0297   0.0412   0.0447   0.0540   0.0649   0.0658
  0.0663   0.0683   0.0735   0.0743   0.0828   0.0857   0.0934   0.0992
  0.0994   0.1016   0.1113   0.1123   0.1328   0.1377   0.1395   0.1441
  0.1492   0.1508   0.1644   0.1675   0.1700   0.1757   0.1812   0.1838
  0.1950   0.2044   0.2103   0.2149   0.2199   0.2244   0.2263   0.2360
  0.2466   0.2514   0.2560   0.2690   0.2751   0.2793   0.2806   0.2877
  0.2989   0.3385   0.3736   0.3816   0.3863   0.3887   0.3982   0.3992
  0.4204   0.4253   0.4321   0.4334   0.4416   0.4446   0.4511   0.4570
  0.4669   0.4731   0.4755   0.4893   0.4964   0.5049   0.5121   0.5179
  0.5328   0.5358   0.5374   0.5482   0.5482   0.5605   0.5704   0.5735
  0.5766   0.6018   0.6028   0.6137   0.6184   0.6389   0.6580   0.6831
  0.7138   0.7163   0.7208   0.7273   0.7608   0.7713   0.7845   0.8126
  0.8146   0.8255   0.8287   0.8315   0.8345   0.8439   0.8499   0.8508
  0.8555   0.8630   0.8772   0.8838   0.9066   0.9218   0.9325   0.9394
  0.9406   0.9565   0.9685   0.9995   1.0283   1.0317   1.0585   1.0963
  1.1225   1.1573   1.1746   1.2043   1.2116   1.2399   1.2519   1.2571
  1.2640   1.2724   1.2826   1.3499   1.3622   1.4255   1.4378   1.4596
  1.4681   1.4757   1.5659   1.5907   1.6320   1.7231   1.7359   1.7475
  1.7686   1.8141   1.8252   1.8393   1.8421   1.9100   2.0018   2.0222
  2.0322   2.0637   2.1180   2.1355   2.1636   2.2230   2.2283   2.2297
  2.2484   2.2493   2.2563   2.2689   2.2828   2.3126   2.3348   2.3905
  2.4167   2.4454   2.4750   2.5377   2.5667   2.5718   2.6044   2.7144
  2.7234   2.8257   2.8312   2.8591   2.9469   3.0387   3.0557   3.0688
  3.0901   3.1743   3.2052   3.4065   3.4597   3.6478   3.8211   3.8588
  3.9538   3.9846   3.9915   4.0075   4.0102   4.0439   4.0640   4.0759
  4.0863   4.1345   4.2226   4.2580   4.2789   4.3991   4.4030   4.5080
  4.7923   6.0231   6.1149   6.1502   6.7106   6.7827   7.5439   7.5609
  7.6613   7.6761   7.7323   7.7424   9.7208   9.7807   9.8040  23.1829
 23.7604  23.7634  23.9058  23.9200  23.9872  25.7757  25.8102  25.8620
 26.1210  26.1406  26.2136  26.5050  26.6140  26.7863  27.9159  28.3570
 28.4182  28.4291  28.5251  28.5521  28.5524  28.6153  28.7226  47.9707
 48.0300 127.8943 127.9490 127.9694 151.7004 215.7070 215.7756 215.8031
289.7400 289.7569 289.8581 289.8734 289.9583 289.96671020.78021020.8544
********
 --------------------------------------------------------------

          Ground-State Mulliken Net Atomic Charges

     Atom                 Charge (a.u.)
  ----------------------------------------
      1 C                    -0.083915
      2 C                    -0.041618
      3 C                    -0.699117
      4 C                     0.100939
      5 C                    -0.041614
      6 C                    -0.683218
      7 Cl                    0.605465
      8 Cl                    0.587913
      9 Br                   -0.197692
     10 Cl                    0.568547
     11 I                     0.112903
     12 Br                   -0.228594
  ----------------------------------------
  Sum of atomic charges =     0.000000

 -----------------------------------------------------------------
                    Cartesian Multipole Moments
 -----------------------------------------------------------------
    Charge (ESU x 10^10)
                -0.0000
    Dipole Moment (Debye)
         X       0.3918      Y      -0.0000      Z      -0.2373
       Tot       0.4580
    Quadrupole Moments (Debye-Ang)
        XX    -132.6183     XY       0.0000     YY    -137.7153
        XZ      -1.8451     YZ      -0.0000     ZZ    -132.3159
    Octopole Moments (Debye-Ang^2)
       XXX    -622.2877    XXY       0.0000    XYY    -219.7908
       YYY       0.0000    XXZ     -77.9242    XYZ      -0.0000
       YYZ     -65.2775    XZZ    -208.9281    YZZ      -0.0000
       ZZZ    -188.6436
    Hexadecapole Moments (Debye-Ang^3)
      XXXX   -5276.5360   XXXY       0.0000   XXYY    -977.5452
      XYYY       0.0000   YYYY    -169.1236   XXXZ    -139.7914
      XXYZ      -0.0000   XYYZ     -16.4967   YYYZ      -0.0000
      XXZZ   -1526.2799   XYZZ      -0.0000   YYZZ    -704.4799
      XZZZ     -49.8394   YZZZ      -0.0000   ZZZZ   -3720.9444
 -----------------------------------------------------------------
Archival summary:
1\1\garfield\OPT\ProcedureUnspecified\BasisUnspecified\1r2l36\taweetha\SunDec100:47:312019SunDec100:47:312019\0\\#,OPT,ProcedureUnspecified,BasisUnspecified,\\0,1\I\C,1,2.13316\C,2,1.40363,1,120.608\C,3,1.40282,2,120.308,1,-180,0\C,4,1.40186,3,119.992,2,-0,0\C,5,1.40067,4,119.973,3,-0,0\C,6,1.403,5,119.946,4,-0,0\Cl,5,1.7361,4,119.614,3,-180,0\Cl,4,1.73751,3,120.685,2,-180,0\Cl,7,1.73934,6,119.138,5,-180,0\Br,6,1.89945,5,119.749,4,-180,0\Br,3,1.9015,2,121.008,1,-0,0\\\@

 Total job time:  346.27s(wall), 1325.92s(cpu) 
 Sun Dec  1 00:47:31 2019

        *************************************************************
        *                                                           *
        *  Thank you very much for using Q-Chem.  Have a nice day.  *
        *                                                           *
        *************************************************************


 
User input: 2 of 2 
 
                  Welcome to Q-Chem
     A Quantum Leap Into The Future Of Chemistry


 Q-Chem 5.2 (devel), Q-Chem, Inc., Pleasanton, CA (2019)

 Yihan Shao,  Zhengting Gan,  E. Epifanovsky,  A. T. B. Gilbert,  M. Wormit,  
 J. Kussmann,  A. W. Lange,  A. Behn,  Jia Deng,  Xintian Feng,  D. Ghosh,  
 M. Goldey,  P. R. Horn,  L. D. Jacobson,  I. Kaliman,  T. Kus,  A. Landau,  
 Jie Liu,  E. I. Proynov,  R. M. Richard,  R. P. Steele,  E. J. Sundstrom,  
 H. L. Woodcock III,  P. M. Zimmerman,  D. Zuev,  B. Albrecht,  E. Alguire,  
 S. A. Baeppler,  D. Barton,  Z. Benda,  Y. A. Bernard,  E. J. Berquist,  
 K. B. Bravaya,  H. Burton,  D. Casanova,  Chun-Min Chang,  Yunqing Chen,  
 A. Chien,  K. D. Closser,  M. P. Coons,  S. Coriani,  S. Dasgupta,  
 A. L. Dempwolff,  M. Diedenhofen,  Hainam Do,  R. G. Edgar,  Po-Tung Fang,  
 S. Faraji,  S. Fatehi,  Qingguo Feng,  K. D. Fenk,  J. Fosso-Tande,  
 J. Gayvert,  Qinghui Ge,  A. Ghysels,  G. Gidofalvi,  J. Gomes,  
 J. Gonthier,  A. Gunina,  D. Hait,  M. W. D. Hanson-Heine,  
 P. H. P. Harbach,  A. W. Hauser,  M. F. Herbst,  J. E. Herr,  
 E. G. Hohenstein,  Z. C. Holden,  Kerwin Hui,  B. C. Huynh,  T.-C. Jagau,  
 Hyunjun Ji,  B. Kaduk,  K. Khistyaev,  Jaehoon Kim,  P. Klunzinger,  K. Koh,  
 D. Kosenkov,  L. Koulias,  T. Kowalczyk,  C. M. Krauter,  A. Kunitsa,  
 Ka Un Lao,  A. Laurent,  K. V. Lawler,  Joonho Lee,  D. Lefrancois,  
 S. Lehtola,  D. S. Levine,  Yi-Pei Li,  You-Sheng Lin,  Fenglai Liu,  
 E. Livshits,  A. Luenser,  P. Manohar,  E. Mansoor,  S. F. Manzer,  
 Shan-Ping Mao,  Yuezhi Mao,  N. Mardirossian,  A. V. Marenich,  
 T. Markovich,  L. A. Martinez-Martinez,  S. A. Maurer,  N. J. Mayhall,  
 S. C. McKenzie,  J.-M. Mewes,  P. Morgante,  A. F. Morrison,  
 J. W. Mullinax,  K. Nanda,  T. S. Nguyen-Beck,  R. Olivares-Amaya,  
 J. A. Parkhill,  Zheng Pei,  T. M. Perrine,  F. Plasser,  P. Pokhilko,  
 S. Prager,  A. Prociuk,  E. Ramos,  D. R. Rehn,  F. Rob,  M. Scheurer,  
 M. Schneider,  N. Sergueev,  S. M. Sharada,  S. Sharma,  D. W. Small,  
 T. Stauch,  T. Stein,  Yu-Chuan Su,  A. J. W. Thom,  A. Tkatchenko,  
 T. Tsuchimochi,  N. M. Tubman,  L. Vogt,  M. L. Vidal,  O. Vydrov,  
 M. A. Watson,  J. Wenzel,  M. de Wergifosse,  T. A. Wesolowski,  A. White,  
 J. Witte,  A. Yamada,  Jun Yang,  K. Yao,  S. Yeganeh,  S. R. Yost,  
 Zhi-Qiang You,  A. Zech,  Igor Ying Zhang,  Xing Zhang,  Yan Zhao,  
 Ying Zhu,  B. R. Brooks,  G. K. L. Chan,  C. J. Cramer,  M. S. Gordon,  
 W. J. Hehre,  A. Klamt,  M. W. Schmidt,  C. D. Sherrill,  D. G. Truhlar,  
 A. Aspuru-Guzik,  R. Baer,  A. T. Bell,  N. A. Besley,  Jeng-Da Chai,  
 A. E. DePrince, III,  R. A. DiStasio Jr.,  A. Dreuw,  B. D. Dunietz,  
 T. R. Furlani,  Chao-Ping Hsu,  Yousung Jung,  Jing Kong,  D. S. Lambrecht,  
 WanZhen Liang,  C. Ochsenfeld,  V. A. Rassolov,  L. V. Slipchenko,  
 J. E. Subotnik,  T. Van Voorhis,  J. M. Herbert,  A. I. Krylov,  
 P. M. W. Gill,  M. Head-Gordon

 Contributors to earlier versions of Q-Chem not listed above: 
 R. D. Adamson,  B. Austin,  J. Baker,  G. J. O. Beran,  K. Brandhorst,  
 S. T. Brown,  E. F. C. Byrd,  A. K. Chakraborty,  C.-L. Cheng,  
 Siu Hung Chien,  D. M. Chipman,  D. L. Crittenden,  H. Dachsel,  
 R. J. Doerksen,  A. D. Dutoi,  L. Fusti-Molnar,  W. A. Goddard III,  
 A. Golubeva-Zadorozhnaya,  S. R. Gwaltney,  G. Hawkins,  A. Heyden,  
 S. Hirata,  G. Kedziora,  F. J. Keil,  C. Kelley,  Jihan Kim,  R. A. King,  
 R. Z. Khaliullin,  P. P. Korambath,  W. Kurlancheek,  A. M. Lee,  M. S. Lee,  
 S. V. Levchenko,  Ching Yeh Lin,  D. Liotard,  R. C. Lochan,  I. Lotan,  
 P. E. Maslen,  N. Nair,  D. P. O'Neill,  D. Neuhauser,  E. Neuscamman,  
 C. M. Oana,  R. Olson,  B. Peters,  R. Peverati,  P. A. Pieniazek,  
 Y. M. Rhee,  J. Ritchie,  M. A. Rohrdanz,  E. Rosta,  N. J. Russ,  
 H. F. Schaefer III,  N. E. Schultz,  N. Shenvi,  A. C. Simmonett,  A. Sodt,  
 D. Stuck,  K. S. Thanthiriwatte,  V. Vanovschi,  Tao Wang,  A. Warshel,  
 C. F. Williams,  Q. Wu,  X. Xu,  W. Zhang

 Please cite Q-Chem as follows:
 Y. Shao et al., Mol. Phys. 113, 184-215 (2015)
 DOI: 10.1080/00268976.2014.952696

 Q-Chem 5.2.1 for Intel X86 EM64T Linux

 Parts of Q-Chem use Armadillo 8.300.2 (Tropical Shenanigans).
 http://arma.sourceforge.net/

 Q-Chem begins on Sun Dec  1 00:47:31 2019  

Host: 
0

     Scratch files written to /scratch/taweetham/qchem1635//
NAlpha2: 210
NElect   210
Mult     1
The previous job contains 0 fragments, simply inherited here

Checking the input file for inconsistencies... 	...done.

--------------------------------------------------------------
User input:
--------------------------------------------------------------

$MOLECULE
READ
$END

$REM
   JOB_TYPE 	FREQUENCY
   BASIS 	6-311++G**
   METHOD	B3LYP	
$END


--------------------------------------------------------------
 ----------------------------------------------------------------
             Standard Nuclear Orientation (Angstroms)
    I     Atom           X                Y                Z
 ----------------------------------------------------------------
    1      C      -0.5194253401    -1.7241246558    -0.0000000000
    2      C      -1.7445236500    -1.0426854734    -0.0000000000
    3      C      -1.7662493779     0.3578156754    -0.0000000000
    4      C      -0.5615671340     1.0769491385    -0.0000000000
    5      C       0.6689025866     0.4003271796     0.0000000000
    6      C       0.6839857426    -1.0032247361     0.0000000000
    7      Cl     -0.5121863598    -3.4616216226    -0.0000000000
    8      Cl     -3.2279149995    -1.9446805865    -0.0000000000
    9      Br     -3.4297916365     1.2746282093    -0.0000000000
   10      Cl     -0.6130705123     2.8155261866    -0.0000000000
   11      I       2.4930840351     1.5061075999     0.0000000000
   12      Br      2.3241839505    -1.9652240144     0.0000000000
 ----------------------------------------------------------------
 Molecular Point Group                 Cs    NOp =  2
 Largest Abelian Subgroup              Cs    NOp =  2
 Nuclear Repulsion Energy =        2606.59959739 hartrees
 There are      105 alpha and      105 beta electrons
 Requested basis set is 6-311++G(d,p)
 There are 137 shells and 380 basis functions

 Total QAlloc Memory Limit   2000 MB
 Mega-Array Size       188 MB
 MEM_STATIC part       192 MB

                       Distance Matrix (Angstroms)
             C (  1)   C (  2)   C (  3)   C (  4)   C (  5)   C (  6)
   C (  2)  1.401865
   C (  3)  2.426736  1.400670
   C (  4)  2.801391  2.427393  1.403001
   C (  5)  2.434218  2.811923  2.435523  1.404234
   C (  6)  1.402817  2.428830  2.802871  2.424567  1.403633
   Cl(  7)  1.737512  2.714757  4.020047  4.538839  4.038517  2.733961
   Cl(  8)  2.717455  1.736101  2.727262  4.029846  4.547994  4.023594
   Br(  9)  4.178846  2.865322  1.899452  2.875028  4.190906  4.702316
   Cl( 10)  4.540617  4.020694  2.714804  1.739340  2.734345  4.033015
   I ( 11)  4.416969  4.945065  4.411405  3.084651  2.133164  3.093475
   Br( 12)  2.853812  4.171985  4.704058  4.193134  2.887177  1.901498
             Cl(  7)   Cl(  8)   Br(  9)   Cl( 10)   I ( 11)
   Cl(  8)  3.110674
   Br(  9)  5.562777  3.225632
   Cl( 10)  6.277958  5.431112  3.210652
   I ( 11)  5.806030  6.681150  5.927397  3.370871
   Br( 12)  3.206899  5.552137  6.603399  5.610975  3.475438

 A cutoff of  1.0D-11 yielded   6121 shell pairs
 There are     53174 function pairs (     58505 Cartesian)
 Smallest overlap matrix eigenvalue = 3.56E-07

 Q-Chem warning in module stvman/mkSTV.C, line 318:

 Overlap eigenvalue is smaller than square root of threshold
 Use THRESH >= 12 to get rid of this warning

 Linear dependence detected in AO basis
 Tighter screening thresholds may be required for diffuse basis sets
 Use S2THRESH > 14 and THRESH = 14 in case of SCF convergence issues
 Number of orthogonalized atomic orbitals = 378
 Maximum deviation from orthogonality = 2.390E-10
 Guess from superposition of atomic densities
 Warning:  Energy on first SCF cycle will be non-variational
 SAD guess density has 210.000000 electrons

 -----------------------------------------------------------------------
  General SCF calculation program by
  Eric Jon Sundstrom, Paul Horn, Yuezhi Mao, Dmitri Zuev, Alec White,
  David Stuck, Shaama M.S., Shane Yost, Joonho Lee, David Small,
  Daniel Levine, Susi Lehtola, Hugh Burton, Evgeny Epifanovsky,
  Bang C. Huynh
 -----------------------------------------------------------------------
 Exchange:     0.2000 Hartree-Fock + 0.0800 Slater + 0.7200 B88
 Correlation:  0.1900 VWN1RPA + 0.8100 LYP
 Using SG-1 standard quadrature grid
 using 4 threads for integral computing
 -------------------------------------------------------
 OpenMP Integral computing Module                
 Release: version 2.0, May 2017, Q-Chem Inc. Pleasanton 
 -------------------------------------------------------
 A restricted SCF calculation will be
 performed using DIIS
 SCF converges when DIIS error is below 1.0e-08
 ---------------------------------------
  Cycle       Energy         DIIS error
 ---------------------------------------
    1  -13679.5658240016      2.94e-02  
    2  -13677.0962999077      1.81e-03  
    3  -13677.0664566042      2.16e-03  
    4  -13677.1182858514      8.10e-04  
    5  -13677.1311382972      1.51e-04  
    6  -13677.1313654387      8.42e-05  
    7  -13677.1314868778      2.40e-05  
    8  -13677.1314964171      4.94e-06  
    9  -13677.1314967477      1.93e-06  
   10  -13677.1314968005      7.75e-07  
   11  -13677.1314968099      2.79e-07  
   12  -13677.1314968115      7.74e-08  
   13  -13677.1314968114      2.22e-08  
   14  -13677.1314968133      3.91e-09  Convergence criterion met
 ---------------------------------------
 SCF time:   CPU 241.12s  wall 63.00s 
 SCF   energy in the final basis set =   -13677.1314968133
 Total energy in the final basis set =   -13677.1314968133

 --------------------------------------------------------------
             Orbital Energies (a.u.) and Symmetries
 --------------------------------------------------------------

 Alpha MOs, Restricted
 -- Occupied --                  
******* -482.86 -482.86 -176.32 -165.73 -165.72 -165.72 -101.58
  1 A'    2 A'    3 A'    4 A'    5 A'    1 A"    6 A'    7 A'                 
-101.58 -101.58  -62.51  -62.51  -56.33  -56.33  -56.33  -56.33
  8 A'    9 A'   10 A'   11 A'   12 A'   13 A'    2 A"    3 A"                 
-56.328 -56.328 -35.818 -31.312 -31.305 -31.305 -22.962 -22.961
 14 A'   15 A'   16 A'   17 A'    4 A"   18 A'   19 A'    5 A"                 
-22.960 -22.956 -22.956 -10.291 -10.290 -10.289 -10.284 -10.282
 20 A'   21 A'    6 A"   22 A'   23 A'   24 A'   25 A'   26 A'                 
-10.274  -9.500  -9.499  -9.499  -8.720  -8.720  -7.265  -7.264
 27 A'   28 A'   29 A'   30 A'   31 A'   32 A'   33 A'   34 A'                 
 -7.264  -7.255  -7.254  -7.254  -7.253  -7.253  -7.253  -6.553
 35 A'    7 A"    8 A"    9 A"   36 A'   37 A'   38 A'   39 A'                 
 -6.553  -6.539  -6.539  -6.538  -6.538  -6.367  -4.781  -4.765
 40 A'   10 A"   11 A"   41 A'   42 A'   43 A'   44 A'   12 A"                 
 -4.764  -2.663  -2.663  -2.660  -2.660  -2.659  -2.659  -2.648
 45 A'   46 A'   47 A'   13 A"   14 A"   48 A'   49 A'   50 A'                 
 -2.648  -2.648  -2.648  -2.046  -2.042  -2.041  -2.027  -2.027
 51 A'   15 A"   16 A"   52 A'   17 A"   53 A'   54 A'   18 A"                 
 -0.967  -0.923  -0.901  -0.868  -0.844  -0.817  -0.772  -0.744
 55 A'   56 A'   57 A'   58 A'   59 A'   60 A'   61 A'   62 A'                 
 -0.686  -0.635  -0.620  -0.561  -0.527  -0.488  -0.472  -0.464
 63 A'   64 A'   65 A'   66 A'   67 A'   68 A'   19 A"   69 A'                 
 -0.454  -0.425  -0.411  -0.398  -0.395  -0.363  -0.358  -0.358
 70 A'   71 A'   20 A"   72 A'   21 A"   73 A'   74 A'   22 A"                 
 -0.348  -0.344  -0.321  -0.318  -0.305  -0.304  -0.270  -0.269
 75 A'   23 A"   24 A"   76 A'   77 A'   25 A"   26 A"   78 A'                 
 -0.265
 27 A"                                                                         
 -- Virtual --                   
 -0.098  -0.071  -0.069  -0.046  -0.033  -0.006  -0.000   0.012
 79 A'   28 A"   29 A"   80 A'   81 A'   82 A'   83 A'   84 A'                 
  0.017   0.025   0.030   0.041   0.045   0.054   0.065   0.066
 85 A'   86 A'   87 A'   30 A"   88 A'   31 A"   89 A'   90 A'                 
  0.066   0.068   0.074   0.074   0.083   0.086   0.093   0.099
 32 A"   91 A'   33 A"   92 A'   34 A"   93 A'   94 A'   95 A'                 
  0.099   0.102   0.111   0.112   0.133   0.138   0.140   0.144
 35 A"   96 A'   97 A'   36 A"   37 A"   98 A'   99 A'  100 A'                 
  0.149   0.151   0.164   0.167   0.170   0.176   0.181   0.184
 38 A"  101 A'  102 A'   39 A"  103 A'   40 A"  104 A'  105 A'                 
  0.195   0.204   0.210   0.215   0.220   0.225   0.226   0.236
106 A'  107 A'  108 A'  109 A'  110 A'   41 A"  111 A'  112 A'                 
  0.247   0.251   0.256   0.269   0.275   0.279   0.281   0.288
113 A'  114 A'  115 A'  116 A'  117 A'   42 A"  118 A'  119 A'                 
  0.299   0.339   0.374   0.382   0.386   0.389   0.398   0.400
120 A'  121 A'  122 A'  123 A'   43 A"  124 A'   44 A"  125 A'                 
  0.420   0.425   0.432   0.433   0.442   0.445   0.451   0.457
 45 A"  126 A'   46 A"  127 A'   47 A"  128 A'  129 A'  130 A'                 
  0.467   0.473   0.476   0.490   0.497   0.505   0.512   0.518
 48 A"   49 A"  131 A'  132 A'  133 A'   50 A"  134 A'  135 A'                 
  0.533   0.536   0.538   0.548   0.548   0.561   0.570   0.574
 51 A"  136 A'   52 A"  137 A'   53 A"   54 A"  138 A'   55 A"                 
  0.577   0.602   0.603   0.614   0.619   0.639   0.658   0.683
139 A'  140 A'   56 A"  141 A'   57 A"  142 A'   58 A"  143 A'                 
  0.714   0.716   0.721   0.727   0.761   0.771   0.785   0.813
144 A'   59 A"  145 A'  146 A'  147 A'  148 A'   60 A"  149 A'                 
  0.815   0.825   0.829   0.831   0.835   0.844   0.850   0.851
150 A'   61 A"  151 A'   62 A"  152 A'  153 A'   63 A"  154 A'                 
  0.855   0.863   0.877   0.884   0.907   0.922   0.933   0.939
 64 A"  155 A'  156 A'  157 A'  158 A'  159 A'  160 A'  161 A'                 
  0.941   0.957   0.969   0.999   1.028   1.032   1.058   1.096
 65 A"  162 A'  163 A'   66 A"  164 A'  165 A'  166 A'  167 A'                 
  1.122   1.157   1.175   1.204   1.212   1.240   1.252   1.257
168 A'   67 A"  169 A'  170 A'   68 A"  171 A'  172 A'   69 A"                 
  1.264   1.273   1.283   1.350   1.362   1.425   1.438   1.459
 70 A"  173 A'   71 A"  174 A'   72 A"  175 A'  176 A'  177 A'                 
  1.468   1.476   1.566   1.591   1.632   1.723   1.736   1.747
178 A'  179 A'  180 A'  181 A'  182 A'   73 A"   74 A"  183 A'                 
  1.769   1.814   1.825   1.839   1.842   1.910   2.001   2.022
184 A'  185 A'  186 A'   75 A"   76 A"   77 A"   78 A"   79 A"                 
  2.032   2.064   2.118   2.136   2.164   2.223   2.228   2.230
187 A'  188 A'  189 A'  190 A'  191 A'  192 A'   80 A"  193 A'                 
  2.248   2.249   2.256   2.269   2.283   2.313   2.335   2.390
 81 A"   82 A"  194 A'  195 A'   83 A"  196 A'  197 A'  198 A'                 
  2.417   2.445   2.475   2.538   2.567   2.572   2.604   2.714
199 A'  200 A'  201 A'  202 A'  203 A'   84 A"  204 A'   85 A"                 
  2.723   2.826   2.831   2.859   2.947   3.039   3.056   3.069
 86 A"   87 A"   88 A"  205 A'  206 A'   89 A"  207 A'  208 A'                 
  3.090   3.174   3.205   3.406   3.460   3.648   3.821   3.859
209 A'  210 A'  211 A'  212 A'  213 A'  214 A'  215 A'  216 A'                 
  3.954   3.984   3.991   4.008   4.010   4.044   4.064   4.076
 90 A"   91 A"   92 A"  217 A'   93 A"  218 A'   94 A"  219 A'                 
  4.086   4.135   4.223   4.258   4.279   4.399   4.403   4.508
 95 A"  220 A'  221 A'  222 A'  223 A'  224 A'  225 A'  226 A'                 
  4.792   6.023   6.114   6.150   6.710   6.783   7.543   7.560
227 A'   96 A"  228 A'  229 A'  230 A'  231 A'   97 A"   98 A"                 
  7.661   7.676   7.732   7.742   9.721   9.781   9.804  23.183
232 A'  233 A'  234 A'  235 A'  236 A'  237 A'  238 A'  239 A'                 
 23.760  23.763  23.906  23.920  23.987  25.776  25.811  25.862
240 A'  241 A'  242 A'  243 A'  244 A'   99 A"  100 A"  101 A"                 
 26.121  26.140  26.214  26.505  26.614  26.786  27.916  28.357
245 A'  246 A'  247 A'  248 A'  249 A'  250 A'  251 A'  102 A"                 
 28.418  28.429  28.525  28.552  28.552  28.615  28.723  47.971
252 A'  253 A'  103 A"  104 A"  254 A'  255 A'  256 A'  257 A'                 
 48.030 127.894 127.949 127.969 151.700 215.707 215.776 215.803
258 A'  105 A"  259 A'  260 A'  261 A'  262 A'  263 A'  264 A'                 
289.740 289.757 289.858 289.873 289.958 289.9671020.7801020.854
106 A"  107 A"  265 A'  266 A'  267 A'  268 A'  269 A'  270 A'                 
*******
271 A'                                                                         

 Beta MOs, Restricted
 -- Occupied --                  
******* -482.86 -482.86 -176.32 -165.73 -165.72 -165.72 -101.58
  1 A'    2 A'    3 A'    4 A'    5 A'    1 A"    6 A'    7 A'                 
-101.58 -101.58  -62.51  -62.51  -56.33  -56.33  -56.33  -56.33
  8 A'    9 A'   10 A'   11 A'   12 A'   13 A'    2 A"    3 A"                 
-56.328 -56.328 -35.818 -31.312 -31.305 -31.305 -22.962 -22.961
 14 A'   15 A'   16 A'   17 A'    4 A"   18 A'   19 A'    5 A"                 
-22.960 -22.956 -22.956 -10.291 -10.290 -10.289 -10.284 -10.282
 20 A'   21 A'    6 A"   22 A'   23 A'   24 A'   25 A'   26 A'                 
-10.274  -9.500  -9.499  -9.499  -8.720  -8.720  -7.265  -7.264
 27 A'   28 A'   29 A'   30 A'   31 A'   32 A'   33 A'   34 A'                 
 -7.264  -7.255  -7.254  -7.254  -7.253  -7.253  -7.253  -6.553
 35 A'    7 A"    8 A"    9 A"   36 A'   37 A'   38 A'   39 A'                 
 -6.553  -6.539  -6.539  -6.538  -6.538  -6.367  -4.781  -4.765
 40 A'   10 A"   11 A"   41 A'   42 A'   43 A'   44 A'   12 A"                 
 -4.764  -2.663  -2.663  -2.660  -2.660  -2.659  -2.659  -2.648
 45 A'   46 A'   47 A'   13 A"   14 A"   48 A'   49 A'   50 A'                 
 -2.648  -2.648  -2.648  -2.046  -2.042  -2.041  -2.027  -2.027
 51 A'   15 A"   16 A"   52 A'   17 A"   53 A'   54 A'   18 A"                 
 -0.967  -0.923  -0.901  -0.868  -0.844  -0.817  -0.772  -0.744
 55 A'   56 A'   57 A'   58 A'   59 A'   60 A'   61 A'   62 A'                 
 -0.686  -0.635  -0.620  -0.561  -0.527  -0.488  -0.472  -0.464
 63 A'   64 A'   65 A'   66 A'   67 A'   68 A'   19 A"   69 A'                 
 -0.454  -0.425  -0.411  -0.398  -0.395  -0.363  -0.358  -0.358
 70 A'   71 A'   20 A"   72 A'   21 A"   73 A'   74 A'   22 A"                 
 -0.348  -0.344  -0.321  -0.318  -0.305  -0.304  -0.270  -0.269
 75 A'   23 A"   24 A"   76 A'   77 A'   25 A"   26 A"   78 A'                 
 -0.265
 27 A"                                                                         
 -- Virtual --                   
 -0.098  -0.071  -0.069  -0.046  -0.033  -0.006  -0.000   0.012
 79 A'   28 A"   29 A"   80 A'   81 A'   82 A'   83 A'   84 A'                 
  0.017   0.025   0.030   0.041   0.045   0.054   0.065   0.066
 85 A'   86 A'   87 A'   30 A"   88 A'   31 A"   89 A'   90 A'                 
  0.066   0.068   0.074   0.074   0.083   0.086   0.093   0.099
 32 A"   91 A'   33 A"   92 A'   34 A"   93 A'   94 A'   95 A'                 
  0.099   0.102   0.111   0.112   0.133   0.138   0.140   0.144
 35 A"   96 A'   97 A'   36 A"   37 A"   98 A'   99 A'  100 A'                 
  0.149   0.151   0.164   0.167   0.170   0.176   0.181   0.184
 38 A"  101 A'  102 A'   39 A"  103 A'   40 A"  104 A'  105 A'                 
  0.195   0.204   0.210   0.215   0.220   0.225   0.226   0.236
106 A'  107 A'  108 A'  109 A'  110 A'   41 A"  111 A'  112 A'                 
  0.247   0.251   0.256   0.269   0.275   0.279   0.281   0.288
113 A'  114 A'  115 A'  116 A'  117 A'   42 A"  118 A'  119 A'                 
  0.299   0.339   0.374   0.382   0.386   0.389   0.398   0.400
120 A'  121 A'  122 A'  123 A'   43 A"  124 A'   44 A"  125 A'                 
  0.420   0.425   0.432   0.433   0.442   0.445   0.451   0.457
 45 A"  126 A'   46 A"  127 A'   47 A"  128 A'  129 A'  130 A'                 
  0.467   0.473   0.476   0.490   0.497   0.505   0.512   0.518
 48 A"   49 A"  131 A'  132 A'  133 A'   50 A"  134 A'  135 A'                 
  0.533   0.536   0.538   0.548   0.548   0.561   0.570   0.574
 51 A"  136 A'   52 A"  137 A'   53 A"   54 A"  138 A'   55 A"                 
  0.577   0.602   0.603   0.614   0.619   0.639   0.658   0.683
139 A'  140 A'   56 A"  141 A'   57 A"  142 A'   58 A"  143 A'                 
  0.714   0.716   0.721   0.727   0.761   0.771   0.785   0.813
144 A'   59 A"  145 A'  146 A'  147 A'  148 A'   60 A"  149 A'                 
  0.815   0.825   0.829   0.831   0.835   0.844   0.850   0.851
150 A'   61 A"  151 A'   62 A"  152 A'  153 A'   63 A"  154 A'                 
  0.855   0.863   0.877   0.884   0.907   0.922   0.933   0.939
 64 A"  155 A'  156 A'  157 A'  158 A'  159 A'  160 A'  161 A'                 
  0.941   0.957   0.969   0.999   1.028   1.032   1.058   1.096
 65 A"  162 A'  163 A'   66 A"  164 A'  165 A'  166 A'  167 A'                 
  1.122   1.157   1.175   1.204   1.212   1.240   1.252   1.257
168 A'   67 A"  169 A'  170 A'   68 A"  171 A'  172 A'   69 A"                 
  1.264   1.273   1.283   1.350   1.362   1.425   1.438   1.459
 70 A"  173 A'   71 A"  174 A'   72 A"  175 A'  176 A'  177 A'                 
  1.468   1.476   1.566   1.591   1.632   1.723   1.736   1.747
178 A'  179 A'  180 A'  181 A'  182 A'   73 A"   74 A"  183 A'                 
  1.769   1.814   1.825   1.839   1.842   1.910   2.001   2.022
184 A'  185 A'  186 A'   75 A"   76 A"   77 A"   78 A"   79 A"                 
  2.032   2.064   2.118   2.136   2.164   2.223   2.228   2.230
187 A'  188 A'  189 A'  190 A'  191 A'  192 A'   80 A"  193 A'                 
  2.248   2.249   2.256   2.269   2.283   2.313   2.335   2.390
 81 A"   82 A"  194 A'  195 A'   83 A"  196 A'  197 A'  198 A'                 
  2.417   2.445   2.475   2.538   2.567   2.572   2.604   2.714
199 A'  200 A'  201 A'  202 A'  203 A'   84 A"  204 A'   85 A"                 
  2.723   2.826   2.831   2.859   2.947   3.039   3.056   3.069
 86 A"   87 A"   88 A"  205 A'  206 A'   89 A"  207 A'  208 A'                 
  3.090   3.174   3.205   3.406   3.460   3.648   3.821   3.859
209 A'  210 A'  211 A'  212 A'  213 A'  214 A'  215 A'  216 A'                 
  3.954   3.984   3.991   4.008   4.010   4.044   4.064   4.076
 90 A"   91 A"   92 A"  217 A'   93 A"  218 A'   94 A"  219 A'                 
  4.086   4.135   4.223   4.258   4.279   4.399   4.403   4.508
 95 A"  220 A'  221 A'  222 A'  223 A'  224 A'  225 A'  226 A'                 
  4.792   6.023   6.114   6.150   6.710   6.783   7.543   7.560
227 A'   96 A"  228 A'  229 A'  230 A'  231 A'   97 A"   98 A"                 
  7.661   7.676   7.732   7.742   9.721   9.781   9.804  23.183
232 A'  233 A'  234 A'  235 A'  236 A'  237 A'  238 A'  239 A'                 
 23.760  23.763  23.906  23.920  23.987  25.776  25.811  25.862
240 A'  241 A'  242 A'  243 A'  244 A'   99 A"  100 A"  101 A"                 
 26.121  26.140  26.214  26.505  26.614  26.786  27.916  28.357
245 A'  246 A'  247 A'  248 A'  249 A'  250 A'  251 A'  102 A"                 
 28.418  28.429  28.525  28.552  28.552  28.615  28.723  47.971
252 A'  253 A'  103 A"  104 A"  254 A'  255 A'  256 A'  257 A'                 
 48.030 127.894 127.949 127.969 151.700 215.707 215.776 215.803
258 A'  105 A"  259 A'  260 A'  261 A'  262 A'  263 A'  264 A'                 
289.740 289.757 289.858 289.873 289.958 289.9671020.7801020.854
106 A"  107 A"  265 A'  266 A'  267 A'  268 A'  269 A'  270 A'                 
*******
271 A'                                                                         
 --------------------------------------------------------------

          Ground-State Mulliken Net Atomic Charges

     Atom                 Charge (a.u.)
  ----------------------------------------
      1 C                    -0.092563
      2 C                    -0.040552
      3 C                    -0.689343
      4 C                     0.100310
      5 C                    -0.053896
      6 C                    -0.669894
      7 Cl                    0.605058
      8 Cl                    0.587551
      9 Br                   -0.199420
     10 Cl                    0.567716
     11 I                     0.114172
     12 Br                   -0.229140
  ----------------------------------------
  Sum of atomic charges =     0.000000

 -----------------------------------------------------------------
                    Cartesian Multipole Moments
 -----------------------------------------------------------------
    Charge (ESU x 10^10)
                -0.0000
    Dipole Moment (Debye)
         X       0.3975      Y       0.2247      Z       0.0000
       Tot       0.4566
    Quadrupole Moments (Debye-Ang)
        XX    -131.2401     XY       0.0435     YY    -134.9020
        XZ      -0.0000     YZ      -0.0000     ZZ    -137.7124
    Octopole Moments (Debye-Ang^2)
       XXX      74.5365    XXY      22.0284    XYY      27.3043
       YYY      40.5675    XXZ       0.0000    XYZ       0.0000
       YYZ       0.0000    XZZ      21.8457    YZZ      12.9762
       ZZZ      -0.0000
    Hexadecapole Moments (Debye-Ang^3)
      XXXX   -3939.0051   XXXY     -88.9640   XXYY   -1138.4931
      XYYY     -85.6949   YYYY   -3030.1909   XXXZ      -0.0000
      XXYZ      -0.0000   XYYZ      -0.0000   YYYZ      -0.0000
      XXZZ    -740.4444   XYZZ     -28.3367   YYZZ    -564.4941
      XZZZ      -0.0000   YZZZ      -0.0000   ZZZZ    -169.1039
 -----------------------------------------------------------------
 Calculating MO derivatives via CPSCF
    1     0    39    0.0188704  
    2     0    39    0.0078714  
    3     0    39    0.0012336  
    4     0    39    0.0001476  
    5    19    20    0.0000184  
    6    38     1    0.0000012  
    7    39     0    0.0000001  Converged
 Time for AOints: 265.4 s (CPU) 66.7 s (wall)
 ------------------------------------------------------------------------------
                     AOints        : Timing summary (seconds)
 ------------------------------------------------------------------------------
     job step          cpu (% of tot)      sys (% of tot)     wall (% of tot)
 ------------------------------------------------------------------------------
  AOints            0.2654E+03 ( 8.1)   0.1100E-04 ( 5.1)   0.6667E+02 ( 8.0)
 ------------------------------------------------------------------------------
   Grand Totals     0.3260E+04          0.2140E-03          0.8307E+03
 ------------------------------------------------------------------------------
 Polarizability Matrix (a.u.)
            1           2           3
    1-234.3284561  -2.0266782  -0.0000000
    2  -2.0266782-212.0861274   0.0000000
    3  -0.0000000   0.0000000 -96.6679486
 Calculating analytic Hessian of the SCF energy

 Direct stationary perturbation theory relativistic correction:

 rels  =     132.920641418965
 relv  =    -448.369006958564
 rel2e =      66.310786870265
 E_rel =    -249.137578669333

 Hessian of the SCF Energy
            1           2           3           4           5           6
    1   0.5944485   0.0003972   0.0000000  -0.2438738   0.0523973   0.0000000
    2   0.0003972   0.5030961   0.0000000   0.1162555  -0.1397993  -0.0000000
    3   0.0000000   0.0000000   0.1055514  -0.0000000   0.0000000  -0.0524618
    4  -0.2438738   0.1162555  -0.0000000   0.5315266  -0.0384540   0.0000000
    5   0.0523973  -0.1397993   0.0000000  -0.0384540   0.5791816   0.0000000
    6   0.0000000  -0.0000000  -0.0524618   0.0000000   0.0000000   0.1083236
    7   0.0295878   0.0232159  -0.0000000  -0.0938744   0.0322685  -0.0000000
    8   0.0783213  -0.0258910  -0.0000000  -0.0241315  -0.2958741  -0.0000000
    9  -0.0000000  -0.0000000   0.0023347   0.0000000  -0.0000000  -0.0515136
   10  -0.0680898  -0.0010215   0.0000000   0.0331915  -0.0765407  -0.0000000
   11  -0.0014106  -0.0004668   0.0000000  -0.0213982  -0.0283481  -0.0000000
   12   0.0000000   0.0000000   0.0039060  -0.0000000  -0.0000000   0.0009149
   13   0.0314912  -0.0205335  -0.0000000  -0.0178738   0.0291839   0.0000000
   14  -0.0741128  -0.0287612   0.0000000   0.0291718  -0.0482477   0.0000000
   15  -0.0000000  -0.0000000   0.0033159  -0.0000000  -0.0000000   0.0033529
   16  -0.2367427  -0.1152362  -0.0000000  -0.0562337   0.0265704  -0.0000000
   17  -0.0571852  -0.1427309  -0.0000000  -0.0303287   0.0588962  -0.0000000
   18  -0.0000000   0.0000000  -0.0519752  -0.0000000  -0.0000000   0.0024313
   19  -0.0377188   0.0009385   0.0000000  -0.0011465   0.0235259  -0.0000000
   20   0.0019925  -0.1627078  -0.0000000   0.0033106  -0.0383767  -0.0000000
   21  -0.0000000   0.0000000  -0.0221519  -0.0000000  -0.0000000   0.0034108
   22  -0.0400265  -0.0207570   0.0000000  -0.1329365  -0.0564726  -0.0000000
   23  -0.0008815   0.0005571  -0.0000000  -0.0572526  -0.0731819   0.0000000
   24  -0.0000000  -0.0000000   0.0036542   0.0000000   0.0000000  -0.0236943
   25   0.0029397  -0.0006819  -0.0000000  -0.0162104   0.0116785  -0.0000000
   26  -0.0033728  -0.0019671  -0.0000000   0.0270368  -0.0168476   0.0000000
   27  -0.0000000  -0.0000000   0.0032393   0.0000000  -0.0000000   0.0028584
   28   0.0004201   0.0000612  -0.0000000  -0.0031336   0.0005168   0.0000000
   29   0.0002270  -0.0000520  -0.0000000  -0.0025330   0.0031475  -0.0000000
   30  -0.0000000  -0.0000000  -0.0011149  -0.0000000  -0.0000000   0.0038708
   31   0.0026055   0.0004134   0.0000000  -0.0004530  -0.0000218   0.0000000
   32   0.0024734  -0.0016861  -0.0000000  -0.0000294  -0.0003917   0.0000000
   33   0.0000000   0.0000000   0.0025365  -0.0000000  -0.0000000  -0.0006855
   34  -0.0350404   0.0169485   0.0000000   0.0010170  -0.0046528  -0.0000000
   35   0.0011526   0.0004082   0.0000000  -0.0016470  -0.0001601   0.0000000
   36  -0.0000000  -0.0000000   0.0031659  -0.0000000  -0.0000000   0.0031925
            7           8           9          10          11          12
    1   0.0295878   0.0783213  -0.0000000  -0.0680898  -0.0014106   0.0000000
    2   0.0232159  -0.0258910  -0.0000000  -0.0010215  -0.0004668   0.0000000
    3  -0.0000000  -0.0000000   0.0023347   0.0000000   0.0000000   0.0039060
    4  -0.0938744  -0.0241315   0.0000000   0.0331915  -0.0213982  -0.0000000
    5   0.0322685  -0.2958741  -0.0000000  -0.0765407  -0.0283481  -0.0000000
    6  -0.0000000  -0.0000000  -0.0515136  -0.0000000  -0.0000000   0.0009149
    7   0.5086681   0.0445176   0.0000000  -0.2368204  -0.1150400   0.0000000
    8   0.0445176   0.5742378   0.0000000  -0.0567815  -0.1420148   0.0000000
    9   0.0000000   0.0000000   0.1001006  -0.0000000  -0.0000000  -0.0518941
   10  -0.2368204  -0.0567815  -0.0000000   0.5777485   0.0024164   0.0000000
   11  -0.1150400  -0.1420148  -0.0000000   0.0024164   0.4928859   0.0000000
   12   0.0000000   0.0000000  -0.0518941   0.0000000   0.0000000   0.1076306
   13  -0.0553344  -0.0291067   0.0000000  -0.2417548   0.1056801   0.0000000
   14   0.0264486   0.0562824  -0.0000000   0.0542254  -0.1338577  -0.0000000
   15  -0.0000000  -0.0000000   0.0041378   0.0000000   0.0000000  -0.0493477
   16  -0.0167455  -0.0285845   0.0000000   0.0290061   0.0232242   0.0000000
   17  -0.0282476  -0.0503298   0.0000000   0.0767350  -0.0255343   0.0000000
   18   0.0000000   0.0000000   0.0037476   0.0000000   0.0000000   0.0008586
   19  -0.0031171  -0.0006532   0.0000000   0.0002465   0.0000318   0.0000000
   20   0.0023788   0.0033786   0.0000000  -0.0002596  -0.0001671  -0.0000000
   21  -0.0000000   0.0000000   0.0038915  -0.0000000  -0.0000000  -0.0011566
   22  -0.0156851  -0.0130041   0.0000000   0.0022593   0.0009473   0.0000000
   23  -0.0324045  -0.0222720   0.0000000   0.0037654  -0.0022086  -0.0000000
   24   0.0000000  -0.0000000   0.0031689  -0.0000000  -0.0000000   0.0039680
   25  -0.1163841   0.0483243  -0.0000000  -0.0332374   0.0154214   0.0000000
   26   0.0481535  -0.0584818   0.0000000   0.0005233   0.0009993  -0.0000000
   27   0.0000000   0.0000000  -0.0190168  -0.0000000  -0.0000000   0.0026561
   28  -0.0003278  -0.0231341   0.0000000  -0.0376011   0.0039135  -0.0000000
   29  -0.0030086  -0.0394309   0.0000000   0.0021661  -0.1594775  -0.0000000
   30  -0.0000000  -0.0000000   0.0034476   0.0000000   0.0000000  -0.0226637
   31   0.0003787   0.0038890  -0.0000000  -0.0272987  -0.0133312   0.0000000
   32   0.0014580   0.0005825   0.0000000  -0.0025823   0.0001916   0.0000000
   33   0.0000000   0.0000000   0.0026207  -0.0000000  -0.0000000   0.0016272
   34  -0.0003458   0.0003439  -0.0000000   0.0023524  -0.0004541  -0.0000000
   35   0.0002597  -0.0001854   0.0000000  -0.0026459  -0.0020013  -0.0000000
   36   0.0000000   0.0000000  -0.0010249  -0.0000000  -0.0000000   0.0035007
           13          14          15          16          17          18
    1   0.0314912  -0.0741128  -0.0000000  -0.2367427  -0.0571852  -0.0000000
    2  -0.0205335  -0.0287612  -0.0000000  -0.1152362  -0.1427309   0.0000000
    3  -0.0000000   0.0000000   0.0033159  -0.0000000  -0.0000000  -0.0519752
    4  -0.0178738   0.0291718  -0.0000000  -0.0562337  -0.0303287  -0.0000000
    5   0.0291839  -0.0482477  -0.0000000   0.0265704   0.0588962  -0.0000000
    6   0.0000000   0.0000000   0.0033529  -0.0000000  -0.0000000   0.0024313
    7  -0.0553344   0.0264486  -0.0000000  -0.0167455  -0.0282476   0.0000000
    8  -0.0291067   0.0562824  -0.0000000  -0.0285845  -0.0503298   0.0000000
    9   0.0000000  -0.0000000   0.0041378   0.0000000   0.0000000   0.0037476
   10  -0.2417548   0.0542254   0.0000000   0.0290061   0.0767350   0.0000000
   11   0.1056801  -0.1338577   0.0000000   0.0232242  -0.0255343   0.0000000
   12   0.0000000  -0.0000000  -0.0493477   0.0000000   0.0000000   0.0008586
   13   0.4571754  -0.0655021   0.0000000  -0.0916852  -0.0218196  -0.0000000
   14  -0.0655021   0.5354775  -0.0000000   0.0222043  -0.2876611   0.0000000
   15   0.0000000  -0.0000000   0.1048189   0.0000000   0.0000000  -0.0487344
   16  -0.0916852   0.0222043   0.0000000   0.4991411   0.0435536   0.0000000
   17  -0.0218196  -0.2876611   0.0000000   0.0435536   0.5548748  -0.0000000
   18  -0.0000000   0.0000000  -0.0487344   0.0000000  -0.0000000   0.1018058
   19  -0.0029326   0.0001093  -0.0000000  -0.0002926  -0.0226280  -0.0000000
   20  -0.0023686   0.0023803   0.0000000  -0.0035101  -0.0367100   0.0000000
   21  -0.0000000   0.0000000   0.0037884  -0.0000000   0.0000000   0.0029477
   22  -0.0005927  -0.0005523  -0.0000000   0.0006993   0.0048832  -0.0000000
   23  -0.0005986   0.0000094  -0.0000000   0.0017420  -0.0004529   0.0000000
   24   0.0000000   0.0000000  -0.0012052  -0.0000000  -0.0000000   0.0037906
   25   0.0003560  -0.0041561   0.0000000  -0.0005577   0.0000503   0.0000000
   26  -0.0016046  -0.0001398  -0.0000000   0.0003008  -0.0001421   0.0000000
   27  -0.0000000  -0.0000000   0.0032055   0.0000000   0.0000000  -0.0010073
   28  -0.0012701   0.0248075  -0.0000000  -0.0028680  -0.0004134  -0.0000000
   29   0.0059588  -0.0361972  -0.0000000   0.0021248   0.0024222  -0.0000000
   30  -0.0000000  -0.0000000   0.0022800   0.0000000   0.0000000   0.0040830
   31  -0.0640882  -0.0249673  -0.0000000  -0.0116200  -0.0107534  -0.0000000
   32  -0.0254714  -0.0409999  -0.0000000  -0.0206579  -0.0151305  -0.0000000
   33   0.0000000  -0.0000000  -0.0272974  -0.0000000   0.0000000   0.0014662
   34  -0.0134926   0.0123235  -0.0000000  -0.1121014   0.0461537  -0.0000000
   35   0.0261820  -0.0182851  -0.0000000   0.0482698  -0.0575009  -0.0000000
   36  -0.0000000   0.0000000   0.0016851   0.0000000   0.0000000  -0.0194140
           19          20          21          22          23          24
    1  -0.0377188   0.0019925  -0.0000000  -0.0400265  -0.0008815  -0.0000000
    2   0.0009385  -0.1627078   0.0000000  -0.0207570   0.0005571  -0.0000000
    3   0.0000000  -0.0000000  -0.0221519   0.0000000  -0.0000000   0.0036542
    4  -0.0011465   0.0033106  -0.0000000  -0.1329365  -0.0572526   0.0000000
    5   0.0235259  -0.0383767  -0.0000000  -0.0564726  -0.0731819   0.0000000
    6  -0.0000000  -0.0000000   0.0034108  -0.0000000   0.0000000  -0.0236943
    7  -0.0031171   0.0023788  -0.0000000  -0.0156851  -0.0324045   0.0000000
    8  -0.0006532   0.0033786   0.0000000  -0.0130041  -0.0222720  -0.0000000
    9   0.0000000   0.0000000   0.0038915   0.0000000   0.0000000   0.0031689
   10   0.0002465  -0.0002596  -0.0000000   0.0022593   0.0037654  -0.0000000
   11   0.0000318  -0.0001671  -0.0000000   0.0009473  -0.0022086  -0.0000000
   12   0.0000000  -0.0000000  -0.0011566   0.0000000  -0.0000000   0.0039680
   13  -0.0029326  -0.0023686  -0.0000000  -0.0005927  -0.0005986   0.0000000
   14   0.0001093   0.0023803   0.0000000  -0.0005523   0.0000094   0.0000000
   15  -0.0000000   0.0000000   0.0037884  -0.0000000  -0.0000000  -0.0012052
   16  -0.0002926  -0.0035101  -0.0000000   0.0006993   0.0017420  -0.0000000
   17  -0.0226280  -0.0367100   0.0000000   0.0048832  -0.0004529  -0.0000000
   18  -0.0000000   0.0000000   0.0029477  -0.0000000   0.0000000   0.0037906
   19   0.0606560  -0.0019888   0.0000000  -0.0071572   0.0100113  -0.0000000
   20  -0.0019888   0.2354913   0.0000000   0.0012772   0.0002077  -0.0000000
   21   0.0000000   0.0000000   0.0099614   0.0000000  -0.0000000  -0.0006195
   22  -0.0071572   0.0012772   0.0000000   0.1936647   0.0800235  -0.0000000
   23   0.0100113   0.0002077  -0.0000000   0.0800235   0.1087256   0.0000000
   24  -0.0000000  -0.0000000  -0.0006195  -0.0000000   0.0000000   0.0111581
   25  -0.0001648   0.0003993  -0.0000000   0.0019572  -0.0031484   0.0000000
   26   0.0010830  -0.0010064  -0.0000000   0.0049784  -0.0102465   0.0000000
   27  -0.0000000  -0.0000000   0.0001351  -0.0000000   0.0000000  -0.0004356
   28   0.0001267   0.0000377   0.0000000  -0.0000681  -0.0011787  -0.0000000
   29  -0.0000012  -0.0019749   0.0000000  -0.0005554  -0.0011980  -0.0000000
   30  -0.0000000  -0.0000000  -0.0000881  -0.0000000   0.0000000   0.0001450
   31  -0.0000673  -0.0000209  -0.0000000  -0.0006302  -0.0003957   0.0000000
   32  -0.0008462  -0.0007087  -0.0000000  -0.0004118  -0.0002287   0.0000000
   33   0.0000000   0.0000000   0.0001800   0.0000000  -0.0000000  -0.0000410
   34  -0.0084323  -0.0012483   0.0000000  -0.0014842   0.0003178  -0.0000000
   35  -0.0095821   0.0001937  -0.0000000  -0.0003564   0.0002890   0.0000000
   36   0.0000000   0.0000000  -0.0002988   0.0000000  -0.0000000   0.0001108
           25          26          27          28          29          30
    1   0.0029397  -0.0033728  -0.0000000   0.0004201   0.0002270  -0.0000000
    2  -0.0006819  -0.0019671  -0.0000000   0.0000612  -0.0000520  -0.0000000
    3  -0.0000000  -0.0000000   0.0032393  -0.0000000  -0.0000000  -0.0011149
    4  -0.0162104   0.0270368   0.0000000  -0.0031336  -0.0025330  -0.0000000
    5   0.0116785  -0.0168476  -0.0000000   0.0005168   0.0031475  -0.0000000
    6  -0.0000000   0.0000000   0.0028584   0.0000000  -0.0000000   0.0038708
    7  -0.1163841   0.0481535   0.0000000  -0.0003278  -0.0030086  -0.0000000
    8   0.0483243  -0.0584818   0.0000000  -0.0231341  -0.0394309  -0.0000000
    9  -0.0000000   0.0000000  -0.0190168   0.0000000   0.0000000   0.0034476
   10  -0.0332374   0.0005233  -0.0000000  -0.0376011   0.0021661   0.0000000
   11   0.0154214   0.0009993  -0.0000000   0.0039135  -0.1594775   0.0000000
   12   0.0000000  -0.0000000   0.0026561  -0.0000000  -0.0000000  -0.0226637
   13   0.0003560  -0.0016046  -0.0000000  -0.0012701   0.0059588  -0.0000000
   14  -0.0041561  -0.0001398  -0.0000000   0.0248075  -0.0361972  -0.0000000
   15   0.0000000  -0.0000000   0.0032055  -0.0000000  -0.0000000   0.0022800
   16  -0.0005577   0.0003008   0.0000000  -0.0028680   0.0021248   0.0000000
   17   0.0000503  -0.0001421   0.0000000  -0.0004134   0.0024222   0.0000000
   18   0.0000000   0.0000000  -0.0010073  -0.0000000  -0.0000000   0.0040830
   19  -0.0001648   0.0010830  -0.0000000   0.0001267  -0.0000012  -0.0000000
   20   0.0003993  -0.0010064  -0.0000000   0.0000377  -0.0019749  -0.0000000
   21  -0.0000000  -0.0000000   0.0001351   0.0000000   0.0000000  -0.0000881
   22   0.0019572   0.0049784  -0.0000000  -0.0000681  -0.0005554  -0.0000000
   23  -0.0031484  -0.0102465   0.0000000  -0.0011787  -0.0011980   0.0000000
   24   0.0000000   0.0000000  -0.0004356  -0.0000000  -0.0000000   0.0001450
   25   0.1710359  -0.0674373   0.0000000  -0.0081011  -0.0013595   0.0000000
   26  -0.0674373   0.0879952   0.0000000  -0.0097549  -0.0000643   0.0000000
   27   0.0000000   0.0000000   0.0085760  -0.0000000   0.0000000  -0.0003047
   28  -0.0081011  -0.0097549  -0.0000000   0.0629329  -0.0038260  -0.0000000
   29  -0.0013595  -0.0000643   0.0000000  -0.0038260   0.2341173   0.0000000
   30   0.0000000   0.0000000  -0.0003047  -0.0000000   0.0000000   0.0101427
   31  -0.0008124  -0.0003913   0.0000000  -0.0100342   0.0005320   0.0000000
   32   0.0003999   0.0001215   0.0000000   0.0079781  -0.0004938   0.0000000
   33   0.0000000  -0.0000000   0.0001227   0.0000000  -0.0000000   0.0000377
   34  -0.0008207   0.0004852   0.0000000  -0.0000758   0.0002751  -0.0000000
   35   0.0005095  -0.0002202   0.0000000   0.0009922  -0.0007984  -0.0000000
   36  -0.0000000  -0.0000000  -0.0000287   0.0000000   0.0000000   0.0001647
           31          32          33          34          35          36
    1   0.0026055   0.0024734   0.0000000  -0.0350404   0.0011526  -0.0000000
    2   0.0004134  -0.0016861   0.0000000   0.0169485   0.0004082  -0.0000000
    3   0.0000000  -0.0000000   0.0025365   0.0000000   0.0000000   0.0031659
    4  -0.0004530  -0.0000294  -0.0000000   0.0010170  -0.0016470  -0.0000000
    5  -0.0000218  -0.0003917  -0.0000000  -0.0046528  -0.0001601  -0.0000000
    6   0.0000000   0.0000000  -0.0006855  -0.0000000   0.0000000   0.0031925
    7   0.0003787   0.0014580   0.0000000  -0.0003458   0.0002597   0.0000000
    8   0.0038890   0.0005825   0.0000000   0.0003439  -0.0001854   0.0000000
    9  -0.0000000   0.0000000   0.0026207  -0.0000000   0.0000000  -0.0010249
   10  -0.0272987  -0.0025823  -0.0000000   0.0023524  -0.0026459  -0.0000000
   11  -0.0133312   0.0001916  -0.0000000  -0.0004541  -0.0020013  -0.0000000
   12   0.0000000   0.0000000   0.0016272  -0.0000000  -0.0000000   0.0035007
   13  -0.0640882  -0.0254714   0.0000000  -0.0134926   0.0261820  -0.0000000
   14  -0.0249673  -0.0409999  -0.0000000   0.0123235  -0.0182851   0.0000000
   15  -0.0000000  -0.0000000  -0.0272974  -0.0000000  -0.0000000   0.0016851
   16  -0.0116200  -0.0206579  -0.0000000  -0.1121014   0.0482698   0.0000000
   17  -0.0107534  -0.0151305   0.0000000   0.0461537  -0.0575009   0.0000000
   18  -0.0000000  -0.0000000   0.0014662  -0.0000000  -0.0000000  -0.0194140
   19  -0.0000673  -0.0008462   0.0000000  -0.0084323  -0.0095821   0.0000000
   20  -0.0000209  -0.0007087   0.0000000  -0.0012483   0.0001937   0.0000000
   21  -0.0000000  -0.0000000   0.0001800   0.0000000  -0.0000000  -0.0002988
   22  -0.0006302  -0.0004118   0.0000000  -0.0014842  -0.0003564   0.0000000
   23  -0.0003957  -0.0002287  -0.0000000   0.0003178   0.0002890  -0.0000000
   24   0.0000000   0.0000000  -0.0000410  -0.0000000   0.0000000   0.0001108
   25  -0.0008124   0.0003999   0.0000000  -0.0008207   0.0005095  -0.0000000
   26  -0.0003913   0.0001215  -0.0000000   0.0004852  -0.0002202  -0.0000000
   27   0.0000000   0.0000000   0.0001227   0.0000000   0.0000000  -0.0000287
   28  -0.0100342   0.0079781   0.0000000  -0.0000758   0.0009922   0.0000000
   29   0.0005320  -0.0004938  -0.0000000   0.0002751  -0.0007984   0.0000000
   30   0.0000000   0.0000000   0.0000377  -0.0000000  -0.0000000   0.0001647
   31   0.1107875   0.0423609  -0.0000000   0.0012321   0.0026865  -0.0000000
   32   0.0423609   0.0713065  -0.0000000  -0.0046716  -0.0125627  -0.0000000
   33  -0.0000000  -0.0000000   0.0191380   0.0000000  -0.0000000   0.0002951
   34   0.0012321  -0.0046716   0.0000000   0.1671918  -0.0658207   0.0000000
   35   0.0026865  -0.0125627  -0.0000000  -0.0658207   0.0908231  -0.0000000
   36  -0.0000000  -0.0000000   0.0002951   0.0000000  -0.0000000   0.0086518
 **********************************************************************
 **                                                                  **
 **                       VIBRATIONAL ANALYSIS                       **
 **                       --------------------                       **
 **                                                                  **
 **        VIBRATIONAL FREQUENCIES (CM**-1) AND NORMAL MODES         **
 **     FORCE CONSTANTS (mDYN/ANGSTROM) AND REDUCED MASSES (AMU)     **
 **                  INFRARED INTENSITIES (KM/MOL)                   **
 **                                                                  **
 **********************************************************************


 Mode:                 1                      2                      3
 Frequency:        41.41                  55.24                  71.23
 Force Cnst:      0.0550                 0.0679                 0.1154
 Red. Mass:      54.4831                37.7900                38.6038
 IR Active:          YES                    YES                    YES
 IR Intens:        0.004                  0.004                  0.002
 Raman Active:       YES                    YES                    YES
               X      Y      Z        X      Y      Z        X      Y      Z
 C          0.000  0.000 -0.206    0.000 -0.000  0.087    0.000  0.000 -0.087
 C          0.000  0.000 -0.227    0.000  0.000 -0.070   -0.000 -0.000  0.137
 C         -0.000 -0.000 -0.028    0.000  0.000  0.018   -0.000 -0.000  0.081
 C         -0.000  0.000 -0.069    0.000 -0.000  0.212   -0.000  0.000  0.114
 C         -0.000  0.000 -0.078    0.000 -0.000  0.037   -0.000  0.000  0.042
 C         -0.000  0.000  0.005    0.000 -0.000  0.041   -0.000  0.000 -0.020
 Cl         0.000  0.000 -0.449   -0.000 -0.000  0.386    0.000  0.000 -0.589
 Cl         0.000  0.000 -0.486    0.000  0.000 -0.357   -0.000 -0.000  0.607
 Br        -0.000 -0.000  0.367    0.000 -0.000 -0.137   -0.000  0.000 -0.245
 Cl        -0.000  0.000 -0.088    0.000 -0.000  0.779   -0.000  0.000  0.371
 I          0.000 -0.000 -0.213   -0.000  0.000 -0.190    0.000 -0.000 -0.089
 Br        -0.000  0.000  0.520    0.000 -0.000  0.036   -0.000  0.000  0.176
 TransDip   0.000  0.000  0.002    0.000  0.000 -0.002   -0.000 -0.000 -0.001

 Mode:                 4                      5                      6
 Frequency:       125.45                 142.90                 171.17
 Force Cnst:      0.6248                 0.9124                 0.2406
 Red. Mass:      67.3792                75.8393                13.9383
 IR Active:          YES                    YES                    YES
 IR Intens:        0.449                  0.131                  0.171
 Raman Active:       YES                    YES                    YES
               X      Y      Z        X      Y      Z        X      Y      Z
 C          0.044 -0.171  0.000    0.002  0.167  0.000    0.000  0.000  0.390
 C          0.065 -0.121 -0.000    0.030  0.132  0.000   -0.000 -0.000  0.390
 C          0.137 -0.127 -0.000    0.041  0.109  0.000   -0.000 -0.000  0.421
 C          0.145 -0.203 -0.000    0.061  0.145 -0.000   -0.000  0.000  0.383
 C          0.121 -0.211  0.000    0.134  0.175 -0.000   -0.000  0.000  0.373
 C          0.104 -0.232  0.000    0.029  0.139 -0.000   -0.000  0.000  0.409
 Cl        -0.105 -0.187 -0.000   -0.168  0.174 -0.000    0.000  0.000 -0.136
 Cl        -0.002 -0.006  0.000    0.056  0.098  0.000    0.000 -0.000 -0.162
 Br         0.352  0.170  0.000   -0.254 -0.396 -0.000    0.000  0.000 -0.056
 Cl         0.170 -0.206 -0.000   -0.090  0.153  0.000   -0.000  0.000 -0.118
 I         -0.300  0.393 -0.000    0.384  0.310 -0.000    0.000  0.000 -0.044
 Br         0.010 -0.463  0.000   -0.318 -0.423  0.000   -0.000 -0.000 -0.049
 TransDip  -0.011  0.018 -0.000   -0.006 -0.010  0.000    0.000  0.000 -0.013

 Mode:                 7                      8                      9
 Frequency:       185.19                 201.24                 217.47
 Force Cnst:      0.8373                 0.8982                 1.6950
 Red. Mass:      41.4343                37.6461                60.8343
 IR Active:          YES                    YES                    YES
 IR Intens:        0.138                  0.299                  0.027
 Raman Active:       YES                    YES                    YES
               X      Y      Z        X      Y      Z        X      Y      Z
 C          0.053  0.093 -0.000   -0.152 -0.210  0.000   -0.024 -0.013  0.000
 C         -0.021 -0.049 -0.000   -0.189 -0.252  0.000    0.069 -0.026  0.000
 C         -0.107 -0.018  0.000   -0.068 -0.257  0.000    0.277 -0.051 -0.000
 C         -0.118  0.042  0.000   -0.073 -0.229 -0.000    0.108  0.140 -0.000
 C         -0.057  0.135 -0.000   -0.024 -0.096 -0.000    0.008  0.125 -0.000
 C         -0.029  0.153 -0.000   -0.147 -0.115 -0.000   -0.170  0.155  0.000
 Cl         0.574  0.103  0.000   -0.262 -0.259 -0.000    0.240  0.004  0.000
 Cl         0.249 -0.484 -0.000   -0.285 -0.195 -0.000   -0.061  0.237 -0.000
 Br         0.011  0.305  0.000    0.183  0.112  0.000    0.510 -0.350  0.000
 Cl        -0.290  0.050  0.000   -0.407 -0.284  0.000    0.016  0.157  0.000
 I          0.039 -0.039  0.000    0.240  0.119 -0.000   -0.096 -0.053 -0.000
 Br        -0.267 -0.150 -0.000   -0.047  0.200  0.000   -0.484  0.209 -0.000
 TransDip   0.009 -0.008  0.000    0.009  0.015  0.000   -0.001 -0.005  0.000

 Mode:                10                     11                     12
 Frequency:       220.96                 240.91                 322.73
 Force Cnst:      1.0776                 1.1577                 0.7573
 Red. Mass:      37.4633                33.8567                12.3403
 IR Active:          YES                    YES                    YES
 IR Intens:        0.047                  0.076                  0.041
 Raman Active:       YES                    YES                    YES
               X      Y      Z        X      Y      Z        X      Y      Z
 C         -0.122 -0.070  0.000   -0.071 -0.126  0.000   -0.000  0.000 -0.284
 C         -0.121 -0.082 -0.000   -0.132 -0.117  0.000   -0.000 -0.000  0.265
 C         -0.090 -0.036 -0.000   -0.078 -0.087 -0.000   -0.000 -0.000  0.584
 C         -0.001 -0.094 -0.000   -0.037 -0.143 -0.000   -0.000 -0.000  0.264
 C         -0.036 -0.089  0.000   -0.014 -0.102 -0.000   -0.000  0.000 -0.301
 C         -0.141 -0.049  0.000   -0.058 -0.080  0.000    0.000  0.000 -0.581
 Cl        -0.056 -0.095 -0.000    0.626 -0.160 -0.000    0.000  0.000  0.053
 Cl         0.043 -0.430 -0.000   -0.493  0.388 -0.000   -0.000 -0.000 -0.045
 Br        -0.113  0.017  0.000   -0.140  0.030  0.000    0.000 -0.000 -0.033
 Cl         0.778 -0.100  0.000    0.144 -0.187  0.000    0.000 -0.000 -0.046
 I          0.032  0.087 -0.000    0.048  0.049 -0.000   -0.000 -0.000  0.014
 Br        -0.199  0.183 -0.000    0.000 -0.027 -0.000    0.000 -0.000  0.036
 TransDip   0.005  0.004 -0.000    0.004  0.008  0.000    0.000  0.000  0.006

 Mode:                13                     14                     15
 Frequency:       327.39                 341.07                 343.45
 Force Cnst:      1.9089                 0.8503                 2.1936
 Red. Mass:      30.2271                12.4061                31.5627
 IR Active:          YES                    YES                    YES
 IR Intens:        0.001                  0.136                  0.005
 Raman Active:       YES                    YES                    YES
               X      Y      Z        X      Y      Z        X      Y      Z
 C         -0.110  0.353  0.000    0.000  0.000 -0.495   -0.145 -0.082 -0.000
 C         -0.275  0.014 -0.000    0.000  0.000 -0.465   -0.212 -0.092 -0.000
 C         -0.098 -0.051 -0.000    0.000 -0.000  0.012   -0.031  0.022 -0.000
 C         -0.032 -0.139 -0.000    0.000 -0.000  0.495   -0.093  0.294  0.000
 C          0.043  0.045  0.000    0.000 -0.000  0.528   -0.138  0.109  0.000
 C          0.029  0.122  0.000    0.000 -0.000  0.010   -0.119  0.020  0.000
 Cl         0.012  0.684 -0.000   -0.000  0.000  0.070    0.035 -0.177  0.000
 Cl        -0.349 -0.225  0.000    0.000  0.000  0.067   -0.407 -0.311  0.000
 Br         0.115 -0.079  0.000   -0.000  0.000 -0.004    0.083 -0.041  0.000
 Cl         0.060 -0.248  0.000   -0.000 -0.000 -0.075    0.056  0.664 -0.000
 I         -0.010 -0.014 -0.000   -0.000 -0.000 -0.022    0.013  0.006 -0.000
 Br         0.091 -0.043 -0.000   -0.000  0.000 -0.001    0.148 -0.088 -0.000
 TransDip   0.001 -0.000 -0.000   -0.000  0.000 -0.012    0.001 -0.002 -0.000

 Mode:                16                     17                     18
 Frequency:       568.23                 584.48                 591.94
 Force Cnst:      2.7270                 2.4274                 2.6198
 Red. Mass:      14.3344                12.0601                12.6897
 IR Active:          YES                    YES                    YES
 IR Intens:       31.453                  0.307                  4.363
 Raman Active:       YES                    YES                    YES
               X      Y      Z        X      Y      Z        X      Y      Z
 C          0.200  0.018  0.000    0.000  0.000 -0.094    0.464  0.053 -0.000
 C          0.154  0.005  0.000    0.000 -0.000 -0.464    0.249 -0.296  0.000
 C          0.416  0.058 -0.000   -0.000 -0.000  0.497   -0.090 -0.288  0.000
 C          0.550 -0.018  0.000   -0.000  0.000 -0.060   -0.271  0.023 -0.000
 C          0.557 -0.033  0.000    0.000  0.000 -0.474   -0.064  0.418  0.000
 C          0.270 -0.036 -0.000    0.000  0.000  0.547    0.294  0.420  0.000
 Cl        -0.025 -0.013 -0.000   -0.000 -0.000  0.007   -0.080 -0.052  0.000
 Cl        -0.191 -0.118 -0.000   -0.000 -0.000  0.035   -0.101  0.018 -0.000
 Br        -0.085  0.030  0.000   -0.000  0.000 -0.012   -0.005  0.022 -0.000
 Cl        -0.066  0.030 -0.000    0.000 -0.000  0.005    0.063 -0.035  0.000
 I         -0.036 -0.014 -0.000   -0.000 -0.000  0.008   -0.006 -0.016 -0.000
 Br        -0.059  0.038  0.000   -0.000 -0.000 -0.014   -0.023 -0.016 -0.000
 TransDip   0.179  0.010 -0.000    0.000  0.000  0.018    0.059  0.031 -0.000

 Mode:                19                     20                     21
 Frequency:       596.75                 639.92                 677.28
 Force Cnst:      2.5364                 3.6717                 3.2485
 Red. Mass:      12.0889                15.2184                12.0197
 IR Active:          YES                    YES                    YES
 IR Intens:        0.072                 53.989                  0.111
 Raman Active:       YES                    YES                    YES
               X      Y      Z        X      Y      Z        X      Y      Z
 C          0.000  0.000  0.545    0.150 -0.311  0.000    0.000  0.000 -0.430
 C          0.000 -0.000 -0.340    0.156 -0.411 -0.000   -0.000 -0.000  0.442
 C         -0.000 -0.000 -0.240   -0.006 -0.420 -0.000   -0.000 -0.000 -0.410
 C         -0.000  0.000  0.599   -0.063 -0.280  0.000   -0.000 -0.000  0.393
 C         -0.000  0.000 -0.349   -0.076 -0.387 -0.000    0.000  0.000 -0.385
 C          0.000  0.000 -0.214    0.089 -0.367 -0.000   -0.000  0.000  0.385
 Cl        -0.000 -0.000 -0.036   -0.015  0.254 -0.000   -0.000 -0.000  0.016
 Cl        -0.000  0.000  0.026    0.038  0.077  0.000    0.000  0.000 -0.015
 Br        -0.000  0.000  0.006   -0.028  0.032  0.000   -0.000  0.000  0.006
 Cl         0.000 -0.000 -0.039   -0.001  0.233 -0.000    0.000  0.000 -0.013
 I         -0.000 -0.000  0.006    0.012  0.012  0.000    0.000  0.000  0.003
 Br        -0.000 -0.000  0.006   -0.039  0.030  0.000   -0.000 -0.000 -0.005
 TransDip   0.000  0.000  0.009    0.017 -0.235 -0.000   -0.000 -0.000  0.011

 Mode:                22                     23                     24
 Frequency:       813.71                 841.11                1049.88
 Force Cnst:      4.9509                 5.3694                 7.9050
 Red. Mass:      12.6909                12.8816                12.1722
 IR Active:          YES                    YES                    YES
 IR Intens:        3.004                  0.923                  0.526
 Raman Active:       YES                    YES                    YES
               X      Y      Z        X      Y      Z        X      Y      Z
 C          0.299  0.076 -0.000    0.039 -0.433 -0.000   -0.029  0.475  0.000
 C          0.307  0.350  0.000    0.337 -0.040  0.000   -0.368 -0.193 -0.000
 C         -0.234  0.365  0.000    0.412  0.052 -0.000    0.407 -0.232 -0.000
 C         -0.156  0.060 -0.000    0.042  0.520 -0.000    0.034  0.316  0.000
 C         -0.304 -0.317 -0.000   -0.346  0.042 -0.000   -0.350 -0.190  0.000
 C          0.421 -0.280  0.000   -0.307 -0.008  0.000    0.321 -0.110  0.000
 Cl         0.005 -0.023 -0.000   -0.004  0.109 -0.000   -0.000 -0.055  0.000
 Cl        -0.120 -0.069 -0.000   -0.061 -0.045 -0.000    0.039  0.023  0.000
 Br         0.030 -0.017 -0.000   -0.023  0.015 -0.000   -0.017  0.009  0.000
 Cl        -0.014 -0.020  0.000    0.001 -0.130  0.000    0.001 -0.030 -0.000
 I          0.010  0.005  0.000    0.005  0.005  0.000    0.004  0.002 -0.000
 Br        -0.040  0.019 -0.000    0.016 -0.013  0.000   -0.010  0.005 -0.000
 TransDip   0.043  0.036  0.000    0.029  0.012  0.000   -0.003 -0.023  0.000

 Mode:                25                     26                     27
 Frequency:      1164.52                1237.70                1318.97
 Force Cnst:      9.7688                10.8311                12.3382
 Red. Mass:      12.2263                12.0003                12.0375
 IR Active:          YES                    YES                    YES
 IR Intens:        2.045                  0.580                145.421
 Raman Active:       YES                    YES                    YES
               X      Y      Z        X      Y      Z        X      Y      Z
 C         -0.050 -0.357 -0.000    0.421  0.005  0.000   -0.344 -0.088 -0.000
 C         -0.329 -0.209 -0.000   -0.218  0.314  0.000    0.127  0.411  0.000
 C         -0.298  0.120 -0.000   -0.213 -0.327 -0.000    0.348 -0.274  0.000
 C         -0.076  0.495  0.000    0.437 -0.001  0.000   -0.361 -0.179 -0.000
 C          0.312  0.206  0.000   -0.230  0.350 -0.000    0.044  0.404  0.000
 C          0.361 -0.292  0.000   -0.204 -0.342 -0.000    0.258 -0.313 -0.000
 Cl         0.002  0.047  0.000    0.001  0.000 -0.000    0.013  0.005  0.000
 Cl         0.043  0.026  0.000    0.001  0.003 -0.000   -0.015 -0.020 -0.000
 Br         0.014 -0.007  0.000    0.000 -0.001  0.000   -0.009  0.006 -0.000
 Cl         0.004 -0.057 -0.000    0.001  0.001  0.000    0.013  0.012 -0.000
 I         -0.005 -0.003 -0.000   -0.000  0.000  0.000   -0.000 -0.002  0.000
 Br        -0.016  0.010 -0.000   -0.000 -0.001 -0.000   -0.006  0.005  0.000
 TransDip  -0.038 -0.025 -0.000   -0.024 -0.006  0.000    0.365 -0.125 -0.000

 Mode:                28                     29                     30
 Frequency:      1320.08                1511.37                1516.62
 Force Cnst:     12.3746                16.1526                16.2641
 Red. Mass:      12.0526                12.0019                12.0012
 IR Active:          YES                    YES                    YES
 IR Intens:      190.300                  0.205                  0.134
 Raman Active:       YES                    YES                    YES
               X      Y      Z        X      Y      Z        X      Y      Z
 C         -0.069  0.455  0.000    0.537 -0.042  0.000    0.078  0.256  0.000
 C          0.408 -0.029  0.000   -0.362  0.177  0.000    0.082 -0.465 -0.000
 C         -0.220 -0.304 -0.000    0.305  0.071 -0.000    0.145  0.489  0.000
 C         -0.147  0.383 -0.000   -0.502  0.007 -0.000   -0.055 -0.236  0.000
 C          0.354 -0.098  0.000    0.294 -0.169 -0.000   -0.090  0.395 -0.000
 C         -0.308 -0.281 -0.000   -0.282 -0.050 -0.000   -0.166 -0.442  0.000
 Cl         0.004 -0.030 -0.000   -0.006  0.001 -0.000   -0.001 -0.001 -0.000
 Cl        -0.026 -0.005 -0.000    0.004 -0.002 -0.000   -0.001  0.005 -0.000
 Br         0.003  0.003  0.000   -0.001 -0.001  0.000   -0.000 -0.002 -0.000
 Cl         0.005 -0.022  0.000    0.005  0.001  0.000   -0.000 -0.000 -0.000
 I         -0.002  0.001  0.000    0.000  0.001  0.000    0.001 -0.000  0.000
 Br         0.005  0.002 -0.000    0.000  0.000 -0.000    0.001  0.001  0.000
 TransDip   0.105  0.429 -0.000   -0.014 -0.004  0.000   -0.002 -0.012  0.000

 STANDARD THERMODYNAMIC QUANTITIES AT   298.15 K  AND     1.00 ATM

   This Molecule has  0 Imaginary Frequencies
   Zero point vibrational energy:       24.932 kcal/mol

   Atom    1 Element C  Has Mass   12.00000
   Atom    2 Element C  Has Mass   12.00000
   Atom    3 Element C  Has Mass   12.00000
   Atom    4 Element C  Has Mass   12.00000
   Atom    5 Element C  Has Mass   12.00000
   Atom    6 Element C  Has Mass   12.00000
   Atom    7 Element Cl Has Mass   34.96885
   Atom    8 Element Cl Has Mass   34.96885
   Atom    9 Element Br Has Mass   78.91830
   Atom   10 Element Cl Has Mass   34.96885
   Atom   11 Element I  Has Mass  126.90440
   Atom   12 Element Br Has Mass   78.91830
   Molecular Mass:   461.647550 amu
   Principal axes and moments of inertia in amu*Bohr^2:
                             1           2           3
    Eigenvalues --     5807.91900  9352.38706 15160.30606
          X               1.00000    -0.00304     0.00000
          Y               0.00304     1.00000     0.00000
          Z               0.00000    -0.00000     1.00000
   Rotational Symmetry Number is   1
   The Molecule is an Asymmetric Top
   Translational Enthalpy:        0.889 kcal/mol
   Rotational Enthalpy:           0.889 kcal/mol
   Vibrational Enthalpy:         31.090 kcal/mol
   gas constant (RT):             0.592 kcal/mol
   Translational Entropy:        44.277  cal/mol.K
   Rotational Entropy:           35.064  cal/mol.K
   Vibrational Entropy:          40.457  cal/mol.K

   Total Enthalpy:               33.460 kcal/mol
   Total Entropy:               119.799  cal/mol.K

 ======================================================================

 STANDARD THERMODYNAMIC QUANTITIES FOR ANHARMONIC VIBRATION -- TOSH

   Zero point vibrational energy: ************ kcal/mol

   Vibrational Enthalpy:       Infinity kcal/mol
   Vibrational Entropy:             NaN  cal/mol.K

   Total Enthalpy:             Infinity kcal/mol
   Total Entropy:                   NaN  cal/mol.K

 ======================================================================

 STANDARD THERMODYNAMIC QUANTITIES FOR ANHARMONIC VIBRATION -- VPT2

   Zero point vibrational energy: ************ kcal/mol

   Vibrational Enthalpy:       Infinity kcal/mol
   Vibrational Entropy:             NaN  cal/mol.K

   Total Enthalpy:             Infinity kcal/mol
   Total Entropy:                   NaN  cal/mol.K

 ======================================================================

Archival summary:
1\1\garfield\FREQ\ProcedureUnspecified\BasisUnspecified\1r2l36\taweetha\SunDec101:06:002019SunDec101:06:002019\0\\#,FREQ,ProcedureUnspecified,BasisUnspecified,\\0,1\I\C,1,2.13316\C,2,1.40363,1,120.608\C,3,1.40282,2,120.308,1,-180,0\C,4,1.40186,3,119.992,2,-0,0\C,5,1.40067,4,119.973,3,0,0\C,6,1.403,5,119.946,4,-0,0\Cl,5,1.7361,4,119.614,3,-180,0\Cl,4,1.73751,3,120.685,2,180,0\Cl,7,1.73934,6,119.138,5,-180,0\Br,6,1.89945,5,119.749,4,-180,0\Br,3,1.9015,2,121.008,1,-0,0\\\@

 Total job time:  1109.88s(wall), 4316.27s(cpu) 
 Sun Dec  1 01:06:00 2019

        *************************************************************
        *                                                           *
        *  Thank you very much for using Q-Chem.  Have a nice day.  *
        *                                                           *
        *************************************************************
