# Supplementary material for: Geometric and energetic data from quantum chemical calculations of halobenzenes and xylenes
Source: Data Brief. 2020 Mar 5;30:105386. doi: 10.1016/j.dib.2020.105386 (PMC7114895; doi:10.1016/j.dib.2020.105386)
Supplement: Supplementary file 1 [file mmc1.zip › halobenzene/B3LYP/ClClBrClII.out]

                  Welcome to Q-Chem
     A Quantum Leap Into The Future Of Chemistry


 Q-Chem 5.2 (devel), Q-Chem, Inc., Pleasanton, CA (2019)

 Yihan Shao,  Zhengting Gan,  E. Epifanovsky,  A. T. B. Gilbert,  M. Wormit,  
 J. Kussmann,  A. W. Lange,  A. Behn,  Jia Deng,  Xintian Feng,  D. Ghosh,  
 M. Goldey,  P. R. Horn,  L. D. Jacobson,  I. Kaliman,  T. Kus,  A. Landau,  
 Jie Liu,  E. I. Proynov,  R. M. Richard,  R. P. Steele,  E. J. Sundstrom,  
 H. L. Woodcock III,  P. M. Zimmerman,  D. Zuev,  B. Albrecht,  E. Alguire,  
 S. A. Baeppler,  D. Barton,  Z. Benda,  Y. A. Bernard,  E. J. Berquist,  
 K. B. Bravaya,  H. Burton,  D. Casanova,  Chun-Min Chang,  Yunqing Chen,  
 A. Chien,  K. D. Closser,  M. P. Coons,  S. Coriani,  S. Dasgupta,  
 A. L. Dempwolff,  M. Diedenhofen,  Hainam Do,  R. G. Edgar,  Po-Tung Fang,  
 S. Faraji,  S. Fatehi,  Qingguo Feng,  K. D. Fenk,  J. Fosso-Tande,  
 J. Gayvert,  Qinghui Ge,  A. Ghysels,  G. Gidofalvi,  J. Gomes,  
 J. Gonthier,  A. Gunina,  D. Hait,  M. W. D. Hanson-Heine,  
 P. H. P. Harbach,  A. W. Hauser,  M. F. Herbst,  J. E. Herr,  
 E. G. Hohenstein,  Z. C. Holden,  Kerwin Hui,  B. C. Huynh,  T.-C. Jagau,  
 Hyunjun Ji,  B. Kaduk,  K. Khistyaev,  Jaehoon Kim,  P. Klunzinger,  K. Koh,  
 D. Kosenkov,  L. Koulias,  T. Kowalczyk,  C. M. Krauter,  A. Kunitsa,  
 Ka Un Lao,  A. Laurent,  K. V. Lawler,  Joonho Lee,  D. Lefrancois,  
 S. Lehtola,  D. S. Levine,  Yi-Pei Li,  You-Sheng Lin,  Fenglai Liu,  
 E. Livshits,  A. Luenser,  P. Manohar,  E. Mansoor,  S. F. Manzer,  
 Shan-Ping Mao,  Yuezhi Mao,  N. Mardirossian,  A. V. Marenich,  
 T. Markovich,  L. A. Martinez-Martinez,  S. A. Maurer,  N. J. Mayhall,  
 S. C. McKenzie,  J.-M. Mewes,  P. Morgante,  A. F. Morrison,  
 J. W. Mullinax,  K. Nanda,  T. S. Nguyen-Beck,  R. Olivares-Amaya,  
 J. A. Parkhill,  Zheng Pei,  T. M. Perrine,  F. Plasser,  P. Pokhilko,  
 S. Prager,  A. Prociuk,  E. Ramos,  D. R. Rehn,  F. Rob,  M. Scheurer,  
 M. Schneider,  N. Sergueev,  S. M. Sharada,  S. Sharma,  D. W. Small,  
 T. Stauch,  T. Stein,  Yu-Chuan Su,  A. J. W. Thom,  A. Tkatchenko,  
 T. Tsuchimochi,  N. M. Tubman,  L. Vogt,  M. L. Vidal,  O. Vydrov,  
 M. A. Watson,  J. Wenzel,  M. de Wergifosse,  T. A. Wesolowski,  A. White,  
 J. Witte,  A. Yamada,  Jun Yang,  K. Yao,  S. Yeganeh,  S. R. Yost,  
 Zhi-Qiang You,  A. Zech,  Igor Ying Zhang,  Xing Zhang,  Yan Zhao,  
 Ying Zhu,  B. R. Brooks,  G. K. L. Chan,  C. J. Cramer,  M. S. Gordon,  
 W. J. Hehre,  A. Klamt,  M. W. Schmidt,  C. D. Sherrill,  D. G. Truhlar,  
 A. Aspuru-Guzik,  R. Baer,  A. T. Bell,  N. A. Besley,  Jeng-Da Chai,  
 A. E. DePrince, III,  R. A. DiStasio Jr.,  A. Dreuw,  B. D. Dunietz,  
 T. R. Furlani,  Chao-Ping Hsu,  Yousung Jung,  Jing Kong,  D. S. Lambrecht,  
 WanZhen Liang,  C. Ochsenfeld,  V. A. Rassolov,  L. V. Slipchenko,  
 J. E. Subotnik,  T. Van Voorhis,  J. M. Herbert,  A. I. Krylov,  
 P. M. W. Gill,  M. Head-Gordon

 Contributors to earlier versions of Q-Chem not listed above: 
 R. D. Adamson,  B. Austin,  J. Baker,  G. J. O. Beran,  K. Brandhorst,  
 S. T. Brown,  E. F. C. Byrd,  A. K. Chakraborty,  C.-L. Cheng,  
 Siu Hung Chien,  D. M. Chipman,  D. L. Crittenden,  H. Dachsel,  
 R. J. Doerksen,  A. D. Dutoi,  L. Fusti-Molnar,  W. A. Goddard III,  
 A. Golubeva-Zadorozhnaya,  S. R. Gwaltney,  G. Hawkins,  A. Heyden,  
 S. Hirata,  G. Kedziora,  F. J. Keil,  C. Kelley,  Jihan Kim,  R. A. King,  
 R. Z. Khaliullin,  P. P. Korambath,  W. Kurlancheek,  A. M. Lee,  M. S. Lee,  
 S. V. Levchenko,  Ching Yeh Lin,  D. Liotard,  R. C. Lochan,  I. Lotan,  
 P. E. Maslen,  N. Nair,  D. P. O'Neill,  D. Neuhauser,  E. Neuscamman,  
 C. M. Oana,  R. Olson,  B. Peters,  R. Peverati,  P. A. Pieniazek,  
 Y. M. Rhee,  J. Ritchie,  M. A. Rohrdanz,  E. Rosta,  N. J. Russ,  
 H. F. Schaefer III,  N. E. Schultz,  N. Shenvi,  A. C. Simmonett,  A. Sodt,  
 D. Stuck,  K. S. Thanthiriwatte,  V. Vanovschi,  Tao Wang,  A. Warshel,  
 C. F. Williams,  Q. Wu,  X. Xu,  W. Zhang

 Please cite Q-Chem as follows:
 Y. Shao et al., Mol. Phys. 113, 184-215 (2015)
 DOI: 10.1080/00268976.2014.952696

 Q-Chem 5.2.1 for Intel X86 EM64T Linux

 Parts of Q-Chem use Armadillo 8.300.2 (Tropical Shenanigans).
 http://arma.sourceforge.net/

 Q-Chem begins on Sun Dec  1 01:06:01 2019  

Host: 
0

     Scratch files written to /scratch/taweetham/qchem1840//
NAlpha2: 228
NElect   228
Mult     1

Checking the input file for inconsistencies... 	...done.

--------------------------------------------------------------
User input:
--------------------------------------------------------------
$MOLECULE
0 1
C   
C	1	CC
C	2	CC	1	120.0		
C	3	CC	2	120.0	1	0.0
C	4	CC	3	120.0	2	0.0	
C	5 	CC	4	120.0	3	0.0
Cl	1	CCl	2	120.0	3	180.0
Cl	2	CCl	3	120.0	4	180.0
Br	3	CBr	4	120.0	5	180.0
Cl	4	CCl	5	120.0	6	180.0
I	5	CI	6	120.0	1	180.0
I	6	CI	1	120.0	2	180.0

CC=1.39483
CH=1.08673
CF=1.33960
CCl=1.72090
CBr=1.89068
CI=2.07886
$END

$REM
   JOB_TYPE	OPTIMIZATION
   BASIS	6-311++G**
   METHOD	B3LYP
   MEM_TOTAL	64000
   SYM_IGNORE	TRUE
$END

--------------------------------------------------------------
 ----------------------------------------------------------------
             Standard Nuclear Orientation (Angstroms)
    I     Atom           X                Y                Z
 ----------------------------------------------------------------
    1      C       0.0000000000     0.0000000000     0.0000000000
    2      C       0.0000000000     0.0000000000     1.3948300000
    3      C       1.2079582140     0.0000000000     2.0922450000
    4      C       2.4159164279     0.0000000000     1.3948300000
    5      C       2.4159164279     0.0000000000    -0.0000000000
    6      C       1.2079582140     0.0000000000    -0.6974150000
    7      Cl     -1.4903431174    -0.0000000000    -0.8604500000
    8      Cl     -1.4903431174    -0.0000000000     2.2552800000
    9      Br      1.2079582140    -0.0000000000     3.9829250000
   10      Cl      3.9062595453    -0.0000000000     2.2552800000
   11      I       4.2162619988    -0.0000000000    -1.0394300000
   12      I       1.2079582140    -0.0000000000    -2.7762750000
 ----------------------------------------------------------------
 Nuclear Repulsion Energy =        3009.75266979 hartrees
 There are      114 alpha and      114 beta electrons
 Requested basis set is 6-311++G(d,p)
 There are 142 shells and 394 basis functions

 Total QAlloc Memory Limit  64000 MB
 Mega-Array Size       188 MB
 MEM_STATIC part       192 MB
 A cutoff of  1.0D-11 yielded   6441 shell pairs
 There are     55644 function pairs (     61539 Cartesian)
 Smallest overlap matrix eigenvalue = 3.60E-07

 Q-Chem warning in module stvman/mkSTV.C, line 318:

 Overlap eigenvalue is smaller than square root of threshold
 Use THRESH >= 12 to get rid of this warning

 Linear dependence detected in AO basis
 Tighter screening thresholds may be required for diffuse basis sets
 Use S2THRESH > 14 and THRESH = 14 in case of SCF convergence issues
 Number of orthogonalized atomic orbitals = 392
 Maximum deviation from orthogonality = 2.211E-10

 Scale SEOQF with 1.000000e-01/1.000000e-01/1.000000e-01

 Standard Electronic Orientation quadrupole field applied
 Nucleus-field energy     =    -0.0000000816 hartrees
 Guess from superposition of atomic densities
 Warning:  Energy on first SCF cycle will be non-variational
 SAD guess density has 228.000000 electrons

 -----------------------------------------------------------------------
  General SCF calculation program by
  Eric Jon Sundstrom, Paul Horn, Yuezhi Mao, Dmitri Zuev, Alec White,
  David Stuck, Shaama M.S., Shane Yost, Joonho Lee, David Small,
  Daniel Levine, Susi Lehtola, Hugh Burton, Evgeny Epifanovsky,
  Bang C. Huynh
 -----------------------------------------------------------------------
 Exchange:     0.2000 Hartree-Fock + 0.0800 Slater + 0.7200 B88
 Correlation:  0.1900 VWN1RPA + 0.8100 LYP
 Using SG-1 standard quadrature grid
 using 4 threads for integral computing
 -------------------------------------------------------
 OpenMP Integral computing Module                
 Release: version 2.0, May 2017, Q-Chem Inc. Pleasanton 
 -------------------------------------------------------
 A restricted SCF calculation will be
 performed using DIIS
 SCF converges when DIIS error is below 1.0e-08
 ---------------------------------------
  Cycle       Energy         DIIS error
 ---------------------------------------
    1  -18025.1243182287      2.96e-02  
    2  -18022.4557283685      1.78e-03  
    3  -18022.3905419791      2.48e-03  
    4  -18022.4857687592      8.03e-04  
    5  -18022.4994485667      1.54e-04  
    6  -18022.4996355504      1.02e-04  
    7  -18022.4998337441      2.16e-05  
    8  -18022.4998414748      4.84e-06  
    9  -18022.4998417858      1.69e-06  
   10  -18022.4998418265      8.73e-07  
   11  -18022.4998418401      2.39e-07  
   12  -18022.4998418410      7.29e-08  
   13  -18022.4998418403      2.10e-08  
   14  -18022.4998418417      2.34e-09  Convergence criterion met
 ---------------------------------------
 SCF time:   CPU 236.23s  wall 62.00s 
 SCF   energy in the final basis set =   -18022.4998418417
 Total energy in the final basis set =   -18022.4998418417

 --------------------------------------------------------------

                    Orbital Energies (a.u.)
 --------------------------------------------------------------

 Alpha MOs
 -- Occupied --
*****************-482.8570-176.3195-176.3190-165.7233-165.7228-165.7212
********-165.7207-165.7205-101.5832-101.5829-101.5824 -62.5099 -56.3306
-56.3265 -56.3261 -35.8161 -35.8157 -31.3094 -31.3090 -31.3035 -31.3030
-31.3029 -31.3024 -22.9599 -22.9594 -22.9586 -22.9582 -22.9581 -22.9577
-22.9540 -22.9540 -22.9535 -22.9535 -10.2851 -10.2846 -10.2839 -10.2779
-10.2670 -10.2662  -9.4983  -9.4982  -9.4978  -8.7188  -7.2632  -7.2631
 -7.2626  -7.2532  -7.2531  -7.2527  -7.2521  -7.2521  -7.2516  -6.5512
 -6.5373  -6.5362  -6.3659  -6.3655  -4.7787  -4.7783  -4.7638  -4.7634
 -4.7628  -4.7623  -2.6619  -2.6582  -2.6573  -2.6463  -2.6462  -2.0449
 -2.0443  -2.0401  -2.0398  -2.0394  -2.0389  -2.0265  -2.0263  -2.0260
 -2.0258  -0.9691  -0.9267  -0.8994  -0.8637  -0.8416  -0.7813  -0.7628
 -0.6962  -0.6811  -0.6252  -0.6103  -0.5619  -0.5234  -0.4882  -0.4733
 -0.4640  -0.4414  -0.4137  -0.4130  -0.3928  -0.3924  -0.3606  -0.3569
 -0.3556  -0.3447  -0.3435  -0.3088  -0.3048  -0.3017  -0.3001  -0.2646
 -0.2607  -0.2505
 -- Virtual --
 -0.0941  -0.0690  -0.0651  -0.0440  -0.0303  -0.0039   0.0025   0.0170
  0.0197   0.0317   0.0359   0.0436   0.0509   0.0655   0.0677   0.0681
  0.0705   0.0763   0.0822   0.0853   0.0879   0.0970   0.1004   0.1020
  0.1032   0.1064   0.1231   0.1309   0.1418   0.1473   0.1553   0.1572
  0.1594   0.1669   0.1688   0.1710   0.1803   0.1890   0.2022   0.2084
  0.2114   0.2143   0.2187   0.2216   0.2218   0.2259   0.2433   0.2470
  0.2539   0.2678   0.2729   0.2795   0.2900   0.2947   0.3051   0.3330
  0.3524   0.3623   0.3825   0.3869   0.3888   0.4009   0.4121   0.4150
  0.4231   0.4322   0.4378   0.4440   0.4468   0.4504   0.4535   0.4702
  0.4717   0.4876   0.4956   0.4973   0.5054   0.5070   0.5132   0.5345
  0.5365   0.5425   0.5560   0.5676   0.5713   0.5772   0.5884   0.5931
  0.6074   0.6178   0.6226   0.6366   0.6598   0.6925   0.7154   0.7185
  0.7382   0.7623   0.7668   0.7756   0.7765   0.7997   0.8209   0.8246
  0.8306   0.8324   0.8375   0.8481   0.8511   0.8553   0.8642   0.8776
  0.8985   0.9183   0.9276   0.9429   0.9448   0.9553   0.9607   0.9848
  0.9972   1.0412   1.0642   1.0874   1.1076   1.1341   1.1571   1.1979
  1.2201   1.2357   1.2476   1.2488   1.2707   1.2763   1.2918   1.3428
  1.3581   1.3847   1.3952   1.4226   1.4392   1.4620   1.4794   1.4961
  1.5524   1.5758   1.5948   1.6452   1.7293   1.7451   1.7685   1.7818
  1.8268   1.8319   1.8480   1.8501   1.9224   2.0152   2.0306   2.0795
  2.1445   2.1725   2.2195   2.2280   2.2356   2.2506   2.2625   2.2814
  2.2832   2.3097   2.3353   2.3882   2.4210   2.4521   2.4878   2.5392
  2.5665   2.5740   2.6060   2.7078   2.7284   2.8285   2.8327   2.8493
  2.9001   3.0492   3.0733   3.0789   3.1020   3.1888   3.2248   3.4086
  3.4706   3.6629   3.8274   3.8739   3.9426   3.9715   3.9809   3.9892
  4.0001   4.0424   4.0516   4.0670   4.0787   4.1117   4.2042   4.2420
  4.2619   4.3126   4.4066   4.4360   4.5787   4.8082   5.9990   6.0468
  6.0773   6.1261   6.1601   6.2322   6.7495   7.5549   7.6667   7.7400
  9.7298   9.7888   9.8086  23.1822  23.7794  23.7868  23.9351  23.9512
 24.0242  25.7758  25.8129  25.8668  26.1113  26.1493  26.2257  26.5137
 26.6317  26.7999  27.8693  27.9749  28.3399  28.3760  28.4004  28.4118
 28.4472  28.4622  28.5217  28.5325  28.5421  28.5447  28.5694  28.5699
 28.6013  28.6501  28.6995  28.7695  48.0029 127.8823 127.9095 127.9337
127.9536 127.9741 128.0103 151.6621 151.7531 215.7173 215.7847 215.8080
289.7513 289.8637 289.96611020.82011901.82531901.9206
 --------------------------------------------------------------

          Ground-State Mulliken Net Atomic Charges

     Atom                 Charge (a.u.)
  ----------------------------------------
      1 C                    -0.171035
      2 C                    -0.143730
      3 C                    -0.461621
      4 C                    -0.024525
      5 C                    -0.303270
      6 C                    -0.659529
      7 Cl                    0.649401
      8 Cl                    0.557568
      9 Br                   -0.202864
     10 Cl                    0.545233
     11 I                     0.111182
     12 I                     0.103191
  ----------------------------------------
  Sum of atomic charges =     0.000000

 -----------------------------------------------------------------
                    Cartesian Multipole Moments
 -----------------------------------------------------------------
    Charge (ESU x 10^10)
                -0.0000
    Dipole Moment (Debye)
         X       0.4124      Y       0.0000      Z      -0.5473
       Tot       0.6853
    Quadrupole Moments (Debye-Ang)
        XX    -143.1383     XY      -0.0000     YY    -147.6747
        XZ      -2.3518     YZ      -0.0000     ZZ    -140.8540
    Octopole Moments (Debye-Ang^2)
       XXX    -660.0664    XXY      -0.0000    XYY    -230.8665
       YYY      -0.0000    XXZ     -46.7431    XYZ       0.0000
       YYZ     -33.6521    XZZ    -217.4290    YZZ       0.0000
       ZZZ    -107.0637
    Hexadecapole Moments (Debye-Ang^3)
      XXXX   -5306.6231   XXXY      -0.0000   XXYY    -978.2447
      XYYY      -0.0000   YYYY    -186.3997   XXXZ     -25.8235
      XXYZ       0.0000   XYYZ      19.2291   YYYZ      -0.0000
      XXZZ   -1614.9802   XYZZ      -0.0000   YYZZ    -799.6328
      XZZZ      36.6831   YZZZ      -0.0000   ZZZZ   -4218.6503
 -----------------------------------------------------------------
 Calculating analytic gradient of the SCF energy
 Gradient of SCF Energy
            1           2           3           4           5           6
    1  -0.0014645   0.0000816  -0.0006790   0.0013742   0.0013560  -0.0000611
    2  -0.0000000  -0.0000000   0.0000000  -0.0000000  -0.0000000   0.0000000
    3   0.0004136  -0.0012760  -0.0032679   0.0001214  -0.0013695  -0.0014097
            7           8           9          10          11          12
    1   0.0101360   0.0079707   0.0002337  -0.0069981  -0.0185255   0.0065760
    2   0.0000000  -0.0000000  -0.0000000   0.0000000   0.0000000  -0.0000000
    3   0.0006714  -0.0030195  -0.0043102  -0.0073641   0.0040220   0.0167886
 Max gradient component =       1.853E-02
 RMS gradient           =       5.283E-03
 Gradient time:  CPU 78.73 s  wall 19.78 s
 Geometry Optimization Parameters
   NAtoms,    NIC,     NZ,  NCons,   NDum,   NFix, NCnnct, MaxDiis
       12      78      12       0       0       0       0       0


** GEOMETRY OPTIMIZATION IN DELOCALIZED INTERNAL COORDINATES **
   Searching for a Minimum

   Optimization Cycle:   1

                       Coordinates (Angstroms)
     ATOM                X               Y               Z
      1  C         0.0000000000    0.0000000000    0.0000000000
      2  C         0.0000000000    0.0000000000    1.3948300000
      3  C         1.2079582140    0.0000000000    2.0922450000
      4  C         2.4159164279    0.0000000000    1.3948300000
      5  C         2.4159164279    0.0000000000    0.0000000000
      6  C         1.2079582140    0.0000000000   -0.6974150000
      7  Cl       -1.4903431174    0.0000000000   -0.8604500000
      8  Cl       -1.4903431174    0.0000000000    2.2552800000
      9  Br        1.2079582140    0.0000000000    3.9829250000
     10  Cl        3.9062595453    0.0000000000    2.2552800000
     11  I         4.2162619988    0.0000000000   -1.0394300000
     12  I         1.2079582140    0.0000000000   -2.7762750000
   Point Group: c1    Number of degrees of freedom:    30


   Energy is -18022.499841842


 Attempting to generate delocalized internal coordinates
 Initial Hessian constructed with Jon Baker's OPTIMIZE code

 21 Hessian modes will be used to form the next step
  Hessian Eigenvalues:
     0.124424    0.124424    0.201019    0.250000    0.250000    0.250000
     0.250000    0.250000    0.250000    0.250000    0.250000    0.250000
     0.334879    0.334879    0.334879    0.426727    0.426727    0.464882
     0.464882    0.464882    0.464882

 Minimum search - taking simple RFO step
 Searching for Lamda that Minimizes Along All modes
 Value Taken    Lamda =  -0.01053124
 Step Taken.  Stepsize is  0.228910

                             Maximum     Tolerance    Cnvgd?
         Gradient           0.036766      0.000300      NO
         Displacement       0.124078      0.001200      NO
         Energy change     *********      0.000001      NO


 New Cartesian Coordinates Obtained by Inverse Iteration

 Displacement from previous Coordinates is:  0.425377
 ----------------------------------------------------------------
             Standard Nuclear Orientation (Angstroms)
    I     Atom           X                Y                Z
 ----------------------------------------------------------------
    1      C       0.0014167476     0.0000000000    -0.0043349948
    2      C      -0.0014722323     0.0000000000     1.3959726226
    3      C       1.2096271461     0.0000000000     2.0959552405
    4      C       2.4234650904     0.0000000000     1.3945305377
    5      C       2.4423093720     0.0000000000    -0.0159665404
    6      C       1.2123328821     0.0000000000    -0.7255785243
    7      Cl     -1.5290175572     0.0000000000    -0.8213564092
    8      Cl     -1.5118684895     0.0000000000     2.2472816529
    9      Br      1.2053304764     0.0000000000     3.9974102654
   10      Cl      3.9045871538     0.0000000000     2.2997173888
   11      I       4.3561360317     0.0000000000    -0.9948815120
   12      I       1.0926544000     0.0000000000    -2.8669297271
 ----------------------------------------------------------------
 Nuclear Repulsion Energy =        2944.85684774 hartrees
 There are      114 alpha and      114 beta electrons
 Applying Cartesian multipole field
    Component          Value
    ---------          -----
     (2,0,0)        1.00000E-11
     (0,2,0)        2.00000E-11
     (0,0,2)       -3.00000E-11
 Nucleus-field energy     =    -0.0000000827 hartrees
 Requested basis set is 6-311++G(d,p)
 There are 142 shells and 394 basis functions
 A cutoff of  1.0D-11 yielded   6380 shell pairs
 There are     55253 function pairs (     61080 Cartesian)
 Smallest overlap matrix eigenvalue = 4.08E-07

 Q-Chem warning in module stvman/mkSTV.C, line 318:

 Overlap eigenvalue is smaller than square root of threshold
 Use THRESH >= 12 to get rid of this warning

 Linear dependence detected in AO basis
 Tighter screening thresholds may be required for diffuse basis sets
 Use S2THRESH > 14 and THRESH = 14 in case of SCF convergence issues
 Number of orthogonalized atomic orbitals = 392
 Maximum deviation from orthogonality = 1.421E-10
 Guess MOs from SCF MO coefficient file

 -----------------------------------------------------------------------
  General SCF calculation program by
  Eric Jon Sundstrom, Paul Horn, Yuezhi Mao, Dmitri Zuev, Alec White,
  David Stuck, Shaama M.S., Shane Yost, Joonho Lee, David Small,
  Daniel Levine, Susi Lehtola, Hugh Burton, Evgeny Epifanovsky,
  Bang C. Huynh
 -----------------------------------------------------------------------
 Exchange:     0.2000 Hartree-Fock + 0.0800 Slater + 0.7200 B88
 Correlation:  0.1900 VWN1RPA + 0.8100 LYP
 Using SG-1 standard quadrature grid
 using 4 threads for integral computing
 -------------------------------------------------------
 OpenMP Integral computing Module                
 Release: version 2.0, May 2017, Q-Chem Inc. Pleasanton 
 -------------------------------------------------------
 A restricted SCF calculation will be
 performed using DIIS
 SCF converges when DIIS error is below 1.0e-08
 ---------------------------------------
  Cycle       Energy         DIIS error
 ---------------------------------------
    1  -18022.4964792758      6.23e-04  
    2  -18022.4996335718      3.45e-04  
    3  -18022.4965675143      5.12e-04  
    4  -18022.5021267247      4.60e-05  
    5  -18022.5021639381      1.85e-05  
    6  -18022.5021698960      6.32e-06  
    7  -18022.5021705763      2.59e-06  
    8  -18022.5021706963      6.58e-07  
    9  -18022.5021707045      1.74e-07  
   10  -18022.5021707050      9.89e-08  
   11  -18022.5021707060      3.62e-08  
   12  -18022.5021707071      3.89e-09  Convergence criterion met
 ---------------------------------------
 SCF time:   CPU 206.01s  wall 54.00s 
 SCF   energy in the final basis set =   -18022.5021707071
 Total energy in the final basis set =   -18022.5021707071

 --------------------------------------------------------------

                    Orbital Energies (a.u.)
 --------------------------------------------------------------

 Alpha MOs
 -- Occupied --
*****************-482.8580-176.3217-176.3213-165.7256-165.7252-165.7233
********-165.7229-165.7228-101.5841-101.5832-101.5830 -62.5108 -56.3316
-56.3274 -56.3270 -35.8181 -35.8177 -31.3116 -31.3113 -31.3052 -31.3049
-31.3047 -31.3044 -22.9620 -22.9617 -22.9606 -22.9603 -22.9602 -22.9599
-22.9558 -22.9558 -22.9554 -22.9554 -10.2897 -10.2886 -10.2881 -10.2815
-10.2769 -10.2764  -9.4989  -9.4982  -9.4980  -8.7197  -7.2639  -7.2631
 -7.2630  -7.2538  -7.2531  -7.2529  -7.2527  -7.2521  -7.2519  -6.5521
 -6.5381  -6.5369  -6.3673  -6.3670  -4.7804  -4.7801  -4.7649  -4.7645
 -4.7640  -4.7636  -2.6628  -2.6590  -2.6582  -2.6470  -2.6470  -2.0460
 -2.0456  -2.0414  -2.0411  -2.0407  -2.0404  -2.0273  -2.0272  -2.0269
 -2.0269  -0.9645  -0.9231  -0.8944  -0.8590  -0.8384  -0.7761  -0.7602
 -0.6926  -0.6743  -0.6247  -0.6123  -0.5563  -0.5218  -0.4864  -0.4693
 -0.4624  -0.4399  -0.4107  -0.4099  -0.3908  -0.3880  -0.3622  -0.3579
 -0.3525  -0.3431  -0.3422  -0.3051  -0.3036  -0.2999  -0.2967  -0.2670
 -0.2625  -0.2604
 -- Virtual --
 -0.1053  -0.0729  -0.0676  -0.0528  -0.0453  -0.0054  -0.0023   0.0143
  0.0174   0.0311   0.0348   0.0438   0.0501   0.0647   0.0659   0.0661
  0.0700   0.0757   0.0810   0.0843   0.0864   0.0962   0.0985   0.1025
  0.1035   0.1092   0.1217   0.1298   0.1411   0.1466   0.1551   0.1575
  0.1604   0.1649   0.1669   0.1674   0.1702   0.1842   0.2010   0.2062
  0.2086   0.2150   0.2177   0.2202   0.2232   0.2252   0.2408   0.2467
  0.2535   0.2677   0.2720   0.2797   0.2814   0.2883   0.2989   0.3307
  0.3575   0.3690   0.3795   0.3861   0.3965   0.3968   0.4065   0.4141
  0.4213   0.4293   0.4350   0.4375   0.4408   0.4478   0.4501   0.4623
  0.4715   0.4803   0.4908   0.4924   0.5051   0.5057   0.5087   0.5302
  0.5350   0.5372   0.5551   0.5570   0.5672   0.5704   0.5811   0.5895
  0.5953   0.6038   0.6070   0.6292   0.6584   0.6919   0.6975   0.7139
  0.7258   0.7520   0.7611   0.7725   0.7777   0.7992   0.8200   0.8257
  0.8302   0.8302   0.8376   0.8472   0.8482   0.8536   0.8602   0.8787
  0.8974   0.9157   0.9298   0.9376   0.9383   0.9415   0.9613   0.9799
  0.9849   1.0368   1.0562   1.0786   1.0990   1.1247   1.1509   1.1890
  1.2098   1.2250   1.2391   1.2429   1.2666   1.2678   1.2850   1.3409
  1.3417   1.3727   1.3865   1.4169   1.4382   1.4496   1.4516   1.4705
  1.5450   1.5573   1.5826   1.6378   1.7228   1.7341   1.7540   1.7703
  1.8163   1.8256   1.8353   1.8430   1.9114   2.0126   2.0153   2.0661
  2.1353   2.1623   2.2033   2.2236   2.2280   2.2437   2.2490   2.2641
  2.2801   2.2974   2.3136   2.3827   2.4087   2.4457   2.4799   2.5317
  2.5538   2.5677   2.5946   2.7045   2.7224   2.8244   2.8265   2.8316
  2.8939   3.0357   3.0488   3.0605   3.0845   3.1665   3.2045   3.3955
  3.4467   3.6345   3.8079   3.8593   3.9512   3.9600   3.9874   3.9944
  4.0013   4.0167   4.0402   4.0652   4.0738   4.1081   4.1721   4.2363
  4.2447   4.3137   4.3998   4.4090   4.5388   4.7773   5.9981   6.0361
  6.0962   6.1120   6.1211   6.1829   6.7434   7.5531   7.6648   7.7342
  9.7170   9.7806   9.8070  23.1795  23.7463  23.7567  23.8936  23.8993
 23.9762  25.7757  25.8107  25.8620  26.0953  26.1569  26.2061  26.4958
 26.6040  26.7714  27.8447  27.9506  28.3378  28.3669  28.3993  28.4210
 28.4257  28.4320  28.5239  28.5265  28.5400  28.5480  28.5540  28.5622
 28.5972  28.6273  28.6846  28.7550  47.9982 127.8797 127.9019 127.9386
127.9500 127.9518 127.9841 151.6411 151.7296 215.7028 215.7756 215.8068
289.7491 289.8613 289.96011020.81451901.80341901.8956
 --------------------------------------------------------------

          Ground-State Mulliken Net Atomic Charges

     Atom                 Charge (a.u.)
  ----------------------------------------
      1 C                    -0.260284
      2 C                    -0.249466
      3 C                    -0.476393
      4 C                    -0.094703
      5 C                    -0.139290
      6 C                    -0.562484
      7 Cl                    0.665661
      8 Cl                    0.553795
      9 Br                   -0.207300
     10 Cl                    0.549997
     11 I                     0.113638
     12 I                     0.106828
  ----------------------------------------
  Sum of atomic charges =     0.000000

 -----------------------------------------------------------------
                    Cartesian Multipole Moments
 -----------------------------------------------------------------
    Charge (ESU x 10^10)
                -0.0000
    Dipole Moment (Debye)
         X       0.3613      Y      -0.0000      Z      -0.4466
       Tot       0.5744
    Quadrupole Moments (Debye-Ang)
        XX    -142.6026     XY       0.0000     YY    -148.1721
        XZ      -1.5468     YZ       0.0000     ZZ    -140.9047
    Octopole Moments (Debye-Ang^2)
       XXX    -654.1928    XXY      -0.0000    XYY    -231.9203
       YYY      -0.0000    XXZ     -44.2533    XYZ       0.0000
       YYZ     -33.0524    XZZ    -220.7571    YZZ      -0.0000
       ZZZ    -105.9267
    Hexadecapole Moments (Debye-Ang^3)
      XXXX   -5419.0964   XXXY      -0.0000   XXYY   -1010.7998
      XYYY       0.0000   YYYY    -187.6360   XXXZ     -52.7327
      XXYZ       0.0000   XYYZ      11.1827   YYYZ       0.0000
      XXZZ   -1671.8245   XYZZ       0.0000   YYZZ    -816.7282
      XZZZ      28.6409   YZZZ       0.0000   ZZZZ   -4294.5650
 -----------------------------------------------------------------
 Calculating analytic gradient of the SCF energy
 Gradient of SCF Energy
            1           2           3           4           5           6
    1  -0.0040978  -0.0014820   0.0002824   0.0007565   0.0067782  -0.0041513
    2   0.0000000  -0.0000000  -0.0000000   0.0000000  -0.0000000  -0.0000000
    3   0.0026252  -0.0006949  -0.0009567   0.0046404   0.0006103  -0.0053316
            7           8           9          10          11          12
    1   0.0019280   0.0005731   0.0010083  -0.0022650   0.0070896  -0.0064200
    2   0.0000000  -0.0000000   0.0000000   0.0000000   0.0000000   0.0000000
    3   0.0019293  -0.0022861   0.0006102  -0.0010410   0.0037168  -0.0038219
 Max gradient component =       7.090E-03
 RMS gradient           =       2.799E-03
 Gradient time:  CPU 75.95 s  wall 19.09 s
 Geometry Optimization Parameters
   NAtoms,    NIC,     NZ,  NCons,   NDum,   NFix, NCnnct, MaxDiis
       12      78      12       0       0       0       0       0

 Cartesian Hessian Update
 Hessian updated using BFGS update


** GEOMETRY OPTIMIZATION IN DELOCALIZED INTERNAL COORDINATES **
   Searching for a Minimum

   Optimization Cycle:   2

                       Coordinates (Angstroms)
     ATOM                X               Y               Z
      1  C         0.0014167476    0.0000000000   -0.0043349948
      2  C        -0.0014722323    0.0000000000    1.3959726226
      3  C         1.2096271461    0.0000000000    2.0959552405
      4  C         2.4234650904    0.0000000000    1.3945305377
      5  C         2.4423093720    0.0000000000   -0.0159665404
      6  C         1.2123328821    0.0000000000   -0.7255785243
      7  Cl       -1.5290175572    0.0000000000   -0.8213564092
      8  Cl       -1.5118684895    0.0000000000    2.2472816529
      9  Br        1.2053304764    0.0000000000    3.9974102654
     10  Cl        3.9045871538    0.0000000000    2.2997173888
     11  I         4.3561360317    0.0000000000   -0.9948815120
     12  I         1.0926544000    0.0000000000   -2.8669297271
   Point Group: c1    Number of degrees of freedom:    30


   Energy is -18022.502170707

 Hessian updated using BFGS update

 11 Hessian modes will be used to form the next step
  Hessian Eigenvalues:
     0.122958    0.124433    0.200559    0.244897    0.320308    0.332440
     0.335463    0.426724    0.442980    0.458912    0.565301

 Minimum search - taking simple RFO step
 Searching for Lamda that Minimizes Along All modes
 Value Taken    Lamda =  -0.00238364
 Step Taken.  Stepsize is  0.072450

                             Maximum     Tolerance    Cnvgd?
         Gradient           0.031535      0.000300      NO
         Displacement       0.069584      0.001200      NO
         Energy change     -0.002329      0.000001      NO


 New Cartesian Coordinates Obtained by Inverse Iteration

 Displacement from previous Coordinates is:  0.210563
 ----------------------------------------------------------------
             Standard Nuclear Orientation (Angstroms)
    I     Atom           X                Y                Z
 ----------------------------------------------------------------
    1      C      -0.0025571538     0.0000000000    -0.0037588789
    2      C      -0.0039278781     0.0000000000     1.3999840851
    3      C       1.2085821853     0.0000000000     2.1003777221
    4      C       2.4248223351     0.0000000000     1.3989095882
    5      C       2.4326634638     0.0000000000    -0.0099607310
    6      C       1.2124465455     0.0000000000    -0.7144872351
    7      Cl     -1.5327661336     0.0000000000    -0.8299012647
    8      Cl     -1.5107985520     0.0000000000     2.2634642804
    9      Br      1.1931326581     0.0000000000     4.0017456239
   10      Cl      3.9118327717     0.0000000000     2.3022353094
   11      I       4.3058067079     0.0000000000    -1.0530359346
   12      I       1.1662640712     0.0000000000    -2.8537525648
 ----------------------------------------------------------------
 Nuclear Repulsion Energy =        2956.91188929 hartrees
 There are      114 alpha and      114 beta electrons
 Applying Cartesian multipole field
    Component          Value
    ---------          -----
     (2,0,0)        1.00000E-11
     (0,2,0)        2.00000E-11
     (0,0,2)       -3.00000E-11
 Nucleus-field energy     =    -0.0000000838 hartrees
 Requested basis set is 6-311++G(d,p)
 There are 142 shells and 394 basis functions
 A cutoff of  1.0D-11 yielded   6377 shell pairs
 There are     55264 function pairs (     61099 Cartesian)
 Smallest overlap matrix eigenvalue = 4.00E-07

 Q-Chem warning in module stvman/mkSTV.C, line 318:

 Overlap eigenvalue is smaller than square root of threshold
 Use THRESH >= 12 to get rid of this warning

 Linear dependence detected in AO basis
 Tighter screening thresholds may be required for diffuse basis sets
 Use S2THRESH > 14 and THRESH = 14 in case of SCF convergence issues
 Number of orthogonalized atomic orbitals = 392
 Maximum deviation from orthogonality = 1.115E-10
 Guess MOs from SCF MO coefficient file

 -----------------------------------------------------------------------
  General SCF calculation program by
  Eric Jon Sundstrom, Paul Horn, Yuezhi Mao, Dmitri Zuev, Alec White,
  David Stuck, Shaama M.S., Shane Yost, Joonho Lee, David Small,
  Daniel Levine, Susi Lehtola, Hugh Burton, Evgeny Epifanovsky,
  Bang C. Huynh
 -----------------------------------------------------------------------
 Exchange:     0.2000 Hartree-Fock + 0.0800 Slater + 0.7200 B88
 Correlation:  0.1900 VWN1RPA + 0.8100 LYP
 Using SG-1 standard quadrature grid
 using 4 threads for integral computing
 -------------------------------------------------------
 OpenMP Integral computing Module                
 Release: version 2.0, May 2017, Q-Chem Inc. Pleasanton 
 -------------------------------------------------------
 A restricted SCF calculation will be
 performed using DIIS
 SCF converges when DIIS error is below 1.0e-08
 ---------------------------------------
  Cycle       Energy         DIIS error
 ---------------------------------------
    1  -18022.5022571879      2.32e-04  
    2  -18022.5031151255      9.45e-05  
    3  -18022.5028953778      1.40e-04  
    4  -18022.5032835807      3.00e-05  
    5  -18022.5033023942      7.89e-06  
    6  -18022.5033034872      2.34e-06  
    7  -18022.5033035775      9.74e-07  
    8  -18022.5033035954      3.07e-07  
    9  -18022.5033035982      7.74e-08  
   10  -18022.5033035978      1.42e-08  
   11  -18022.5033035998      8.16e-09  Convergence criterion met
 ---------------------------------------
 SCF time:   CPU 188.25s  wall 50.00s 
 SCF   energy in the final basis set =   -18022.5033035998
 Total energy in the final basis set =   -18022.5033035998

 --------------------------------------------------------------

                    Orbital Energies (a.u.)
 --------------------------------------------------------------

 Alpha MOs
 -- Occupied --
*****************-482.8581-176.3214-176.3210-165.7253-165.7249-165.7230
********-165.7227-165.7225-101.5842-101.5836-101.5833 -62.5109 -56.3317
-56.3275 -56.3271 -35.8178 -35.8174 -31.3114 -31.3110 -31.3050 -31.3046
-31.3045 -31.3041 -22.9618 -22.9614 -22.9603 -22.9600 -22.9600 -22.9596
-22.9555 -22.9555 -22.9552 -22.9551 -10.2903 -10.2894 -10.2888 -10.2820
-10.2753 -10.2748  -9.4989  -9.4984  -9.4982  -8.7197  -7.2640  -7.2634
 -7.2632  -7.2538  -7.2532  -7.2531  -7.2527  -7.2523  -7.2521  -6.5521
 -6.5382  -6.5370  -6.3671  -6.3668  -4.7802  -4.7799  -4.7648  -4.7644
 -4.7639  -4.7635  -2.6629  -2.6591  -2.6582  -2.6471  -2.6470  -2.0458
 -2.0454  -2.0412  -2.0410  -2.0406  -2.0402  -2.0273  -2.0271  -2.0269
 -2.0267  -0.9638  -0.9215  -0.8943  -0.8597  -0.8388  -0.7772  -0.7605
 -0.6912  -0.6766  -0.6253  -0.6119  -0.5568  -0.5216  -0.4863  -0.4692
 -0.4622  -0.4403  -0.4104  -0.4098  -0.3897  -0.3887  -0.3615  -0.3568
 -0.3534  -0.3430  -0.3427  -0.3061  -0.3042  -0.3010  -0.2993  -0.2667
 -0.2632  -0.2571
 -- Virtual --
 -0.1057  -0.0720  -0.0684  -0.0518  -0.0438  -0.0054  -0.0026   0.0136
  0.0169   0.0305   0.0343   0.0438   0.0502   0.0647   0.0661   0.0662
  0.0698   0.0757   0.0804   0.0842   0.0865   0.0969   0.0980   0.1028
  0.1032   0.1077   0.1222   0.1302   0.1397   0.1465   0.1546   0.1582
  0.1600   0.1666   0.1672   0.1689   0.1745   0.1829   0.2020   0.2063
  0.2082   0.2124   0.2158   0.2213   0.2218   0.2244   0.2404   0.2469
  0.2537   0.2680   0.2716   0.2793   0.2820   0.2889   0.2990   0.3289
  0.3549   0.3663   0.3813   0.3866   0.3974   0.4004   0.4008   0.4105
  0.4214   0.4286   0.4370   0.4378   0.4420   0.4458   0.4505   0.4643
  0.4716   0.4831   0.4922   0.4924   0.5049   0.5058   0.5109   0.5305
  0.5350   0.5375   0.5553   0.5590   0.5681   0.5705   0.5832   0.5906
  0.5983   0.6033   0.6086   0.6285   0.6579   0.6906   0.7029   0.7131
  0.7263   0.7531   0.7555   0.7723   0.7780   0.7988   0.8208   0.8262
  0.8306   0.8309   0.8373   0.8466   0.8492   0.8540   0.8598   0.8772
  0.8962   0.9160   0.9287   0.9369   0.9412   0.9420   0.9589   0.9783
  0.9879   1.0335   1.0558   1.0791   1.0964   1.1252   1.1522   1.1901
  1.2113   1.2295   1.2387   1.2421   1.2636   1.2689   1.2827   1.3394
  1.3467   1.3745   1.3827   1.4250   1.4298   1.4547   1.4638   1.4643
  1.5468   1.5536   1.5823   1.6326   1.7235   1.7340   1.7575   1.7709
  1.8161   1.8238   1.8394   1.8407   1.9118   2.0125   2.0160   2.0677
  2.1345   2.1629   2.2036   2.2255   2.2274   2.2454   2.2491   2.2639
  2.2802   2.2975   2.3136   2.3814   2.4102   2.4449   2.4779   2.5303
  2.5544   2.5681   2.5943   2.7042   2.7226   2.8242   2.8268   2.8323
  2.8939   3.0368   3.0509   3.0588   3.0843   3.1673   3.2035   3.3927
  3.4512   3.6353   3.8123   3.8567   3.9471   3.9641   3.9873   3.9900
  3.9942   4.0273   4.0416   4.0637   4.0740   4.1039   4.1791   4.2354
  4.2491   4.3114   4.4016   4.4126   4.5418   4.7817   5.9969   6.0379
  6.0820   6.1067   6.1336   6.1946   6.7434   7.5531   7.6641   7.7339
  9.7181   9.7795   9.8036  23.1776  23.7532  23.7553  23.8935  23.9109
 23.9765  25.7741  25.8097  25.8620  26.0926  26.1501  26.2018  26.4974
 26.6039  26.7692  27.8485  27.9528  28.3372  28.3683  28.3979  28.4080
 28.4311  28.4413  28.5225  28.5283  28.5401  28.5435  28.5596  28.5631
 28.5955  28.6322  28.6873  28.7555  47.9982 127.8794 127.9030 127.9353
127.9445 127.9573 127.9899 151.6440 151.7319 215.7043 215.7743 215.8028
289.7491 289.8607 289.95971020.81451901.80631901.8982
 --------------------------------------------------------------

          Ground-State Mulliken Net Atomic Charges

     Atom                 Charge (a.u.)
  ----------------------------------------
      1 C                    -0.185789
      2 C                    -0.259584
      3 C                    -0.506737
      4 C                    -0.035308
      5 C                    -0.188196
      6 C                    -0.601119
      7 Cl                    0.657235
      8 Cl                    0.557654
      9 Br                   -0.206744
     10 Cl                    0.546984
     11 I                     0.114263
     12 I                     0.107342
  ----------------------------------------
  Sum of atomic charges =     0.000000

 -----------------------------------------------------------------
                    Cartesian Multipole Moments
 -----------------------------------------------------------------
    Charge (ESU x 10^10)
                -0.0000
    Dipole Moment (Debye)
         X       0.3943      Y      -0.0000      Z      -0.5066
       Tot       0.6420
    Quadrupole Moments (Debye-Ang)
        XX    -143.0040     XY       0.0000     YY    -148.1504
        XZ      -2.2878     YZ      -0.0000     ZZ    -140.6016
    Octopole Moments (Debye-Ang^2)
       XXX    -659.4706    XXY       0.0000    XYY    -232.2165
       YYY       0.0000    XXZ     -45.7907    XYZ      -0.0000
       YYZ     -32.2546    XZZ    -218.5092    YZZ      -0.0000
       ZZZ    -103.6860
    Hexadecapole Moments (Debye-Ang^3)
      XXXX   -5408.8167   XXXY       0.0000   XXYY   -1003.0467
      XYYY       0.0000   YYYY    -187.5717   XXXZ     -25.7044
      XXYZ      -0.0000   XYYZ      22.3791   YYYZ      -0.0000
      XXZZ   -1657.2169   XYZZ      -0.0000   YYZZ    -819.8644
      XZZZ      48.8947   YZZZ      -0.0000   ZZZZ   -4311.4335
 -----------------------------------------------------------------
 Calculating analytic gradient of the SCF energy
 Gradient of SCF Energy
            1           2           3           4           5           6
    1  -0.0019925  -0.0009964  -0.0003386   0.0010477   0.0013311   0.0001828
    2   0.0000000   0.0000000  -0.0000000   0.0000000   0.0000000  -0.0000000
    3   0.0002568   0.0008571   0.0000053   0.0023775  -0.0008123  -0.0008788
            7           8           9          10          11          12
    1  -0.0006040   0.0001912  -0.0004847  -0.0006041   0.0011488   0.0011187
    2  -0.0000000   0.0000000   0.0000000   0.0000000  -0.0000000   0.0000000
    3   0.0010388   0.0001745   0.0006599   0.0011879  -0.0022777  -0.0025890
 Max gradient component =       2.589E-03
 RMS gradient           =       9.759E-04
 Gradient time:  CPU 76.34 s  wall 19.19 s
 Geometry Optimization Parameters
   NAtoms,    NIC,     NZ,  NCons,   NDum,   NFix, NCnnct, MaxDiis
       12      78      12       0       0       0       0       0

 Cartesian Hessian Update
 Hessian updated using BFGS update


** GEOMETRY OPTIMIZATION IN DELOCALIZED INTERNAL COORDINATES **
   Searching for a Minimum

   Optimization Cycle:   3

                       Coordinates (Angstroms)
     ATOM                X               Y               Z
      1  C        -0.0025571538    0.0000000000   -0.0037588789
      2  C        -0.0039278781    0.0000000000    1.3999840851
      3  C         1.2085821853    0.0000000000    2.1003777221
      4  C         2.4248223351    0.0000000000    1.3989095882
      5  C         2.4326634638    0.0000000000   -0.0099607310
      6  C         1.2124465455    0.0000000000   -0.7144872351
      7  Cl       -1.5327661336    0.0000000000   -0.8299012647
      8  Cl       -1.5107985520    0.0000000000    2.2634642804
      9  Br        1.1931326581    0.0000000000    4.0017456239
     10  Cl        3.9118327717    0.0000000000    2.3022353094
     11  I         4.3058067079    0.0000000000   -1.0530359346
     12  I         1.1662640712    0.0000000000   -2.8537525648
   Point Group: c1    Number of degrees of freedom:    30


   Energy is -18022.503303600

 Hessian updated using BFGS update

 14 Hessian modes will be used to form the next step
  Hessian Eigenvalues:
     0.120759    0.124435    0.200732    0.244895    0.249633    0.319649
     0.334829    0.334878    0.390656    0.426072    0.430751    0.454454
     0.464450    0.563323

 Minimum search - taking simple RFO step
 Searching for Lamda that Minimizes Along All modes
 Value Taken    Lamda =  -0.00035056
 Step Taken.  Stepsize is  0.040557

                             Maximum     Tolerance    Cnvgd?
         Gradient           0.005608      0.000300      NO
         Displacement       0.020785      0.001200      NO
         Energy change     -0.001133      0.000001      NO


 New Cartesian Coordinates Obtained by Inverse Iteration

 Displacement from previous Coordinates is:  0.076191
 ----------------------------------------------------------------
             Standard Nuclear Orientation (Angstroms)
    I     Atom           X                Y                Z
 ----------------------------------------------------------------
    1      C      -0.0009123040     0.0000000000    -0.0039584197
    2      C      -0.0036991052     0.0000000000     1.3991336677
    3      C       1.2088590383     0.0000000000     2.0997291699
    4      C       2.4223998011     0.0000000000     1.3962118247
    5      C       2.4275441960     0.0000000000    -0.0073143237
    6      C       1.2112996242     0.0000000000    -0.7101452660
    7      Cl     -1.5228270226     0.0000000000    -0.8449560804
    8      Cl     -1.5118351991     0.0000000000     2.2603060655
    9      Br      1.2001393245     0.0000000000     3.9992266389
   10      Cl      3.9183706119     0.0000000000     2.2840675795
   11      I       4.2980235131     0.0000000000    -1.0333644707
   12      I       1.1581385429     0.0000000000    -2.8371163856
 ----------------------------------------------------------------
 Nuclear Repulsion Energy =        2964.64533914 hartrees
 There are      114 alpha and      114 beta electrons
 Applying Cartesian multipole field
    Component          Value
    ---------          -----
     (2,0,0)        1.00000E-11
     (0,2,0)        2.00000E-11
     (0,0,2)       -3.00000E-11
 Nucleus-field energy     =    -0.0000000829 hartrees
 Requested basis set is 6-311++G(d,p)
 There are 142 shells and 394 basis functions
 A cutoff of  1.0D-11 yielded   6386 shell pairs
 There are     55319 function pairs (     61163 Cartesian)
 Smallest overlap matrix eigenvalue = 3.92E-07

 Q-Chem warning in module stvman/mkSTV.C, line 318:

 Overlap eigenvalue is smaller than square root of threshold
 Use THRESH >= 12 to get rid of this warning

 Linear dependence detected in AO basis
 Tighter screening thresholds may be required for diffuse basis sets
 Use S2THRESH > 14 and THRESH = 14 in case of SCF convergence issues
 Number of orthogonalized atomic orbitals = 392
 Maximum deviation from orthogonality = 2.063E-10
 Guess MOs from SCF MO coefficient file

 -----------------------------------------------------------------------
  General SCF calculation program by
  Eric Jon Sundstrom, Paul Horn, Yuezhi Mao, Dmitri Zuev, Alec White,
  David Stuck, Shaama M.S., Shane Yost, Joonho Lee, David Small,
  Daniel Levine, Susi Lehtola, Hugh Burton, Evgeny Epifanovsky,
  Bang C. Huynh
 -----------------------------------------------------------------------
 Exchange:     0.2000 Hartree-Fock + 0.0800 Slater + 0.7200 B88
 Correlation:  0.1900 VWN1RPA + 0.8100 LYP
 Using SG-1 standard quadrature grid
 using 4 threads for integral computing
 -------------------------------------------------------
 OpenMP Integral computing Module                
 Release: version 2.0, May 2017, Q-Chem Inc. Pleasanton 
 -------------------------------------------------------
 A restricted SCF calculation will be
 performed using DIIS
 SCF converges when DIIS error is below 1.0e-08
 ---------------------------------------
  Cycle       Energy         DIIS error
 ---------------------------------------
    1  -18022.5031409638      1.32e-04  
    2  -18022.5033138865      6.15e-05  
    3  -18022.5031729269      1.02e-04  
    4  -18022.5033923516      7.63e-06  
    5  -18022.5033934662      2.66e-06  
    6  -18022.5033935788      1.33e-06  
    7  -18022.5033936136      2.56e-07  
    8  -18022.5033936143      1.00e-07  
    9  -18022.5033936149      4.29e-08  
   10  -18022.5033936140      1.31e-08  
   11  -18022.5033936139      6.34e-09  Convergence criterion met
 ---------------------------------------
 SCF time:   CPU 183.94s  wall 49.00s 
 SCF   energy in the final basis set =   -18022.5033936139
 Total energy in the final basis set =   -18022.5033936139

 --------------------------------------------------------------

                    Orbital Energies (a.u.)
 --------------------------------------------------------------

 Alpha MOs
 -- Occupied --
*****************-482.8582-176.3210-176.3206-165.7249-165.7244-165.7226
********-165.7222-165.7220-101.5841-101.5835-101.5832 -62.5110 -56.3318
-56.3276 -56.3272 -35.8175 -35.8170 -31.3110 -31.3105 -31.3047 -31.3042
-31.3042 -31.3037 -22.9614 -22.9609 -22.9600 -22.9596 -22.9595 -22.9592
-22.9552 -22.9552 -22.9548 -22.9547 -10.2893 -10.2890 -10.2884 -10.2818
-10.2737 -10.2731  -9.4989  -9.4983  -9.4981  -8.7198  -7.2639  -7.2633
 -7.2630  -7.2538  -7.2532  -7.2529  -7.2527  -7.2522  -7.2519  -6.5522
 -6.5382  -6.5371  -6.3669  -6.3664  -4.7799  -4.7795  -4.7646  -4.7641
 -4.7636  -4.7631  -2.6629  -2.6592  -2.6583  -2.6472  -2.6471  -2.0456
 -2.0451  -2.0410  -2.0406  -2.0403  -2.0399  -2.0270  -2.0269  -2.0266
 -2.0264  -0.9645  -0.9219  -0.8949  -0.8604  -0.8395  -0.7779  -0.7616
 -0.6925  -0.6771  -0.6255  -0.6117  -0.5580  -0.5218  -0.4863  -0.4700
 -0.4625  -0.4407  -0.4110  -0.4101  -0.3901  -0.3894  -0.3614  -0.3572
 -0.3536  -0.3435  -0.3433  -0.3061  -0.3043  -0.3006  -0.2996  -0.2668
 -0.2628  -0.2564
 -- Virtual --
 -0.1039  -0.0716  -0.0678  -0.0504  -0.0419  -0.0050  -0.0024   0.0138
  0.0168   0.0306   0.0345   0.0437   0.0502   0.0652   0.0661   0.0664
  0.0696   0.0758   0.0808   0.0843   0.0865   0.0967   0.0981   0.1025
  0.1031   0.1075   0.1222   0.1303   0.1401   0.1466   0.1547   0.1578
  0.1598   0.1669   0.1678   0.1686   0.1749   0.1837   0.2020   0.2072
  0.2088   0.2133   0.2166   0.2212   0.2222   0.2242   0.2412   0.2467
  0.2538   0.2678   0.2721   0.2797   0.2838   0.2899   0.2998   0.3297
  0.3564   0.3650   0.3808   0.3874   0.3976   0.3993   0.4020   0.4127
  0.4216   0.4301   0.4370   0.4386   0.4429   0.4463   0.4509   0.4654
  0.4719   0.4843   0.4931   0.4934   0.5038   0.5055   0.5112   0.5306
  0.5347   0.5383   0.5553   0.5614   0.5696   0.5704   0.5830   0.5904
  0.6026   0.6039   0.6125   0.6288   0.6585   0.6913   0.7053   0.7135
  0.7273   0.7565   0.7600   0.7731   0.7779   0.7996   0.8206   0.8261
  0.8309   0.8311   0.8365   0.8461   0.8496   0.8542   0.8610   0.8768
  0.8961   0.9155   0.9276   0.9370   0.9416   0.9435   0.9586   0.9797
  0.9903   1.0338   1.0572   1.0799   1.0994   1.1262   1.1529   1.1910
  1.2126   1.2299   1.2395   1.2419   1.2640   1.2692   1.2830   1.3409
  1.3483   1.3762   1.3865   1.4278   1.4330   1.4574   1.4664   1.4672
  1.5485   1.5556   1.5832   1.6350   1.7248   1.7357   1.7597   1.7737
  1.8179   1.8251   1.8416   1.8427   1.9138   2.0126   2.0187   2.0691
  2.1359   2.1648   2.2071   2.2263   2.2273   2.2490   2.2497   2.2673
  2.2806   2.2987   2.3174   2.3825   2.4122   2.4455   2.4803   2.5308
  2.5560   2.5692   2.5955   2.7048   2.7235   2.8251   2.8275   2.8357
  2.8952   3.0395   3.0570   3.0608   3.0862   3.1707   3.2073   3.3963
  3.4532   3.6409   3.8152   3.8601   3.9475   3.9644   3.9876   3.9911
  3.9955   4.0277   4.0434   4.0645   4.0745   4.1067   4.1819   4.2361
  4.2510   4.3125   4.4026   4.4153   4.5484   4.7878   5.9979   6.0393
  6.0856   6.1102   6.1360   6.1988   6.7442   7.5532   7.6641   7.7348
  9.7194   9.7798   9.8026  23.1774  23.7590  23.7629  23.9038  23.9200
 23.9871  25.7738  25.8101  25.8627  26.0967  26.1470  26.2063  26.4998
 26.6067  26.7723  27.8512  27.9568  28.3381  28.3695  28.4005  28.4108
 28.4336  28.4431  28.5229  28.5287  28.5411  28.5443  28.5601  28.5643
 28.5972  28.6338  28.6893  28.7582  47.9986 127.8803 127.9041 127.9375
127.9466 127.9590 127.9923 151.6466 151.7358 215.7058 215.7748 215.8016
289.7492 289.8607 289.96061020.81501901.80901901.9023
 --------------------------------------------------------------

          Ground-State Mulliken Net Atomic Charges

     Atom                 Charge (a.u.)
  ----------------------------------------
      1 C                    -0.203310
      2 C                    -0.214784
      3 C                    -0.490178
      4 C                    -0.043546
      5 C                    -0.207333
      6 C                    -0.615932
      7 Cl                    0.658027
      8 Cl                    0.556545
      9 Br                   -0.206272
     10 Cl                    0.547194
     11 I                     0.113232
     12 I                     0.106357
  ----------------------------------------
  Sum of atomic charges =     0.000000

 -----------------------------------------------------------------
                    Cartesian Multipole Moments
 -----------------------------------------------------------------
    Charge (ESU x 10^10)
                -0.0000
    Dipole Moment (Debye)
         X       0.3919      Y       0.0000      Z      -0.4931
       Tot       0.6299
    Quadrupole Moments (Debye-Ang)
        XX    -142.9851     XY      -0.0000     YY    -148.0753
        XZ      -2.0920     YZ      -0.0000     ZZ    -140.7345
    Octopole Moments (Debye-Ang^2)
       XXX    -658.3139    XXY      -0.0000    XYY    -231.9078
       YYY      -0.0000    XXZ     -45.6690    XYZ       0.0000
       YYZ     -32.8314    XZZ    -219.1156    YZZ       0.0000
       ZZZ    -104.9643
    Hexadecapole Moments (Debye-Ang^3)
      XXXX   -5392.9697   XXXY      -0.0000   XXYY   -1000.5921
      XYYY       0.0000   YYYY    -187.3924   XXXZ     -33.1039
      XXYZ      -0.0000   XYYZ      18.5506   YYYZ      -0.0000
      XXZZ   -1653.1402   XYZZ       0.0000   YYZZ    -814.4554
      XZZZ      39.9924   YZZZ      -0.0000   ZZZZ   -4284.6635
 -----------------------------------------------------------------
 Calculating analytic gradient of the SCF energy
 Gradient of SCF Energy
            1           2           3           4           5           6
    1   0.0002487  -0.0002672   0.0000890   0.0003124  -0.0004623   0.0003785
    2   0.0000000  -0.0000000  -0.0000000  -0.0000000   0.0000000   0.0000000
    3  -0.0007650   0.0003345  -0.0002567  -0.0002210   0.0000163   0.0007798
            7           8           9          10          11          12
    1   0.0007227   0.0001434  -0.0001777   0.0002248  -0.0008878  -0.0003244
    2   0.0000000  -0.0000000  -0.0000000  -0.0000000   0.0000000   0.0000000
    3  -0.0009007   0.0001142   0.0000687  -0.0011337   0.0010077   0.0009560
 Max gradient component =       1.134E-03
 RMS gradient           =       4.588E-04
 Gradient time:  CPU 76.48 s  wall 19.23 s
 Geometry Optimization Parameters
   NAtoms,    NIC,     NZ,  NCons,   NDum,   NFix, NCnnct, MaxDiis
       12      78      12       0       0       0       0       0

 Cartesian Hessian Update
 Hessian updated using BFGS update


** GEOMETRY OPTIMIZATION IN DELOCALIZED INTERNAL COORDINATES **
   Searching for a Minimum

   Optimization Cycle:   4

                       Coordinates (Angstroms)
     ATOM                X               Y               Z
      1  C        -0.0009123040    0.0000000000   -0.0039584197
      2  C        -0.0036991052    0.0000000000    1.3991336677
      3  C         1.2088590383    0.0000000000    2.0997291699
      4  C         2.4223998011    0.0000000000    1.3962118247
      5  C         2.4275441960    0.0000000000   -0.0073143237
      6  C         1.2112996242    0.0000000000   -0.7101452660
      7  Cl       -1.5228270226    0.0000000000   -0.8449560804
      8  Cl       -1.5118351991    0.0000000000    2.2603060655
      9  Br        1.2001393245    0.0000000000    3.9992266389
     10  Cl        3.9183706119    0.0000000000    2.2840675795
     11  I         4.2980235131    0.0000000000   -1.0333644707
     12  I         1.1581385429    0.0000000000   -2.8371163856
   Point Group: c1    Number of degrees of freedom:    30


   Energy is -18022.503393614

 Hessian updated using BFGS update

 16 Hessian modes will be used to form the next step
  Hessian Eigenvalues:
     0.123517    0.130175    0.200086    0.246929    0.249742    0.284895
     0.319339    0.334789    0.334900    0.415397    0.427186    0.443589
     0.461089    0.464881    0.500602    0.573979

 Minimum search - taking simple RFO step
 Searching for Lamda that Minimizes Along All modes
 Value Taken    Lamda =  -0.00007051
 Step Taken.  Stepsize is  0.014113

                             Maximum     Tolerance    Cnvgd?
         Gradient           0.003723      0.000300      NO
         Displacement       0.009079      0.001200      NO
         Energy change     -0.000090      0.000001      NO


 New Cartesian Coordinates Obtained by Inverse Iteration

 Displacement from previous Coordinates is:  0.030238
 ----------------------------------------------------------------
             Standard Nuclear Orientation (Angstroms)
    I     Atom           X                Y                Z
 ----------------------------------------------------------------
    1      C      -0.0008054314     0.0000000000    -0.0039247557
    2      C      -0.0029809950     0.0000000000     1.3985447246
    3      C       1.2089791266     0.0000000000     2.0991859041
    4      C       2.4224586965     0.0000000000     1.3961319620
    5      C       2.4291016404     0.0000000000    -0.0087300498
    6      C       1.2115681221     0.0000000000    -0.7122876720
    7      Cl     -1.5275470891     0.0000000000    -0.8366024302
    8      Cl     -1.5121057304     0.0000000000     2.2582001866
    9      Br      1.2012970387     0.0000000000     3.9985545498
   10      Cl      3.9139549372     0.0000000000     2.2923160527
   11      I       4.3021072697     0.0000000000    -1.0376708491
   12      I       1.1594734359     0.0000000000    -2.8418976230
 ----------------------------------------------------------------
 Nuclear Repulsion Energy =        2962.30103567 hartrees
 There are      114 alpha and      114 beta electrons
 Applying Cartesian multipole field
    Component          Value
    ---------          -----
     (2,0,0)        1.00000E-11
     (0,2,0)        2.00000E-11
     (0,0,2)       -3.00000E-11
 Nucleus-field energy     =    -0.0000000831 hartrees
 Requested basis set is 6-311++G(d,p)
 There are 142 shells and 394 basis functions
 A cutoff of  1.0D-11 yielded   6382 shell pairs
 There are     55304 function pairs (     61146 Cartesian)
 Smallest overlap matrix eigenvalue = 3.94E-07

 Q-Chem warning in module stvman/mkSTV.C, line 318:

 Overlap eigenvalue is smaller than square root of threshold
 Use THRESH >= 12 to get rid of this warning

 Linear dependence detected in AO basis
 Tighter screening thresholds may be required for diffuse basis sets
 Use S2THRESH > 14 and THRESH = 14 in case of SCF convergence issues
 Number of orthogonalized atomic orbitals = 392
 Maximum deviation from orthogonality = 2.207E-10
 Guess MOs from SCF MO coefficient file

 -----------------------------------------------------------------------
  General SCF calculation program by
  Eric Jon Sundstrom, Paul Horn, Yuezhi Mao, Dmitri Zuev, Alec White,
  David Stuck, Shaama M.S., Shane Yost, Joonho Lee, David Small,
  Daniel Levine, Susi Lehtola, Hugh Burton, Evgeny Epifanovsky,
  Bang C. Huynh
 -----------------------------------------------------------------------
 Exchange:     0.2000 Hartree-Fock + 0.0800 Slater + 0.7200 B88
 Correlation:  0.1900 VWN1RPA + 0.8100 LYP
 Using SG-1 standard quadrature grid
 using 4 threads for integral computing
 -------------------------------------------------------
 OpenMP Integral computing Module                
 Release: version 2.0, May 2017, Q-Chem Inc. Pleasanton 
 -------------------------------------------------------
 A restricted SCF calculation will be
 performed using DIIS
 SCF converges when DIIS error is below 1.0e-08
 ---------------------------------------
  Cycle       Energy         DIIS error
 ---------------------------------------
    1  -18022.5033767456      5.17e-05  
    2  -18022.5034181441      1.94e-05  
    3  -18022.5033986330      3.60e-05  
    4  -18022.5034257976      2.83e-06  
    5  -18022.5034259573      5.53e-07  
    6  -18022.5034259588      4.00e-07  
    7  -18022.5034259620      1.13e-07  
    8  -18022.5034259633      3.83e-08  
    9  -18022.5034259624      9.47e-09  Convergence criterion met
 ---------------------------------------
 SCF time:   CPU 154.44s  wall 41.00s 
 SCF   energy in the final basis set =   -18022.5034259624
 Total energy in the final basis set =   -18022.5034259624

 --------------------------------------------------------------

                    Orbital Energies (a.u.)
 --------------------------------------------------------------

 Alpha MOs
 -- Occupied --
*****************-482.8581-176.3212-176.3207-165.7251-165.7246-165.7228
********-165.7224-165.7222-101.5841-101.5834-101.5831 -62.5110 -56.3317
-56.3276 -56.3271 -35.8176 -35.8172 -31.3112 -31.3107 -31.3048 -31.3044
-31.3043 -31.3039 -22.9615 -22.9611 -22.9601 -22.9598 -22.9597 -22.9594
-22.9554 -22.9554 -22.9549 -22.9549 -10.2895 -10.2889 -10.2884 -10.2817
-10.2742 -10.2737  -9.4988  -9.4983  -9.4980  -8.7198  -7.2639  -7.2633
 -7.2630  -7.2537  -7.2532  -7.2529  -7.2526  -7.2522  -7.2519  -6.5522
 -6.5382  -6.5371  -6.3670  -6.3666  -4.7800  -4.7796  -4.7647  -4.7642
 -4.7637  -4.7633  -2.6629  -2.6591  -2.6583  -2.6472  -2.6471  -2.0457
 -2.0452  -2.0411  -2.0408  -2.0405  -2.0400  -2.0272  -2.0270  -2.0267
 -2.0265  -0.9645  -0.9218  -0.8945  -0.8602  -0.8394  -0.7778  -0.7614
 -0.6922  -0.6770  -0.6255  -0.6119  -0.5577  -0.5218  -0.4862  -0.4698
 -0.4623  -0.4407  -0.4108  -0.4100  -0.3901  -0.3891  -0.3615  -0.3572
 -0.3535  -0.3432  -0.3429  -0.3061  -0.3043  -0.3006  -0.2997  -0.2668
 -0.2629  -0.2568
 -- Virtual --
 -0.1044  -0.0717  -0.0679  -0.0507  -0.0425  -0.0052  -0.0025   0.0138
  0.0170   0.0306   0.0344   0.0438   0.0502   0.0652   0.0661   0.0663
  0.0697   0.0758   0.0807   0.0843   0.0865   0.0967   0.0982   0.1026
  0.1032   0.1077   0.1222   0.1303   0.1401   0.1466   0.1547   0.1580
  0.1600   0.1670   0.1674   0.1687   0.1747   0.1834   0.2020   0.2070
  0.2087   0.2131   0.2165   0.2212   0.2221   0.2245   0.2409   0.2468
  0.2537   0.2679   0.2720   0.2796   0.2832   0.2898   0.2996   0.3296
  0.3561   0.3656   0.3810   0.3872   0.3978   0.3996   0.4013   0.4122
  0.4215   0.4299   0.4372   0.4382   0.4427   0.4463   0.4507   0.4651
  0.4718   0.4838   0.4929   0.4930   0.5041   0.5056   0.5110   0.5309
  0.5349   0.5383   0.5552   0.5608   0.5692   0.5704   0.5832   0.5905
  0.6011   0.6037   0.6113   0.6289   0.6584   0.6912   0.7048   0.7135
  0.7271   0.7557   0.7583   0.7727   0.7782   0.7993   0.8207   0.8263
  0.8306   0.8311   0.8370   0.8465   0.8495   0.8542   0.8609   0.8769
  0.8963   0.9160   0.9284   0.9370   0.9416   0.9429   0.9589   0.9794
  0.9896   1.0339   1.0569   1.0800   1.0984   1.1259   1.1526   1.1910
  1.2122   1.2295   1.2393   1.2427   1.2642   1.2694   1.2829   1.3405
  1.3479   1.3757   1.3857   1.4265   1.4321   1.4567   1.4654   1.4665
  1.5482   1.5549   1.5831   1.6345   1.7246   1.7353   1.7591   1.7732
  1.8178   1.8252   1.8412   1.8425   1.9134   2.0127   2.0182   2.0689
  2.1359   2.1642   2.2064   2.2266   2.2276   2.2484   2.2496   2.2670
  2.2804   2.2984   2.3167   2.3823   2.4115   2.4458   2.4800   2.5309
  2.5554   2.5690   2.5953   2.7048   2.7233   2.8250   2.8274   2.8352
  2.8950   3.0390   3.0560   3.0605   3.0858   3.1700   3.2068   3.3959
  3.4525   3.6401   3.8144   3.8596   3.9475   3.9642   3.9875   3.9911
  3.9951   4.0273   4.0428   4.0644   4.0744   4.1059   4.1809   4.2363
  4.2504   4.3122   4.4024   4.4144   4.5468   4.7866   5.9976   6.0388
  6.0850   6.1092   6.1350   6.1974   6.7442   7.5532   7.6643   7.7348
  9.7185   9.7797   9.8036  23.1774  23.7578  23.7619  23.9025  23.9182
 23.9852  25.7742  25.8101  25.8624  26.0948  26.1496  26.2048  26.4989
 26.6059  26.7716  27.8502  27.9558  28.3378  28.3691  28.3998  28.4102
 28.4328  28.4423  28.5228  28.5284  28.5408  28.5442  28.5597  28.5639
 28.5967  28.6331  28.6887  28.7575  47.9987 127.8800 127.9037 127.9370
127.9461 127.9583 127.9914 151.6457 151.7347 215.7048 215.7746 215.8027
289.7492 289.8610 289.96071020.81511901.80811901.9012
 --------------------------------------------------------------

          Ground-State Mulliken Net Atomic Charges

     Atom                 Charge (a.u.)
  ----------------------------------------
      1 C                    -0.194734
      2 C                    -0.229815
      3 C                    -0.498996
      4 C                    -0.044232
      5 C                    -0.196763
      6 C                    -0.611026
      7 Cl                    0.658004
      8 Cl                    0.556906
      9 Br                   -0.206543
     10 Cl                    0.546854
     11 I                     0.113532
     12 I                     0.106815
  ----------------------------------------
  Sum of atomic charges =     0.000000

 -----------------------------------------------------------------
                    Cartesian Multipole Moments
 -----------------------------------------------------------------
    Charge (ESU x 10^10)
                -0.0000
    Dipole Moment (Debye)
         X       0.3948      Y       0.0000      Z      -0.4975
       Tot       0.6352
    Quadrupole Moments (Debye-Ang)
        XX    -142.9845     XY      -0.0000     YY    -148.0919
        XZ      -2.1282     YZ       0.0000     ZZ    -140.6950
    Octopole Moments (Debye-Ang^2)
       XXX    -658.7691    XXY      -0.0000    XYY    -232.0193
       YYY       0.0000    XXZ     -45.6978    XYZ       0.0000
       YYZ     -32.7014    XZZ    -218.8215    YZZ      -0.0000
       ZZZ    -104.6852
    Hexadecapole Moments (Debye-Ang^3)
      XXXX   -5399.2682   XXXY      -0.0000   XXYY   -1001.6718
      XYYY      -0.0000   YYYY    -187.4305   XXXZ     -32.3650
      XXYZ       0.0000   XYYZ      19.2346   YYYZ       0.0000
      XXZZ   -1654.1879   XYZZ      -0.0000   YYZZ    -815.5620
      XZZZ      42.3228   YZZZ       0.0000   ZZZZ   -4289.7579
 -----------------------------------------------------------------
 Calculating analytic gradient of the SCF energy
 Gradient of SCF Energy
            1           2           3           4           5           6
    1  -0.0001504  -0.0001078   0.0001489   0.0000159  -0.0000280   0.0001668
    2  -0.0000000   0.0000000   0.0000000  -0.0000000   0.0000000  -0.0000000
    3  -0.0000715   0.0000026  -0.0002593   0.0003531  -0.0001719   0.0001628
            7           8           9          10          11          12
    1   0.0000712  -0.0000278   0.0001809  -0.0002772  -0.0000498   0.0000573
    2  -0.0000000   0.0000000  -0.0000000  -0.0000000   0.0000000   0.0000000
    3   0.0001813  -0.0003020  -0.0000437   0.0000467   0.0000811   0.0000208
 Max gradient component =       3.531E-04
 RMS gradient           =       1.285E-04
 Gradient time:  CPU 76.63 s  wall 19.26 s
 Geometry Optimization Parameters
   NAtoms,    NIC,     NZ,  NCons,   NDum,   NFix, NCnnct, MaxDiis
       12      78      12       0       0       0       0       0

 Cartesian Hessian Update
 Hessian updated using BFGS update


** GEOMETRY OPTIMIZATION IN DELOCALIZED INTERNAL COORDINATES **
   Searching for a Minimum

   Optimization Cycle:   5

                       Coordinates (Angstroms)
     ATOM                X               Y               Z
      1  C        -0.0008054314    0.0000000000   -0.0039247557
      2  C        -0.0029809950    0.0000000000    1.3985447246
      3  C         1.2089791266    0.0000000000    2.0991859041
      4  C         2.4224586965    0.0000000000    1.3961319620
      5  C         2.4291016404    0.0000000000   -0.0087300498
      6  C         1.2115681221    0.0000000000   -0.7122876720
      7  Cl       -1.5275470891    0.0000000000   -0.8366024302
      8  Cl       -1.5121057304    0.0000000000    2.2582001866
      9  Br        1.2012970387    0.0000000000    3.9985545498
     10  Cl        3.9139549372    0.0000000000    2.2923160527
     11  I         4.3021072697    0.0000000000   -1.0376708491
     12  I         1.1594734359    0.0000000000   -2.8418976230
   Point Group: c1    Number of degrees of freedom:    30


   Energy is -18022.503425962

 Hessian updated using BFGS update

 17 Hessian modes will be used to form the next step
  Hessian Eigenvalues:
     0.122973    0.124483    0.200205    0.243280    0.248462    0.249759
     0.309730    0.324804    0.334731    0.334853    0.416205    0.426644
     0.445918    0.450811    0.464718    0.523562    0.585458

 Minimum search - taking simple RFO step
 Searching for Lamda that Minimizes Along All modes
 Value Taken    Lamda =  -0.00000381
 Step Taken.  Stepsize is  0.003767

                             Maximum     Tolerance    Cnvgd?
         Gradient           0.000864      0.000300      NO
         Displacement       0.002368      0.001200      NO
         Energy change     -0.000032      0.000001      NO


 New Cartesian Coordinates Obtained by Inverse Iteration

 Displacement from previous Coordinates is:  0.008371
 ----------------------------------------------------------------
             Standard Nuclear Orientation (Angstroms)
    I     Atom           X                Y                Z
 ----------------------------------------------------------------
    1      C      -0.0008163362     0.0000000000    -0.0039592094
    2      C      -0.0028700433     0.0000000000     1.3987592991
    3      C       1.2088755148     0.0000000000     2.0995305218
    4      C       2.4226412303     0.0000000000     1.3961329038
    5      C       2.4292010897     0.0000000000    -0.0088106597
    6      C       1.2115078884     0.0000000000    -0.7125622825
    7      Cl     -1.5273281068     0.0000000000    -0.8375913735
    8      Cl     -1.5110446873     0.0000000000     2.2605045300
    9      Br      1.1983016948     0.0000000000     3.9990148914
   10      Cl      3.9149644743     0.0000000000     2.2916432781
   11      I       4.3027073216     0.0000000000    -1.0382683828
   12      I       1.1593609808     0.0000000000    -2.8425735164
 ----------------------------------------------------------------
 Nuclear Repulsion Energy =        2961.84409996 hartrees
 There are      114 alpha and      114 beta electrons
 Applying Cartesian multipole field
    Component          Value
    ---------          -----
     (2,0,0)        1.00000E-11
     (0,2,0)        2.00000E-11
     (0,0,2)       -3.00000E-11
 Nucleus-field energy     =    -0.0000000831 hartrees
 Requested basis set is 6-311++G(d,p)
 There are 142 shells and 394 basis functions
 A cutoff of  1.0D-11 yielded   6382 shell pairs
 There are     55304 function pairs (     61146 Cartesian)
 Smallest overlap matrix eigenvalue = 3.94E-07

 Q-Chem warning in module stvman/mkSTV.C, line 318:

 Overlap eigenvalue is smaller than square root of threshold
 Use THRESH >= 12 to get rid of this warning

 Linear dependence detected in AO basis
 Tighter screening thresholds may be required for diffuse basis sets
 Use S2THRESH > 14 and THRESH = 14 in case of SCF convergence issues
 Number of orthogonalized atomic orbitals = 392
 Maximum deviation from orthogonality = 1.503E-10
 Guess MOs from SCF MO coefficient file

 -----------------------------------------------------------------------
  General SCF calculation program by
  Eric Jon Sundstrom, Paul Horn, Yuezhi Mao, Dmitri Zuev, Alec White,
  David Stuck, Shaama M.S., Shane Yost, Joonho Lee, David Small,
  Daniel Levine, Susi Lehtola, Hugh Burton, Evgeny Epifanovsky,
  Bang C. Huynh
 -----------------------------------------------------------------------
 Exchange:     0.2000 Hartree-Fock + 0.0800 Slater + 0.7200 B88
 Correlation:  0.1900 VWN1RPA + 0.8100 LYP
 Using SG-1 standard quadrature grid
 using 4 threads for integral computing
 -------------------------------------------------------
 OpenMP Integral computing Module                
 Release: version 2.0, May 2017, Q-Chem Inc. Pleasanton 
 -------------------------------------------------------
 A restricted SCF calculation will be
 performed using DIIS
 SCF converges when DIIS error is below 1.0e-08
 ---------------------------------------
  Cycle       Energy         DIIS error
 ---------------------------------------
    1  -18022.5034236013      1.27e-05  
    2  -18022.5034266033      3.61e-06  
    3  -18022.5034260015      6.38e-06  
    4  -18022.5034268586      1.03e-06  
    5  -18022.5034268780      3.33e-07  
    6  -18022.5034268789      1.30e-07  
    7  -18022.5034268781      4.68e-08  
    8  -18022.5034268776      1.31e-08  
    9  -18022.5034268755      3.77e-09  Convergence criterion met
 ---------------------------------------
 SCF time:   CPU 148.91s  wall 39.00s 
 SCF   energy in the final basis set =   -18022.5034268755
 Total energy in the final basis set =   -18022.5034268755

 --------------------------------------------------------------

                    Orbital Energies (a.u.)
 --------------------------------------------------------------

 Alpha MOs
 -- Occupied --
*****************-482.8582-176.3212-176.3207-165.7251-165.7246-165.7228
********-165.7224-165.7222-101.5841-101.5835-101.5831 -62.5110 -56.3318
-56.3276 -56.3272 -35.8177 -35.8172 -31.3112 -31.3107 -31.3049 -31.3044
-31.3043 -31.3039 -22.9616 -22.9611 -22.9602 -22.9598 -22.9597 -22.9594
-22.9554 -22.9554 -22.9549 -22.9549 -10.2896 -10.2890 -10.2885 -10.2818
-10.2743 -10.2737  -9.4988  -9.4983  -9.4980  -8.7198  -7.2639  -7.2633
 -7.2630  -7.2537  -7.2532  -7.2529  -7.2526  -7.2522  -7.2519  -6.5522
 -6.5383  -6.5371  -6.3670  -6.3666  -4.7801  -4.7796  -4.7647  -4.7642
 -4.7638  -4.7633  -2.6630  -2.6592  -2.6583  -2.6472  -2.6471  -2.0457
 -2.0452  -2.0411  -2.0408  -2.0405  -2.0400  -2.0272  -2.0271  -2.0267
 -2.0265  -0.9644  -0.9216  -0.8946  -0.8601  -0.8393  -0.7777  -0.7613
 -0.6921  -0.6770  -0.6255  -0.6119  -0.5576  -0.5217  -0.4861  -0.4698
 -0.4623  -0.4407  -0.4107  -0.4100  -0.3900  -0.3891  -0.3615  -0.3571
 -0.3535  -0.3432  -0.3430  -0.3060  -0.3043  -0.3007  -0.2996  -0.2669
 -0.2629  -0.2569
 -- Virtual --
 -0.1045  -0.0717  -0.0679  -0.0508  -0.0426  -0.0052  -0.0025   0.0137
  0.0169   0.0306   0.0344   0.0438   0.0502   0.0651   0.0661   0.0663
  0.0697   0.0758   0.0807   0.0843   0.0865   0.0967   0.0981   0.1026
  0.1032   0.1076   0.1222   0.1303   0.1400   0.1466   0.1547   0.1580
  0.1599   0.1670   0.1674   0.1687   0.1746   0.1834   0.2020   0.2070
  0.2087   0.2131   0.2164   0.2212   0.2220   0.2244   0.2409   0.2468
  0.2537   0.2679   0.2720   0.2797   0.2832   0.2897   0.2996   0.3296
  0.3561   0.3656   0.3809   0.3872   0.3978   0.3996   0.4013   0.4121
  0.4215   0.4298   0.4372   0.4382   0.4426   0.4461   0.4507   0.4650
  0.4718   0.4838   0.4929   0.4929   0.5043   0.5056   0.5110   0.5307
  0.5349   0.5383   0.5552   0.5607   0.5692   0.5704   0.5832   0.5905
  0.6010   0.6037   0.6111   0.6288   0.6584   0.6912   0.7046   0.7134
  0.7271   0.7556   0.7582   0.7727   0.7782   0.7994   0.8208   0.8264
  0.8306   0.8311   0.8370   0.8464   0.8496   0.8542   0.8608   0.8769
  0.8963   0.9158   0.9282   0.9369   0.9415   0.9428   0.9588   0.9793
  0.9895   1.0337   1.0568   1.0799   1.0984   1.1258   1.1525   1.1907
  1.2121   1.2296   1.2393   1.2423   1.2640   1.2693   1.2828   1.3404
  1.3478   1.3756   1.3856   1.4267   1.4321   1.4564   1.4652   1.4665
  1.5481   1.5547   1.5829   1.6343   1.7246   1.7351   1.7590   1.7730
  1.8177   1.8250   1.8412   1.8423   1.9133   2.0126   2.0180   2.0687
  2.1355   2.1644   2.2062   2.2263   2.2275   2.2483   2.2495   2.2667
  2.2804   2.2983   2.3164   2.3822   2.4114   2.4456   2.4798   2.5307
  2.5552   2.5689   2.5952   2.7047   2.7232   2.8249   2.8273   2.8350
  2.8949   3.0388   3.0556   3.0602   3.0855   3.1698   3.2064   3.3957
  3.4521   3.6396   3.8143   3.8592   3.9475   3.9642   3.9875   3.9911
  3.9950   4.0272   4.0427   4.0643   4.0744   4.1058   4.1807   4.2362
  4.2503   4.3122   4.4024   4.4143   4.5464   4.7863   5.9976   6.0388
  6.0850   6.1091   6.1348   6.1971   6.7441   7.5532   7.6643   7.7347
  9.7186   9.7796   9.8032  23.1773  23.7574  23.7614  23.9018  23.9178
 23.9846  25.7741  25.8100  25.8625  26.0951  26.1490  26.2046  26.4988
 26.6055  26.7709  27.8501  27.9556  28.3378  28.3691  28.3998  28.4102
 28.4327  28.4421  28.5228  28.5284  28.5407  28.5442  28.5597  28.5639
 28.5967  28.6330  28.6886  28.7574  47.9987 127.8799 127.9037 127.9370
127.9460 127.9582 127.9913 151.6456 151.7345 215.7049 215.7745 215.8023
289.7492 289.8609 289.96061020.81511901.80801901.9010
 --------------------------------------------------------------

          Ground-State Mulliken Net Atomic Charges

     Atom                 Charge (a.u.)
  ----------------------------------------
      1 C                    -0.192196
      2 C                    -0.233903
      3 C                    -0.500862
      4 C                    -0.041876
      5 C                    -0.196336
      6 C                    -0.610249
      7 Cl                    0.657727
      8 Cl                    0.556852
      9 Br                   -0.206565
     10 Cl                    0.546936
     11 I                     0.113547
     12 I                     0.106924
  ----------------------------------------
  Sum of atomic charges =     0.000000

 -----------------------------------------------------------------
                    Cartesian Multipole Moments
 -----------------------------------------------------------------
    Charge (ESU x 10^10)
                -0.0000
    Dipole Moment (Debye)
         X       0.3931      Y       0.0000      Z      -0.4977
       Tot       0.6343
    Quadrupole Moments (Debye-Ang)
        XX    -143.0004     XY       0.0000     YY    -148.0972
        XZ      -2.1478     YZ      -0.0000     ZZ    -140.6797
    Octopole Moments (Debye-Ang^2)
       XXX    -658.7100    XXY       0.0000    XYY    -232.0186
       YYY       0.0000    XXZ     -45.7443    XYZ      -0.0000
       YYZ     -32.6841    XZZ    -218.9235    YZZ      -0.0000
       ZZZ    -104.6121
    Hexadecapole Moments (Debye-Ang^3)
      XXXX   -5399.5977   XXXY       0.0000   XXYY   -1001.7765
      XYYY       0.0000   YYYY    -187.4424   XXXZ     -31.6015
      XXYZ      -0.0000   XYYZ      19.5408   YYYZ       0.0000
      XXZZ   -1654.7935   XYZZ      -0.0000   YYZZ    -815.9069
      XZZZ      42.6050   YZZZ      -0.0000   ZZZZ   -4291.3372
 -----------------------------------------------------------------
 Calculating analytic gradient of the SCF energy
 Gradient of SCF Energy
            1           2           3           4           5           6
    1  -0.0000968  -0.0000209  -0.0001029   0.0000723   0.0000248   0.0000713
    2  -0.0000000  -0.0000000  -0.0000000   0.0000000  -0.0000000  -0.0000000
    3  -0.0000792   0.0000994  -0.0000900   0.0002132  -0.0001159   0.0000257
            7           8           9          10          11          12
    1   0.0000446   0.0000844  -0.0001954  -0.0000206   0.0001069   0.0000325
    2   0.0000000   0.0000000   0.0000000   0.0000000  -0.0000000   0.0000000
    3  -0.0000482   0.0000687   0.0000339  -0.0000147   0.0000031  -0.0000961
 Max gradient component =       2.132E-04
 RMS gradient           =       7.321E-05
 Gradient time:  CPU 76.53 s  wall 19.24 s
 Geometry Optimization Parameters
   NAtoms,    NIC,     NZ,  NCons,   NDum,   NFix, NCnnct, MaxDiis
       12      78      12       0       0       0       0       0

 Cartesian Hessian Update
 Hessian updated using BFGS update


** GEOMETRY OPTIMIZATION IN DELOCALIZED INTERNAL COORDINATES **
   Searching for a Minimum

   Optimization Cycle:   6

                       Coordinates (Angstroms)
     ATOM                X               Y               Z
      1  C        -0.0008163362    0.0000000000   -0.0039592094
      2  C        -0.0028700433    0.0000000000    1.3987592991
      3  C         1.2088755148    0.0000000000    2.0995305218
      4  C         2.4226412303    0.0000000000    1.3961329038
      5  C         2.4292010897    0.0000000000   -0.0088106597
      6  C         1.2115078884    0.0000000000   -0.7125622825
      7  Cl       -1.5273281068    0.0000000000   -0.8375913735
      8  Cl       -1.5110446873    0.0000000000    2.2605045300
      9  Br        1.1983016948    0.0000000000    3.9990148914
     10  Cl        3.9149644743    0.0000000000    2.2916432781
     11  I         4.3027073216    0.0000000000   -1.0382683828
     12  I         1.1593609808    0.0000000000   -2.8425735164
   Point Group: c1    Number of degrees of freedom:    30


   Energy is -18022.503426875

 Hessian updated using BFGS update

 18 Hessian modes will be used to form the next step
  Hessian Eigenvalues:
     0.123410    0.132340    0.200435    0.237425    0.249383    0.249838
     0.269062    0.307645    0.334689    0.334720    0.380401    0.423127
     0.427562    0.443251    0.463646    0.489331    0.562802    0.574105

 Minimum search - taking simple RFO step
 Searching for Lamda that Minimizes Along All modes
 Value Taken    Lamda =   0.00000000
 Step Taken.  Stepsize is  0.001559

                             Maximum     Tolerance    Cnvgd?
         Gradient           0.000439      0.000300      NO
         Displacement       0.000999      0.001200     YES
         Energy change     -0.000001      0.000001     YES


 New Cartesian Coordinates Obtained by Inverse Iteration

 Displacement from previous Coordinates is:  0.003471
 ----------------------------------------------------------------
             Standard Nuclear Orientation (Angstroms)
    I     Atom           X                Y                Z
 ----------------------------------------------------------------
    1      C      -0.0007638760     0.0000000000    -0.0039090488
    2      C      -0.0029330729     0.0000000000     1.3987451015
    3      C       1.2088985688     0.0000000000     2.0996221110
    4      C       2.4225018948     0.0000000000     1.3960638330
    5      C       2.4290248618     0.0000000000    -0.0086948328
    6      C       1.2114483845     0.0000000000    -0.7124630577
    7      Cl     -1.5272505898     0.0000000000    -0.8376501372
    8      Cl     -1.5116606183     0.0000000000     2.2596273393
    9      Br      1.1995868459     0.0000000000     3.9990489363
   10      Cl      3.9148506324     0.0000000000     2.2916209837
   11      I       4.3022690313     0.0000000000    -1.0380329102
   12      I       1.1595289586     0.0000000000    -2.8421583181
 ----------------------------------------------------------------
 Nuclear Repulsion Energy =        2962.06064771 hartrees
 There are      114 alpha and      114 beta electrons
 Applying Cartesian multipole field
    Component          Value
    ---------          -----
     (2,0,0)        1.00000E-11
     (0,2,0)        2.00000E-11
     (0,0,2)       -3.00000E-11
 Nucleus-field energy     =    -0.0000000831 hartrees
 Requested basis set is 6-311++G(d,p)
 There are 142 shells and 394 basis functions
 A cutoff of  1.0D-11 yielded   6382 shell pairs
 There are     55304 function pairs (     61146 Cartesian)
 Smallest overlap matrix eigenvalue = 3.94E-07

 Q-Chem warning in module stvman/mkSTV.C, line 318:

 Overlap eigenvalue is smaller than square root of threshold
 Use THRESH >= 12 to get rid of this warning

 Linear dependence detected in AO basis
 Tighter screening thresholds may be required for diffuse basis sets
 Use S2THRESH > 14 and THRESH = 14 in case of SCF convergence issues
 Number of orthogonalized atomic orbitals = 392
 Maximum deviation from orthogonality = 1.551E-10
 Guess MOs from SCF MO coefficient file

 -----------------------------------------------------------------------
  General SCF calculation program by
  Eric Jon Sundstrom, Paul Horn, Yuezhi Mao, Dmitri Zuev, Alec White,
  David Stuck, Shaama M.S., Shane Yost, Joonho Lee, David Small,
  Daniel Levine, Susi Lehtola, Hugh Burton, Evgeny Epifanovsky,
  Bang C. Huynh
 -----------------------------------------------------------------------
 Exchange:     0.2000 Hartree-Fock + 0.0800 Slater + 0.7200 B88
 Correlation:  0.1900 VWN1RPA + 0.8100 LYP
 Using SG-1 standard quadrature grid
 using 4 threads for integral computing
 -------------------------------------------------------
 OpenMP Integral computing Module                
 Release: version 2.0, May 2017, Q-Chem Inc. Pleasanton 
 -------------------------------------------------------
 A restricted SCF calculation will be
 performed using DIIS
 SCF converges when DIIS error is below 1.0e-08
 ---------------------------------------
  Cycle       Energy         DIIS error
 ---------------------------------------
    1  -18022.5034268202      5.45e-06  
    2  -18022.5034272924      1.92e-06  
    3  -18022.5034270900      3.62e-06  
    4  -18022.5034273702      3.01e-07  
    5  -18022.5034273714      8.46e-08  
    6  -18022.5034273720      5.09e-08  
    7  -18022.5034273716      1.44e-08  
    8  -18022.5034273697      5.27e-09  Convergence criterion met
 ---------------------------------------
 SCF time:   CPU 133.34s  wall 35.00s 
 SCF   energy in the final basis set =   -18022.5034273697
 Total energy in the final basis set =   -18022.5034273697

 --------------------------------------------------------------

                    Orbital Energies (a.u.)
 --------------------------------------------------------------

 Alpha MOs
 -- Occupied --
*****************-482.8582-176.3212-176.3207-165.7251-165.7246-165.7228
********-165.7224-165.7222-101.5841-101.5834-101.5831 -62.5110 -56.3318
-56.3276 -56.3272 -35.8177 -35.8172 -31.3112 -31.3107 -31.3049 -31.3044
-31.3043 -31.3039 -22.9616 -22.9611 -22.9602 -22.9598 -22.9597 -22.9594
-22.9554 -22.9554 -22.9549 -22.9549 -10.2896 -10.2890 -10.2885 -10.2818
-10.2742 -10.2737  -9.4988  -9.4983  -9.4980  -8.7198  -7.2639  -7.2633
 -7.2630  -7.2537  -7.2532  -7.2529  -7.2526  -7.2522  -7.2519  -6.5522
 -6.5383  -6.5371  -6.3670  -6.3666  -4.7801  -4.7796  -4.7647  -4.7642
 -4.7638  -4.7632  -2.6630  -2.6592  -2.6584  -2.6472  -2.6471  -2.0457
 -2.0452  -2.0411  -2.0408  -2.0405  -2.0400  -2.0272  -2.0271  -2.0267
 -2.0265  -0.9644  -0.9217  -0.8945  -0.8602  -0.8394  -0.7778  -0.7614
 -0.6922  -0.6770  -0.6255  -0.6119  -0.5577  -0.5217  -0.4861  -0.4698
 -0.4623  -0.4407  -0.4107  -0.4100  -0.3901  -0.3891  -0.3615  -0.3571
 -0.3535  -0.3432  -0.3430  -0.3061  -0.3043  -0.3007  -0.2996  -0.2669
 -0.2629  -0.2568
 -- Virtual --
 -0.1045  -0.0717  -0.0679  -0.0507  -0.0426  -0.0052  -0.0025   0.0137
  0.0169   0.0306   0.0344   0.0438   0.0502   0.0652   0.0661   0.0663
  0.0697   0.0758   0.0807   0.0843   0.0865   0.0967   0.0981   0.1026
  0.1032   0.1076   0.1222   0.1303   0.1400   0.1466   0.1547   0.1580
  0.1599   0.1670   0.1674   0.1687   0.1747   0.1834   0.2020   0.2070
  0.2087   0.2131   0.2164   0.2212   0.2220   0.2244   0.2409   0.2468
  0.2537   0.2679   0.2720   0.2797   0.2832   0.2897   0.2996   0.3296
  0.3561   0.3656   0.3809   0.3872   0.3978   0.3996   0.4014   0.4122
  0.4215   0.4298   0.4372   0.4382   0.4426   0.4462   0.4507   0.4651
  0.4718   0.4838   0.4929   0.4930   0.5042   0.5056   0.5110   0.5307
  0.5349   0.5383   0.5552   0.5608   0.5692   0.5704   0.5832   0.5905
  0.6011   0.6037   0.6112   0.6288   0.6584   0.6912   0.7047   0.7134
  0.7271   0.7557   0.7583   0.7727   0.7782   0.7994   0.8208   0.8264
  0.8306   0.8312   0.8369   0.8464   0.8496   0.8542   0.8608   0.8769
  0.8963   0.9159   0.9283   0.9369   0.9415   0.9429   0.9588   0.9793
  0.9896   1.0337   1.0569   1.0799   1.0984   1.1258   1.1524   1.1908
  1.2121   1.2296   1.2393   1.2424   1.2640   1.2693   1.2828   1.3404
  1.3478   1.3756   1.3857   1.4267   1.4322   1.4565   1.4653   1.4665
  1.5481   1.5548   1.5829   1.6344   1.7246   1.7351   1.7590   1.7731
  1.8177   1.8250   1.8412   1.8423   1.9133   2.0126   2.0180   2.0687
  2.1356   2.1643   2.2062   2.2264   2.2275   2.2483   2.2496   2.2668
  2.2804   2.2982   2.3165   2.3822   2.4114   2.4456   2.4799   2.5307
  2.5552   2.5689   2.5952   2.7047   2.7232   2.8250   2.8273   2.8351
  2.8949   3.0389   3.0558   3.0603   3.0855   3.1699   3.2065   3.3959
  3.4521   3.6398   3.8143   3.8593   3.9475   3.9642   3.9875   3.9911
  3.9950   4.0273   4.0428   4.0643   4.0744   4.1059   4.1808   4.2362
  4.2504   4.3122   4.4024   4.4143   4.5466   4.7864   5.9976   6.0388
  6.0850   6.1092   6.1349   6.1973   6.7442   7.5532   7.6643   7.7348
  9.7185   9.7796   9.8033  23.1773  23.7575  23.7617  23.9021  23.9179
 23.9848  25.7741  25.8100  25.8624  26.0950  26.1490  26.2046  26.4988
 26.6055  26.7710  27.8502  27.9557  28.3378  28.3691  28.3998  28.4102
 28.4327  28.4422  28.5228  28.5284  28.5407  28.5441  28.5597  28.5639
 28.5967  28.6331  28.6886  28.7574  47.9987 127.8800 127.9037 127.9370
127.9460 127.9583 127.9914 151.6457 151.7346 215.7048 215.7745 215.8024
289.7492 289.8609 289.96061020.81511901.80811901.9011
 --------------------------------------------------------------

          Ground-State Mulliken Net Atomic Charges

     Atom                 Charge (a.u.)
  ----------------------------------------
      1 C                    -0.193335
      2 C                    -0.231246
      3 C                    -0.499642
      4 C                    -0.042750
      5 C                    -0.197648
      6 C                    -0.610869
      7 Cl                    0.657809
      8 Cl                    0.556875
      9 Br                   -0.206502
     10 Cl                    0.546847
     11 I                     0.113531
     12 I                     0.106930
  ----------------------------------------
  Sum of atomic charges =     0.000000

 -----------------------------------------------------------------
                    Cartesian Multipole Moments
 -----------------------------------------------------------------
    Charge (ESU x 10^10)
                -0.0000
    Dipole Moment (Debye)
         X       0.3939      Y       0.0000      Z      -0.4979
       Tot       0.6349
    Quadrupole Moments (Debye-Ang)
        XX    -143.0006     XY      -0.0000     YY    -148.0953
        XZ      -2.1413     YZ       0.0000     ZZ    -140.6805
    Octopole Moments (Debye-Ang^2)
       XXX    -658.7572    XXY      -0.0000    XYY    -232.0198
       YYY      -0.0000    XXZ     -45.7380    XYZ       0.0000
       YYZ     -32.6945    XZZ    -218.8810    YZZ      -0.0000
       ZZZ    -104.6336
    Hexadecapole Moments (Debye-Ang^3)
      XXXX   -5399.5255   XXXY      -0.0000   XXYY   -1001.7272
      XYYY      -0.0000   YYYY    -187.4377   XXXZ     -31.9529
      XXYZ       0.0000   XYYZ      19.4069   YYYZ       0.0000
      XXZZ   -1654.5660   XYZZ      -0.0000   YYZZ    -815.7745
      XZZZ      42.4598   YZZZ       0.0000   ZZZZ   -4290.6277
 -----------------------------------------------------------------
 Calculating analytic gradient of the SCF energy
 Gradient of SCF Energy
            1           2           3           4           5           6
    1  -0.0000310  -0.0000444  -0.0000032   0.0000268  -0.0000225   0.0000605
    2  -0.0000000  -0.0000000   0.0000000  -0.0000000  -0.0000000   0.0000000
    3  -0.0000580   0.0000128  -0.0000473   0.0001027  -0.0000499   0.0000499
            7           8           9          10          11          12
    1   0.0000418  -0.0000142  -0.0000469  -0.0000414   0.0000245   0.0000501
    2   0.0000000   0.0000000  -0.0000000  -0.0000000  -0.0000000   0.0000000
    3  -0.0000360  -0.0000436   0.0000289   0.0000126   0.0000405  -0.0000127
 Max gradient component =       1.027E-04
 RMS gradient           =       3.500E-05
 Gradient time:  CPU 76.60 s  wall 19.25 s
 Geometry Optimization Parameters
   NAtoms,    NIC,     NZ,  NCons,   NDum,   NFix, NCnnct, MaxDiis
       12      78      12       0       0       0       0       0

 Cartesian Hessian Update
 Hessian updated using BFGS update


** GEOMETRY OPTIMIZATION IN DELOCALIZED INTERNAL COORDINATES **
   Searching for a Minimum

   Optimization Cycle:   7

                       Coordinates (Angstroms)
     ATOM                X               Y               Z
      1  C        -0.0007638760    0.0000000000   -0.0039090488
      2  C        -0.0029330729    0.0000000000    1.3987451015
      3  C         1.2088985688    0.0000000000    2.0996221110
      4  C         2.4225018948    0.0000000000    1.3960638330
      5  C         2.4290248618    0.0000000000   -0.0086948328
      6  C         1.2114483845    0.0000000000   -0.7124630577
      7  Cl       -1.5272505898    0.0000000000   -0.8376501372
      8  Cl       -1.5116606183    0.0000000000    2.2596273393
      9  Br        1.1995868459    0.0000000000    3.9990489363
     10  Cl        3.9148506324    0.0000000000    2.2916209837
     11  I         4.3022690313    0.0000000000   -1.0380329102
     12  I         1.1595289586    0.0000000000   -2.8421583181
   Point Group: c1    Number of degrees of freedom:    30


   Energy is -18022.503427370

 Hessian updated using BFGS update

 19 Hessian modes will be used to form the next step
  Hessian Eigenvalues:
     0.122695    0.129748    0.198794    0.231243    0.249382    0.249838
     0.249984    0.276896    0.304134    0.334464    0.334713    0.383860
     0.414012    0.426699    0.443231    0.462016    0.506039    0.546357
     0.586145

 Minimum search - taking simple RFO step
 Searching for Lamda that Minimizes Along All modes
 Value Taken    Lamda =   0.00000000
 Step Taken.  Stepsize is  0.000370

                             Maximum     Tolerance    Cnvgd?
         Gradient           0.000054      0.000300     YES
         Displacement       0.000222      0.001200     YES
         Energy change     -0.000000      0.000001     YES


                       Distance Matrix (Angstroms)
             C (  1)   C (  2)   C (  3)   C (  4)   C (  5)   C (  6)
   C (  2)  1.402656
   C (  3)  2.426546  1.399916
   C (  4)  2.798596  2.425436  1.402793
   C (  5)  2.429793  2.809859  2.435920  1.404774
   C (  6)  1.404104  2.435554  2.812086  2.431571  1.406336
   Cl(  7)  1.739335  2.706475  4.014235  4.537623  4.042188  2.741559
   Cl(  8)  2.721471  1.737060  2.725260  4.027825  4.546899  4.030961
   Br(  9)  4.179057  2.864897  1.899450  2.875944  4.192079  4.711527
   Cl( 10)  4.538887  4.018240  2.712755  1.740439  2.738454  4.041399
   I ( 11)  4.425551  4.946984  4.406112  3.075443  2.137424  3.107920
   I ( 12)  3.066258  4.397338  4.942027  4.422401  3.104857  2.130328
             Cl(  7)   Cl(  8)   Br(  9)   Cl( 10)   I ( 11)
   Cl(  8)  3.097317
   Br(  9)  5.552414  3.221250
   Cl( 10)  6.277643  5.426606  3.207486
   I ( 11)  5.832963  6.684036  5.915981  3.352117
   I ( 12)  3.352139  5.758773  6.841325  5.826447  3.623767

 Final energy is   -18022.503427369658     


 ******************************
 **  OPTIMIZATION CONVERGED  **
 ******************************

                       Coordinates (Angstroms)
     ATOM                X               Y               Z
      1  C        -0.0007638760    0.0000000000   -0.0039090488
      2  C        -0.0029330729    0.0000000000    1.3987451015
      3  C         1.2088985688    0.0000000000    2.0996221110
      4  C         2.4225018948    0.0000000000    1.3960638330
      5  C         2.4290248618    0.0000000000   -0.0086948328
      6  C         1.2114483845    0.0000000000   -0.7124630577
      7  Cl       -1.5272505898    0.0000000000   -0.8376501372
      8  Cl       -1.5116606183    0.0000000000    2.2596273393
      9  Br        1.1995868459    0.0000000000    3.9990489363
     10  Cl        3.9148506324    0.0000000000    2.2916209837
     11  I         4.3022690313    0.0000000000   -1.0380329102
     12  I         1.1595289586    0.0000000000   -2.8421583181

Z-matrix Print:
$molecule
0 1
I 
C  1 2.137424
C  2 1.404774 1 119.054619
C  3 1.402793 2 120.368065 1 -180.000000 0
C  4 1.399916 3 119.854541 2 -0.000000 0
C  5 1.402656 4 119.954837 3 -0.000000 0
C  6 1.404104 5 120.395455 4 -0.000000 0
Cl 5 1.737060 4 120.247409 3 -180.000000 0
Cl 6 1.739335 5 118.554009 4 -180.000000 0
Cl 3 1.740439 2 120.701882 1 -0.000000 0
Br 4 1.899450 3 120.382899 2 -180.000000 0
I  7 2.130328 6 118.910322 5 -180.000000 0
$end


 --------------------------------------------------------------

                    Orbital Energies (a.u.)
 --------------------------------------------------------------

 Alpha MOs
 -- Occupied --
*****************-482.8582-176.3212-176.3207-165.7251-165.7246-165.7228
********-165.7224-165.7222-101.5841-101.5834-101.5831 -62.5110 -56.3318
-56.3276 -56.3272 -35.8177 -35.8172 -31.3112 -31.3107 -31.3049 -31.3044
-31.3043 -31.3039 -22.9616 -22.9611 -22.9602 -22.9598 -22.9597 -22.9594
-22.9554 -22.9554 -22.9549 -22.9549 -10.2896 -10.2890 -10.2885 -10.2818
-10.2742 -10.2737  -9.4988  -9.4983  -9.4980  -8.7198  -7.2639  -7.2633
 -7.2630  -7.2537  -7.2532  -7.2529  -7.2526  -7.2522  -7.2519  -6.5522
 -6.5383  -6.5371  -6.3670  -6.3666  -4.7801  -4.7796  -4.7647  -4.7642
 -4.7638  -4.7632  -2.6630  -2.6592  -2.6584  -2.6472  -2.6471  -2.0457
 -2.0452  -2.0411  -2.0408  -2.0405  -2.0400  -2.0272  -2.0271  -2.0267
 -2.0265  -0.9644  -0.9217  -0.8945  -0.8602  -0.8394  -0.7778  -0.7614
 -0.6922  -0.6770  -0.6255  -0.6119  -0.5577  -0.5217  -0.4861  -0.4698
 -0.4623  -0.4407  -0.4107  -0.4100  -0.3901  -0.3891  -0.3615  -0.3571
 -0.3535  -0.3432  -0.3430  -0.3061  -0.3043  -0.3007  -0.2996  -0.2669
 -0.2629  -0.2568
 -- Virtual --
 -0.1045  -0.0717  -0.0679  -0.0507  -0.0426  -0.0052  -0.0025   0.0137
  0.0169   0.0306   0.0344   0.0438   0.0502   0.0652   0.0661   0.0663
  0.0697   0.0758   0.0807   0.0843   0.0865   0.0967   0.0981   0.1026
  0.1032   0.1076   0.1222   0.1303   0.1400   0.1466   0.1547   0.1580
  0.1599   0.1670   0.1674   0.1687   0.1747   0.1834   0.2020   0.2070
  0.2087   0.2131   0.2164   0.2212   0.2220   0.2244   0.2409   0.2468
  0.2537   0.2679   0.2720   0.2797   0.2832   0.2897   0.2996   0.3296
  0.3561   0.3656   0.3809   0.3872   0.3978   0.3996   0.4014   0.4122
  0.4215   0.4298   0.4372   0.4382   0.4426   0.4462   0.4507   0.4651
  0.4718   0.4838   0.4929   0.4930   0.5042   0.5056   0.5110   0.5307
  0.5349   0.5383   0.5552   0.5608   0.5692   0.5704   0.5832   0.5905
  0.6011   0.6037   0.6112   0.6288   0.6584   0.6912   0.7047   0.7134
  0.7271   0.7557   0.7583   0.7727   0.7782   0.7994   0.8208   0.8264
  0.8306   0.8312   0.8369   0.8464   0.8496   0.8542   0.8608   0.8769
  0.8963   0.9159   0.9283   0.9369   0.9415   0.9429   0.9588   0.9793
  0.9896   1.0337   1.0569   1.0799   1.0984   1.1258   1.1524   1.1908
  1.2121   1.2296   1.2393   1.2424   1.2640   1.2693   1.2828   1.3404
  1.3478   1.3756   1.3857   1.4267   1.4322   1.4565   1.4653   1.4665
  1.5481   1.5548   1.5829   1.6344   1.7246   1.7351   1.7590   1.7731
  1.8177   1.8250   1.8412   1.8423   1.9133   2.0126   2.0180   2.0687
  2.1356   2.1643   2.2062   2.2264   2.2275   2.2483   2.2496   2.2668
  2.2804   2.2982   2.3165   2.3822   2.4114   2.4456   2.4799   2.5307
  2.5552   2.5689   2.5952   2.7047   2.7232   2.8250   2.8273   2.8351
  2.8949   3.0389   3.0558   3.0603   3.0855   3.1699   3.2065   3.3959
  3.4521   3.6398   3.8143   3.8593   3.9475   3.9642   3.9875   3.9911
  3.9950   4.0273   4.0428   4.0643   4.0744   4.1059   4.1808   4.2362
  4.2504   4.3122   4.4024   4.4143   4.5466   4.7864   5.9976   6.0388
  6.0850   6.1092   6.1349   6.1973   6.7442   7.5532   7.6643   7.7348
  9.7185   9.7796   9.8033  23.1773  23.7575  23.7617  23.9021  23.9179
 23.9848  25.7741  25.8100  25.8624  26.0950  26.1490  26.2046  26.4988
 26.6055  26.7710  27.8502  27.9557  28.3378  28.3691  28.3998  28.4102
 28.4327  28.4422  28.5228  28.5284  28.5407  28.5441  28.5597  28.5639
 28.5967  28.6331  28.6886  28.7574  47.9987 127.8800 127.9037 127.9370
127.9460 127.9583 127.9914 151.6457 151.7346 215.7048 215.7745 215.8024
289.7492 289.8609 289.96061020.81511901.80811901.9011
 --------------------------------------------------------------

          Ground-State Mulliken Net Atomic Charges

     Atom                 Charge (a.u.)
  ----------------------------------------
      1 C                    -0.193335
      2 C                    -0.231246
      3 C                    -0.499642
      4 C                    -0.042750
      5 C                    -0.197648
      6 C                    -0.610869
      7 Cl                    0.657809
      8 Cl                    0.556875
      9 Br                   -0.206502
     10 Cl                    0.546847
     11 I                     0.113531
     12 I                     0.106930
  ----------------------------------------
  Sum of atomic charges =     0.000000

 -----------------------------------------------------------------
                    Cartesian Multipole Moments
 -----------------------------------------------------------------
    Charge (ESU x 10^10)
                -0.0000
    Dipole Moment (Debye)
         X       0.3939      Y       0.0000      Z      -0.4979
       Tot       0.6349
    Quadrupole Moments (Debye-Ang)
        XX    -143.0006     XY      -0.0000     YY    -148.0953
        XZ      -2.1413     YZ       0.0000     ZZ    -140.6805
    Octopole Moments (Debye-Ang^2)
       XXX    -658.7572    XXY      -0.0000    XYY    -232.0198
       YYY      -0.0000    XXZ     -45.7380    XYZ       0.0000
       YYZ     -32.6945    XZZ    -218.8810    YZZ      -0.0000
       ZZZ    -104.6336
    Hexadecapole Moments (Debye-Ang^3)
      XXXX   -5399.5255   XXXY      -0.0000   XXYY   -1001.7272
      XYYY      -0.0000   YYYY    -187.4377   XXXZ     -31.9529
      XXYZ       0.0000   XYYZ      19.4069   YYYZ       0.0000
      XXZZ   -1654.5660   XYZZ      -0.0000   YYZZ    -815.7745
      XZZZ      42.4598   YZZZ       0.0000   ZZZZ   -4290.6277
 -----------------------------------------------------------------
Archival summary:
1\1\garfield\OPT\ProcedureUnspecified\BasisUnspecified\2r1l36\taweetha\SunDec101:13:512019SunDec101:13:512019\0\\#,OPT,ProcedureUnspecified,BasisUnspecified,\\0,1\I\C,1,2.13742\C,2,1.40477,1,119.055\C,3,1.40279,2,120.368,1,-180,0\C,4,1.39992,3,119.855,2,-0,0\C,5,1.40266,4,119.955,3,-0,0\C,6,1.4041,5,120.395,4,-0,0\Cl,5,1.73706,4,120.247,3,-180,0\Cl,6,1.73933,5,118.554,4,-180,0\Cl,3,1.74044,2,120.702,1,-0,0\Br,4,1.89945,3,120.383,2,-180,0\I,7,2.13033,6,118.91,5,-180,0\\\@

 Total job time:  470.41s(wall), 1793.07s(cpu) 
 Sun Dec  1 01:13:51 2019

        *************************************************************
        *                                                           *
        *  Thank you very much for using Q-Chem.  Have a nice day.  *
        *                                                           *
        *************************************************************


 
User input: 2 of 2 
 
                  Welcome to Q-Chem
     A Quantum Leap Into The Future Of Chemistry


 Q-Chem 5.2 (devel), Q-Chem, Inc., Pleasanton, CA (2019)

 Yihan Shao,  Zhengting Gan,  E. Epifanovsky,  A. T. B. Gilbert,  M. Wormit,  
 J. Kussmann,  A. W. Lange,  A. Behn,  Jia Deng,  Xintian Feng,  D. Ghosh,  
 M. Goldey,  P. R. Horn,  L. D. Jacobson,  I. Kaliman,  T. Kus,  A. Landau,  
 Jie Liu,  E. I. Proynov,  R. M. Richard,  R. P. Steele,  E. J. Sundstrom,  
 H. L. Woodcock III,  P. M. Zimmerman,  D. Zuev,  B. Albrecht,  E. Alguire,  
 S. A. Baeppler,  D. Barton,  Z. Benda,  Y. A. Bernard,  E. J. Berquist,  
 K. B. Bravaya,  H. Burton,  D. Casanova,  Chun-Min Chang,  Yunqing Chen,  
 A. Chien,  K. D. Closser,  M. P. Coons,  S. Coriani,  S. Dasgupta,  
 A. L. Dempwolff,  M. Diedenhofen,  Hainam Do,  R. G. Edgar,  Po-Tung Fang,  
 S. Faraji,  S. Fatehi,  Qingguo Feng,  K. D. Fenk,  J. Fosso-Tande,  
 J. Gayvert,  Qinghui Ge,  A. Ghysels,  G. Gidofalvi,  J. Gomes,  
 J. Gonthier,  A. Gunina,  D. Hait,  M. W. D. Hanson-Heine,  
 P. H. P. Harbach,  A. W. Hauser,  M. F. Herbst,  J. E. Herr,  
 E. G. Hohenstein,  Z. C. Holden,  Kerwin Hui,  B. C. Huynh,  T.-C. Jagau,  
 Hyunjun Ji,  B. Kaduk,  K. Khistyaev,  Jaehoon Kim,  P. Klunzinger,  K. Koh,  
 D. Kosenkov,  L. Koulias,  T. Kowalczyk,  C. M. Krauter,  A. Kunitsa,  
 Ka Un Lao,  A. Laurent,  K. V. Lawler,  Joonho Lee,  D. Lefrancois,  
 S. Lehtola,  D. S. Levine,  Yi-Pei Li,  You-Sheng Lin,  Fenglai Liu,  
 E. Livshits,  A. Luenser,  P. Manohar,  E. Mansoor,  S. F. Manzer,  
 Shan-Ping Mao,  Yuezhi Mao,  N. Mardirossian,  A. V. Marenich,  
 T. Markovich,  L. A. Martinez-Martinez,  S. A. Maurer,  N. J. Mayhall,  
 S. C. McKenzie,  J.-M. Mewes,  P. Morgante,  A. F. Morrison,  
 J. W. Mullinax,  K. Nanda,  T. S. Nguyen-Beck,  R. Olivares-Amaya,  
 J. A. Parkhill,  Zheng Pei,  T. M. Perrine,  F. Plasser,  P. Pokhilko,  
 S. Prager,  A. Prociuk,  E. Ramos,  D. R. Rehn,  F. Rob,  M. Scheurer,  
 M. Schneider,  N. Sergueev,  S. M. Sharada,  S. Sharma,  D. W. Small,  
 T. Stauch,  T. Stein,  Yu-Chuan Su,  A. J. W. Thom,  A. Tkatchenko,  
 T. Tsuchimochi,  N. M. Tubman,  L. Vogt,  M. L. Vidal,  O. Vydrov,  
 M. A. Watson,  J. Wenzel,  M. de Wergifosse,  T. A. Wesolowski,  A. White,  
 J. Witte,  A. Yamada,  Jun Yang,  K. Yao,  S. Yeganeh,  S. R. Yost,  
 Zhi-Qiang You,  A. Zech,  Igor Ying Zhang,  Xing Zhang,  Yan Zhao,  
 Ying Zhu,  B. R. Brooks,  G. K. L. Chan,  C. J. Cramer,  M. S. Gordon,  
 W. J. Hehre,  A. Klamt,  M. W. Schmidt,  C. D. Sherrill,  D. G. Truhlar,  
 A. Aspuru-Guzik,  R. Baer,  A. T. Bell,  N. A. Besley,  Jeng-Da Chai,  
 A. E. DePrince, III,  R. A. DiStasio Jr.,  A. Dreuw,  B. D. Dunietz,  
 T. R. Furlani,  Chao-Ping Hsu,  Yousung Jung,  Jing Kong,  D. S. Lambrecht,  
 WanZhen Liang,  C. Ochsenfeld,  V. A. Rassolov,  L. V. Slipchenko,  
 J. E. Subotnik,  T. Van Voorhis,  J. M. Herbert,  A. I. Krylov,  
 P. M. W. Gill,  M. Head-Gordon

 Contributors to earlier versions of Q-Chem not listed above: 
 R. D. Adamson,  B. Austin,  J. Baker,  G. J. O. Beran,  K. Brandhorst,  
 S. T. Brown,  E. F. C. Byrd,  A. K. Chakraborty,  C.-L. Cheng,  
 Siu Hung Chien,  D. M. Chipman,  D. L. Crittenden,  H. Dachsel,  
 R. J. Doerksen,  A. D. Dutoi,  L. Fusti-Molnar,  W. A. Goddard III,  
 A. Golubeva-Zadorozhnaya,  S. R. Gwaltney,  G. Hawkins,  A. Heyden,  
 S. Hirata,  G. Kedziora,  F. J. Keil,  C. Kelley,  Jihan Kim,  R. A. King,  
 R. Z. Khaliullin,  P. P. Korambath,  W. Kurlancheek,  A. M. Lee,  M. S. Lee,  
 S. V. Levchenko,  Ching Yeh Lin,  D. Liotard,  R. C. Lochan,  I. Lotan,  
 P. E. Maslen,  N. Nair,  D. P. O'Neill,  D. Neuhauser,  E. Neuscamman,  
 C. M. Oana,  R. Olson,  B. Peters,  R. Peverati,  P. A. Pieniazek,  
 Y. M. Rhee,  J. Ritchie,  M. A. Rohrdanz,  E. Rosta,  N. J. Russ,  
 H. F. Schaefer III,  N. E. Schultz,  N. Shenvi,  A. C. Simmonett,  A. Sodt,  
 D. Stuck,  K. S. Thanthiriwatte,  V. Vanovschi,  Tao Wang,  A. Warshel,  
 C. F. Williams,  Q. Wu,  X. Xu,  W. Zhang

 Please cite Q-Chem as follows:
 Y. Shao et al., Mol. Phys. 113, 184-215 (2015)
 DOI: 10.1080/00268976.2014.952696

 Q-Chem 5.2.1 for Intel X86 EM64T Linux

 Parts of Q-Chem use Armadillo 8.300.2 (Tropical Shenanigans).
 http://arma.sourceforge.net/

 Q-Chem begins on Sun Dec  1 01:13:51 2019  

Host: 
0

     Scratch files written to /scratch/taweetham/qchem1840//
NAlpha2: 228
NElect   228
Mult     1
The previous job contains 0 fragments, simply inherited here

Checking the input file for inconsistencies... 	...done.

--------------------------------------------------------------
User input:
--------------------------------------------------------------

$MOLECULE
READ
$END

$REM
   JOB_TYPE 	FREQUENCY
   BASIS 	6-311++G**
   METHOD	B3LYP	
$END


--------------------------------------------------------------
 ----------------------------------------------------------------
             Standard Nuclear Orientation (Angstroms)
    I     Atom           X                Y                Z
 ----------------------------------------------------------------
    1      C      -0.3845659189    -1.6704875520    -0.0000000000
    2      C      -1.7308316221    -1.2767718842    -0.0000000000
    3      C      -2.0612756548     0.0835851467    -0.0000000000
    4      C      -1.0438573972     1.0493425554    -0.0000000000
    5      C       0.3056558327     0.6592098850     0.0000000000
    6      C       0.6372525283    -0.7074743594     0.0000000000
    7      Cl     -0.0154455072    -3.3702040023     0.0000000000
    8      Cl     -2.9824578275    -2.4812671627    -0.0000000000
    9      Br     -3.8861418240     0.6106263574    -0.0000000000
   10      Cl     -1.4819147637     2.7337513858    -0.0000000000
   11      I       1.8217504317     2.1658743345     0.0000000000
   12      I       2.6657515477    -1.3582348818     0.0000000000
 ----------------------------------------------------------------
 Molecular Point Group                 Cs    NOp =  2
 Largest Abelian Subgroup              Cs    NOp =  2
 Nuclear Repulsion Energy =        2962.06064771 hartrees
 There are      114 alpha and      114 beta electrons
 Requested basis set is 6-311++G(d,p)
 There are 142 shells and 394 basis functions

 Total QAlloc Memory Limit   2000 MB
 Mega-Array Size       188 MB
 MEM_STATIC part       192 MB

                       Distance Matrix (Angstroms)
             C (  1)   C (  2)   C (  3)   C (  4)   C (  5)   C (  6)
   C (  2)  1.402656
   C (  3)  2.426546  1.399916
   C (  4)  2.798596  2.425436  1.402793
   C (  5)  2.429793  2.809859  2.435920  1.404774
   C (  6)  1.404104  2.435554  2.812086  2.431571  1.406336
   Cl(  7)  1.739335  2.706475  4.014235  4.537623  4.042188  2.741559
   Cl(  8)  2.721471  1.737060  2.725260  4.027825  4.546899  4.030961
   Br(  9)  4.179057  2.864897  1.899450  2.875944  4.192079  4.711527
   Cl( 10)  4.538887  4.018240  2.712755  1.740439  2.738454  4.041399
   I ( 11)  4.425551  4.946984  4.406112  3.075443  2.137424  3.107920
   I ( 12)  3.066258  4.397338  4.942027  4.422401  3.104857  2.130328
             Cl(  7)   Cl(  8)   Br(  9)   Cl( 10)   I ( 11)
   Cl(  8)  3.097317
   Br(  9)  5.552414  3.221250
   Cl( 10)  6.277643  5.426606  3.207486
   I ( 11)  5.832963  6.684036  5.915981  3.352117
   I ( 12)  3.352139  5.758773  6.841325  5.826447  3.623767

 A cutoff of  1.0D-11 yielded   6382 shell pairs
 There are     55304 function pairs (     61146 Cartesian)
 Smallest overlap matrix eigenvalue = 3.94E-07

 Q-Chem warning in module stvman/mkSTV.C, line 318:

 Overlap eigenvalue is smaller than square root of threshold
 Use THRESH >= 12 to get rid of this warning

 Linear dependence detected in AO basis
 Tighter screening thresholds may be required for diffuse basis sets
 Use S2THRESH > 14 and THRESH = 14 in case of SCF convergence issues
 Number of orthogonalized atomic orbitals = 392
 Maximum deviation from orthogonality = 2.298E-10
 Guess from superposition of atomic densities
 Warning:  Energy on first SCF cycle will be non-variational
 SAD guess density has 228.000000 electrons

 -----------------------------------------------------------------------
  General SCF calculation program by
  Eric Jon Sundstrom, Paul Horn, Yuezhi Mao, Dmitri Zuev, Alec White,
  David Stuck, Shaama M.S., Shane Yost, Joonho Lee, David Small,
  Daniel Levine, Susi Lehtola, Hugh Burton, Evgeny Epifanovsky,
  Bang C. Huynh
 -----------------------------------------------------------------------
 Exchange:     0.2000 Hartree-Fock + 0.0800 Slater + 0.7200 B88
 Correlation:  0.1900 VWN1RPA + 0.8100 LYP
 Using SG-1 standard quadrature grid
 using 4 threads for integral computing
 -------------------------------------------------------
 OpenMP Integral computing Module                
 Release: version 2.0, May 2017, Q-Chem Inc. Pleasanton 
 -------------------------------------------------------
 A restricted SCF calculation will be
 performed using DIIS
 SCF converges when DIIS error is below 1.0e-08
 ---------------------------------------
  Cycle       Energy         DIIS error
 ---------------------------------------
    1  -18024.8799358657      2.85e-02  
    2  -18022.4647191142      1.67e-03  
    3  -18022.4189770409      2.20e-03  
    4  -18022.4874392880      8.16e-04  
    5  -18022.5017356041      1.55e-04  
    6  -18022.5019388619      1.01e-04  
    7  -18022.5021369730      2.08e-05  
    8  -18022.5021441565      4.96e-06  
    9  -18022.5021444883      1.90e-06  
   10  -18022.5021445431      8.32e-07  
   11  -18022.5021445546      2.79e-07  
   12  -18022.5021445567      7.47e-08  
   13  -18022.5021445558      2.17e-08  
   14  -18022.5021445572      2.54e-09  Convergence criterion met
 ---------------------------------------
 SCF time:   CPU 241.92s  wall 64.00s 
 SCF   energy in the final basis set =   -18022.5021445572
 Total energy in the final basis set =   -18022.5021445572

 --------------------------------------------------------------
             Orbital Energies (a.u.) and Symmetries
 --------------------------------------------------------------

 Alpha MOs, Restricted
 -- Occupied --                  
*******-1165.89 -482.86 -176.32 -176.32 -165.73 -165.72 -165.72
  1 A'    2 A'    3 A'    4 A'    5 A'    6 A'    7 A'    1 A"                 
-165.72 -165.72 -165.72 -101.58 -101.58 -101.58  -62.51  -56.33
  8 A'    2 A"    9 A'   10 A'   11 A'   12 A'   13 A'   14 A'                 
-56.328 -56.327 -35.818 -35.817 -31.311 -31.311 -31.305 -31.305
  3 A"   15 A'   16 A'   17 A'   18 A'   19 A'    4 A"    5 A"                 
-31.304 -31.304 -22.962 -22.961 -22.960 -22.960 -22.960 -22.959
 20 A'   21 A'   22 A'   23 A'    6 A"    7 A"   24 A'   25 A'                 
-22.955 -22.955 -22.955 -22.955 -10.290 -10.289 -10.288 -10.282
 26 A'    8 A"   27 A'    9 A"   28 A'   29 A'   30 A'   31 A'                 
-10.274 -10.274  -9.499  -9.498  -9.498  -8.720  -7.264  -7.263
 32 A'   33 A'   34 A'   35 A'   36 A'   37 A'   38 A'   39 A'                 
 -7.263  -7.254  -7.253  -7.253  -7.253  -7.252  -7.252  -6.552
 40 A'   10 A"   11 A"   12 A"   41 A'   42 A'   43 A'   44 A'                 
 -6.538  -6.537  -6.367  -6.367  -4.780  -4.780  -4.765  -4.764
 13 A"   45 A'   46 A'   47 A'   48 A'   49 A'   14 A"   15 A"                 
 -4.764  -4.763  -2.663  -2.659  -2.658  -2.647  -2.647  -2.046
 50 A'   51 A'   52 A'   16 A"   53 A'   17 A"   54 A'   55 A'                 
 -2.046  -2.041  -2.040  -2.040  -2.040  -2.027  -2.027  -2.027
 56 A'   18 A"   19 A"   57 A'   58 A'   20 A"   59 A'   21 A"                 
 -2.027  -0.964  -0.922  -0.895  -0.860  -0.839  -0.778  -0.761
 60 A'   61 A'   62 A'   63 A'   64 A'   65 A'   66 A'   67 A'                 
 -0.692  -0.677  -0.625  -0.612  -0.558  -0.522  -0.486  -0.470
 68 A'   69 A'   70 A'   71 A'   72 A'   73 A'   74 A'   22 A"                 
 -0.462  -0.441  -0.411  -0.410  -0.390  -0.389  -0.362  -0.357
 75 A'   76 A'   77 A'   23 A"   78 A'   24 A"   79 A'   80 A'                 
 -0.353  -0.343  -0.343  -0.306  -0.304  -0.301  -0.300  -0.267
 25 A"   26 A"   81 A'   82 A'   27 A"   83 A'   28 A"   29 A"                 
 -0.263  -0.257
 30 A"   84 A'                                                                 
 -- Virtual --                   
 -0.104  -0.072  -0.068  -0.051  -0.043  -0.005  -0.002   0.014
 85 A'   31 A"   32 A"   86 A'   87 A'   88 A'   89 A'   90 A'                 
  0.017   0.031   0.034   0.044   0.050   0.065   0.066   0.066
 91 A'   92 A'   93 A'   33 A"   94 A'   34 A"   95 A'   35 A"                 
  0.070   0.076   0.081   0.084   0.086   0.097   0.098   0.103
 96 A'   36 A"   97 A'   98 A'   99 A'   37 A"  100 A'  101 A'                 
  0.103   0.108   0.122   0.130   0.140   0.146   0.155   0.158
 38 A"  102 A'   39 A"  103 A'  104 A'   40 A"  105 A'  106 A'                 
  0.160   0.167   0.167   0.169   0.175   0.184   0.202   0.207
 41 A"   42 A"  107 A'  108 A'  109 A'  110 A'  111 A'  112 A'                 
  0.209   0.213   0.216   0.221   0.222   0.224   0.241   0.247
113 A'  114 A'  115 A'   43 A"  116 A'  117 A'   44 A"  118 A'                 
  0.254   0.268   0.272   0.280   0.283   0.290   0.299   0.330
119 A'  120 A'  121 A'  122 A'   45 A"  123 A'  124 A'  125 A'                 
  0.356   0.366   0.381   0.387   0.398   0.400   0.401   0.412
126 A'  127 A'   46 A"  128 A'   47 A"   48 A"  129 A'  130 A'                 
  0.422   0.430   0.437   0.438   0.442   0.447   0.451   0.465
 49 A"  131 A'  132 A'   50 A"  133 A'  134 A'   51 A"  135 A'                 
  0.472   0.484   0.493   0.493   0.505   0.506   0.511   0.531
 52 A"  136 A'   53 A"  137 A'  138 A'   54 A"  139 A'  140 A'                 
  0.535   0.539   0.555   0.561   0.569   0.570   0.583   0.590
 55 A"  141 A'   56 A"  142 A'  143 A'   57 A"  144 A'   58 A"                 
  0.601   0.604   0.611   0.629   0.658   0.691   0.705   0.713
145 A'   59 A"  146 A'  147 A'   60 A"   61 A"  148 A'  149 A'                 
  0.727   0.756   0.758   0.773   0.778   0.799   0.821   0.826
150 A'  151 A'  152 A'  153 A'   62 A"  154 A'  155 A'   63 A"                 
  0.830   0.831   0.837   0.847   0.850   0.854   0.861   0.877
156 A'   64 A"  157 A'  158 A'   65 A"   66 A"  159 A'  160 A'                 
  0.896   0.916   0.928   0.937   0.942   0.943   0.959   0.979
161 A'  162 A'  163 A'  164 A'   67 A"  165 A'  166 A'  167 A'                 
  0.990   1.034   1.057   1.080   1.098   1.126   1.153   1.191
 68 A"  168 A'  169 A'  170 A'  171 A'   69 A"  172 A'  173 A'                 
  1.212   1.230   1.239   1.242   1.264   1.269   1.283   1.341
 70 A"  174 A'   71 A"  175 A'   72 A"  176 A'   73 A"   74 A"                 
  1.348   1.376   1.386   1.427   1.432   1.457   1.466   1.467
177 A'   75 A"  178 A'  179 A'  180 A'  181 A'  182 A'  183 A'                 
  1.548   1.555   1.583   1.634   1.725   1.735   1.759   1.773
184 A'  185 A'  186 A'  187 A'   76 A"   77 A"  188 A'  189 A'                 
  1.818   1.825   1.841   1.842   1.913   2.013   2.018   2.069
190 A'  191 A'   78 A"   79 A"   80 A"   81 A"  192 A'  193 A'                 
  2.136   2.164   2.206   2.227   2.228   2.248   2.250   2.267
194 A'  195 A'  196 A'  197 A'   82 A"   83 A"   84 A"  198 A'                 
  2.280   2.298   2.317   2.382   2.411   2.446   2.480   2.531
 85 A"  199 A'  200 A'  201 A'  202 A'  203 A'  204 A'  205 A'                 
  2.555   2.569   2.595   2.705   2.723   2.825   2.827   2.835
206 A'   86 A"  207 A'   87 A"   88 A"   89 A"   90 A"  208 A'                 
  2.895   3.039   3.056   3.060   3.086   3.170   3.207   3.396
209 A'   91 A"  210 A'  211 A'  212 A'  213 A'  214 A'  215 A'                 
  3.452   3.640   3.814   3.859   3.948   3.964   3.987   3.991
216 A'  217 A'  218 A'  219 A'   92 A"   93 A"   94 A"  220 A'                 
  3.995   4.027   4.042   4.064   4.074   4.106   4.181   4.236
 95 A"  221 A'   96 A"  222 A'   97 A"  223 A'  224 A'  225 A'                 
  4.251   4.312   4.402   4.414   4.546   4.786   5.997   6.038
226 A'  227 A'  228 A'  229 A'  230 A'  231 A'   98 A"   99 A"                 
  6.085   6.109   6.135   6.197   6.744   7.553   7.664   7.735
232 A'  233 A'  234 A'  235 A'  236 A'  100 A"  237 A'  238 A'                 
  9.719   9.780   9.803  23.177  23.758  23.762  23.902  23.918
239 A'  240 A'  241 A'  242 A'  243 A'  244 A'  245 A'  246 A'                 
 23.985  25.775  25.811  25.863  26.095  26.149  26.205  26.499
247 A'  101 A"  102 A"  103 A"  248 A'  249 A'  250 A'  251 A'                 
 26.606  26.771  27.850  27.956  28.338  28.369  28.400  28.410
252 A'  253 A'  254 A'  255 A'  104 A"  105 A"  256 A'  257 A'                 
 28.433  28.442  28.523  28.528  28.541  28.544  28.560  28.564
258 A'  259 A'  106 A"  107 A"  108 A"  260 A'  261 A'  109 A"                 
 28.597  28.633  28.689  28.757  47.999 127.880 127.904 127.937
262 A'  263 A'  264 A'  265 A'  266 A'  110 A"  111 A"  267 A'                 
127.946 127.958 127.991 151.646 151.735 215.705 215.774 215.802
268 A'  269 A'  270 A'  271 A'  272 A'  273 A'  274 A'  275 A'                 
289.749 289.861 289.9611020.8151901.8081901.901
112 A"  276 A'  277 A'  278 A'  279 A'  280 A'                                 

 Beta MOs, Restricted
 -- Occupied --                  
*******-1165.89 -482.86 -176.32 -176.32 -165.73 -165.72 -165.72
  1 A'    2 A'    3 A'    4 A'    5 A'    6 A'    7 A'    1 A"                 
-165.72 -165.72 -165.72 -101.58 -101.58 -101.58  -62.51  -56.33
  8 A'    2 A"    9 A'   10 A'   11 A'   12 A'   13 A'   14 A'                 
-56.328 -56.327 -35.818 -35.817 -31.311 -31.311 -31.305 -31.305
  3 A"   15 A'   16 A'   17 A'   18 A'   19 A'    4 A"    5 A"                 
-31.304 -31.304 -22.962 -22.961 -22.960 -22.960 -22.960 -22.959
 20 A'   21 A'   22 A'   23 A'    6 A"    7 A"   24 A'   25 A'                 
-22.955 -22.955 -22.955 -22.955 -10.290 -10.289 -10.288 -10.282
 26 A'    8 A"   27 A'    9 A"   28 A'   29 A'   30 A'   31 A'                 
-10.274 -10.274  -9.499  -9.498  -9.498  -8.720  -7.264  -7.263
 32 A'   33 A'   34 A'   35 A'   36 A'   37 A'   38 A'   39 A'                 
 -7.263  -7.254  -7.253  -7.253  -7.253  -7.252  -7.252  -6.552
 40 A'   10 A"   11 A"   12 A"   41 A'   42 A'   43 A'   44 A'                 
 -6.538  -6.537  -6.367  -6.367  -4.780  -4.780  -4.765  -4.764
 13 A"   45 A'   46 A'   47 A'   48 A'   49 A'   14 A"   15 A"                 
 -4.764  -4.763  -2.663  -2.659  -2.658  -2.647  -2.647  -2.046
 50 A'   51 A'   52 A'   16 A"   53 A'   17 A"   54 A'   55 A'                 
 -2.046  -2.041  -2.040  -2.040  -2.040  -2.027  -2.027  -2.027
 56 A'   18 A"   19 A"   57 A'   58 A'   20 A"   59 A'   21 A"                 
 -2.027  -0.964  -0.922  -0.895  -0.860  -0.839  -0.778  -0.761
 60 A'   61 A'   62 A'   63 A'   64 A'   65 A'   66 A'   67 A'                 
 -0.692  -0.677  -0.625  -0.612  -0.558  -0.522  -0.486  -0.470
 68 A'   69 A'   70 A'   71 A'   72 A'   73 A'   74 A'   22 A"                 
 -0.462  -0.441  -0.411  -0.410  -0.390  -0.389  -0.362  -0.357
 75 A'   76 A'   77 A'   23 A"   78 A'   24 A"   79 A'   80 A'                 
 -0.353  -0.343  -0.343  -0.306  -0.304  -0.301  -0.300  -0.267
 25 A"   26 A"   81 A'   82 A'   27 A"   83 A'   28 A"   29 A"                 
 -0.263  -0.257
 30 A"   84 A'                                                                 
 -- Virtual --                   
 -0.104  -0.072  -0.068  -0.051  -0.043  -0.005  -0.002   0.014
 85 A'   31 A"   32 A"   86 A'   87 A'   88 A'   89 A'   90 A'                 
  0.017   0.031   0.034   0.044   0.050   0.065   0.066   0.066
 91 A'   92 A'   93 A'   33 A"   94 A'   34 A"   95 A'   35 A"                 
  0.070   0.076   0.081   0.084   0.086   0.097   0.098   0.103
 96 A'   36 A"   97 A'   98 A'   99 A'   37 A"  100 A'  101 A'                 
  0.103   0.108   0.122   0.130   0.140   0.146   0.155   0.158
 38 A"  102 A'   39 A"  103 A'  104 A'   40 A"  105 A'  106 A'                 
  0.160   0.167   0.167   0.169   0.175   0.184   0.202   0.207
 41 A"   42 A"  107 A'  108 A'  109 A'  110 A'  111 A'  112 A'                 
  0.209   0.213   0.216   0.221   0.222   0.224   0.241   0.247
113 A'  114 A'  115 A'   43 A"  116 A'  117 A'   44 A"  118 A'                 
  0.254   0.268   0.272   0.280   0.283   0.290   0.299   0.330
119 A'  120 A'  121 A'  122 A'   45 A"  123 A'  124 A'  125 A'                 
  0.356   0.366   0.381   0.387   0.398   0.400   0.401   0.412
126 A'  127 A'   46 A"  128 A'   47 A"   48 A"  129 A'  130 A'                 
  0.422   0.430   0.437   0.438   0.442   0.447   0.451   0.465
 49 A"  131 A'  132 A'   50 A"  133 A'  134 A'   51 A"  135 A'                 
  0.472   0.484   0.493   0.493   0.505   0.506   0.511   0.531
 52 A"  136 A'   53 A"  137 A'  138 A'   54 A"  139 A'  140 A'                 
  0.535   0.539   0.555   0.561   0.569   0.570   0.583   0.590
 55 A"  141 A'   56 A"  142 A'  143 A'   57 A"  144 A'   58 A"                 
  0.601   0.604   0.611   0.629   0.658   0.691   0.705   0.713
145 A'   59 A"  146 A'  147 A'   60 A"   61 A"  148 A'  149 A'                 
  0.727   0.756   0.758   0.773   0.778   0.799   0.821   0.826
150 A'  151 A'  152 A'  153 A'   62 A"  154 A'  155 A'   63 A"                 
  0.830   0.831   0.837   0.847   0.850   0.854   0.861   0.877
156 A'   64 A"  157 A'  158 A'   65 A"   66 A"  159 A'  160 A'                 
  0.896   0.916   0.928   0.937   0.942   0.943   0.959   0.979
161 A'  162 A'  163 A'  164 A'   67 A"  165 A'  166 A'  167 A'                 
  0.990   1.034   1.057   1.080   1.098   1.126   1.153   1.191
 68 A"  168 A'  169 A'  170 A'  171 A'   69 A"  172 A'  173 A'                 
  1.212   1.230   1.239   1.242   1.264   1.269   1.283   1.341
 70 A"  174 A'   71 A"  175 A'   72 A"  176 A'   73 A"   74 A"                 
  1.348   1.376   1.386   1.427   1.432   1.457   1.466   1.467
177 A'   75 A"  178 A'  179 A'  180 A'  181 A'  182 A'  183 A'                 
  1.548   1.555   1.583   1.634   1.725   1.735   1.759   1.773
184 A'  185 A'  186 A'  187 A'   76 A"   77 A"  188 A'  189 A'                 
  1.818   1.825   1.841   1.842   1.913   2.013   2.018   2.069
190 A'  191 A'   78 A"   79 A"   80 A"   81 A"  192 A'  193 A'                 
  2.136   2.164   2.206   2.227   2.228   2.248   2.250   2.267
194 A'  195 A'  196 A'  197 A'   82 A"   83 A"   84 A"  198 A'                 
  2.280   2.298   2.317   2.382   2.411   2.446   2.480   2.531
 85 A"  199 A'  200 A'  201 A'  202 A'  203 A'  204 A'  205 A'                 
  2.555   2.569   2.595   2.705   2.723   2.825   2.827   2.835
206 A'   86 A"  207 A'   87 A"   88 A"   89 A"   90 A"  208 A'                 
  2.895   3.039   3.056   3.060   3.086   3.170   3.207   3.396
209 A'   91 A"  210 A'  211 A'  212 A'  213 A'  214 A'  215 A'                 
  3.452   3.640   3.814   3.859   3.948   3.964   3.987   3.991
216 A'  217 A'  218 A'  219 A'   92 A"   93 A"   94 A"  220 A'                 
  3.995   4.027   4.042   4.064   4.074   4.106   4.181   4.236
 95 A"  221 A'   96 A"  222 A'   97 A"  223 A'  224 A'  225 A'                 
  4.251   4.312   4.402   4.414   4.546   4.786   5.997   6.038
226 A'  227 A'  228 A'  229 A'  230 A'  231 A'   98 A"   99 A"                 
  6.085   6.109   6.135   6.197   6.744   7.553   7.664   7.735
232 A'  233 A'  234 A'  235 A'  236 A'  100 A"  237 A'  238 A'                 
  9.719   9.780   9.803  23.177  23.758  23.762  23.902  23.918
239 A'  240 A'  241 A'  242 A'  243 A'  244 A'  245 A'  246 A'                 
 23.985  25.775  25.811  25.863  26.095  26.149  26.205  26.499
247 A'  101 A"  102 A"  103 A"  248 A'  249 A'  250 A'  251 A'                 
 26.606  26.771  27.850  27.956  28.338  28.369  28.400  28.410
252 A'  253 A'  254 A'  255 A'  104 A"  105 A"  256 A'  257 A'                 
 28.433  28.442  28.523  28.528  28.541  28.544  28.560  28.564
258 A'  259 A'  106 A"  107 A"  108 A"  260 A'  261 A'  109 A"                 
 28.597  28.633  28.689  28.757  47.999 127.880 127.904 127.937
262 A'  263 A'  264 A'  265 A'  266 A'  110 A"  111 A"  267 A'                 
127.946 127.958 127.991 151.646 151.735 215.705 215.774 215.802
268 A'  269 A'  270 A'  271 A'  272 A'  273 A'  274 A'  275 A'                 
289.749 289.861 289.9611020.8151901.8081901.901
112 A"  276 A'  277 A'  278 A'  279 A'  280 A'                                 
 --------------------------------------------------------------

          Ground-State Mulliken Net Atomic Charges

     Atom                 Charge (a.u.)
  ----------------------------------------
      1 C                    -0.182948
      2 C                    -0.235844
      3 C                    -0.493333
      4 C                    -0.048271
      5 C                    -0.202473
      6 C                    -0.607441
      7 Cl                    0.655902
      8 Cl                    0.557132
      9 Br                   -0.208667
     10 Cl                    0.546418
     11 I                     0.112846
     12 I                     0.106677
  ----------------------------------------
  Sum of atomic charges =     0.000000

 -----------------------------------------------------------------
                    Cartesian Multipole Moments
 -----------------------------------------------------------------
    Charge (ESU x 10^10)
                -0.0000
    Dipole Moment (Debye)
         X       0.5906      Y       0.2329      Z       0.0000
       Tot       0.6349
    Quadrupole Moments (Debye-Ang)
        XX    -140.1639     XY       0.0928     YY    -144.7735
        XZ      -0.0000     YZ       0.0000     ZZ    -148.0929
    Octopole Moments (Debye-Ang^2)
       XXX      80.5090    XXY      18.3621    XYY      32.9744
       YYY      52.8476    XXZ       0.0000    XYZ       0.0000
       YYZ       0.0000    XZZ      23.3713    YZZ      15.2976
       ZZZ       0.0000
    Hexadecapole Moments (Debye-Ang^3)
      XXXX   -4434.3706   XXXY     -80.8195   XXYY   -1279.9142
      XYYY     -20.9642   YYYY   -3296.0155   XXXZ      -0.0000
      XXYZ       0.0000   XYYZ      -0.0000   YYYZ       0.0000
      XXZZ    -836.8937   XYZZ     -15.7046   YYZZ    -615.1231
      XZZZ      -0.0000   YZZZ      -0.0000   ZZZZ    -187.4196
 -----------------------------------------------------------------
 Calculating MO derivatives via CPSCF
    1     0    39    0.0169605  
    2     0    39    0.0065375  
    3     0    39    0.0015728  
    4     0    39    0.0001853  
    5    20    19    0.0000267  
    6    37     2    0.0000016  
    7    39     0    0.0000001  Converged
 Time for AOints: 288.4 s (CPU) 72.5 s (wall)
 ------------------------------------------------------------------------------
                     AOints        : Timing summary (seconds)
 ------------------------------------------------------------------------------
     job step          cpu (% of tot)      sys (% of tot)     wall (% of tot)
 ------------------------------------------------------------------------------
  AOints            0.2884E+03 ( 8.4)   0.1200E-04 ( 5.4)   0.7246E+02 ( 8.3)
 ------------------------------------------------------------------------------
   Grand Totals     0.3434E+04          0.2230E-03          0.8764E+03
 ------------------------------------------------------------------------------
 Polarizability Matrix (a.u.)
            1           2           3
    1-250.5658583  -1.4224699  -0.0000000
    2  -1.4224699-223.1207937   0.0000000
    3  -0.0000000   0.0000000-104.0698919
 Calculating analytic Hessian of the SCF energy

 Direct stationary perturbation theory relativistic correction:

 rels  =     213.078776539445
 relv  =    -715.005810188129
 rel2e =     101.172947788412
 E_rel =    -400.754085860271

 Hessian of the SCF Energy
            1           2           3           4           5           6
    1   0.5809628   0.0195512   0.0000000  -0.2719652   0.0208730  -0.0000000
    2   0.0195512   0.5019802   0.0000000   0.0857159  -0.1070843   0.0000000
    3   0.0000000   0.0000000   0.1066103  -0.0000000  -0.0000000  -0.0528795
    4  -0.2719652   0.0857159  -0.0000000   0.5418017  -0.0499818   0.0000000
    5   0.0208730  -0.1070843  -0.0000000  -0.0499818   0.5571151   0.0000000
    6  -0.0000000   0.0000000  -0.0528795   0.0000000   0.0000000   0.1071258
    7   0.0050597   0.0297420  -0.0000000  -0.1055857   0.0765468   0.0000000
    8   0.0856738  -0.0017815  -0.0000000   0.0195909  -0.2857714   0.0000000
    9  -0.0000000  -0.0000000   0.0026297  -0.0000000   0.0000000  -0.0524138
   10  -0.0645417  -0.0149555  -0.0000000   0.0514531  -0.0584169  -0.0000000
   11  -0.0156243  -0.0040878   0.0000000  -0.0035345  -0.0466782  -0.0000000
   12   0.0000000  -0.0000000   0.0031475  -0.0000000  -0.0000000   0.0012921
   13   0.0486567  -0.0034132   0.0000000  -0.0325130   0.0329182  -0.0000000
   14  -0.0559344  -0.0464225  -0.0000000   0.0326333  -0.0337737   0.0000000
   15  -0.0000000  -0.0000000   0.0023013   0.0000000  -0.0000000   0.0032731
   16  -0.1955178  -0.1220505  -0.0000000  -0.0491422   0.0020017  -0.0000000
   17  -0.0703961  -0.1799124  -0.0000000  -0.0543949   0.0506291  -0.0000000
   18   0.0000000  -0.0000000  -0.0496122  -0.0000000  -0.0000000   0.0029883
   19  -0.0441921   0.0251757   0.0000000  -0.0089115   0.0305567  -0.0000000
   20   0.0277813  -0.1556050   0.0000000   0.0101810  -0.0323035  -0.0000000
   21   0.0000000   0.0000000  -0.0225405  -0.0000000  -0.0000000   0.0035623
   22  -0.0331262  -0.0278898   0.0000000  -0.0994986  -0.0599093  -0.0000000
   23  -0.0082720  -0.0058133   0.0000000  -0.0604553  -0.0950744  -0.0000000
   24  -0.0000000  -0.0000000   0.0034691   0.0000000   0.0000000  -0.0217900
   25   0.0036745   0.0006342  -0.0000000  -0.0247671   0.0099106  -0.0000000
   26  -0.0021115  -0.0025977  -0.0000000   0.0252676  -0.0082950  -0.0000000
   27  -0.0000000  -0.0000000   0.0032471  -0.0000000   0.0000000   0.0029848
   28   0.0002172   0.0000991  -0.0000000  -0.0023791  -0.0007197  -0.0000000
   29   0.0004728   0.0000301  -0.0000000  -0.0038070   0.0023848   0.0000000
   30  -0.0000000  -0.0000000  -0.0010416  -0.0000000  -0.0000000   0.0038827
   31   0.0016854   0.0011004  -0.0000000  -0.0004100  -0.0000222  -0.0000000
   32   0.0028689  -0.0008733  -0.0000000  -0.0000463  -0.0004234  -0.0000000
   33   0.0000000   0.0000000   0.0027112  -0.0000000  -0.0000000  -0.0006633
   34  -0.0309133   0.0062910   0.0000000   0.0019174  -0.0037568   0.0000000
   35  -0.0048833   0.0021671  -0.0000000  -0.0011690  -0.0007260   0.0000000
   36  -0.0000000  -0.0000000   0.0019576   0.0000000   0.0000000   0.0026374
            7           8           9          10          11          12
    1   0.0050597   0.0856738  -0.0000000  -0.0645417  -0.0156243   0.0000000
    2   0.0297420  -0.0017815  -0.0000000  -0.0149555  -0.0040878  -0.0000000
    3  -0.0000000  -0.0000000   0.0026297  -0.0000000   0.0000000   0.0031475
    4  -0.1055857   0.0195909  -0.0000000   0.0514531  -0.0035345  -0.0000000
    5   0.0765468  -0.2857714   0.0000000  -0.0584169  -0.0466782  -0.0000000
    6   0.0000000   0.0000000  -0.0524138  -0.0000000  -0.0000000   0.0012921
    7   0.5016675   0.0264949   0.0000000  -0.1953097  -0.1276264  -0.0000000
    8   0.0264949   0.5907539   0.0000000  -0.0692179  -0.1842637  -0.0000000
    9   0.0000000   0.0000000   0.1011862  -0.0000000  -0.0000000  -0.0526680
   10  -0.1953097  -0.0692179  -0.0000000   0.5716905   0.0217759   0.0000000
   11  -0.1276264  -0.1842637  -0.0000000   0.0217759   0.4987836   0.0000000
   12  -0.0000000  -0.0000000  -0.0526680   0.0000000   0.0000000   0.1086605
   13  -0.0495451  -0.0534094  -0.0000000  -0.2679202   0.0756507  -0.0000000
   14   0.0028880   0.0499853   0.0000000   0.0231672  -0.1039081   0.0000000
   15  -0.0000000  -0.0000000   0.0042504   0.0000000   0.0000000  -0.0499236
   16  -0.0055752  -0.0182726   0.0000000   0.0045019   0.0290104  -0.0000000
   17  -0.0179746  -0.0597697  -0.0000000   0.0822124  -0.0023023   0.0000000
   18  -0.0000000  -0.0000000   0.0029505  -0.0000000   0.0000000   0.0021190
   19  -0.0032203  -0.0022042   0.0000000   0.0003200   0.0000884   0.0000000
   20   0.0010699   0.0034217   0.0000000  -0.0002421  -0.0002534   0.0000000
   21   0.0000000   0.0000000   0.0038588   0.0000000   0.0000000  -0.0010472
   22  -0.0062553  -0.0091693  -0.0000000   0.0011348   0.0016800  -0.0000000
   23  -0.0289026  -0.0318680  -0.0000000   0.0045205  -0.0009778   0.0000000
   24  -0.0000000  -0.0000000   0.0033570  -0.0000000  -0.0000000   0.0039912
   25  -0.1431449   0.0299434   0.0000000  -0.0350464   0.0072058   0.0000000
   26   0.0296792  -0.0385045   0.0000000  -0.0076685   0.0027103   0.0000000
   27   0.0000000   0.0000000  -0.0185401  -0.0000000  -0.0000000   0.0027136
   28   0.0033609  -0.0131780  -0.0000000  -0.0459748   0.0296452   0.0000000
   29   0.0069275  -0.0435611   0.0000000   0.0277566  -0.1518140  -0.0000000
   30  -0.0000000   0.0000000   0.0034613  -0.0000000   0.0000000  -0.0228620
   31  -0.0008609   0.0036142   0.0000000  -0.0230981  -0.0190942   0.0000000
   32   0.0010739   0.0017609  -0.0000000  -0.0079278  -0.0052271  -0.0000000
   33   0.0000000  -0.0000000   0.0026358  -0.0000000   0.0000000   0.0018201
   34  -0.0005912   0.0001342  -0.0000000   0.0027908   0.0008224  -0.0000000
   35   0.0000805  -0.0004008  -0.0000000  -0.0010032  -0.0019814   0.0000000
   36  -0.0000000  -0.0000000  -0.0007078   0.0000000  -0.0000000   0.0027568
           13          14          15          16          17          18
    1   0.0486567  -0.0559344  -0.0000000  -0.1955178  -0.0703961   0.0000000
    2  -0.0034132  -0.0464225  -0.0000000  -0.1220505  -0.1799124  -0.0000000
    3   0.0000000  -0.0000000   0.0023013  -0.0000000  -0.0000000  -0.0496122
    4  -0.0325130   0.0326333   0.0000000  -0.0491422  -0.0543949  -0.0000000
    5   0.0329182  -0.0337737  -0.0000000   0.0020017   0.0506291  -0.0000000
    6  -0.0000000   0.0000000   0.0032731  -0.0000000  -0.0000000   0.0029883
    7  -0.0495451   0.0028880  -0.0000000  -0.0055752  -0.0179746  -0.0000000
    8  -0.0534094   0.0499853  -0.0000000  -0.0182726  -0.0597697  -0.0000000
    9  -0.0000000   0.0000000   0.0042504   0.0000000  -0.0000000   0.0029505
   10  -0.2679202   0.0231672   0.0000000   0.0045019   0.0822124  -0.0000000
   11   0.0756507  -0.1039081   0.0000000   0.0290104  -0.0023023   0.0000000
   12  -0.0000000   0.0000000  -0.0499236  -0.0000000   0.0000000   0.0021190
   13   0.4555561  -0.0948232   0.0000000  -0.1004643   0.0248200   0.0000000
   14  -0.0948232   0.4638375   0.0000000   0.0635998  -0.2699090  -0.0000000
   15   0.0000000   0.0000000   0.0874510  -0.0000000  -0.0000000  -0.0469582
   16  -0.1004643   0.0635998  -0.0000000   0.3920600   0.0387009   0.0000000
   17   0.0248200  -0.2699090  -0.0000000   0.0387009   0.5487589   0.0000000
   18   0.0000000  -0.0000000  -0.0469582   0.0000000   0.0000000   0.0889947
   19  -0.0020183  -0.0007657   0.0000000   0.0043099  -0.0143993  -0.0000000
   20  -0.0032017   0.0013446   0.0000000   0.0041423  -0.0401469   0.0000000
   21  -0.0000000   0.0000000   0.0039873  -0.0000000  -0.0000000   0.0020619
   22  -0.0003593  -0.0005055  -0.0000000  -0.0011602   0.0045081   0.0000000
   23  -0.0007195  -0.0002416   0.0000000   0.0015142   0.0010779  -0.0000000
   24   0.0000000  -0.0000000  -0.0012199   0.0000000   0.0000000   0.0038580
   25   0.0015986  -0.0038560  -0.0000000  -0.0009038   0.0000427   0.0000000
   26  -0.0012482  -0.0012922   0.0000000   0.0002833  -0.0001146   0.0000000
   27  -0.0000000  -0.0000000   0.0031696   0.0000000   0.0000000  -0.0009474
   28  -0.0092098   0.0305202  -0.0000000  -0.0029550  -0.0014141   0.0000000
   29   0.0118351  -0.0273046  -0.0000000   0.0011595   0.0023145  -0.0000000
   30  -0.0000000  -0.0000000   0.0022278   0.0000000   0.0000000   0.0039832
   31  -0.0251929  -0.0071751   0.0000000  -0.0042095  -0.0081332  -0.0000000
   32  -0.0082959  -0.0244700  -0.0000000  -0.0178041  -0.0226815   0.0000000
   33   0.0000000  -0.0000000  -0.0094258  -0.0000000  -0.0000000   0.0008531
   34  -0.0185879   0.0102518  -0.0000000  -0.0409442   0.0164276   0.0000000
   35   0.0198874  -0.0078472  -0.0000000   0.0177149  -0.0279425  -0.0000000
   36  -0.0000000  -0.0000000   0.0008672   0.0000000  -0.0000000  -0.0102910
           19          20          21          22          23          24
    1  -0.0441921   0.0277813   0.0000000  -0.0331262  -0.0082720  -0.0000000
    2   0.0251757  -0.1556050   0.0000000  -0.0278898  -0.0058133  -0.0000000
    3   0.0000000   0.0000000  -0.0225405   0.0000000   0.0000000   0.0034691
    4  -0.0089115   0.0101810  -0.0000000  -0.0994986  -0.0604553   0.0000000
    5   0.0305567  -0.0323035  -0.0000000  -0.0599093  -0.0950744   0.0000000
    6  -0.0000000  -0.0000000   0.0035623  -0.0000000  -0.0000000  -0.0217900
    7  -0.0032203   0.0010699   0.0000000  -0.0062553  -0.0289026  -0.0000000
    8  -0.0022042   0.0034217   0.0000000  -0.0091693  -0.0318680  -0.0000000
    9   0.0000000   0.0000000   0.0038588  -0.0000000  -0.0000000   0.0033570
   10   0.0003200  -0.0002421   0.0000000   0.0011348   0.0045205  -0.0000000
   11   0.0000884  -0.0002534   0.0000000   0.0016800  -0.0009778  -0.0000000
   12   0.0000000   0.0000000  -0.0010472  -0.0000000   0.0000000   0.0039912
   13  -0.0020183  -0.0032017  -0.0000000  -0.0003593  -0.0007195   0.0000000
   14  -0.0007657   0.0013446   0.0000000  -0.0005055  -0.0002416  -0.0000000
   15   0.0000000   0.0000000   0.0039873  -0.0000000   0.0000000  -0.0012199
   16   0.0043099   0.0041423  -0.0000000  -0.0011602   0.0015142   0.0000000
   17  -0.0143993  -0.0401469  -0.0000000   0.0045081   0.0010779   0.0000000
   18  -0.0000000   0.0000000   0.0020619   0.0000000  -0.0000000   0.0038580
   19   0.0718352  -0.0373601   0.0000000  -0.0096625   0.0085775  -0.0000000
   20  -0.0373601   0.2279154   0.0000000  -0.0004285   0.0019143  -0.0000000
   21   0.0000000   0.0000000   0.0102787  -0.0000000   0.0000000  -0.0004834
   22  -0.0096625  -0.0004285  -0.0000000   0.1486620   0.0852145   0.0000000
   23   0.0085775   0.0019143   0.0000000   0.0852145   0.1418310  -0.0000000
   24  -0.0000000  -0.0000000  -0.0004834   0.0000000  -0.0000000   0.0091212
   25  -0.0005184   0.0005232  -0.0000000   0.0014298  -0.0002824   0.0000000
   26   0.0012031  -0.0006644  -0.0000000   0.0078566  -0.0090083   0.0000000
   27  -0.0000000  -0.0000000   0.0001188   0.0000000  -0.0000000  -0.0004781
   28   0.0000480   0.0004970  -0.0000000   0.0002618  -0.0008330  -0.0000000
   29   0.0004407  -0.0018370   0.0000000  -0.0002114  -0.0015083   0.0000000
   30  -0.0000000  -0.0000000  -0.0001235   0.0000000   0.0000000   0.0001413
   31   0.0001006   0.0002104  -0.0000000  -0.0004313  -0.0004275   0.0000000
   32  -0.0006678  -0.0007349  -0.0000000  -0.0004723  -0.0004133   0.0000000
   33   0.0000000   0.0000000   0.0001943   0.0000000  -0.0000000  -0.0000697
   34  -0.0080905  -0.0031728   0.0000000  -0.0009949   0.0000655  -0.0000000
   35  -0.0106450  -0.0030508  -0.0000000  -0.0006731   0.0000819   0.0000000
   36  -0.0000000  -0.0000000   0.0001326   0.0000000  -0.0000000   0.0001034
           25          26          27          28          29          30
    1   0.0036745  -0.0021115  -0.0000000   0.0002172   0.0004728  -0.0000000
    2   0.0006342  -0.0025977  -0.0000000   0.0000991   0.0000301  -0.0000000
    3  -0.0000000  -0.0000000   0.0032471  -0.0000000  -0.0000000  -0.0010416
    4  -0.0247671   0.0252676  -0.0000000  -0.0023791  -0.0038070  -0.0000000
    5   0.0099106  -0.0082950   0.0000000  -0.0007197   0.0023848  -0.0000000
    6  -0.0000000  -0.0000000   0.0029848  -0.0000000   0.0000000   0.0038827
    7  -0.1431449   0.0296792   0.0000000   0.0033609   0.0069275  -0.0000000
    8   0.0299434  -0.0385045   0.0000000  -0.0131780  -0.0435611   0.0000000
    9   0.0000000   0.0000000  -0.0185401  -0.0000000   0.0000000   0.0034613
   10  -0.0350464  -0.0076685  -0.0000000  -0.0459748   0.0277566  -0.0000000
   11   0.0072058   0.0027103  -0.0000000   0.0296452  -0.1518140   0.0000000
   12   0.0000000   0.0000000   0.0027136   0.0000000  -0.0000000  -0.0228620
   13   0.0015986  -0.0012482  -0.0000000  -0.0092098   0.0118351  -0.0000000
   14  -0.0038560  -0.0012922  -0.0000000   0.0305202  -0.0273046  -0.0000000
   15  -0.0000000   0.0000000   0.0031696  -0.0000000  -0.0000000   0.0022278
   16  -0.0009038   0.0002833   0.0000000  -0.0029550   0.0011595   0.0000000
   17   0.0000427  -0.0001146   0.0000000  -0.0014141   0.0023145   0.0000000
   18   0.0000000   0.0000000  -0.0009474   0.0000000  -0.0000000   0.0039832
   19  -0.0005184   0.0012031  -0.0000000   0.0000480   0.0004407  -0.0000000
   20   0.0005232  -0.0006644  -0.0000000   0.0004970  -0.0018370  -0.0000000
   21  -0.0000000  -0.0000000   0.0001188  -0.0000000   0.0000000  -0.0001235
   22   0.0014298   0.0078566   0.0000000   0.0002618  -0.0002114   0.0000000
   23  -0.0002824  -0.0090083  -0.0000000  -0.0008330  -0.0015083   0.0000000
   24   0.0000000   0.0000000  -0.0004781  -0.0000000   0.0000000   0.0001413
   25   0.2047141  -0.0419921   0.0000000  -0.0056350  -0.0025068   0.0000000
   26  -0.0419921   0.0615334   0.0000000  -0.0108328  -0.0038164  -0.0000000
   27   0.0000000   0.0000000   0.0080026   0.0000000   0.0000000  -0.0003369
   28  -0.0056350  -0.0108328   0.0000000   0.0750238  -0.0401229   0.0000000
   29  -0.0025068  -0.0038164   0.0000000  -0.0401229   0.2237102  -0.0000000
   30   0.0000000  -0.0000000  -0.0003369   0.0000000  -0.0000000   0.0103969
   31  -0.0007946  -0.0006064  -0.0000000  -0.0124954  -0.0019708   0.0000000
   32   0.0001700   0.0000858  -0.0000000   0.0054353   0.0017853   0.0000000
   33  -0.0000000  -0.0000000   0.0001134  -0.0000000   0.0000000   0.0000971
   34  -0.0006068   0.0001698   0.0000000  -0.0002625   0.0000267  -0.0000000
   35   0.0002077  -0.0000362   0.0000000   0.0009037  -0.0003835  -0.0000000
   36   0.0000000   0.0000000  -0.0000474   0.0000000  -0.0000000   0.0001736
           31          32          33          34          35          36
    1   0.0016854   0.0028689   0.0000000  -0.0309133  -0.0048833  -0.0000000
    2   0.0011004  -0.0008733   0.0000000   0.0062910   0.0021671  -0.0000000
    3  -0.0000000  -0.0000000   0.0027112   0.0000000  -0.0000000   0.0019576
    4  -0.0004100  -0.0000463  -0.0000000   0.0019174  -0.0011690   0.0000000
    5  -0.0000222  -0.0004234  -0.0000000  -0.0037568  -0.0007260   0.0000000
    6  -0.0000000  -0.0000000  -0.0006633   0.0000000   0.0000000   0.0026374
    7  -0.0008609   0.0010739   0.0000000  -0.0005912   0.0000805  -0.0000000
    8   0.0036142   0.0017609  -0.0000000   0.0001342  -0.0004008  -0.0000000
    9   0.0000000  -0.0000000   0.0026358  -0.0000000  -0.0000000  -0.0007078
   10  -0.0230981  -0.0079278  -0.0000000   0.0027908  -0.0010032   0.0000000
   11  -0.0190942  -0.0052271   0.0000000   0.0008224  -0.0019814  -0.0000000
   12   0.0000000  -0.0000000   0.0018201  -0.0000000   0.0000000   0.0027568
   13  -0.0251929  -0.0082959   0.0000000  -0.0185879   0.0198874  -0.0000000
   14  -0.0071751  -0.0244700  -0.0000000   0.0102518  -0.0078472  -0.0000000
   15   0.0000000  -0.0000000  -0.0094258  -0.0000000  -0.0000000   0.0008672
   16  -0.0042095  -0.0178041  -0.0000000  -0.0409442   0.0177149   0.0000000
   17  -0.0081332  -0.0226815  -0.0000000   0.0164276  -0.0279425  -0.0000000
   18  -0.0000000   0.0000000   0.0008531   0.0000000  -0.0000000  -0.0102910
   19   0.0001006  -0.0006678   0.0000000  -0.0080905  -0.0106450  -0.0000000
   20   0.0002104  -0.0007349   0.0000000  -0.0031728  -0.0030508  -0.0000000
   21  -0.0000000  -0.0000000   0.0001943   0.0000000  -0.0000000   0.0001326
   22  -0.0004313  -0.0004723   0.0000000  -0.0009949  -0.0006731   0.0000000
   23  -0.0004275  -0.0004133  -0.0000000   0.0000655   0.0000819  -0.0000000
   24   0.0000000   0.0000000  -0.0000697  -0.0000000   0.0000000   0.0001034
   25  -0.0007946   0.0001700  -0.0000000  -0.0006068   0.0002077   0.0000000
   26  -0.0006064   0.0000858  -0.0000000   0.0001698  -0.0000362   0.0000000
   27  -0.0000000  -0.0000000   0.0001134   0.0000000   0.0000000  -0.0000474
   28  -0.0124954   0.0054353  -0.0000000  -0.0002625   0.0009037   0.0000000
   29  -0.0019708   0.0017853   0.0000000   0.0000267  -0.0003835  -0.0000000
   30   0.0000000   0.0000000   0.0000971  -0.0000000  -0.0000000   0.0001736
   31   0.0653626   0.0257057   0.0000000   0.0003440   0.0067988  -0.0000000
   32   0.0257057   0.0643685  -0.0000000  -0.0000398  -0.0131769   0.0000000
   33   0.0000000  -0.0000000   0.0010846   0.0000000  -0.0000000   0.0006493
   34   0.0003440  -0.0000398   0.0000000   0.0959390  -0.0272194  -0.0000000
   35   0.0067988  -0.0131769  -0.0000000  -0.0272194   0.0532964   0.0000000
   36  -0.0000000   0.0000000   0.0006493  -0.0000000   0.0000000   0.0017682
 **********************************************************************
 **                                                                  **
 **                       VIBRATIONAL ANALYSIS                       **
 **                       --------------------                       **
 **                                                                  **
 **        VIBRATIONAL FREQUENCIES (CM**-1) AND NORMAL MODES         **
 **     FORCE CONSTANTS (mDYN/ANGSTROM) AND REDUCED MASSES (AMU)     **
 **                  INFRARED INTENSITIES (KM/MOL)                   **
 **                                                                  **
 **********************************************************************


 Mode:                 1                      2                      3
 Frequency:        19.85                  42.21                  64.80
 Force Cnst:      0.0135                 0.0354                 0.0931
 Red. Mass:      58.0207                33.7641                37.6166
 IR Active:          YES                    YES                    YES
 IR Intens:        0.003                  0.049                  0.001
 Raman Active:       YES                    YES                    YES
               X      Y      Z        X      Y      Z        X      Y      Z
 C          0.000  0.000 -0.221    0.000 -0.000  0.223    0.000  0.000 -0.091
 C          0.000  0.000 -0.210    0.000  0.000  0.069   -0.000 -0.000  0.142
 C         -0.000  0.000  0.035    0.000  0.000  0.102   -0.000 -0.000  0.074
 C         -0.000  0.000  0.093   -0.000  0.000  0.306   -0.000 -0.000  0.112
 C         -0.000  0.000 -0.008   -0.000  0.000  0.222    0.000  0.000  0.057
 C          0.000  0.000 -0.057   -0.000  0.000  0.189    0.000  0.000 -0.058
 Cl         0.000  0.000 -0.466   -0.000 -0.000  0.426    0.000  0.000 -0.546
 Cl         0.000  0.000 -0.508    0.000  0.000 -0.221   -0.000 -0.000  0.677
 Br        -0.000  0.000  0.286    0.000 -0.000 -0.237   -0.000  0.000 -0.268
 Cl        -0.000  0.000  0.315   -0.000  0.000  0.671   -0.000 -0.000  0.333
 I          0.000 -0.000 -0.325   -0.000 -0.000 -0.122    0.000  0.000 -0.053
 I         -0.000 -0.000  0.364   -0.000 -0.000 -0.077    0.000 -0.000  0.070
 TransDip  -0.000  0.000  0.002    0.000 -0.000 -0.007   -0.000 -0.000 -0.001

 Mode:                 4                      5                      6
 Frequency:       109.67                 121.92                 136.75
 Force Cnst:      0.7371                 0.6986                 0.1574
 Red. Mass:     104.0285                79.7685                14.2843
 IR Active:          YES                    YES                    YES
 IR Intens:        0.200                  0.500                  0.379
 Raman Active:       YES                    YES                    YES
               X      Y      Z        X      Y      Z        X      Y      Z
 C          0.137  0.020 -0.000    0.008  0.187 -0.000    0.000  0.000  0.344
 C          0.146  0.002 -0.000    0.023  0.094 -0.000    0.000  0.000  0.327
 C          0.161 -0.009 -0.000   -0.033  0.074  0.000    0.000  0.000  0.350
 C          0.159 -0.025 -0.000   -0.070  0.174  0.000    0.000  0.000  0.351
 C          0.182  0.019 -0.000   -0.031  0.242 -0.000   -0.000  0.000  0.469
 C          0.191 -0.003 -0.000   -0.044  0.237 -0.000   -0.000  0.000  0.467
 Cl         0.024 -0.015  0.000    0.067  0.203  0.000    0.000  0.000 -0.180
 Cl         0.145  0.013 -0.000    0.169 -0.051  0.000    0.000  0.000 -0.113
 Br         0.192  0.014  0.000   -0.189 -0.456 -0.000    0.000 -0.000 -0.035
 Cl         0.049 -0.049  0.000   -0.182  0.145 -0.000    0.000  0.000 -0.205
 I         -0.240  0.601  0.000    0.497  0.165  0.000   -0.000 -0.000 -0.028
 I         -0.032 -0.595  0.000   -0.380 -0.059 -0.000   -0.000 -0.000 -0.032
 TransDip  -0.014 -0.004  0.000    0.002 -0.023  0.000    0.000 -0.000 -0.020

 Mode:                 7                      8                      9
 Frequency:       162.04                 174.58                 190.77
 Force Cnst:      0.9407                 0.6020                 0.8992
 Red. Mass:      60.8076                33.5254                41.9360
 IR Active:          YES                    YES                    YES
 IR Intens:        0.045                  0.335                  0.037
 Raman Active:       YES                    YES                    YES
               X      Y      Z        X      Y      Z        X      Y      Z
 C         -0.141  0.063  0.000    0.110  0.303 -0.000   -0.068 -0.076 -0.000
 C         -0.151  0.145  0.000    0.094  0.236 -0.000   -0.154 -0.200  0.000
 C         -0.178  0.122  0.000   -0.055  0.207  0.000   -0.230 -0.186  0.000
 C         -0.102  0.068  0.000   -0.085  0.243  0.000   -0.183 -0.183  0.000
 C         -0.064  0.001  0.000   -0.046  0.249  0.000   -0.130 -0.059 -0.000
 C         -0.030 -0.021 -0.000    0.070  0.276 -0.000   -0.082 -0.046 -0.000
 Cl        -0.468  0.010  0.000    0.338  0.391  0.000    0.203 -0.039  0.000
 Cl        -0.334  0.315 -0.000    0.321  0.052  0.000    0.059 -0.480 -0.000
 Br        -0.371 -0.219 -0.000   -0.159  0.023 -0.000   -0.212  0.393 -0.000
 Cl        -0.136  0.070 -0.000   -0.164  0.266 -0.000   -0.395 -0.255 -0.000
 I          0.110  0.092 -0.000   -0.108 -0.188  0.000    0.172  0.085  0.000
 I          0.442 -0.100 -0.000    0.063 -0.165 -0.000    0.076 -0.045 -0.000
 TransDip  -0.006 -0.004 -0.000    0.006 -0.018  0.000    0.006  0.002  0.000

 Mode:                10                     11                     12
 Frequency:       220.01                 242.20                 300.73
 Force Cnst:      1.1071                 1.1767                 0.6575
 Red. Mass:      38.8191                34.0459                12.3404
 IR Active:          YES                    YES                    YES
 IR Intens:        0.001                  0.017                  0.326
 Raman Active:       YES                    YES                    YES
               X      Y      Z        X      Y      Z        X      Y      Z
 C         -0.051 -0.012 -0.000   -0.034 -0.113  0.000    0.000  0.000  0.012
 C         -0.068  0.003  0.000   -0.086 -0.121  0.000   -0.000  0.000  0.474
 C         -0.159  0.033  0.000   -0.041 -0.079  0.000   -0.000 -0.000  0.565
 C          0.004 -0.062  0.000   -0.013 -0.107 -0.000    0.000 -0.000  0.117
 C         -0.010 -0.118 -0.000   -0.014 -0.087 -0.000    0.000  0.000 -0.445
 C         -0.002 -0.080 -0.000   -0.054 -0.063 -0.000    0.000  0.000 -0.483
 Cl        -0.031 -0.019  0.000    0.701  0.022  0.000   -0.000  0.000  0.005
 Cl         0.224 -0.330 -0.000   -0.541  0.290 -0.000   -0.000  0.000 -0.088
 Br        -0.330  0.019 -0.000   -0.107 -0.022 -0.000    0.000 -0.000 -0.040
 Cl         0.807  0.130  0.000    0.195 -0.093  0.000   -0.000 -0.000 -0.017
 I         -0.034  0.051  0.000    0.010  0.029 -0.000   -0.000 -0.000  0.015
 I         -0.009  0.020  0.000   -0.018 -0.022  0.000   -0.000  0.000  0.015
 TransDip   0.000  0.001  0.000   -0.003  0.003  0.000   -0.000  0.000  0.018

 Mode:                13                     14                     15
 Frequency:       317.72                 330.85                 332.50
 Force Cnst:      1.7637                 0.8060                 1.8836
 Red. Mass:      29.6544                12.4971                28.9170
 IR Active:          YES                    YES                    YES
 IR Intens:        0.003                  0.011                  0.034
 Raman Active:       YES                    YES                    YES
               X      Y      Z        X      Y      Z        X      Y      Z
 C          0.272 -0.147 -0.000    0.000 -0.000  0.567    0.002 -0.297 -0.000
 C          0.340  0.119 -0.000    0.000 -0.000  0.318    0.036 -0.058 -0.000
 C          0.070  0.040  0.000    0.000  0.000 -0.225    0.026  0.061  0.000
 C          0.119 -0.087  0.000   -0.000  0.000 -0.530   -0.135  0.294  0.000
 C          0.126 -0.123  0.000   -0.000  0.000 -0.376   -0.181  0.018  0.000
 C          0.225 -0.121 -0.000   -0.000 -0.000  0.288   -0.161 -0.077 -0.000
 Cl         0.031 -0.376  0.000    0.000 -0.000 -0.098    0.149 -0.549  0.000
 Cl         0.378  0.489  0.000    0.000  0.000 -0.048   -0.011 -0.075  0.000
 Br        -0.219  0.071 -0.000   -0.000  0.000  0.013    0.012  0.008 -0.000
 Cl        -0.076 -0.249 -0.000   -0.000  0.000  0.093   -0.119  0.623 -0.000
 I         -0.004 -0.001 -0.000    0.000  0.000  0.008    0.008  0.015 -0.000
 I         -0.061  0.025  0.000    0.000 -0.000 -0.006    0.019 -0.013  0.000
 TransDip   0.001 -0.002 -0.000   -0.000 -0.000  0.003   -0.005 -0.003  0.000

 Mode:                16                     17                     18
 Frequency:       520.13                 564.37                 577.31
 Force Cnst:      2.4083                 2.2596                 2.4957
 Red. Mass:      15.1093                12.0408                12.7093
 IR Active:          YES                    YES                    YES
 IR Intens:       29.810                  0.001                  1.632
 Raman Active:       YES                    YES                    YES
               X      Y      Z        X      Y      Z        X      Y      Z
 C          0.314  0.100 -0.000    0.000  0.000 -0.164    0.354  0.141  0.000
 C          0.205 -0.043 -0.000    0.000 -0.000 -0.422    0.232 -0.207  0.000
 C          0.295  0.036 -0.000   -0.000 -0.000  0.456   -0.121 -0.294 -0.000
 C          0.403  0.050 -0.000   -0.000 -0.000  0.035   -0.386 -0.039  0.000
 C          0.506  0.171  0.000   -0.000  0.000 -0.502   -0.289  0.393  0.000
 C          0.435  0.102  0.000   -0.000  0.000  0.576    0.098  0.479 -0.000
 Cl        -0.049 -0.041  0.000   -0.000 -0.000  0.007   -0.059 -0.089 -0.000
 Cl        -0.229 -0.180  0.000   -0.000  0.000  0.032   -0.064  0.026 -0.000
 Br        -0.100  0.018  0.000    0.000  0.000 -0.013    0.015  0.016  0.000
 Cl        -0.069  0.066  0.000    0.000  0.000  0.002    0.096 -0.050  0.000
 I         -0.020 -0.018 -0.000    0.000 -0.000  0.004    0.005 -0.010  0.000
 I         -0.026  0.010 -0.000    0.000 -0.000 -0.006    0.003 -0.013 -0.000
 TransDip   0.168  0.047 -0.000   -0.000  0.000 -0.001   -0.002  0.041  0.000

 Mode:                19                     20                     21
 Frequency:       592.29                 614.15                 673.20
 Force Cnst:      2.4980                 3.3136                 3.2092
 Red. Mass:      12.0856                14.9107                12.0191
 IR Active:          YES                    YES                    YES
 IR Intens:        0.200                 47.531                  0.000
 Raman Active:       YES                    YES                    YES
               X      Y      Z        X      Y      Z        X      Y      Z
 C         -0.000 -0.000  0.559   -0.248  0.196 -0.000    0.000 -0.000 -0.425
 C          0.000  0.000 -0.343   -0.237  0.309 -0.000   -0.000 -0.000  0.484
 C          0.000  0.000 -0.253    0.022  0.379  0.000    0.000 -0.000 -0.468
 C          0.000  0.000  0.606    0.124  0.270  0.000   -0.000 -0.000  0.415
 C          0.000 -0.000 -0.309    0.127  0.437  0.000    0.000  0.000 -0.310
 C          0.000 -0.000 -0.198   -0.289  0.318 -0.000   -0.000  0.000  0.312
 Cl         0.000  0.000 -0.038    0.067 -0.238  0.000   -0.000  0.000  0.014
 Cl        -0.000 -0.000  0.023   -0.001 -0.074  0.000    0.000  0.000 -0.018
 Br        -0.000  0.000  0.006    0.015 -0.022 -0.000   -0.000  0.000  0.006
 Cl        -0.000 -0.000 -0.040    0.046 -0.231 -0.000    0.000  0.000 -0.014
 I         -0.000  0.000  0.003   -0.009 -0.009 -0.000    0.000  0.000  0.001
 I         -0.000  0.000  0.002    0.016 -0.008  0.000    0.000 -0.000 -0.001
 TransDip   0.000 -0.000  0.014   -0.047  0.216 -0.000   -0.000 -0.000 -0.000

 Mode:                22                     23                     24
 Frequency:       763.31                 826.59                1029.88
 Force Cnst:      4.3656                 5.2048                 7.6169
 Red. Mass:      12.7172                12.9292                12.1885
 IR Active:          YES                    YES                    YES
 IR Intens:        4.017                  2.458                  2.403
 Raman Active:       YES                    YES                    YES
               X      Y      Z        X      Y      Z        X      Y      Z
 C          0.158  0.229  0.000    0.201 -0.382 -0.000   -0.166  0.388 -0.000
 C          0.075  0.436  0.000    0.406  0.088  0.000   -0.356 -0.316 -0.000
 C         -0.332  0.350 -0.000    0.383  0.171  0.000    0.474 -0.132  0.000
 C         -0.192  0.067 -0.000   -0.030  0.489 -0.000   -0.015  0.363 -0.000
 C         -0.262 -0.314 -0.000   -0.330 -0.086 -0.000   -0.283 -0.189 -0.000
 C          0.495 -0.118  0.000   -0.257 -0.070 -0.000    0.313 -0.006  0.000
 Cl         0.027 -0.069 -0.000   -0.029  0.105  0.000    0.010 -0.048  0.000
 Cl        -0.089 -0.091 -0.000   -0.067 -0.073 -0.000    0.040  0.036 -0.000
 Br         0.045 -0.014  0.000   -0.029  0.009 -0.000   -0.021  0.005 -0.000
 Cl        -0.003 -0.047  0.000    0.024 -0.124  0.000    0.010 -0.037 -0.000
 I          0.005  0.002  0.000    0.001  0.003  0.000    0.000 -0.000  0.000
 I         -0.010  0.003 -0.000    0.002 -0.004  0.000   -0.000  0.001  0.000
 TransDip   0.006  0.064  0.000    0.043  0.025  0.000    0.012 -0.048  0.000

 Mode:                25                     26                     27
 Frequency:      1134.55                1230.06                1304.05
 Force Cnst:      9.2702                10.6978                12.0726
 Red. Mass:      12.2234                12.0004                12.0493
 IR Active:          YES                    YES                    YES
 IR Intens:        1.625                  0.366                154.098
 Raman Active:       YES                    YES                    YES
               X      Y      Z        X      Y      Z        X      Y      Z
 C          0.022  0.446 -0.000    0.410  0.107  0.000    0.369 -0.178  0.000
 C          0.249  0.216  0.000   -0.281  0.256 -0.000   -0.308 -0.366 -0.000
 C          0.284 -0.053  0.000   -0.125 -0.352 -0.000   -0.260  0.344 -0.000
 C          0.229 -0.426 -0.000    0.417  0.082  0.000    0.380  0.026  0.000
 C         -0.223 -0.344 -0.000   -0.304  0.300 -0.000   -0.140 -0.287 -0.000
 C         -0.380  0.233 -0.000   -0.113 -0.400 -0.000   -0.071  0.405  0.000
 Cl         0.007 -0.057 -0.000    0.001 -0.001  0.000   -0.016  0.016  0.000
 Cl        -0.034 -0.030 -0.000   -0.000  0.003  0.000    0.023  0.025  0.000
 Br        -0.015  0.003 -0.000    0.001 -0.001  0.000    0.008 -0.006  0.000
 Cl        -0.020  0.056 -0.000    0.000  0.001 -0.000   -0.013 -0.001 -0.000
 I          0.002  0.002  0.000   -0.000  0.000 -0.000   -0.001 -0.000 -0.000
 I          0.004 -0.002  0.000   -0.001 -0.000  0.000   -0.000 -0.002 -0.000
 TransDip   0.033  0.025  0.000   -0.015 -0.012  0.000   -0.308 -0.252 -0.000

 Mode:                28                     29                     30
 Frequency:      1306.95                1501.68                1507.59
 Force Cnst:     12.1219                15.9471                16.0709
 Red. Mass:      12.0448                12.0026                12.0011
 IR Active:          YES                    YES                    YES
 IR Intens:      172.310                  0.288                  0.065
 Raman Active:       YES                    YES                    YES
               X      Y      Z        X      Y      Z        X      Y      Z
 C          0.105  0.432  0.000    0.524  0.098  0.000   -0.050  0.247 -0.000
 C          0.251 -0.235  0.000   -0.371  0.036  0.000    0.238 -0.463  0.000
 C         -0.373 -0.145 -0.000    0.309  0.220 -0.000   -0.011  0.508  0.000
 C         -0.033  0.461 -0.000   -0.499 -0.154 -0.000    0.077 -0.232 -0.000
 C          0.343 -0.249  0.000    0.275 -0.045 -0.000   -0.228  0.348 -0.000
 C         -0.324 -0.154 -0.000   -0.230 -0.172  0.000   -0.031 -0.417 -0.000
 Cl         0.000 -0.025 -0.000   -0.006  0.000 -0.000   -0.001 -0.001  0.000
 Cl        -0.010  0.008 -0.000    0.003 -0.002 -0.000   -0.003  0.004 -0.000
 Br         0.010  0.000  0.000   -0.001 -0.001  0.000    0.000 -0.002 -0.000
 Cl         0.003 -0.029  0.000    0.005  0.003  0.000   -0.001 -0.000 -0.000
 I         -0.002  0.001  0.000    0.001  0.001  0.000    0.001  0.000  0.000
 I          0.000  0.001 -0.000   -0.002  0.001 -0.000    0.001  0.000  0.000
 TransDip  -0.208  0.365 -0.000    0.000 -0.017 -0.000    0.001 -0.008  0.000

 STANDARD THERMODYNAMIC QUANTITIES AT   298.15 K  AND     1.00 ATM

   This Molecule has  0 Imaginary Frequencies
   Zero point vibrational energy:       24.178 kcal/mol

   Atom    1 Element C  Has Mass   12.00000
   Atom    2 Element C  Has Mass   12.00000
   Atom    3 Element C  Has Mass   12.00000
   Atom    4 Element C  Has Mass   12.00000
   Atom    5 Element C  Has Mass   12.00000
   Atom    6 Element C  Has Mass   12.00000
   Atom    7 Element Cl Has Mass   34.96885
   Atom    8 Element Cl Has Mass   34.96885
   Atom    9 Element Br Has Mass   78.91830
   Atom   10 Element Cl Has Mass   34.96885
   Atom   11 Element I  Has Mass  126.90440
   Atom   12 Element I  Has Mass  126.90440
   Molecular Mass:   509.633650 amu
   Principal axes and moments of inertia in amu*Bohr^2:
                             1           2           3
    Eigenvalues --     6461.31889 10729.95488 17191.27377
          X               0.99994     0.01100    -0.00000
          Y              -0.01100     0.99994     0.00000
          Z               0.00000    -0.00000     1.00000
   Rotational Symmetry Number is   1
   The Molecule is an Asymmetric Top
   Translational Enthalpy:        0.889 kcal/mol
   Rotational Enthalpy:           0.889 kcal/mol
   Vibrational Enthalpy:         30.645 kcal/mol
   gas constant (RT):             0.592 kcal/mol
   Translational Entropy:        44.572  cal/mol.K
   Rotational Entropy:           35.431  cal/mol.K
   Vibrational Entropy:          44.936  cal/mol.K

   Total Enthalpy:               33.015 kcal/mol
   Total Entropy:               124.939  cal/mol.K

 ======================================================================

 STANDARD THERMODYNAMIC QUANTITIES FOR ANHARMONIC VIBRATION -- TOSH

   Zero point vibrational energy: ************ kcal/mol

   Vibrational Enthalpy:       Infinity kcal/mol
   Vibrational Entropy:             NaN  cal/mol.K

   Total Enthalpy:             Infinity kcal/mol
   Total Entropy:                   NaN  cal/mol.K

 ======================================================================

 STANDARD THERMODYNAMIC QUANTITIES FOR ANHARMONIC VIBRATION -- VPT2

   Zero point vibrational energy: ************ kcal/mol

   Vibrational Enthalpy:       Infinity kcal/mol
   Vibrational Entropy:             NaN  cal/mol.K

   Total Enthalpy:             Infinity kcal/mol
   Total Entropy:                   NaN  cal/mol.K

 ======================================================================

Archival summary:
1\1\garfield\FREQ\ProcedureUnspecified\BasisUnspecified\2r1l36\taweetha\SunDec101:33:142019SunDec101:33:142019\0\\#,FREQ,ProcedureUnspecified,BasisUnspecified,\\0,1\I\C,1,2.13742\C,2,1.40477,1,119.055\C,3,1.40279,2,120.368,1,180,0\C,4,1.39992,3,119.855,2,0,0\C,5,1.40266,4,119.955,3,-0,0\C,6,1.4041,5,120.395,4,0,0\Cl,5,1.73706,4,120.247,3,-180,0\Cl,6,1.73933,5,118.554,4,-180,0\Cl,3,1.74044,2,120.702,1,0,0\Br,4,1.89945,3,120.383,2,180,0\I,7,2.13033,6,118.91,5,-180,0\\\@

 Total job time:  1163.01s(wall), 4512.08s(cpu) 
 Sun Dec  1 01:33:14 2019

        *************************************************************
        *                                                           *
        *  Thank you very much for using Q-Chem.  Have a nice day.  *
        *                                                           *
        *************************************************************
