# Supplementary material for: Geometric and energetic data from quantum chemical calculations of halobenzenes and xylenes
Source: Data Brief. 2020 Mar 5;30:105386. doi: 10.1016/j.dib.2020.105386 (PMC7114895; doi:10.1016/j.dib.2020.105386)
Supplement: Supplementary file 1 [file mmc1.zip › halobenzene/B3LYP/ClClBrIBrI.out]

                  Welcome to Q-Chem
     A Quantum Leap Into The Future Of Chemistry


 Q-Chem 5.2 (devel), Q-Chem, Inc., Pleasanton, CA (2019)

 Yihan Shao,  Zhengting Gan,  E. Epifanovsky,  A. T. B. Gilbert,  M. Wormit,  
 J. Kussmann,  A. W. Lange,  A. Behn,  Jia Deng,  Xintian Feng,  D. Ghosh,  
 M. Goldey,  P. R. Horn,  L. D. Jacobson,  I. Kaliman,  T. Kus,  A. Landau,  
 Jie Liu,  E. I. Proynov,  R. M. Richard,  R. P. Steele,  E. J. Sundstrom,  
 H. L. Woodcock III,  P. M. Zimmerman,  D. Zuev,  B. Albrecht,  E. Alguire,  
 S. A. Baeppler,  D. Barton,  Z. Benda,  Y. A. Bernard,  E. J. Berquist,  
 K. B. Bravaya,  H. Burton,  D. Casanova,  Chun-Min Chang,  Yunqing Chen,  
 A. Chien,  K. D. Closser,  M. P. Coons,  S. Coriani,  S. Dasgupta,  
 A. L. Dempwolff,  M. Diedenhofen,  Hainam Do,  R. G. Edgar,  Po-Tung Fang,  
 S. Faraji,  S. Fatehi,  Qingguo Feng,  K. D. Fenk,  J. Fosso-Tande,  
 J. Gayvert,  Qinghui Ge,  A. Ghysels,  G. Gidofalvi,  J. Gomes,  
 J. Gonthier,  A. Gunina,  D. Hait,  M. W. D. Hanson-Heine,  
 P. H. P. Harbach,  A. W. Hauser,  M. F. Herbst,  J. E. Herr,  
 E. G. Hohenstein,  Z. C. Holden,  Kerwin Hui,  B. C. Huynh,  T.-C. Jagau,  
 Hyunjun Ji,  B. Kaduk,  K. Khistyaev,  Jaehoon Kim,  P. Klunzinger,  K. Koh,  
 D. Kosenkov,  L. Koulias,  T. Kowalczyk,  C. M. Krauter,  A. Kunitsa,  
 Ka Un Lao,  A. Laurent,  K. V. Lawler,  Joonho Lee,  D. Lefrancois,  
 S. Lehtola,  D. S. Levine,  Yi-Pei Li,  You-Sheng Lin,  Fenglai Liu,  
 E. Livshits,  A. Luenser,  P. Manohar,  E. Mansoor,  S. F. Manzer,  
 Shan-Ping Mao,  Yuezhi Mao,  N. Mardirossian,  A. V. Marenich,  
 T. Markovich,  L. A. Martinez-Martinez,  S. A. Maurer,  N. J. Mayhall,  
 S. C. McKenzie,  J.-M. Mewes,  P. Morgante,  A. F. Morrison,  
 J. W. Mullinax,  K. Nanda,  T. S. Nguyen-Beck,  R. Olivares-Amaya,  
 J. A. Parkhill,  Zheng Pei,  T. M. Perrine,  F. Plasser,  P. Pokhilko,  
 S. Prager,  A. Prociuk,  E. Ramos,  D. R. Rehn,  F. Rob,  M. Scheurer,  
 M. Schneider,  N. Sergueev,  S. M. Sharada,  S. Sharma,  D. W. Small,  
 T. Stauch,  T. Stein,  Yu-Chuan Su,  A. J. W. Thom,  A. Tkatchenko,  
 T. Tsuchimochi,  N. M. Tubman,  L. Vogt,  M. L. Vidal,  O. Vydrov,  
 M. A. Watson,  J. Wenzel,  M. de Wergifosse,  T. A. Wesolowski,  A. White,  
 J. Witte,  A. Yamada,  Jun Yang,  K. Yao,  S. Yeganeh,  S. R. Yost,  
 Zhi-Qiang You,  A. Zech,  Igor Ying Zhang,  Xing Zhang,  Yan Zhao,  
 Ying Zhu,  B. R. Brooks,  G. K. L. Chan,  C. J. Cramer,  M. S. Gordon,  
 W. J. Hehre,  A. Klamt,  M. W. Schmidt,  C. D. Sherrill,  D. G. Truhlar,  
 A. Aspuru-Guzik,  R. Baer,  A. T. Bell,  N. A. Besley,  Jeng-Da Chai,  
 A. E. DePrince, III,  R. A. DiStasio Jr.,  A. Dreuw,  B. D. Dunietz,  
 T. R. Furlani,  Chao-Ping Hsu,  Yousung Jung,  Jing Kong,  D. S. Lambrecht,  
 WanZhen Liang,  C. Ochsenfeld,  V. A. Rassolov,  L. V. Slipchenko,  
 J. E. Subotnik,  T. Van Voorhis,  J. M. Herbert,  A. I. Krylov,  
 P. M. W. Gill,  M. Head-Gordon

 Contributors to earlier versions of Q-Chem not listed above: 
 R. D. Adamson,  B. Austin,  J. Baker,  G. J. O. Beran,  K. Brandhorst,  
 S. T. Brown,  E. F. C. Byrd,  A. K. Chakraborty,  C.-L. Cheng,  
 Siu Hung Chien,  D. M. Chipman,  D. L. Crittenden,  H. Dachsel,  
 R. J. Doerksen,  A. D. Dutoi,  L. Fusti-Molnar,  W. A. Goddard III,  
 A. Golubeva-Zadorozhnaya,  S. R. Gwaltney,  G. Hawkins,  A. Heyden,  
 S. Hirata,  G. Kedziora,  F. J. Keil,  C. Kelley,  Jihan Kim,  R. A. King,  
 R. Z. Khaliullin,  P. P. Korambath,  W. Kurlancheek,  A. M. Lee,  M. S. Lee,  
 S. V. Levchenko,  Ching Yeh Lin,  D. Liotard,  R. C. Lochan,  I. Lotan,  
 P. E. Maslen,  N. Nair,  D. P. O'Neill,  D. Neuhauser,  E. Neuscamman,  
 C. M. Oana,  R. Olson,  B. Peters,  R. Peverati,  P. A. Pieniazek,  
 Y. M. Rhee,  J. Ritchie,  M. A. Rohrdanz,  E. Rosta,  N. J. Russ,  
 H. F. Schaefer III,  N. E. Schultz,  N. Shenvi,  A. C. Simmonett,  A. Sodt,  
 D. Stuck,  K. S. Thanthiriwatte,  V. Vanovschi,  Tao Wang,  A. Warshel,  
 C. F. Williams,  Q. Wu,  X. Xu,  W. Zhang

 Please cite Q-Chem as follows:
 Y. Shao et al., Mol. Phys. 113, 184-215 (2015)
 DOI: 10.1080/00268976.2014.952696

 Q-Chem 5.2.1 for Intel X86 EM64T Linux

 Parts of Q-Chem use Armadillo 8.300.2 (Tropical Shenanigans).
 http://arma.sourceforge.net/

 Q-Chem begins on Sun Dec  1 01:33:14 2019  

Host: 
0

     Scratch files written to /scratch/taweetham/qchem2130//
NAlpha2: 246
NElect   246
Mult     1

Checking the input file for inconsistencies... 	...done.

--------------------------------------------------------------
User input:
--------------------------------------------------------------
$MOLECULE
0 1
C   
C	1	CC
C	2	CC	1	120.0		
C	3	CC	2	120.0	1	0.0
C	4	CC	3	120.0	2	0.0	
C	5 	CC	4	120.0	3	0.0
Cl	1	CCl	2	120.0	3	180.0
Cl	2	CCl	3	120.0	4	180.0
Br	3	CBr	4	120.0	5	180.0
I	4	CI	5	120.0	6	180.0
Br	5	CBr	6	120.0	1	180.0
I	6	CI	1	120.0	2	180.0

CC=1.39483
CH=1.08673
CF=1.33960
CCl=1.72090
CBr=1.89068
CI=2.07886
$END

$REM
   JOB_TYPE	OPTIMIZATION
   BASIS	6-311++G**
   METHOD	B3LYP
   MEM_TOTAL	64000
   SYM_IGNORE	TRUE
$END

--------------------------------------------------------------
 ----------------------------------------------------------------
             Standard Nuclear Orientation (Angstroms)
    I     Atom           X                Y                Z
 ----------------------------------------------------------------
    1      C       0.0000000000     0.0000000000     0.0000000000
    2      C       0.0000000000     0.0000000000     1.3948300000
    3      C       1.2079582140     0.0000000000     2.0922450000
    4      C       2.4159164279     0.0000000000     1.3948300000
    5      C       2.4159164279     0.0000000000    -0.0000000000
    6      C       1.2079582140     0.0000000000    -0.6974150000
    7      Cl     -1.4903431174    -0.0000000000    -0.8604500000
    8      Cl     -1.4903431174    -0.0000000000     2.2552800000
    9      Br      1.2079582140    -0.0000000000     3.9829250000
   10      I       4.2162619988    -0.0000000000     2.4342600000
   11      Br      4.0532933383    -0.0000000000    -0.9453400000
   12      I       1.2079582140    -0.0000000000    -2.7762750000
 ----------------------------------------------------------------
 Nuclear Repulsion Energy =        3476.20954544 hartrees
 There are      123 alpha and      123 beta electrons
 Requested basis set is 6-311++G(d,p)
 There are 148 shells and 412 basis functions

 Total QAlloc Memory Limit  64000 MB
 Mega-Array Size       188 MB
 MEM_STATIC part       192 MB
 A cutoff of  1.0D-11 yielded   6784 shell pairs
 There are     59012 function pairs (     65475 Cartesian)
 Smallest overlap matrix eigenvalue = 4.29E-07

 Q-Chem warning in module stvman/mkSTV.C, line 318:

 Overlap eigenvalue is smaller than square root of threshold
 Use THRESH >= 12 to get rid of this warning

 Linear dependence detected in AO basis
 Tighter screening thresholds may be required for diffuse basis sets
 Use S2THRESH > 14 and THRESH = 14 in case of SCF convergence issues
 Number of orthogonalized atomic orbitals = 410
 Maximum deviation from orthogonality = 1.455E-10

 Scale SEOQF with 1.000000e-01/1.000000e-01/1.000000e-01

 Standard Electronic Orientation quadrupole field applied
 Nucleus-field energy     =    -0.0000000919 hartrees
 Guess from superposition of atomic densities
 Warning:  Energy on first SCF cycle will be non-variational
 SAD guess density has 246.000000 electrons

 -----------------------------------------------------------------------
  General SCF calculation program by
  Eric Jon Sundstrom, Paul Horn, Yuezhi Mao, Dmitri Zuev, Alec White,
  David Stuck, Shaama M.S., Shane Yost, Joonho Lee, David Small,
  Daniel Levine, Susi Lehtola, Hugh Burton, Evgeny Epifanovsky,
  Bang C. Huynh
 -----------------------------------------------------------------------
 Exchange:     0.2000 Hartree-Fock + 0.0800 Slater + 0.7200 B88
 Correlation:  0.1900 VWN1RPA + 0.8100 LYP
 Using SG-1 standard quadrature grid
 using 4 threads for integral computing
 -------------------------------------------------------
 OpenMP Integral computing Module                
 Release: version 2.0, May 2017, Q-Chem Inc. Pleasanton 
 -------------------------------------------------------
 A restricted SCF calculation will be
 performed using DIIS
 SCF converges when DIIS error is below 1.0e-08
 ---------------------------------------
  Cycle       Energy         DIIS error
 ---------------------------------------
    1  -20138.9704009630      2.90e-02  
    2  -20136.3694316994      1.88e-03  
    3  -20136.2919007182      2.61e-03  
    4  -20136.4000512356      8.34e-04  
    5  -20136.4164450222      1.48e-04  
    6  -20136.4166623310      9.19e-05  
    7  -20136.4168409566      2.29e-05  
    8  -20136.4168506412      5.73e-06  
    9  -20136.4168512204      1.97e-06  
   10  -20136.4168512876      5.44e-07  
   11  -20136.4168512914      2.06e-07  
   12  -20136.4168512922      1.03e-07  
   13  -20136.4168512934      2.95e-08  
   14  -20136.4168512943      6.24e-09  Convergence criterion met
 ---------------------------------------
 SCF time:   CPU 271.29s  wall 72.00s 
 SCF   energy in the final basis set =   -20136.4168512943
 Total energy in the final basis set =   -20136.4168512943

 --------------------------------------------------------------

                    Orbital Energies (a.u.)
 --------------------------------------------------------------

 Alpha MOs
 -- Occupied --
*****************-482.8569-482.8563-176.3187-176.3177-165.7225-165.7215
********-165.7201-165.7194-165.7191-101.5835-101.5824 -62.5099 -62.5093
-56.3306 -56.3300 -56.3265 -56.3261 -56.3259 -56.3255 -35.8153 -35.8143
-31.3086 -31.3077 -31.3026 -31.3020 -31.3017 -31.3011 -22.9591 -22.9581
-22.9577 -22.9573 -22.9568 -22.9564 -22.9531 -22.9531 -22.9522 -22.9522
-10.2850 -10.2842 -10.2784 -10.2782 -10.2667 -10.2666  -9.4988  -9.4976
 -8.7189  -8.7184  -7.2637  -7.2625  -7.2537  -7.2526  -7.2525  -7.2514
 -6.5511  -6.5505  -6.5374  -6.5370  -6.5363  -6.5360  -6.3650  -6.3641
 -4.7779  -4.7770  -4.7629  -4.7621  -4.7617  -4.7609  -2.6619  -2.6612
 -2.6582  -2.6578  -2.6574  -2.6569  -2.6464  -2.6464  -2.6461  -2.6460
 -2.0440  -2.0430  -2.0392  -2.0385  -2.0384  -2.0375  -2.0254  -2.0253
 -2.0246  -2.0244  -0.9656  -0.9043  -0.9008  -0.8530  -0.8182  -0.7854
 -0.7564  -0.6879  -0.6856  -0.6240  -0.6075  -0.5589  -0.5205  -0.4782
 -0.4707  -0.4559  -0.4392  -0.4046  -0.4013  -0.3937  -0.3903  -0.3605
 -0.3518  -0.3468  -0.3401  -0.3234  -0.3155  -0.3131  -0.2935  -0.2791
 -0.2640  -0.2597  -0.2522
 -- Virtual --
 -0.0970  -0.0686  -0.0662  -0.0488  -0.0291  -0.0136  -0.0022   0.0086
  0.0194   0.0277   0.0302   0.0411   0.0466   0.0570   0.0609   0.0655
  0.0671   0.0702   0.0730   0.0786   0.0813   0.0944   0.0973   0.1029
  0.1047   0.1096   0.1180   0.1187   0.1309   0.1428   0.1514   0.1558
  0.1570   0.1628   0.1648   0.1806   0.1823   0.1889   0.1956   0.1983
  0.2048   0.2097   0.2152   0.2193   0.2268   0.2323   0.2457   0.2469
  0.2522   0.2586   0.2653   0.2767   0.2892   0.2937   0.3089   0.3231
  0.3622   0.3660   0.3745   0.3816   0.3865   0.3946   0.4002   0.4206
  0.4212   0.4239   0.4334   0.4399   0.4410   0.4487   0.4502   0.4555
  0.4741   0.4799   0.4829   0.4876   0.5038   0.5076   0.5124   0.5146
  0.5255   0.5300   0.5487   0.5492   0.5536   0.5558   0.5736   0.5842
  0.5942   0.6047   0.6070   0.6212   0.6308   0.6385   0.6677   0.6890
  0.6996   0.7148   0.7274   0.7441   0.7630   0.7631   0.7799   0.7802
  0.7968   0.8135   0.8205   0.8300   0.8390   0.8412   0.8452   0.8536
  0.8582   0.8819   0.9006   0.9319   0.9364   0.9439   0.9475   0.9727
  0.9795   1.0075   1.0422   1.0680   1.0854   1.1054   1.1376   1.1601
  1.1909   1.1921   1.2225   1.2420   1.2671   1.2685   1.2811   1.3544
  1.3622   1.3737   1.4010   1.4200   1.4410   1.4669   1.4816   1.4863
  1.5074   1.5539   1.5895   1.6307   1.7275   1.7368   1.7593   1.7728
  1.8231   1.8309   1.8496   1.8507   1.9145   2.0051   2.0271   2.0416
  2.0624   2.1212   2.1297   2.1865   2.2139   2.2281   2.2302   2.2636
  2.2799   2.2808   2.3005   2.3091   2.3473   2.4214   2.4396   2.4778
  2.5389   2.5777   2.6063   2.7119   2.7237   2.8241   2.8303   2.8336
  2.9340   2.9771   3.0476   3.0783   3.0803   3.1865   3.2114   3.4081
  3.4463   3.6553   3.8292   3.8415   3.9463   3.9636   3.9819   3.9912
  3.9924   4.0079   4.0205   4.0311   4.0581   4.0633   4.0683   4.1105
  4.1154   4.1705   4.2409   4.2721   4.2742   4.2958   4.3970   4.4061
  4.4932   4.5776   4.8149   6.0177   6.0366   6.1105   6.1311   6.1442
  6.1914   6.7311   6.7726   7.5474   7.5612   7.6665   7.6793   7.7493
  7.7544   9.7417   9.8073  23.1805  23.7747  23.7882  23.9420  23.9529
 24.0326  25.7760  25.8608  26.1314  26.1481  26.5193  26.8015  27.9106
 27.9530  28.3541  28.3687  28.4161  28.4246  28.4405  28.4459  28.5259
 28.5305  28.5493  28.5555  28.5605  28.5616  28.6208  28.6289  28.7301
 28.7345  47.9803  48.0224 127.8932 127.9044 127.9483 127.9609 127.9701
127.9891 151.6997 151.7340 215.7307 215.8064 289.7443 289.7583 289.8667
289.8785 289.9732 289.97671020.79101020.84501901.86471901.9003
 --------------------------------------------------------------

          Ground-State Mulliken Net Atomic Charges

     Atom                 Charge (a.u.)
  ----------------------------------------
      1 C                     0.064004
      2 C                    -0.135210
      3 C                    -0.133422
      4 C                    -0.070532
      5 C                    -0.226461
      6 C                    -0.376940
      7 Cl                    0.641506
      8 Cl                    0.550002
      9 Br                   -0.220677
     10 I                     0.096844
     11 Br                   -0.285808
     12 I                     0.096694
  ----------------------------------------
  Sum of atomic charges =     0.000000

 -----------------------------------------------------------------
                    Cartesian Multipole Moments
 -----------------------------------------------------------------
    Charge (ESU x 10^10)
                -0.0000
    Dipole Moment (Debye)
         X       0.5466      Y      -0.0000      Z      -0.1395
       Tot       0.5641
    Quadrupole Moments (Debye-Ang)
        XX    -147.3551     XY      -0.0000     YY    -153.5897
        XZ       0.9908     YZ       0.0000     ZZ    -146.0570
    Octopole Moments (Debye-Ang^2)
       XXX    -723.3179    XXY      -0.0000    XYY    -256.6914
       YYY      -0.0000    XXZ     -76.6458    XYZ      -0.0000
       YYZ     -87.5385    XZZ    -236.7544    YZZ       0.0000
       ZZZ    -259.8466
    Hexadecapole Moments (Debye-Ang^3)
      XXXX   -5882.4636   XXXY      -0.0000   XXYY   -1092.5017
      XYYY       0.0000   YYYY    -194.7868   XXXZ    -570.8394
      XXYZ      -0.0000   XYYZ    -219.1867   YYYZ      -0.0000
      XXZZ   -1773.4625   XYZZ      -0.0000   YYZZ    -894.4421
      XZZZ    -622.1251   YZZZ       0.0000   ZZZZ   -4753.2636
 -----------------------------------------------------------------
 Calculating analytic gradient of the SCF energy
 Gradient of SCF Energy
            1           2           3           4           5           6
    1  -0.0019630   0.0008309  -0.0005711  -0.0013606   0.0000776  -0.0021434
    2  -0.0000000   0.0000000   0.0000000  -0.0000000   0.0000000   0.0000000
    3  -0.0004408  -0.0024795  -0.0007541   0.0005467  -0.0000150   0.0013984
            7           8           9          10          11          12
    1   0.0095516   0.0085650   0.0049184  -0.0152017  -0.0053559   0.0026523
    2  -0.0000000   0.0000000   0.0000000   0.0000000  -0.0000000  -0.0000000
    3   0.0005763  -0.0030299  -0.0052440  -0.0097759   0.0031178   0.0161002
 Max gradient component =       1.610E-02
 RMS gradient           =       4.937E-03
 Gradient time:  CPU 89.77 s  wall 22.55 s
 Geometry Optimization Parameters
   NAtoms,    NIC,     NZ,  NCons,   NDum,   NFix, NCnnct, MaxDiis
       12      78      12       0       0       0       0       0


** GEOMETRY OPTIMIZATION IN DELOCALIZED INTERNAL COORDINATES **
   Searching for a Minimum

   Optimization Cycle:   1

                       Coordinates (Angstroms)
     ATOM                X               Y               Z
      1  C         0.0000000000    0.0000000000    0.0000000000
      2  C         0.0000000000    0.0000000000    1.3948300000
      3  C         1.2079582140    0.0000000000    2.0922450000
      4  C         2.4159164279    0.0000000000    1.3948300000
      5  C         2.4159164279    0.0000000000    0.0000000000
      6  C         1.2079582140    0.0000000000   -0.6974150000
      7  Cl       -1.4903431174    0.0000000000   -0.8604500000
      8  Cl       -1.4903431174    0.0000000000    2.2552800000
      9  Br        1.2079582140    0.0000000000    3.9829250000
     10  I         4.2162619988    0.0000000000    2.4342600000
     11  Br        4.0532933383    0.0000000000   -0.9453400000
     12  I         1.2079582140    0.0000000000   -2.7762750000
   Point Group: c1    Number of degrees of freedom:    30


   Energy is -20136.416851294


 Attempting to generate delocalized internal coordinates
 Initial Hessian constructed with Jon Baker's OPTIMIZE code

 21 Hessian modes will be used to form the next step
  Hessian Eigenvalues:
     0.124424    0.124424    0.201019    0.201019    0.250000    0.250000
     0.250000    0.250000    0.250000    0.250000    0.250000    0.250000
     0.250000    0.334879    0.334879    0.426727    0.426727    0.464882
     0.464882    0.464882    0.464882

 Minimum search - taking simple RFO step
 Searching for Lamda that Minimizes Along All modes
 Value Taken    Lamda =  -0.00855658
 Step Taken.  Stepsize is  0.214112

                             Maximum     Tolerance    Cnvgd?
         Gradient           0.036498      0.000300      NO
         Displacement       0.126264      0.001200      NO
         Energy change     *********      0.000001      NO


 New Cartesian Coordinates Obtained by Inverse Iteration

 Displacement from previous Coordinates is:  0.332067
 ----------------------------------------------------------------
             Standard Nuclear Orientation (Angstroms)
    I     Atom           X                Y                Z
 ----------------------------------------------------------------
    1      C       0.0013501206     0.0000000000    -0.0037162145
    2      C       0.0036500890     0.0000000000     1.3960200360
    3      C       1.2149799528     0.0000000000     2.1002182972
    4      C       2.4426675237     0.0000000000     1.4068471416
    5      C       2.4316764942     0.0000000000    -0.0062093417
    6      C       1.2125810901     0.0000000000    -0.7190769290
    7      Cl     -1.5280716750     0.0000000000    -0.8209888255
    8      Cl     -1.5079984336     0.0000000000     2.2468880727
    9      Br      1.1388194991     0.0000000000     4.0026164593
   10      I       4.2974492475     0.0000000000     2.4955605243
   11      Br      4.0811950112     0.0000000000    -0.9618108539
   12      I       1.1642358946     0.0000000000    -2.8614583665
 ----------------------------------------------------------------
 Nuclear Repulsion Energy =        3413.29962764 hartrees
 There are      123 alpha and      123 beta electrons
 Applying Cartesian multipole field
    Component          Value
    ---------          -----
     (2,0,0)        1.00000E-11
     (0,2,0)        2.00000E-11
     (0,0,2)       -3.00000E-11
 Nucleus-field energy     =    -0.0000000956 hartrees
 Requested basis set is 6-311++G(d,p)
 There are 148 shells and 412 basis functions
 A cutoff of  1.0D-11 yielded   6725 shell pairs
 There are     58508 function pairs (     64874 Cartesian)
 Smallest overlap matrix eigenvalue = 4.92E-07

 Q-Chem warning in module stvman/mkSTV.C, line 318:

 Overlap eigenvalue is smaller than square root of threshold
 Use THRESH >= 12 to get rid of this warning

 Linear dependence detected in AO basis
 Tighter screening thresholds may be required for diffuse basis sets
 Use S2THRESH > 14 and THRESH = 14 in case of SCF convergence issues
 Number of orthogonalized atomic orbitals = 410
 Maximum deviation from orthogonality = 7.847E-11
 Guess MOs from SCF MO coefficient file

 -----------------------------------------------------------------------
  General SCF calculation program by
  Eric Jon Sundstrom, Paul Horn, Yuezhi Mao, Dmitri Zuev, Alec White,
  David Stuck, Shaama M.S., Shane Yost, Joonho Lee, David Small,
  Daniel Levine, Susi Lehtola, Hugh Burton, Evgeny Epifanovsky,
  Bang C. Huynh
 -----------------------------------------------------------------------
 Exchange:     0.2000 Hartree-Fock + 0.0800 Slater + 0.7200 B88
 Correlation:  0.1900 VWN1RPA + 0.8100 LYP
 Using SG-1 standard quadrature grid
 using 4 threads for integral computing
 -------------------------------------------------------
 OpenMP Integral computing Module                
 Release: version 2.0, May 2017, Q-Chem Inc. Pleasanton 
 -------------------------------------------------------
 A restricted SCF calculation will be
 performed using DIIS
 SCF converges when DIIS error is below 1.0e-08
 ---------------------------------------
  Cycle       Energy         DIIS error
 ---------------------------------------
    1  -20136.4155114430      5.53e-04  
    2  -20136.4177476303      2.90e-04  
    3  -20136.4151316799      4.42e-04  
    4  -20136.4196712289      3.90e-05  
    5  -20136.4196979710      1.30e-05  
    6  -20136.4197011108      4.76e-06  
    7  -20136.4197014983      2.23e-06  
    8  -20136.4197016007      4.37e-07  
    9  -20136.4197016047      1.62e-07  
   10  -20136.4197016046      9.27e-08  
   11  -20136.4197016048      2.93e-08  
   12  -20136.4197016037      7.09e-09  Convergence criterion met
 ---------------------------------------
 SCF time:   CPU 234.47s  wall 62.00s 
 SCF   energy in the final basis set =   -20136.4197016037
 Total energy in the final basis set =   -20136.4197016037

 --------------------------------------------------------------

                    Orbital Energies (a.u.)
 --------------------------------------------------------------

 Alpha MOs
 -- Occupied --
*****************-482.8574-482.8568-176.3212-176.3205-165.7251-165.7245
********-165.7226-165.7222-165.7220-101.5837-101.5828 -62.5102 -62.5097
-56.3310 -56.3305 -56.3268 -56.3264 -56.3263 -56.3260 -35.8176 -35.8169
-31.3112 -31.3105 -31.3047 -31.3042 -31.3041 -31.3036 -22.9616 -22.9609
-22.9601 -22.9598 -22.9595 -22.9591 -22.9553 -22.9553 -22.9546 -22.9546
-10.2891 -10.2870 -10.2854 -10.2835 -10.2752 -10.2744  -9.4986  -9.4977
 -8.7191  -8.7186  -7.2636  -7.2627  -7.2535  -7.2526  -7.2525  -7.2515
 -6.5514  -6.5508  -6.5375  -6.5371  -6.5365  -6.5361  -6.3668  -6.3662
 -4.7800  -4.7794  -4.7645  -4.7638  -4.7634  -4.7628  -2.6621  -2.6615
 -2.6584  -2.6579  -2.6576  -2.6572  -2.6465  -2.6465  -2.6462  -2.6461
 -2.0456  -2.0448  -2.0410  -2.0405  -2.0403  -2.0396  -2.0268  -2.0267
 -2.0262  -2.0260  -0.9608  -0.8986  -0.8957  -0.8486  -0.8153  -0.7801
 -0.7536  -0.6831  -0.6804  -0.6224  -0.6107  -0.5531  -0.5185  -0.4770
 -0.4662  -0.4531  -0.4369  -0.4017  -0.3976  -0.3901  -0.3884  -0.3618
 -0.3496  -0.3452  -0.3365  -0.3221  -0.3118  -0.3118  -0.2934  -0.2817
 -0.2658  -0.2623  -0.2584
 -- Virtual --
 -0.1077  -0.0720  -0.0691  -0.0619  -0.0366  -0.0210  -0.0045   0.0045
  0.0183   0.0267   0.0297   0.0413   0.0461   0.0570   0.0594   0.0654
  0.0669   0.0691   0.0704   0.0773   0.0798   0.0943   0.0978   0.1037
  0.1042   0.1076   0.1169   0.1180   0.1304   0.1424   0.1508   0.1567
  0.1592   0.1609   0.1657   0.1748   0.1805   0.1820   0.1943   0.1966
  0.2010   0.2092   0.2128   0.2178   0.2241   0.2278   0.2449   0.2462
  0.2475   0.2573   0.2638   0.2783   0.2857   0.2864   0.3005   0.3222
  0.3667   0.3694   0.3719   0.3776   0.3893   0.3956   0.4027   0.4115
  0.4190   0.4191   0.4295   0.4374   0.4430   0.4476   0.4494   0.4571
  0.4728   0.4778   0.4796   0.4817   0.4989   0.5020   0.5106   0.5136
  0.5161   0.5239   0.5432   0.5465   0.5516   0.5565   0.5623   0.5842
  0.5865   0.5920   0.6034   0.6067   0.6266   0.6282   0.6568   0.6871
  0.6904   0.7014   0.7135   0.7331   0.7560   0.7590   0.7708   0.7829
  0.7888   0.8139   0.8192   0.8268   0.8365   0.8408   0.8433   0.8498
  0.8560   0.8819   0.9024   0.9281   0.9291   0.9408   0.9419   0.9661
  0.9699   1.0012   1.0235   1.0608   1.0826   1.1017   1.1377   1.1564
  1.1730   1.1875   1.2177   1.2372   1.2611   1.2622   1.2748   1.3354
  1.3543   1.3658   1.4040   1.4134   1.4308   1.4575   1.4645   1.4657
  1.4736   1.5453   1.5804   1.6222   1.7209   1.7272   1.7474   1.7619
  1.8117   1.8212   1.8382   1.8420   1.9043   2.0035   2.0231   2.0278
  2.0472   2.1092   2.1216   2.1763   2.1977   2.2171   2.2285   2.2443
  2.2675   2.2771   2.2894   2.2999   2.3252   2.4099   2.4320   2.4744
  2.5306   2.5716   2.5957   2.7090   2.7182   2.8108   2.8202   2.8274
  2.9308   2.9642   3.0338   3.0492   3.0646   3.1644   3.1913   3.3900
  3.4263   3.6259   3.8127   3.8241   3.9482   3.9610   3.9882   3.9887
  3.9916   4.0025   4.0111   4.0229   4.0476   4.0617   4.0641   4.1014
  4.1091   4.1519   4.2324   4.2576   4.2678   4.2804   4.3968   4.4043
  4.4622   4.5381   4.7833   6.0117   6.0305   6.1026   6.1145   6.1300
  6.1604   6.7185   6.7676   7.5464   7.5587   7.6660   7.6729   7.7353
  7.7441   9.7286   9.8063  23.1787  23.7420  23.7573  23.8988  23.9040
 23.9773  25.7762  25.8569  26.1102  26.1592  26.5038  26.7727  27.8881
 27.9271  28.3482  28.3628  28.4034  28.4160  28.4255  28.4330  28.5237
 28.5277  28.5459  28.5485  28.5552  28.5558  28.6144  28.6167  28.7179
 28.7255  47.9724  48.0191 127.8878 127.8989 127.9421 127.9496 127.9606
127.9729 151.6795 151.7109 215.7158 215.8058 289.7426 289.7551 289.8651
289.8702 289.9598 289.96621020.78131020.84101901.84341901.8761
 --------------------------------------------------------------

          Ground-State Mulliken Net Atomic Charges

     Atom                 Charge (a.u.)
  ----------------------------------------
      1 C                    -0.018281
      2 C                    -0.300031
      3 C                    -0.134122
      4 C                     0.083808
      5 C                    -0.278400
      6 C                    -0.270034
      7 Cl                    0.654778
      8 Cl                    0.542182
      9 Br                   -0.219664
     10 I                     0.105426
     11 Br                   -0.269163
     12 I                     0.103502
  ----------------------------------------
  Sum of atomic charges =     0.000000

 -----------------------------------------------------------------
                    Cartesian Multipole Moments
 -----------------------------------------------------------------
    Charge (ESU x 10^10)
                -0.0000
    Dipole Moment (Debye)
         X       0.5151      Y       0.0000      Z      -0.1410
       Tot       0.5341
    Quadrupole Moments (Debye-Ang)
        XX    -147.1750     XY       0.0000     YY    -154.0827
        XZ       1.1545     YZ      -0.0000     ZZ    -145.7363
    Octopole Moments (Debye-Ang^2)
       XXX    -721.1814    XXY       0.0000    XYY    -257.5657
       YYY       0.0000    XXZ     -73.5894    XYZ      -0.0000
       YYZ     -87.4762    XZZ    -237.1866    YZZ       0.0000
       ZZZ    -261.1168
    Hexadecapole Moments (Debye-Ang^3)
      XXXX   -5982.9135   XXXY       0.0000   XXYY   -1116.8287
      XYYY       0.0000   YYYY    -195.9843   XXXZ    -572.9034
      XXYZ       0.0000   XYYZ    -226.9372   YYYZ      -0.0000
      XXZZ   -1814.1126   XYZZ       0.0000   YYZZ    -921.2090
      XZZZ    -646.1425   YZZZ      -0.0000   ZZZZ   -4884.0831
 -----------------------------------------------------------------
 Calculating analytic gradient of the SCF energy
 Gradient of SCF Energy
            1           2           3           4           5           6
    1  -0.0036592  -0.0012914  -0.0042423   0.0030140   0.0022851  -0.0008445
    2   0.0000000  -0.0000000  -0.0000000   0.0000000  -0.0000000  -0.0000000
    3   0.0024811  -0.0006742   0.0005324   0.0020807  -0.0017093  -0.0023654
            7           8           9          10          11          12
    1   0.0007149   0.0018398  -0.0028494   0.0044570   0.0014975  -0.0009215
    2   0.0000000  -0.0000000   0.0000000  -0.0000000   0.0000000  -0.0000000
    3   0.0030649  -0.0012250   0.0006508   0.0015706  -0.0003144  -0.0040922
 Max gradient component =       4.457E-03
 RMS gradient           =       1.925E-03
 Gradient time:  CPU 87.22 s  wall 21.92 s
 Geometry Optimization Parameters
   NAtoms,    NIC,     NZ,  NCons,   NDum,   NFix, NCnnct, MaxDiis
       12      78      12       0       0       0       0       0

 Cartesian Hessian Update
 Hessian updated using BFGS update


** GEOMETRY OPTIMIZATION IN DELOCALIZED INTERNAL COORDINATES **
   Searching for a Minimum

   Optimization Cycle:   2

                       Coordinates (Angstroms)
     ATOM                X               Y               Z
      1  C         0.0013501206    0.0000000000   -0.0037162145
      2  C         0.0036500890    0.0000000000    1.3960200360
      3  C         1.2149799528    0.0000000000    2.1002182972
      4  C         2.4426675237    0.0000000000    1.4068471416
      5  C         2.4316764942    0.0000000000   -0.0062093417
      6  C         1.2125810901    0.0000000000   -0.7190769290
      7  Cl       -1.5280716750    0.0000000000   -0.8209888255
      8  Cl       -1.5079984336    0.0000000000    2.2468880727
      9  Br        1.1388194991    0.0000000000    4.0026164593
     10  I         4.2974492475    0.0000000000    2.4955605243
     11  Br        4.0811950112    0.0000000000   -0.9618108539
     12  I         1.1642358946    0.0000000000   -2.8614583665
   Point Group: c1    Number of degrees of freedom:    30


   Energy is -20136.419701604

 Hessian updated using BFGS update

 12 Hessian modes will be used to form the next step
  Hessian Eigenvalues:
     0.124424    0.136433    0.200813    0.201292    0.247038    0.279891
     0.325001    0.334880    0.426725    0.436579    0.462581    0.525866

 Minimum search - taking simple RFO step
 Searching for Lamda that Minimizes Along All modes
 Value Taken    Lamda =  -0.00082268
 Step Taken.  Stepsize is  0.048569

                             Maximum     Tolerance    Cnvgd?
         Gradient           0.010020      0.000300      NO
         Displacement       0.025488      0.001200      NO
         Energy change     -0.002850      0.000001      NO


 New Cartesian Coordinates Obtained by Inverse Iteration

 Displacement from previous Coordinates is:  0.105873
 ----------------------------------------------------------------
             Standard Nuclear Orientation (Angstroms)
    I     Atom           X                Y                Z
 ----------------------------------------------------------------
    1      C       0.0001346069     0.0000000000    -0.0047370650
    2      C      -0.0003309837     0.0000000000     1.3987225051
    3      C       1.2153743541     0.0000000000     2.0994320459
    4      C       2.4351727952     0.0000000000     1.4032730653
    5      C       2.4263904050     0.0000000000    -0.0042543387
    6      C       1.2117650412     0.0000000000    -0.7135540680
    7      Cl     -1.5205025306     0.0000000000    -0.8444381541
    8      Cl     -1.5133793087     0.0000000000     2.2535499635
    9      Br      1.1750431756     0.0000000000     4.0018850750
   10      I       4.2752292817     0.0000000000     2.4933734156
   11      Br      4.0714962241     0.0000000000    -0.9627815423
   12      I       1.1761417532     0.0000000000    -2.8455809021
 ----------------------------------------------------------------
 Nuclear Repulsion Energy =        3424.90391636 hartrees
 There are      123 alpha and      123 beta electrons
 Applying Cartesian multipole field
    Component          Value
    ---------          -----
     (2,0,0)        1.00000E-11
     (0,2,0)        2.00000E-11
     (0,0,2)       -3.00000E-11
 Nucleus-field energy     =    -0.0000000954 hartrees
 Requested basis set is 6-311++G(d,p)
 There are 148 shells and 412 basis functions
 A cutoff of  1.0D-11 yielded   6726 shell pairs
 There are     58519 function pairs (     64888 Cartesian)
 Smallest overlap matrix eigenvalue = 4.80E-07

 Q-Chem warning in module stvman/mkSTV.C, line 318:

 Overlap eigenvalue is smaller than square root of threshold
 Use THRESH >= 12 to get rid of this warning

 Linear dependence detected in AO basis
 Tighter screening thresholds may be required for diffuse basis sets
 Use S2THRESH > 14 and THRESH = 14 in case of SCF convergence issues
 Number of orthogonalized atomic orbitals = 410
 Maximum deviation from orthogonality = 1.864E-10
 Guess MOs from SCF MO coefficient file

 -----------------------------------------------------------------------
  General SCF calculation program by
  Eric Jon Sundstrom, Paul Horn, Yuezhi Mao, Dmitri Zuev, Alec White,
  David Stuck, Shaama M.S., Shane Yost, Joonho Lee, David Small,
  Daniel Levine, Susi Lehtola, Hugh Burton, Evgeny Epifanovsky,
  Bang C. Huynh
 -----------------------------------------------------------------------
 Exchange:     0.2000 Hartree-Fock + 0.0800 Slater + 0.7200 B88
 Correlation:  0.1900 VWN1RPA + 0.8100 LYP
 Using SG-1 standard quadrature grid
 using 4 threads for integral computing
 -------------------------------------------------------
 OpenMP Integral computing Module                
 Release: version 2.0, May 2017, Q-Chem Inc. Pleasanton 
 -------------------------------------------------------
 A restricted SCF calculation will be
 performed using DIIS
 SCF converges when DIIS error is below 1.0e-08
 ---------------------------------------
  Cycle       Energy         DIIS error
 ---------------------------------------
    1  -20136.4195977776      1.82e-04  
    2  -20136.4199642194      7.41e-05  
    3  -20136.4197008990      1.30e-04  
    4  -20136.4200845252      1.14e-05  
    5  -20136.4200871332      3.47e-06  
    6  -20136.4200873639      1.02e-06  
    7  -20136.4200873812      3.61e-07  
    8  -20136.4200873819      1.64e-07  
    9  -20136.4200873839      3.28e-08  
   10  -20136.4200873840      2.01e-08  
   11  -20136.4200873816      6.92e-09  Convergence criterion met
 ---------------------------------------
 SCF time:   CPU 211.68s  wall 56.00s 
 SCF   energy in the final basis set =   -20136.4200873816
 Total energy in the final basis set =   -20136.4200873816

 --------------------------------------------------------------

                    Orbital Energies (a.u.)
 --------------------------------------------------------------

 Alpha MOs
 -- Occupied --
*****************-482.8575-482.8567-176.3207-176.3200-165.7246-165.7239
********-165.7221-165.7216-165.7214-101.5838-101.5832 -62.5104 -62.5097
-56.3311 -56.3304 -56.3270 -56.3266 -56.3263 -56.3259 -35.8171 -35.8164
-31.3107 -31.3100 -31.3043 -31.3038 -31.3036 -31.3031 -22.9611 -22.9604
-22.9597 -22.9593 -22.9590 -22.9586 -22.9548 -22.9548 -22.9541 -22.9541
-10.2893 -10.2880 -10.2840 -10.2830 -10.2734 -10.2729  -9.4987  -9.4979
 -8.7193  -8.7186  -7.2637  -7.2630  -7.2536  -7.2528  -7.2525  -7.2518
 -6.5516  -6.5507  -6.5377  -6.5371  -6.5366  -6.5361  -6.3665  -6.3658
 -4.7796  -4.7789  -4.7641  -4.7635  -4.7631  -4.7624  -2.6623  -2.6614
 -2.6585  -2.6579  -2.6578  -2.6571  -2.6467  -2.6467  -2.6462  -2.6461
 -2.0452  -2.0444  -2.0406  -2.0401  -2.0399  -2.0392  -2.0265  -2.0264
 -2.0259  -2.0257  -0.9604  -0.8993  -0.8958  -0.8497  -0.8157  -0.7812
 -0.7542  -0.6839  -0.6816  -0.6231  -0.6100  -0.5542  -0.5185  -0.4769
 -0.4665  -0.4535  -0.4375  -0.4020  -0.3980  -0.3906  -0.3883  -0.3610
 -0.3503  -0.3458  -0.3374  -0.3223  -0.3141  -0.3120  -0.2935  -0.2806
 -0.2657  -0.2623  -0.2570
 -- Virtual --
 -0.1065  -0.0713  -0.0691  -0.0600  -0.0357  -0.0197  -0.0043   0.0047
  0.0174   0.0264   0.0297   0.0413   0.0462   0.0570   0.0596   0.0649
  0.0669   0.0691   0.0707   0.0772   0.0800   0.0943   0.0968   0.1033
  0.1042   0.1076   0.1171   0.1180   0.1305   0.1424   0.1509   0.1563
  0.1581   0.1612   0.1655   0.1761   0.1811   0.1830   0.1952   0.1965
  0.2018   0.2093   0.2131   0.2184   0.2242   0.2283   0.2453   0.2460
  0.2484   0.2584   0.2642   0.2780   0.2868   0.2874   0.3017   0.3210
  0.3657   0.3684   0.3721   0.3804   0.3882   0.3916   0.4018   0.4139
  0.4189   0.4198   0.4288   0.4383   0.4409   0.4474   0.4497   0.4568
  0.4735   0.4786   0.4799   0.4831   0.5009   0.5038   0.5110   0.5135
  0.5192   0.5239   0.5447   0.5468   0.5520   0.5560   0.5634   0.5844
  0.5890   0.5911   0.6032   0.6107   0.6274   0.6287   0.6597   0.6874
  0.6921   0.7037   0.7170   0.7346   0.7574   0.7598   0.7728   0.7826
  0.7895   0.8151   0.8199   0.8264   0.8378   0.8411   0.8440   0.8498
  0.8555   0.8803   0.9008   0.9276   0.9295   0.9408   0.9409   0.9685
  0.9693   1.0014   1.0283   1.0610   1.0825   1.1003   1.1366   1.1566
  1.1768   1.1880   1.2168   1.2380   1.2602   1.2604   1.2737   1.3388
  1.3559   1.3673   1.4097   1.4119   1.4311   1.4641   1.4650   1.4683
  1.4784   1.5469   1.5820   1.6202   1.7222   1.7282   1.7495   1.7640
  1.8131   1.8216   1.8412   1.8425   1.9053   2.0037   2.0236   2.0291
  2.0493   2.1115   2.1231   2.1765   2.2008   2.2161   2.2278   2.2477
  2.2692   2.2773   2.2911   2.3007   2.3283   2.4109   2.4314   2.4737
  2.5306   2.5725   2.5955   2.7092   2.7190   2.8138   2.8204   2.8283
  2.9307   2.9657   3.0361   3.0541   3.0651   3.1656   3.1932   3.3917
  3.4300   3.6297   3.8164   3.8257   3.9477   3.9614   3.9859   3.9888
  3.9916   4.0035   4.0126   4.0248   4.0497   4.0617   4.0646   4.1030
  4.1101   4.1550   4.2338   4.2603   4.2689   4.2833   4.3968   4.4043
  4.4676   4.5452   4.7895   6.0129   6.0317   6.1037   6.1169   6.1321
  6.1654   6.7207   6.7680   7.5465   7.5589   7.6643   7.6745   7.7374
  7.7456   9.7304   9.8023  23.1776  23.7503  23.7598  23.9042  23.9148
 23.9867  25.7744  25.8571  26.1123  26.1487  26.5049  26.7712  27.8918
 27.9316  28.3493  28.3640  28.4054  28.4174  28.4279  28.4353  28.5241
 28.5282  28.5464  28.5497  28.5561  28.5569  28.6157  28.6189  28.7208
 28.7264  47.9735  48.0193 127.8888 127.8999 127.9429 127.9515 127.9621
127.9757 151.6828 151.7150 215.7181 215.8010 289.7428 289.7555 289.8638
289.8723 289.9617 289.96771020.78261020.84121901.84701901.8804
 --------------------------------------------------------------

          Ground-State Mulliken Net Atomic Charges

     Atom                 Charge (a.u.)
  ----------------------------------------
      1 C                     0.007036
      2 C                    -0.229482
      3 C                    -0.158064
      4 C                     0.056956
      5 C                    -0.284215
      6 C                    -0.300929
      7 Cl                    0.653310
      8 Cl                    0.542895
      9 Br                   -0.220044
     10 I                     0.103300
     11 Br                   -0.272991
     12 I                     0.102228
  ----------------------------------------
  Sum of atomic charges =     0.000000

 -----------------------------------------------------------------
                    Cartesian Multipole Moments
 -----------------------------------------------------------------
    Charge (ESU x 10^10)
                -0.0000
    Dipole Moment (Debye)
         X       0.5413      Y       0.0000      Z      -0.1285
       Tot       0.5563
    Quadrupole Moments (Debye-Ang)
        XX    -147.3403     XY      -0.0000     YY    -154.0184
        XZ       1.2572     YZ      -0.0000     ZZ    -145.6505
    Octopole Moments (Debye-Ang^2)
       XXX    -722.8923    XXY      -0.0000    XYY    -257.4716
       YYY       0.0000    XXZ     -74.1420    XYZ      -0.0000
       YYZ     -87.6281    XZZ    -236.1176    YZZ      -0.0000
       ZZZ    -260.6375
    Hexadecapole Moments (Debye-Ang^3)
      XXXX   -5966.8051   XXXY      -0.0000   XXYY   -1111.3576
      XYYY      -0.0000   YYYY    -195.8245   XXXZ    -578.3823
      XXYZ      -0.0000   XYYZ    -227.2157   YYYZ      -0.0000
      XXZZ   -1804.4532   XYZZ      -0.0000   YYZZ    -918.7295
      XZZZ    -641.5783   YZZZ      -0.0000   ZZZZ   -4870.6702
 -----------------------------------------------------------------
 Calculating analytic gradient of the SCF energy
 Gradient of SCF Energy
            1           2           3           4           5           6
    1  -0.0012858  -0.0008338   0.0000606   0.0003503   0.0001975   0.0001337
    2  -0.0000000   0.0000000   0.0000000  -0.0000000  -0.0000000   0.0000000
    3  -0.0005865   0.0005451   0.0001306   0.0009097  -0.0005356  -0.0001437
            7           8           9          10          11          12
    1   0.0006360  -0.0000338   0.0010838   0.0000468  -0.0001440  -0.0002113
    2   0.0000000  -0.0000000   0.0000000   0.0000000  -0.0000000  -0.0000000
    3  -0.0001975  -0.0001007   0.0003139   0.0010405  -0.0005820  -0.0007939
 Max gradient component =       1.286E-03
 RMS gradient           =       4.764E-04
 Gradient time:  CPU 87.59 s  wall 22.01 s
 Geometry Optimization Parameters
   NAtoms,    NIC,     NZ,  NCons,   NDum,   NFix, NCnnct, MaxDiis
       12      78      12       0       0       0       0       0

 Cartesian Hessian Update
 Hessian updated using BFGS update


** GEOMETRY OPTIMIZATION IN DELOCALIZED INTERNAL COORDINATES **
   Searching for a Minimum

   Optimization Cycle:   3

                       Coordinates (Angstroms)
     ATOM                X               Y               Z
      1  C         0.0001346069    0.0000000000   -0.0047370650
      2  C        -0.0003309837    0.0000000000    1.3987225051
      3  C         1.2153743541    0.0000000000    2.0994320459
      4  C         2.4351727952    0.0000000000    1.4032730653
      5  C         2.4263904050    0.0000000000   -0.0042543387
      6  C         1.2117650412    0.0000000000   -0.7135540680
      7  Cl       -1.5205025306    0.0000000000   -0.8444381541
      8  Cl       -1.5133793087    0.0000000000    2.2535499635
      9  Br        1.1750431756    0.0000000000    4.0018850750
     10  I         4.2752292817    0.0000000000    2.4933734156
     11  Br        4.0714962241    0.0000000000   -0.9627815423
     12  I         1.1761417532    0.0000000000   -2.8455809021
   Point Group: c1    Number of degrees of freedom:    30


   Energy is -20136.420087382

 Hessian updated using BFGS update

 14 Hessian modes will be used to form the next step
  Hessian Eigenvalues:
     0.123478    0.125110    0.200313    0.201056    0.244337    0.249742
     0.315955    0.332992    0.337880    0.426707    0.446193    0.450138
     0.464642    0.541511

 Minimum search - taking simple RFO step
 Searching for Lamda that Minimizes Along All modes
 Value Taken    Lamda =  -0.00008662
 Step Taken.  Stepsize is  0.019207

                             Maximum     Tolerance    Cnvgd?
         Gradient           0.002743      0.000300      NO
         Displacement       0.008828      0.001200      NO
         Energy change     -0.000386      0.000001      NO


 New Cartesian Coordinates Obtained by Inverse Iteration

 Displacement from previous Coordinates is:  0.043030
 ----------------------------------------------------------------
             Standard Nuclear Orientation (Angstroms)
    I     Atom           X                Y                Z
 ----------------------------------------------------------------
    1      C       0.0012428494     0.0000000000    -0.0041640371
    2      C       0.0011101835     0.0000000000     1.3982781766
    3      C       1.2152140968     0.0000000000     2.0991089179
    4      C       2.4339138950     0.0000000000     1.4018478412
    5      C       2.4253325867     0.0000000000    -0.0033090551
    6      C       1.2121264606     0.0000000000    -0.7123815569
    7      Cl     -1.5219173234     0.0000000000    -0.8409824299
    8      Cl     -1.5113616274     0.0000000000     2.2544826347
    9      Br      1.1648349715     0.0000000000     4.0004055713
   10      I       4.2782444957     0.0000000000     2.4770641580
   11      Br      4.0732127444     0.0000000000    -0.9555699386
   12      I       1.1805814812     0.0000000000    -2.8398902820
 ----------------------------------------------------------------
 Nuclear Repulsion Energy =        3428.21515209 hartrees
 There are      123 alpha and      123 beta electrons
 Applying Cartesian multipole field
    Component          Value
    ---------          -----
     (2,0,0)        1.00000E-11
     (0,2,0)        2.00000E-11
     (0,0,2)       -3.00000E-11
 Nucleus-field energy     =    -0.0000000946 hartrees
 Requested basis set is 6-311++G(d,p)
 There are 148 shells and 412 basis functions
 A cutoff of  1.0D-11 yielded   6726 shell pairs
 There are     58519 function pairs (     64888 Cartesian)
 Smallest overlap matrix eigenvalue = 4.75E-07

 Q-Chem warning in module stvman/mkSTV.C, line 318:

 Overlap eigenvalue is smaller than square root of threshold
 Use THRESH >= 12 to get rid of this warning

 Linear dependence detected in AO basis
 Tighter screening thresholds may be required for diffuse basis sets
 Use S2THRESH > 14 and THRESH = 14 in case of SCF convergence issues
 Number of orthogonalized atomic orbitals = 410
 Maximum deviation from orthogonality = 2.007E-10
 Guess MOs from SCF MO coefficient file

 -----------------------------------------------------------------------
  General SCF calculation program by
  Eric Jon Sundstrom, Paul Horn, Yuezhi Mao, Dmitri Zuev, Alec White,
  David Stuck, Shaama M.S., Shane Yost, Joonho Lee, David Small,
  Daniel Levine, Susi Lehtola, Hugh Burton, Evgeny Epifanovsky,
  Bang C. Huynh
 -----------------------------------------------------------------------
 Exchange:     0.2000 Hartree-Fock + 0.0800 Slater + 0.7200 B88
 Correlation:  0.1900 VWN1RPA + 0.8100 LYP
 Using SG-1 standard quadrature grid
 using 4 threads for integral computing
 -------------------------------------------------------
 OpenMP Integral computing Module                
 Release: version 2.0, May 2017, Q-Chem Inc. Pleasanton 
 -------------------------------------------------------
 A restricted SCF calculation will be
 performed using DIIS
 SCF converges when DIIS error is below 1.0e-08
 ---------------------------------------
  Cycle       Energy         DIIS error
 ---------------------------------------
    1  -20136.4200470711      5.59e-05  
    2  -20136.4200898671      2.26e-05  
    3  -20136.4200704197      3.65e-05  
    4  -20136.4201010683      5.24e-06  
    5  -20136.4201016722      1.43e-06  
    6  -20136.4201017067      6.25e-07  
    7  -20136.4201017132      2.39e-07  
    8  -20136.4201017148      6.62e-08  
    9  -20136.4201017148      1.98e-08  
   10  -20136.4201017152      8.29e-09  Convergence criterion met
 ---------------------------------------
 SCF time:   CPU 193.86s  wall 51.00s 
 SCF   energy in the final basis set =   -20136.4201017152
 Total energy in the final basis set =   -20136.4201017152

 --------------------------------------------------------------

                    Orbital Energies (a.u.)
 --------------------------------------------------------------

 Alpha MOs
 -- Occupied --
*****************-482.8575-482.8567-176.3206-176.3199-165.7245-165.7238
********-165.7221-165.7215-165.7213-101.5837-101.5830 -62.5103 -62.5097
-56.3311 -56.3304 -56.3269 -56.3265 -56.3263 -56.3259 -35.8171 -35.8163
-31.3106 -31.3099 -31.3043 -31.3037 -31.3035 -31.3030 -22.9610 -22.9602
-22.9596 -22.9592 -22.9588 -22.9585 -22.9548 -22.9548 -22.9540 -22.9540
-10.2891 -10.2876 -10.2834 -10.2828 -10.2730 -10.2726  -9.4986  -9.4978
 -8.7192  -8.7186  -7.2635  -7.2628  -7.2534  -7.2527  -7.2524  -7.2516
 -6.5515  -6.5508  -6.5377  -6.5371  -6.5366  -6.5361  -6.3665  -6.3657
 -4.7796  -4.7788  -4.7641  -4.7634  -4.7631  -4.7623  -2.6623  -2.6615
 -2.6585  -2.6579  -2.6577  -2.6571  -2.6467  -2.6466  -2.6462  -2.6461
 -2.0452  -2.0443  -2.0406  -2.0400  -2.0399  -2.0391  -2.0265  -2.0264
 -2.0258  -2.0256  -0.9607  -0.8996  -0.8959  -0.8496  -0.8160  -0.7818
 -0.7544  -0.6843  -0.6819  -0.6232  -0.6100  -0.5547  -0.5185  -0.4768
 -0.4669  -0.4536  -0.4377  -0.4022  -0.3983  -0.3906  -0.3885  -0.3611
 -0.3501  -0.3457  -0.3379  -0.3226  -0.3132  -0.3122  -0.2935  -0.2810
 -0.2658  -0.2621  -0.2567
 -- Virtual --
 -0.1059  -0.0712  -0.0688  -0.0591  -0.0355  -0.0192  -0.0042   0.0048
  0.0176   0.0264   0.0296   0.0413   0.0462   0.0570   0.0595   0.0650
  0.0670   0.0692   0.0710   0.0772   0.0800   0.0942   0.0971   0.1033
  0.1042   0.1076   0.1172   0.1180   0.1305   0.1424   0.1509   0.1563
  0.1582   0.1611   0.1652   0.1763   0.1813   0.1839   0.1948   0.1967
  0.2020   0.2095   0.2133   0.2185   0.2245   0.2286   0.2453   0.2464
  0.2485   0.2579   0.2642   0.2781   0.2869   0.2878   0.3024   0.3213
  0.3655   0.3685   0.3720   0.3822   0.3885   0.3917   0.4019   0.4147
  0.4192   0.4195   0.4292   0.4384   0.4414   0.4469   0.4497   0.4566
  0.4737   0.4789   0.4800   0.4834   0.5010   0.5043   0.5115   0.5133
  0.5191   0.5240   0.5447   0.5473   0.5517   0.5561   0.5646   0.5842
  0.5893   0.5926   0.6036   0.6114   0.6275   0.6293   0.6600   0.6878
  0.6931   0.7047   0.7172   0.7356   0.7574   0.7601   0.7728   0.7830
  0.7904   0.8149   0.8202   0.8266   0.8376   0.8413   0.8442   0.8502
  0.8559   0.8801   0.9013   0.9281   0.9300   0.9410   0.9411   0.9688
  0.9703   1.0018   1.0282   1.0617   1.0827   1.1014   1.1363   1.1569
  1.1778   1.1883   1.2174   1.2383   1.2607   1.2609   1.2735   1.3402
  1.3563   1.3677   1.4089   1.4120   1.4317   1.4644   1.4667   1.4695
  1.4806   1.5468   1.5817   1.6212   1.7228   1.7288   1.7505   1.7650
  1.8142   1.8225   1.8421   1.8435   1.9062   2.0038   2.0240   2.0303
  2.0504   2.1123   2.1232   2.1779   2.2020   2.2174   2.2279   2.2497
  2.2704   2.2775   2.2920   2.3016   2.3292   2.4118   2.4320   2.4747
  2.5310   2.5729   2.5959   2.7094   2.7193   2.8154   2.8209   2.8285
  2.9312   2.9668   3.0373   3.0570   3.0656   3.1667   3.1950   3.3938
  3.4305   3.6324   3.8172   3.8275   3.9477   3.9616   3.9862   3.9888
  3.9917   4.0037   4.0132   4.0252   4.0502   4.0619   4.0648   4.1035
  4.1103   4.1562   4.2341   4.2613   4.2691   4.2841   4.3969   4.4046
  4.4692   4.5477   4.7922   6.0131   6.0320   6.1037   6.1183   6.1327
  6.1672   6.7214   6.7683   7.5465   7.5591   7.6648   7.6746   7.7385
  7.7462   9.7302   9.8026  23.1773  23.7524  23.7636  23.9095  23.9183
 23.9919  25.7747  25.8573  26.1125  26.1502  26.5057  26.7722  27.8931
 27.9330  28.3496  28.3642  28.4061  28.4176  28.4286  28.4362  28.5242
 28.5283  28.5465  28.5501  28.5565  28.5571  28.6159  28.6196  28.7217
 28.7266  47.9740  48.0195 127.8890 127.9002 127.9430 127.9523 127.9626
127.9765 151.6839 151.7162 215.7179 215.8014 289.7429 289.7557 289.8643
289.8724 289.9628 289.96831020.78331020.84151901.84811901.8816
 --------------------------------------------------------------

          Ground-State Mulliken Net Atomic Charges

     Atom                 Charge (a.u.)
  ----------------------------------------
      1 C                     0.019366
      2 C                    -0.242133
      3 C                    -0.154393
      4 C                     0.050529
      5 C                    -0.277021
      6 C                    -0.302820
      7 Cl                    0.651841
      8 Cl                    0.543945
      9 Br                   -0.219799
     10 I                     0.102832
     11 Br                   -0.274474
     12 I                     0.102127
  ----------------------------------------
  Sum of atomic charges =     0.000000

 -----------------------------------------------------------------
                    Cartesian Multipole Moments
 -----------------------------------------------------------------
    Charge (ESU x 10^10)
                -0.0000
    Dipole Moment (Debye)
         X       0.5543      Y      -0.0000      Z      -0.1412
       Tot       0.5720
    Quadrupole Moments (Debye-Ang)
        XX    -147.2285     XY      -0.0000     YY    -153.9869
        XZ       1.1289     YZ      -0.0000     ZZ    -145.7887
    Octopole Moments (Debye-Ang^2)
       XXX    -722.0709    XXY      -0.0000    XYY    -257.4663
       YYY      -0.0000    XXZ     -74.3735    XYZ       0.0000
       YYZ     -87.4874    XZZ    -237.0383    YZZ      -0.0000
       ZZZ    -260.6358
    Hexadecapole Moments (Debye-Ang^3)
      XXXX   -5963.8346   XXXY      -0.0000   XXYY   -1111.9018
      XYYY      -0.0000   YYYY    -195.7461   XXXZ    -572.6458
      XXYZ       0.0000   XYYZ    -224.9942   YYYZ      -0.0000
      XXZZ   -1805.2084   XYZZ      -0.0000   YYZZ    -914.8982
      XZZZ    -639.7134   YZZZ      -0.0000   ZZZZ   -4851.9031
 -----------------------------------------------------------------
 Calculating analytic gradient of the SCF energy
 Gradient of SCF Energy
            1           2           3           4           5           6
    1  -0.0002720   0.0000636   0.0000281   0.0001035  -0.0002386   0.0003429
    2   0.0000000   0.0000000  -0.0000000  -0.0000000  -0.0000000  -0.0000000
    3  -0.0003352   0.0002335  -0.0001296  -0.0002732   0.0001040   0.0004374
            7           8           9          10          11          12
    1   0.0001664   0.0002501  -0.0003923  -0.0000546  -0.0001037   0.0001066
    2   0.0000000  -0.0000000  -0.0000000  -0.0000000   0.0000000   0.0000000
    3   0.0000889   0.0001689  -0.0000368  -0.0011678   0.0006045   0.0003055
 Max gradient component =       1.168E-03
 RMS gradient           =       2.816E-04
 Gradient time:  CPU 87.63 s  wall 22.01 s
 Geometry Optimization Parameters
   NAtoms,    NIC,     NZ,  NCons,   NDum,   NFix, NCnnct, MaxDiis
       12      78      12       0       0       0       0       0

 Cartesian Hessian Update
 Hessian updated using BFGS update


** GEOMETRY OPTIMIZATION IN DELOCALIZED INTERNAL COORDINATES **
   Searching for a Minimum

   Optimization Cycle:   4

                       Coordinates (Angstroms)
     ATOM                X               Y               Z
      1  C         0.0012428494    0.0000000000   -0.0041640371
      2  C         0.0011101835    0.0000000000    1.3982781766
      3  C         1.2152140968    0.0000000000    2.0991089179
      4  C         2.4339138950    0.0000000000    1.4018478412
      5  C         2.4253325867    0.0000000000   -0.0033090551
      6  C         1.2121264606    0.0000000000   -0.7123815569
      7  Cl       -1.5219173234    0.0000000000   -0.8409824299
      8  Cl       -1.5113616274    0.0000000000    2.2544826347
      9  Br        1.1648349715    0.0000000000    4.0004055713
     10  I         4.2782444957    0.0000000000    2.4770641580
     11  Br        4.0732127444    0.0000000000   -0.9555699386
     12  I         1.1805814812    0.0000000000   -2.8398902820
   Point Group: c1    Number of degrees of freedom:    30


   Energy is -20136.420101715

 Hessian updated using BFGS update

 16 Hessian modes will be used to form the next step
  Hessian Eigenvalues:
     0.122522    0.132557    0.200156    0.202093    0.245081    0.249761
     0.269394    0.319663    0.334426    0.411732    0.426889    0.433539
     0.464312    0.464744    0.499243    0.595585

 Minimum search - taking simple RFO step
 Searching for Lamda that Minimizes Along All modes
 Value Taken    Lamda =  -0.00002931
 Step Taken.  Stepsize is  0.008234

                             Maximum     Tolerance    Cnvgd?
         Gradient           0.002658      0.000300      NO
         Displacement       0.005385      0.001200      NO
         Energy change     -0.000014      0.000001      NO


 New Cartesian Coordinates Obtained by Inverse Iteration

 Displacement from previous Coordinates is:  0.021237
 ----------------------------------------------------------------
             Standard Nuclear Orientation (Angstroms)
    I     Atom           X                Y                Z
 ----------------------------------------------------------------
    1      C       0.0017975296     0.0000000000    -0.0041398919
    2      C       0.0016106903     0.0000000000     1.3979524689
    3      C       1.2157272409     0.0000000000     2.0987463362
    4      C       2.4347783336     0.0000000000     1.4020110159
    5      C       2.4263815316     0.0000000000    -0.0041998247
    6      C       1.2123088138     0.0000000000    -0.7131492319
    7      Cl     -1.5223544711     0.0000000000    -0.8395378800
    8      Cl     -1.5116624464     0.0000000000     2.2529188186
    9      Br      1.1669479815     0.0000000000     4.0001233661
   10      I       4.2761615414     0.0000000000     2.4858575111
   11      Br      4.0728684668     0.0000000000    -0.9601960412
   12      I       1.1779696021     0.0000000000    -2.8414966471
 ----------------------------------------------------------------
 Nuclear Repulsion Energy =        3426.81565006 hartrees
 There are      123 alpha and      123 beta electrons
 Applying Cartesian multipole field
    Component          Value
    ---------          -----
     (2,0,0)        1.00000E-11
     (0,2,0)        2.00000E-11
     (0,0,2)       -3.00000E-11
 Nucleus-field energy     =    -0.0000000950 hartrees
 Requested basis set is 6-311++G(d,p)
 There are 148 shells and 412 basis functions
 A cutoff of  1.0D-11 yielded   6727 shell pairs
 There are     58524 function pairs (     64894 Cartesian)
 Smallest overlap matrix eigenvalue = 4.76E-07

 Q-Chem warning in module stvman/mkSTV.C, line 318:

 Overlap eigenvalue is smaller than square root of threshold
 Use THRESH >= 12 to get rid of this warning

 Linear dependence detected in AO basis
 Tighter screening thresholds may be required for diffuse basis sets
 Use S2THRESH > 14 and THRESH = 14 in case of SCF convergence issues
 Number of orthogonalized atomic orbitals = 410
 Maximum deviation from orthogonality = 1.918E-10
 Guess MOs from SCF MO coefficient file

 -----------------------------------------------------------------------
  General SCF calculation program by
  Eric Jon Sundstrom, Paul Horn, Yuezhi Mao, Dmitri Zuev, Alec White,
  David Stuck, Shaama M.S., Shane Yost, Joonho Lee, David Small,
  Daniel Levine, Susi Lehtola, Hugh Burton, Evgeny Epifanovsky,
  Bang C. Huynh
 -----------------------------------------------------------------------
 Exchange:     0.2000 Hartree-Fock + 0.0800 Slater + 0.7200 B88
 Correlation:  0.1900 VWN1RPA + 0.8100 LYP
 Using SG-1 standard quadrature grid
 using 4 threads for integral computing
 -------------------------------------------------------
 OpenMP Integral computing Module                
 Release: version 2.0, May 2017, Q-Chem Inc. Pleasanton 
 -------------------------------------------------------
 A restricted SCF calculation will be
 performed using DIIS
 SCF converges when DIIS error is below 1.0e-08
 ---------------------------------------
  Cycle       Energy         DIIS error
 ---------------------------------------
    1  -20136.4201032130      2.54e-05  
    2  -20136.4201130185      1.03e-05  
    3  -20136.4201089823      1.68e-05  
    4  -20136.4201153294      2.42e-06  
    5  -20136.4201154636      5.85e-07  
    6  -20136.4201154696      2.57e-07  
    7  -20136.4201154705      8.25e-08  
    8  -20136.4201154709      3.10e-08  
    9  -20136.4201154704      8.77e-09  Convergence criterion met
 ---------------------------------------
 SCF time:   CPU 175.11s  wall 46.00s 
 SCF   energy in the final basis set =   -20136.4201154704
 Total energy in the final basis set =   -20136.4201154704

 --------------------------------------------------------------

                    Orbital Energies (a.u.)
 --------------------------------------------------------------

 Alpha MOs
 -- Occupied --
*****************-482.8575-482.8568-176.3207-176.3199-165.7246-165.7238
********-165.7221-165.7216-165.7214-101.5837-101.5830 -62.5103 -62.5097
-56.3311 -56.3304 -56.3270 -56.3265 -56.3263 -56.3259 -35.8171 -35.8164
-31.3107 -31.3099 -31.3043 -31.3038 -31.3036 -31.3030 -22.9611 -22.9603
-22.9597 -22.9593 -22.9589 -22.9585 -22.9548 -22.9548 -22.9541 -22.9541
-10.2890 -10.2876 -10.2837 -10.2828 -10.2732 -10.2727  -9.4985  -9.4978
 -8.7192  -8.7186  -7.2635  -7.2628  -7.2534  -7.2527  -7.2524  -7.2516
 -6.5515  -6.5508  -6.5377  -6.5371  -6.5366  -6.5361  -6.3665  -6.3658
 -4.7796  -4.7789  -4.7642  -4.7634  -4.7631  -4.7624  -2.6623  -2.6615
 -2.6585  -2.6580  -2.6578  -2.6572  -2.6467  -2.6466  -2.6462  -2.6461
 -2.0453  -2.0444  -2.0407  -2.0401  -2.0399  -2.0392  -2.0266  -2.0264
 -2.0258  -2.0256  -0.9607  -0.8995  -0.8957  -0.8496  -0.8159  -0.7817
 -0.7544  -0.6841  -0.6818  -0.6232  -0.6100  -0.5545  -0.5185  -0.4767
 -0.4669  -0.4535  -0.4377  -0.4021  -0.3982  -0.3906  -0.3885  -0.3612
 -0.3501  -0.3457  -0.3376  -0.3225  -0.3135  -0.3121  -0.2935  -0.2808
 -0.2658  -0.2622  -0.2569
 -- Virtual --
 -0.1061  -0.0712  -0.0689  -0.0594  -0.0356  -0.0195  -0.0043   0.0047
  0.0176   0.0264   0.0296   0.0413   0.0461   0.0570   0.0595   0.0650
  0.0670   0.0691   0.0710   0.0772   0.0800   0.0943   0.0971   0.1033
  0.1042   0.1076   0.1171   0.1180   0.1305   0.1424   0.1510   0.1563
  0.1583   0.1612   0.1654   0.1762   0.1812   0.1834   0.1950   0.1967
  0.2019   0.2093   0.2132   0.2184   0.2245   0.2285   0.2453   0.2462
  0.2485   0.2580   0.2642   0.2780   0.2869   0.2876   0.3022   0.3215
  0.3657   0.3685   0.3721   0.3814   0.3885   0.3921   0.4019   0.4143
  0.4191   0.4196   0.4291   0.4383   0.4414   0.4472   0.4497   0.4567
  0.4738   0.4788   0.4799   0.4831   0.5009   0.5041   0.5113   0.5133
  0.5192   0.5240   0.5447   0.5470   0.5519   0.5561   0.5642   0.5842
  0.5895   0.5920   0.6035   0.6111   0.6274   0.6292   0.6598   0.6876
  0.6925   0.7044   0.7171   0.7350   0.7575   0.7602   0.7727   0.7831
  0.7902   0.8149   0.8200   0.8266   0.8375   0.8413   0.8441   0.8502
  0.8558   0.8802   0.9014   0.9280   0.9298   0.9410   0.9410   0.9688
  0.9700   1.0017   1.0284   1.0614   1.0826   1.1010   1.1363   1.1569
  1.1774   1.1884   1.2175   1.2381   1.2606   1.2608   1.2735   1.3399
  1.3561   1.3676   1.4091   1.4115   1.4316   1.4643   1.4660   1.4691
  1.4799   1.5467   1.5818   1.6208   1.7226   1.7286   1.7502   1.7648
  1.8140   1.8224   1.8420   1.8432   1.9060   2.0037   2.0239   2.0300
  2.0500   2.1120   2.1233   2.1775   2.2017   2.2170   2.2280   2.2493
  2.2705   2.2774   2.2916   2.3015   2.3288   2.4114   2.4319   2.4747
  2.5309   2.5728   2.5957   2.7094   2.7192   2.8151   2.8208   2.8285
  2.9311   2.9665   3.0370   3.0564   3.0655   3.1664   3.1947   3.3932
  3.4304   3.6318   3.8170   3.8269   3.9477   3.9615   3.9864   3.9888
  3.9916   4.0036   4.0129   4.0251   4.0499   4.0618   4.0647   4.1033
  4.1103   4.1557   4.2340   4.2609   4.2689   4.2839   4.3969   4.4044
  4.4687   4.5469   4.7916   6.0130   6.0318   6.1038   6.1177   6.1325
  6.1666   6.7211   6.7682   7.5465   7.5591   7.6649   7.6744   7.7382
  7.7459   9.7299   9.8028  23.1773  23.7520  23.7628  23.9086  23.9175
 23.9906  25.7748  25.8571  26.1119  26.1508  26.5053  26.7719  27.8926
 27.9326  28.3495  28.3641  28.4058  28.4176  28.4283  28.4358  28.5241
 28.5283  28.5465  28.5499  28.5563  28.5570  28.6158  28.6193  28.7214
 28.7265  47.9738  48.0195 127.8889 127.9001 127.9431 127.9520 127.9624
127.9762 151.6835 151.7159 215.7175 215.8017 289.7428 289.7556 289.8644
289.8722 289.9626 289.96801020.78301020.84141901.84761901.8813
 --------------------------------------------------------------

          Ground-State Mulliken Net Atomic Charges

     Atom                 Charge (a.u.)
  ----------------------------------------
      1 C                     0.017147
      2 C                    -0.242565
      3 C                    -0.155081
      4 C                     0.056632
      5 C                    -0.278341
      6 C                    -0.305379
      7 Cl                    0.652495
      8 Cl                    0.543363
      9 Br                   -0.220116
     10 I                     0.103020
     11 Br                   -0.273442
     12 I                     0.102268
  ----------------------------------------
  Sum of atomic charges =     0.000000

 -----------------------------------------------------------------
                    Cartesian Multipole Moments
 -----------------------------------------------------------------
    Charge (ESU x 10^10)
                -0.0000
    Dipole Moment (Debye)
         X       0.5491      Y      -0.0000      Z      -0.1351
       Tot       0.5655
    Quadrupole Moments (Debye-Ang)
        XX    -147.2925     XY      -0.0000     YY    -153.9964
        XZ       1.1742     YZ      -0.0000     ZZ    -145.7152
    Octopole Moments (Debye-Ang^2)
       XXX    -722.4023    XXY      -0.0000    XYY    -257.4044
       YYY      -0.0000    XXZ     -74.3310    XYZ      -0.0000
       YYZ     -87.5885    XZZ    -236.5423    YZZ      -0.0000
       ZZZ    -260.7057
    Hexadecapole Moments (Debye-Ang^3)
      XXXX   -5964.7772   XXXY      -0.0000   XXYY   -1111.4655
      XYYY      -0.0000   YYYY    -195.7690   XXXZ    -575.0541
      XXYZ      -0.0000   XYYZ    -225.8862   YYYZ      -0.0000
      XXZZ   -1804.3576   XYZZ      -0.0000   YYZZ    -916.3930
      XZZZ    -640.3174   YZZZ      -0.0000   ZZZZ   -4859.0673
 -----------------------------------------------------------------
 Calculating analytic gradient of the SCF energy
 Gradient of SCF Energy
            1           2           3           4           5           6
    1  -0.0001963   0.0000689  -0.0000294   0.0000054  -0.0000644   0.0001196
    2   0.0000000  -0.0000000  -0.0000000   0.0000000  -0.0000000   0.0000000
    3  -0.0000564   0.0000380  -0.0001377   0.0001467  -0.0001825   0.0001560
            7           8           9          10          11          12
    1   0.0000673   0.0000967   0.0000262  -0.0000402  -0.0000419  -0.0000118
    2   0.0000000  -0.0000000   0.0000000   0.0000000   0.0000000  -0.0000000
    3   0.0002290  -0.0000489  -0.0000555  -0.0000174  -0.0001380   0.0000667
 Max gradient component =       2.290E-04
 RMS gradient           =       8.583E-05
 Gradient time:  CPU 87.42 s  wall 21.96 s
 Geometry Optimization Parameters
   NAtoms,    NIC,     NZ,  NCons,   NDum,   NFix, NCnnct, MaxDiis
       12      78      12       0       0       0       0       0

 Cartesian Hessian Update
 Hessian updated using BFGS update


** GEOMETRY OPTIMIZATION IN DELOCALIZED INTERNAL COORDINATES **
   Searching for a Minimum

   Optimization Cycle:   5

                       Coordinates (Angstroms)
     ATOM                X               Y               Z
      1  C         0.0017975296    0.0000000000   -0.0041398919
      2  C         0.0016106903    0.0000000000    1.3979524689
      3  C         1.2157272409    0.0000000000    2.0987463362
      4  C         2.4347783336    0.0000000000    1.4020110159
      5  C         2.4263815316    0.0000000000   -0.0041998247
      6  C         1.2123088138    0.0000000000   -0.7131492319
      7  Cl       -1.5223544711    0.0000000000   -0.8395378800
      8  Cl       -1.5116624464    0.0000000000    2.2529188186
      9  Br        1.1669479815    0.0000000000    4.0001233661
     10  I         4.2761615414    0.0000000000    2.4858575111
     11  Br        4.0728684668    0.0000000000   -0.9601960412
     12  I         1.1779696021    0.0000000000   -2.8414966471
   Point Group: c1    Number of degrees of freedom:    30


   Energy is -20136.420115470

 Hessian updated using BFGS update

 17 Hessian modes will be used to form the next step
  Hessian Eigenvalues:
     0.122285    0.128844    0.200164    0.201901    0.245681    0.246286
     0.249857    0.278766    0.321615    0.334335    0.415762    0.427089
     0.436215    0.460859    0.464558    0.510512    0.613186

 Minimum search - taking simple RFO step
 Searching for Lamda that Minimizes Along All modes
 Value Taken    Lamda =  -0.00000124
 Step Taken.  Stepsize is  0.002164

                             Maximum     Tolerance    Cnvgd?
         Gradient           0.000341      0.000300      NO
         Displacement       0.001049      0.001200     YES
         Energy change     -0.000014      0.000001      NO


 New Cartesian Coordinates Obtained by Inverse Iteration

 Displacement from previous Coordinates is:  0.004641
 ----------------------------------------------------------------
             Standard Nuclear Orientation (Angstroms)
    I     Atom           X                Y                Z
 ----------------------------------------------------------------
    1      C       0.0017589902     0.0000000000    -0.0042086963
    2      C       0.0013750189     0.0000000000     1.3981286158
    3      C       1.2156759800     0.0000000000     2.0990503001
    4      C       2.4346564441     0.0000000000     1.4020259038
    5      C       2.4262506565     0.0000000000    -0.0041065132
    6      C       1.2121540949     0.0000000000    -0.7134013282
    7      Cl     -1.5219976118     0.0000000000    -0.8408749120
    8      Cl     -1.5119431049     0.0000000000     2.2533761531
    9      Br      1.1676189281     0.0000000000     4.0006059454
   10      I       4.2766220290     0.0000000000     2.4855237303
   11      Br      4.0732703177     0.0000000000    -0.9591072513
   12      I       1.1770930714     0.0000000000    -2.8421219476
 ----------------------------------------------------------------
 Nuclear Repulsion Energy =        3426.52791858 hartrees
 There are      123 alpha and      123 beta electrons
 Applying Cartesian multipole field
    Component          Value
    ---------          -----
     (2,0,0)        1.00000E-11
     (0,2,0)        2.00000E-11
     (0,0,2)       -3.00000E-11
 Nucleus-field energy     =    -0.0000000950 hartrees
 Requested basis set is 6-311++G(d,p)
 There are 148 shells and 412 basis functions
 A cutoff of  1.0D-11 yielded   6726 shell pairs
 There are     58519 function pairs (     64888 Cartesian)
 Smallest overlap matrix eigenvalue = 4.77E-07

 Q-Chem warning in module stvman/mkSTV.C, line 318:

 Overlap eigenvalue is smaller than square root of threshold
 Use THRESH >= 12 to get rid of this warning

 Linear dependence detected in AO basis
 Tighter screening thresholds may be required for diffuse basis sets
 Use S2THRESH > 14 and THRESH = 14 in case of SCF convergence issues
 Number of orthogonalized atomic orbitals = 410
 Maximum deviation from orthogonality = 1.562E-10
 Guess MOs from SCF MO coefficient file

 -----------------------------------------------------------------------
  General SCF calculation program by
  Eric Jon Sundstrom, Paul Horn, Yuezhi Mao, Dmitri Zuev, Alec White,
  David Stuck, Shaama M.S., Shane Yost, Joonho Lee, David Small,
  Daniel Levine, Susi Lehtola, Hugh Burton, Evgeny Epifanovsky,
  Bang C. Huynh
 -----------------------------------------------------------------------
 Exchange:     0.2000 Hartree-Fock + 0.0800 Slater + 0.7200 B88
 Correlation:  0.1900 VWN1RPA + 0.8100 LYP
 Using SG-1 standard quadrature grid
 using 4 threads for integral computing
 -------------------------------------------------------
 OpenMP Integral computing Module                
 Release: version 2.0, May 2017, Q-Chem Inc. Pleasanton 
 -------------------------------------------------------
 A restricted SCF calculation will be
 performed using DIIS
 SCF converges when DIIS error is below 1.0e-08
 ---------------------------------------
  Cycle       Energy         DIIS error
 ---------------------------------------
    1  -20136.4201147941      7.63e-06  
    2  -20136.4201156923      2.15e-06  
    3  -20136.4201154903      3.65e-06  
    4  -20136.4201157922      5.04e-07  
    5  -20136.4201157983      1.47e-07  
    6  -20136.4201157998      7.72e-08  
    7  -20136.4201157988      2.71e-08  
    8  -20136.4201157974      6.88e-09  Convergence criterion met
 ---------------------------------------
 SCF time:   CPU 155.13s  wall 41.00s 
 SCF   energy in the final basis set =   -20136.4201157974
 Total energy in the final basis set =   -20136.4201157974

 --------------------------------------------------------------

                    Orbital Energies (a.u.)
 --------------------------------------------------------------

 Alpha MOs
 -- Occupied --
*****************-482.8575-482.8568-176.3207-176.3199-165.7246-165.7238
********-165.7221-165.7216-165.7213-101.5837-101.5830 -62.5104 -62.5097
-56.3311 -56.3304 -56.3270 -56.3266 -56.3263 -56.3259 -35.8172 -35.8164
-31.3107 -31.3099 -31.3044 -31.3038 -31.3036 -31.3030 -22.9611 -22.9603
-22.9597 -22.9593 -22.9589 -22.9585 -22.9549 -22.9549 -22.9541 -22.9541
-10.2891 -10.2877 -10.2837 -10.2829 -10.2732 -10.2728  -9.4985  -9.4978
 -8.7193  -8.7186  -7.2635  -7.2628  -7.2534  -7.2527  -7.2524  -7.2516
 -6.5516  -6.5508  -6.5377  -6.5371  -6.5366  -6.5361  -6.3665  -6.3657
 -4.7796  -4.7789  -4.7642  -4.7634  -4.7631  -4.7624  -2.6623  -2.6615
 -2.6586  -2.6580  -2.6578  -2.6572  -2.6467  -2.6467  -2.6462  -2.6461
 -2.0453  -2.0444  -2.0407  -2.0400  -2.0399  -2.0392  -2.0266  -2.0264
 -2.0258  -2.0256  -0.9606  -0.8994  -0.8957  -0.8496  -0.8159  -0.7816
 -0.7544  -0.6841  -0.6818  -0.6232  -0.6100  -0.5545  -0.5185  -0.4767
 -0.4668  -0.4535  -0.4377  -0.4021  -0.3981  -0.3906  -0.3884  -0.3612
 -0.3501  -0.3457  -0.3376  -0.3225  -0.3135  -0.3121  -0.2935  -0.2808
 -0.2658  -0.2622  -0.2569
 -- Virtual --
 -0.1062  -0.0712  -0.0689  -0.0595  -0.0357  -0.0195  -0.0043   0.0047
  0.0176   0.0264   0.0296   0.0413   0.0461   0.0570   0.0595   0.0650
  0.0670   0.0691   0.0710   0.0772   0.0800   0.0943   0.0971   0.1033
  0.1042   0.1076   0.1171   0.1180   0.1305   0.1424   0.1509   0.1563
  0.1582   0.1612   0.1654   0.1762   0.1812   0.1834   0.1950   0.1966
  0.2019   0.2093   0.2132   0.2185   0.2245   0.2285   0.2453   0.2462
  0.2484   0.2580   0.2642   0.2781   0.2869   0.2876   0.3021   0.3214
  0.3657   0.3686   0.3721   0.3813   0.3884   0.3920   0.4019   0.4142
  0.4191   0.4197   0.4291   0.4383   0.4414   0.4471   0.4497   0.4567
  0.4737   0.4789   0.4800   0.4831   0.5009   0.5040   0.5113   0.5133
  0.5191   0.5239   0.5447   0.5470   0.5519   0.5561   0.5642   0.5842
  0.5894   0.5919   0.6035   0.6110   0.6274   0.6291   0.6598   0.6876
  0.6925   0.7042   0.7170   0.7350   0.7574   0.7601   0.7728   0.7831
  0.7901   0.8150   0.8200   0.8265   0.8376   0.8413   0.8441   0.8501
  0.8558   0.8802   0.9013   0.9279   0.9297   0.9409   0.9409   0.9688
  0.9699   1.0016   1.0283   1.0614   1.0826   1.1010   1.1363   1.1568
  1.1773   1.1883   1.2173   1.2381   1.2605   1.2607   1.2734   1.3397
  1.3561   1.3675   1.4092   1.4117   1.4315   1.4642   1.4660   1.4690
  1.4797   1.5467   1.5818   1.6207   1.7226   1.7285   1.7501   1.7647
  1.8140   1.8222   1.8420   1.8430   1.9059   2.0037   2.0238   2.0298
  2.0499   2.1120   2.1232   2.1775   2.2016   2.2168   2.2280   2.2491
  2.2702   2.2774   2.2916   2.3013   2.3287   2.4114   2.4318   2.4746
  2.5308   2.5728   2.5956   2.7093   2.7191   2.8149   2.8207   2.8284
  2.9311   2.9663   3.0369   3.0561   3.0653   3.1662   3.1944   3.3931
  3.4302   3.6315   3.8169   3.8267   3.9477   3.9615   3.9863   3.9888
  3.9916   4.0036   4.0129   4.0250   4.0498   4.0618   4.0647   4.1032
  4.1103   4.1556   4.2339   4.2608   4.2689   4.2838   4.3969   4.4044
  4.4685   4.5467   4.7913   6.0130   6.0318   6.1038   6.1176   6.1325
  6.1665   6.7210   6.7681   7.5465   7.5590   7.6648   7.6745   7.7381
  7.7458   9.7299   9.8025  23.1773  23.7517  23.7625  23.9082  23.9170
 23.9901  25.7747  25.8571  26.1120  26.1503  26.5052  26.7714  27.8925
 27.9325  28.3495  28.3641  28.4058  28.4176  28.4283  28.4357  28.5241
 28.5282  28.5465  28.5499  28.5563  28.5570  28.6158  28.6192  28.7213
 28.7265  47.9737  48.0194 127.8889 127.9000 127.9430 127.9519 127.9624
127.9762 151.6834 151.7158 215.7176 215.8014 289.7428 289.7556 289.8643
289.8722 289.9625 289.96791020.78301020.84131901.84761901.8812
 --------------------------------------------------------------

          Ground-State Mulliken Net Atomic Charges

     Atom                 Charge (a.u.)
  ----------------------------------------
      1 C                     0.016825
      2 C                    -0.240504
      3 C                    -0.156192
      4 C                     0.055794
      5 C                    -0.279770
      6 C                    -0.303878
      7 Cl                    0.652544
      8 Cl                    0.543301
      9 Br                   -0.220030
     10 I                     0.102996
     11 Br                   -0.273456
     12 I                     0.102369
  ----------------------------------------
  Sum of atomic charges =     0.000000

 -----------------------------------------------------------------
                    Cartesian Multipole Moments
 -----------------------------------------------------------------
    Charge (ESU x 10^10)
                -0.0000
    Dipole Moment (Debye)
         X       0.5495      Y       0.0000      Z      -0.1355
       Tot       0.5659
    Quadrupole Moments (Debye-Ang)
        XX    -147.2942     XY       0.0000     YY    -153.9999
        XZ       1.1828     YZ      -0.0000     ZZ    -145.7110
    Octopole Moments (Debye-Ang^2)
       XXX    -722.3541    XXY       0.0000    XYY    -257.4119
       YYY       0.0000    XXZ     -74.3005    XYZ      -0.0000
       YYZ     -87.5831    XZZ    -236.5868    YZZ       0.0000
       ZZZ    -260.6951
    Hexadecapole Moments (Debye-Ang^3)
      XXXX   -5965.1272   XXXY       0.0000   XXYY   -1111.6080
      XYYY       0.0000   YYYY    -195.7771   XXXZ    -575.4878
      XXYZ      -0.0000   XYYZ    -226.0686   YYYZ       0.0000
      XXZZ   -1804.7912   XYZZ       0.0000   YYZZ    -916.5557
      XZZZ    -640.7138   YZZZ       0.0000   ZZZZ   -4859.7576
 -----------------------------------------------------------------
 Calculating analytic gradient of the SCF energy
 Gradient of SCF Energy
            1           2           3           4           5           6
    1  -0.0001185  -0.0000142   0.0000410   0.0000294  -0.0000131   0.0000075
    2  -0.0000000   0.0000000   0.0000000  -0.0000000   0.0000000  -0.0000000
    3  -0.0000780   0.0000727  -0.0000352   0.0000536  -0.0000706   0.0000373
            7           8           9          10          11          12
    1   0.0000599   0.0000208   0.0000775   0.0000380   0.0000188  -0.0001472
    2  -0.0000000  -0.0000000   0.0000000   0.0000000   0.0000000   0.0000000
    3   0.0000062   0.0000533   0.0000414  -0.0000406   0.0000105  -0.0000506
 Max gradient component =       1.472E-04
 RMS gradient           =       4.752E-05
 Gradient time:  CPU 87.60 s  wall 22.01 s
 Geometry Optimization Parameters
   NAtoms,    NIC,     NZ,  NCons,   NDum,   NFix, NCnnct, MaxDiis
       12      78      12       0       0       0       0       0

 Cartesian Hessian Update
 Hessian updated using BFGS update


** GEOMETRY OPTIMIZATION IN DELOCALIZED INTERNAL COORDINATES **
   Searching for a Minimum

   Optimization Cycle:   6

                       Coordinates (Angstroms)
     ATOM                X               Y               Z
      1  C         0.0017589902    0.0000000000   -0.0042086963
      2  C         0.0013750189    0.0000000000    1.3981286158
      3  C         1.2156759800    0.0000000000    2.0990503001
      4  C         2.4346564441    0.0000000000    1.4020259038
      5  C         2.4262506565    0.0000000000   -0.0041065132
      6  C         1.2121540949    0.0000000000   -0.7134013282
      7  Cl       -1.5219976118    0.0000000000   -0.8408749120
      8  Cl       -1.5119431049    0.0000000000    2.2533761531
      9  Br        1.1676189281    0.0000000000    4.0006059454
     10  I         4.2766220290    0.0000000000    2.4855237303
     11  Br        4.0732703177    0.0000000000   -0.9591072513
     12  I         1.1770930714    0.0000000000   -2.8421219476
   Point Group: c1    Number of degrees of freedom:    30


   Energy is -20136.420115797

 Hessian updated using BFGS update

 18 Hessian modes will be used to form the next step
  Hessian Eigenvalues:
     0.123933    0.129735    0.200586    0.202195    0.223084    0.246636
     0.249855    0.266216    0.302947    0.332415    0.368112    0.416188
     0.427016    0.449655    0.463439    0.493806    0.566131    0.601861

 Minimum search - taking simple RFO step
 Searching for Lamda that Minimizes Along All modes
 Value Taken    Lamda =   0.00000000
 Step Taken.  Stepsize is  0.000941

                             Maximum     Tolerance    Cnvgd?
         Gradient           0.000215      0.000300     YES
         Displacement       0.000523      0.001200     YES
         Energy change     -0.000000      0.000001     YES


                       Distance Matrix (Angstroms)
             C (  1)   C (  2)   C (  3)   C (  4)   C (  5)   C (  6)
   C (  2)  1.402337
   C (  3)  2.428434  1.402076
   C (  4)  2.810069  2.433285  1.404192
   C (  5)  2.424492  2.801122  2.426677  1.406158
   C (  6)  1.402858  2.434039  2.812454  2.443265  1.406104
   Cl(  7)  1.738345  2.708099  4.017215  4.548155  4.035944  2.737122
   Cl(  8)  2.718085  1.738269  2.731981  4.037381  4.539339  4.027713
   Br(  9)  4.171063  2.851844  1.902163  2.891021  4.197842  4.714218
   I ( 10)  4.947042  4.411368  3.085248  2.137008  3.101956  4.429908
   Br( 11)  4.181989  4.704986  4.185472  2.874022  1.903865  2.871647
   I ( 12)  3.071671  4.400232  4.941323  4.426540  3.100762  2.129009
             Cl(  7)   Cl(  8)   Br(  9)   I ( 10)   Br( 11)
   Cl(  8)  3.094267
   Br(  9)  5.538409  3.198885
   I ( 10)  6.684977  5.793218  3.458522
   Br( 11)  5.596517  6.443187  5.748179  3.450628
   I ( 12)  3.360071  5.761512  6.842734  6.163675  3.454502

 Final energy is   -20136.420115797377     


 ******************************
 **  OPTIMIZATION CONVERGED  **
 ******************************

                       Coordinates (Angstroms)
     ATOM                X               Y               Z
      1  C         0.0017589902    0.0000000000   -0.0042086963
      2  C         0.0013750189    0.0000000000    1.3981286158
      3  C         1.2156759800    0.0000000000    2.0990503001
      4  C         2.4346564441    0.0000000000    1.4020259038
      5  C         2.4262506565    0.0000000000   -0.0041065132
      6  C         1.2121540949    0.0000000000   -0.7134013282
      7  Cl       -1.5219976118    0.0000000000   -0.8408749120
      8  Cl       -1.5119431049    0.0000000000    2.2533761531
      9  Br        1.1676189281    0.0000000000    4.0006059454
     10  I         4.2766220290    0.0000000000    2.4855237303
     11  Br        4.0732703177    0.0000000000   -0.9591072513
     12  I         1.1770930714    0.0000000000   -2.8421219476

Z-matrix Print:
$molecule
0 1
I 
C  1 2.137008
C  2 1.404192 1 119.773393
C  3 1.402076 2 120.244172 1 -180.000000 0
C  4 1.402337 3 119.978816 2 -0.000000 0
C  5 1.402858 4 120.382506 3 -0.000000 0
C  6 1.406104 5 119.339020 4 -0.000000 0
Cl 4 1.738269 3 120.532654 2 -180.000000 0
Cl 5 1.738345 4 118.754676 3 -180.000000 0
Br 3 1.902163 2 121.209023 1 -0.000000 0
Br 7 1.903865 6 119.599151 5 -180.000000 0
I  6 2.129009 5 119.423215 4 -180.000000 0
$end


 --------------------------------------------------------------

                    Orbital Energies (a.u.)
 --------------------------------------------------------------

 Alpha MOs
 -- Occupied --
*****************-482.8575-482.8568-176.3207-176.3199-165.7246-165.7238
********-165.7221-165.7216-165.7213-101.5837-101.5830 -62.5104 -62.5097
-56.3311 -56.3304 -56.3270 -56.3266 -56.3263 -56.3259 -35.8172 -35.8164
-31.3107 -31.3099 -31.3044 -31.3038 -31.3036 -31.3030 -22.9611 -22.9603
-22.9597 -22.9593 -22.9589 -22.9585 -22.9549 -22.9549 -22.9541 -22.9541
-10.2891 -10.2877 -10.2837 -10.2829 -10.2732 -10.2728  -9.4985  -9.4978
 -8.7193  -8.7186  -7.2635  -7.2628  -7.2534  -7.2527  -7.2524  -7.2516
 -6.5516  -6.5508  -6.5377  -6.5371  -6.5366  -6.5361  -6.3665  -6.3657
 -4.7796  -4.7789  -4.7642  -4.7634  -4.7631  -4.7624  -2.6623  -2.6615
 -2.6586  -2.6580  -2.6578  -2.6572  -2.6467  -2.6467  -2.6462  -2.6461
 -2.0453  -2.0444  -2.0407  -2.0400  -2.0399  -2.0392  -2.0266  -2.0264
 -2.0258  -2.0256  -0.9606  -0.8994  -0.8957  -0.8496  -0.8159  -0.7816
 -0.7544  -0.6841  -0.6818  -0.6232  -0.6100  -0.5545  -0.5185  -0.4767
 -0.4668  -0.4535  -0.4377  -0.4021  -0.3981  -0.3906  -0.3884  -0.3612
 -0.3501  -0.3457  -0.3376  -0.3225  -0.3135  -0.3121  -0.2935  -0.2808
 -0.2658  -0.2622  -0.2569
 -- Virtual --
 -0.1062  -0.0712  -0.0689  -0.0595  -0.0357  -0.0195  -0.0043   0.0047
  0.0176   0.0264   0.0296   0.0413   0.0461   0.0570   0.0595   0.0650
  0.0670   0.0691   0.0710   0.0772   0.0800   0.0943   0.0971   0.1033
  0.1042   0.1076   0.1171   0.1180   0.1305   0.1424   0.1509   0.1563
  0.1582   0.1612   0.1654   0.1762   0.1812   0.1834   0.1950   0.1966
  0.2019   0.2093   0.2132   0.2185   0.2245   0.2285   0.2453   0.2462
  0.2484   0.2580   0.2642   0.2781   0.2869   0.2876   0.3021   0.3214
  0.3657   0.3686   0.3721   0.3813   0.3884   0.3920   0.4019   0.4142
  0.4191   0.4197   0.4291   0.4383   0.4414   0.4471   0.4497   0.4567
  0.4737   0.4789   0.4800   0.4831   0.5009   0.5040   0.5113   0.5133
  0.5191   0.5239   0.5447   0.5470   0.5519   0.5561   0.5642   0.5842
  0.5894   0.5919   0.6035   0.6110   0.6274   0.6291   0.6598   0.6876
  0.6925   0.7042   0.7170   0.7350   0.7574   0.7601   0.7728   0.7831
  0.7901   0.8150   0.8200   0.8265   0.8376   0.8413   0.8441   0.8501
  0.8558   0.8802   0.9013   0.9279   0.9297   0.9409   0.9409   0.9688
  0.9699   1.0016   1.0283   1.0614   1.0826   1.1010   1.1363   1.1568
  1.1773   1.1883   1.2173   1.2381   1.2605   1.2607   1.2734   1.3397
  1.3561   1.3675   1.4092   1.4117   1.4315   1.4642   1.4660   1.4690
  1.4797   1.5467   1.5818   1.6207   1.7226   1.7285   1.7501   1.7647
  1.8140   1.8222   1.8420   1.8430   1.9059   2.0037   2.0238   2.0298
  2.0499   2.1120   2.1232   2.1775   2.2016   2.2168   2.2280   2.2491
  2.2702   2.2774   2.2916   2.3013   2.3287   2.4114   2.4318   2.4746
  2.5308   2.5728   2.5956   2.7093   2.7191   2.8149   2.8207   2.8284
  2.9311   2.9663   3.0369   3.0561   3.0653   3.1662   3.1944   3.3931
  3.4302   3.6315   3.8169   3.8267   3.9477   3.9615   3.9863   3.9888
  3.9916   4.0036   4.0129   4.0250   4.0498   4.0618   4.0647   4.1032
  4.1103   4.1556   4.2339   4.2608   4.2689   4.2838   4.3969   4.4044
  4.4685   4.5467   4.7913   6.0130   6.0318   6.1038   6.1176   6.1325
  6.1665   6.7210   6.7681   7.5465   7.5590   7.6648   7.6745   7.7381
  7.7458   9.7299   9.8025  23.1773  23.7517  23.7625  23.9082  23.9170
 23.9901  25.7747  25.8571  26.1120  26.1503  26.5052  26.7714  27.8925
 27.9325  28.3495  28.3641  28.4058  28.4176  28.4283  28.4357  28.5241
 28.5282  28.5465  28.5499  28.5563  28.5570  28.6158  28.6192  28.7213
 28.7265  47.9737  48.0194 127.8889 127.9000 127.9430 127.9519 127.9624
127.9762 151.6834 151.7158 215.7176 215.8014 289.7428 289.7556 289.8643
289.8722 289.9625 289.96791020.78301020.84131901.84761901.8812
 --------------------------------------------------------------

          Ground-State Mulliken Net Atomic Charges

     Atom                 Charge (a.u.)
  ----------------------------------------
      1 C                     0.016825
      2 C                    -0.240504
      3 C                    -0.156192
      4 C                     0.055794
      5 C                    -0.279770
      6 C                    -0.303878
      7 Cl                    0.652544
      8 Cl                    0.543301
      9 Br                   -0.220030
     10 I                     0.102996
     11 Br                   -0.273456
     12 I                     0.102369
  ----------------------------------------
  Sum of atomic charges =     0.000000

 -----------------------------------------------------------------
                    Cartesian Multipole Moments
 -----------------------------------------------------------------
    Charge (ESU x 10^10)
                -0.0000
    Dipole Moment (Debye)
         X       0.5495      Y       0.0000      Z      -0.1355
       Tot       0.5659
    Quadrupole Moments (Debye-Ang)
        XX    -147.2942     XY       0.0000     YY    -153.9999
        XZ       1.1828     YZ      -0.0000     ZZ    -145.7110
    Octopole Moments (Debye-Ang^2)
       XXX    -722.3541    XXY       0.0000    XYY    -257.4119
       YYY       0.0000    XXZ     -74.3005    XYZ      -0.0000
       YYZ     -87.5831    XZZ    -236.5868    YZZ       0.0000
       ZZZ    -260.6951
    Hexadecapole Moments (Debye-Ang^3)
      XXXX   -5965.1272   XXXY       0.0000   XXYY   -1111.6080
      XYYY       0.0000   YYYY    -195.7771   XXXZ    -575.4878
      XXYZ      -0.0000   XYYZ    -226.0686   YYYZ       0.0000
      XXZZ   -1804.7912   XYZZ       0.0000   YYZZ    -916.5557
      XZZZ    -640.7138   YZZZ       0.0000   ZZZZ   -4859.7576
 -----------------------------------------------------------------
Archival summary:
1\1\garfield\OPT\ProcedureUnspecified\BasisUnspecified\2r2l26\taweetha\SunDec101:40:592019SunDec101:40:592019\0\\#,OPT,ProcedureUnspecified,BasisUnspecified,\\0,1\I\C,1,2.13701\C,2,1.40419,1,119.773\C,3,1.40208,2,120.244,1,-180,0\C,4,1.40234,3,119.979,2,-0,0\C,5,1.40286,4,120.383,3,-0,0\C,6,1.4061,5,119.339,4,-0,0\Cl,4,1.73827,3,120.533,2,-180,0\Cl,5,1.73835,4,118.755,3,-180,0\Br,3,1.90216,2,121.209,1,-0,0\Br,7,1.90386,6,119.599,5,-180,0\I,6,2.12901,5,119.423,4,-180,0\\\@

 Total job time:  465.13s(wall), 1773.26s(cpu) 
 Sun Dec  1 01:40:59 2019

        *************************************************************
        *                                                           *
        *  Thank you very much for using Q-Chem.  Have a nice day.  *
        *                                                           *
        *************************************************************


 
User input: 2 of 2 
 
                  Welcome to Q-Chem
     A Quantum Leap Into The Future Of Chemistry


 Q-Chem 5.2 (devel), Q-Chem, Inc., Pleasanton, CA (2019)

 Yihan Shao,  Zhengting Gan,  E. Epifanovsky,  A. T. B. Gilbert,  M. Wormit,  
 J. Kussmann,  A. W. Lange,  A. Behn,  Jia Deng,  Xintian Feng,  D. Ghosh,  
 M. Goldey,  P. R. Horn,  L. D. Jacobson,  I. Kaliman,  T. Kus,  A. Landau,  
 Jie Liu,  E. I. Proynov,  R. M. Richard,  R. P. Steele,  E. J. Sundstrom,  
 H. L. Woodcock III,  P. M. Zimmerman,  D. Zuev,  B. Albrecht,  E. Alguire,  
 S. A. Baeppler,  D. Barton,  Z. Benda,  Y. A. Bernard,  E. J. Berquist,  
 K. B. Bravaya,  H. Burton,  D. Casanova,  Chun-Min Chang,  Yunqing Chen,  
 A. Chien,  K. D. Closser,  M. P. Coons,  S. Coriani,  S. Dasgupta,  
 A. L. Dempwolff,  M. Diedenhofen,  Hainam Do,  R. G. Edgar,  Po-Tung Fang,  
 S. Faraji,  S. Fatehi,  Qingguo Feng,  K. D. Fenk,  J. Fosso-Tande,  
 J. Gayvert,  Qinghui Ge,  A. Ghysels,  G. Gidofalvi,  J. Gomes,  
 J. Gonthier,  A. Gunina,  D. Hait,  M. W. D. Hanson-Heine,  
 P. H. P. Harbach,  A. W. Hauser,  M. F. Herbst,  J. E. Herr,  
 E. G. Hohenstein,  Z. C. Holden,  Kerwin Hui,  B. C. Huynh,  T.-C. Jagau,  
 Hyunjun Ji,  B. Kaduk,  K. Khistyaev,  Jaehoon Kim,  P. Klunzinger,  K. Koh,  
 D. Kosenkov,  L. Koulias,  T. Kowalczyk,  C. M. Krauter,  A. Kunitsa,  
 Ka Un Lao,  A. Laurent,  K. V. Lawler,  Joonho Lee,  D. Lefrancois,  
 S. Lehtola,  D. S. Levine,  Yi-Pei Li,  You-Sheng Lin,  Fenglai Liu,  
 E. Livshits,  A. Luenser,  P. Manohar,  E. Mansoor,  S. F. Manzer,  
 Shan-Ping Mao,  Yuezhi Mao,  N. Mardirossian,  A. V. Marenich,  
 T. Markovich,  L. A. Martinez-Martinez,  S. A. Maurer,  N. J. Mayhall,  
 S. C. McKenzie,  J.-M. Mewes,  P. Morgante,  A. F. Morrison,  
 J. W. Mullinax,  K. Nanda,  T. S. Nguyen-Beck,  R. Olivares-Amaya,  
 J. A. Parkhill,  Zheng Pei,  T. M. Perrine,  F. Plasser,  P. Pokhilko,  
 S. Prager,  A. Prociuk,  E. Ramos,  D. R. Rehn,  F. Rob,  M. Scheurer,  
 M. Schneider,  N. Sergueev,  S. M. Sharada,  S. Sharma,  D. W. Small,  
 T. Stauch,  T. Stein,  Yu-Chuan Su,  A. J. W. Thom,  A. Tkatchenko,  
 T. Tsuchimochi,  N. M. Tubman,  L. Vogt,  M. L. Vidal,  O. Vydrov,  
 M. A. Watson,  J. Wenzel,  M. de Wergifosse,  T. A. Wesolowski,  A. White,  
 J. Witte,  A. Yamada,  Jun Yang,  K. Yao,  S. Yeganeh,  S. R. Yost,  
 Zhi-Qiang You,  A. Zech,  Igor Ying Zhang,  Xing Zhang,  Yan Zhao,  
 Ying Zhu,  B. R. Brooks,  G. K. L. Chan,  C. J. Cramer,  M. S. Gordon,  
 W. J. Hehre,  A. Klamt,  M. W. Schmidt,  C. D. Sherrill,  D. G. Truhlar,  
 A. Aspuru-Guzik,  R. Baer,  A. T. Bell,  N. A. Besley,  Jeng-Da Chai,  
 A. E. DePrince, III,  R. A. DiStasio Jr.,  A. Dreuw,  B. D. Dunietz,  
 T. R. Furlani,  Chao-Ping Hsu,  Yousung Jung,  Jing Kong,  D. S. Lambrecht,  
 WanZhen Liang,  C. Ochsenfeld,  V. A. Rassolov,  L. V. Slipchenko,  
 J. E. Subotnik,  T. Van Voorhis,  J. M. Herbert,  A. I. Krylov,  
 P. M. W. Gill,  M. Head-Gordon

 Contributors to earlier versions of Q-Chem not listed above: 
 R. D. Adamson,  B. Austin,  J. Baker,  G. J. O. Beran,  K. Brandhorst,  
 S. T. Brown,  E. F. C. Byrd,  A. K. Chakraborty,  C.-L. Cheng,  
 Siu Hung Chien,  D. M. Chipman,  D. L. Crittenden,  H. Dachsel,  
 R. J. Doerksen,  A. D. Dutoi,  L. Fusti-Molnar,  W. A. Goddard III,  
 A. Golubeva-Zadorozhnaya,  S. R. Gwaltney,  G. Hawkins,  A. Heyden,  
 S. Hirata,  G. Kedziora,  F. J. Keil,  C. Kelley,  Jihan Kim,  R. A. King,  
 R. Z. Khaliullin,  P. P. Korambath,  W. Kurlancheek,  A. M. Lee,  M. S. Lee,  
 S. V. Levchenko,  Ching Yeh Lin,  D. Liotard,  R. C. Lochan,  I. Lotan,  
 P. E. Maslen,  N. Nair,  D. P. O'Neill,  D. Neuhauser,  E. Neuscamman,  
 C. M. Oana,  R. Olson,  B. Peters,  R. Peverati,  P. A. Pieniazek,  
 Y. M. Rhee,  J. Ritchie,  M. A. Rohrdanz,  E. Rosta,  N. J. Russ,  
 H. F. Schaefer III,  N. E. Schultz,  N. Shenvi,  A. C. Simmonett,  A. Sodt,  
 D. Stuck,  K. S. Thanthiriwatte,  V. Vanovschi,  Tao Wang,  A. Warshel,  
 C. F. Williams,  Q. Wu,  X. Xu,  W. Zhang

 Please cite Q-Chem as follows:
 Y. Shao et al., Mol. Phys. 113, 184-215 (2015)
 DOI: 10.1080/00268976.2014.952696

 Q-Chem 5.2.1 for Intel X86 EM64T Linux

 Parts of Q-Chem use Armadillo 8.300.2 (Tropical Shenanigans).
 http://arma.sourceforge.net/

 Q-Chem begins on Sun Dec  1 01:40:59 2019  

Host: 
0

     Scratch files written to /scratch/taweetham/qchem2130//
NAlpha2: 246
NElect   246
Mult     1
The previous job contains 0 fragments, simply inherited here

Checking the input file for inconsistencies... 	...done.

--------------------------------------------------------------
User input:
--------------------------------------------------------------

$MOLECULE
READ
$END

$REM
   JOB_TYPE 	FREQUENCY
   BASIS 	6-311++G**
   METHOD	B3LYP	
$END


--------------------------------------------------------------
 ----------------------------------------------------------------
             Standard Nuclear Orientation (Angstroms)
    I     Atom           X                Y                Z
 ----------------------------------------------------------------
    1      C       1.0695052058    -1.6523821898    -0.0000000000
    2      C      -0.2757019107    -2.0485739338     0.0000000000
    3      C      -1.2908710209    -1.0814908406     0.0000000000
    4      C      -0.9662581457     0.2846653958     0.0000000000
    5      C       0.3850707544     0.6734959955    -0.0000000000
    6      C       1.4082148335    -0.2910276118    -0.0000000000
    7      Cl      2.3022460789    -2.8780226258    -0.0000000000
    8      Cl     -0.6690245846    -3.7417595019     0.0000000000
    9      Br     -3.1015410712    -1.6643264276     0.0000000000
   10      I      -2.5256115562     1.7459051766     0.0000000000
   11      Br      0.8363519031     2.5231028453    -0.0000000000
   12      I       3.4602737672     0.2761891755    -0.0000000000
 ----------------------------------------------------------------
 Molecular Point Group                 Cs    NOp =  2
 Largest Abelian Subgroup              Cs    NOp =  2
 Nuclear Repulsion Energy =        3426.52791858 hartrees
 There are      123 alpha and      123 beta electrons
 Requested basis set is 6-311++G(d,p)
 There are 148 shells and 412 basis functions

 Total QAlloc Memory Limit   2000 MB
 Mega-Array Size       188 MB
 MEM_STATIC part       192 MB

                       Distance Matrix (Angstroms)
             C (  1)   C (  2)   C (  3)   C (  4)   C (  5)   C (  6)
   C (  2)  1.402337
   C (  3)  2.428434  1.402076
   C (  4)  2.810069  2.433285  1.404192
   C (  5)  2.424492  2.801122  2.426677  1.406158
   C (  6)  1.402858  2.434039  2.812454  2.443265  1.406104
   Cl(  7)  1.738345  2.708099  4.017215  4.548155  4.035944  2.737122
   Cl(  8)  2.718085  1.738269  2.731981  4.037381  4.539339  4.027713
   Br(  9)  4.171063  2.851844  1.902163  2.891021  4.197842  4.714218
   I ( 10)  4.947042  4.411368  3.085248  2.137008  3.101956  4.429908
   Br( 11)  4.181989  4.704986  4.185472  2.874022  1.903865  2.871647
   I ( 12)  3.071671  4.400232  4.941323  4.426540  3.100762  2.129009
             Cl(  7)   Cl(  8)   Br(  9)   I ( 10)   Br( 11)
   Cl(  8)  3.094267
   Br(  9)  5.538409  3.198885
   I ( 10)  6.684977  5.793218  3.458522
   Br( 11)  5.596517  6.443187  5.748179  3.450628
   I ( 12)  3.360071  5.761512  6.842734  6.163675  3.454502

 A cutoff of  1.0D-11 yielded   6726 shell pairs
 There are     58519 function pairs (     64888 Cartesian)
 Smallest overlap matrix eigenvalue = 4.77E-07

 Q-Chem warning in module stvman/mkSTV.C, line 318:

 Overlap eigenvalue is smaller than square root of threshold
 Use THRESH >= 12 to get rid of this warning

 Linear dependence detected in AO basis
 Tighter screening thresholds may be required for diffuse basis sets
 Use S2THRESH > 14 and THRESH = 14 in case of SCF convergence issues
 Number of orthogonalized atomic orbitals = 410
 Maximum deviation from orthogonality = 2.156E-10
 Guess from superposition of atomic densities
 Warning:  Energy on first SCF cycle will be non-variational
 SAD guess density has 246.000000 electrons

 -----------------------------------------------------------------------
  General SCF calculation program by
  Eric Jon Sundstrom, Paul Horn, Yuezhi Mao, Dmitri Zuev, Alec White,
  David Stuck, Shaama M.S., Shane Yost, Joonho Lee, David Small,
  Daniel Levine, Susi Lehtola, Hugh Burton, Evgeny Epifanovsky,
  Bang C. Huynh
 -----------------------------------------------------------------------
 Exchange:     0.2000 Hartree-Fock + 0.0800 Slater + 0.7200 B88
 Correlation:  0.1900 VWN1RPA + 0.8100 LYP
 Using SG-1 standard quadrature grid
 using 4 threads for integral computing
 -------------------------------------------------------
 OpenMP Integral computing Module                
 Release: version 2.0, May 2017, Q-Chem Inc. Pleasanton 
 -------------------------------------------------------
 A restricted SCF calculation will be
 performed using DIIS
 SCF converges when DIIS error is below 1.0e-08
 ---------------------------------------
  Cycle       Energy         DIIS error
 ---------------------------------------
    1  -20138.7312015357      2.79e-02  
    2  -20136.3785534248      1.78e-03  
    3  -20136.3211479798      2.35e-03  
    4  -20136.4018484319      8.42e-04  
    5  -20136.4187467879      1.44e-04  
    6  -20136.4189603803      8.89e-05  
    7  -20136.4191292566      2.21e-05  
    8  -20136.4191383859      5.31e-06  
    9  -20136.4191388663      1.97e-06  
   10  -20136.4191389317      6.40e-07  
   11  -20136.4191389381      2.86e-07  
   12  -20136.4191389396      1.01e-07  
   13  -20136.4191389401      2.64e-08  
   14  -20136.4191389430      5.70e-09  Convergence criterion met
 ---------------------------------------
 SCF time:   CPU 277.49s  wall 73.00s 
 SCF   energy in the final basis set =   -20136.4191389430
 Total energy in the final basis set =   -20136.4191389430

 --------------------------------------------------------------
             Orbital Energies (a.u.) and Symmetries
 --------------------------------------------------------------

 Alpha MOs, Restricted
 -- Occupied --                  
*******-1165.89 -482.86 -482.86 -176.32 -176.32 -165.72 -165.72
  1 A'    2 A'    3 A'    4 A'    5 A'    6 A'    7 A'    8 A'                 
-165.72 -165.72 -165.72 -165.72 -101.58 -101.58  -62.51  -62.51
  1 A"    9 A'    2 A"   10 A'   11 A'   12 A'   13 A'   14 A'                 
-56.331 -56.330 -56.327 -56.327 -56.326 -56.326 -35.817 -35.816
 15 A'   16 A'    3 A"   17 A'    4 A"   18 A'   19 A'   20 A'                 
-31.311 -31.310 -31.304 -31.304 -31.304 -31.303 -22.961 -22.960
 21 A'   22 A'    5 A"   23 A'    6 A"   24 A'   25 A'   26 A'                 
-22.960 -22.959 -22.959 -22.959 -22.955 -22.955 -22.954 -22.954
  7 A"   27 A'    8 A"   28 A'   29 A'    9 A"   30 A'   10 A"                 
-10.289 -10.288 -10.284 -10.283 -10.273 -10.273  -9.498  -9.498
 31 A'   32 A'   33 A'   34 A'   35 A'   36 A'   37 A'   38 A'                 
 -8.719  -8.719  -7.264  -7.263  -7.253  -7.253  -7.252  -7.252
 39 A'   40 A'   41 A'   42 A'   11 A"   12 A"   43 A'   44 A'                 
 -6.552  -6.551  -6.538  -6.537  -6.537  -6.536  -6.366  -6.366
 45 A'   46 A'   13 A"   14 A"   47 A'   48 A'   49 A'   50 A'                 
 -4.780  -4.779  -4.764  -4.763  -4.763  -4.762  -2.662  -2.662
 51 A'   52 A'   15 A"   16 A"   53 A'   54 A'   55 A'   56 A'                 
 -2.658  -2.658  -2.658  -2.657  -2.647  -2.647  -2.646  -2.646
 17 A"   18 A"   57 A'   58 A'   19 A"   59 A'   60 A'   20 A"                 
 -2.045  -2.045  -2.041  -2.040  -2.040  -2.039  -2.026  -2.026
 61 A'   62 A'   21 A"   63 A'   22 A"   64 A'   23 A"   65 A'                 
 -2.026  -2.026  -0.961  -0.899  -0.896  -0.850  -0.816  -0.782
 24 A"   66 A'   67 A'   68 A'   69 A'   70 A'   71 A'   72 A'                 
 -0.754  -0.684  -0.682  -0.623  -0.610  -0.554  -0.518  -0.477
 73 A'   74 A'   75 A'   76 A'   77 A'   78 A'   79 A'   80 A'                 
 -0.467  -0.453  -0.438  -0.402  -0.398  -0.391  -0.388  -0.361
 25 A"   81 A'   82 A'   83 A'   26 A"   27 A"   84 A'   85 A'                 
 -0.350  -0.346  -0.338  -0.322  -0.314  -0.312  -0.294  -0.281
 28 A"   86 A'   87 A'   29 A"   88 A'   30 A"   31 A"   89 A'                 
 -0.266  -0.262  -0.257
 32 A"   33 A"   90 A'                                                         
 -- Virtual --                   
 -0.106  -0.071  -0.069  -0.059  -0.036  -0.020  -0.004   0.005
 91 A'   34 A"   35 A"   92 A'   93 A'   94 A'   95 A'   96 A'                 
  0.018   0.026   0.030   0.041   0.046   0.057   0.060   0.065
 97 A'   98 A'   99 A'   36 A"  100 A'   37 A"  101 A'  102 A'                 
  0.067   0.069   0.071   0.077   0.080   0.094   0.097   0.103
 38 A"  103 A'   39 A"  104 A'  105 A'   40 A"  106 A'   41 A"                 
  0.104   0.107   0.117   0.118   0.131   0.142   0.151   0.156
107 A'  108 A'   42 A"  109 A'  110 A'   43 A"  111 A'   44 A"                 
  0.158   0.161   0.166   0.176   0.181   0.183   0.195   0.197
112 A'  113 A'   45 A"  114 A'  115 A'  116 A'  117 A'  118 A'                 
  0.202   0.209   0.213   0.219   0.224   0.229   0.246   0.246
119 A'   46 A"  120 A'  121 A'  122 A'  123 A'  124 A'  125 A'                 
  0.248   0.258   0.264   0.278   0.287   0.288   0.302   0.322
 47 A"  126 A'  127 A'  128 A'  129 A'   48 A"  130 A'  131 A'                 
  0.366   0.369   0.372   0.382   0.388   0.392   0.402   0.414
132 A'  133 A'   49 A"  134 A'   50 A"  135 A'   51 A"  136 A'                 
  0.419   0.420   0.429   0.438   0.441   0.447   0.450   0.457
137 A'   52 A"  138 A'   53 A"  139 A'  140 A'   54 A"   55 A"                 
  0.474   0.479   0.480   0.483   0.501   0.504   0.512   0.513
141 A'  142 A'   56 A"  143 A'  144 A'  145 A'  146 A'   57 A"                 
  0.519   0.524   0.545   0.547   0.552   0.556   0.564   0.584
147 A'   58 A"  148 A'   59 A"   60 A"   61 A"  149 A'   62 A"                 
  0.589   0.592   0.604   0.611   0.627   0.629   0.660   0.688
150 A'  151 A'   63 A"  152 A'   64 A"  153 A'  154 A'   65 A"                 
  0.692   0.704   0.717   0.735   0.757   0.760   0.773   0.783
155 A'  156 A'  157 A'  158 A'  159 A'   66 A"  160 A'   67 A"                 
  0.790   0.815   0.820   0.827   0.837   0.841   0.844   0.850
161 A'  162 A'  163 A'  164 A'  165 A'   68 A"   69 A"  166 A'                 
  0.856   0.880   0.901   0.928   0.930   0.941   0.941   0.969
167 A'  168 A'  169 A'  170 A'  171 A'  172 A'   70 A"  173 A'                 
  0.970   1.002   1.028   1.061   1.083   1.101   1.136   1.157
 71 A"  174 A'  175 A'  176 A'  177 A'  178 A'   72 A"  179 A'                 
  1.177   1.188   1.217   1.238   1.261   1.261   1.273   1.340
 73 A"  180 A'  181 A'   74 A"  182 A'   75 A"   76 A"  183 A'                 
  1.356   1.368   1.409   1.412   1.431   1.464   1.466   1.468
 77 A"   78 A"  184 A'  185 A'  186 A'  187 A'  188 A'  189 A'                 
  1.480   1.547   1.582   1.621   1.723   1.729   1.750   1.765
190 A'  191 A'  192 A'  193 A'   79 A"   80 A"  194 A'  195 A'                 
  1.814   1.822   1.842   1.843   1.906   2.004   2.024   2.030
196 A'  197 A'   81 A"   82 A"   83 A"   84 A"   85 A"  198 A'                 
  2.050   2.112   2.123   2.177   2.202   2.217   2.228   2.249
199 A'  200 A'  201 A'  202 A'  203 A'  204 A'   86 A"   87 A"                 
  2.270   2.277   2.292   2.301   2.329   2.411   2.432   2.475
205 A'   88 A"  206 A'  207 A'  208 A'  209 A'  210 A'  211 A'                 
  2.531   2.573   2.596   2.709   2.719   2.815   2.821   2.828
212 A'   89 A"  213 A'   90 A"   91 A"  214 A'   92 A"   93 A"                 
  2.931   2.966   3.037   3.056   3.065   3.166   3.194   3.393
215 A'  216 A'   94 A"  217 A'  218 A'  219 A'  220 A'  221 A'                 
  3.430   3.632   3.817   3.827   3.948   3.962   3.986   3.989
222 A'  223 A'  224 A'  225 A'   95 A"   96 A"  226 A'   97 A"                 
  3.992   4.003   4.013   4.025   4.050   4.062   4.064   4.103
 98 A"   99 A"  100 A"  227 A'  228 A'  229 A'  101 A"  102 A"                 
  4.110   4.155   4.234   4.261   4.269   4.284   4.397   4.405
230 A'  231 A'  232 A'  233 A'  234 A'  235 A'  236 A'  237 A'                 
  4.468   4.547   4.791   6.012   6.031   6.103   6.117   6.132
238 A'  239 A'  240 A'  103 A"  104 A"  241 A'  242 A'  243 A'                 
  6.167   6.721   6.768   7.546   7.559   7.664   7.675   7.738
244 A'  245 A'  246 A'  105 A"  106 A"  247 A'  248 A'  249 A'                 
  7.746   9.730   9.803  23.177  23.752  23.763  23.908  23.917
250 A'  251 A'  252 A'  253 A'  254 A'  255 A'  256 A'  257 A'                 
 23.990  25.775  25.858  26.112  26.150  26.506  26.772  27.892
258 A'  107 A"  108 A"  259 A'  260 A'  261 A'  262 A'  263 A'                 
 27.933  28.349  28.364  28.406  28.418  28.428  28.436  28.524
264 A'  109 A"  110 A"  265 A'  266 A'  267 A'  268 A'  111 A"                 
 28.528  28.546  28.550  28.556  28.557  28.616  28.619  28.721
112 A"  269 A'  113 A"  270 A'  114 A"  271 A'  272 A'  273 A'                 
 28.726  47.974  48.019 127.889 127.900 127.943 127.952 127.962
274 A'  275 A'  276 A'  115 A"  116 A"  277 A'  278 A'  279 A'                 
127.976 151.683 151.716 215.718 215.801 289.743 289.756 289.864
280 A'  281 A'  282 A'  283 A'  284 A'  117 A"  118 A"  285 A'                 
289.872 289.962 289.9681020.7831020.8411901.8471901.881
286 A'  287 A'  288 A'  289 A'  290 A'  291 A'  292 A'                         

 Beta MOs, Restricted
 -- Occupied --                  
*******-1165.89 -482.86 -482.86 -176.32 -176.32 -165.72 -165.72
  1 A'    2 A'    3 A'    4 A'    5 A'    6 A'    7 A'    8 A'                 
-165.72 -165.72 -165.72 -165.72 -101.58 -101.58  -62.51  -62.51
  1 A"    9 A'    2 A"   10 A'   11 A'   12 A'   13 A'   14 A'                 
-56.331 -56.330 -56.327 -56.327 -56.326 -56.326 -35.817 -35.816
 15 A'   16 A'    3 A"   17 A'    4 A"   18 A'   19 A'   20 A'                 
-31.311 -31.310 -31.304 -31.304 -31.304 -31.303 -22.961 -22.960
 21 A'   22 A'    5 A"   23 A'    6 A"   24 A'   25 A'   26 A'                 
-22.960 -22.959 -22.959 -22.959 -22.955 -22.955 -22.954 -22.954
  7 A"   27 A'    8 A"   28 A'   29 A'    9 A"   30 A'   10 A"                 
-10.289 -10.288 -10.284 -10.283 -10.273 -10.273  -9.498  -9.498
 31 A'   32 A'   33 A'   34 A'   35 A'   36 A'   37 A'   38 A'                 
 -8.719  -8.719  -7.264  -7.263  -7.253  -7.253  -7.252  -7.252
 39 A'   40 A'   41 A'   42 A'   11 A"   12 A"   43 A'   44 A'                 
 -6.552  -6.551  -6.538  -6.537  -6.537  -6.536  -6.366  -6.366
 45 A'   46 A'   13 A"   14 A"   47 A'   48 A'   49 A'   50 A'                 
 -4.780  -4.779  -4.764  -4.763  -4.763  -4.762  -2.662  -2.662
 51 A'   52 A'   15 A"   16 A"   53 A'   54 A'   55 A'   56 A'                 
 -2.658  -2.658  -2.658  -2.657  -2.647  -2.647  -2.646  -2.646
 17 A"   18 A"   57 A'   58 A'   19 A"   59 A'   60 A'   20 A"                 
 -2.045  -2.045  -2.041  -2.040  -2.040  -2.039  -2.026  -2.026
 61 A'   62 A'   21 A"   63 A'   22 A"   64 A'   23 A"   65 A'                 
 -2.026  -2.026  -0.961  -0.899  -0.896  -0.850  -0.816  -0.782
 24 A"   66 A'   67 A'   68 A'   69 A'   70 A'   71 A'   72 A'                 
 -0.754  -0.684  -0.682  -0.623  -0.610  -0.554  -0.518  -0.477
 73 A'   74 A'   75 A'   76 A'   77 A'   78 A'   79 A'   80 A'                 
 -0.467  -0.453  -0.438  -0.402  -0.398  -0.391  -0.388  -0.361
 25 A"   81 A'   82 A'   83 A'   26 A"   27 A"   84 A'   85 A'                 
 -0.350  -0.346  -0.338  -0.322  -0.314  -0.312  -0.294  -0.281
 28 A"   86 A'   87 A'   29 A"   88 A'   30 A"   31 A"   89 A'                 
 -0.266  -0.262  -0.257
 32 A"   33 A"   90 A'                                                         
 -- Virtual --                   
 -0.106  -0.071  -0.069  -0.059  -0.036  -0.020  -0.004   0.005
 91 A'   34 A"   35 A"   92 A'   93 A'   94 A'   95 A'   96 A'                 
  0.018   0.026   0.030   0.041   0.046   0.057   0.060   0.065
 97 A'   98 A'   99 A'   36 A"  100 A'   37 A"  101 A'  102 A'                 
  0.067   0.069   0.071   0.077   0.080   0.094   0.097   0.103
 38 A"  103 A'   39 A"  104 A'  105 A'   40 A"  106 A'   41 A"                 
  0.104   0.107   0.117   0.118   0.131   0.142   0.151   0.156
107 A'  108 A'   42 A"  109 A'  110 A'   43 A"  111 A'   44 A"                 
  0.158   0.161   0.166   0.176   0.181   0.183   0.195   0.197
112 A'  113 A'   45 A"  114 A'  115 A'  116 A'  117 A'  118 A'                 
  0.202   0.209   0.213   0.219   0.224   0.229   0.246   0.246
119 A'   46 A"  120 A'  121 A'  122 A'  123 A'  124 A'  125 A'                 
  0.248   0.258   0.264   0.278   0.287   0.288   0.302   0.322
 47 A"  126 A'  127 A'  128 A'  129 A'   48 A"  130 A'  131 A'                 
  0.366   0.369   0.372   0.382   0.388   0.392   0.402   0.414
132 A'  133 A'   49 A"  134 A'   50 A"  135 A'   51 A"  136 A'                 
  0.419   0.420   0.429   0.438   0.441   0.447   0.450   0.457
137 A'   52 A"  138 A'   53 A"  139 A'  140 A'   54 A"   55 A"                 
  0.474   0.479   0.480   0.483   0.501   0.504   0.512   0.513
141 A'  142 A'   56 A"  143 A'  144 A'  145 A'  146 A'   57 A"                 
  0.519   0.524   0.545   0.547   0.552   0.556   0.564   0.584
147 A'   58 A"  148 A'   59 A"   60 A"   61 A"  149 A'   62 A"                 
  0.589   0.592   0.604   0.611   0.627   0.629   0.660   0.688
150 A'  151 A'   63 A"  152 A'   64 A"  153 A'  154 A'   65 A"                 
  0.692   0.704   0.717   0.735   0.757   0.760   0.773   0.783
155 A'  156 A'  157 A'  158 A'  159 A'   66 A"  160 A'   67 A"                 
  0.790   0.815   0.820   0.827   0.837   0.841   0.844   0.850
161 A'  162 A'  163 A'  164 A'  165 A'   68 A"   69 A"  166 A'                 
  0.856   0.880   0.901   0.928   0.930   0.941   0.941   0.969
167 A'  168 A'  169 A'  170 A'  171 A'  172 A'   70 A"  173 A'                 
  0.970   1.002   1.028   1.061   1.083   1.101   1.136   1.157
 71 A"  174 A'  175 A'  176 A'  177 A'  178 A'   72 A"  179 A'                 
  1.177   1.188   1.217   1.238   1.261   1.261   1.273   1.340
 73 A"  180 A'  181 A'   74 A"  182 A'   75 A"   76 A"  183 A'                 
  1.356   1.368   1.409   1.412   1.431   1.464   1.466   1.468
 77 A"   78 A"  184 A'  185 A'  186 A'  187 A'  188 A'  189 A'                 
  1.480   1.547   1.582   1.621   1.723   1.729   1.750   1.765
190 A'  191 A'  192 A'  193 A'   79 A"   80 A"  194 A'  195 A'                 
  1.814   1.822   1.842   1.843   1.906   2.004   2.024   2.030
196 A'  197 A'   81 A"   82 A"   83 A"   84 A"   85 A"  198 A'                 
  2.050   2.112   2.123   2.177   2.202   2.217   2.228   2.249
199 A'  200 A'  201 A'  202 A'  203 A'  204 A'   86 A"   87 A"                 
  2.270   2.277   2.292   2.301   2.329   2.411   2.432   2.475
205 A'   88 A"  206 A'  207 A'  208 A'  209 A'  210 A'  211 A'                 
  2.531   2.573   2.596   2.709   2.719   2.815   2.821   2.828
212 A'   89 A"  213 A'   90 A"   91 A"  214 A'   92 A"   93 A"                 
  2.931   2.966   3.037   3.056   3.065   3.166   3.194   3.393
215 A'  216 A'   94 A"  217 A'  218 A'  219 A'  220 A'  221 A'                 
  3.430   3.632   3.817   3.827   3.948   3.962   3.986   3.989
222 A'  223 A'  224 A'  225 A'   95 A"   96 A"  226 A'   97 A"                 
  3.992   4.003   4.013   4.025   4.050   4.062   4.064   4.103
 98 A"   99 A"  100 A"  227 A'  228 A'  229 A'  101 A"  102 A"                 
  4.110   4.155   4.234   4.261   4.269   4.284   4.397   4.405
230 A'  231 A'  232 A'  233 A'  234 A'  235 A'  236 A'  237 A'                 
  4.468   4.547   4.791   6.012   6.031   6.103   6.117   6.132
238 A'  239 A'  240 A'  103 A"  104 A"  241 A'  242 A'  243 A'                 
  6.167   6.721   6.768   7.546   7.559   7.664   7.675   7.738
244 A'  245 A'  246 A'  105 A"  106 A"  247 A'  248 A'  249 A'                 
  7.746   9.730   9.803  23.177  23.752  23.763  23.908  23.917
250 A'  251 A'  252 A'  253 A'  254 A'  255 A'  256 A'  257 A'                 
 23.990  25.775  25.858  26.112  26.150  26.506  26.772  27.892
258 A'  107 A"  108 A"  259 A'  260 A'  261 A'  262 A'  263 A'                 
 27.933  28.349  28.364  28.406  28.418  28.428  28.436  28.524
264 A'  109 A"  110 A"  265 A'  266 A'  267 A'  268 A'  111 A"                 
 28.528  28.546  28.550  28.556  28.557  28.616  28.619  28.721
112 A"  269 A'  113 A"  270 A'  114 A"  271 A'  272 A'  273 A'                 
 28.726  47.974  48.019 127.889 127.900 127.943 127.952 127.962
274 A'  275 A'  276 A'  115 A"  116 A"  277 A'  278 A'  279 A'                 
127.976 151.683 151.716 215.718 215.801 289.743 289.756 289.864
280 A'  281 A'  282 A'  283 A'  284 A'  117 A"  118 A"  285 A'                 
289.872 289.962 289.9681020.7831020.8411901.8471901.881
286 A'  287 A'  288 A'  289 A'  290 A'  291 A'  292 A'                         
 --------------------------------------------------------------

          Ground-State Mulliken Net Atomic Charges

     Atom                 Charge (a.u.)
  ----------------------------------------
      1 C                     0.031078
      2 C                    -0.238392
      3 C                    -0.152610
      4 C                     0.048841
      5 C                    -0.273729
      6 C                    -0.318167
      7 Cl                    0.651170
      8 Cl                    0.541909
      9 Br                   -0.222204
     10 I                     0.103151
     11 Br                   -0.275229
     12 I                     0.104182
  ----------------------------------------
  Sum of atomic charges =     0.000000

 -----------------------------------------------------------------
                    Cartesian Multipole Moments
 -----------------------------------------------------------------
    Charge (ESU x 10^10)
                -0.0000
    Dipole Moment (Debye)
         X      -0.0259      Y       0.5659      Z      -0.0000
       Tot       0.5665
    Quadrupole Moments (Debye-Ang)
        XX    -145.2406     XY       0.0753     YY    -149.6847
        XZ      -0.0000     YZ      -0.0000     ZZ    -153.9987
    Octopole Moments (Debye-Ang^2)
       XXX     -16.5799    XXY      42.7147    XYY     -13.5149
       YYY     110.3771    XXZ       0.0000    XYZ       0.0000
       YYZ      -0.0000    XZZ      -7.4769    YZZ      32.6780
       ZZZ      -0.0000
    Hexadecapole Moments (Debye-Ang^3)
      XXXX   -4716.6157   XXXY      70.5531   XXYY   -1378.7299
      XYYY      43.8406   YYYY   -3528.9495   XXXZ       0.0000
      XXYZ       0.0000   XYYZ      -0.0000   YYYZ       0.0000
      XXZZ    -895.4481   XYZZ      18.3680   YYZZ    -659.9078
      XZZZ      -0.0000   YZZZ      -0.0000   ZZZZ    -195.7747
 -----------------------------------------------------------------
 Calculating MO derivatives via CPSCF
    1     0    39    0.0183462  
    2     0    39    0.0066139  
    3     0    39    0.0013112  
    4     0    39    0.0001806  
    5    20    19    0.0000266  
    6    37     2    0.0000017  
    7    39     0    0.0000001  Converged
 Time for AOints: 327.7 s (CPU) 82.3 s (wall)
 ------------------------------------------------------------------------------
                     AOints        : Timing summary (seconds)
 ------------------------------------------------------------------------------
     job step          cpu (% of tot)      sys (% of tot)     wall (% of tot)
 ------------------------------------------------------------------------------
  AOints            0.3277E+03 ( 8.5)   0.1400E-04 ( 5.4)   0.8233E+02 ( 8.3)
 ------------------------------------------------------------------------------
   Grand Totals     0.3868E+04          0.2580E-03          0.9869E+03
 ------------------------------------------------------------------------------
 Polarizability Matrix (a.u.)
            1           2           3
    1-259.2100400   1.0872270  -0.0000000
    2   1.0872270-233.0349098  -0.0000000
    3  -0.0000000  -0.0000000-108.6551421
 Calculating analytic Hessian of the SCF energy

 Direct stationary perturbation theory relativistic correction:

 rels  =     229.095903764129
 relv  =    -770.901230810014
 rel2e =     111.363599733098
 E_rel =    -430.441727312787

 Hessian of the SCF Energy
            1           2           3           4           5           6
    1   0.5374422   0.0493766  -0.0000000  -0.2724103  -0.0864511  -0.0000000
    2   0.0493766   0.5427533  -0.0000000  -0.0215718  -0.1074314   0.0000000
    3  -0.0000000  -0.0000000   0.1059321   0.0000000  -0.0000000  -0.0530728
    4  -0.2724103  -0.0215718   0.0000000   0.5902561  -0.0222509   0.0000000
    5  -0.0864511  -0.1074314  -0.0000000  -0.0222509   0.5096334  -0.0000000
    6  -0.0000000   0.0000000  -0.0530728   0.0000000  -0.0000000   0.1078585
    7  -0.0501938  -0.0020898  -0.0000000  -0.1958180   0.1283733  -0.0000000
    8   0.0552587   0.0522022   0.0000000   0.0700208  -0.1854928   0.0000000
    9   0.0000000   0.0000000   0.0030731  -0.0000000   0.0000000  -0.0529384
   10  -0.0322789  -0.0325355   0.0000000   0.0488144   0.0029756  -0.0000000
   11  -0.0329253  -0.0338445  -0.0000000   0.0565937  -0.0464673  -0.0000000
   12   0.0000000  -0.0000000   0.0023354  -0.0000000   0.0000000   0.0037629
   13   0.0495344   0.0575568   0.0000000  -0.0636394   0.0151041  -0.0000000
   14   0.0036391  -0.0466272   0.0000000   0.0151785  -0.0037979  -0.0000000
   15   0.0000000   0.0000000   0.0012481   0.0000000  -0.0000000   0.0029594
   16  -0.1054375  -0.0746860   0.0000000   0.0044744  -0.0288141   0.0000000
   17  -0.0235011  -0.2757548   0.0000000  -0.0838375  -0.0023256   0.0000000
   18  -0.0000000  -0.0000000  -0.0495761  -0.0000000   0.0000000   0.0033553
   19  -0.0970622   0.0578530  -0.0000000  -0.0341393   0.0291047   0.0000000
   20   0.0603262  -0.0940585   0.0000000   0.0087582  -0.0067090   0.0000000
   21   0.0000000   0.0000000  -0.0212654  -0.0000000  -0.0000000   0.0037312
   22  -0.0087881  -0.0298032  -0.0000000  -0.0454680  -0.0273351  -0.0000000
   23  -0.0102092  -0.0308529   0.0000000  -0.0282503  -0.1566445  -0.0000000
   24  -0.0000000  -0.0000000   0.0033592  -0.0000000   0.0000000  -0.0230963
   25   0.0023946   0.0042055  -0.0000000  -0.0375245  -0.0084937   0.0000000
   26   0.0011585  -0.0013427   0.0000000   0.0073360   0.0024990  -0.0000000
   27  -0.0000000  -0.0000000   0.0032048   0.0000000   0.0000000   0.0032028
   28  -0.0005069  -0.0001228   0.0000000   0.0019332  -0.0011897   0.0000000
   29   0.0000985  -0.0003477  -0.0000000  -0.0032833  -0.0009108   0.0000000
   30   0.0000000   0.0000000  -0.0006206  -0.0000000  -0.0000000   0.0025645
   31  -0.0015053   0.0009208   0.0000000  -0.0000083  -0.0000622  -0.0000000
   32   0.0033384   0.0018327  -0.0000000  -0.0001687  -0.0002312   0.0000000
   33   0.0000000   0.0000000   0.0034989  -0.0000000  -0.0000000  -0.0009468
   34  -0.0211881  -0.0091037  -0.0000000   0.0035297  -0.0009603   0.0000000
   35  -0.0201089  -0.0065286  -0.0000000   0.0014750  -0.0021227   0.0000000
   36  -0.0000000  -0.0000000   0.0018834   0.0000000  -0.0000000   0.0026197
            7           8           9          10          11          12
    1  -0.0501938   0.0552587   0.0000000  -0.0322789  -0.0329253   0.0000000
    2  -0.0020898   0.0522022   0.0000000  -0.0325355  -0.0338445  -0.0000000
    3  -0.0000000   0.0000000   0.0030731   0.0000000  -0.0000000   0.0023354
    4  -0.1958180   0.0700208  -0.0000000   0.0488144   0.0565937  -0.0000000
    5   0.1283733  -0.1854928   0.0000000   0.0029756  -0.0464673   0.0000000
    6  -0.0000000   0.0000000  -0.0529384  -0.0000000  -0.0000000   0.0037629
    7   0.4938610  -0.0278850   0.0000000  -0.0999028  -0.0652366   0.0000000
    8  -0.0278850   0.5689003  -0.0000000  -0.0195805  -0.2755261  -0.0000000
    9   0.0000000  -0.0000000   0.1012594  -0.0000000   0.0000000  -0.0488474
   10  -0.0999028  -0.0195805  -0.0000000   0.4452626   0.0912028   0.0000000
   11  -0.0652366  -0.2755261   0.0000000   0.0912028   0.4782840   0.0000000
   12   0.0000000  -0.0000000  -0.0488474   0.0000000   0.0000000   0.0874196
   13   0.0037837  -0.0832940  -0.0000000  -0.2644417  -0.0260274  -0.0000000
   14  -0.0290000  -0.0022430  -0.0000000  -0.0731697  -0.1019034  -0.0000000
   15  -0.0000000   0.0000000   0.0019710   0.0000000  -0.0000000  -0.0489812
   16  -0.0054116   0.0177167  -0.0000000  -0.0484979  -0.0022207   0.0000000
   17   0.0181448  -0.0597581  -0.0000000   0.0519133   0.0481419  -0.0000000
   18  -0.0000000  -0.0000000   0.0023139   0.0000000  -0.0000000   0.0051443
   19  -0.0008173  -0.0049764  -0.0000000  -0.0001650   0.0007001  -0.0000000
   20  -0.0015872   0.0011772  -0.0000000   0.0005531  -0.0003760  -0.0000000
   21   0.0000000   0.0000000   0.0037592  -0.0000000   0.0000000  -0.0010341
   22   0.0036335   0.0132157   0.0000000  -0.0021248   0.0009306   0.0000000
   23  -0.0058203  -0.0410083  -0.0000000   0.0034861   0.0016456   0.0000000
   24  -0.0000000  -0.0000000   0.0031691   0.0000000  -0.0000000   0.0037354
   25  -0.1404099  -0.0304718   0.0000000  -0.0218604  -0.0112978  -0.0000000
   26  -0.0326568  -0.0383133  -0.0000000  -0.0252460  -0.0093446   0.0000000
   27  -0.0000000  -0.0000000  -0.0182537  -0.0000000   0.0000000   0.0017007
   28  -0.0055544   0.0086682  -0.0000000  -0.0180541   0.0100753  -0.0000000
   29   0.0191040  -0.0221841  -0.0000000   0.0097637  -0.0345856   0.0000000
   30   0.0000000   0.0000000   0.0016392  -0.0000000  -0.0000000  -0.0096987
   31  -0.0025199   0.0011517   0.0000000  -0.0079080  -0.0251454   0.0000000
   32  -0.0012509   0.0026504  -0.0000000  -0.0107099  -0.0253196  -0.0000000
   33  -0.0000000   0.0000000   0.0034766   0.0000000  -0.0000000   0.0019260
   34  -0.0006503   0.0001758   0.0000000   0.0011568   0.0033503   0.0000000
   35  -0.0000957  -0.0004041  -0.0000000   0.0013463  -0.0007043   0.0000000
   36  -0.0000000  -0.0000000  -0.0006221   0.0000000   0.0000000   0.0025372
           13          14          15          16          17          18
    1   0.0495344   0.0036391   0.0000000  -0.1054375  -0.0235011  -0.0000000
    2   0.0575568  -0.0466272   0.0000000  -0.0746860  -0.2757548  -0.0000000
    3   0.0000000   0.0000000   0.0012481   0.0000000   0.0000000  -0.0495761
    4  -0.0636394   0.0151785   0.0000000   0.0044744  -0.0838375  -0.0000000
    5   0.0151041  -0.0037979  -0.0000000  -0.0288141  -0.0023256   0.0000000
    6  -0.0000000  -0.0000000   0.0029594   0.0000000   0.0000000   0.0033553
    7   0.0037837  -0.0290000  -0.0000000  -0.0054116   0.0181448  -0.0000000
    8  -0.0832940  -0.0022430   0.0000000   0.0177167  -0.0597581  -0.0000000
    9  -0.0000000  -0.0000000   0.0019710  -0.0000000  -0.0000000   0.0023139
   10  -0.2644417  -0.0731697   0.0000000  -0.0484979   0.0519133   0.0000000
   11  -0.0260274  -0.1019034  -0.0000000  -0.0022207   0.0481419  -0.0000000
   12  -0.0000000  -0.0000000  -0.0489812   0.0000000  -0.0000000   0.0051443
   13   0.5498508  -0.0213005  -0.0000000  -0.1912015   0.0719666   0.0000000
   14  -0.0213005   0.4721106   0.0000000   0.1183067  -0.1777885   0.0000000
   15  -0.0000000   0.0000000   0.1023234  -0.0000000  -0.0000000  -0.0495123
   16  -0.1912015   0.1183067  -0.0000000   0.4007905  -0.0304441  -0.0000000
   17   0.0719666  -0.1777885  -0.0000000  -0.0304441   0.5638965   0.0000000
   18   0.0000000   0.0000000  -0.0495123  -0.0000000   0.0000000   0.0902587
   19   0.0009818  -0.0012970  -0.0000000  -0.0045339   0.0089601   0.0000000
   20  -0.0038867  -0.0012840  -0.0000000   0.0277747  -0.0326695   0.0000000
   21  -0.0000000   0.0000000   0.0040788   0.0000000  -0.0000000   0.0022424
   22   0.0001818  -0.0001380  -0.0000000  -0.0032265   0.0017493  -0.0000000
   23  -0.0000482  -0.0005161   0.0000000  -0.0011628   0.0031754  -0.0000000
   24   0.0000000   0.0000000  -0.0010780  -0.0000000   0.0000000   0.0039212
   25   0.0027421  -0.0008570  -0.0000000  -0.0007459  -0.0004673   0.0000000
   26   0.0013912  -0.0024543   0.0000000  -0.0002403  -0.0001630  -0.0000000
   27   0.0000000  -0.0000000   0.0033935  -0.0000000   0.0000000  -0.0008803
   28  -0.0229645   0.0173872   0.0000000  -0.0011691  -0.0030994   0.0000000
   29   0.0072366  -0.0039592  -0.0000000  -0.0010772   0.0016066   0.0000000
   30   0.0000000   0.0000000   0.0014053  -0.0000000  -0.0000000   0.0025846
   31  -0.0359881  -0.0244975  -0.0000000   0.0027918   0.0106516   0.0000000
   32  -0.0243773  -0.1337701   0.0000000  -0.0039088  -0.0365529   0.0000000
   33  -0.0000000   0.0000000  -0.0192085   0.0000000  -0.0000000   0.0019260
   34  -0.0288394  -0.0042520  -0.0000000  -0.0478329  -0.0220361   0.0000000
   35   0.0056791   0.0022335  -0.0000000  -0.0212436  -0.0318075  -0.0000000
   36  -0.0000000  -0.0000000   0.0014004  -0.0000000   0.0000000  -0.0117779
           19          20          21          22          23          24
    1  -0.0970622   0.0603262   0.0000000  -0.0087881  -0.0102092  -0.0000000
    2   0.0578530  -0.0940585   0.0000000  -0.0298032  -0.0308529  -0.0000000
    3  -0.0000000   0.0000000  -0.0212654  -0.0000000   0.0000000   0.0033592
    4  -0.0341393   0.0087582  -0.0000000  -0.0454680  -0.0282503  -0.0000000
    5   0.0291047  -0.0067090  -0.0000000  -0.0273351  -0.1566445   0.0000000
    6   0.0000000   0.0000000   0.0037312  -0.0000000  -0.0000000  -0.0230963
    7  -0.0008173  -0.0015872   0.0000000   0.0036335  -0.0058203  -0.0000000
    8  -0.0049764   0.0011772   0.0000000   0.0132157  -0.0410083  -0.0000000
    9  -0.0000000  -0.0000000   0.0037592   0.0000000  -0.0000000   0.0031691
   10  -0.0001650   0.0005531  -0.0000000  -0.0021248   0.0034861   0.0000000
   11   0.0007001  -0.0003760   0.0000000   0.0009306   0.0016456  -0.0000000
   12  -0.0000000  -0.0000000  -0.0010341   0.0000000   0.0000000   0.0037354
   13   0.0009818  -0.0038867  -0.0000000   0.0001818  -0.0000482   0.0000000
   14  -0.0012970  -0.0012840   0.0000000  -0.0001380  -0.0005161   0.0000000
   15  -0.0000000  -0.0000000   0.0040788  -0.0000000   0.0000000  -0.0010780
   16  -0.0045339   0.0277747   0.0000000  -0.0032265  -0.0011628  -0.0000000
   17   0.0089601  -0.0326695  -0.0000000   0.0017493   0.0031754   0.0000000
   18   0.0000000   0.0000000   0.0022424  -0.0000000  -0.0000000   0.0039212
   19   0.1479076  -0.0836518  -0.0000000  -0.0098741   0.0005198   0.0000000
   20  -0.0836518   0.1432257  -0.0000000  -0.0085280   0.0020091   0.0000000
   21  -0.0000000  -0.0000000   0.0087921  -0.0000000   0.0000000  -0.0004508
   22  -0.0098741  -0.0085280  -0.0000000   0.0721231   0.0394798   0.0000000
   23   0.0005198   0.0020091   0.0000000   0.0394798   0.2286380  -0.0000000
   24   0.0000000   0.0000000  -0.0004508   0.0000000  -0.0000000   0.0105641
   25  -0.0014149   0.0000778  -0.0000000  -0.0062032   0.0027122   0.0000000
   26   0.0007523   0.0001949   0.0000000   0.0110755  -0.0036548  -0.0000000
   27   0.0000000   0.0000000   0.0000917   0.0000000  -0.0000000  -0.0002960
   28  -0.0004377   0.0004646  -0.0000000   0.0000941  -0.0001254   0.0000000
   29   0.0004372  -0.0004049  -0.0000000   0.0006665  -0.0008965   0.0000000
   30   0.0000000   0.0000000  -0.0000864  -0.0000000   0.0000000   0.0001687
   31   0.0002166   0.0007507  -0.0000000   0.0000342  -0.0003579   0.0000000
   32   0.0000472  -0.0010820  -0.0000000  -0.0003379  -0.0013577  -0.0000000
   33  -0.0000000  -0.0000000   0.0001586   0.0000000   0.0000000  -0.0001134
   34  -0.0006615  -0.0010517  -0.0000000  -0.0003820  -0.0002238   0.0000000
   35  -0.0084493  -0.0100229  -0.0000000  -0.0009752  -0.0005372   0.0000000
   36   0.0000000   0.0000000  -0.0000172  -0.0000000  -0.0000000   0.0001167
           25          26          27          28          29          30
    1   0.0023946   0.0011585  -0.0000000  -0.0005069   0.0000985   0.0000000
    2   0.0042055  -0.0013427  -0.0000000  -0.0001228  -0.0003477   0.0000000
    3  -0.0000000   0.0000000   0.0032048   0.0000000  -0.0000000  -0.0006206
    4  -0.0375245   0.0073360   0.0000000   0.0019332  -0.0032833  -0.0000000
    5  -0.0084937   0.0024990   0.0000000  -0.0011897  -0.0009108  -0.0000000
    6   0.0000000  -0.0000000   0.0032028   0.0000000   0.0000000   0.0025645
    7  -0.1404099  -0.0326568  -0.0000000  -0.0055544   0.0191040   0.0000000
    8  -0.0304718  -0.0383133  -0.0000000   0.0086682  -0.0221841   0.0000000
    9   0.0000000  -0.0000000  -0.0182537  -0.0000000  -0.0000000   0.0016392
   10  -0.0218604  -0.0252460  -0.0000000  -0.0180541   0.0097637  -0.0000000
   11  -0.0112978  -0.0093446   0.0000000   0.0100753  -0.0345856  -0.0000000
   12  -0.0000000   0.0000000   0.0017007  -0.0000000   0.0000000  -0.0096987
   13   0.0027421   0.0013912   0.0000000  -0.0229645   0.0072366   0.0000000
   14  -0.0008570  -0.0024543  -0.0000000   0.0173872  -0.0039592   0.0000000
   15  -0.0000000   0.0000000   0.0033935   0.0000000  -0.0000000   0.0014053
   16  -0.0007459  -0.0002403  -0.0000000  -0.0011691  -0.0010772  -0.0000000
   17  -0.0004673  -0.0001630   0.0000000  -0.0030994   0.0016066  -0.0000000
   18   0.0000000  -0.0000000  -0.0008803   0.0000000   0.0000000   0.0025846
   19  -0.0014149   0.0007523   0.0000000  -0.0004377   0.0004372   0.0000000
   20   0.0000778   0.0001949   0.0000000   0.0004646  -0.0004049   0.0000000
   21  -0.0000000   0.0000000   0.0000917  -0.0000000  -0.0000000  -0.0000864
   22  -0.0062032   0.0110755   0.0000000   0.0000941   0.0006665  -0.0000000
   23   0.0027122  -0.0036548  -0.0000000  -0.0001254  -0.0008965   0.0000000
   24   0.0000000  -0.0000000  -0.0002960   0.0000000   0.0000000   0.0001687
   25   0.2028426   0.0433221   0.0000000   0.0010868   0.0016351  -0.0000000
   26   0.0433221   0.0663091  -0.0000000  -0.0057175  -0.0133088   0.0000000
   27   0.0000000  -0.0000000   0.0073602   0.0000000  -0.0000000   0.0003944
   28   0.0010868  -0.0057175   0.0000000   0.0593825  -0.0275720   0.0000000
   29   0.0016351  -0.0133088  -0.0000000  -0.0275720   0.0742117   0.0000000
   30  -0.0000000   0.0000000   0.0003944   0.0000000   0.0000000   0.0010658
   31  -0.0003030  -0.0009669   0.0000000  -0.0133220  -0.0067316  -0.0000000
   32  -0.0002056  -0.0003853  -0.0000000   0.0006608   0.0007196  -0.0000000
   33  -0.0000000   0.0000000   0.0001490   0.0000000  -0.0000000   0.0004522
   34  -0.0006042  -0.0002080   0.0000000  -0.0004880  -0.0002776   0.0000000
   35  -0.0001595  -0.0000363  -0.0000000   0.0005708   0.0000599   0.0000000
   36  -0.0000000   0.0000000  -0.0000670   0.0000000   0.0000000   0.0001310
           31          32          33          34          35          36
    1  -0.0015053   0.0033384   0.0000000  -0.0211881  -0.0201089  -0.0000000
    2   0.0009208   0.0018327   0.0000000  -0.0091037  -0.0065286  -0.0000000
    3   0.0000000  -0.0000000   0.0034989  -0.0000000  -0.0000000   0.0018834
    4  -0.0000083  -0.0001687  -0.0000000   0.0035297   0.0014750   0.0000000
    5  -0.0000622  -0.0002312  -0.0000000  -0.0009603  -0.0021227  -0.0000000
    6  -0.0000000   0.0000000  -0.0009468   0.0000000   0.0000000   0.0026197
    7  -0.0025199  -0.0012509  -0.0000000  -0.0006503  -0.0000957  -0.0000000
    8   0.0011517   0.0026504   0.0000000   0.0001758  -0.0004041  -0.0000000
    9   0.0000000  -0.0000000   0.0034766   0.0000000  -0.0000000  -0.0006221
   10  -0.0079080  -0.0107099   0.0000000   0.0011568   0.0013463   0.0000000
   11  -0.0251454  -0.0253196  -0.0000000   0.0033503  -0.0007043   0.0000000
   12   0.0000000  -0.0000000   0.0019260   0.0000000   0.0000000   0.0025372
   13  -0.0359881  -0.0243773  -0.0000000  -0.0288394   0.0056791  -0.0000000
   14  -0.0244975  -0.1337701   0.0000000  -0.0042520   0.0022335  -0.0000000
   15  -0.0000000   0.0000000  -0.0192085  -0.0000000  -0.0000000   0.0014004
   16   0.0027918  -0.0039088   0.0000000  -0.0478329  -0.0212436  -0.0000000
   17   0.0106516  -0.0365529  -0.0000000  -0.0220361  -0.0318075   0.0000000
   18   0.0000000   0.0000000   0.0019260   0.0000000  -0.0000000  -0.0117779
   19   0.0002166   0.0000472  -0.0000000  -0.0006615  -0.0084493   0.0000000
   20   0.0007507  -0.0010820  -0.0000000  -0.0010517  -0.0100229   0.0000000
   21  -0.0000000  -0.0000000   0.0001586  -0.0000000  -0.0000000  -0.0000172
   22   0.0000342  -0.0003379   0.0000000  -0.0003820  -0.0009752  -0.0000000
   23  -0.0003579  -0.0013577   0.0000000  -0.0002238  -0.0005372  -0.0000000
   24   0.0000000  -0.0000000  -0.0001134   0.0000000   0.0000000   0.0001167
   25  -0.0003030  -0.0002056  -0.0000000  -0.0006042  -0.0001595  -0.0000000
   26  -0.0009669  -0.0003853   0.0000000  -0.0002080  -0.0000363   0.0000000
   27   0.0000000  -0.0000000   0.0001490   0.0000000  -0.0000000  -0.0000670
   28  -0.0133220   0.0006608   0.0000000  -0.0004880   0.0005708   0.0000000
   29  -0.0067316   0.0007196  -0.0000000  -0.0002776   0.0000599   0.0000000
   30  -0.0000000  -0.0000000   0.0004522   0.0000000   0.0000000   0.0001310
   31   0.0660664   0.0333015  -0.0000000  -0.0075542   0.0109852   0.0000000
   32   0.0333015   0.1980952   0.0000000   0.0036112  -0.0045991   0.0000000
   33  -0.0000000   0.0000000   0.0082258  -0.0000000   0.0000000   0.0004557
   34  -0.0075542   0.0036112  -0.0000000   0.1035140   0.0309758   0.0000000
   35   0.0109852  -0.0045991   0.0000000   0.0309758   0.0544693   0.0000000
   36   0.0000000   0.0000000   0.0004557   0.0000000   0.0000000   0.0033401
 **********************************************************************
 **                                                                  **
 **                       VIBRATIONAL ANALYSIS                       **
 **                       --------------------                       **
 **                                                                  **
 **        VIBRATIONAL FREQUENCIES (CM**-1) AND NORMAL MODES         **
 **     FORCE CONSTANTS (mDYN/ANGSTROM) AND REDUCED MASSES (AMU)     **
 **                  INFRARED INTENSITIES (KM/MOL)                   **
 **                                                                  **
 **********************************************************************


 Mode:                 1                      2                      3
 Frequency:        20.97                  28.03                  62.40
 Force Cnst:      0.0193                 0.0242                 0.0843
 Red. Mass:      74.5004                52.1849                36.7309
 IR Active:          YES                    YES                    YES
 IR Intens:        0.013                  0.015                  0.002
 Raman Active:       YES                    YES                    YES
               X      Y      Z        X      Y      Z        X      Y      Z
 C         -0.000 -0.000 -0.007   -0.000 -0.000 -0.283    0.000 -0.000 -0.106
 C         -0.000  0.000  0.121    0.000 -0.000 -0.202    0.000  0.000  0.153
 C         -0.000  0.000  0.175   -0.000  0.000  0.003    0.000  0.000  0.036
 C          0.000  0.000  0.155    0.000 -0.000 -0.061    0.000 -0.000 -0.024
 C          0.000  0.000  0.250    0.000  0.000 -0.127    0.000  0.000 -0.027
 C          0.000  0.000  0.096    0.000  0.000 -0.131    0.000  0.000 -0.089
 Cl        -0.000 -0.000 -0.327   -0.000 -0.000 -0.606   -0.000 -0.000 -0.610
 Cl        -0.000  0.000  0.141   -0.000 -0.000 -0.345   -0.000  0.000  0.727
 Br         0.000 -0.000  0.295   -0.000  0.000  0.435    0.000  0.000 -0.215
 I         -0.000 -0.000 -0.434    0.000 -0.000 -0.095   -0.000 -0.000  0.046
 Br         0.000  0.000  0.652   -0.000  0.000 -0.245    0.000  0.000 -0.027
 I          0.000  0.000 -0.178    0.000  0.000  0.314    0.000  0.000  0.077
 TransDip  -0.000 -0.000 -0.004    0.000 -0.000  0.004    0.000 -0.000  0.001

 Mode:                 4                      5                      6
 Frequency:       101.62                 132.71                 135.06
 Force Cnst:      0.5246                 0.8533                 0.1498
 Red. Mass:      86.2093                82.2244                13.9351
 IR Active:          YES                    YES                    YES
 IR Intens:        0.605                  0.169                  0.469
 Raman Active:       YES                    YES                    YES
               X      Y      Z        X      Y      Z        X      Y      Z
 C         -0.045 -0.194 -0.000   -0.020  0.102  0.000   -0.000 -0.000  0.338
 C         -0.056 -0.195  0.000    0.026  0.043  0.000   -0.000 -0.000  0.322
 C         -0.072 -0.196 -0.000   -0.068 -0.025  0.000    0.000  0.000  0.397
 C         -0.055 -0.199 -0.000   -0.166  0.030  0.000    0.000 -0.000  0.463
 C         -0.066 -0.234  0.000   -0.151  0.062  0.000    0.000 -0.000  0.426
 C         -0.061 -0.189  0.000   -0.108  0.103  0.000    0.000 -0.000  0.418
 Cl         0.014 -0.136 -0.000    0.060  0.188 -0.000   -0.000 -0.000 -0.139
 Cl        -0.052 -0.205  0.000    0.312 -0.028 -0.000   -0.000 -0.000 -0.140
 Br        -0.103 -0.128 -0.000    0.104 -0.616 -0.000   -0.000  0.000 -0.067
 I          0.546  0.111  0.000    0.006  0.512 -0.000    0.000 -0.000 -0.022
 Br        -0.058 -0.244 -0.000   -0.207  0.084 -0.000    0.000 -0.000 -0.097
 I         -0.403  0.329  0.000    0.001 -0.256 -0.000    0.000  0.000 -0.023
 TransDip   0.006  0.024  0.000    0.012 -0.005 -0.000   -0.000  0.000 -0.022

 Mode:                 7                      8                      9
 Frequency:       143.45                 163.14                 176.82
 Force Cnst:      1.0624                 1.1393                 0.8330
 Red. Mass:      87.6271                72.6514                45.2181
 IR Active:          YES                    YES                    YES
 IR Intens:        0.023                  0.149                  0.099
 Raman Active:       YES                    YES                    YES
               X      Y      Z        X      Y      Z        X      Y      Z
 C          0.013 -0.071  0.000   -0.026 -0.152  0.000    0.189 -0.187  0.000
 C          0.007 -0.002  0.000   -0.108 -0.085 -0.000    0.185 -0.201 -0.000
 C          0.028  0.039 -0.000   -0.163 -0.113 -0.000    0.163 -0.157 -0.000
 C         -0.007  0.077  0.000   -0.077 -0.142 -0.000    0.067 -0.153 -0.000
 C          0.029 -0.026  0.000   -0.015 -0.253  0.000    0.034 -0.216  0.000
 C         -0.021 -0.086  0.000    0.099 -0.155  0.000    0.081 -0.175  0.000
 Cl         0.014 -0.067 -0.000   -0.186 -0.323  0.000    0.400 -0.033 -0.000
 Cl         0.005 -0.006 -0.000   -0.284 -0.072  0.000    0.366 -0.260  0.000
 Br         0.112 -0.225  0.000   -0.236 -0.142  0.000    0.092  0.370  0.000
 I         -0.338  0.137 -0.000   -0.101  0.183  0.000   -0.152  0.177 -0.000
 Br         0.803 -0.216 -0.000   -0.105 -0.345 -0.000   -0.176 -0.299  0.000
 I         -0.241  0.163  0.000    0.470  0.314 -0.000   -0.075 -0.038  0.000
 TransDip   0.005 -0.001 -0.000    0.002  0.012 -0.000    0.003  0.010 -0.000

 Mode:                10                     11                     12
 Frequency:       193.01                 237.78                 271.75
 Force Cnst:      0.9381                 1.2355                 1.4811
 Red. Mass:      42.7389                37.0890                34.0411
 IR Active:          YES                    YES                    YES
 IR Intens:        0.044                  0.015                  0.054
 Raman Active:       YES                    YES                    YES
               X      Y      Z        X      Y      Z        X      Y      Z
 C          0.117 -0.158  0.000   -0.023  0.007  0.000    0.063 -0.281 -0.000
 C          0.105 -0.006 -0.000   -0.001 -0.016  0.000    0.020 -0.379  0.000
 C          0.254  0.095 -0.000   -0.035 -0.048  0.000    0.068 -0.226  0.000
 C          0.181  0.072 -0.000    0.035 -0.021 -0.000    0.113 -0.161  0.000
 C          0.168 -0.018  0.000    0.035  0.045 -0.000    0.098  0.003 -0.000
 C          0.132 -0.122  0.000    0.041  0.001 -0.000    0.012 -0.164 -0.000
 Cl        -0.227 -0.550  0.000   -0.476 -0.470  0.000    0.381 -0.154  0.000
 Cl        -0.366  0.101 -0.000    0.673 -0.191 -0.000   -0.279 -0.484  0.000
 Br         0.483 -0.005  0.000   -0.115  0.046 -0.000   -0.131 -0.018 -0.000
 I         -0.050  0.052  0.000   -0.010  0.007  0.000   -0.033  0.053 -0.000
 Br        -0.168  0.080 -0.000    0.042  0.184  0.000    0.062  0.368  0.000
 I         -0.073  0.038 -0.000   -0.004  0.035 -0.000    0.012  0.019  0.000
 TransDip  -0.007 -0.000 -0.000    0.003  0.002  0.000    0.001  0.007 -0.000

 Mode:                13                     14                     15
 Frequency:       300.77                 316.57                 324.06
 Force Cnst:      0.6560                 1.7566                 0.7683
 Red. Mass:      12.3072                29.7500                12.4176
 IR Active:          YES                    YES                    YES
 IR Intens:        0.000                  0.002                  0.158
 Raman Active:       YES                    YES                    YES
               X      Y      Z        X      Y      Z        X      Y      Z
 C          0.000 -0.000  0.421    0.343 -0.069  0.000   -0.000  0.000  0.351
 C          0.000  0.000 -0.038    0.218  0.256  0.000   -0.000 -0.000  0.589
 C          0.000  0.000 -0.473    0.028  0.107  0.000   -0.000 -0.000  0.290
 C         -0.000  0.000 -0.503    0.103  0.063  0.000    0.000 -0.000 -0.332
 C          0.000 -0.000  0.074    0.160 -0.058 -0.000   -0.000  0.000 -0.526
 C          0.000 -0.000  0.575    0.244 -0.054 -0.000   -0.000  0.000 -0.212
 Cl         0.000 -0.000 -0.083    0.385 -0.394  0.000   -0.000  0.000 -0.051
 Cl        -0.000  0.000  0.009    0.064  0.526 -0.000   -0.000 -0.000 -0.103
 Br        -0.000 -0.000  0.035   -0.228 -0.070 -0.000    0.000  0.000 -0.015
 I          0.000 -0.000  0.015   -0.013 -0.006 -0.000    0.000  0.000  0.008
 Br         0.000  0.000 -0.005   -0.029  0.022  0.000    0.000 -0.000  0.036
 I         -0.000 -0.000 -0.019   -0.055 -0.024  0.000    0.000  0.000  0.006
 TransDip  -0.000  0.000  0.000    0.001  0.000  0.000    0.000 -0.000  0.013

 Mode:                16                     17                     18
 Frequency:       489.72                 565.20                 575.81
 Force Cnst:      2.0363                 2.2674                 2.4976
 Red. Mass:      14.4111                12.0465                12.7852
 IR Active:          YES                    YES                    YES
 IR Intens:       21.385                  0.001                  7.921
 Raman Active:       YES                    YES                    YES
               X      Y      Z        X      Y      Z        X      Y      Z
 C          0.102  0.037 -0.000   -0.000 -0.000 -0.525   -0.293 -0.202  0.000
 C          0.113 -0.022 -0.000   -0.000  0.000 -0.043   -0.411  0.161  0.000
 C          0.176 -0.002  0.000   -0.000  0.000  0.554   -0.157  0.508 -0.000
 C          0.557 -0.087 -0.000    0.000  0.000 -0.453    0.127  0.467 -0.000
 C          0.544 -0.072 -0.000    0.000  0.000 -0.001    0.254  0.030  0.000
 C          0.487 -0.080  0.000   -0.000 -0.000  0.457   -0.014 -0.259 -0.000
 Cl        -0.176  0.192  0.000    0.000 -0.000  0.035    0.110 -0.019 -0.000
 Cl        -0.038 -0.036  0.000    0.000 -0.000  0.002    0.064 -0.101 -0.000
 Br        -0.075 -0.034  0.000    0.000 -0.000 -0.014    0.013 -0.024  0.000
 I         -0.024  0.013  0.000    0.000 -0.000  0.005    0.002 -0.017  0.000
 Br        -0.032 -0.014 -0.000   -0.000 -0.000  0.000   -0.027 -0.018 -0.000
 I         -0.037 -0.005 -0.000    0.000  0.000 -0.005    0.005  0.010  0.000
 TransDip   0.144 -0.035 -0.000   -0.000  0.000  0.001   -0.056  0.070  0.000

 Mode:                19                     20                     21
 Frequency:       583.64                 597.99                 672.64
 Force Cnst:      2.4206                 3.1274                 3.2034
 Red. Mass:      12.0610                14.8438                12.0171
 IR Active:          YES                    YES                    YES
 IR Intens:        0.587                 35.894                  0.405
 Raman Active:       YES                    YES                    YES
               X      Y      Z        X      Y      Z        X      Y      Z
 C          0.000  0.000 -0.239    0.246  0.396 -0.000    0.000 -0.000 -0.461
 C          0.000 -0.000  0.504    0.229  0.197  0.000    0.000  0.000  0.502
 C          0.000 -0.000 -0.196    0.159  0.240 -0.000    0.000 -0.000 -0.425
 C         -0.000 -0.000 -0.340   -0.024  0.339 -0.000    0.000  0.000  0.336
 C         -0.000 -0.000  0.652   -0.040  0.376  0.000    0.000  0.000 -0.332
 C         -0.000  0.000 -0.327    0.087  0.490 -0.000   -0.000 -0.000  0.362
 Cl        -0.000  0.000  0.019    0.030 -0.115  0.000   -0.000  0.000  0.016
 Cl        -0.000  0.000 -0.037   -0.086 -0.265 -0.000   -0.000 -0.000 -0.019
 Br        -0.000  0.000  0.006   -0.049 -0.018 -0.000   -0.000 -0.000  0.005
 I         -0.000  0.000  0.003    0.007 -0.010  0.000    0.000  0.000 -0.001
 Br         0.000  0.000 -0.015   -0.014 -0.085 -0.000   -0.000 -0.000  0.003
 I         -0.000 -0.000  0.003   -0.014 -0.014  0.000    0.000  0.000 -0.001
 TransDip   0.000 -0.000  0.025    0.046  0.186  0.000    0.000 -0.000 -0.020

 Mode:                22                     23                     24
 Frequency:       787.06                 794.21                1017.22
 Force Cnst:      4.6401                 4.6934                 7.4280
 Red. Mass:      12.7135                12.6291                12.1839
 IR Active:          YES                    YES                    YES
 IR Intens:        3.720                  0.774                  0.171
 Raman Active:       YES                    YES                    YES
               X      Y      Z        X      Y      Z        X      Y      Z
 C          0.244 -0.385 -0.000   -0.323  0.073  0.000    0.334 -0.194  0.000
 C          0.323 -0.170 -0.000   -0.142 -0.324 -0.000    0.140  0.549 -0.000
 C          0.525  0.146  0.000    0.177 -0.117 -0.000   -0.357  0.014 -0.000
 C         -0.084  0.340  0.000    0.440 -0.151 -0.000    0.303 -0.285 -0.000
 C         -0.067  0.063 -0.000    0.118  0.530  0.000    0.028  0.164  0.000
 C         -0.363 -0.273 -0.000   -0.403  0.155  0.000   -0.422 -0.124  0.000
 Cl        -0.107  0.091  0.000    0.057 -0.069 -0.000   -0.028  0.025  0.000
 Cl         0.008  0.030 -0.000    0.026  0.103  0.000   -0.017 -0.075  0.000
 Br        -0.056 -0.013 -0.000   -0.013 -0.008  0.000    0.013  0.003  0.000
 I          0.003 -0.002 -0.000   -0.002  0.005  0.000   -0.001  0.001  0.000
 Br        -0.007 -0.002  0.000   -0.010 -0.048 -0.000   -0.001 -0.004 -0.000
 I          0.009  0.005  0.000    0.006  0.004 -0.000    0.003  0.001 -0.000
 TransDip   0.049 -0.038  0.000   -0.027 -0.007  0.000   -0.007 -0.011 -0.000

 Mode:                25                     26                     27
 Frequency:      1134.37                1225.50                1292.76
 Force Cnst:      9.2282                10.6188                11.8437
 Red. Mass:      12.1719                12.0006                12.0282
 IR Active:          YES                    YES                    YES
 IR Intens:        1.736                  1.167                127.706
 Raman Active:       YES                    YES                    YES
               X      Y      Z        X      Y      Z        X      Y      Z
 C          0.269 -0.353  0.000   -0.277 -0.246  0.000   -0.104  0.444 -0.000
 C         -0.048 -0.257  0.000    0.398 -0.090  0.000    0.306 -0.027 -0.000
 C         -0.407 -0.230 -0.000   -0.121  0.344 -0.000   -0.239 -0.382  0.000
 C         -0.248  0.177  0.000   -0.320 -0.277 -0.000   -0.100  0.375  0.000
 C          0.155  0.558  0.000    0.471 -0.095 -0.000    0.404 -0.105 -0.000
 C          0.286  0.007 -0.000   -0.134  0.368  0.000   -0.287 -0.294  0.000
 Cl        -0.036  0.039 -0.000   -0.000 -0.004 -0.000    0.014 -0.023  0.000
 Cl         0.009  0.041 -0.000   -0.000 -0.000 -0.000   -0.014 -0.000  0.000
 Br         0.019  0.007  0.000    0.000  0.001  0.000    0.007  0.005 -0.000
 I          0.002 -0.002  0.000   -0.001  0.000  0.000   -0.001 -0.001 -0.000
 Br        -0.006 -0.022  0.000   -0.000 -0.000  0.000   -0.005  0.001 -0.000
 I         -0.004 -0.001 -0.000   -0.001  0.000 -0.000    0.001  0.002  0.000
 TransDip   0.004 -0.042  0.000   -0.027  0.022  0.000   -0.342  0.119 -0.000

 Mode:                28                     29                     30
 Frequency:      1303.68                1495.34                1500.78
 Force Cnst:     12.0659                15.8121                15.9260
 Red. Mass:      12.0495                12.0022                12.0012
 IR Active:          YES                    YES                    YES
 IR Intens:      187.995                  0.454                  0.094
 Raman Active:       YES                    YES                    YES
               X      Y      Z        X      Y      Z        X      Y      Z
 C         -0.389 -0.037 -0.000   -0.368 -0.035  0.000    0.246  0.433 -0.000
 C          0.080  0.486 -0.000    0.568 -0.125  0.000   -0.045 -0.281  0.000
 C          0.360 -0.198  0.000   -0.302  0.168 -0.000   -0.045  0.478  0.000
 C         -0.317 -0.196  0.000    0.292  0.079  0.000   -0.199 -0.375 -0.000
 C          0.068  0.381 -0.000   -0.459  0.109  0.000    0.043  0.209  0.000
 C          0.221 -0.312  0.000    0.235 -0.189 -0.000   -0.001 -0.463 -0.000
 Cl         0.021 -0.005  0.000    0.003  0.001 -0.000   -0.004 -0.003  0.000
 Cl        -0.007 -0.035  0.000   -0.006  0.001 -0.000    0.000  0.003 -0.000
 Br        -0.009  0.001  0.000    0.001 -0.000  0.000    0.001 -0.001 -0.000
 I          0.001  0.002 -0.000    0.001 -0.002  0.000    0.001 -0.000  0.000
 Br        -0.002 -0.007 -0.000    0.001 -0.000 -0.000    0.000  0.000  0.000
 I         -0.000  0.002 -0.000    0.002  0.001 -0.000   -0.000  0.001  0.000
 TransDip   0.099  0.428 -0.000   -0.021  0.002  0.000    0.003  0.009  0.000

 STANDARD THERMODYNAMIC QUANTITIES AT   298.15 K  AND     1.00 ATM

   This Molecule has  0 Imaginary Frequencies
   Zero point vibrational energy:       23.794 kcal/mol

   Atom    1 Element C  Has Mass   12.00000
   Atom    2 Element C  Has Mass   12.00000
   Atom    3 Element C  Has Mass   12.00000
   Atom    4 Element C  Has Mass   12.00000
   Atom    5 Element C  Has Mass   12.00000
   Atom    6 Element C  Has Mass   12.00000
   Atom    7 Element Cl Has Mass   34.96885
   Atom    8 Element Cl Has Mass   34.96885
   Atom    9 Element Br Has Mass   78.91830
   Atom   10 Element I  Has Mass  126.90440
   Atom   11 Element Br Has Mass   78.91830
   Atom   12 Element I  Has Mass  126.90440
   Molecular Mass:   553.583100 amu
   Principal axes and moments of inertia in amu*Bohr^2:
                             1           2           3
    Eigenvalues --     7134.36494 12198.18777 19332.55271
          X               0.99997     0.00805     0.00000
          Y              -0.00805     0.99997     0.00000
          Z              -0.00000    -0.00000     1.00000
   Rotational Symmetry Number is   1
   The Molecule is an Asymmetric Top
   Translational Enthalpy:        0.889 kcal/mol
   Rotational Enthalpy:           0.889 kcal/mol
   Vibrational Enthalpy:         30.436 kcal/mol
   gas constant (RT):             0.592 kcal/mol
   Translational Entropy:        44.819  cal/mol.K
   Rotational Entropy:           35.774  cal/mol.K
   Vibrational Entropy:          47.001  cal/mol.K

   Total Enthalpy:               32.806 kcal/mol
   Total Entropy:               127.594  cal/mol.K

 ======================================================================

 STANDARD THERMODYNAMIC QUANTITIES FOR ANHARMONIC VIBRATION -- TOSH

   Zero point vibrational energy: ************ kcal/mol

   Vibrational Enthalpy:       Infinity kcal/mol
   Vibrational Entropy:             NaN  cal/mol.K

   Total Enthalpy:             Infinity kcal/mol
   Total Entropy:                   NaN  cal/mol.K

 ======================================================================

 STANDARD THERMODYNAMIC QUANTITIES FOR ANHARMONIC VIBRATION -- VPT2

   Zero point vibrational energy: ************ kcal/mol

   Vibrational Enthalpy:       Infinity kcal/mol
   Vibrational Entropy:             NaN  cal/mol.K

   Total Enthalpy:             Infinity kcal/mol
   Total Entropy:                   NaN  cal/mol.K

 ======================================================================

Archival summary:
1\1\garfield\FREQ\ProcedureUnspecified\BasisUnspecified\2r2l26\taweetha\SunDec102:02:502019SunDec102:02:502019\0\\#,FREQ,ProcedureUnspecified,BasisUnspecified,\\0,1\I\C,1,2.13701\C,2,1.40419,1,119.773\C,3,1.40208,2,120.244,1,-180,0\C,4,1.40234,3,119.979,2,-0,0\C,5,1.40286,4,120.383,3,-0,0\C,6,1.4061,5,119.339,4,0,0\Cl,4,1.73827,3,120.533,2,180,0\Cl,5,1.73835,4,118.755,3,-180,0\Br,3,1.90216,2,121.209,1,-0,0\Br,7,1.90386,6,119.599,5,180,0\I,6,2.12901,5,119.423,4,180,0\\\@

 Total job time:  1311.26s(wall), 5088.76s(cpu) 
 Sun Dec  1 02:02:50 2019

        *************************************************************
        *                                                           *
        *  Thank you very much for using Q-Chem.  Have a nice day.  *
        *                                                           *
        *************************************************************
