# Supplementary material for: Geometric and energetic data from quantum chemical calculations of halobenzenes and xylenes
Source: Data Brief. 2020 Mar 5;30:105386. doi: 10.1016/j.dib.2020.105386 (PMC7114895; doi:10.1016/j.dib.2020.105386)
Supplement: Supplementary file 1 [file mmc1.zip › halobenzene/B3LYP/ClClBrIClI.out]

                  Welcome to Q-Chem
     A Quantum Leap Into The Future Of Chemistry


 Q-Chem 5.2 (devel), Q-Chem, Inc., Pleasanton, CA (2019)

 Yihan Shao,  Zhengting Gan,  E. Epifanovsky,  A. T. B. Gilbert,  M. Wormit,  
 J. Kussmann,  A. W. Lange,  A. Behn,  Jia Deng,  Xintian Feng,  D. Ghosh,  
 M. Goldey,  P. R. Horn,  L. D. Jacobson,  I. Kaliman,  T. Kus,  A. Landau,  
 Jie Liu,  E. I. Proynov,  R. M. Richard,  R. P. Steele,  E. J. Sundstrom,  
 H. L. Woodcock III,  P. M. Zimmerman,  D. Zuev,  B. Albrecht,  E. Alguire,  
 S. A. Baeppler,  D. Barton,  Z. Benda,  Y. A. Bernard,  E. J. Berquist,  
 K. B. Bravaya,  H. Burton,  D. Casanova,  Chun-Min Chang,  Yunqing Chen,  
 A. Chien,  K. D. Closser,  M. P. Coons,  S. Coriani,  S. Dasgupta,  
 A. L. Dempwolff,  M. Diedenhofen,  Hainam Do,  R. G. Edgar,  Po-Tung Fang,  
 S. Faraji,  S. Fatehi,  Qingguo Feng,  K. D. Fenk,  J. Fosso-Tande,  
 J. Gayvert,  Qinghui Ge,  A. Ghysels,  G. Gidofalvi,  J. Gomes,  
 J. Gonthier,  A. Gunina,  D. Hait,  M. W. D. Hanson-Heine,  
 P. H. P. Harbach,  A. W. Hauser,  M. F. Herbst,  J. E. Herr,  
 E. G. Hohenstein,  Z. C. Holden,  Kerwin Hui,  B. C. Huynh,  T.-C. Jagau,  
 Hyunjun Ji,  B. Kaduk,  K. Khistyaev,  Jaehoon Kim,  P. Klunzinger,  K. Koh,  
 D. Kosenkov,  L. Koulias,  T. Kowalczyk,  C. M. Krauter,  A. Kunitsa,  
 Ka Un Lao,  A. Laurent,  K. V. Lawler,  Joonho Lee,  D. Lefrancois,  
 S. Lehtola,  D. S. Levine,  Yi-Pei Li,  You-Sheng Lin,  Fenglai Liu,  
 E. Livshits,  A. Luenser,  P. Manohar,  E. Mansoor,  S. F. Manzer,  
 Shan-Ping Mao,  Yuezhi Mao,  N. Mardirossian,  A. V. Marenich,  
 T. Markovich,  L. A. Martinez-Martinez,  S. A. Maurer,  N. J. Mayhall,  
 S. C. McKenzie,  J.-M. Mewes,  P. Morgante,  A. F. Morrison,  
 J. W. Mullinax,  K. Nanda,  T. S. Nguyen-Beck,  R. Olivares-Amaya,  
 J. A. Parkhill,  Zheng Pei,  T. M. Perrine,  F. Plasser,  P. Pokhilko,  
 S. Prager,  A. Prociuk,  E. Ramos,  D. R. Rehn,  F. Rob,  M. Scheurer,  
 M. Schneider,  N. Sergueev,  S. M. Sharada,  S. Sharma,  D. W. Small,  
 T. Stauch,  T. Stein,  Yu-Chuan Su,  A. J. W. Thom,  A. Tkatchenko,  
 T. Tsuchimochi,  N. M. Tubman,  L. Vogt,  M. L. Vidal,  O. Vydrov,  
 M. A. Watson,  J. Wenzel,  M. de Wergifosse,  T. A. Wesolowski,  A. White,  
 J. Witte,  A. Yamada,  Jun Yang,  K. Yao,  S. Yeganeh,  S. R. Yost,  
 Zhi-Qiang You,  A. Zech,  Igor Ying Zhang,  Xing Zhang,  Yan Zhao,  
 Ying Zhu,  B. R. Brooks,  G. K. L. Chan,  C. J. Cramer,  M. S. Gordon,  
 W. J. Hehre,  A. Klamt,  M. W. Schmidt,  C. D. Sherrill,  D. G. Truhlar,  
 A. Aspuru-Guzik,  R. Baer,  A. T. Bell,  N. A. Besley,  Jeng-Da Chai,  
 A. E. DePrince, III,  R. A. DiStasio Jr.,  A. Dreuw,  B. D. Dunietz,  
 T. R. Furlani,  Chao-Ping Hsu,  Yousung Jung,  Jing Kong,  D. S. Lambrecht,  
 WanZhen Liang,  C. Ochsenfeld,  V. A. Rassolov,  L. V. Slipchenko,  
 J. E. Subotnik,  T. Van Voorhis,  J. M. Herbert,  A. I. Krylov,  
 P. M. W. Gill,  M. Head-Gordon

 Contributors to earlier versions of Q-Chem not listed above: 
 R. D. Adamson,  B. Austin,  J. Baker,  G. J. O. Beran,  K. Brandhorst,  
 S. T. Brown,  E. F. C. Byrd,  A. K. Chakraborty,  C.-L. Cheng,  
 Siu Hung Chien,  D. M. Chipman,  D. L. Crittenden,  H. Dachsel,  
 R. J. Doerksen,  A. D. Dutoi,  L. Fusti-Molnar,  W. A. Goddard III,  
 A. Golubeva-Zadorozhnaya,  S. R. Gwaltney,  G. Hawkins,  A. Heyden,  
 S. Hirata,  G. Kedziora,  F. J. Keil,  C. Kelley,  Jihan Kim,  R. A. King,  
 R. Z. Khaliullin,  P. P. Korambath,  W. Kurlancheek,  A. M. Lee,  M. S. Lee,  
 S. V. Levchenko,  Ching Yeh Lin,  D. Liotard,  R. C. Lochan,  I. Lotan,  
 P. E. Maslen,  N. Nair,  D. P. O'Neill,  D. Neuhauser,  E. Neuscamman,  
 C. M. Oana,  R. Olson,  B. Peters,  R. Peverati,  P. A. Pieniazek,  
 Y. M. Rhee,  J. Ritchie,  M. A. Rohrdanz,  E. Rosta,  N. J. Russ,  
 H. F. Schaefer III,  N. E. Schultz,  N. Shenvi,  A. C. Simmonett,  A. Sodt,  
 D. Stuck,  K. S. Thanthiriwatte,  V. Vanovschi,  Tao Wang,  A. Warshel,  
 C. F. Williams,  Q. Wu,  X. Xu,  W. Zhang

 Please cite Q-Chem as follows:
 Y. Shao et al., Mol. Phys. 113, 184-215 (2015)
 DOI: 10.1080/00268976.2014.952696

 Q-Chem 5.2.1 for Intel X86 EM64T Linux

 Parts of Q-Chem use Armadillo 8.300.2 (Tropical Shenanigans).
 http://arma.sourceforge.net/

 Q-Chem begins on Sun Dec  1 02:02:51 2019  

Host: 
0

     Scratch files written to /scratch/taweetham/qchem2336//
NAlpha2: 228
NElect   228
Mult     1

Checking the input file for inconsistencies... 	...done.

--------------------------------------------------------------
User input:
--------------------------------------------------------------
$MOLECULE
0 1
C   
C	1	CC
C	2	CC	1	120.0		
C	3	CC	2	120.0	1	0.0
C	4	CC	3	120.0	2	0.0	
C	5 	CC	4	120.0	3	0.0
Cl	1	CCl	2	120.0	3	180.0
Cl	2	CCl	3	120.0	4	180.0
Br	3	CBr	4	120.0	5	180.0
I	4	CI	5	120.0	6	180.0
Cl	5	CCl	6	120.0	1	180.0
I	6	CI	1	120.0	2	180.0

CC=1.39483
CH=1.08673
CF=1.33960
CCl=1.72090
CBr=1.89068
CI=2.07886
$END

$REM
   JOB_TYPE	OPTIMIZATION
   BASIS	6-311++G**
   METHOD	B3LYP
   MEM_TOTAL	64000
   SYM_IGNORE	TRUE
$END

--------------------------------------------------------------
 ----------------------------------------------------------------
             Standard Nuclear Orientation (Angstroms)
    I     Atom           X                Y                Z
 ----------------------------------------------------------------
    1      C       0.0000000000     0.0000000000     0.0000000000
    2      C       0.0000000000     0.0000000000     1.3948300000
    3      C       1.2079582140     0.0000000000     2.0922450000
    4      C       2.4159164279     0.0000000000     1.3948300000
    5      C       2.4159164279     0.0000000000    -0.0000000000
    6      C       1.2079582140     0.0000000000    -0.6974150000
    7      Cl     -1.4903431174    -0.0000000000    -0.8604500000
    8      Cl     -1.4903431174    -0.0000000000     2.2552800000
    9      Br      1.2079582140    -0.0000000000     3.9829250000
   10      I       4.2162619988    -0.0000000000     2.4342600000
   11      Cl      3.9062595453    -0.0000000000    -0.8604500000
   12      I       1.2079582140    -0.0000000000    -2.7762750000
 ----------------------------------------------------------------
 Nuclear Repulsion Energy =        2970.42491626 hartrees
 There are      114 alpha and      114 beta electrons
 Requested basis set is 6-311++G(d,p)
 There are 142 shells and 394 basis functions

 Total QAlloc Memory Limit  64000 MB
 Mega-Array Size       188 MB
 MEM_STATIC part       192 MB
 A cutoff of  1.0D-11 yielded   6416 shell pairs
 There are     55507 function pairs (     61391 Cartesian)
 Smallest overlap matrix eigenvalue = 4.07E-07

 Q-Chem warning in module stvman/mkSTV.C, line 318:

 Overlap eigenvalue is smaller than square root of threshold
 Use THRESH >= 12 to get rid of this warning

 Linear dependence detected in AO basis
 Tighter screening thresholds may be required for diffuse basis sets
 Use S2THRESH > 14 and THRESH = 14 in case of SCF convergence issues
 Number of orthogonalized atomic orbitals = 392
 Maximum deviation from orthogonality = 2.497E-10

 Scale SEOQF with 1.000000e-01/1.000000e-01/1.000000e-01

 Standard Electronic Orientation quadrupole field applied
 Nucleus-field energy     =    -0.0000001012 hartrees
 Guess from superposition of atomic densities
 Warning:  Energy on first SCF cycle will be non-variational
 SAD guess density has 228.000000 electrons

 -----------------------------------------------------------------------
  General SCF calculation program by
  Eric Jon Sundstrom, Paul Horn, Yuezhi Mao, Dmitri Zuev, Alec White,
  David Stuck, Shaama M.S., Shane Yost, Joonho Lee, David Small,
  Daniel Levine, Susi Lehtola, Hugh Burton, Evgeny Epifanovsky,
  Bang C. Huynh
 -----------------------------------------------------------------------
 Exchange:     0.2000 Hartree-Fock + 0.0800 Slater + 0.7200 B88
 Correlation:  0.1900 VWN1RPA + 0.8100 LYP
 Using SG-1 standard quadrature grid
 using 4 threads for integral computing
 -------------------------------------------------------
 OpenMP Integral computing Module                
 Release: version 2.0, May 2017, Q-Chem Inc. Pleasanton 
 -------------------------------------------------------
 A restricted SCF calculation will be
 performed using DIIS
 SCF converges when DIIS error is below 1.0e-08
 ---------------------------------------
  Cycle       Energy         DIIS error
 ---------------------------------------
    1  -18025.1193046288      2.96e-02  
    2  -18022.4579711359      1.78e-03  
    3  -18022.3987503994      2.42e-03  
    4  -18022.4886825959      7.66e-04  
    5  -18022.5011896921      1.38e-04  
    6  -18022.5013931298      7.34e-05  
    7  -18022.5014871911      2.42e-05  
    8  -18022.5014976246      6.07e-06  
    9  -18022.5014982143      2.18e-06  
   10  -18022.5014982876      6.83e-07  
   11  -18022.5014982936      3.75e-07  
   12  -18022.5014982969      7.23e-08  
   13  -18022.5014982971      2.48e-08  
   14  -18022.5014983004      4.54e-09  Convergence criterion met
 ---------------------------------------
 SCF time:   CPU 235.67s  wall 62.00s 
 SCF   energy in the final basis set =   -18022.5014983004
 Total energy in the final basis set =   -18022.5014983004

 --------------------------------------------------------------

                    Orbital Energies (a.u.)
 --------------------------------------------------------------

 Alpha MOs
 -- Occupied --
*****************-482.8574-176.3196-176.3186-165.7234-165.7224-165.7213
********-165.7203-165.7200-101.5840-101.5832-101.5824 -62.5103 -56.3310
-56.3270 -56.3265 -35.8162 -35.8152 -31.3096 -31.3086 -31.3035 -31.3029
-31.3025 -31.3019 -22.9600 -22.9590 -22.9587 -22.9583 -22.9577 -22.9573
-22.9540 -22.9540 -22.9530 -22.9530 -10.2853 -10.2849 -10.2841 -10.2787
-10.2665 -10.2665  -9.4993  -9.4986  -9.4976  -8.7193  -7.2641  -7.2634
 -7.2625  -7.2542  -7.2535  -7.2531  -7.2525  -7.2525  -7.2514  -6.5516
 -6.5379  -6.5368  -6.3659  -6.3650  -4.7788  -4.7779  -4.7638  -4.7629
 -4.7626  -4.7617  -2.6624  -2.6586  -2.6579  -2.6469  -2.6468  -2.0449
 -2.0439  -2.0401  -2.0393  -2.0393  -2.0384  -2.0263  -2.0261  -2.0254
 -2.0252  -0.9687  -0.9264  -0.9019  -0.8702  -0.8318  -0.7869  -0.7623
 -0.6886  -0.6868  -0.6259  -0.6090  -0.5623  -0.5254  -0.4876  -0.4733
 -0.4632  -0.4425  -0.4130  -0.4130  -0.3948  -0.3927  -0.3610  -0.3590
 -0.3579  -0.3471  -0.3332  -0.3190  -0.3156  -0.2957  -0.2798  -0.2648
 -0.2603  -0.2602
 -- Virtual --
 -0.0922  -0.0691  -0.0652  -0.0491  -0.0278  -0.0047   0.0051   0.0117
  0.0223   0.0320   0.0331   0.0426   0.0497   0.0636   0.0655   0.0676
  0.0717   0.0744   0.0807   0.0815   0.0868   0.0960   0.0987   0.1060
  0.1067   0.1103   0.1193   0.1282   0.1421   0.1488   0.1510   0.1565
  0.1595   0.1668   0.1686   0.1690   0.1806   0.1906   0.1974   0.2040
  0.2094   0.2129   0.2137   0.2201   0.2289   0.2304   0.2484   0.2508
  0.2518   0.2652   0.2697   0.2732   0.2927   0.2963   0.3080   0.3254
  0.3689   0.3769   0.3818   0.3867   0.3868   0.4023   0.4082   0.4196
  0.4231   0.4313   0.4354   0.4407   0.4456   0.4462   0.4500   0.4733
  0.4751   0.4908   0.4918   0.5034   0.5127   0.5140   0.5141   0.5167
  0.5347   0.5474   0.5545   0.5588   0.5714   0.5740   0.5912   0.5998
  0.6104   0.6173   0.6252   0.6272   0.6417   0.6987   0.7143   0.7160
  0.7392   0.7644   0.7740   0.7753   0.7916   0.8158   0.8173   0.8231
  0.8272   0.8307   0.8359   0.8487   0.8551   0.8586   0.8616   0.8790
  0.8835   0.9042   0.9287   0.9417   0.9445   0.9570   0.9646   0.9852
  0.9892   1.0399   1.0602   1.0773   1.1271   1.1542   1.1598   1.1866
  1.1905   1.2319   1.2490   1.2617   1.2693   1.2702   1.2914   1.3559
  1.3616   1.3776   1.4177   1.4260   1.4574   1.4693   1.4885   1.4973
  1.5143   1.5684   1.5967   1.6438   1.7274   1.7456   1.7631   1.7826
  1.8234   1.8307   1.8481   1.8499   1.9213   2.0154   2.0436   2.0828
  2.1440   2.1830   2.2227   2.2278   2.2479   2.2491   2.2543   2.2623
  2.2811   2.3035   2.3360   2.3922   2.4163   2.4492   2.4828   2.5412
  2.5594   2.5768   2.6101   2.7116   2.7277   2.8238   2.8261   2.8348
  2.9360   3.0464   3.0566   3.0794   3.1047   3.1892   3.2250   3.4079
  3.4720   3.6605   3.8292   3.8734   3.9501   3.9628   3.9913   3.9956
  4.0156   4.0277   4.0352   4.0626   4.0871   4.1348   4.1713   4.2534
  4.2744   4.2945   4.4007   4.4831   4.5559   4.8071   6.0169   6.0400
  6.1156   6.1355   6.1464   6.1915   6.7472   7.5538   7.6692   7.7469
  9.7297   9.7847   9.8070  23.1840  23.7772  23.7870  23.9364  23.9518
 24.0238  25.7753  25.8120  25.8657  26.1164  26.1381  26.1942  26.5191
 26.6340  26.7988  27.9078  27.9542  28.3532  28.3711  28.4188  28.4271
 28.4412  28.4452  28.5250  28.5296  28.5493  28.5546  28.5610  28.5625
 28.6191  28.6278  28.7308  28.7345  47.9987 127.8922 127.9059 127.9508
127.9628 127.9681 127.9888 151.6966 151.7311 215.7171 215.7807 215.8061
289.7504 289.8680 289.97121020.81491901.86161901.8974
 --------------------------------------------------------------

          Ground-State Mulliken Net Atomic Charges

     Atom                 Charge (a.u.)
  ----------------------------------------
      1 C                    -0.180423
      2 C                    -0.055026
      3 C                    -0.504303
      4 C                    -0.407112
      5 C                     0.070515
      6 C                    -0.673151
      7 Cl                    0.649416
      8 Cl                    0.544357
      9 Br                   -0.231687
     10 I                     0.103228
     11 Cl                    0.578801
     12 I                     0.105386
  ----------------------------------------
  Sum of atomic charges =     0.000000

 -----------------------------------------------------------------
                    Cartesian Multipole Moments
 -----------------------------------------------------------------
    Charge (ESU x 10^10)
                -0.0000
    Dipole Moment (Debye)
         X       0.3773      Y       0.0000      Z      -0.0346
       Tot       0.3789
    Quadrupole Moments (Debye-Ang)
        XX    -143.2172     XY       0.0000     YY    -147.7094
        XZ       1.9622     YZ       0.0000     ZZ    -140.2897
    Octopole Moments (Debye-Ang^2)
       XXX    -660.1241    XXY       0.0000    XYY    -231.0032
       YYY       0.0000    XXZ     -77.3127    XYZ       0.0000
       YYZ     -94.1503    XZZ    -212.7119    YZZ       0.0000
       ZZZ    -278.1453
    Hexadecapole Moments (Debye-Ang^3)
      XXXX   -5304.4703   XXXY       0.0000   XXYY    -978.6755
      XYYY       0.0000   YYYY    -186.5956   XXXZ    -618.7418
      XXYZ       0.0000   XYYZ    -247.3166   YYYZ       0.0000
      XXZZ   -1662.8405   XYZZ       0.0000   YYZZ    -884.4517
      XZZZ    -697.2333   YZZZ       0.0000   ZZZZ   -4699.2198
 -----------------------------------------------------------------
 Calculating analytic gradient of the SCF energy
 Gradient of SCF Energy
            1           2           3           4           5           6
    1  -0.0022736   0.0008636  -0.0005995  -0.0000775   0.0035570  -0.0005155
    2  -0.0000000  -0.0000000   0.0000000  -0.0000000  -0.0000000   0.0000000
    3  -0.0005995  -0.0024996  -0.0003953  -0.0006952  -0.0021302   0.0009503
            7           8           9          10          11          12
    1   0.0093550   0.0087012   0.0048600  -0.0156480  -0.0084211   0.0001984
    2   0.0000000  -0.0000000   0.0000000   0.0000000   0.0000000  -0.0000000
    3   0.0005640  -0.0031082  -0.0050771  -0.0072725   0.0049357   0.0153276
 Max gradient component =       1.565E-02
 RMS gradient           =       4.951E-03
 Gradient time:  CPU 78.29 s  wall 19.68 s
 Geometry Optimization Parameters
   NAtoms,    NIC,     NZ,  NCons,   NDum,   NFix, NCnnct, MaxDiis
       12      78      12       0       0       0       0       0


** GEOMETRY OPTIMIZATION IN DELOCALIZED INTERNAL COORDINATES **
   Searching for a Minimum

   Optimization Cycle:   1

                       Coordinates (Angstroms)
     ATOM                X               Y               Z
      1  C         0.0000000000    0.0000000000    0.0000000000
      2  C         0.0000000000    0.0000000000    1.3948300000
      3  C         1.2079582140    0.0000000000    2.0922450000
      4  C         2.4159164279    0.0000000000    1.3948300000
      5  C         2.4159164279    0.0000000000    0.0000000000
      6  C         1.2079582140    0.0000000000   -0.6974150000
      7  Cl       -1.4903431174    0.0000000000   -0.8604500000
      8  Cl       -1.4903431174    0.0000000000    2.2552800000
      9  Br        1.2079582140    0.0000000000    3.9829250000
     10  I         4.2162619988    0.0000000000    2.4342600000
     11  Cl        3.9062595453    0.0000000000   -0.8604500000
     12  I         1.2079582140    0.0000000000   -2.7762750000
   Point Group: c1    Number of degrees of freedom:    30


   Energy is -18022.501498300


 Attempting to generate delocalized internal coordinates
 Initial Hessian constructed with Jon Baker's OPTIMIZE code

 21 Hessian modes will be used to form the next step
  Hessian Eigenvalues:
     0.124424    0.124424    0.201019    0.250000    0.250000    0.250000
     0.250000    0.250000    0.250000    0.250000    0.250000    0.250000
     0.334879    0.334879    0.334879    0.426727    0.426727    0.464882
     0.464882    0.464882    0.464882

 Minimum search - taking simple RFO step
 Searching for Lamda that Minimizes Along All modes
 Value Taken    Lamda =  -0.00777750
 Step Taken.  Stepsize is  0.204278

                             Maximum     Tolerance    Cnvgd?
         Gradient           0.035504      0.000300      NO
         Displacement       0.120744      0.001200      NO
         Energy change     *********      0.000001      NO


 New Cartesian Coordinates Obtained by Inverse Iteration

 Displacement from previous Coordinates is:  0.309869
 ----------------------------------------------------------------
             Standard Nuclear Orientation (Angstroms)
    I     Atom           X                Y                Z
 ----------------------------------------------------------------
    1      C      -0.0040014233     0.0000000000    -0.0019708301
    2      C      -0.0012318230     0.0000000000     1.3989353343
    3      C       1.2108098172     0.0000000000     2.1041283416
    4      C       2.4369424663     0.0000000000     1.4086225520
    5      C       2.4234825571     0.0000000000    -0.0013874141
    6      C       1.2083519522     0.0000000000    -0.7150140166
    7      Cl     -1.5323042092     0.0000000000    -0.8208211451
    8      Cl     -1.5130646566     0.0000000000     2.2500347473
    9      Br      1.1369086640     0.0000000000     4.0062417378
   10      I       4.3106438116     0.0000000000     2.4582353063
   11      Cl      3.9253584583     0.0000000000    -0.8720039256
   12      I       1.2036054064     0.0000000000    -2.8552206879
 ----------------------------------------------------------------
 Nuclear Repulsion Energy =        2918.57783499 hartrees
 There are      114 alpha and      114 beta electrons
 Applying Cartesian multipole field
    Component          Value
    ---------          -----
     (2,0,0)        1.00000E-11
     (0,2,0)        2.00000E-11
     (0,0,2)       -3.00000E-11
 Nucleus-field energy     =    -0.0000001035 hartrees
 Requested basis set is 6-311++G(d,p)
 There are 142 shells and 394 basis functions
 A cutoff of  1.0D-11 yielded   6346 shell pairs
 There are     54979 function pairs (     60773 Cartesian)
 Smallest overlap matrix eigenvalue = 4.64E-07

 Q-Chem warning in module stvman/mkSTV.C, line 318:

 Overlap eigenvalue is smaller than square root of threshold
 Use THRESH >= 12 to get rid of this warning

 Linear dependence detected in AO basis
 Tighter screening thresholds may be required for diffuse basis sets
 Use S2THRESH > 14 and THRESH = 14 in case of SCF convergence issues
 Number of orthogonalized atomic orbitals = 392
 Maximum deviation from orthogonality = 1.120E-10
 Guess MOs from SCF MO coefficient file

 -----------------------------------------------------------------------
  General SCF calculation program by
  Eric Jon Sundstrom, Paul Horn, Yuezhi Mao, Dmitri Zuev, Alec White,
  David Stuck, Shaama M.S., Shane Yost, Joonho Lee, David Small,
  Daniel Levine, Susi Lehtola, Hugh Burton, Evgeny Epifanovsky,
  Bang C. Huynh
 -----------------------------------------------------------------------
 Exchange:     0.2000 Hartree-Fock + 0.0800 Slater + 0.7200 B88
 Correlation:  0.1900 VWN1RPA + 0.8100 LYP
 Using SG-1 standard quadrature grid
 using 4 threads for integral computing
 -------------------------------------------------------
 OpenMP Integral computing Module                
 Release: version 2.0, May 2017, Q-Chem Inc. Pleasanton 
 -------------------------------------------------------
 A restricted SCF calculation will be
 performed using DIIS
 SCF converges when DIIS error is below 1.0e-08
 ---------------------------------------
  Cycle       Energy         DIIS error
 ---------------------------------------
    1  -18022.4999446548      5.51e-04  
    2  -18022.5023011645      2.85e-04  
    3  -18022.5003174048      4.17e-04  
    4  -18022.5039864097      3.67e-05  
    5  -18022.5040098647      1.33e-05  
    6  -18022.5040128513      5.04e-06  
    7  -18022.5040132753      2.13e-06  
    8  -18022.5040133573      5.01e-07  
    9  -18022.5040133613      2.15e-07  
   10  -18022.5040133621      8.86e-08  
   11  -18022.5040133620      2.49e-08  
   12  -18022.5040133623      5.73e-09  Convergence criterion met
 ---------------------------------------
 SCF time:   CPU 204.13s  wall 54.00s 
 SCF   energy in the final basis set =   -18022.5040133623
 Total energy in the final basis set =   -18022.5040133623

 --------------------------------------------------------------

                    Orbital Energies (a.u.)
 --------------------------------------------------------------

 Alpha MOs
 -- Occupied --
*****************-482.8579-176.3220-176.3213-165.7259-165.7252-165.7236
********-165.7229-165.7227-101.5843-101.5834-101.5829 -62.5108 -56.3315
-56.3274 -56.3270 -35.8184 -35.8177 -31.3120 -31.3113 -31.3055 -31.3050
-31.3048 -31.3043 -22.9624 -22.9617 -22.9609 -22.9606 -22.9602 -22.9599
-22.9561 -22.9561 -22.9554 -22.9553 -10.2912 -10.2897 -10.2871 -10.2841
-10.2746 -10.2738  -9.4992  -9.4985  -9.4978  -8.7196  -7.2642  -7.2634
 -7.2628  -7.2541  -7.2534  -7.2531  -7.2527  -7.2524  -7.2516  -6.5519
 -6.5381  -6.5370  -6.3676  -6.3669  -4.7808  -4.7801  -4.7652  -4.7645
 -4.7642  -4.7635  -2.6627  -2.6589  -2.6581  -2.6471  -2.6470  -2.0464
 -2.0456  -2.0418  -2.0412  -2.0411  -2.0404  -2.0276  -2.0274  -2.0269
 -2.0267  -0.9635  -0.9217  -0.8969  -0.8659  -0.8285  -0.7820  -0.7593
 -0.6844  -0.6813  -0.6248  -0.6121  -0.5569  -0.5231  -0.4858  -0.4688
 -0.4607  -0.4407  -0.4101  -0.4100  -0.3910  -0.3905  -0.3622  -0.3569
 -0.3568  -0.3450  -0.3318  -0.3141  -0.3141  -0.2952  -0.2831  -0.2669
 -0.2653  -0.2626
 -- Virtual --
 -0.1035  -0.0725  -0.0679  -0.0619  -0.0364  -0.0050   0.0002   0.0076
  0.0210   0.0308   0.0312   0.0427   0.0491   0.0632   0.0647   0.0669
  0.0700   0.0728   0.0788   0.0814   0.0860   0.0959   0.0991   0.1053
  0.1072   0.1085   0.1187   0.1280   0.1417   0.1483   0.1514   0.1577
  0.1596   0.1619   0.1687   0.1704   0.1762   0.1841   0.1960   0.2009
  0.2100   0.2105   0.2128   0.2183   0.2233   0.2292   0.2473   0.2480
  0.2504   0.2638   0.2689   0.2738   0.2872   0.2888   0.3017   0.3221
  0.3706   0.3771   0.3810   0.3823   0.3896   0.4030   0.4046   0.4194
  0.4208   0.4278   0.4336   0.4370   0.4426   0.4491   0.4495   0.4730
  0.4730   0.4856   0.4903   0.5002   0.5045   0.5084   0.5139   0.5164
  0.5326   0.5400   0.5519   0.5546   0.5628   0.5713   0.5867   0.5984
  0.6044   0.6069   0.6102   0.6255   0.6300   0.6798   0.7077   0.7153
  0.7268   0.7513   0.7623   0.7758   0.7876   0.8159   0.8209   0.8236
  0.8263   0.8311   0.8322   0.8461   0.8511   0.8538   0.8593   0.8807
  0.8837   0.9109   0.9274   0.9371   0.9413   0.9501   0.9597   0.9717
  0.9821   1.0339   1.0437   1.0685   1.1241   1.1469   1.1589   1.1738
  1.1825   1.2248   1.2431   1.2570   1.2621   1.2642   1.2859   1.3389
  1.3538   1.3695   1.4181   1.4299   1.4403   1.4630   1.4690   1.4732
  1.4877   1.5610   1.5878   1.6345   1.7218   1.7347   1.7511   1.7754
  1.8120   1.8213   1.8373   1.8418   1.9105   2.0128   2.0307   2.0723
  2.1285   2.1743   2.2077   2.2280   2.2351   2.2361   2.2441   2.2464
  2.2782   2.2864   2.3171   2.3883   2.4056   2.4418   2.4780   2.5331
  2.5465   2.5709   2.6004   2.7089   2.7222   2.8076   2.8206   2.8282
  2.9341   3.0334   3.0405   3.0498   3.0881   3.1669   3.2051   3.3920
  3.4510   3.6323   3.8125   3.8580   3.9498   3.9603   3.9889   3.9975
  4.0077   4.0210   4.0274   4.0566   4.0808   4.1273   4.1544   4.2419
  4.2734   4.2806   4.4004   4.4543   4.5211   4.7782   6.0111   6.0334
  6.1050   6.1220   6.1309   6.1621   6.7392   7.5520   7.6678   7.7365
  9.7160   9.7762   9.8056  23.1818  23.7460  23.7582  23.8967  23.9038
 23.9733  25.7750  25.8091  25.8613  26.0948  26.1485  26.1753  26.5031
 26.5979  26.7700  27.8873  27.9302  28.3476  28.3649  28.4062  28.4171
 28.4271  28.4334  28.5228  28.5269  28.5456  28.5481  28.5555  28.5578
 28.6124  28.6164  28.7190  28.7261  47.9937 127.8871 127.9003 127.9429
127.9529 127.9593 127.9732 151.6780 151.7101 215.7017 215.7710 215.8051
289.7480 289.8650 289.96111020.80881901.84201901.8753
 --------------------------------------------------------------

          Ground-State Mulliken Net Atomic Charges

     Atom                 Charge (a.u.)
  ----------------------------------------
      1 C                    -0.253003
      2 C                    -0.263073
      3 C                    -0.495041
      4 C                    -0.162516
      5 C                    -0.039806
      6 C                    -0.558184
      7 Cl                    0.657021
      8 Cl                    0.539010
      9 Br                   -0.231619
     10 I                     0.109596
     11 Cl                    0.586240
     12 I                     0.111377
  ----------------------------------------
  Sum of atomic charges =     0.000000

 -----------------------------------------------------------------
                    Cartesian Multipole Moments
 -----------------------------------------------------------------
    Charge (ESU x 10^10)
                -0.0000
    Dipole Moment (Debye)
         X       0.3846      Y      -0.0000      Z      -0.0605
       Tot       0.3893
    Quadrupole Moments (Debye-Ang)
        XX    -142.8023     XY      -0.0000     YY    -148.1745
        XZ       1.8032     YZ      -0.0000     ZZ    -140.1872
    Octopole Moments (Debye-Ang^2)
       XXX    -658.9530    XXY       0.0000    XYY    -232.6666
       YYY      -0.0000    XXZ     -74.5262    XYZ      -0.0000
       YYZ     -93.6030    XZZ    -214.3910    YZZ       0.0000
       ZZZ    -279.0158
    Hexadecapole Moments (Debye-Ang^3)
      XXXX   -5411.9374   XXXY       0.0000   XXYY   -1005.9775
      XYYY       0.0000   YYYY    -187.7187   XXXZ    -603.7980
      XXYZ       0.0000   XYYZ    -249.2811   YYYZ      -0.0000
      XXZZ   -1705.2505   XYZZ       0.0000   YYZZ    -905.4230
      XZZZ    -714.6828   YZZZ      -0.0000   ZZZZ   -4801.3558
 -----------------------------------------------------------------
 Calculating analytic gradient of the SCF energy
 Gradient of SCF Energy
            1           2           3           4           5           6
    1  -0.0040744  -0.0016858  -0.0041048   0.0034951   0.0036813   0.0003061
    2   0.0000000   0.0000000   0.0000000   0.0000000   0.0000000  -0.0000000
    3   0.0020973  -0.0003987   0.0011344   0.0007656  -0.0025972  -0.0016670
            7           8           9          10          11          12
    1   0.0001141   0.0017583  -0.0035621   0.0048934  -0.0016823   0.0008612
    2  -0.0000000  -0.0000000  -0.0000000   0.0000000  -0.0000000   0.0000000
    3   0.0035646  -0.0011649   0.0009737  -0.0000280   0.0014856  -0.0041655
 Max gradient component =       4.893E-03
 RMS gradient           =       2.082E-03
 Gradient time:  CPU 76.00 s  wall 19.11 s
 Geometry Optimization Parameters
   NAtoms,    NIC,     NZ,  NCons,   NDum,   NFix, NCnnct, MaxDiis
       12      78      12       0       0       0       0       0

 Cartesian Hessian Update
 Hessian updated using BFGS update


** GEOMETRY OPTIMIZATION IN DELOCALIZED INTERNAL COORDINATES **
   Searching for a Minimum

   Optimization Cycle:   2

                       Coordinates (Angstroms)
     ATOM                X               Y               Z
      1  C        -0.0040014233    0.0000000000   -0.0019708301
      2  C        -0.0012318230    0.0000000000    1.3989353343
      3  C         1.2108098172    0.0000000000    2.1041283416
      4  C         2.4369424663    0.0000000000    1.4086225520
      5  C         2.4234825571    0.0000000000   -0.0013874141
      6  C         1.2083519522    0.0000000000   -0.7150140166
      7  Cl       -1.5323042092    0.0000000000   -0.8208211451
      8  Cl       -1.5130646566    0.0000000000    2.2500347473
      9  Br        1.1369086640    0.0000000000    4.0062417378
     10  I         4.3106438116    0.0000000000    2.4582353063
     11  Cl        3.9253584583    0.0000000000   -0.8720039256
     12  I         1.2036054064    0.0000000000   -2.8552206879
   Point Group: c1    Number of degrees of freedom:    30


   Energy is -18022.504013362

 Hessian updated using BFGS update

 11 Hessian modes will be used to form the next step
  Hessian Eigenvalues:
     0.124383    0.132127    0.200809    0.246536    0.302226    0.318229
     0.334884    0.426721    0.432693    0.459167    0.528479

 Minimum search - taking simple RFO step
 Searching for Lamda that Minimizes Along All modes
 Value Taken    Lamda =  -0.00098426
 Step Taken.  Stepsize is  0.051728

                             Maximum     Tolerance    Cnvgd?
         Gradient           0.011667      0.000300      NO
         Displacement       0.029046      0.001200      NO
         Energy change     -0.002515      0.000001      NO


 New Cartesian Coordinates Obtained by Inverse Iteration

 Displacement from previous Coordinates is:  0.123751
 ----------------------------------------------------------------
             Standard Nuclear Orientation (Angstroms)
    I     Atom           X                Y                Z
 ----------------------------------------------------------------
    1      C      -0.0029679081     0.0000000000    -0.0032222464
    2      C      -0.0040619577     0.0000000000     1.4006904467
    3      C       1.2121726190     0.0000000000     2.1014574499
    4      C       2.4309576859     0.0000000000     1.4054897534
    5      C       2.4221907421     0.0000000000    -0.0016352819
    6      C       1.2080831508     0.0000000000    -0.7111198239
    7      Cl     -1.5202920859     0.0000000000    -0.8482134348
    8      Cl     -1.5178242944     0.0000000000     2.2551787127
    9      Br      1.1785069005     0.0000000000     4.0032753940
   10      I       4.2818446573     0.0000000000     2.4767634155
   11      Cl      3.9254217555     0.0000000000    -0.8769295397
   12      I       1.1914697561     0.0000000000    -2.8419548456
 ----------------------------------------------------------------
 Nuclear Repulsion Energy =        2927.16298166 hartrees
 There are      114 alpha and      114 beta electrons
 Applying Cartesian multipole field
    Component          Value
    ---------          -----
     (2,0,0)        1.00000E-11
     (0,2,0)        2.00000E-11
     (0,0,2)       -3.00000E-11
 Nucleus-field energy     =    -0.0000001040 hartrees
 Requested basis set is 6-311++G(d,p)
 There are 142 shells and 394 basis functions
 A cutoff of  1.0D-11 yielded   6349 shell pairs
 There are     55044 function pairs (     60851 Cartesian)
 Smallest overlap matrix eigenvalue = 4.55E-07

 Q-Chem warning in module stvman/mkSTV.C, line 318:

 Overlap eigenvalue is smaller than square root of threshold
 Use THRESH >= 12 to get rid of this warning

 Linear dependence detected in AO basis
 Tighter screening thresholds may be required for diffuse basis sets
 Use S2THRESH > 14 and THRESH = 14 in case of SCF convergence issues
 Number of orthogonalized atomic orbitals = 392
 Maximum deviation from orthogonality = 1.341E-10
 Guess MOs from SCF MO coefficient file

 -----------------------------------------------------------------------
  General SCF calculation program by
  Eric Jon Sundstrom, Paul Horn, Yuezhi Mao, Dmitri Zuev, Alec White,
  David Stuck, Shaama M.S., Shane Yost, Joonho Lee, David Small,
  Daniel Levine, Susi Lehtola, Hugh Burton, Evgeny Epifanovsky,
  Bang C. Huynh
 -----------------------------------------------------------------------
 Exchange:     0.2000 Hartree-Fock + 0.0800 Slater + 0.7200 B88
 Correlation:  0.1900 VWN1RPA + 0.8100 LYP
 Using SG-1 standard quadrature grid
 using 4 threads for integral computing
 -------------------------------------------------------
 OpenMP Integral computing Module                
 Release: version 2.0, May 2017, Q-Chem Inc. Pleasanton 
 -------------------------------------------------------
 A restricted SCF calculation will be
 performed using DIIS
 SCF converges when DIIS error is below 1.0e-08
 ---------------------------------------
  Cycle       Energy         DIIS error
 ---------------------------------------
    1  -18022.5038387656      1.82e-04  
    2  -18022.5043456951      6.61e-05  
    3  -18022.5042032725      1.06e-04  
    4  -18022.5044281334      1.64e-05  
    5  -18022.5044335465      4.92e-06  
    6  -18022.5044339771      1.22e-06  
    7  -18022.5044339991      6.37e-07  
    8  -18022.5044340077      1.85e-07  
    9  -18022.5044340093      4.95e-08  
   10  -18022.5044340090      2.04e-08  
   11  -18022.5044340088      9.35e-09  Convergence criterion met
 ---------------------------------------
 SCF time:   CPU 185.53s  wall 49.00s 
 SCF   energy in the final basis set =   -18022.5044340088
 Total energy in the final basis set =   -18022.5044340088

 --------------------------------------------------------------

                    Orbital Energies (a.u.)
 --------------------------------------------------------------

 Alpha MOs
 -- Occupied --
*****************-482.8581-176.3216-176.3208-165.7255-165.7247-165.7232
********-165.7225-165.7223-101.5844-101.5835-101.5834 -62.5109 -56.3317
-56.3275 -56.3271 -35.8180 -35.8173 -31.3116 -31.3108 -31.3052 -31.3046
-31.3044 -31.3039 -22.9620 -22.9612 -22.9605 -22.9602 -22.9598 -22.9594
-22.9557 -22.9557 -22.9549 -22.9549 -10.2908 -10.2898 -10.2883 -10.2836
-10.2733 -10.2727  -9.4992  -9.4984  -9.4982  -8.7198  -7.2642  -7.2633
 -7.2632  -7.2541  -7.2533  -7.2531  -7.2531  -7.2523  -7.2520  -6.5521
 -6.5383  -6.5372  -6.3673  -6.3666  -4.7805  -4.7798  -4.7650  -4.7642
 -4.7639  -4.7632  -2.6629  -2.6591  -2.6583  -2.6473  -2.6472  -2.0461
 -2.0452  -2.0415  -2.0409  -2.0407  -2.0400  -2.0273  -2.0272  -2.0266
 -2.0264  -0.9633  -0.9207  -0.8972  -0.8667  -0.8292  -0.7828  -0.7601
 -0.6849  -0.6826  -0.6256  -0.6113  -0.5576  -0.5232  -0.4857  -0.4692
 -0.4608  -0.4412  -0.4103  -0.4095  -0.3917  -0.3901  -0.3616  -0.3575
 -0.3564  -0.3460  -0.3321  -0.3174  -0.3141  -0.2955  -0.2815  -0.2668
 -0.2641  -0.2628
 -- Virtual --
 -0.1027  -0.0716  -0.0684  -0.0603  -0.0355  -0.0051   0.0000   0.0076
  0.0199   0.0307   0.0312   0.0427   0.0491   0.0632   0.0643   0.0668
  0.0701   0.0730   0.0788   0.0811   0.0858   0.0960   0.0979   0.1053
  0.1069   0.1086   0.1187   0.1280   0.1410   0.1482   0.1509   0.1571
  0.1597   0.1637   0.1687   0.1690   0.1766   0.1866   0.1962   0.2011
  0.2096   0.2115   0.2134   0.2186   0.2241   0.2289   0.2481   0.2482
  0.2505   0.2640   0.2694   0.2736   0.2887   0.2894   0.3020   0.3215
  0.3701   0.3773   0.3811   0.3813   0.3882   0.4025   0.4039   0.4189
  0.4206   0.4271   0.4332   0.4380   0.4434   0.4455   0.4494   0.4732
  0.4732   0.4877   0.4904   0.5007   0.5079   0.5102   0.5136   0.5159
  0.5332   0.5429   0.5528   0.5542   0.5636   0.5709   0.5849   0.5982
  0.6078   0.6089   0.6123   0.6250   0.6300   0.6852   0.7083   0.7142
  0.7278   0.7552   0.7644   0.7759   0.7869   0.8165   0.8201   0.8246
  0.8260   0.8315   0.8334   0.8473   0.8526   0.8542   0.8588   0.8784
  0.8830   0.9076   0.9261   0.9362   0.9411   0.9503   0.9590   0.9748
  0.9822   1.0313   1.0477   1.0692   1.1206   1.1480   1.1579   1.1767
  1.1815   1.2291   1.2413   1.2566   1.2599   1.2639   1.2843   1.3411
  1.3553   1.3706   1.4232   1.4279   1.4413   1.4650   1.4730   1.4751
  1.4903   1.5625   1.5892   1.6312   1.7228   1.7349   1.7536   1.7750
  1.8132   1.8214   1.8401   1.8416   1.9113   2.0127   2.0313   2.0717
  2.1313   2.1731   2.2100   2.2272   2.2343   2.2385   2.2465   2.2469
  2.2783   2.2889   2.3189   2.3867   2.4058   2.4421   2.4761   2.5326
  2.5469   2.5715   2.6003   2.7087   2.7227   2.8103   2.8203   2.8291
  2.9331   3.0350   3.0410   3.0536   3.0877   3.1683   3.2060   3.3916
  3.4548   3.6348   3.8168   3.8568   3.9496   3.9606   3.9895   3.9956
  4.0086   4.0220   4.0290   4.0574   4.0815   4.1275   4.1569   4.2437
  4.2741   4.2826   4.3996   4.4584   4.5266   4.7829   6.0121   6.0345
  6.1068   6.1231   6.1324   6.1661   6.7406   7.5521   7.6665   7.7377
  9.7180   9.7759   9.8013  23.1802  23.7535  23.7584  23.8981  23.9160
 23.9811  25.7732  25.8089  25.8613  26.0977  26.1386  26.1741  26.5042
 26.6006  26.7679  27.8899  27.9341  28.3485  28.3659  28.4076  28.4188
 28.4292  28.4347  28.5232  28.5273  28.5464  28.5490  28.5564  28.5583
 28.6137  28.6181  28.7214  28.7264  47.9941 127.8880 127.9012 127.9442
127.9539 127.9605 127.9755 151.6805 151.7136 215.7041 215.7708 215.8000
289.7482 289.8643 289.96221020.80931901.84461901.8789
 --------------------------------------------------------------

          Ground-State Mulliken Net Atomic Charges

     Atom                 Charge (a.u.)
  ----------------------------------------
      1 C                    -0.252778
      2 C                    -0.155495
      3 C                    -0.531854
      4 C                    -0.229036
      5 C                     0.007122
      6 C                    -0.604669
      7 Cl                    0.659115
      8 Cl                    0.538507
      9 Br                   -0.233159
     10 I                     0.108564
     11 Cl                    0.582861
     12 I                     0.110821
  ----------------------------------------
  Sum of atomic charges =     0.000000

 -----------------------------------------------------------------
                    Cartesian Multipole Moments
 -----------------------------------------------------------------
    Charge (ESU x 10^10)
                -0.0000
    Dipole Moment (Debye)
         X       0.3755      Y       0.0000      Z      -0.0242
       Tot       0.3763
    Quadrupole Moments (Debye-Ang)
        XX    -143.1457     XY      -0.0000     YY    -148.1311
        XZ       2.1578     YZ       0.0000     ZZ    -139.9659
    Octopole Moments (Debye-Ang^2)
       XXX    -660.2446    XXY       0.0000    XYY    -232.1862
       YYY       0.0000    XXZ     -74.6474    XYZ       0.0000
       YYZ     -94.0581    XZZ    -212.6327    YZZ       0.0000
       ZZZ    -278.9169
    Hexadecapole Moments (Debye-Ang^3)
      XXXX   -5393.1597   XXXY       0.0000   XXYY    -999.2336
      XYYY      -0.0000   YYYY    -187.6039   XXXZ    -619.3828
      XXYZ       0.0000   XYYZ    -253.4997   YYYZ      -0.0000
      XXZZ   -1694.6870   XYZZ       0.0000   YYZZ    -905.9808
      XZZZ    -715.1363   YZZZ       0.0000   ZZZZ   -4802.8589
 -----------------------------------------------------------------
 Calculating analytic gradient of the SCF energy
 Gradient of SCF Energy
            1           2           3           4           5           6
    1  -0.0012369  -0.0008591   0.0001620   0.0000503   0.0015623  -0.0003568
    2  -0.0000000  -0.0000000   0.0000000  -0.0000000  -0.0000000   0.0000000
    3  -0.0007378   0.0006181   0.0002609   0.0011964  -0.0013543  -0.0000635
            7           8           9          10          11          12
    1   0.0007256  -0.0002680   0.0012332   0.0003826  -0.0006332  -0.0007618
    2   0.0000000   0.0000000   0.0000000  -0.0000000   0.0000000   0.0000000
    3  -0.0004326  -0.0000509   0.0002793   0.0015815  -0.0001723  -0.0011249
 Max gradient component =       1.582E-03
 RMS gradient           =       6.758E-04
 Gradient time:  CPU 76.44 s  wall 19.21 s
 Geometry Optimization Parameters
   NAtoms,    NIC,     NZ,  NCons,   NDum,   NFix, NCnnct, MaxDiis
       12      78      12       0       0       0       0       0

 Cartesian Hessian Update
 Hessian updated using BFGS update


** GEOMETRY OPTIMIZATION IN DELOCALIZED INTERNAL COORDINATES **
   Searching for a Minimum

   Optimization Cycle:   3

                       Coordinates (Angstroms)
     ATOM                X               Y               Z
      1  C        -0.0029679081    0.0000000000   -0.0032222464
      2  C        -0.0040619577    0.0000000000    1.4006904467
      3  C         1.2121726190    0.0000000000    2.1014574499
      4  C         2.4309576859    0.0000000000    1.4054897534
      5  C         2.4221907421    0.0000000000   -0.0016352819
      6  C         1.2080831508    0.0000000000   -0.7111198239
      7  Cl       -1.5202920859    0.0000000000   -0.8482134348
      8  Cl       -1.5178242944    0.0000000000    2.2551787127
      9  Br        1.1785069005    0.0000000000    4.0032753940
     10  I         4.2818446573    0.0000000000    2.4767634155
     11  Cl        3.9254217555    0.0000000000   -0.8769295397
     12  I         1.1914697561    0.0000000000   -2.8419548456
   Point Group: c1    Number of degrees of freedom:    30


   Energy is -18022.504434009

 Hessian updated using BFGS update

 14 Hessian modes will be used to form the next step
  Hessian Eigenvalues:
     0.121339    0.124389    0.200729    0.247371    0.249607    0.312685
     0.334346    0.334879    0.379229    0.426274    0.429140    0.450119
     0.464730    0.557756

 Minimum search - taking simple RFO step
 Searching for Lamda that Minimizes Along All modes
 Value Taken    Lamda =  -0.00014088
 Step Taken.  Stepsize is  0.024151

                             Maximum     Tolerance    Cnvgd?
         Gradient           0.004310      0.000300      NO
         Displacement       0.012350      0.001200      NO
         Energy change     -0.000421      0.000001      NO


 New Cartesian Coordinates Obtained by Inverse Iteration

 Displacement from previous Coordinates is:  0.049988
 ----------------------------------------------------------------
             Standard Nuclear Orientation (Angstroms)
    I     Atom           X                Y                Z
 ----------------------------------------------------------------
    1      C      -0.0023602448     0.0000000000    -0.0025259011
    2      C      -0.0028138674     0.0000000000     1.4003097018
    3      C       1.2116614982     0.0000000000     2.1010952733
    4      C       2.4288222111     0.0000000000     1.4039314509
    5      C       2.4197800222     0.0000000000    -0.0000364882
    6      C       1.2082475813     0.0000000000    -0.7093657966
    7      Cl     -1.5223097993     0.0000000000    -0.8440922386
    8      Cl     -1.5151862429     0.0000000000     2.2568411995
    9      Br      1.1693667323     0.0000000000     4.0017585003
   10      I       4.2823258149     0.0000000000     2.4578392815
   11      Cl      3.9257623132     0.0000000000    -0.8720010754
   12      I       1.2022050022     0.0000000000    -2.8339739074
 ----------------------------------------------------------------
 Nuclear Repulsion Energy =        2930.73955512 hartrees
 There are      114 alpha and      114 beta electrons
 Applying Cartesian multipole field
    Component          Value
    ---------          -----
     (2,0,0)        1.00000E-11
     (0,2,0)        2.00000E-11
     (0,0,2)       -3.00000E-11
 Nucleus-field energy     =    -0.0000001031 hartrees
 Requested basis set is 6-311++G(d,p)
 There are 142 shells and 394 basis functions
 A cutoff of  1.0D-11 yielded   6356 shell pairs
 There are     55111 function pairs (     60931 Cartesian)
 Smallest overlap matrix eigenvalue = 4.48E-07

 Q-Chem warning in module stvman/mkSTV.C, line 318:

 Overlap eigenvalue is smaller than square root of threshold
 Use THRESH >= 12 to get rid of this warning

 Linear dependence detected in AO basis
 Tighter screening thresholds may be required for diffuse basis sets
 Use S2THRESH > 14 and THRESH = 14 in case of SCF convergence issues
 Number of orthogonalized atomic orbitals = 392
 Maximum deviation from orthogonality = 1.310E-10
 Guess MOs from SCF MO coefficient file

 -----------------------------------------------------------------------
  General SCF calculation program by
  Eric Jon Sundstrom, Paul Horn, Yuezhi Mao, Dmitri Zuev, Alec White,
  David Stuck, Shaama M.S., Shane Yost, Joonho Lee, David Small,
  Daniel Levine, Susi Lehtola, Hugh Burton, Evgeny Epifanovsky,
  Bang C. Huynh
 -----------------------------------------------------------------------
 Exchange:     0.2000 Hartree-Fock + 0.0800 Slater + 0.7200 B88
 Correlation:  0.1900 VWN1RPA + 0.8100 LYP
 Using SG-1 standard quadrature grid
 using 4 threads for integral computing
 -------------------------------------------------------
 OpenMP Integral computing Module                
 Release: version 2.0, May 2017, Q-Chem Inc. Pleasanton 
 -------------------------------------------------------
 A restricted SCF calculation will be
 performed using DIIS
 SCF converges when DIIS error is below 1.0e-08
 ---------------------------------------
  Cycle       Energy         DIIS error
 ---------------------------------------
    1  -18022.5044013331      7.18e-05  
    2  -18022.5044563799      3.25e-05  
    3  -18022.5044255696      4.99e-05  
    4  -18022.5044781790      5.59e-06  
    5  -18022.5044787720      1.80e-06  
    6  -18022.5044788250      7.00e-07  
    7  -18022.5044788322      3.00e-07  
    8  -18022.5044788338      8.07e-08  
    9  -18022.5044788345      2.87e-08  
   10  -18022.5044788347      1.25e-08  
   11  -18022.5044788335      3.98e-09  Convergence criterion met
 ---------------------------------------
 SCF time:   CPU 181.72s  wall 48.00s 
 SCF   energy in the final basis set =   -18022.5044788335
 Total energy in the final basis set =   -18022.5044788335

 --------------------------------------------------------------

                    Orbital Energies (a.u.)
 --------------------------------------------------------------

 Alpha MOs
 -- Occupied --
*****************-482.8580-176.3215-176.3207-165.7254-165.7245-165.7231
********-165.7223-165.7221-101.5843-101.5833-101.5833 -62.5109 -56.3317
-56.3275 -56.3271 -35.8179 -35.8171 -31.3115 -31.3107 -31.3051 -31.3046
-31.3043 -31.3038 -22.9619 -22.9610 -22.9605 -22.9601 -22.9596 -22.9593
-22.9556 -22.9556 -22.9548 -22.9548 -10.2900 -10.2896 -10.2878 -10.2832
-10.2726 -10.2722  -9.4991  -9.4983  -9.4980  -8.7198  -7.2641  -7.2632
 -7.2631  -7.2540  -7.2532  -7.2530  -7.2529  -7.2522  -7.2519  -6.5521
 -6.5382  -6.5372  -6.3673  -6.3665  -4.7804  -4.7796  -4.7649  -4.7641
 -4.7639  -4.7631  -2.6629  -2.6591  -2.6583  -2.6473  -2.6472  -2.0461
 -2.0451  -2.0414  -2.0408  -2.0407  -2.0399  -2.0274  -2.0272  -2.0265
 -2.0263  -0.9638  -0.9210  -0.8972  -0.8667  -0.8295  -0.7836  -0.7605
 -0.6855  -0.6831  -0.6258  -0.6113  -0.5582  -0.5233  -0.4855  -0.4697
 -0.4608  -0.4414  -0.4106  -0.4098  -0.3918  -0.3906  -0.3616  -0.3574
 -0.3570  -0.3459  -0.3324  -0.3164  -0.3145  -0.2955  -0.2819  -0.2669
 -0.2639  -0.2626
 -- Virtual --
 -0.1018  -0.0715  -0.0680  -0.0591  -0.0350  -0.0052   0.0002   0.0077
  0.0202   0.0307   0.0312   0.0427   0.0491   0.0634   0.0644   0.0670
  0.0701   0.0732   0.0788   0.0811   0.0858   0.0959   0.0982   0.1053
  0.1069   0.1086   0.1188   0.1280   0.1412   0.1482   0.1510   0.1571
  0.1597   0.1637   0.1686   0.1690   0.1775   0.1861   0.1961   0.2016
  0.2098   0.2115   0.2132   0.2187   0.2244   0.2294   0.2482   0.2483
  0.2506   0.2643   0.2696   0.2735   0.2896   0.2896   0.3029   0.3218
  0.3701   0.3796   0.3810   0.3811   0.3885   0.4038   0.4042   0.4200
  0.4205   0.4274   0.4337   0.4377   0.4437   0.4461   0.4494   0.4734
  0.4735   0.4878   0.4904   0.5013   0.5082   0.5102   0.5137   0.5157
  0.5331   0.5427   0.5536   0.5542   0.5650   0.5708   0.5855   0.5983
  0.6078   0.6100   0.6132   0.6254   0.6313   0.6854   0.7093   0.7149
  0.7295   0.7552   0.7656   0.7762   0.7882   0.8163   0.8200   0.8248
  0.8262   0.8317   0.8334   0.8475   0.8533   0.8543   0.8594   0.8784
  0.8824   0.9080   0.9262   0.9362   0.9414   0.9508   0.9590   0.9762
  0.9828   1.0319   1.0479   1.0698   1.1229   1.1486   1.1574   1.1781
  1.1823   1.2283   1.2424   1.2565   1.2607   1.2643   1.2844   1.3427
  1.3559   1.3714   1.4227   1.4274   1.4428   1.4665   1.4748   1.4769
  1.4926   1.5622   1.5890   1.6327   1.7234   1.7358   1.7545   1.7767
  1.8147   1.8226   1.8418   1.8425   1.9125   2.0131   2.0329   2.0731
  2.1319   2.1749   2.2115   2.2274   2.2358   2.2406   2.2466   2.2494
  2.2785   2.2902   2.3202   2.3872   2.4069   2.4428   2.4776   2.5330
  2.5474   2.5720   2.6009   2.7091   2.7230   2.8123   2.8209   2.8295
  2.9338   3.0367   3.0428   3.0574   3.0883   3.1699   3.2084   3.3944
  3.4550   3.6383   3.8178   3.8592   3.9498   3.9609   3.9893   3.9964
  4.0094   4.0225   4.0298   4.0575   4.0820   4.1286   4.1586   4.2442
  4.2739   4.2839   4.4000   4.4610   4.5295   4.7864   6.0125   6.0350
  6.1070   6.1252   6.1337   6.1688   6.7408   7.5522   7.6672   7.7385
  9.7181   9.7759   9.8017  23.1798  23.7569  23.7631  23.9052  23.9205
 23.9876  25.7734  25.8092  25.8616  26.0984  26.1399  26.1756  26.5054
 26.6024  26.7697  27.8919  27.9358  28.3489  28.3663  28.4088  28.4193
 28.4303  28.4362  28.5233  28.5275  28.5465  28.5496  28.5568  28.5589
 28.6140  28.6191  28.7228  28.7269  47.9944 127.8883 127.9016 127.9444
127.9552 127.9611 127.9768 151.6822 151.7151 215.7042 215.7709 215.8004
289.7483 289.8649 289.96301020.80971901.84641901.8805
 --------------------------------------------------------------

          Ground-State Mulliken Net Atomic Charges

     Atom                 Charge (a.u.)
  ----------------------------------------
      1 C                    -0.232983
      2 C                    -0.169625
      3 C                    -0.525329
      4 C                    -0.230645
      5 C                     0.001509
      6 C                    -0.609231
      7 Cl                    0.656572
      8 Cl                    0.539882
      9 Br                   -0.232371
     10 I                     0.107996
     11 Cl                    0.583544
     12 I                     0.110680
  ----------------------------------------
  Sum of atomic charges =     0.000000

 -----------------------------------------------------------------
                    Cartesian Multipole Moments
 -----------------------------------------------------------------
    Charge (ESU x 10^10)
                -0.0000
    Dipole Moment (Debye)
         X       0.3880      Y       0.0000      Z      -0.0367
       Tot       0.3898
    Quadrupole Moments (Debye-Ang)
        XX    -143.0640     XY       0.0000     YY    -148.0899
        XZ       1.9879     YZ       0.0000     ZZ    -140.0957
    Octopole Moments (Debye-Ang^2)
       XXX    -659.9694    XXY       0.0000    XYY    -232.2515
       YYY       0.0000    XXZ     -75.0069    XYZ       0.0000
       YYZ     -93.8514    XZZ    -213.4492    YZZ       0.0000
       ZZZ    -278.7087
    Hexadecapole Moments (Debye-Ang^3)
      XXXX   -5389.8930   XXXY       0.0000   XXYY    -999.3449
      XYYY       0.0000   YYYY    -187.5009   XXXZ    -611.2464
      XXYZ       0.0000   XYYZ    -250.1244   YYYZ       0.0000
      XXZZ   -1694.1058   XYZZ       0.0000   YYZZ    -901.5316
      XZZZ    -710.6969   YZZZ       0.0000   ZZZZ   -4780.9664
 -----------------------------------------------------------------
 Calculating analytic gradient of the SCF energy
 Gradient of SCF Energy
            1           2           3           4           5           6
    1  -0.0002474   0.0000923   0.0002341  -0.0002524   0.0002477   0.0001098
    2  -0.0000000  -0.0000000   0.0000000  -0.0000000   0.0000000   0.0000000
    3  -0.0005065   0.0002748  -0.0001246  -0.0001117  -0.0002625   0.0006314
            7           8           9          10          11          12
    1   0.0002023   0.0002111  -0.0001110  -0.0003586  -0.0003470   0.0002190
    2  -0.0000000   0.0000000   0.0000000  -0.0000000  -0.0000000  -0.0000000
    3   0.0000255   0.0001770  -0.0000979  -0.0009167   0.0004439   0.0004673
 Max gradient component =       9.167E-04
 RMS gradient           =       2.780E-04
 Gradient time:  CPU 76.44 s  wall 19.21 s
 Geometry Optimization Parameters
   NAtoms,    NIC,     NZ,  NCons,   NDum,   NFix, NCnnct, MaxDiis
       12      78      12       0       0       0       0       0

 Cartesian Hessian Update
 Hessian updated using BFGS update


** GEOMETRY OPTIMIZATION IN DELOCALIZED INTERNAL COORDINATES **
   Searching for a Minimum

   Optimization Cycle:   4

                       Coordinates (Angstroms)
     ATOM                X               Y               Z
      1  C        -0.0023602448    0.0000000000   -0.0025259011
      2  C        -0.0028138674    0.0000000000    1.4003097018
      3  C         1.2116614982    0.0000000000    2.1010952733
      4  C         2.4288222111    0.0000000000    1.4039314509
      5  C         2.4197800222    0.0000000000   -0.0000364882
      6  C         1.2082475813    0.0000000000   -0.7093657966
      7  Cl       -1.5223097993    0.0000000000   -0.8440922386
      8  Cl       -1.5151862429    0.0000000000    2.2568411995
      9  Br        1.1693667323    0.0000000000    4.0017585003
     10  I         4.2823258149    0.0000000000    2.4578392815
     11  Cl        3.9257623132    0.0000000000   -0.8720010754
     12  I         1.2022050022    0.0000000000   -2.8339739074
   Point Group: c1    Number of degrees of freedom:    30


   Energy is -18022.504478833

 Hessian updated using BFGS update

 16 Hessian modes will be used to form the next step
  Hessian Eigenvalues:
     0.123787    0.134255    0.200851    0.248442    0.249609    0.265966
     0.308989    0.333804    0.334751    0.403999    0.427033    0.432117
     0.463524    0.464813    0.485137    0.568805

 Minimum search - taking simple RFO step
 Searching for Lamda that Minimizes Along All modes
 Value Taken    Lamda =  -0.00002064
 Step Taken.  Stepsize is  0.008094

                             Maximum     Tolerance    Cnvgd?
         Gradient           0.002071      0.000300      NO
         Displacement       0.004507      0.001200      NO
         Energy change     -0.000045      0.000001      NO


 New Cartesian Coordinates Obtained by Inverse Iteration

 Displacement from previous Coordinates is:  0.017497
 ----------------------------------------------------------------
             Standard Nuclear Orientation (Angstroms)
    I     Atom           X                Y                Z
 ----------------------------------------------------------------
    1      C      -0.0017112120     0.0000000000    -0.0024977009
    2      C      -0.0021930922     0.0000000000     1.3999199805
    3      C       1.2121423956     0.0000000000     2.1010071766
    4      C       2.4299781706     0.0000000000     1.4042968082
    5      C       2.4205405332     0.0000000000    -0.0006195971
    6      C       1.2084457317     0.0000000000    -0.7104969117
    7      Cl     -1.5231223574     0.0000000000    -0.8419533056
    8      Cl     -1.5155993184     0.0000000000     2.2548354418
    9      Br      1.1695081210     0.0000000000     4.0018650093
   10      I       4.2825794703     0.0000000000     2.4646443787
   11      Cl      3.9260636987     0.0000000000    -0.8746634772
   12      I       1.1988688800     0.0000000000    -2.8365578026
 ----------------------------------------------------------------
 Nuclear Repulsion Energy =        2929.35720888 hartrees
 There are      114 alpha and      114 beta electrons
 Applying Cartesian multipole field
    Component          Value
    ---------          -----
     (2,0,0)        1.00000E-11
     (0,2,0)        2.00000E-11
     (0,0,2)       -3.00000E-11
 Nucleus-field energy     =    -0.0000001034 hartrees
 Requested basis set is 6-311++G(d,p)
 There are 142 shells and 394 basis functions
 A cutoff of  1.0D-11 yielded   6353 shell pairs
 There are     55076 function pairs (     60889 Cartesian)
 Smallest overlap matrix eigenvalue = 4.51E-07

 Q-Chem warning in module stvman/mkSTV.C, line 318:

 Overlap eigenvalue is smaller than square root of threshold
 Use THRESH >= 12 to get rid of this warning

 Linear dependence detected in AO basis
 Tighter screening thresholds may be required for diffuse basis sets
 Use S2THRESH > 14 and THRESH = 14 in case of SCF convergence issues
 Number of orthogonalized atomic orbitals = 392
 Maximum deviation from orthogonality = 2.443E-10
 Guess MOs from SCF MO coefficient file

 -----------------------------------------------------------------------
  General SCF calculation program by
  Eric Jon Sundstrom, Paul Horn, Yuezhi Mao, Dmitri Zuev, Alec White,
  David Stuck, Shaama M.S., Shane Yost, Joonho Lee, David Small,
  Daniel Levine, Susi Lehtola, Hugh Burton, Evgeny Epifanovsky,
  Bang C. Huynh
 -----------------------------------------------------------------------
 Exchange:     0.2000 Hartree-Fock + 0.0800 Slater + 0.7200 B88
 Correlation:  0.1900 VWN1RPA + 0.8100 LYP
 Using SG-1 standard quadrature grid
 using 4 threads for integral computing
 -------------------------------------------------------
 OpenMP Integral computing Module                
 Release: version 2.0, May 2017, Q-Chem Inc. Pleasanton 
 -------------------------------------------------------
 A restricted SCF calculation will be
 performed using DIIS
 SCF converges when DIIS error is below 1.0e-08
 ---------------------------------------
  Cycle       Energy         DIIS error
 ---------------------------------------
    1  -18022.5044783892      2.60e-05  
    2  -18022.5044859987      1.14e-05  
    3  -18022.5044813732      1.87e-05  
    4  -18022.5044886996      1.48e-06  
    5  -18022.5044887423      4.54e-07  
    6  -18022.5044887450      2.27e-07  
    7  -18022.5044887467      9.10e-08  
    8  -18022.5044887459      2.41e-08  
    9  -18022.5044887465      5.88e-09  Convergence criterion met
 ---------------------------------------
 SCF time:   CPU 151.75s  wall 40.00s 
 SCF   energy in the final basis set =   -18022.5044887465
 Total energy in the final basis set =   -18022.5044887465

 --------------------------------------------------------------

                    Orbital Energies (a.u.)
 --------------------------------------------------------------

 Alpha MOs
 -- Occupied --
*****************-482.8581-176.3216-176.3208-165.7255-165.7247-165.7232
********-165.7224-165.7222-101.5843-101.5833-101.5832 -62.5109 -56.3317
-56.3275 -56.3271 -35.8180 -35.8172 -31.3116 -31.3108 -31.3052 -31.3047
-31.3044 -31.3038 -22.9620 -22.9611 -22.9605 -22.9602 -22.9597 -22.9594
-22.9557 -22.9557 -22.9549 -22.9549 -10.2903 -10.2896 -10.2878 -10.2833
-10.2729 -10.2724  -9.4991  -9.4983  -9.4980  -8.7198  -7.2641  -7.2632
 -7.2631  -7.2540  -7.2531  -7.2530  -7.2529  -7.2522  -7.2518  -6.5521
 -6.5383  -6.5372  -6.3674  -6.3666  -4.7805  -4.7797  -4.7650  -4.7642
 -4.7640  -4.7631  -2.6629  -2.6591  -2.6583  -2.6473  -2.6472  -2.0462
 -2.0452  -2.0415  -2.0408  -2.0408  -2.0400  -2.0274  -2.0272  -2.0266
 -2.0264  -0.9637  -0.9208  -0.8971  -0.8667  -0.8295  -0.7834  -0.7604
 -0.6853  -0.6830  -0.6257  -0.6114  -0.5581  -0.5232  -0.4855  -0.4696
 -0.4607  -0.4413  -0.4105  -0.4096  -0.3917  -0.3905  -0.3617  -0.3573
 -0.3568  -0.3458  -0.3323  -0.3166  -0.3145  -0.2956  -0.2819  -0.2669
 -0.2641  -0.2627
 -- Virtual --
 -0.1022  -0.0716  -0.0681  -0.0595  -0.0352  -0.0052   0.0001   0.0076
  0.0201   0.0307   0.0312   0.0427   0.0491   0.0634   0.0644   0.0670
  0.0700   0.0732   0.0788   0.0811   0.0858   0.0959   0.0982   0.1053
  0.1069   0.1086   0.1187   0.1280   0.1411   0.1482   0.1510   0.1571
  0.1597   0.1637   0.1687   0.1690   0.1772   0.1862   0.1962   0.2015
  0.2097   0.2115   0.2133   0.2186   0.2243   0.2293   0.2482   0.2483
  0.2505   0.2642   0.2696   0.2736   0.2892   0.2896   0.3026   0.3220
  0.3702   0.3788   0.3810   0.3812   0.3885   0.4037   0.4039   0.4198
  0.4205   0.4274   0.4335   0.4378   0.4435   0.4462   0.4494   0.4734
  0.4735   0.4877   0.4904   0.5011   0.5081   0.5100   0.5136   0.5158
  0.5331   0.5426   0.5533   0.5542   0.5647   0.5708   0.5857   0.5983
  0.6077   0.6094   0.6129   0.6253   0.6311   0.6852   0.7090   0.7148
  0.7289   0.7550   0.7651   0.7764   0.7878   0.8163   0.8201   0.8249
  0.8262   0.8318   0.8334   0.8475   0.8531   0.8543   0.8593   0.8785
  0.8824   0.9084   0.9263   0.9361   0.9414   0.9507   0.9589   0.9757
  0.9826   1.0317   1.0478   1.0695   1.1223   1.1483   1.1575   1.1775
  1.1823   1.2285   1.2423   1.2565   1.2606   1.2643   1.2843   1.3421
  1.3556   1.3712   1.4228   1.4279   1.4424   1.4663   1.4737   1.4763
  1.4918   1.5620   1.5889   1.6324   1.7233   1.7355   1.7542   1.7764
  1.8145   1.8224   1.8416   1.8422   1.9122   2.0130   2.0325   2.0726
  2.1316   2.1745   2.2110   2.2275   2.2354   2.2402   2.2466   2.2489
  2.2784   2.2898   2.3198   2.3873   2.4065   2.4426   2.4775   2.5329
  2.5470   2.5719   2.6007   2.7090   2.7228   2.8119   2.8208   2.8294
  2.9338   3.0363   3.0422   3.0567   3.0881   3.1694   3.2079   3.3939
  3.4546   3.6376   3.8175   3.8586   3.9497   3.9608   3.9893   3.9963
  4.0091   4.0223   4.0295   4.0575   4.0818   4.1282   4.1579   4.2440
  4.2740   4.2834   4.3999   4.4601   4.5287   4.7856   6.0123   6.0348
  6.1070   6.1244   6.1334   6.1679   6.7408   7.5521   7.6672   7.7383
  9.7176   9.7756   9.8020  23.1798  23.7560  23.7624  23.9042  23.9192
 23.9862  25.7736  25.8091  25.8615  26.0975  26.1409  26.1749  26.5049
 26.6011  26.7691  27.8912  27.9353  28.3487  28.3662  28.4084  28.4192
 28.4299  28.4356  28.5232  28.5274  28.5464  28.5493  28.5566  28.5587
 28.6139  28.6187  28.7222  28.7268  47.9943 127.8882 127.9014 127.9443
127.9547 127.9609 127.9763 151.6815 151.7146 215.7036 215.7705 215.8008
289.7482 289.8649 289.96281020.80961901.84571901.8800
 --------------------------------------------------------------

          Ground-State Mulliken Net Atomic Charges

     Atom                 Charge (a.u.)
  ----------------------------------------
      1 C                    -0.239274
      2 C                    -0.174487
      3 C                    -0.527061
      4 C                    -0.227638
      5 C                     0.008320
      6 C                    -0.606522
      7 Cl                    0.657457
      8 Cl                    0.539391
      9 Br                   -0.232745
     10 I                     0.108351
     11 Cl                    0.583203
     12 I                     0.111006
  ----------------------------------------
  Sum of atomic charges =     0.000000

 -----------------------------------------------------------------
                    Cartesian Multipole Moments
 -----------------------------------------------------------------
    Charge (ESU x 10^10)
                -0.0000
    Dipole Moment (Debye)
         X       0.3837      Y       0.0000      Z      -0.0322
       Tot       0.3851
    Quadrupole Moments (Debye-Ang)
        XX    -143.0991     XY       0.0000     YY    -148.1017
        XZ       2.0343     YZ       0.0000     ZZ    -140.0419
    Octopole Moments (Debye-Ang^2)
       XXX    -660.0555    XXY       0.0000    XYY    -232.2057
       YYY      -0.0000    XXZ     -74.8701    XYZ       0.0000
       YYZ     -93.9355    XZZ    -213.1380    YZZ      -0.0000
       ZZZ    -278.8558
    Hexadecapole Moments (Debye-Ang^3)
      XXXX   -5391.5871   XXXY       0.0000   XXYY    -999.4270
      XYYY      -0.0000   YYYY    -187.5280   XXXZ    -613.0876
      XXYZ       0.0000   XYYZ    -251.0448   YYYZ       0.0000
      XXZZ   -1694.2394   XYZZ      -0.0000   YYZZ    -902.8406
      XZZZ    -711.9873   YZZZ       0.0000   ZZZZ   -4787.1926
 -----------------------------------------------------------------
 Calculating analytic gradient of the SCF energy
 Gradient of SCF Energy
            1           2           3           4           5           6
    1  -0.0001803   0.0000559   0.0000263  -0.0001227   0.0002757  -0.0000069
    2  -0.0000000   0.0000000  -0.0000000  -0.0000000   0.0000000  -0.0000000
    3  -0.0000874   0.0000329  -0.0001046   0.0001623  -0.0003512   0.0002360
            7           8           9          10          11          12
    1   0.0000453   0.0000645   0.0000413   0.0000098  -0.0002074  -0.0000015
    2  -0.0000000   0.0000000   0.0000000   0.0000000   0.0000000   0.0000000
    3   0.0002345  -0.0000620  -0.0000224  -0.0000153  -0.0000181  -0.0000047
 Max gradient component =       3.512E-04
 RMS gradient           =       1.135E-04
 Gradient time:  CPU 76.33 s  wall 19.19 s
 Geometry Optimization Parameters
   NAtoms,    NIC,     NZ,  NCons,   NDum,   NFix, NCnnct, MaxDiis
       12      78      12       0       0       0       0       0

 Cartesian Hessian Update
 Hessian updated using BFGS update


** GEOMETRY OPTIMIZATION IN DELOCALIZED INTERNAL COORDINATES **
   Searching for a Minimum

   Optimization Cycle:   5

                       Coordinates (Angstroms)
     ATOM                X               Y               Z
      1  C        -0.0017112120    0.0000000000   -0.0024977009
      2  C        -0.0021930922    0.0000000000    1.3999199805
      3  C         1.2121423956    0.0000000000    2.1010071766
      4  C         2.4299781706    0.0000000000    1.4042968082
      5  C         2.4205405332    0.0000000000   -0.0006195971
      6  C         1.2084457317    0.0000000000   -0.7104969117
      7  Cl       -1.5231223574    0.0000000000   -0.8419533056
      8  Cl       -1.5155993184    0.0000000000    2.2548354418
      9  Br        1.1695081210    0.0000000000    4.0018650093
     10  I         4.2825794703    0.0000000000    2.4646443787
     11  Cl        3.9260636987    0.0000000000   -0.8746634772
     12  I         1.1988688800    0.0000000000   -2.8365578026
   Point Group: c1    Number of degrees of freedom:    30


   Energy is -18022.504488746

 Hessian updated using BFGS update

 17 Hessian modes will be used to form the next step
  Hessian Eigenvalues:
     0.123787    0.130023    0.200626    0.235239    0.249017    0.249704
     0.286192    0.309308    0.333643    0.334893    0.398713    0.427053
     0.441005    0.459440    0.464286    0.507039    0.578325

 Minimum search - taking simple RFO step
 Searching for Lamda that Minimizes Along All modes
 Value Taken    Lamda =  -0.00000122
 Step Taken.  Stepsize is  0.002088

                             Maximum     Tolerance    Cnvgd?
         Gradient           0.000390      0.000300      NO
         Displacement       0.001203      0.001200      NO
         Energy change     -0.000010      0.000001      NO


 New Cartesian Coordinates Obtained by Inverse Iteration

 Displacement from previous Coordinates is:  0.004155
 ----------------------------------------------------------------
             Standard Nuclear Orientation (Angstroms)
    I     Atom           X                Y                Z
 ----------------------------------------------------------------
    1      C      -0.0016788075     0.0000000000    -0.0025587173
    2      C      -0.0023390220     0.0000000000     1.4000516428
    3      C       1.2120991000     0.0000000000     2.1012301409
    4      C       2.4299628206     0.0000000000     1.4043466557
    5      C       2.4203125097     0.0000000000    -0.0004278868
    6      C       1.2083602189     0.0000000000    -0.7107451460
    7      Cl     -1.5226900733     0.0000000000    -0.8432892491
    8      Cl     -1.5156199509     0.0000000000     2.2555051366
    9      Br      1.1696250257     0.0000000000     4.0021723666
   10      I       4.2829996079     0.0000000000     2.4643174318
   11      Cl      3.9265287199     0.0000000000    -0.8739118430
   12      I       1.1979408721     0.0000000000    -2.8369105324
 ----------------------------------------------------------------
 Nuclear Repulsion Energy =        2929.15383070 hartrees
 There are      114 alpha and      114 beta electrons
 Applying Cartesian multipole field
    Component          Value
    ---------          -----
     (2,0,0)        1.00000E-11
     (0,2,0)        2.00000E-11
     (0,0,2)       -3.00000E-11
 Nucleus-field energy     =    -0.0000001034 hartrees
 Requested basis set is 6-311++G(d,p)
 There are 142 shells and 394 basis functions
 A cutoff of  1.0D-11 yielded   6353 shell pairs
 There are     55076 function pairs (     60889 Cartesian)
 Smallest overlap matrix eigenvalue = 4.51E-07

 Q-Chem warning in module stvman/mkSTV.C, line 318:

 Overlap eigenvalue is smaller than square root of threshold
 Use THRESH >= 12 to get rid of this warning

 Linear dependence detected in AO basis
 Tighter screening thresholds may be required for diffuse basis sets
 Use S2THRESH > 14 and THRESH = 14 in case of SCF convergence issues
 Number of orthogonalized atomic orbitals = 392
 Maximum deviation from orthogonality = 1.440E-10
 Guess MOs from SCF MO coefficient file

 -----------------------------------------------------------------------
  General SCF calculation program by
  Eric Jon Sundstrom, Paul Horn, Yuezhi Mao, Dmitri Zuev, Alec White,
  David Stuck, Shaama M.S., Shane Yost, Joonho Lee, David Small,
  Daniel Levine, Susi Lehtola, Hugh Burton, Evgeny Epifanovsky,
  Bang C. Huynh
 -----------------------------------------------------------------------
 Exchange:     0.2000 Hartree-Fock + 0.0800 Slater + 0.7200 B88
 Correlation:  0.1900 VWN1RPA + 0.8100 LYP
 Using SG-1 standard quadrature grid
 using 4 threads for integral computing
 -------------------------------------------------------
 OpenMP Integral computing Module                
 Release: version 2.0, May 2017, Q-Chem Inc. Pleasanton 
 -------------------------------------------------------
 A restricted SCF calculation will be
 performed using DIIS
 SCF converges when DIIS error is below 1.0e-08
 ---------------------------------------
  Cycle       Energy         DIIS error
 ---------------------------------------
    1  -18022.5044881280      7.89e-06  
    2  -18022.5044890906      1.77e-06  
    3  -18022.5044889919      2.80e-06  
    4  -18022.5044891484      5.69e-07  
    5  -18022.5044891553      1.03e-07  
    6  -18022.5044891567      5.70e-08  
    7  -18022.5044891551      1.92e-08  
    8  -18022.5044891546      8.25e-09  Convergence criterion met
 ---------------------------------------
 SCF time:   CPU 134.05s  wall 36.00s 
 SCF   energy in the final basis set =   -18022.5044891546
 Total energy in the final basis set =   -18022.5044891546

 --------------------------------------------------------------

                    Orbital Energies (a.u.)
 --------------------------------------------------------------

 Alpha MOs
 -- Occupied --
*****************-482.8581-176.3216-176.3208-165.7255-165.7247-165.7232
********-165.7224-165.7222-101.5843-101.5833-101.5833 -62.5109 -56.3317
-56.3276 -56.3271 -35.8180 -35.8172 -31.3116 -31.3108 -31.3052 -31.3047
-31.3044 -31.3038 -22.9620 -22.9611 -22.9606 -22.9602 -22.9597 -22.9594
-22.9557 -22.9557 -22.9549 -22.9549 -10.2903 -10.2896 -10.2879 -10.2834
-10.2729 -10.2724  -9.4991  -9.4982  -9.4980  -8.7198  -7.2641  -7.2631
 -7.2631  -7.2540  -7.2531  -7.2530  -7.2529  -7.2522  -7.2519  -6.5521
 -6.5383  -6.5372  -6.3674  -6.3666  -4.7805  -4.7797  -4.7650  -4.7642
 -4.7640  -4.7631  -2.6629  -2.6591  -2.6583  -2.6473  -2.6472  -2.0462
 -2.0452  -2.0415  -2.0408  -2.0408  -2.0400  -2.0274  -2.0273  -2.0266
 -2.0264  -0.9637  -0.9207  -0.8970  -0.8666  -0.8294  -0.7834  -0.7604
 -0.6853  -0.6830  -0.6257  -0.6115  -0.5580  -0.5232  -0.4854  -0.4695
 -0.4606  -0.4414  -0.4105  -0.4096  -0.3917  -0.3905  -0.3617  -0.3573
 -0.3568  -0.3459  -0.3323  -0.3166  -0.3145  -0.2956  -0.2819  -0.2669
 -0.2641  -0.2627
 -- Virtual --
 -0.1022  -0.0716  -0.0681  -0.0596  -0.0353  -0.0052   0.0001   0.0075
  0.0201   0.0307   0.0312   0.0427   0.0490   0.0634   0.0644   0.0670
  0.0700   0.0731   0.0788   0.0811   0.0858   0.0959   0.0982   0.1053
  0.1069   0.1086   0.1187   0.1280   0.1411   0.1482   0.1510   0.1571
  0.1597   0.1637   0.1687   0.1690   0.1772   0.1862   0.1962   0.2014
  0.2097   0.2114   0.2133   0.2186   0.2243   0.2293   0.2482   0.2482
  0.2505   0.2642   0.2696   0.2736   0.2892   0.2896   0.3026   0.3220
  0.3702   0.3788   0.3811   0.3813   0.3885   0.4036   0.4039   0.4198
  0.4205   0.4274   0.4335   0.4378   0.4435   0.4461   0.4494   0.4734
  0.4735   0.4877   0.4904   0.5011   0.5080   0.5100   0.5137   0.5158
  0.5330   0.5426   0.5532   0.5542   0.5648   0.5707   0.5856   0.5983
  0.6077   0.6094   0.6129   0.6253   0.6310   0.6851   0.7089   0.7148
  0.7288   0.7551   0.7652   0.7763   0.7877   0.8163   0.8201   0.8250
  0.8261   0.8318   0.8334   0.8475   0.8531   0.8544   0.8593   0.8785
  0.8825   0.9083   0.9262   0.9361   0.9413   0.9506   0.9588   0.9756
  0.9825   1.0316   1.0477   1.0695   1.1223   1.1481   1.1575   1.1773
  1.1822   1.2285   1.2422   1.2565   1.2605   1.2642   1.2842   1.3419
  1.3556   1.3711   1.4230   1.4280   1.4424   1.4663   1.4736   1.4762
  1.4917   1.5620   1.5889   1.6323   1.7233   1.7354   1.7541   1.7764
  1.8144   1.8223   1.8416   1.8421   1.9121   2.0130   2.0324   2.0725
  2.1314   2.1745   2.2107   2.2274   2.2351   2.2401   2.2466   2.2488
  2.2784   2.2897   2.3197   2.3872   2.4065   2.4426   2.4775   2.5328
  2.5468   2.5718   2.6007   2.7090   2.7228   2.8119   2.8208   2.8293
  2.9337   3.0362   3.0420   3.0565   3.0879   3.1693   3.2077   3.3938
  3.4543   3.6374   3.8174   3.8584   3.9497   3.9608   3.9893   3.9963
  4.0091   4.0223   4.0294   4.0574   4.0818   4.1283   4.1579   4.2440
  4.2740   4.2833   4.3999   4.4600   4.5286   4.7854   6.0123   6.0348
  6.1070   6.1244   6.1334   6.1678   6.7407   7.5521   7.6671   7.7382
  9.7176   9.7756   9.8017  23.1798  23.7557  23.7623  23.9040  23.9190
 23.9859  25.7735  25.8091  25.8615  26.0977  26.1404  26.1749  26.5047
 26.6007  26.7686  27.8911  27.9352  28.3487  28.3661  28.4084  28.4192
 28.4298  28.4356  28.5232  28.5274  28.5464  28.5493  28.5566  28.5587
 28.6139  28.6187  28.7222  28.7269  47.9943 127.8881 127.9014 127.9443
127.9547 127.9609 127.9763 151.6815 151.7145 215.7036 215.7705 215.8005
289.7482 289.8648 289.96271020.80961901.84561901.8799
 --------------------------------------------------------------

          Ground-State Mulliken Net Atomic Charges

     Atom                 Charge (a.u.)
  ----------------------------------------
      1 C                    -0.239650
      2 C                    -0.173106
      3 C                    -0.528129
      4 C                    -0.227424
      5 C                     0.007973
      6 C                    -0.606433
      7 Cl                    0.657511
      8 Cl                    0.539304
      9 Br                   -0.232719
     10 I                     0.108386
     11 Cl                    0.583143
     12 I                     0.111144
  ----------------------------------------
  Sum of atomic charges =     0.000000

 -----------------------------------------------------------------
                    Cartesian Multipole Moments
 -----------------------------------------------------------------
    Charge (ESU x 10^10)
                -0.0000
    Dipole Moment (Debye)
         X       0.3830      Y       0.0000      Z      -0.0325
       Tot       0.3843
    Quadrupole Moments (Debye-Ang)
        XX    -143.1078     XY       0.0000     YY    -148.1041
        XZ       2.0425     YZ      -0.0000     ZZ    -140.0333
    Octopole Moments (Debye-Ang^2)
       XXX    -660.0135    XXY       0.0000    XYY    -232.2046
       YYY       0.0000    XXZ     -74.8283    XYZ       0.0000
       YYZ     -93.9266    XZZ    -213.1758    YZZ      -0.0000
       ZZZ    -278.8422
    Hexadecapole Moments (Debye-Ang^3)
      XXXX   -5391.7852   XXXY       0.0000   XXYY    -999.5099
      XYYY       0.0000   YYYY    -187.5327   XXXZ    -613.2474
      XXYZ      -0.0000   XYYZ    -251.1529   YYYZ      -0.0000
      XXZZ   -1694.5190   XYZZ       0.0000   YYZZ    -902.9564
      XZZZ    -712.2726   YZZZ      -0.0000   ZZZZ   -4787.6747
 -----------------------------------------------------------------
 Calculating analytic gradient of the SCF energy
 Gradient of SCF Energy
            1           2           3           4           5           6
    1  -0.0000754   0.0000102   0.0000432  -0.0000369   0.0001257  -0.0000587
    2  -0.0000000  -0.0000000   0.0000000  -0.0000000   0.0000000   0.0000000
    3  -0.0000858   0.0000718  -0.0000272   0.0000482  -0.0001497   0.0000911
            7           8           9          10          11          12
    1   0.0000442   0.0000295   0.0000306   0.0000759  -0.0000498  -0.0001384
    2  -0.0000000   0.0000000   0.0000000   0.0000000  -0.0000000  -0.0000000
    3   0.0000049   0.0000751   0.0000289  -0.0000450   0.0000478  -0.0000601
 Max gradient component =       1.497E-04
 RMS gradient           =       5.776E-05
 Gradient time:  CPU 76.33 s  wall 19.19 s
 Geometry Optimization Parameters
   NAtoms,    NIC,     NZ,  NCons,   NDum,   NFix, NCnnct, MaxDiis
       12      78      12       0       0       0       0       0

 Cartesian Hessian Update
 Hessian updated using BFGS update


** GEOMETRY OPTIMIZATION IN DELOCALIZED INTERNAL COORDINATES **
   Searching for a Minimum

   Optimization Cycle:   6

                       Coordinates (Angstroms)
     ATOM                X               Y               Z
      1  C        -0.0016788075    0.0000000000   -0.0025587173
      2  C        -0.0023390220    0.0000000000    1.4000516428
      3  C         1.2120991000    0.0000000000    2.1012301409
      4  C         2.4299628206    0.0000000000    1.4043466557
      5  C         2.4203125097    0.0000000000   -0.0004278868
      6  C         1.2083602189    0.0000000000   -0.7107451460
      7  Cl       -1.5226900733    0.0000000000   -0.8432892491
      8  Cl       -1.5156199509    0.0000000000    2.2555051366
      9  Br        1.1696250257    0.0000000000    4.0021723666
     10  I         4.2829996079    0.0000000000    2.4643174318
     11  Cl        3.9265287199    0.0000000000   -0.8739118430
     12  I         1.1979408721    0.0000000000   -2.8369105324
   Point Group: c1    Number of degrees of freedom:    30


   Energy is -18022.504489155

 Hessian updated using BFGS update

 18 Hessian modes will be used to form the next step
  Hessian Eigenvalues:
     0.123143    0.136378    0.187570    0.201291    0.248974    0.249705
     0.262645    0.290789    0.331666    0.334624    0.387888    0.397021
     0.427075    0.446150    0.462854    0.482367    0.568158    0.588121

 Minimum search - taking simple RFO step
 Searching for Lamda that Minimizes Along All modes
 Value Taken    Lamda =   0.00000000
 Step Taken.  Stepsize is  0.001062

                             Maximum     Tolerance    Cnvgd?
         Gradient           0.000229      0.000300     YES
         Displacement       0.000460      0.001200     YES
         Energy change     -0.000000      0.000001     YES


                       Distance Matrix (Angstroms)
             C (  1)   C (  2)   C (  3)   C (  4)   C (  5)   C (  6)
   C (  2)  1.402611
   C (  3)  2.428824  1.402324
   C (  4)  2.809317  2.432306  1.403153
   C (  5)  2.421992  2.798318  2.424200  1.404808
   C (  6)  1.402042  2.433363  2.811978  2.442525  1.404770
   Cl(  7)  1.737902  2.709990  4.018615  4.547014  4.032082  2.734265
   Cl(  8)  2.718615  1.738338  2.732078  4.036347  4.536606  4.027246
   Br(  9)  4.172508  2.853863  1.901417  2.887412  4.193451  4.713077
   I ( 10)  4.944082  4.415517  3.092291  2.134779  3.089429  4.419777
   Cl( 11)  4.023689  4.539484  4.027356  2.725834  1.741167  2.723061
   I ( 12)  3.077765  4.403694  4.938161  4.416576  3.088661  2.126191
             Cl(  7)   Cl(  8)   Br(  9)   I ( 10)   Cl( 11)
   Cl(  8)  3.098802
   Br(  9)  5.543199  3.203340
   I ( 10)  6.681788  5.802378  3.472477
   Cl( 11)  5.449305  6.277757  5.601492  3.357208
   I ( 12)  3.372886  5.770278  6.839142  6.133564  3.361332

 Final energy is   -18022.504489154609     


 ******************************
 **  OPTIMIZATION CONVERGED  **
 ******************************

                       Coordinates (Angstroms)
     ATOM                X               Y               Z
      1  C        -0.0016788075    0.0000000000   -0.0025587173
      2  C        -0.0023390220    0.0000000000    1.4000516428
      3  C         1.2120991000    0.0000000000    2.1012301409
      4  C         2.4299628206    0.0000000000    1.4043466557
      5  C         2.4203125097    0.0000000000   -0.0004278868
      6  C         1.2083602189    0.0000000000   -0.7107451460
      7  Cl       -1.5226900733    0.0000000000   -0.8432892491
      8  Cl       -1.5156199509    0.0000000000    2.2555051366
      9  Br        1.1696250257    0.0000000000    4.0021723666
     10  I         4.2829996079    0.0000000000    2.4643174318
     11  Cl        3.9265287199    0.0000000000   -0.8739118430
     12  I         1.1979408721    0.0000000000   -2.8369105324

Z-matrix Print:
$molecule
0 1
I 
C  1 2.134779
C  2 1.403153 1 120.450693
C  3 1.402324 2 120.220245 1 -180.000000 0
C  4 1.402611 3 119.973820 2 -0.000000 0
C  5 1.402042 4 120.365665 3 -0.000000 0
C  6 1.404770 5 119.287017 4 -0.000000 0
Cl 5 1.737902 4 118.904410 3 -180.000000 0
Cl 4 1.738338 3 120.519855 2 -180.000000 0
Cl 7 1.741167 6 119.515437 5 -180.000000 0
Br 3 1.901417 2 121.058951 1 -0.000000 0
I  6 2.126191 5 120.057918 4 -180.000000 0
$end


 --------------------------------------------------------------

                    Orbital Energies (a.u.)
 --------------------------------------------------------------

 Alpha MOs
 -- Occupied --
*****************-482.8581-176.3216-176.3208-165.7255-165.7247-165.7232
********-165.7224-165.7222-101.5843-101.5833-101.5833 -62.5109 -56.3317
-56.3276 -56.3271 -35.8180 -35.8172 -31.3116 -31.3108 -31.3052 -31.3047
-31.3044 -31.3038 -22.9620 -22.9611 -22.9606 -22.9602 -22.9597 -22.9594
-22.9557 -22.9557 -22.9549 -22.9549 -10.2903 -10.2896 -10.2879 -10.2834
-10.2729 -10.2724  -9.4991  -9.4982  -9.4980  -8.7198  -7.2641  -7.2631
 -7.2631  -7.2540  -7.2531  -7.2530  -7.2529  -7.2522  -7.2519  -6.5521
 -6.5383  -6.5372  -6.3674  -6.3666  -4.7805  -4.7797  -4.7650  -4.7642
 -4.7640  -4.7631  -2.6629  -2.6591  -2.6583  -2.6473  -2.6472  -2.0462
 -2.0452  -2.0415  -2.0408  -2.0408  -2.0400  -2.0274  -2.0273  -2.0266
 -2.0264  -0.9637  -0.9207  -0.8970  -0.8666  -0.8294  -0.7834  -0.7604
 -0.6853  -0.6830  -0.6257  -0.6115  -0.5580  -0.5232  -0.4854  -0.4695
 -0.4606  -0.4414  -0.4105  -0.4096  -0.3917  -0.3905  -0.3617  -0.3573
 -0.3568  -0.3459  -0.3323  -0.3166  -0.3145  -0.2956  -0.2819  -0.2669
 -0.2641  -0.2627
 -- Virtual --
 -0.1022  -0.0716  -0.0681  -0.0596  -0.0353  -0.0052   0.0001   0.0075
  0.0201   0.0307   0.0312   0.0427   0.0490   0.0634   0.0644   0.0670
  0.0700   0.0731   0.0788   0.0811   0.0858   0.0959   0.0982   0.1053
  0.1069   0.1086   0.1187   0.1280   0.1411   0.1482   0.1510   0.1571
  0.1597   0.1637   0.1687   0.1690   0.1772   0.1862   0.1962   0.2014
  0.2097   0.2114   0.2133   0.2186   0.2243   0.2293   0.2482   0.2482
  0.2505   0.2642   0.2696   0.2736   0.2892   0.2896   0.3026   0.3220
  0.3702   0.3788   0.3811   0.3813   0.3885   0.4036   0.4039   0.4198
  0.4205   0.4274   0.4335   0.4378   0.4435   0.4461   0.4494   0.4734
  0.4735   0.4877   0.4904   0.5011   0.5080   0.5100   0.5137   0.5158
  0.5330   0.5426   0.5532   0.5542   0.5648   0.5707   0.5856   0.5983
  0.6077   0.6094   0.6129   0.6253   0.6310   0.6851   0.7089   0.7148
  0.7288   0.7551   0.7652   0.7763   0.7877   0.8163   0.8201   0.8250
  0.8261   0.8318   0.8334   0.8475   0.8531   0.8544   0.8593   0.8785
  0.8825   0.9083   0.9262   0.9361   0.9413   0.9506   0.9588   0.9756
  0.9825   1.0316   1.0477   1.0695   1.1223   1.1481   1.1575   1.1773
  1.1822   1.2285   1.2422   1.2565   1.2605   1.2642   1.2842   1.3419
  1.3556   1.3711   1.4230   1.4280   1.4424   1.4663   1.4736   1.4762
  1.4917   1.5620   1.5889   1.6323   1.7233   1.7354   1.7541   1.7764
  1.8144   1.8223   1.8416   1.8421   1.9121   2.0130   2.0324   2.0725
  2.1314   2.1745   2.2107   2.2274   2.2351   2.2401   2.2466   2.2488
  2.2784   2.2897   2.3197   2.3872   2.4065   2.4426   2.4775   2.5328
  2.5468   2.5718   2.6007   2.7090   2.7228   2.8119   2.8208   2.8293
  2.9337   3.0362   3.0420   3.0565   3.0879   3.1693   3.2077   3.3938
  3.4543   3.6374   3.8174   3.8584   3.9497   3.9608   3.9893   3.9963
  4.0091   4.0223   4.0294   4.0574   4.0818   4.1283   4.1579   4.2440
  4.2740   4.2833   4.3999   4.4600   4.5286   4.7854   6.0123   6.0348
  6.1070   6.1244   6.1334   6.1678   6.7407   7.5521   7.6671   7.7382
  9.7176   9.7756   9.8017  23.1798  23.7557  23.7623  23.9040  23.9190
 23.9859  25.7735  25.8091  25.8615  26.0977  26.1404  26.1749  26.5047
 26.6007  26.7686  27.8911  27.9352  28.3487  28.3661  28.4084  28.4192
 28.4298  28.4356  28.5232  28.5274  28.5464  28.5493  28.5566  28.5587
 28.6139  28.6187  28.7222  28.7269  47.9943 127.8881 127.9014 127.9443
127.9547 127.9609 127.9763 151.6815 151.7145 215.7036 215.7705 215.8005
289.7482 289.8648 289.96271020.80961901.84561901.8799
 --------------------------------------------------------------

          Ground-State Mulliken Net Atomic Charges

     Atom                 Charge (a.u.)
  ----------------------------------------
      1 C                    -0.239650
      2 C                    -0.173106
      3 C                    -0.528129
      4 C                    -0.227424
      5 C                     0.007973
      6 C                    -0.606433
      7 Cl                    0.657511
      8 Cl                    0.539304
      9 Br                   -0.232719
     10 I                     0.108386
     11 Cl                    0.583143
     12 I                     0.111144
  ----------------------------------------
  Sum of atomic charges =     0.000000

 -----------------------------------------------------------------
                    Cartesian Multipole Moments
 -----------------------------------------------------------------
    Charge (ESU x 10^10)
                -0.0000
    Dipole Moment (Debye)
         X       0.3830      Y       0.0000      Z      -0.0325
       Tot       0.3843
    Quadrupole Moments (Debye-Ang)
        XX    -143.1078     XY       0.0000     YY    -148.1041
        XZ       2.0425     YZ      -0.0000     ZZ    -140.0333
    Octopole Moments (Debye-Ang^2)
       XXX    -660.0135    XXY       0.0000    XYY    -232.2046
       YYY       0.0000    XXZ     -74.8283    XYZ       0.0000
       YYZ     -93.9266    XZZ    -213.1758    YZZ      -0.0000
       ZZZ    -278.8422
    Hexadecapole Moments (Debye-Ang^3)
      XXXX   -5391.7852   XXXY       0.0000   XXYY    -999.5099
      XYYY       0.0000   YYYY    -187.5327   XXXZ    -613.2474
      XXYZ      -0.0000   XYYZ    -251.1529   YYYZ      -0.0000
      XXZZ   -1694.5190   XYZZ       0.0000   YYZZ    -902.9564
      XZZZ    -712.2726   YZZZ      -0.0000   ZZZZ   -4787.6747
 -----------------------------------------------------------------
Archival summary:
1\1\garfield\OPT\ProcedureUnspecified\BasisUnspecified\2r1l36\taweetha\SunDec102:09:392019SunDec102:09:392019\0\\#,OPT,ProcedureUnspecified,BasisUnspecified,\\0,1\I\C,1,2.13478\C,2,1.40315,1,120.451\C,3,1.40232,2,120.22,1,-180,0\C,4,1.40261,3,119.974,2,-0,0\C,5,1.40204,4,120.366,3,-0,0\C,6,1.40477,5,119.287,4,-0,0\Cl,5,1.7379,4,118.904,3,-180,0\Cl,4,1.73834,3,120.52,2,-180,0\Cl,7,1.74117,6,119.515,5,-180,0\Br,3,1.90142,2,121.059,1,-0,0\I,6,2.12619,5,120.058,4,-180,0\\\@

 Total job time:  408.52s(wall), 1556.75s(cpu) 
 Sun Dec  1 02:09:39 2019

        *************************************************************
        *                                                           *
        *  Thank you very much for using Q-Chem.  Have a nice day.  *
        *                                                           *
        *************************************************************


 
User input: 2 of 2 
 
                  Welcome to Q-Chem
     A Quantum Leap Into The Future Of Chemistry


 Q-Chem 5.2 (devel), Q-Chem, Inc., Pleasanton, CA (2019)

 Yihan Shao,  Zhengting Gan,  E. Epifanovsky,  A. T. B. Gilbert,  M. Wormit,  
 J. Kussmann,  A. W. Lange,  A. Behn,  Jia Deng,  Xintian Feng,  D. Ghosh,  
 M. Goldey,  P. R. Horn,  L. D. Jacobson,  I. Kaliman,  T. Kus,  A. Landau,  
 Jie Liu,  E. I. Proynov,  R. M. Richard,  R. P. Steele,  E. J. Sundstrom,  
 H. L. Woodcock III,  P. M. Zimmerman,  D. Zuev,  B. Albrecht,  E. Alguire,  
 S. A. Baeppler,  D. Barton,  Z. Benda,  Y. A. Bernard,  E. J. Berquist,  
 K. B. Bravaya,  H. Burton,  D. Casanova,  Chun-Min Chang,  Yunqing Chen,  
 A. Chien,  K. D. Closser,  M. P. Coons,  S. Coriani,  S. Dasgupta,  
 A. L. Dempwolff,  M. Diedenhofen,  Hainam Do,  R. G. Edgar,  Po-Tung Fang,  
 S. Faraji,  S. Fatehi,  Qingguo Feng,  K. D. Fenk,  J. Fosso-Tande,  
 J. Gayvert,  Qinghui Ge,  A. Ghysels,  G. Gidofalvi,  J. Gomes,  
 J. Gonthier,  A. Gunina,  D. Hait,  M. W. D. Hanson-Heine,  
 P. H. P. Harbach,  A. W. Hauser,  M. F. Herbst,  J. E. Herr,  
 E. G. Hohenstein,  Z. C. Holden,  Kerwin Hui,  B. C. Huynh,  T.-C. Jagau,  
 Hyunjun Ji,  B. Kaduk,  K. Khistyaev,  Jaehoon Kim,  P. Klunzinger,  K. Koh,  
 D. Kosenkov,  L. Koulias,  T. Kowalczyk,  C. M. Krauter,  A. Kunitsa,  
 Ka Un Lao,  A. Laurent,  K. V. Lawler,  Joonho Lee,  D. Lefrancois,  
 S. Lehtola,  D. S. Levine,  Yi-Pei Li,  You-Sheng Lin,  Fenglai Liu,  
 E. Livshits,  A. Luenser,  P. Manohar,  E. Mansoor,  S. F. Manzer,  
 Shan-Ping Mao,  Yuezhi Mao,  N. Mardirossian,  A. V. Marenich,  
 T. Markovich,  L. A. Martinez-Martinez,  S. A. Maurer,  N. J. Mayhall,  
 S. C. McKenzie,  J.-M. Mewes,  P. Morgante,  A. F. Morrison,  
 J. W. Mullinax,  K. Nanda,  T. S. Nguyen-Beck,  R. Olivares-Amaya,  
 J. A. Parkhill,  Zheng Pei,  T. M. Perrine,  F. Plasser,  P. Pokhilko,  
 S. Prager,  A. Prociuk,  E. Ramos,  D. R. Rehn,  F. Rob,  M. Scheurer,  
 M. Schneider,  N. Sergueev,  S. M. Sharada,  S. Sharma,  D. W. Small,  
 T. Stauch,  T. Stein,  Yu-Chuan Su,  A. J. W. Thom,  A. Tkatchenko,  
 T. Tsuchimochi,  N. M. Tubman,  L. Vogt,  M. L. Vidal,  O. Vydrov,  
 M. A. Watson,  J. Wenzel,  M. de Wergifosse,  T. A. Wesolowski,  A. White,  
 J. Witte,  A. Yamada,  Jun Yang,  K. Yao,  S. Yeganeh,  S. R. Yost,  
 Zhi-Qiang You,  A. Zech,  Igor Ying Zhang,  Xing Zhang,  Yan Zhao,  
 Ying Zhu,  B. R. Brooks,  G. K. L. Chan,  C. J. Cramer,  M. S. Gordon,  
 W. J. Hehre,  A. Klamt,  M. W. Schmidt,  C. D. Sherrill,  D. G. Truhlar,  
 A. Aspuru-Guzik,  R. Baer,  A. T. Bell,  N. A. Besley,  Jeng-Da Chai,  
 A. E. DePrince, III,  R. A. DiStasio Jr.,  A. Dreuw,  B. D. Dunietz,  
 T. R. Furlani,  Chao-Ping Hsu,  Yousung Jung,  Jing Kong,  D. S. Lambrecht,  
 WanZhen Liang,  C. Ochsenfeld,  V. A. Rassolov,  L. V. Slipchenko,  
 J. E. Subotnik,  T. Van Voorhis,  J. M. Herbert,  A. I. Krylov,  
 P. M. W. Gill,  M. Head-Gordon

 Contributors to earlier versions of Q-Chem not listed above: 
 R. D. Adamson,  B. Austin,  J. Baker,  G. J. O. Beran,  K. Brandhorst,  
 S. T. Brown,  E. F. C. Byrd,  A. K. Chakraborty,  C.-L. Cheng,  
 Siu Hung Chien,  D. M. Chipman,  D. L. Crittenden,  H. Dachsel,  
 R. J. Doerksen,  A. D. Dutoi,  L. Fusti-Molnar,  W. A. Goddard III,  
 A. Golubeva-Zadorozhnaya,  S. R. Gwaltney,  G. Hawkins,  A. Heyden,  
 S. Hirata,  G. Kedziora,  F. J. Keil,  C. Kelley,  Jihan Kim,  R. A. King,  
 R. Z. Khaliullin,  P. P. Korambath,  W. Kurlancheek,  A. M. Lee,  M. S. Lee,  
 S. V. Levchenko,  Ching Yeh Lin,  D. Liotard,  R. C. Lochan,  I. Lotan,  
 P. E. Maslen,  N. Nair,  D. P. O'Neill,  D. Neuhauser,  E. Neuscamman,  
 C. M. Oana,  R. Olson,  B. Peters,  R. Peverati,  P. A. Pieniazek,  
 Y. M. Rhee,  J. Ritchie,  M. A. Rohrdanz,  E. Rosta,  N. J. Russ,  
 H. F. Schaefer III,  N. E. Schultz,  N. Shenvi,  A. C. Simmonett,  A. Sodt,  
 D. Stuck,  K. S. Thanthiriwatte,  V. Vanovschi,  Tao Wang,  A. Warshel,  
 C. F. Williams,  Q. Wu,  X. Xu,  W. Zhang

 Please cite Q-Chem as follows:
 Y. Shao et al., Mol. Phys. 113, 184-215 (2015)
 DOI: 10.1080/00268976.2014.952696

 Q-Chem 5.2.1 for Intel X86 EM64T Linux

 Parts of Q-Chem use Armadillo 8.300.2 (Tropical Shenanigans).
 http://arma.sourceforge.net/

 Q-Chem begins on Sun Dec  1 02:09:39 2019  

Host: 
0

     Scratch files written to /scratch/taweetham/qchem2336//
NAlpha2: 228
NElect   228
Mult     1
The previous job contains 0 fragments, simply inherited here

Checking the input file for inconsistencies... 	...done.

--------------------------------------------------------------
User input:
--------------------------------------------------------------

$MOLECULE
READ
$END

$REM
   JOB_TYPE 	FREQUENCY
   BASIS 	6-311++G**
   METHOD	B3LYP	
$END


--------------------------------------------------------------
 ----------------------------------------------------------------
             Standard Nuclear Orientation (Angstroms)
    I     Atom           X                Y                Z
 ----------------------------------------------------------------
    1      C       1.2253560140    -1.3767696091    -0.0000000000
    2      C      -0.0924941836    -1.8569644809    -0.0000000000
    3      C      -1.1666485172    -0.9554636734    -0.0000000000
    4      C      -0.9281724304     0.4272755608    -0.0000000000
    5      C       0.3952368458     0.8985212838     0.0000000000
    6      C       1.4771292086     0.0024811736     0.0000000000
    7      Cl      2.5354738289    -2.5186515684    -0.0000000000
    8      Cl     -0.3789755966    -3.5715338874    -0.0000000000
    9      Br     -2.9384996256    -1.6453397796    -0.0000000000
   10      I      -2.5578417466     1.8062104039     0.0000000000
   11      Cl      0.7010775748     2.6126166552     0.0000000000
   12      I       3.4787145117     0.7196590370     0.0000000000
 ----------------------------------------------------------------
 Molecular Point Group                 Cs    NOp =  2
 Largest Abelian Subgroup              Cs    NOp =  2
 Nuclear Repulsion Energy =        2929.15383070 hartrees
 There are      114 alpha and      114 beta electrons
 Requested basis set is 6-311++G(d,p)
 There are 142 shells and 394 basis functions

 Total QAlloc Memory Limit   2000 MB
 Mega-Array Size       188 MB
 MEM_STATIC part       192 MB

                       Distance Matrix (Angstroms)
             C (  1)   C (  2)   C (  3)   C (  4)   C (  5)   C (  6)
   C (  2)  1.402611
   C (  3)  2.428824  1.402324
   C (  4)  2.809317  2.432306  1.403153
   C (  5)  2.421992  2.798318  2.424200  1.404808
   C (  6)  1.402042  2.433363  2.811978  2.442525  1.404770
   Cl(  7)  1.737902  2.709990  4.018615  4.547014  4.032082  2.734265
   Cl(  8)  2.718615  1.738338  2.732078  4.036347  4.536606  4.027246
   Br(  9)  4.172508  2.853863  1.901417  2.887412  4.193451  4.713077
   I ( 10)  4.944082  4.415517  3.092291  2.134779  3.089429  4.419777
   Cl( 11)  4.023689  4.539484  4.027356  2.725834  1.741167  2.723061
   I ( 12)  3.077765  4.403694  4.938161  4.416576  3.088661  2.126191
             Cl(  7)   Cl(  8)   Br(  9)   I ( 10)   Cl( 11)
   Cl(  8)  3.098802
   Br(  9)  5.543199  3.203340
   I ( 10)  6.681788  5.802378  3.472477
   Cl( 11)  5.449305  6.277757  5.601492  3.357208
   I ( 12)  3.372886  5.770278  6.839142  6.133564  3.361332

 A cutoff of  1.0D-11 yielded   6353 shell pairs
 There are     55076 function pairs (     60889 Cartesian)
 Smallest overlap matrix eigenvalue = 4.51E-07

 Q-Chem warning in module stvman/mkSTV.C, line 318:

 Overlap eigenvalue is smaller than square root of threshold
 Use THRESH >= 12 to get rid of this warning

 Linear dependence detected in AO basis
 Tighter screening thresholds may be required for diffuse basis sets
 Use S2THRESH > 14 and THRESH = 14 in case of SCF convergence issues
 Number of orthogonalized atomic orbitals = 392
 Maximum deviation from orthogonality = 1.302E-10
 Guess from superposition of atomic densities
 Warning:  Energy on first SCF cycle will be non-variational
 SAD guess density has 228.000000 electrons

 -----------------------------------------------------------------------
  General SCF calculation program by
  Eric Jon Sundstrom, Paul Horn, Yuezhi Mao, Dmitri Zuev, Alec White,
  David Stuck, Shaama M.S., Shane Yost, Joonho Lee, David Small,
  Daniel Levine, Susi Lehtola, Hugh Burton, Evgeny Epifanovsky,
  Bang C. Huynh
 -----------------------------------------------------------------------
 Exchange:     0.2000 Hartree-Fock + 0.0800 Slater + 0.7200 B88
 Correlation:  0.1900 VWN1RPA + 0.8100 LYP
 Using SG-1 standard quadrature grid
 using 4 threads for integral computing
 -------------------------------------------------------
 OpenMP Integral computing Module                
 Release: version 2.0, May 2017, Q-Chem Inc. Pleasanton 
 -------------------------------------------------------
 A restricted SCF calculation will be
 performed using DIIS
 SCF converges when DIIS error is below 1.0e-08
 ---------------------------------------
  Cycle       Energy         DIIS error
 ---------------------------------------
    1  -18024.8819306454      2.84e-02  
    2  -18022.4659363586      1.68e-03  
    3  -18022.4235660363      2.17e-03  
    4  -18022.4902296819      7.73e-04  
    5  -18022.5030940617      1.39e-04  
    6  -18022.5033102631      7.23e-05  
    7  -18022.5034023305      2.35e-05  
    8  -18022.5034122670      6.05e-06  
    9  -18022.5034128453      2.33e-06  
   10  -18022.5034129291      7.43e-07  
   11  -18022.5034129372      3.91e-07  
   12  -18022.5034129406      7.42e-08  
   13  -18022.5034129406      2.52e-08  
   14  -18022.5034129443      4.56e-09  Convergence criterion met
 ---------------------------------------
 SCF time:   CPU 241.57s  wall 64.00s 
 SCF   energy in the final basis set =   -18022.5034129443
 Total energy in the final basis set =   -18022.5034129443

 --------------------------------------------------------------
             Orbital Energies (a.u.) and Symmetries
 --------------------------------------------------------------

 Alpha MOs, Restricted
 -- Occupied --                  
*******-1165.89 -482.86 -176.32 -176.32 -165.73 -165.72 -165.72
  1 A'    2 A'    3 A'    4 A'    5 A'    6 A'    7 A'    1 A"                 
-165.72 -165.72 -165.72 -101.58 -101.58 -101.58  -62.51  -56.33
  8 A'    2 A"    9 A'   10 A'   11 A'   12 A'   13 A'   14 A'                 
-56.328 -56.327 -35.818 -35.817 -31.312 -31.311 -31.305 -31.305
  3 A"   15 A'   16 A'   17 A'   18 A'   19 A'    4 A"   20 A'                 
-31.304 -31.304 -22.962 -22.961 -22.961 -22.960 -22.960 -22.959
  5 A"   21 A'   22 A'   23 A'    6 A"   24 A'    7 A"   25 A'                 
-22.956 -22.956 -22.955 -22.955 -10.290 -10.290 -10.288 -10.283
 26 A'    8 A"   27 A'    9 A"   28 A'   29 A'   30 A'   31 A'                 
-10.273 -10.272  -9.499  -9.498  -9.498  -8.720  -7.264  -7.263
 32 A'   33 A'   34 A'   35 A'   36 A'   37 A'   38 A'   39 A'                 
 -7.263  -7.254  -7.253  -7.253  -7.253  -7.252  -7.252  -6.552
 40 A'   10 A"   11 A"   12 A"   41 A'   42 A'   43 A'   44 A'                 
 -6.538  -6.537  -6.367  -6.367  -4.780  -4.780  -4.765  -4.764
 13 A"   45 A'   46 A'   47 A'   48 A'   49 A'   14 A"   15 A"                 
 -4.764  -4.763  -2.663  -2.659  -2.658  -2.647  -2.647  -2.046
 50 A'   51 A'   52 A'   16 A"   53 A'   17 A"   54 A'   55 A'                 
 -2.045  -2.041  -2.041  -2.041  -2.040  -2.027  -2.027  -2.027
 56 A'   18 A"   57 A'   19 A"   58 A'   20 A"   59 A'   21 A"                 
 -2.026  -0.964  -0.921  -0.897  -0.867  -0.829  -0.783  -0.760
 60 A'   61 A'   62 A'   63 A'   64 A'   65 A'   66 A'   67 A'                 
 -0.685  -0.683  -0.626  -0.611  -0.558  -0.523  -0.485  -0.470
 68 A'   69 A'   70 A'   71 A'   72 A'   73 A'   74 A'   22 A"                 
 -0.461  -0.441  -0.410  -0.410  -0.392  -0.390  -0.362  -0.357
 75 A'   76 A'   77 A'   23 A"   24 A"   78 A'   79 A'   25 A"                 
 -0.357  -0.346  -0.332  -0.317  -0.314  -0.296  -0.282  -0.267
 80 A'   81 A'   26 A"   82 A'   27 A"   28 A"   83 A'   29 A"                 
 -0.264  -0.263
 84 A'   30 A"                                                                 
 -- Virtual --                   
 -0.102  -0.072  -0.068  -0.060  -0.035  -0.005   0.000   0.008
 85 A'   31 A"   32 A"   86 A'   87 A'   88 A'   89 A'   90 A'                 
  0.020   0.031   0.031   0.043   0.049   0.064   0.064   0.067
 91 A'   92 A'   93 A'   33 A"   94 A'   34 A"   95 A'   35 A"                 
  0.070   0.073   0.079   0.081   0.086   0.096   0.098   0.105
 96 A'   36 A"   97 A'   98 A'   99 A'   37 A"  100 A'  101 A'                 
  0.107   0.109   0.119   0.128   0.141   0.148   0.151   0.157
 38 A"  102 A'   39 A"  103 A'  104 A'   40 A"  105 A'   41 A"                 
  0.160   0.164   0.169   0.169   0.177   0.187   0.196   0.201
106 A'  107 A'  108 A'   42 A"  109 A'  110 A'  111 A'  112 A'                 
  0.210   0.211   0.213   0.219   0.225   0.229   0.248   0.248
 43 A"  113 A'  114 A'  115 A'  116 A'  117 A'   44 A"  118 A'                 
  0.251   0.264   0.269   0.274   0.289   0.290   0.302   0.322
119 A'  120 A'  121 A'  122 A'   45 A"  123 A'  124 A'  125 A'                 
  0.370   0.379   0.381   0.381   0.388   0.403   0.404   0.420
126 A'  127 A'   46 A"  128 A'   47 A"  129 A'   48 A"  130 A'                 
  0.421   0.427   0.434   0.438   0.443   0.446   0.449   0.473
 49 A"  131 A'  132 A'  133 A'   50 A"  134 A'   51 A"   52 A"                 
  0.474   0.488   0.490   0.501   0.508   0.510   0.514   0.516
135 A'  136 A'   53 A"  137 A'  138 A'  139 A'  140 A'   54 A"                 
  0.533   0.543   0.554   0.554   0.565   0.571   0.586   0.598
 55 A"  141 A'  142 A'   56 A"  143 A'   57 A"  144 A'   58 A"                 
  0.608   0.609   0.613   0.625   0.631   0.685   0.709   0.715
 59 A"  145 A'  146 A'   60 A"  147 A'  148 A'  149 A'   61 A"                 
  0.729   0.755   0.765   0.776   0.788   0.816   0.820   0.825
150 A'  151 A'  152 A'   62 A"  153 A'  154 A'  155 A'   63 A"                 
  0.826   0.832   0.833   0.847   0.853   0.854   0.859   0.878
156 A'   64 A"  157 A'   65 A"  158 A'   66 A"  159 A'  160 A'                 
  0.882   0.908   0.926   0.936   0.941   0.951   0.959   0.976
161 A'  162 A'  163 A'  164 A'   67 A"  165 A'  166 A'   68 A"                 
  0.983   1.032   1.048   1.069   1.122   1.148   1.158   1.177
167 A'  168 A'  169 A'  170 A'  171 A'  172 A'   69 A"   70 A"                 
  1.182   1.229   1.242   1.256   1.261   1.264   1.284   1.342
173 A'  174 A'  175 A'   71 A"   72 A"  176 A'   73 A"  177 A'                 
  1.356   1.371   1.423   1.428   1.442   1.466   1.473   1.476
 74 A"   75 A"  178 A'  179 A'  180 A'  181 A'  182 A'  183 A'                 
  1.492   1.562   1.589   1.632   1.723   1.735   1.754   1.776
184 A'  185 A'  186 A'  187 A'   76 A"   77 A"  188 A'  189 A'                 
  1.814   1.822   1.842   1.842   1.912   2.013   2.032   2.072
190 A'  191 A'   78 A"   79 A"   80 A"   81 A"  192 A'  193 A'                 
  2.131   2.174   2.211   2.228   2.235   2.240   2.247   2.249
194 A'  195 A'  196 A'   82 A"  197 A'  198 A'   83 A"   84 A"                 
  2.278   2.290   2.320   2.387   2.406   2.443   2.478   2.533
 85 A"  199 A'  200 A'  201 A'  202 A'  203 A'  204 A'  205 A'                 
  2.547   2.572   2.601   2.709   2.723   2.812   2.821   2.829
206 A'   86 A"  207 A'   87 A"   88 A"  208 A'   89 A"   90 A"                 
  2.934   3.036   3.042   3.057   3.088   3.169   3.208   3.394
209 A'   91 A"  210 A'  211 A'  212 A'  213 A'  214 A'  215 A'                 
  3.454   3.638   3.817   3.858   3.950   3.961   3.989   3.996
216 A'  217 A'  218 A'  219 A'   92 A"   93 A"   94 A"  220 A'                 
  4.009   4.022   4.029   4.058   4.082   4.128   4.158   4.244
 95 A"   96 A"  221 A'  222 A'   97 A"  223 A'  224 A'  225 A'                 
  4.274   4.283   4.400   4.460   4.528   4.785   6.012   6.034
226 A'  227 A'  228 A'  229 A'  230 A'  231 A'   98 A"   99 A"                 
  6.106   6.124   6.133   6.168   6.741   7.552   7.667   7.738
232 A'  233 A'  234 A'  235 A'  236 A'  100 A"  237 A'  238 A'                 
  9.718   9.776   9.802  23.180  23.756  23.762  23.904  23.919
239 A'  240 A'  241 A'  242 A'  243 A'  244 A'  245 A'  246 A'                 
 23.986  25.774  25.810  25.862  26.098  26.140  26.175  26.505
247 A'  101 A"  102 A"  103 A"  248 A'  249 A'  250 A'  251 A'                 
 26.601  26.769  27.891  27.935  28.349  28.366  28.409  28.419
252 A'  253 A'  254 A'  255 A'  104 A"  105 A"  256 A'  257 A'                 
 28.430  28.436  28.523  28.527  28.546  28.549  28.557  28.559
258 A'  259 A'  106 A"  107 A"  260 A'  108 A"  109 A"  261 A'                 
 28.614  28.619  28.722  28.727  47.994 127.888 127.901 127.944
262 A'  263 A'  264 A'  265 A'  266 A'  110 A"  111 A"  267 A'                 
127.955 127.961 127.976 151.681 151.714 215.704 215.770 215.801
268 A'  269 A'  270 A'  271 A'  272 A'  273 A'  274 A'  275 A'                 
289.748 289.865 289.9631020.8101901.8461901.880
112 A"  276 A'  277 A'  278 A'  279 A'  280 A'                                 

 Beta MOs, Restricted
 -- Occupied --                  
*******-1165.89 -482.86 -176.32 -176.32 -165.73 -165.72 -165.72
  1 A'    2 A'    3 A'    4 A'    5 A'    6 A'    7 A'    1 A"                 
-165.72 -165.72 -165.72 -101.58 -101.58 -101.58  -62.51  -56.33
  8 A'    2 A"    9 A'   10 A'   11 A'   12 A'   13 A'   14 A'                 
-56.328 -56.327 -35.818 -35.817 -31.312 -31.311 -31.305 -31.305
  3 A"   15 A'   16 A'   17 A'   18 A'   19 A'    4 A"   20 A'                 
-31.304 -31.304 -22.962 -22.961 -22.961 -22.960 -22.960 -22.959
  5 A"   21 A'   22 A'   23 A'    6 A"   24 A'    7 A"   25 A'                 
-22.956 -22.956 -22.955 -22.955 -10.290 -10.290 -10.288 -10.283
 26 A'    8 A"   27 A'    9 A"   28 A'   29 A'   30 A'   31 A'                 
-10.273 -10.272  -9.499  -9.498  -9.498  -8.720  -7.264  -7.263
 32 A'   33 A'   34 A'   35 A'   36 A'   37 A'   38 A'   39 A'                 
 -7.263  -7.254  -7.253  -7.253  -7.253  -7.252  -7.252  -6.552
 40 A'   10 A"   11 A"   12 A"   41 A'   42 A'   43 A'   44 A'                 
 -6.538  -6.537  -6.367  -6.367  -4.780  -4.780  -4.765  -4.764
 13 A"   45 A'   46 A'   47 A'   48 A'   49 A'   14 A"   15 A"                 
 -4.764  -4.763  -2.663  -2.659  -2.658  -2.647  -2.647  -2.046
 50 A'   51 A'   52 A'   16 A"   53 A'   17 A"   54 A'   55 A'                 
 -2.045  -2.041  -2.041  -2.041  -2.040  -2.027  -2.027  -2.027
 56 A'   18 A"   57 A'   19 A"   58 A'   20 A"   59 A'   21 A"                 
 -2.026  -0.964  -0.921  -0.897  -0.867  -0.829  -0.783  -0.760
 60 A'   61 A'   62 A'   63 A'   64 A'   65 A'   66 A'   67 A'                 
 -0.685  -0.683  -0.626  -0.611  -0.558  -0.523  -0.485  -0.470
 68 A'   69 A'   70 A'   71 A'   72 A'   73 A'   74 A'   22 A"                 
 -0.461  -0.441  -0.410  -0.410  -0.392  -0.390  -0.362  -0.357
 75 A'   76 A'   77 A'   23 A"   24 A"   78 A'   79 A'   25 A"                 
 -0.357  -0.346  -0.332  -0.317  -0.314  -0.296  -0.282  -0.267
 80 A'   81 A'   26 A"   82 A'   27 A"   28 A"   83 A'   29 A"                 
 -0.264  -0.263
 84 A'   30 A"                                                                 
 -- Virtual --                   
 -0.102  -0.072  -0.068  -0.060  -0.035  -0.005   0.000   0.008
 85 A'   31 A"   32 A"   86 A'   87 A'   88 A'   89 A'   90 A'                 
  0.020   0.031   0.031   0.043   0.049   0.064   0.064   0.067
 91 A'   92 A'   93 A'   33 A"   94 A'   34 A"   95 A'   35 A"                 
  0.070   0.073   0.079   0.081   0.086   0.096   0.098   0.105
 96 A'   36 A"   97 A'   98 A'   99 A'   37 A"  100 A'  101 A'                 
  0.107   0.109   0.119   0.128   0.141   0.148   0.151   0.157
 38 A"  102 A'   39 A"  103 A'  104 A'   40 A"  105 A'   41 A"                 
  0.160   0.164   0.169   0.169   0.177   0.187   0.196   0.201
106 A'  107 A'  108 A'   42 A"  109 A'  110 A'  111 A'  112 A'                 
  0.210   0.211   0.213   0.219   0.225   0.229   0.248   0.248
 43 A"  113 A'  114 A'  115 A'  116 A'  117 A'   44 A"  118 A'                 
  0.251   0.264   0.269   0.274   0.289   0.290   0.302   0.322
119 A'  120 A'  121 A'  122 A'   45 A"  123 A'  124 A'  125 A'                 
  0.370   0.379   0.381   0.381   0.388   0.403   0.404   0.420
126 A'  127 A'   46 A"  128 A'   47 A"  129 A'   48 A"  130 A'                 
  0.421   0.427   0.434   0.438   0.443   0.446   0.449   0.473
 49 A"  131 A'  132 A'  133 A'   50 A"  134 A'   51 A"   52 A"                 
  0.474   0.488   0.490   0.501   0.508   0.510   0.514   0.516
135 A'  136 A'   53 A"  137 A'  138 A'  139 A'  140 A'   54 A"                 
  0.533   0.543   0.554   0.554   0.565   0.571   0.586   0.598
 55 A"  141 A'  142 A'   56 A"  143 A'   57 A"  144 A'   58 A"                 
  0.608   0.609   0.613   0.625   0.631   0.685   0.709   0.715
 59 A"  145 A'  146 A'   60 A"  147 A'  148 A'  149 A'   61 A"                 
  0.729   0.755   0.765   0.776   0.788   0.816   0.820   0.825
150 A'  151 A'  152 A'   62 A"  153 A'  154 A'  155 A'   63 A"                 
  0.826   0.832   0.833   0.847   0.853   0.854   0.859   0.878
156 A'   64 A"  157 A'   65 A"  158 A'   66 A"  159 A'  160 A'                 
  0.882   0.908   0.926   0.936   0.941   0.951   0.959   0.976
161 A'  162 A'  163 A'  164 A'   67 A"  165 A'  166 A'   68 A"                 
  0.983   1.032   1.048   1.069   1.122   1.148   1.158   1.177
167 A'  168 A'  169 A'  170 A'  171 A'  172 A'   69 A"   70 A"                 
  1.182   1.229   1.242   1.256   1.261   1.264   1.284   1.342
173 A'  174 A'  175 A'   71 A"   72 A"  176 A'   73 A"  177 A'                 
  1.356   1.371   1.423   1.428   1.442   1.466   1.473   1.476
 74 A"   75 A"  178 A'  179 A'  180 A'  181 A'  182 A'  183 A'                 
  1.492   1.562   1.589   1.632   1.723   1.735   1.754   1.776
184 A'  185 A'  186 A'  187 A'   76 A"   77 A"  188 A'  189 A'                 
  1.814   1.822   1.842   1.842   1.912   2.013   2.032   2.072
190 A'  191 A'   78 A"   79 A"   80 A"   81 A"  192 A'  193 A'                 
  2.131   2.174   2.211   2.228   2.235   2.240   2.247   2.249
194 A'  195 A'  196 A'   82 A"  197 A'  198 A'   83 A"   84 A"                 
  2.278   2.290   2.320   2.387   2.406   2.443   2.478   2.533
 85 A"  199 A'  200 A'  201 A'  202 A'  203 A'  204 A'  205 A'                 
  2.547   2.572   2.601   2.709   2.723   2.812   2.821   2.829
206 A'   86 A"  207 A'   87 A"   88 A"  208 A'   89 A"   90 A"                 
  2.934   3.036   3.042   3.057   3.088   3.169   3.208   3.394
209 A'   91 A"  210 A'  211 A'  212 A'  213 A'  214 A'  215 A'                 
  3.454   3.638   3.817   3.858   3.950   3.961   3.989   3.996
216 A'  217 A'  218 A'  219 A'   92 A"   93 A"   94 A"  220 A'                 
  4.009   4.022   4.029   4.058   4.082   4.128   4.158   4.244
 95 A"   96 A"  221 A'  222 A'   97 A"  223 A'  224 A'  225 A'                 
  4.274   4.283   4.400   4.460   4.528   4.785   6.012   6.034
226 A'  227 A'  228 A'  229 A'  230 A'  231 A'   98 A"   99 A"                 
  6.106   6.124   6.133   6.168   6.741   7.552   7.667   7.738
232 A'  233 A'  234 A'  235 A'  236 A'  100 A"  237 A'  238 A'                 
  9.718   9.776   9.802  23.180  23.756  23.762  23.904  23.919
239 A'  240 A'  241 A'  242 A'  243 A'  244 A'  245 A'  246 A'                 
 23.986  25.774  25.810  25.862  26.098  26.140  26.175  26.505
247 A'  101 A"  102 A"  103 A"  248 A'  249 A'  250 A'  251 A'                 
 26.601  26.769  27.891  27.935  28.349  28.366  28.409  28.419
252 A'  253 A'  254 A'  255 A'  104 A"  105 A"  256 A'  257 A'                 
 28.430  28.436  28.523  28.527  28.546  28.549  28.557  28.559
258 A'  259 A'  106 A"  107 A"  260 A'  108 A"  109 A"  261 A'                 
 28.614  28.619  28.722  28.727  47.994 127.888 127.901 127.944
262 A'  263 A'  264 A'  265 A'  266 A'  110 A"  111 A"  267 A'                 
127.955 127.961 127.976 151.681 151.714 215.704 215.770 215.801
268 A'  269 A'  270 A'  271 A'  272 A'  273 A'  274 A'  275 A'                 
289.748 289.865 289.9631020.8101901.8461901.880
112 A"  276 A'  277 A'  278 A'  279 A'  280 A'                                 
 --------------------------------------------------------------

          Ground-State Mulliken Net Atomic Charges

     Atom                 Charge (a.u.)
  ----------------------------------------
      1 C                    -0.238283
      2 C                    -0.172928
      3 C                    -0.525606
      4 C                    -0.224558
      5 C                     0.013470
      6 C                    -0.614094
      7 Cl                    0.656701
      8 Cl                    0.538506
      9 Br                   -0.234282
     10 I                     0.107543
     11 Cl                    0.581737
     12 I                     0.111794
  ----------------------------------------
  Sum of atomic charges =     0.000000

 -----------------------------------------------------------------
                    Cartesian Multipole Moments
 -----------------------------------------------------------------
    Charge (ESU x 10^10)
                -0.0000
    Dipole Moment (Debye)
         X      -0.0993      Y       0.3719      Z      -0.0000
       Tot       0.3849
    Quadrupole Moments (Debye-Ang)
        XX    -139.3190     XY       0.0276     YY    -145.0845
        XZ      -0.0000     YZ       0.0000     ZZ    -148.0999
    Octopole Moments (Debye-Ang^2)
       XXX     -34.8981    XXY      30.2825    XYY     -20.5601
       YYY      57.7570    XXZ       0.0000    XYZ       0.0000
       YYZ      -0.0000    XZZ     -13.3713    YZZ      17.7047
       ZZZ      -0.0000
    Hexadecapole Moments (Debye-Ang^3)
      XXXX   -4679.8149   XXXY      69.4055   XXYY   -1301.9604
      XYYY      24.0860   YYYY   -3190.4492   XXXZ      -0.0000
      XXYZ       0.0000   XYYZ      -0.0000   YYYZ       0.0000
      XXZZ    -886.9935   XYZZ      14.4146   YYZZ    -595.1069
      XZZZ      -0.0000   YZZZ       0.0000   ZZZZ    -187.5083
 -----------------------------------------------------------------
 Calculating MO derivatives via CPSCF
    1     0    39    0.0182393  
    2     0    39    0.0063384  
    3     0    39    0.0013089  
    4     0    39    0.0001813  
    5    22    17    0.0000245  
    6    37     2    0.0000014  
    7    39     0    0.0000001  Converged
 Time for AOints: 286.2 s (CPU) 71.9 s (wall)
 ------------------------------------------------------------------------------
                     AOints        : Timing summary (seconds)
 ------------------------------------------------------------------------------
     job step          cpu (% of tot)      sys (% of tot)     wall (% of tot)
 ------------------------------------------------------------------------------
  AOints            0.2862E+03 ( 8.4)   0.1400E-04 ( 6.5)   0.7192E+02 ( 8.2)
 ------------------------------------------------------------------------------
   Grand Totals     0.3422E+04          0.2150E-03          0.8734E+03
 ------------------------------------------------------------------------------
 Polarizability Matrix (a.u.)
            1           2           3
    1-254.2077365   0.8701777  -0.0000000
    2   0.8701777-220.8126550  -0.0000000
    3  -0.0000000  -0.0000000-104.4205185
 Calculating analytic Hessian of the SCF energy

 Direct stationary perturbation theory relativistic correction:

 rels  =     213.078839941733
 relv  =    -714.612298033911
 rel2e =     100.779477427568
 E_rel =    -400.753980664610

 Hessian of the SCF Energy
            1           2           3           4           5           6
    1   0.5337603   0.0460183   0.0000000  -0.2643870  -0.0957715   0.0000000
    2   0.0460183   0.5542545   0.0000000  -0.0311513  -0.1146287   0.0000000
    3   0.0000000   0.0000000   0.1071940  -0.0000000  -0.0000000  -0.0533750
    4  -0.2643870  -0.0311513  -0.0000000   0.5903930  -0.0174332  -0.0000000
    5  -0.0957715  -0.1146287  -0.0000000  -0.0174332   0.5069455   0.0000000
    6   0.0000000   0.0000000  -0.0533750  -0.0000000   0.0000000   0.1081272
    7  -0.0528748  -0.0085135   0.0000000  -0.2075863   0.1264592   0.0000000
    8   0.0488341   0.0551679   0.0000000   0.0683411  -0.1731804  -0.0000000
    9  -0.0000000  -0.0000000   0.0029989   0.0000000   0.0000000  -0.0528917
   10  -0.0284385  -0.0326068  -0.0000000   0.0450131   0.0092423   0.0000000
   11  -0.0327984  -0.0378055  -0.0000000   0.0621760  -0.0421882   0.0000000
   12   0.0000000  -0.0000000   0.0027614   0.0000000   0.0000000   0.0034886
   13   0.0468153   0.0637068  -0.0000000  -0.0662658   0.0112844   0.0000000
   14   0.0100286  -0.0421683  -0.0000000   0.0113752  -0.0025112   0.0000000
   15  -0.0000000  -0.0000000  -0.0000644   0.0000000  -0.0000000   0.0037719
   16  -0.1004739  -0.0630361   0.0000000   0.0118209  -0.0284808  -0.0000000
   17  -0.0127069  -0.2840784  -0.0000000  -0.0828614  -0.0093565  -0.0000000
   18  -0.0000000  -0.0000000  -0.0492782   0.0000000   0.0000000   0.0031981
   19  -0.1082921   0.0590142   0.0000000  -0.0362117   0.0272631  -0.0000000
   20   0.0611640  -0.0898079   0.0000000   0.0069853  -0.0042985  -0.0000000
   21  -0.0000000  -0.0000000  -0.0220551  -0.0000000  -0.0000000   0.0038218
   22  -0.0063602  -0.0282977   0.0000000  -0.0414154  -0.0200740  -0.0000000
   23  -0.0085104  -0.0331633  -0.0000000  -0.0209152  -0.1598930   0.0000000
   24  -0.0000000   0.0000000   0.0033458   0.0000000   0.0000000  -0.0234269
   25   0.0019988   0.0044055   0.0000000  -0.0372868  -0.0108432  -0.0000000
   26   0.0013348  -0.0010238   0.0000000   0.0049277   0.0023005   0.0000000
   27   0.0000000  -0.0000000   0.0031740   0.0000000  -0.0000000   0.0032633
   28  -0.0004702  -0.0000582   0.0000000   0.0020986  -0.0010433  -0.0000000
   29   0.0000510  -0.0003763   0.0000000  -0.0030808  -0.0011244  -0.0000000
   30  -0.0000000  -0.0000000  -0.0006280  -0.0000000  -0.0000000   0.0025483
   31  -0.0024589   0.0003953   0.0000000   0.0004285  -0.0000785  -0.0000000
   32   0.0033180   0.0022542  -0.0000000  -0.0002139  -0.0000250   0.0000000
   33   0.0000000   0.0000000   0.0041349  -0.0000000   0.0000000  -0.0011021
   34  -0.0188186  -0.0098766   0.0000000   0.0033987  -0.0005241  -0.0000000
   35  -0.0209621  -0.0086242   0.0000000   0.0018514  -0.0020396  -0.0000000
   36   0.0000000   0.0000000   0.0017915  -0.0000000   0.0000000   0.0025765
            7           8           9          10          11          12
    1  -0.0528748   0.0488341  -0.0000000  -0.0284385  -0.0327984   0.0000000
    2  -0.0085135   0.0551679  -0.0000000  -0.0326068  -0.0378055  -0.0000000
    3   0.0000000   0.0000000   0.0029989  -0.0000000  -0.0000000   0.0027614
    4  -0.2075863   0.0683411   0.0000000   0.0450131   0.0621760   0.0000000
    5   0.1264592  -0.1731804   0.0000000   0.0092423  -0.0421882   0.0000000
    6   0.0000000  -0.0000000  -0.0528917   0.0000000   0.0000000   0.0034886
    7   0.4956207  -0.0279511  -0.0000000  -0.0959081  -0.0535559  -0.0000000
    8  -0.0279511   0.5690765  -0.0000000  -0.0088678  -0.2832701   0.0000000
    9  -0.0000000  -0.0000000   0.1011283   0.0000000   0.0000000  -0.0490568
   10  -0.0959081  -0.0088678   0.0000000   0.4480792   0.0844064   0.0000000
   11  -0.0535559  -0.2832701   0.0000000   0.0844064   0.5093377  -0.0000000
   12  -0.0000000   0.0000000  -0.0490568   0.0000000  -0.0000000   0.0903442
   13   0.0118918  -0.0831282   0.0000000  -0.2616303  -0.0323790   0.0000000
   14  -0.0291299  -0.0088967   0.0000000  -0.0846100  -0.1096285   0.0000000
   15   0.0000000   0.0000000   0.0013194  -0.0000000  -0.0000000  -0.0507687
   16  -0.0081919   0.0211334  -0.0000000  -0.0513842  -0.0086002  -0.0000000
   17   0.0214261  -0.0573577   0.0000000   0.0463947   0.0512538   0.0000000
   18   0.0000000   0.0000000   0.0025075  -0.0000000   0.0000000   0.0058085
   19  -0.0004431  -0.0050448   0.0000000  -0.0002744   0.0006538   0.0000000
   20  -0.0016597   0.0006838   0.0000000   0.0006660  -0.0001956   0.0000000
   21  -0.0000000  -0.0000000   0.0037470   0.0000000  -0.0000000  -0.0011599
   22   0.0029500   0.0162544   0.0000000  -0.0024145   0.0006534   0.0000000
   23  -0.0029028  -0.0400449   0.0000000   0.0031792   0.0018982   0.0000000
   24   0.0000000   0.0000000   0.0031159  -0.0000000   0.0000000   0.0038772
   25  -0.1349358  -0.0404034  -0.0000000  -0.0198094  -0.0120449   0.0000000
   26  -0.0422946  -0.0446238  -0.0000000  -0.0262640  -0.0120886  -0.0000000
   27  -0.0000000   0.0000000  -0.0178609   0.0000000   0.0000000   0.0017483
   28  -0.0068456   0.0094059   0.0000000  -0.0271344   0.0176563  -0.0000000
   29   0.0197890  -0.0197102  -0.0000000   0.0176852  -0.0453681  -0.0000000
   30   0.0000000   0.0000000   0.0015202  -0.0000000  -0.0000000  -0.0120551
   31  -0.0030241   0.0013580   0.0000000  -0.0071747  -0.0298600  -0.0000000
   32  -0.0015541   0.0025641   0.0000000  -0.0106303  -0.0315481   0.0000000
   33  -0.0000000  -0.0000000   0.0040866   0.0000000   0.0000000   0.0024972
   34  -0.0006533   0.0000675  -0.0000000   0.0010761   0.0036927  -0.0000000
   35  -0.0001132  -0.0004086  -0.0000000   0.0014072  -0.0003963  -0.0000000
   36   0.0000000  -0.0000000  -0.0006146   0.0000000  -0.0000000   0.0025152
           13          14          15          16          17          18
    1   0.0468153   0.0100286  -0.0000000  -0.1004739  -0.0127069  -0.0000000
    2   0.0637068  -0.0421683  -0.0000000  -0.0630361  -0.2840784  -0.0000000
    3  -0.0000000  -0.0000000  -0.0000644   0.0000000  -0.0000000  -0.0492782
    4  -0.0662658   0.0113752   0.0000000   0.0118209  -0.0828614   0.0000000
    5   0.0112844  -0.0025112  -0.0000000  -0.0284808  -0.0093565   0.0000000
    6   0.0000000   0.0000000   0.0037719  -0.0000000  -0.0000000   0.0031981
    7   0.0118918  -0.0291299   0.0000000  -0.0081919   0.0214261   0.0000000
    8  -0.0831282  -0.0088967   0.0000000   0.0211334  -0.0573577   0.0000000
    9   0.0000000   0.0000000   0.0013194  -0.0000000   0.0000000   0.0025075
   10  -0.2616303  -0.0846100  -0.0000000  -0.0513842   0.0463947  -0.0000000
   11  -0.0323790  -0.1096285  -0.0000000  -0.0086002   0.0512538   0.0000000
   12   0.0000000   0.0000000  -0.0507687  -0.0000000   0.0000000   0.0058085
   13   0.5653597  -0.0152897   0.0000000  -0.2067246   0.0682062  -0.0000000
   14  -0.0152897   0.4900438  -0.0000000   0.1200292  -0.1671288  -0.0000000
   15   0.0000000  -0.0000000   0.1097628  -0.0000000   0.0000000  -0.0505041
   16  -0.2067246   0.1200292  -0.0000000   0.4103529  -0.0529534   0.0000000
   17   0.0682062  -0.1671288   0.0000000  -0.0529534   0.5594003   0.0000000
   18  -0.0000000  -0.0000000  -0.0505041   0.0000000   0.0000000   0.0886389
   19   0.0013436  -0.0013182   0.0000000  -0.0068826   0.0109295  -0.0000000
   20  -0.0039749  -0.0014418  -0.0000000   0.0299026  -0.0296835   0.0000000
   21   0.0000000  -0.0000000   0.0042344  -0.0000000   0.0000000   0.0021813
   22   0.0002064  -0.0000496   0.0000000  -0.0032422   0.0013864  -0.0000000
   23   0.0000543  -0.0002197   0.0000000  -0.0014795   0.0031025  -0.0000000
   24  -0.0000000   0.0000000  -0.0012299   0.0000000  -0.0000000   0.0040029
   25   0.0028356  -0.0003733   0.0000000  -0.0007443  -0.0004170  -0.0000000
   26   0.0018927  -0.0023863   0.0000000  -0.0003291  -0.0001177  -0.0000000
   27  -0.0000000  -0.0000000   0.0034740   0.0000000   0.0000000  -0.0009281
   28  -0.0238045   0.0170256   0.0000000  -0.0007698  -0.0035559  -0.0000000
   29   0.0064629  -0.0030874   0.0000000  -0.0012238   0.0014362  -0.0000000
   30  -0.0000000  -0.0000000   0.0016404   0.0000000   0.0000000   0.0025580
   31  -0.0408226  -0.0204261  -0.0000000   0.0035568   0.0171016  -0.0000000
   32  -0.0201241  -0.1547057   0.0000000  -0.0023223  -0.0416514  -0.0000000
   33  -0.0000000   0.0000000  -0.0233053  -0.0000000  -0.0000000   0.0025978
   34  -0.0292042  -0.0072621   0.0000000  -0.0473176  -0.0129491  -0.0000000
   35   0.0032875   0.0021292  -0.0000000  -0.0126411  -0.0258183   0.0000000
   36  -0.0000000   0.0000000   0.0016695   0.0000000  -0.0000000  -0.0107825
           19          20          21          22          23          24
    1  -0.1082921   0.0611640  -0.0000000  -0.0063602  -0.0085104  -0.0000000
    2   0.0590142  -0.0898079  -0.0000000  -0.0282977  -0.0331633   0.0000000
    3   0.0000000   0.0000000  -0.0220551   0.0000000  -0.0000000   0.0033458
    4  -0.0362117   0.0069853  -0.0000000  -0.0414154  -0.0209152   0.0000000
    5   0.0272631  -0.0042985  -0.0000000  -0.0200740  -0.1598930   0.0000000
    6  -0.0000000  -0.0000000   0.0038218  -0.0000000   0.0000000  -0.0234269
    7  -0.0004431  -0.0016597  -0.0000000   0.0029500  -0.0029028   0.0000000
    8  -0.0050448   0.0006838  -0.0000000   0.0162544  -0.0400449   0.0000000
    9   0.0000000   0.0000000   0.0037470   0.0000000   0.0000000   0.0031159
   10  -0.0002744   0.0006660   0.0000000  -0.0024145   0.0031792  -0.0000000
   11   0.0006538  -0.0001956  -0.0000000   0.0006534   0.0018982   0.0000000
   12   0.0000000   0.0000000  -0.0011599   0.0000000   0.0000000   0.0038772
   13   0.0013436  -0.0039749   0.0000000   0.0002064   0.0000543  -0.0000000
   14  -0.0013182  -0.0014418  -0.0000000  -0.0000496  -0.0002197   0.0000000
   15   0.0000000  -0.0000000   0.0042344   0.0000000   0.0000000  -0.0012299
   16  -0.0068826   0.0299026  -0.0000000  -0.0032422  -0.0014795   0.0000000
   17   0.0109295  -0.0296835   0.0000000   0.0013864   0.0031025  -0.0000000
   18  -0.0000000   0.0000000   0.0021813  -0.0000000  -0.0000000   0.0040029
   19   0.1616095  -0.0848968   0.0000000  -0.0092866  -0.0001260  -0.0000000
   20  -0.0848968   0.1349618   0.0000000  -0.0090372   0.0013381  -0.0000000
   21   0.0000000   0.0000000   0.0096007   0.0000000   0.0000000  -0.0005091
   22  -0.0092866  -0.0090372   0.0000000   0.0663236   0.0289202  -0.0000000
   23  -0.0001260   0.0013381   0.0000000   0.0289202   0.2328450  -0.0000000
   24  -0.0000000  -0.0000000  -0.0005091  -0.0000000  -0.0000000   0.0109566
   25  -0.0014485  -0.0000301   0.0000000  -0.0066200   0.0024048  -0.0000000
   26   0.0006483   0.0002290   0.0000000   0.0107953  -0.0025512  -0.0000000
   27  -0.0000000  -0.0000000   0.0000960  -0.0000000   0.0000000  -0.0003258
   28  -0.0004823   0.0004308   0.0000000   0.0000596  -0.0000977  -0.0000000
   29   0.0004476  -0.0003601   0.0000000   0.0007186  -0.0008326   0.0000000
   30  -0.0000000  -0.0000000  -0.0000688  -0.0000000   0.0000000   0.0001814
   31   0.0002055   0.0009021  -0.0000000   0.0000950  -0.0003550  -0.0000000
   32   0.0002848  -0.0012953   0.0000000  -0.0003251  -0.0018670   0.0000000
   33   0.0000000  -0.0000000   0.0001728   0.0000000  -0.0000000  -0.0001217
   34   0.0001626  -0.0004522   0.0000000  -0.0002956  -0.0001717  -0.0000000
   35  -0.0078554  -0.0101301  -0.0000000  -0.0009447  -0.0006120   0.0000000
   36   0.0000000   0.0000000  -0.0000610  -0.0000000  -0.0000000   0.0001335
           25          26          27          28          29          30
    1   0.0019988   0.0013348   0.0000000  -0.0004702   0.0000510  -0.0000000
    2   0.0044055  -0.0010238  -0.0000000  -0.0000582  -0.0003763  -0.0000000
    3   0.0000000   0.0000000   0.0031740   0.0000000   0.0000000  -0.0006280
    4  -0.0372868   0.0049277   0.0000000   0.0020986  -0.0030808  -0.0000000
    5  -0.0108432   0.0023005  -0.0000000  -0.0010433  -0.0011244  -0.0000000
    6  -0.0000000   0.0000000   0.0032633  -0.0000000  -0.0000000   0.0025483
    7  -0.1349358  -0.0422946  -0.0000000  -0.0068456   0.0197890   0.0000000
    8  -0.0404034  -0.0446238   0.0000000   0.0094059  -0.0197102   0.0000000
    9  -0.0000000  -0.0000000  -0.0178609   0.0000000  -0.0000000   0.0015202
   10  -0.0198094  -0.0262640   0.0000000  -0.0271344   0.0176852  -0.0000000
   11  -0.0120449  -0.0120886   0.0000000   0.0176563  -0.0453681  -0.0000000
   12   0.0000000  -0.0000000   0.0017483  -0.0000000  -0.0000000  -0.0120551
   13   0.0028356   0.0018927  -0.0000000  -0.0238045   0.0064629  -0.0000000
   14  -0.0003733  -0.0023863  -0.0000000   0.0170256  -0.0030874  -0.0000000
   15   0.0000000   0.0000000   0.0034740   0.0000000   0.0000000   0.0016404
   16  -0.0007443  -0.0003291   0.0000000  -0.0007698  -0.0012238   0.0000000
   17  -0.0004170  -0.0001177   0.0000000  -0.0035559   0.0014362   0.0000000
   18  -0.0000000  -0.0000000  -0.0009281  -0.0000000  -0.0000000   0.0025580
   19  -0.0014485   0.0006483  -0.0000000  -0.0004823   0.0004476  -0.0000000
   20  -0.0000301   0.0002290  -0.0000000   0.0004308  -0.0003601  -0.0000000
   21   0.0000000   0.0000000   0.0000960   0.0000000   0.0000000  -0.0000688
   22  -0.0066200   0.0107953  -0.0000000   0.0000596   0.0007186  -0.0000000
   23   0.0024048  -0.0025512   0.0000000  -0.0000977  -0.0008326   0.0000000
   24  -0.0000000  -0.0000000  -0.0003258  -0.0000000   0.0000000   0.0001814
   25   0.1956305   0.0554109  -0.0000000   0.0012394   0.0024510  -0.0000000
   26   0.0554109   0.0737994  -0.0000000  -0.0048234  -0.0128859   0.0000000
   27  -0.0000000  -0.0000000   0.0069218   0.0000000  -0.0000000   0.0003389
   28   0.0012394  -0.0048234   0.0000000   0.0687337  -0.0363212  -0.0000000
   29   0.0024510  -0.0128859  -0.0000000  -0.0363212   0.0811608  -0.0000000
   30  -0.0000000   0.0000000   0.0003389  -0.0000000  -0.0000000   0.0036985
   31  -0.0002884  -0.0010770  -0.0000000  -0.0120852  -0.0066878  -0.0000000
   32  -0.0003522  -0.0005799   0.0000000   0.0008632   0.0010885   0.0000000
   33   0.0000000   0.0000000   0.0001509   0.0000000   0.0000000   0.0001448
   34  -0.0005708  -0.0002215   0.0000000  -0.0005392  -0.0002917  -0.0000000
   35  -0.0002079  -0.0000717  -0.0000000   0.0005180   0.0000596  -0.0000000
   36   0.0000000   0.0000000  -0.0000524  -0.0000000  -0.0000000   0.0001212
           31          32          33          34          35          36
    1  -0.0024589   0.0033180   0.0000000  -0.0188186  -0.0209621   0.0000000
    2   0.0003953   0.0022542   0.0000000  -0.0098766  -0.0086242   0.0000000
    3   0.0000000  -0.0000000   0.0041349   0.0000000   0.0000000   0.0017915
    4   0.0004285  -0.0002139  -0.0000000   0.0033987   0.0018514  -0.0000000
    5  -0.0000785  -0.0000250   0.0000000  -0.0005241  -0.0020396   0.0000000
    6  -0.0000000   0.0000000  -0.0011021  -0.0000000  -0.0000000   0.0025765
    7  -0.0030241  -0.0015541  -0.0000000  -0.0006533  -0.0001132   0.0000000
    8   0.0013580   0.0025641  -0.0000000   0.0000675  -0.0004086  -0.0000000
    9   0.0000000   0.0000000   0.0040866  -0.0000000  -0.0000000  -0.0006146
   10  -0.0071747  -0.0106303   0.0000000   0.0010761   0.0014072   0.0000000
   11  -0.0298600  -0.0315481   0.0000000   0.0036927  -0.0003963  -0.0000000
   12  -0.0000000   0.0000000   0.0024972  -0.0000000  -0.0000000   0.0025152
   13  -0.0408226  -0.0201241  -0.0000000  -0.0292042   0.0032875  -0.0000000
   14  -0.0204261  -0.1547057   0.0000000  -0.0072621   0.0021292   0.0000000
   15  -0.0000000   0.0000000  -0.0233053   0.0000000  -0.0000000   0.0016695
   16   0.0035568  -0.0023223  -0.0000000  -0.0473176  -0.0126411   0.0000000
   17   0.0171016  -0.0416514  -0.0000000  -0.0129491  -0.0258183  -0.0000000
   18  -0.0000000  -0.0000000   0.0025978  -0.0000000   0.0000000  -0.0107825
   19   0.0002055   0.0002848   0.0000000   0.0001626  -0.0078554   0.0000000
   20   0.0009021  -0.0012953  -0.0000000  -0.0004522  -0.0101301   0.0000000
   21  -0.0000000   0.0000000   0.0001728   0.0000000  -0.0000000  -0.0000610
   22   0.0000950  -0.0003251   0.0000000  -0.0002956  -0.0009447  -0.0000000
   23  -0.0003550  -0.0018670  -0.0000000  -0.0001717  -0.0006120  -0.0000000
   24  -0.0000000   0.0000000  -0.0001217  -0.0000000   0.0000000   0.0001335
   25  -0.0002884  -0.0003522   0.0000000  -0.0005708  -0.0002079   0.0000000
   26  -0.0010770  -0.0005799   0.0000000  -0.0002215  -0.0000717   0.0000000
   27  -0.0000000   0.0000000   0.0001509   0.0000000  -0.0000000  -0.0000524
   28  -0.0120852   0.0008632   0.0000000  -0.0005392   0.0005180  -0.0000000
   29  -0.0066878   0.0010885   0.0000000  -0.0002917   0.0000596  -0.0000000
   30  -0.0000000   0.0000000   0.0001448  -0.0000000  -0.0000000   0.0001212
   31   0.0699656   0.0284377   0.0000000  -0.0083976   0.0102898  -0.0000000
   32   0.0284377   0.2279243  -0.0000000   0.0026185  -0.0021587   0.0000000
   33   0.0000000  -0.0000000   0.0106152   0.0000000   0.0000000   0.0001290
   34  -0.0083976   0.0026185   0.0000000   0.1011594   0.0253702  -0.0000000
   35   0.0102898  -0.0021587   0.0000000   0.0253702   0.0480707  -0.0000000
   36  -0.0000000   0.0000000   0.0001290  -0.0000000  -0.0000000   0.0025740
 **********************************************************************
 **                                                                  **
 **                       VIBRATIONAL ANALYSIS                       **
 **                       --------------------                       **
 **                                                                  **
 **        VIBRATIONAL FREQUENCIES (CM**-1) AND NORMAL MODES         **
 **     FORCE CONSTANTS (mDYN/ANGSTROM) AND REDUCED MASSES (AMU)     **
 **                  INFRARED INTENSITIES (KM/MOL)                   **
 **                                                                  **
 **********************************************************************


 Mode:                 1                      2                      3
 Frequency:        27.87                  39.78                  64.56
 Force Cnst:      0.0238                 0.0329                 0.0895
 Red. Mass:      51.8815                35.3247                36.4357
 IR Active:          YES                    YES                    YES
 IR Intens:        0.013                  0.047                  0.005
 Raman Active:       YES                    YES                    YES
               X      Y      Z        X      Y      Z        X      Y      Z
 C          0.000 -0.000 -0.293    0.000 -0.000  0.078   -0.000  0.000 -0.129
 C         -0.000 -0.000 -0.189   -0.000 -0.000  0.133    0.000  0.000  0.138
 C          0.000  0.000  0.012    0.000 -0.000  0.137   -0.000 -0.000  0.026
 C         -0.000  0.000 -0.066    0.000  0.000  0.202   -0.000 -0.000 -0.046
 C         -0.000 -0.000 -0.112   -0.000  0.000  0.359   -0.000 -0.000 -0.068
 C          0.000 -0.000 -0.143    0.000 -0.000  0.191   -0.000  0.000 -0.123
 Cl         0.000 -0.000 -0.619    0.000 -0.000 -0.155    0.000  0.000 -0.608
 Cl        -0.000 -0.000 -0.299    0.000 -0.000  0.143    0.000 -0.000  0.716
 Br         0.000  0.000  0.501    0.000  0.000  0.051   -0.000 -0.000 -0.204
 I         -0.000  0.000 -0.202   -0.000 -0.000 -0.211    0.000  0.000  0.051
 Cl         0.000 -0.000 -0.118   -0.000  0.000  0.800   -0.000 -0.000 -0.090
 I         -0.000  0.000  0.251   -0.000 -0.000 -0.142   -0.000 -0.000  0.089
 TransDip   0.000  0.000  0.004    0.000 -0.000 -0.007    0.000  0.000  0.002

 Mode:                 4                      5                      6
 Frequency:       103.81                 132.81                 145.82
 Force Cnst:      0.4787                 0.7866                 0.1805
 Red. Mass:      75.3937                75.6870                14.4061
 IR Active:          YES                    YES                    YES
 IR Intens:        0.537                  0.184                  0.309
 Raman Active:       YES                    YES                    YES
               X      Y      Z        X      Y      Z        X      Y      Z
 C         -0.049 -0.213  0.000    0.030 -0.143  0.000    0.000 -0.000  0.351
 C         -0.061 -0.217 -0.000   -0.027 -0.094  0.000   -0.000  0.000  0.342
 C         -0.076 -0.218 -0.000    0.055 -0.025  0.000    0.000  0.000  0.413
 C         -0.052 -0.217  0.000    0.169 -0.082  0.000   -0.000  0.000  0.435
 C         -0.063 -0.247  0.000    0.153 -0.103  0.000   -0.000 -0.000  0.368
 C         -0.072 -0.209  0.000    0.123 -0.134  0.000    0.000 -0.000  0.412
 Cl        -0.000 -0.160  0.000   -0.047 -0.240 -0.000   -0.000 -0.000 -0.155
 Cl        -0.059 -0.228 -0.000   -0.324 -0.045  0.000   -0.000  0.000 -0.142
 Br        -0.110 -0.168  0.000   -0.186  0.591 -0.000    0.000 -0.000 -0.058
 I          0.512  0.125 -0.000    0.063 -0.465  0.000   -0.000  0.000 -0.025
 Cl        -0.050 -0.248  0.000    0.096 -0.101 -0.000    0.000 -0.000 -0.215
 I         -0.378  0.279 -0.000    0.081  0.259  0.000   -0.000  0.000 -0.017
 TransDip   0.003  0.023 -0.000   -0.012  0.006 -0.000    0.000  0.000 -0.018

 Mode:                 7                      8                      9
 Frequency:       161.82                 179.30                 193.79
 Force Cnst:      1.0070                 0.8336                 0.7792
 Red. Mass:      65.2663                44.0071                35.2159
 IR Active:          YES                    YES                    YES
 IR Intens:        0.050                  0.095                  0.315
 Raman Active:       YES                    YES                    YES
               X      Y      Z        X      Y      Z        X      Y      Z
 C         -0.090 -0.123 -0.000    0.134 -0.208 -0.000    0.115 -0.212 -0.000
 C         -0.165 -0.047 -0.000    0.102 -0.047 -0.000    0.093 -0.257  0.000
 C         -0.193 -0.073  0.000    0.219  0.084  0.000    0.019 -0.241  0.000
 C         -0.097 -0.078  0.000    0.157  0.089  0.000   -0.020 -0.210  0.000
 C         -0.017 -0.161 -0.000    0.187 -0.071 -0.000   -0.013 -0.258  0.000
 C          0.045 -0.122 -0.000    0.116 -0.196 -0.000    0.038 -0.208 -0.000
 Cl        -0.298 -0.357  0.000   -0.028 -0.437  0.000    0.333 -0.034  0.000
 Cl        -0.381 -0.038  0.000   -0.212 -0.006  0.000    0.433 -0.358 -0.000
 Br        -0.181 -0.353 -0.000    0.376  0.022 -0.000   -0.190  0.193 -0.000
 I         -0.078  0.144 -0.000   -0.207  0.084  0.000   -0.150  0.172 -0.000
 Cl         0.002 -0.180  0.000    0.506 -0.133  0.000    0.009 -0.313 -0.000
 I          0.426  0.291  0.000   -0.187  0.093  0.000    0.033  0.033 -0.000
 TransDip  -0.001  0.007  0.000   -0.009  0.003  0.000    0.003  0.018 -0.000

 Mode:                10                     11                     12
 Frequency:       223.61                 241.37                 300.39
 Force Cnst:      1.1209                 1.1535                 0.6545
 Red. Mass:      38.0490                33.6043                12.3115
 IR Active:          YES                    YES                    YES
 IR Intens:        0.029                  0.027                  0.000
 Raman Active:       YES                    YES                    YES
               X      Y      Z        X      Y      Z        X      Y      Z
 C         -0.096  0.094  0.000   -0.068  0.129  0.000   -0.000 -0.000  0.396
 C         -0.108  0.088 -0.000   -0.032  0.141 -0.000   -0.000 -0.000 -0.069
 C         -0.155  0.055 -0.000   -0.061  0.067 -0.000    0.000 -0.000 -0.490
 C         -0.030  0.083 -0.000    0.012  0.077 -0.000    0.000 -0.000 -0.487
 C          0.026  0.063  0.000    0.018  0.106  0.000    0.000  0.000  0.083
 C         -0.047  0.038  0.000    0.027  0.095  0.000   -0.000  0.000  0.587
 Cl         0.085  0.361 -0.000   -0.553 -0.383 -0.000   -0.000  0.000 -0.081
 Cl         0.045  0.085  0.000    0.656  0.061  0.000   -0.000 -0.000  0.017
 Br        -0.274 -0.148  0.000   -0.067  0.011  0.000    0.000  0.000  0.035
 I         -0.015 -0.074 -0.000    0.015 -0.035  0.000   -0.000  0.000  0.016
 Cl         0.816 -0.054  0.000    0.105  0.134 -0.000    0.000  0.000 -0.018
 I         -0.036  0.018 -0.000   -0.021  0.022 -0.000    0.000  0.000 -0.018
 TransDip  -0.003 -0.005 -0.000    0.003 -0.004 -0.000   -0.000 -0.000  0.000

 Mode:                13                     14                     15
 Frequency:       318.64                 332.88                 339.93
 Force Cnst:      1.7458                 0.8158                 2.0986
 Red. Mass:      29.1839                12.4965                30.8250
 IR Active:          YES                    YES                    YES
 IR Intens:        0.012                  0.134                  0.025
 Raman Active:       YES                    YES                    YES
               X      Y      Z        X      Y      Z        X      Y      Z
 C          0.339 -0.024  0.000   -0.000  0.000  0.357    0.120 -0.093  0.000
 C          0.203  0.300  0.000   -0.000  0.000  0.589    0.083 -0.180  0.000
 C          0.008  0.103 -0.000   -0.000 -0.000  0.248    0.109 -0.042  0.000
 C          0.050  0.047 -0.000   -0.000 -0.000 -0.379    0.194  0.051 -0.000
 C          0.111 -0.094 -0.000   -0.000 -0.000 -0.507    0.164  0.294 -0.000
 C          0.230 -0.023  0.000   -0.000  0.000 -0.209    0.063  0.046 -0.000
 Cl         0.365 -0.346 -0.000   -0.000  0.000 -0.050    0.246 -0.269 -0.000
 Cl         0.035  0.590 -0.000    0.000  0.000 -0.100   -0.094 -0.332 -0.000
 Br        -0.183 -0.067  0.000    0.000  0.000 -0.011   -0.153 -0.066 -0.000
 I         -0.007 -0.006  0.000    0.000 -0.000  0.010   -0.010  0.012 -0.000
 Cl        -0.112 -0.088  0.000    0.000 -0.000  0.090    0.055  0.693  0.000
 I         -0.047 -0.025 -0.000    0.000  0.000  0.005   -0.021 -0.004  0.000
 TransDip   0.003  0.002  0.000   -0.000  0.000  0.012    0.004 -0.004  0.000

 Mode:                16                     17                     18
 Frequency:       504.84                 566.12                 584.16
 Force Cnst:      2.1713                 2.2749                 2.5209
 Red. Mass:      14.4598                12.0471                12.5387
 IR Active:          YES                    YES                    YES
 IR Intens:       25.651                  0.001                  2.043
 Raman Active:       YES                    YES                    YES
               X      Y      Z        X      Y      Z        X      Y      Z
 C          0.143  0.076  0.000    0.000  0.000 -0.507    0.308  0.304 -0.000
 C          0.171 -0.021 -0.000    0.000 -0.000 -0.084    0.441 -0.080  0.000
 C          0.199 -0.041 -0.000    0.000 -0.000  0.566    0.203 -0.410 -0.000
 C          0.530 -0.099  0.000   -0.000 -0.000 -0.421   -0.175 -0.341 -0.000
 C          0.511 -0.066 -0.000   -0.000  0.000 -0.070   -0.308  0.048  0.000
 C          0.511 -0.004 -0.000   -0.000  0.000  0.481   -0.037  0.369 -0.000
 Cl        -0.193  0.167 -0.000   -0.000 -0.000  0.034   -0.085 -0.027  0.000
 Cl        -0.047 -0.032  0.000   -0.000  0.000  0.006   -0.080  0.019 -0.000
 Br        -0.070 -0.033 -0.000   -0.000  0.000 -0.014   -0.020  0.019  0.000
 I         -0.027  0.019 -0.000   -0.000  0.000  0.005   -0.000  0.013 -0.000
 Cl        -0.077 -0.053  0.000    0.000 -0.000  0.005    0.071 -0.007 -0.000
 I         -0.037 -0.006  0.000   -0.000 -0.000 -0.005   -0.003 -0.010  0.000
 TransDip   0.161 -0.020 -0.000    0.000 -0.000 -0.001    0.045 -0.008  0.000

 Mode:                19                     20                     21
 Frequency:       596.63                 627.53                 674.38
 Force Cnst:      2.5349                 3.5902                 3.2201
 Red. Mass:      12.0865                15.4742                12.0175
 IR Active:          YES                    YES                    YES
 IR Intens:        0.534                 51.728                  0.362
 Raman Active:       YES                    YES                    YES
               X      Y      Z        X      Y      Z        X      Y      Z
 C         -0.000 -0.000 -0.312   -0.143 -0.353  0.000   -0.000 -0.000 -0.445
 C         -0.000  0.000  0.508   -0.070 -0.313  0.000   -0.000 -0.000  0.481
 C         -0.000  0.000 -0.173   -0.024 -0.408 -0.000   -0.000  0.000 -0.417
 C          0.000  0.000 -0.355    0.075 -0.448  0.000    0.000 -0.000  0.358
 C          0.000 -0.000  0.649    0.015 -0.247  0.000    0.000 -0.000 -0.367
 C          0.000 -0.000 -0.253   -0.113 -0.397 -0.000    0.000 -0.000  0.365
 Cl         0.000  0.000  0.023   -0.059  0.096  0.000   -0.000  0.000  0.015
 Cl         0.000 -0.000 -0.036    0.045  0.278 -0.000    0.000  0.000 -0.018
 Br         0.000 -0.000  0.005    0.031  0.021 -0.000    0.000  0.000  0.005
 I         -0.000 -0.000  0.003   -0.010  0.016 -0.000   -0.000 -0.000 -0.002
 Cl        -0.000  0.000 -0.042    0.036  0.226 -0.000   -0.000  0.000  0.010
 I          0.000  0.000  0.002    0.009  0.010  0.000   -0.000  0.000 -0.001
 TransDip  -0.000  0.000  0.023   -0.021 -0.229  0.000   -0.000 -0.000 -0.019

 Mode:                22                     23                     24
 Frequency:       790.17                 819.10                1022.29
 Force Cnst:      4.6683                 5.1056                 7.4981
 Red. Mass:      12.6901                12.9159                12.1773
 IR Active:          YES                    YES                    YES
 IR Intens:        2.850                  1.302                  0.934
 Raman Active:       YES                    YES                    YES
               X      Y      Z        X      Y      Z        X      Y      Z
 C          0.239 -0.334  0.000   -0.351  0.144 -0.000    0.332 -0.146 -0.000
 C          0.323 -0.145  0.000   -0.143 -0.305  0.000    0.109  0.551  0.000
 C          0.534  0.202 -0.000    0.164 -0.090  0.000   -0.354 -0.028  0.000
 C         -0.049  0.346 -0.000    0.456 -0.116  0.000    0.339 -0.274  0.000
 C         -0.060  0.121 -0.000    0.088  0.519  0.000    0.026  0.176 -0.000
 C         -0.380 -0.271 -0.000   -0.362  0.199 -0.000   -0.419 -0.149 -0.000
 Cl        -0.104  0.075 -0.000    0.075 -0.077  0.000   -0.028  0.021  0.000
 Cl         0.006  0.028 -0.000    0.015  0.085 -0.000   -0.013 -0.075 -0.000
 Br        -0.057 -0.020 -0.000   -0.010 -0.009 -0.000    0.012  0.004 -0.000
 I          0.004 -0.004  0.000   -0.003  0.006 -0.000   -0.002  0.002 -0.000
 Cl        -0.024 -0.028  0.000   -0.019 -0.140  0.000   -0.003 -0.012  0.000
 I          0.008  0.003 -0.000    0.004  0.003  0.000    0.003  0.001  0.000
 TransDip   0.051 -0.018  0.000   -0.027  0.025  0.000   -0.015 -0.027 -0.000

 Mode:                25                     26                     27
 Frequency:      1150.63                1230.75                1301.77
 Force Cnst:      9.5429                10.7101                12.0136
 Red. Mass:      12.2337                12.0005                12.0324
 IR Active:          YES                    YES                    YES
 IR Intens:        1.263                  1.390                119.533
 Raman Active:       YES                    YES                    YES
               X      Y      Z        X      Y      Z        X      Y      Z
 C          0.305 -0.345 -0.000   -0.276 -0.263 -0.000   -0.147  0.440 -0.000
 C         -0.028 -0.283 -0.000    0.419 -0.060 -0.000    0.316 -0.011  0.000
 C         -0.401 -0.224  0.000   -0.142  0.341  0.000   -0.214 -0.389  0.000
 C         -0.236  0.170 -0.000   -0.288 -0.297  0.000   -0.139  0.373  0.000
 C          0.120  0.564 -0.000    0.460 -0.073  0.000    0.404 -0.057  0.000
 C          0.259  0.057  0.000   -0.166  0.352  0.000   -0.238 -0.326 -0.000
 Cl        -0.040  0.037  0.000    0.001 -0.004  0.000    0.016 -0.022  0.000
 Cl         0.006  0.042 -0.000   -0.000 -0.001  0.000   -0.014 -0.001 -0.000
 Br         0.018  0.008 -0.000   -0.000  0.001  0.000    0.007  0.006 -0.000
 I          0.003 -0.003 -0.000   -0.001  0.000 -0.000    0.000 -0.002 -0.000
 Cl        -0.012 -0.063  0.000    0.000 -0.000 -0.000   -0.014  0.002  0.000
 I         -0.004 -0.001  0.000   -0.000  0.000 -0.000    0.001  0.001  0.000
 TransDip   0.016 -0.032 -0.000   -0.031  0.022 -0.000   -0.333  0.107  0.000

 Mode:                28                     29                     30
 Frequency:      1309.41                1500.62                1507.65
 Force Cnst:     12.1755                15.9240                16.0720
 Red. Mass:      12.0528                12.0023                12.0011
 IR Active:          YES                    YES                    YES
 IR Intens:      194.480                  0.826                  0.209
 Raman Active:       YES                    YES                    YES
               X      Y      Z        X      Y      Z        X      Y      Z
 C         -0.375 -0.099  0.000   -0.372 -0.083  0.000    0.188  0.435  0.000
 C          0.034  0.485 -0.000    0.558 -0.071 -0.000    0.002 -0.275 -0.000
 C          0.363 -0.190 -0.000   -0.297  0.120  0.000   -0.079  0.481 -0.000
 C         -0.307 -0.205  0.000    0.306  0.114 -0.000   -0.166 -0.396  0.000
 C          0.042  0.408 -0.000   -0.486  0.073 -0.000    0.002  0.231  0.000
 C          0.259 -0.268  0.000    0.256 -0.149  0.000    0.058 -0.470 -0.000
 Cl         0.020 -0.002 -0.000    0.003  0.001 -0.000   -0.004 -0.004 -0.000
 Cl        -0.004 -0.033  0.000   -0.006  0.001  0.000   -0.000  0.002  0.000
 Br        -0.008  0.001  0.000    0.001 -0.000  0.000    0.001 -0.002  0.000
 I          0.001  0.002  0.000    0.001 -0.001 -0.000    0.001  0.000  0.000
 Cl        -0.003 -0.023 -0.000    0.004 -0.001 -0.000    0.000  0.000 -0.000
 I         -0.001  0.001 -0.000    0.001  0.001 -0.000   -0.001  0.000 -0.000
 TransDip   0.084  0.439 -0.000   -0.029  0.003 -0.000    0.008  0.012 -0.000

 STANDARD THERMODYNAMIC QUANTITIES AT   298.15 K  AND     1.00 ATM

   This Molecule has  0 Imaginary Frequencies
   Zero point vibrational energy:       24.292 kcal/mol

   Atom    1 Element C  Has Mass   12.00000
   Atom    2 Element C  Has Mass   12.00000
   Atom    3 Element C  Has Mass   12.00000
   Atom    4 Element C  Has Mass   12.00000
   Atom    5 Element C  Has Mass   12.00000
   Atom    6 Element C  Has Mass   12.00000
   Atom    7 Element Cl Has Mass   34.96885
   Atom    8 Element Cl Has Mass   34.96885
   Atom    9 Element Br Has Mass   78.91830
   Atom   10 Element I  Has Mass  126.90440
   Atom   11 Element Cl Has Mass   34.96885
   Atom   12 Element I  Has Mass  126.90440
   Molecular Mass:   509.633650 amu
   Principal axes and moments of inertia in amu*Bohr^2:
                             1           2           3
    Eigenvalues --     6015.58546 12024.79054 18040.37600
          X               1.00000     0.00234    -0.00000
          Y              -0.00234     1.00000    -0.00000
          Z               0.00000     0.00000     1.00000
   Rotational Symmetry Number is   1
   The Molecule is an Asymmetric Top
   Translational Enthalpy:        0.889 kcal/mol
   Rotational Enthalpy:           0.889 kcal/mol
   Vibrational Enthalpy:         30.712 kcal/mol
   gas constant (RT):             0.592 kcal/mol
   Translational Entropy:        44.572  cal/mol.K
   Rotational Entropy:           35.521  cal/mol.K
   Vibrational Entropy:          44.028  cal/mol.K

   Total Enthalpy:               33.082 kcal/mol
   Total Entropy:               124.122  cal/mol.K

 ======================================================================

 STANDARD THERMODYNAMIC QUANTITIES FOR ANHARMONIC VIBRATION -- TOSH

   Zero point vibrational energy: ************ kcal/mol

   Vibrational Enthalpy:       Infinity kcal/mol
   Vibrational Entropy:             NaN  cal/mol.K

   Total Enthalpy:             Infinity kcal/mol
   Total Entropy:                   NaN  cal/mol.K

 ======================================================================

 STANDARD THERMODYNAMIC QUANTITIES FOR ANHARMONIC VIBRATION -- VPT2

   Zero point vibrational energy: ************ kcal/mol

   Vibrational Enthalpy:       Infinity kcal/mol
   Vibrational Entropy:             NaN  cal/mol.K

   Total Enthalpy:             Infinity kcal/mol
   Total Entropy:                   NaN  cal/mol.K

 ======================================================================

Archival summary:
1\1\garfield\FREQ\ProcedureUnspecified\BasisUnspecified\2r1l36\taweetha\SunDec102:28:582019SunDec102:28:582019\0\\#,FREQ,ProcedureUnspecified,BasisUnspecified,\\0,1\I\C,1,2.13478\C,2,1.40315,1,120.451\C,3,1.40232,2,120.22,1,180,0\C,4,1.40261,3,119.974,2,0,0\C,5,1.40204,4,120.366,3,-0,0\C,6,1.40477,5,119.287,4,-0,0\Cl,5,1.7379,4,118.904,3,-180,0\Cl,4,1.73834,3,120.52,2,180,0\Cl,7,1.74117,6,119.515,5,180,0\Br,3,1.90142,2,121.059,1,-0,0\I,6,2.12619,5,120.058,4,-180,0\\\@

 Total job time:  1158.51s(wall), 4494.92s(cpu) 
 Sun Dec  1 02:28:58 2019

        *************************************************************
        *                                                           *
        *  Thank you very much for using Q-Chem.  Have a nice day.  *
        *                                                           *
        *************************************************************
