# Supplementary material for: Geometric and energetic data from quantum chemical calculations of halobenzenes and xylenes
Source: Data Brief. 2020 Mar 5;30:105386. doi: 10.1016/j.dib.2020.105386 (PMC7114895; doi:10.1016/j.dib.2020.105386)
Supplement: Supplementary file 1 [file mmc1.zip › halobenzene/B3LYP/ClClBrIIBr.out]

                  Welcome to Q-Chem
     A Quantum Leap Into The Future Of Chemistry


 Q-Chem 5.2 (devel), Q-Chem, Inc., Pleasanton, CA (2019)

 Yihan Shao,  Zhengting Gan,  E. Epifanovsky,  A. T. B. Gilbert,  M. Wormit,  
 J. Kussmann,  A. W. Lange,  A. Behn,  Jia Deng,  Xintian Feng,  D. Ghosh,  
 M. Goldey,  P. R. Horn,  L. D. Jacobson,  I. Kaliman,  T. Kus,  A. Landau,  
 Jie Liu,  E. I. Proynov,  R. M. Richard,  R. P. Steele,  E. J. Sundstrom,  
 H. L. Woodcock III,  P. M. Zimmerman,  D. Zuev,  B. Albrecht,  E. Alguire,  
 S. A. Baeppler,  D. Barton,  Z. Benda,  Y. A. Bernard,  E. J. Berquist,  
 K. B. Bravaya,  H. Burton,  D. Casanova,  Chun-Min Chang,  Yunqing Chen,  
 A. Chien,  K. D. Closser,  M. P. Coons,  S. Coriani,  S. Dasgupta,  
 A. L. Dempwolff,  M. Diedenhofen,  Hainam Do,  R. G. Edgar,  Po-Tung Fang,  
 S. Faraji,  S. Fatehi,  Qingguo Feng,  K. D. Fenk,  J. Fosso-Tande,  
 J. Gayvert,  Qinghui Ge,  A. Ghysels,  G. Gidofalvi,  J. Gomes,  
 J. Gonthier,  A. Gunina,  D. Hait,  M. W. D. Hanson-Heine,  
 P. H. P. Harbach,  A. W. Hauser,  M. F. Herbst,  J. E. Herr,  
 E. G. Hohenstein,  Z. C. Holden,  Kerwin Hui,  B. C. Huynh,  T.-C. Jagau,  
 Hyunjun Ji,  B. Kaduk,  K. Khistyaev,  Jaehoon Kim,  P. Klunzinger,  K. Koh,  
 D. Kosenkov,  L. Koulias,  T. Kowalczyk,  C. M. Krauter,  A. Kunitsa,  
 Ka Un Lao,  A. Laurent,  K. V. Lawler,  Joonho Lee,  D. Lefrancois,  
 S. Lehtola,  D. S. Levine,  Yi-Pei Li,  You-Sheng Lin,  Fenglai Liu,  
 E. Livshits,  A. Luenser,  P. Manohar,  E. Mansoor,  S. F. Manzer,  
 Shan-Ping Mao,  Yuezhi Mao,  N. Mardirossian,  A. V. Marenich,  
 T. Markovich,  L. A. Martinez-Martinez,  S. A. Maurer,  N. J. Mayhall,  
 S. C. McKenzie,  J.-M. Mewes,  P. Morgante,  A. F. Morrison,  
 J. W. Mullinax,  K. Nanda,  T. S. Nguyen-Beck,  R. Olivares-Amaya,  
 J. A. Parkhill,  Zheng Pei,  T. M. Perrine,  F. Plasser,  P. Pokhilko,  
 S. Prager,  A. Prociuk,  E. Ramos,  D. R. Rehn,  F. Rob,  M. Scheurer,  
 M. Schneider,  N. Sergueev,  S. M. Sharada,  S. Sharma,  D. W. Small,  
 T. Stauch,  T. Stein,  Yu-Chuan Su,  A. J. W. Thom,  A. Tkatchenko,  
 T. Tsuchimochi,  N. M. Tubman,  L. Vogt,  M. L. Vidal,  O. Vydrov,  
 M. A. Watson,  J. Wenzel,  M. de Wergifosse,  T. A. Wesolowski,  A. White,  
 J. Witte,  A. Yamada,  Jun Yang,  K. Yao,  S. Yeganeh,  S. R. Yost,  
 Zhi-Qiang You,  A. Zech,  Igor Ying Zhang,  Xing Zhang,  Yan Zhao,  
 Ying Zhu,  B. R. Brooks,  G. K. L. Chan,  C. J. Cramer,  M. S. Gordon,  
 W. J. Hehre,  A. Klamt,  M. W. Schmidt,  C. D. Sherrill,  D. G. Truhlar,  
 A. Aspuru-Guzik,  R. Baer,  A. T. Bell,  N. A. Besley,  Jeng-Da Chai,  
 A. E. DePrince, III,  R. A. DiStasio Jr.,  A. Dreuw,  B. D. Dunietz,  
 T. R. Furlani,  Chao-Ping Hsu,  Yousung Jung,  Jing Kong,  D. S. Lambrecht,  
 WanZhen Liang,  C. Ochsenfeld,  V. A. Rassolov,  L. V. Slipchenko,  
 J. E. Subotnik,  T. Van Voorhis,  J. M. Herbert,  A. I. Krylov,  
 P. M. W. Gill,  M. Head-Gordon

 Contributors to earlier versions of Q-Chem not listed above: 
 R. D. Adamson,  B. Austin,  J. Baker,  G. J. O. Beran,  K. Brandhorst,  
 S. T. Brown,  E. F. C. Byrd,  A. K. Chakraborty,  C.-L. Cheng,  
 Siu Hung Chien,  D. M. Chipman,  D. L. Crittenden,  H. Dachsel,  
 R. J. Doerksen,  A. D. Dutoi,  L. Fusti-Molnar,  W. A. Goddard III,  
 A. Golubeva-Zadorozhnaya,  S. R. Gwaltney,  G. Hawkins,  A. Heyden,  
 S. Hirata,  G. Kedziora,  F. J. Keil,  C. Kelley,  Jihan Kim,  R. A. King,  
 R. Z. Khaliullin,  P. P. Korambath,  W. Kurlancheek,  A. M. Lee,  M. S. Lee,  
 S. V. Levchenko,  Ching Yeh Lin,  D. Liotard,  R. C. Lochan,  I. Lotan,  
 P. E. Maslen,  N. Nair,  D. P. O'Neill,  D. Neuhauser,  E. Neuscamman,  
 C. M. Oana,  R. Olson,  B. Peters,  R. Peverati,  P. A. Pieniazek,  
 Y. M. Rhee,  J. Ritchie,  M. A. Rohrdanz,  E. Rosta,  N. J. Russ,  
 H. F. Schaefer III,  N. E. Schultz,  N. Shenvi,  A. C. Simmonett,  A. Sodt,  
 D. Stuck,  K. S. Thanthiriwatte,  V. Vanovschi,  Tao Wang,  A. Warshel,  
 C. F. Williams,  Q. Wu,  X. Xu,  W. Zhang

 Please cite Q-Chem as follows:
 Y. Shao et al., Mol. Phys. 113, 184-215 (2015)
 DOI: 10.1080/00268976.2014.952696

 Q-Chem 5.2.1 for Intel X86 EM64T Linux

 Parts of Q-Chem use Armadillo 8.300.2 (Tropical Shenanigans).
 http://arma.sourceforge.net/

 Q-Chem begins on Sun Dec  1 02:28:58 2019  

Host: 
0

     Scratch files written to /scratch/taweetham/qchem2540//
NAlpha2: 246
NElect   246
Mult     1

Checking the input file for inconsistencies... 	...done.

--------------------------------------------------------------
User input:
--------------------------------------------------------------
$MOLECULE
0 1
C   
C	1	CC
C	2	CC	1	120.0		
C	3	CC	2	120.0	1	0.0
C	4	CC	3	120.0	2	0.0	
C	5 	CC	4	120.0	3	0.0
Cl	1	CCl	2	120.0	3	180.0
Cl	2	CCl	3	120.0	4	180.0
Br	3	CBr	4	120.0	5	180.0
I	4	CI	5	120.0	6	180.0
I	5	CI	6	120.0	1	180.0
Br	6	CBr	1	120.0	2	180.0

CC=1.39483
CH=1.08673
CF=1.33960
CCl=1.72090
CBr=1.89068
CI=2.07886
$END

$REM
   JOB_TYPE	OPTIMIZATION
   BASIS	6-311++G**
   METHOD	B3LYP
   MEM_TOTAL	64000
   SYM_IGNORE	TRUE
$END

--------------------------------------------------------------
 ----------------------------------------------------------------
             Standard Nuclear Orientation (Angstroms)
    I     Atom           X                Y                Z
 ----------------------------------------------------------------
    1      C       0.0000000000     0.0000000000     0.0000000000
    2      C       0.0000000000     0.0000000000     1.3948300000
    3      C       1.2079582140     0.0000000000     2.0922450000
    4      C       2.4159164279     0.0000000000     1.3948300000
    5      C       2.4159164279     0.0000000000    -0.0000000000
    6      C       1.2079582140     0.0000000000    -0.6974150000
    7      Cl     -1.4903431174    -0.0000000000    -0.8604500000
    8      Cl     -1.4903431174    -0.0000000000     2.2552800000
    9      Br      1.2079582140    -0.0000000000     3.9829250000
   10      I       4.2162619988    -0.0000000000     2.4342600000
   11      I       4.2162619988    -0.0000000000    -1.0394300000
   12      Br      1.2079582140    -0.0000000000    -2.5880950000
 ----------------------------------------------------------------
 Nuclear Repulsion Energy =        3519.17109663 hartrees
 There are      123 alpha and      123 beta electrons
 Requested basis set is 6-311++G(d,p)
 There are 148 shells and 412 basis functions

 Total QAlloc Memory Limit  64000 MB
 Mega-Array Size       188 MB
 MEM_STATIC part       192 MB
 A cutoff of  1.0D-11 yielded   6804 shell pairs
 There are     59190 function pairs (     65676 Cartesian)
 Smallest overlap matrix eigenvalue = 3.65E-07

 Q-Chem warning in module stvman/mkSTV.C, line 318:

 Overlap eigenvalue is smaller than square root of threshold
 Use THRESH >= 12 to get rid of this warning

 Linear dependence detected in AO basis
 Tighter screening thresholds may be required for diffuse basis sets
 Use S2THRESH > 14 and THRESH = 14 in case of SCF convergence issues
 Number of orthogonalized atomic orbitals = 410
 Maximum deviation from orthogonality = 1.026E-10

 Scale SEOQF with 1.000000e-01/1.000000e-01/1.000000e-01

 Standard Electronic Orientation quadrupole field applied
 Nucleus-field energy     =    -0.0000000639 hartrees
 Guess from superposition of atomic densities
 Warning:  Energy on first SCF cycle will be non-variational
 SAD guess density has 246.000000 electrons

 -----------------------------------------------------------------------
  General SCF calculation program by
  Eric Jon Sundstrom, Paul Horn, Yuezhi Mao, Dmitri Zuev, Alec White,
  David Stuck, Shaama M.S., Shane Yost, Joonho Lee, David Small,
  Daniel Levine, Susi Lehtola, Hugh Burton, Evgeny Epifanovsky,
  Bang C. Huynh
 -----------------------------------------------------------------------
 Exchange:     0.2000 Hartree-Fock + 0.0800 Slater + 0.7200 B88
 Correlation:  0.1900 VWN1RPA + 0.8100 LYP
 Using SG-1 standard quadrature grid
 using 4 threads for integral computing
 -------------------------------------------------------
 OpenMP Integral computing Module                
 Release: version 2.0, May 2017, Q-Chem Inc. Pleasanton 
 -------------------------------------------------------
 A restricted SCF calculation will be
 performed using DIIS
 SCF converges when DIIS error is below 1.0e-08
 ---------------------------------------
  Cycle       Energy         DIIS error
 ---------------------------------------
    1  -20138.9754074179      2.90e-02  
    2  -20136.3671669141      1.88e-03  
    3  -20136.2827239049      2.66e-03  
    4  -20136.3969521768      8.69e-04  
    5  -20136.4147495542      1.54e-04  
    6  -20136.4149530476      1.03e-04  
    7  -20136.4151822354      2.10e-05  
    8  -20136.4151902536      4.51e-06  
    9  -20136.4151905611      1.43e-06  
   10  -20136.4151905958      5.92e-07  
   11  -20136.4151906015      9.96e-08  
   12  -20136.4151906022      3.44e-08  
   13  -20136.4151906049      3.72e-09  Convergence criterion met
 ---------------------------------------
 SCF time:   CPU 256.02s  wall 68.00s 
 SCF   energy in the final basis set =   -20136.4151906049
 Total energy in the final basis set =   -20136.4151906049

 --------------------------------------------------------------

                    Orbital Energies (a.u.)
 --------------------------------------------------------------

 Alpha MOs
 -- Occupied --
*****************-482.8564-482.8564-176.3181-176.3181-165.7219-165.7219
********-165.7198-165.7195-165.7195-101.5827-101.5827 -62.5094 -62.5094
-56.3301 -56.3301 -56.3260 -56.3260 -56.3256 -56.3256 -35.8147 -35.8147
-31.3080 -31.3080 -31.3021 -31.3021 -31.3015 -31.3015 -22.9585 -22.9585
-22.9572 -22.9572 -22.9568 -22.9568 -22.9526 -22.9526 -22.9526 -22.9526
-10.2849 -10.2844 -10.2778 -10.2778 -10.2667 -10.2662  -9.4979  -9.4979
 -8.7184  -8.7184  -7.2628  -7.2628  -7.2528  -7.2528  -7.2517  -7.2517
 -6.5506  -6.5506  -6.5369  -6.5369  -6.5359  -6.5359  -6.3646  -6.3646
 -4.7774  -4.7774  -4.7625  -4.7625  -4.7614  -4.7614  -2.6614  -2.6614
 -2.6577  -2.6577  -2.6569  -2.6569  -2.6460  -2.6460  -2.6459  -2.6459
 -2.0434  -2.0434  -2.0389  -2.0389  -2.0381  -2.0380  -2.0252  -2.0252
 -2.0250  -2.0250  -0.9662  -0.9039  -0.8979  -0.8520  -0.8206  -0.7881
 -0.7511  -0.6953  -0.6812  -0.6226  -0.6087  -0.5585  -0.5206  -0.4744
 -0.4708  -0.4531  -0.4479  -0.4013  -0.3969  -0.3965  -0.3899  -0.3607
 -0.3512  -0.3477  -0.3341  -0.3292  -0.3130  -0.3074  -0.2941  -0.2933
 -0.2634  -0.2605  -0.2446
 -- Virtual --
 -0.0987  -0.0674  -0.0672  -0.0414  -0.0333  -0.0149  -0.0023   0.0091
  0.0190   0.0295   0.0309   0.0425   0.0489   0.0545   0.0643   0.0646
  0.0692   0.0729   0.0748   0.0760   0.0887   0.0933   0.1021   0.1047
  0.1048   0.1050   0.1132   0.1245   0.1343   0.1408   0.1526   0.1565
  0.1614   0.1625   0.1629   0.1780   0.1804   0.1862   0.1891   0.2011
  0.2104   0.2154   0.2177   0.2215   0.2264   0.2333   0.2421   0.2445
  0.2536   0.2588   0.2666   0.2859   0.2870   0.2876   0.3033   0.3384
  0.3429   0.3563   0.3733   0.3868   0.3891   0.3976   0.4011   0.4084
  0.4247   0.4265   0.4334   0.4376   0.4378   0.4395   0.4579   0.4675
  0.4731   0.4742   0.4760   0.4937   0.4978   0.5075   0.5119   0.5152
  0.5344   0.5371   0.5422   0.5434   0.5490   0.5598   0.5617   0.5783
  0.6019   0.6118   0.6147   0.6232   0.6404   0.6490   0.6696   0.6815
  0.6950   0.7236   0.7243   0.7443   0.7472   0.7600   0.7677   0.7783
  0.7836   0.8137   0.8273   0.8312   0.8422   0.8465   0.8494   0.8505
  0.8688   0.8890   0.9069   0.9274   0.9305   0.9441   0.9518   0.9649
  0.9898   1.0350   1.0516   1.0557   1.0702   1.0930   1.1209   1.1770
  1.1917   1.2160   1.2236   1.2328   1.2714   1.2716   1.2811   1.3406
  1.3572   1.3738   1.3831   1.4067   1.4273   1.4606   1.4746   1.4984
  1.5373   1.5468   1.6108   1.6246   1.7292   1.7362   1.7568   1.7811
  1.8209   1.8363   1.8496   1.8506   1.9157   2.0041   2.0260   2.0276
  2.0654   2.1191   2.1205   2.1699   2.2302   2.2336   2.2522   2.2542
  2.2637   2.2806   2.2829   2.3153   2.3612   2.4309   2.4385   2.4785
  2.5462   2.5750   2.6036   2.7116   2.7207   2.8298   2.8310   2.8651
  2.8962   2.9667   3.0500   3.0791   3.0935   3.1899   3.2073   3.4186
  3.4355   3.6623   3.8353   3.8359   3.9404   3.9711   3.9759   3.9852
  3.9942   3.9985   4.0340   4.0387   4.0401   4.0710   4.0753   4.1015
  4.1066   4.1900   4.2330   4.2587   4.2760   4.3126   4.3949   4.4081
  4.4584   4.5995   4.8160   5.9987   6.0455   6.0677   6.1235   6.1660
  6.2315   6.7167   6.7869   7.5458   7.5639   7.6638   7.6802   7.7375
  7.7528   9.7437   9.8106  23.1786  23.7764  23.7881  23.9428  23.9513
 24.0330  25.7785  25.8617  26.1384  26.1705  26.5166  26.8027  27.8723
 27.9737  28.3400  28.3752  28.3936  28.4141  28.4483  28.4644  28.5230
 28.5337  28.5423  28.5456  28.5691  28.5711  28.6005  28.6517  28.7008
 28.7696  47.9721  48.0330 127.8826 127.9092 127.9281 127.9557 127.9782
128.0102 151.6667 151.7555 215.7326 215.8101 289.7426 289.7605 289.8619
289.8790 289.9618 289.97661020.78121020.85781901.83001901.9231
 --------------------------------------------------------------

          Ground-State Mulliken Net Atomic Charges

     Atom                 Charge (a.u.)
  ----------------------------------------
      1 C                     0.044943
      2 C                     0.044943
      3 C                    -0.425912
      4 C                    -0.083768
      5 C                    -0.083768
      6 C                    -0.425912
      7 Cl                    0.585128
      8 Cl                    0.585128
      9 Br                   -0.221068
     10 I                     0.100678
     11 I                     0.100678
     12 Br                   -0.221068
  ----------------------------------------
  Sum of atomic charges =     0.000000

 -----------------------------------------------------------------
                    Cartesian Multipole Moments
 -----------------------------------------------------------------
    Charge (ESU x 10^10)
                -0.0000
    Dipole Moment (Debye)
         X       0.8069      Y       0.0000      Z       0.0000
       Tot       0.8069
    Quadrupole Moments (Debye-Ang)
        XX    -144.9079     XY       0.0000     YY    -153.5572
        XZ       0.5628     YZ       0.0000     ZZ    -147.5531
    Octopole Moments (Debye-Ang^2)
       XXX    -805.1203    XXY       0.0000    XYY    -290.4600
       YYY       0.0000    XXZ    -101.0609    XYZ       0.0000
       YYZ    -107.0931    XZZ    -270.5550    YZZ       0.0000
       ZZZ    -308.7173
    Hexadecapole Moments (Debye-Ang^3)
      XXXX   -6887.4595   XXXY       0.0000   XXYY   -1283.6954
      XYYY       0.0000   YYYY    -194.6023   XXXZ    -561.5030
      XXYZ       0.0000   XYYZ    -202.5711   YYYZ       0.0000
      XXZZ   -1868.6918   XYZZ       0.0000   YYZZ    -811.6274
      XZZZ    -566.6149   YZZZ       0.0000   ZZZZ   -4325.0845
 -----------------------------------------------------------------
 Calculating analytic gradient of the SCF energy
 Gradient of SCF Energy
            1           2           3           4           5           6
    1  -0.0001959  -0.0001959  -0.0010043   0.0017652   0.0017652  -0.0010043
    2   0.0000000  -0.0000000  -0.0000000   0.0000000  -0.0000000  -0.0000000
    3   0.0026608  -0.0026608  -0.0015464  -0.0000188   0.0000188   0.0015464
            7           8           9          10          11          12
    1   0.0083443   0.0083443   0.0050983  -0.0140076  -0.0140076   0.0050983
    2   0.0000000  -0.0000000  -0.0000000   0.0000000  -0.0000000   0.0000000
    3   0.0026777  -0.0026777  -0.0056013  -0.0136657   0.0136657   0.0056013
 Max gradient component =       1.401E-02
 RMS gradient           =       5.430E-03
 Gradient time:  CPU 89.73 s  wall 22.54 s
 Geometry Optimization Parameters
   NAtoms,    NIC,     NZ,  NCons,   NDum,   NFix, NCnnct, MaxDiis
       12      78      12       0       0       0       0       0


** GEOMETRY OPTIMIZATION IN DELOCALIZED INTERNAL COORDINATES **
   Searching for a Minimum

   Optimization Cycle:   1

                       Coordinates (Angstroms)
     ATOM                X               Y               Z
      1  C         0.0000000000    0.0000000000    0.0000000000
      2  C         0.0000000000    0.0000000000    1.3948300000
      3  C         1.2079582140    0.0000000000    2.0922450000
      4  C         2.4159164279    0.0000000000    1.3948300000
      5  C         2.4159164279    0.0000000000    0.0000000000
      6  C         1.2079582140    0.0000000000   -0.6974150000
      7  Cl       -1.4903431174    0.0000000000   -0.8604500000
      8  Cl       -1.4903431174    0.0000000000    2.2552800000
      9  Br        1.2079582140    0.0000000000    3.9829250000
     10  I         4.2162619988    0.0000000000    2.4342600000
     11  I         4.2162619988    0.0000000000   -1.0394300000
     12  Br        1.2079582140    0.0000000000   -2.5880950000
   Point Group: c1    Number of degrees of freedom:    30


   Energy is -20136.415190605


 Attempting to generate delocalized internal coordinates
 Initial Hessian constructed with Jon Baker's OPTIMIZE code

 18 Hessian modes will be used to form the next step
  Hessian Eigenvalues:
     0.124424    0.201019    0.201019    0.250000    0.250000    0.250000
     0.250000    0.250000    0.250000    0.250000    0.250000    0.250000
     0.334879    0.426727    0.464882    0.464882    0.464882    0.464882

 Minimum search - taking simple RFO step
 Searching for Lamda that Minimizes Along All modes
 Value Taken    Lamda =  -0.01150149
 Step Taken.  Stepsize is  0.241750

                             Maximum     Tolerance    Cnvgd?
         Gradient           0.038057      0.000300      NO
         Displacement       0.131852      0.001200      NO
         Energy change     *********      0.000001      NO


 New Cartesian Coordinates Obtained by Inverse Iteration

 Displacement from previous Coordinates is:  0.435933
 ----------------------------------------------------------------
             Standard Nuclear Orientation (Angstroms)
    I     Atom           X                Y                Z
 ----------------------------------------------------------------
    1      C       0.0023819046     0.0000000000    -0.0012380469
    2      C       0.0023819098     0.0000000000     1.3960680436
    3      C       1.2156436764     0.0000000000     2.0965206511
    4      C       2.4488174956     0.0000000000     1.4081274392
    5      C       2.4488174907     0.0000000000    -0.0132974447
    6      C       1.2156436703     0.0000000000    -0.7016906551
    7      Cl     -1.5091779292     0.0000000000    -0.8508804616
    8      Cl     -1.5091779211     0.0000000000     2.2457104632
    9      Br      1.1355762021     0.0000000000     3.9994642562
   10      I       4.2645103861     0.0000000000     2.5645564345
   11      I       4.2645103940     0.0000000000    -1.1697264199
   12      Br      1.1355761953     0.0000000000    -2.6046342597
 ----------------------------------------------------------------
 Nuclear Repulsion Energy =        3443.83018648 hartrees
 There are      123 alpha and      123 beta electrons
 Applying Cartesian multipole field
    Component          Value
    ---------          -----
     (2,0,0)        1.00000E-11
     (0,2,0)        2.00000E-11
     (0,0,2)       -3.00000E-11
 Nucleus-field energy     =    -0.0000000687 hartrees
 Requested basis set is 6-311++G(d,p)
 There are 148 shells and 412 basis functions
 A cutoff of  1.0D-11 yielded   6741 shell pairs
 There are     58677 function pairs (     65056 Cartesian)
 Smallest overlap matrix eigenvalue = 4.14E-07

 Q-Chem warning in module stvman/mkSTV.C, line 318:

 Overlap eigenvalue is smaller than square root of threshold
 Use THRESH >= 12 to get rid of this warning

 Linear dependence detected in AO basis
 Tighter screening thresholds may be required for diffuse basis sets
 Use S2THRESH > 14 and THRESH = 14 in case of SCF convergence issues
 Number of orthogonalized atomic orbitals = 410
 Maximum deviation from orthogonality = 1.330E-10
 Guess MOs from SCF MO coefficient file

 -----------------------------------------------------------------------
  General SCF calculation program by
  Eric Jon Sundstrom, Paul Horn, Yuezhi Mao, Dmitri Zuev, Alec White,
  David Stuck, Shaama M.S., Shane Yost, Joonho Lee, David Small,
  Daniel Levine, Susi Lehtola, Hugh Burton, Evgeny Epifanovsky,
  Bang C. Huynh
 -----------------------------------------------------------------------
 Exchange:     0.2000 Hartree-Fock + 0.0800 Slater + 0.7200 B88
 Correlation:  0.1900 VWN1RPA + 0.8100 LYP
 Using SG-1 standard quadrature grid
 using 4 threads for integral computing
 -------------------------------------------------------
 OpenMP Integral computing Module                
 Release: version 2.0, May 2017, Q-Chem Inc. Pleasanton 
 -------------------------------------------------------
 A restricted SCF calculation will be
 performed using DIIS
 SCF converges when DIIS error is below 1.0e-08
 ---------------------------------------
  Cycle       Energy         DIIS error
 ---------------------------------------
    1  -20136.4122551553      6.52e-04  
    2  -20136.4152011760      3.63e-04  
    3  -20136.4109355942      5.60e-04  
    4  -20136.4182679936      3.85e-05  
    5  -20136.4182938025      1.61e-05  
    6  -20136.4182987838      4.83e-06  
    7  -20136.4182991603      2.22e-06  
    8  -20136.4182992587      7.09e-07  
    9  -20136.4182992695      7.96e-08  
   10  -20136.4182992683      4.30e-08  
   11  -20136.4182992698      7.52e-09  Convergence criterion met
 ---------------------------------------
 SCF time:   CPU 221.43s  wall 58.00s 
 SCF   energy in the final basis set =   -20136.4182992698
 Total energy in the final basis set =   -20136.4182992698

 --------------------------------------------------------------

                    Orbital Energies (a.u.)
 --------------------------------------------------------------

 Alpha MOs
 -- Occupied --
*****************-482.8568-482.8568-176.3207-176.3207-165.7246-165.7246
********-165.7223-165.7221-165.7221-101.5835-101.5835 -62.5097 -62.5097
-56.3304 -56.3304 -56.3263 -56.3263 -56.3259 -56.3259 -35.8171 -35.8171
-31.3106 -31.3106 -31.3042 -31.3042 -31.3037 -31.3037 -22.9610 -22.9610
-22.9596 -22.9596 -22.9593 -22.9593 -22.9548 -22.9548 -22.9548 -22.9548
-10.2880 -10.2874 -10.2830 -10.2829 -10.2775 -10.2771  -9.4983  -9.4983
 -8.7186  -8.7186  -7.2634  -7.2634  -7.2532  -7.2532  -7.2521  -7.2521
 -6.5509  -6.5509  -6.5370  -6.5370  -6.5360  -6.5360  -6.3664  -6.3663
 -4.7794  -4.7794  -4.7639  -4.7639  -4.7630  -4.7630  -2.6616  -2.6616
 -2.6579  -2.6579  -2.6571  -2.6571  -2.6461  -2.6461  -2.6460  -2.6460
 -2.0448  -2.0448  -2.0406  -2.0406  -2.0398  -2.0398  -2.0264  -2.0264
 -2.0262  -2.0262  -0.9620  -0.9007  -0.8910  -0.8479  -0.8172  -0.7823
 -0.7487  -0.6906  -0.6744  -0.6222  -0.6109  -0.5523  -0.5193  -0.4741
 -0.4668  -0.4509  -0.4444  -0.3986  -0.3943  -0.3915  -0.3870  -0.3623
 -0.3495  -0.3490  -0.3290  -0.3269  -0.3110  -0.3067  -0.2943  -0.2890
 -0.2653  -0.2628  -0.2546
 -- Virtual --
 -0.1101  -0.0714  -0.0698  -0.0533  -0.0408  -0.0289  -0.0025   0.0060
  0.0177   0.0282   0.0306   0.0430   0.0483   0.0542   0.0627   0.0666
  0.0675   0.0697   0.0737   0.0764   0.0879   0.0928   0.1008   0.1021
  0.1055   0.1066   0.1133   0.1229   0.1334   0.1410   0.1522   0.1584
  0.1606   0.1627   0.1645   0.1648   0.1743   0.1816   0.1874   0.2013
  0.2081   0.2116   0.2151   0.2190   0.2259   0.2325   0.2390   0.2415
  0.2543   0.2594   0.2675   0.2783   0.2800   0.2883   0.2961   0.3414
  0.3420   0.3725   0.3735   0.3819   0.3836   0.4001   0.4048   0.4095
  0.4143   0.4246   0.4247   0.4326   0.4334   0.4402   0.4537   0.4548
  0.4666   0.4695   0.4720   0.4948   0.4960   0.5064   0.5080   0.5140
  0.5220   0.5326   0.5343   0.5397   0.5434   0.5492   0.5645   0.5766
  0.5808   0.6051   0.6053   0.6112   0.6414   0.6447   0.6635   0.6696
  0.6870   0.7059   0.7158   0.7338   0.7462   0.7588   0.7612   0.7650
  0.7867   0.8156   0.8222   0.8293   0.8414   0.8434   0.8474   0.8482
  0.8627   0.8883   0.8997   0.9246   0.9301   0.9412   0.9424   0.9648
  0.9774   1.0268   1.0422   1.0439   1.0674   1.0817   1.1128   1.1777
  1.1894   1.2069   1.2151   1.2242   1.2628   1.2652   1.2733   1.3380
  1.3461   1.3603   1.3708   1.3976   1.4220   1.4514   1.4528   1.4658
  1.5166   1.5348   1.5987   1.6131   1.7192   1.7292   1.7450   1.7654
  1.8115   1.8274   1.8351   1.8445   1.9055   2.0024   2.0122   2.0242
  2.0469   2.1016   2.1165   2.1666   2.2205   2.2299   2.2405   2.2440
  2.2505   2.2599   2.2805   2.3061   2.3373   2.4223   2.4253   2.4745
  2.5385   2.5685   2.5928   2.7077   2.7151   2.8234   2.8268   2.8435
  2.8908   2.9593   3.0358   3.0478   3.0793   3.1698   3.1846   3.3940
  3.4225   3.6307   3.8146   3.8216   3.9490   3.9611   3.9840   3.9925
  3.9934   3.9941   4.0179   4.0238   4.0418   4.0662   4.0718   4.0957
  4.0976   4.1595   4.2215   4.2410   4.2664   4.3085   4.3860   4.4062
  4.4242   4.5558   4.7824   5.9973   6.0346   6.0857   6.1028   6.1277
  6.1817   6.7091   6.7808   7.5448   7.5620   7.6597   7.6803   7.7257
  7.7439   9.7341   9.8070  23.1766  23.7456  23.7508  23.8915  23.9071
 23.9793  25.7780  25.8587  26.1432  26.1572  26.5081  26.7792  27.8424
 27.9486  28.3372  28.3658  28.3995  28.4101  28.4244  28.4363  28.5246
 28.5276  28.5400  28.5464  28.5542  28.5625  28.5947  28.6279  28.6852
 28.7534  47.9668  48.0286 127.8794 127.9012 127.9357 127.9464 127.9540
127.9838 151.6408 151.7307 215.7220 215.8065 289.7410 289.7581 289.8575
289.8781 289.9508 289.96761020.77471020.85251901.80301901.8967
 --------------------------------------------------------------

          Ground-State Mulliken Net Atomic Charges

     Atom                 Charge (a.u.)
  ----------------------------------------
      1 C                    -0.041458
      2 C                    -0.041458
      3 C                    -0.411967
      4 C                    -0.021032
      5 C                    -0.021032
      6 C                    -0.411967
      7 Cl                    0.587226
      8 Cl                    0.587226
      9 Br                   -0.218945
     10 I                     0.106176
     11 I                     0.106176
     12 Br                   -0.218945
  ----------------------------------------
  Sum of atomic charges =     0.000000

 -----------------------------------------------------------------
                    Cartesian Multipole Moments
 -----------------------------------------------------------------
    Charge (ESU x 10^10)
                 0.0000
    Dipole Moment (Debye)
         X       0.6949      Y       0.0000      Z       0.0000
       Tot       0.6949
    Quadrupole Moments (Debye-Ang)
        XX    -145.3967     XY      -0.0000     YY    -154.0873
        XZ       0.4846     YZ       0.0000     ZZ    -146.7830
    Octopole Moments (Debye-Ang^2)
       XXX    -809.3335    XXY      -0.0000    XYY    -291.9308
       YYY       0.0000    XXZ    -101.4018    XYZ      -0.0000
       YYZ    -107.4628    XZZ    -267.6016    YZZ       0.0000
       ZZZ    -307.1061
    Hexadecapole Moments (Debye-Ang^3)
      XXXX   -7031.7765   XXXY      -0.0000   XXYY   -1309.2425
      XYYY      -0.0000   YYYY    -195.9174   XXXZ    -564.4413
      XXYZ      -0.0000   XYYZ    -203.5969   YYYZ       0.0000
      XXZZ   -1890.8647   XYZZ      -0.0000   YYZZ    -843.4034
      XZZZ    -560.3595   YZZZ       0.0000   ZZZZ   -4488.0344
 -----------------------------------------------------------------
 Calculating analytic gradient of the SCF energy
 Gradient of SCF Energy
            1           2           3           4           5           6
    1  -0.0008588  -0.0008588  -0.0046930   0.0028274   0.0028274  -0.0046930
    2   0.0000000  -0.0000000   0.0000000   0.0000000  -0.0000000   0.0000000
    3   0.0008165  -0.0008165   0.0004604   0.0060361  -0.0060361  -0.0004604
            7           8           9          10          11          12
    1   0.0019506   0.0019506  -0.0013540   0.0021277   0.0021277  -0.0013540
    2   0.0000000  -0.0000000  -0.0000000   0.0000000  -0.0000000   0.0000000
    3   0.0004160  -0.0004160  -0.0000422   0.0068151  -0.0068151   0.0000422
 Max gradient component =       6.815E-03
 RMS gradient           =       2.634E-03
 Gradient time:  CPU 87.37 s  wall 21.95 s
 Geometry Optimization Parameters
   NAtoms,    NIC,     NZ,  NCons,   NDum,   NFix, NCnnct, MaxDiis
       12      78      12       0       0       0       0       0

 Cartesian Hessian Update
 Hessian updated using BFGS update


** GEOMETRY OPTIMIZATION IN DELOCALIZED INTERNAL COORDINATES **
   Searching for a Minimum

   Optimization Cycle:   2

                       Coordinates (Angstroms)
     ATOM                X               Y               Z
      1  C         0.0023819046    0.0000000000   -0.0012380469
      2  C         0.0023819098    0.0000000000    1.3960680436
      3  C         1.2156436764    0.0000000000    2.0965206511
      4  C         2.4488174956    0.0000000000    1.4081274392
      5  C         2.4488174907    0.0000000000   -0.0132974447
      6  C         1.2156436703    0.0000000000   -0.7016906551
      7  Cl       -1.5091779292    0.0000000000   -0.8508804616
      8  Cl       -1.5091779211    0.0000000000    2.2457104632
      9  Br        1.1355762021    0.0000000000    3.9994642562
     10  I         4.2645103861    0.0000000000    2.5645564345
     11  I         4.2645103940    0.0000000000   -1.1697264199
     12  Br        1.1355761953    0.0000000000   -2.6046342597
   Point Group: c1    Number of degrees of freedom:    30


   Energy is -20136.418299270

 Hessian updated using BFGS update

  8 Hessian modes will be used to form the next step
  Hessian Eigenvalues:
     0.131087    0.199121    0.242922    0.303686    0.328083    0.444247
     0.462717    0.549941

 Minimum search - taking simple RFO step
 Searching for Lamda that Minimizes Along All modes
 Value Taken    Lamda =  -0.00189644
 Step Taken.  Stepsize is  0.067337

                             Maximum     Tolerance    Cnvgd?
         Gradient           0.025684      0.000300      NO
         Displacement       0.060058      0.001200      NO
         Energy change     -0.003109      0.000001      NO


 New Cartesian Coordinates Obtained by Inverse Iteration

 Displacement from previous Coordinates is:  0.184820
 ----------------------------------------------------------------
             Standard Nuclear Orientation (Angstroms)
    I     Atom           X                Y                Z
 ----------------------------------------------------------------
    1      C      -0.0019960865     0.0000000000    -0.0031450492
    2      C      -0.0019960787     0.0000000000     1.3979750456
    3      C       1.2137072152     0.0000000000     2.0991295386
    4      C       2.4375086291     0.0000000000     1.4021776357
    5      C       2.4375086268     0.0000000000    -0.0073476462
    6      C       1.2137072035     0.0000000000    -0.7042995435
    7      Cl     -1.5189479203     0.0000000000    -0.8492260372
    8      Cl     -1.5189479071     0.0000000000     2.2440560428
    9      Br      1.1510863101     0.0000000000     4.0036514349
   10      I       4.2763935766     0.0000000000     2.5006147119
   11      I       4.2763936146     0.0000000000    -1.1057846926
   12      Br      1.1510862914     0.0000000000    -2.6088214406
 ----------------------------------------------------------------
 Nuclear Repulsion Energy =        3457.04270204 hartrees
 There are      123 alpha and      123 beta electrons
 Applying Cartesian multipole field
    Component          Value
    ---------          -----
     (2,0,0)        1.00000E-11
     (0,2,0)        2.00000E-11
     (0,0,2)       -3.00000E-11
 Nucleus-field energy     =    -0.0000000657 hartrees
 Requested basis set is 6-311++G(d,p)
 There are 148 shells and 412 basis functions
 A cutoff of  1.0D-11 yielded   6750 shell pairs
 There are     58782 function pairs (     65194 Cartesian)
 Smallest overlap matrix eigenvalue = 4.05E-07

 Q-Chem warning in module stvman/mkSTV.C, line 318:

 Overlap eigenvalue is smaller than square root of threshold
 Use THRESH >= 12 to get rid of this warning

 Linear dependence detected in AO basis
 Tighter screening thresholds may be required for diffuse basis sets
 Use S2THRESH > 14 and THRESH = 14 in case of SCF convergence issues
 Number of orthogonalized atomic orbitals = 410
 Maximum deviation from orthogonality = 1.416E-10
 Guess MOs from SCF MO coefficient file

 -----------------------------------------------------------------------
  General SCF calculation program by
  Eric Jon Sundstrom, Paul Horn, Yuezhi Mao, Dmitri Zuev, Alec White,
  David Stuck, Shaama M.S., Shane Yost, Joonho Lee, David Small,
  Daniel Levine, Susi Lehtola, Hugh Burton, Evgeny Epifanovsky,
  Bang C. Huynh
 -----------------------------------------------------------------------
 Exchange:     0.2000 Hartree-Fock + 0.0800 Slater + 0.7200 B88
 Correlation:  0.1900 VWN1RPA + 0.8100 LYP
 Using SG-1 standard quadrature grid
 using 4 threads for integral computing
 -------------------------------------------------------
 OpenMP Integral computing Module                
 Release: version 2.0, May 2017, Q-Chem Inc. Pleasanton 
 -------------------------------------------------------
 A restricted SCF calculation will be
 performed using DIIS
 SCF converges when DIIS error is below 1.0e-08
 ---------------------------------------
  Cycle       Energy         DIIS error
 ---------------------------------------
    1  -20136.4183009761      2.29e-04  
    2  -20136.4189376398      1.07e-04  
    3  -20136.4185283753      1.70e-04  
    4  -20136.4191885678      2.15e-05  
    5  -20136.4191987627      6.83e-06  
    6  -20136.4191996283      2.57e-06  
    7  -20136.4191997565      1.05e-06  
    8  -20136.4191997796      2.05e-07  
    9  -20136.4191997819      6.89e-08  
   10  -20136.4191997815      1.30e-08  
   11  -20136.4191997818      3.07e-09  Convergence criterion met
 ---------------------------------------
 SCF time:   CPU 216.32s  wall 57.00s 
 SCF   energy in the final basis set =   -20136.4191997818
 Total energy in the final basis set =   -20136.4191997818

 --------------------------------------------------------------

                    Orbital Energies (a.u.)
 --------------------------------------------------------------

 Alpha MOs
 -- Occupied --
*****************-482.8571-482.8571-176.3202-176.3202-165.7241-165.7241
********-165.7218-165.7216-165.7216-101.5836-101.5836 -62.5100 -62.5100
-56.3307 -56.3307 -56.3266 -56.3266 -56.3262 -56.3262 -35.8166 -35.8166
-31.3102 -31.3102 -31.3038 -31.3038 -31.3033 -31.3033 -22.9605 -22.9605
-22.9591 -22.9591 -22.9588 -22.9588 -22.9543 -22.9543 -22.9543 -22.9543
-10.2887 -10.2882 -10.2831 -10.2831 -10.2752 -10.2748  -9.4983  -9.4983
 -8.7188  -8.7188  -7.2634  -7.2634  -7.2532  -7.2532  -7.2521  -7.2521
 -6.5511  -6.5511  -6.5373  -6.5373  -6.5362  -6.5362  -6.3660  -6.3660
 -4.7790  -4.7790  -4.7637  -4.7637  -4.7627  -4.7627  -2.6619  -2.6619
 -2.6581  -2.6581  -2.6574  -2.6573  -2.6463  -2.6463  -2.6462  -2.6462
 -2.0445  -2.0445  -2.0403  -2.0402  -2.0395  -2.0394  -2.0262  -2.0262
 -2.0259  -2.0259  -0.9614  -0.8995  -0.8923  -0.8480  -0.8178  -0.7835
 -0.7493  -0.6901  -0.6766  -0.6225  -0.6104  -0.5534  -0.5189  -0.4737
 -0.4668  -0.4513  -0.4453  -0.3993  -0.3937  -0.3927  -0.3866  -0.3620
 -0.3495  -0.3478  -0.3302  -0.3278  -0.3105  -0.3070  -0.2939  -0.2932
 -0.2651  -0.2632  -0.2517
 -- Virtual --
 -0.1094  -0.0705  -0.0702  -0.0508  -0.0406  -0.0273  -0.0026   0.0054
  0.0172   0.0282   0.0303   0.0429   0.0482   0.0541   0.0625   0.0659
  0.0676   0.0702   0.0730   0.0763   0.0883   0.0931   0.1015   0.1016
  0.1051   0.1057   0.1129   0.1238   0.1332   0.1409   0.1520   0.1581
  0.1609   0.1627   0.1638   0.1724   0.1738   0.1838   0.1863   0.2006
  0.2059   0.2114   0.2145   0.2204   0.2249   0.2330   0.2390   0.2420
  0.2534   0.2596   0.2655   0.2801   0.2811   0.2887   0.2967   0.3391
  0.3409   0.3692   0.3732   0.3846   0.3888   0.3984   0.4007   0.4060
  0.4164   0.4251   0.4291   0.4298   0.4344   0.4402   0.4566   0.4651
  0.4676   0.4697   0.4724   0.4946   0.4949   0.5078   0.5090   0.5138
  0.5235   0.5330   0.5352   0.5402   0.5460   0.5483   0.5634   0.5767
  0.5869   0.6032   0.6064   0.6109   0.6413   0.6445   0.6663   0.6690
  0.6851   0.7093   0.7173   0.7349   0.7482   0.7582   0.7592   0.7656
  0.7869   0.8160   0.8232   0.8273   0.8416   0.8442   0.8473   0.8484
  0.8635   0.8857   0.8979   0.9258   0.9304   0.9410   0.9433   0.9635
  0.9802   1.0282   1.0408   1.0454   1.0672   1.0845   1.1133   1.1770
  1.1876   1.2081   1.2156   1.2260   1.2636   1.2640   1.2716   1.3374
  1.3483   1.3599   1.3735   1.4067   1.4117   1.4556   1.4615   1.4676
  1.5217   1.5323   1.5966   1.6132   1.7204   1.7298   1.7451   1.7704
  1.8113   1.8267   1.8396   1.8428   1.9060   2.0025   2.0136   2.0241
  2.0501   2.1031   2.1180   2.1651   2.2215   2.2298   2.2390   2.2465
  2.2518   2.2611   2.2802   2.3059   2.3392   2.4216   2.4272   2.4740
  2.5381   2.5693   2.5922   2.7076   2.7159   2.8245   2.8264   2.8445
  2.8913   2.9602   3.0377   3.0512   3.0782   3.1685   3.1873   3.3996
  3.4204   3.6345   3.8192   3.8203   3.9458   3.9652   3.9838   3.9869
  3.9922   3.9929   4.0259   4.0281   4.0378   4.0663   4.0709   4.0930
  4.0982   4.1689   4.2214   4.2448   4.2654   4.3068   4.3897   4.4070
  4.4303   4.5612   4.7891   5.9965   6.0371   6.0704   6.1040   6.1404
  6.1949   6.7070   6.7799   7.5447   7.5618   7.6602   7.6784   7.7277
  7.7435   9.7319   9.8061  23.1755  23.7475  23.7596  23.9039  23.9082
 23.9821  25.7774  25.8581  26.1432  26.1510  26.5059  26.7761  27.8482
 27.9516  28.3370  28.3678  28.3952  28.4040  28.4311  28.4453  28.5234
 28.5295  28.5407  28.5429  28.5597  28.5641  28.5938  28.6341  28.6888
 28.7555  47.9652  48.0278 127.8796 127.9029 127.9292 127.9454 127.9617
127.9904 151.6460 151.7341 215.7196 215.8055 289.7409 289.7578 289.8577
289.8758 289.9524 289.96711020.77271020.85141901.80831901.9005
 --------------------------------------------------------------

          Ground-State Mulliken Net Atomic Charges

     Atom                 Charge (a.u.)
  ----------------------------------------
      1 C                    -0.032516
      2 C                    -0.032516
      3 C                    -0.432148
      4 C                    -0.009287
      5 C                    -0.009287
      6 C                    -0.432148
      7 Cl                    0.585980
      8 Cl                    0.585980
      9 Br                   -0.217256
     10 I                     0.105226
     11 I                     0.105226
     12 Br                   -0.217256
  ----------------------------------------
  Sum of atomic charges =     0.000000

 -----------------------------------------------------------------
                    Cartesian Multipole Moments
 -----------------------------------------------------------------
    Charge (ESU x 10^10)
                -0.0000
    Dipole Moment (Debye)
         X       0.7664      Y      -0.0000      Z       0.0000
       Tot       0.7664
    Quadrupole Moments (Debye-Ang)
        XX    -144.7590     XY      -0.0000     YY    -154.0401
        XZ       0.5345     YZ      -0.0000     ZZ    -147.3827
    Octopole Moments (Debye-Ang^2)
       XXX    -806.3154    XXY      -0.0000    XYY    -292.4643
       YYY      -0.0000    XXZ    -100.9571    XYZ      -0.0000
       YYZ    -107.4299    XZZ    -271.0639    YZZ      -0.0000
       ZZZ    -308.3606
    Hexadecapole Moments (Debye-Ang^3)
      XXXX   -7031.1356   XXXY      -0.0000   XXYY   -1315.3792
      XYYY      -0.0000   YYYY    -195.8043   XXXZ    -562.3365
      XXYZ      -0.0000   XYYZ    -203.9690   YYYZ       0.0000
      XXZZ   -1901.9816   XYZZ      -0.0000   YYZZ    -831.0371
      XZZZ    -567.6520   YZZZ       0.0000   ZZZZ   -4424.0700
 -----------------------------------------------------------------
 Calculating analytic gradient of the SCF energy
 Gradient of SCF Energy
            1           2           3           4           5           6
    1  -0.0012002  -0.0012002  -0.0008826   0.0012907   0.0012907  -0.0008826
    2  -0.0000000   0.0000000   0.0000000  -0.0000000  -0.0000000   0.0000000
    3  -0.0001700   0.0001700   0.0002141   0.0009200  -0.0009200  -0.0002141
            7           8           9          10          11          12
    1  -0.0000934  -0.0000934  -0.0008958   0.0017814   0.0017814  -0.0008958
    2  -0.0000000  -0.0000000   0.0000000  -0.0000000   0.0000000   0.0000000
    3   0.0006538  -0.0006538   0.0010808  -0.0007122   0.0007122  -0.0010808
 Max gradient component =       1.781E-03
 RMS gradient           =       7.780E-04
 Gradient time:  CPU 87.49 s  wall 21.98 s
 Geometry Optimization Parameters
   NAtoms,    NIC,     NZ,  NCons,   NDum,   NFix, NCnnct, MaxDiis
       12      78      12       0       0       0       0       0

 Cartesian Hessian Update
 Hessian updated using BFGS update


** GEOMETRY OPTIMIZATION IN DELOCALIZED INTERNAL COORDINATES **
   Searching for a Minimum

   Optimization Cycle:   3

                       Coordinates (Angstroms)
     ATOM                X               Y               Z
      1  C        -0.0019960865    0.0000000000   -0.0031450492
      2  C        -0.0019960787    0.0000000000    1.3979750456
      3  C         1.2137072152    0.0000000000    2.0991295386
      4  C         2.4375086291    0.0000000000    1.4021776357
      5  C         2.4375086268    0.0000000000   -0.0073476462
      6  C         1.2137072035    0.0000000000   -0.7042995435
      7  Cl       -1.5189479203    0.0000000000   -0.8492260372
      8  Cl       -1.5189479071    0.0000000000    2.2440560428
      9  Br        1.1510863101    0.0000000000    4.0036514349
     10  I         4.2763935766    0.0000000000    2.5006147119
     11  I         4.2763936146    0.0000000000   -1.1057846926
     12  Br        1.1510862914    0.0000000000   -2.6088214406
   Point Group: c1    Number of degrees of freedom:    30


   Energy is -20136.419199782

 Hessian updated using BFGS update

 12 Hessian modes will be used to form the next step
  Hessian Eigenvalues:
     0.124424    0.124487    0.200029    0.242394    0.249302    0.325672
     0.363701    0.426727    0.439181    0.454525    0.464869    0.549733

 Minimum search - taking simple RFO step
 Searching for Lamda that Minimizes Along All modes
 Value Taken    Lamda =  -0.00026940
 Step Taken.  Stepsize is  0.033146

                             Maximum     Tolerance    Cnvgd?
         Gradient           0.005783      0.000300      NO
         Displacement       0.021954      0.001200      NO
         Energy change     -0.000901      0.000001      NO


 New Cartesian Coordinates Obtained by Inverse Iteration

 Displacement from previous Coordinates is:  0.074851
 ----------------------------------------------------------------
             Standard Nuclear Orientation (Angstroms)
    I     Atom           X                Y                Z
 ----------------------------------------------------------------
    1      C      -0.0013159556     0.0000000000    -0.0035159684
    2      C      -0.0013159490     0.0000000000     1.3983459680
    3      C       1.2144369992     0.0000000000     2.0972056326
    4      C       2.4336181701     0.0000000000     1.4005753919
    5      C       2.4336181583     0.0000000000    -0.0057453909
    6      C       1.2144369930     0.0000000000    -0.7023756297
    7      Cl     -1.5148984179     0.0000000000    -0.8563228100
    8      Cl     -1.5148984101     0.0000000000     2.2511528124
    9      Br      1.1676479444     0.0000000000     3.9993121227
   10      I       4.2582629982     0.0000000000     2.5091774026
   11      I       4.2582629597     0.0000000000    -1.1143474107
   12      Br      1.1676479843     0.0000000000    -2.6044821205
 ----------------------------------------------------------------
 Nuclear Repulsion Energy =        3464.98164880 hartrees
 There are      123 alpha and      123 beta electrons
 Applying Cartesian multipole field
    Component          Value
    ---------          -----
     (2,0,0)        1.00000E-11
     (0,2,0)        2.00000E-11
     (0,0,2)       -3.00000E-11
 Nucleus-field energy     =    -0.0000000664 hartrees
 Requested basis set is 6-311++G(d,p)
 There are 148 shells and 412 basis functions
 A cutoff of  1.0D-11 yielded   6752 shell pairs
 There are     58792 function pairs (     65206 Cartesian)
 Smallest overlap matrix eigenvalue = 3.99E-07

 Q-Chem warning in module stvman/mkSTV.C, line 318:

 Overlap eigenvalue is smaller than square root of threshold
 Use THRESH >= 12 to get rid of this warning

 Linear dependence detected in AO basis
 Tighter screening thresholds may be required for diffuse basis sets
 Use S2THRESH > 14 and THRESH = 14 in case of SCF convergence issues
 Number of orthogonalized atomic orbitals = 410
 Maximum deviation from orthogonality = 1.742E-10
 Guess MOs from SCF MO coefficient file

 -----------------------------------------------------------------------
  General SCF calculation program by
  Eric Jon Sundstrom, Paul Horn, Yuezhi Mao, Dmitri Zuev, Alec White,
  David Stuck, Shaama M.S., Shane Yost, Joonho Lee, David Small,
  Daniel Levine, Susi Lehtola, Hugh Burton, Evgeny Epifanovsky,
  Bang C. Huynh
 -----------------------------------------------------------------------
 Exchange:     0.2000 Hartree-Fock + 0.0800 Slater + 0.7200 B88
 Correlation:  0.1900 VWN1RPA + 0.8100 LYP
 Using SG-1 standard quadrature grid
 using 4 threads for integral computing
 -------------------------------------------------------
 OpenMP Integral computing Module                
 Release: version 2.0, May 2017, Q-Chem Inc. Pleasanton 
 -------------------------------------------------------
 A restricted SCF calculation will be
 performed using DIIS
 SCF converges when DIIS error is below 1.0e-08
 ---------------------------------------
  Cycle       Energy         DIIS error
 ---------------------------------------
    1  -20136.4190588332      1.08e-04  
    2  -20136.4191896417      4.84e-05  
    3  -20136.4190924720      8.03e-05  
    4  -20136.4192418543      8.69e-06  
    5  -20136.4192436353      2.37e-06  
    6  -20136.4192437337      9.65e-07  
    7  -20136.4192437520      3.37e-07  
    8  -20136.4192437551      1.25e-07  
    9  -20136.4192437540      3.14e-08  
   10  -20136.4192437549      6.64e-09  Convergence criterion met
 ---------------------------------------
 SCF time:   CPU 197.61s  wall 52.00s 
 SCF   energy in the final basis set =   -20136.4192437549
 Total energy in the final basis set =   -20136.4192437549

 --------------------------------------------------------------

                    Orbital Energies (a.u.)
 --------------------------------------------------------------

 Alpha MOs
 -- Occupied --
*****************-482.8571-482.8571-176.3198-176.3198-165.7237-165.7237
********-165.7215-165.7213-165.7213-101.5836-101.5836 -62.5100 -62.5100
-56.3307 -56.3307 -56.3266 -56.3266 -56.3261 -56.3261 -35.8163 -35.8163
-31.3098 -31.3098 -31.3035 -31.3035 -31.3030 -31.3030 -22.9602 -22.9602
-22.9588 -22.9588 -22.9585 -22.9584 -22.9540 -22.9540 -22.9540 -22.9540
-10.2887 -10.2882 -10.2822 -10.2822 -10.2740 -10.2735  -9.4983  -9.4983
 -8.7189  -8.7189  -7.2634  -7.2634  -7.2532  -7.2532  -7.2521  -7.2521
 -6.5512  -6.5512  -6.5373  -6.5373  -6.5363  -6.5363  -6.3657  -6.3657
 -4.7787  -4.7787  -4.7634  -4.7634  -4.7625  -4.7625  -2.6619  -2.6619
 -2.6581  -2.6581  -2.6574  -2.6574  -2.6463  -2.6463  -2.6463  -2.6463
 -2.0443  -2.0443  -2.0400  -2.0400  -2.0392  -2.0392  -2.0260  -2.0260
 -2.0257  -2.0257  -0.9617  -0.8999  -0.8931  -0.8490  -0.8184  -0.7839
 -0.7499  -0.6912  -0.6766  -0.6226  -0.6105  -0.5543  -0.5191  -0.4736
 -0.4673  -0.4518  -0.4456  -0.3994  -0.3943  -0.3931  -0.3868  -0.3615
 -0.3499  -0.3481  -0.3311  -0.3278  -0.3120  -0.3070  -0.2939  -0.2914
 -0.2652  -0.2629  -0.2512
 -- Virtual --
 -0.1083  -0.0702  -0.0696  -0.0499  -0.0399  -0.0256  -0.0026   0.0059
  0.0171   0.0281   0.0304   0.0429   0.0483   0.0542   0.0626   0.0657
  0.0677   0.0707   0.0734   0.0762   0.0881   0.0928   0.1014   0.1017
  0.1051   0.1058   0.1129   0.1236   0.1334   0.1409   0.1523   0.1577
  0.1606   0.1626   0.1637   0.1716   0.1756   0.1833   0.1872   0.2004
  0.2077   0.2126   0.2152   0.2203   0.2250   0.2330   0.2397   0.2425
  0.2540   0.2590   0.2667   0.2811   0.2815   0.2884   0.2974   0.3396
  0.3408   0.3676   0.3731   0.3847   0.3885   0.3990   0.4001   0.4067
  0.4188   0.4252   0.4295   0.4311   0.4336   0.4402   0.4560   0.4629
  0.4670   0.4700   0.4726   0.4942   0.4960   0.5078   0.5098   0.5137
  0.5273   0.5330   0.5363   0.5409   0.5463   0.5486   0.5630   0.5769
  0.5890   0.6037   0.6099   0.6110   0.6408   0.6458   0.6662   0.6722
  0.6878   0.7118   0.7181   0.7356   0.7478   0.7585   0.7615   0.7675
  0.7867   0.8157   0.8236   0.8279   0.8418   0.8447   0.8479   0.8480
  0.8648   0.8855   0.8998   0.9254   0.9292   0.9413   0.9434   0.9632
  0.9820   1.0296   1.0442   1.0464   1.0670   1.0836   1.1138   1.1767
  1.1880   1.2094   1.2172   1.2259   1.2637   1.2639   1.2720   1.3386
  1.3496   1.3627   1.3744   1.4106   1.4156   1.4577   1.4639   1.4669
  1.5240   1.5329   1.5997   1.6132   1.7221   1.7306   1.7479   1.7720
  1.8132   1.8275   1.8408   1.8450   1.9075   2.0026   2.0148   2.0247
  2.0519   2.1059   2.1180   2.1648   2.2244   2.2296   2.2406   2.2499
  2.2515   2.2646   2.2804   2.3083   2.3426   2.4227   2.4276   2.4749
  2.5386   2.5702   2.5930   2.7081   2.7166   2.8250   2.8272   2.8477
  2.8924   2.9612   3.0398   3.0561   3.0796   3.1713   3.1901   3.4022
  3.4233   3.6389   3.8212   3.8237   3.9460   3.9646   3.9840   3.9865
  3.9931   3.9936   4.0265   4.0267   4.0397   4.0670   4.0715   4.0956
  4.0996   4.1686   4.2242   4.2463   4.2672   4.3090   4.3895   4.4068
  4.4331   4.5666   4.7939   5.9975   6.0378   6.0752   6.1062   6.1405
  6.1963   6.7097   6.7812   7.5448   7.5622   7.6607   7.6780   7.7290
  7.7453   9.7336   9.8046  23.1753  23.7542  23.7632  23.9092  23.9179
 23.9919  25.7768  25.8584  26.1382  26.1535  26.5065  26.7772  27.8500
 27.9549  28.3379  28.3685  28.3987  28.4061  28.4324  28.4453  28.5240
 28.5296  28.5415  28.5441  28.5594  28.5649  28.5956  28.6344  28.6899
 28.7574  47.9670  48.0286 127.8803 127.9035 127.9320 127.9470 127.9619
127.9914 151.6476 151.7370 215.7216 215.8037 289.7411 289.7583 289.8585
289.8759 289.9536 289.96911020.77491020.85251901.81001901.9035
 --------------------------------------------------------------

          Ground-State Mulliken Net Atomic Charges

     Atom                 Charge (a.u.)
  ----------------------------------------
      1 C                    -0.008549
      2 C                    -0.008549
      3 C                    -0.438456
      4 C                    -0.024395
      5 C                    -0.024395
      6 C                    -0.438456
      7 Cl                    0.586184
      8 Cl                    0.586184
      9 Br                   -0.218841
     10 I                     0.104056
     11 I                     0.104056
     12 Br                   -0.218841
  ----------------------------------------
  Sum of atomic charges =     0.000000

 -----------------------------------------------------------------
                    Cartesian Multipole Moments
 -----------------------------------------------------------------
    Charge (ESU x 10^10)
                -0.0000
    Dipole Moment (Debye)
         X       0.7595      Y       0.0000      Z       0.0000
       Tot       0.7595
    Quadrupole Moments (Debye-Ang)
        XX    -145.1155     XY       0.0000     YY    -153.9790
        XZ       0.5297     YZ       0.0000     ZZ    -147.1344
    Octopole Moments (Debye-Ang^2)
       XXX    -808.1311    XXY       0.0000    XYY    -291.9695
       YYY       0.0000    XXZ    -101.2058    XYZ       0.0000
       YYZ    -107.3872    XZZ    -269.3655    YZZ       0.0000
       ZZZ    -307.8411
    Hexadecapole Moments (Debye-Ang^3)
      XXXX   -7007.5346   XXXY       0.0000   XXYY   -1307.1858
      XYYY       0.0000   YYYY    -195.6564   XXXZ    -563.6027
      XXYZ       0.0000   XYYZ    -203.6239   YYYZ       0.0000
      XXZZ   -1891.1930   XYZZ       0.0000   YYZZ    -831.8695
      XZZZ    -564.0938   YZZZ       0.0000   ZZZZ   -4426.9555
 -----------------------------------------------------------------
 Calculating analytic gradient of the SCF energy
 Gradient of SCF Energy
            1           2           3           4           5           6
    1  -0.0000977  -0.0000977   0.0006922  -0.0004314  -0.0004314   0.0006922
    2  -0.0000000   0.0000000  -0.0000000  -0.0000000   0.0000000  -0.0000000
    3  -0.0006102   0.0006102  -0.0004261   0.0001997  -0.0001997   0.0004261
            7           8           9          10          11          12
    1   0.0000510   0.0000510   0.0011025  -0.0013166  -0.0013166   0.0011025
    2  -0.0000000   0.0000000   0.0000000   0.0000000  -0.0000000  -0.0000000
    3  -0.0001262   0.0001262  -0.0002923   0.0001676  -0.0001676   0.0002923
 Max gradient component =       1.317E-03
 RMS gradient           =       4.916E-04
 Gradient time:  CPU 88.18 s  wall 22.15 s
 Geometry Optimization Parameters
   NAtoms,    NIC,     NZ,  NCons,   NDum,   NFix, NCnnct, MaxDiis
       12      78      12       0       0       0       0       0

 Cartesian Hessian Update
 Hessian updated using BFGS update


** GEOMETRY OPTIMIZATION IN DELOCALIZED INTERNAL COORDINATES **
   Searching for a Minimum

   Optimization Cycle:   4

                       Coordinates (Angstroms)
     ATOM                X               Y               Z
      1  C        -0.0013159556    0.0000000000   -0.0035159684
      2  C        -0.0013159490    0.0000000000    1.3983459680
      3  C         1.2144369992    0.0000000000    2.0972056326
      4  C         2.4336181701    0.0000000000    1.4005753919
      5  C         2.4336181583    0.0000000000   -0.0057453909
      6  C         1.2144369930    0.0000000000   -0.7023756297
      7  Cl       -1.5148984179    0.0000000000   -0.8563228100
      8  Cl       -1.5148984101    0.0000000000    2.2511528124
      9  Br        1.1676479444    0.0000000000    3.9993121227
     10  I         4.2582629982    0.0000000000    2.5091774026
     11  I         4.2582629597    0.0000000000   -1.1143474107
     12  Br        1.1676479843    0.0000000000   -2.6044821205
   Point Group: c1    Number of degrees of freedom:    30


   Energy is -20136.419243755

 Hessian updated using BFGS update

 12 Hessian modes will be used to form the next step
  Hessian Eigenvalues:
     0.134592    0.198779    0.245567    0.249361    0.278699    0.326538
     0.418118    0.426727    0.443876    0.462877    0.490075    0.610990

 Minimum search - taking simple RFO step
 Searching for Lamda that Minimizes Along All modes
 Value Taken    Lamda =  -0.00008487
 Step Taken.  Stepsize is  0.014454

                             Maximum     Tolerance    Cnvgd?
         Gradient           0.005686      0.000300      NO
         Displacement       0.011988      0.001200      NO
         Energy change     -0.000044      0.000001      NO


 New Cartesian Coordinates Obtained by Inverse Iteration

 Displacement from previous Coordinates is:  0.034573
 ----------------------------------------------------------------
             Standard Nuclear Orientation (Angstroms)
    I     Atom           X                Y                Z
 ----------------------------------------------------------------
    1      C      -0.0002844288     0.0000000000    -0.0030556767
    2      C      -0.0002844258     0.0000000000     1.3978856753
    3      C       1.2145661971     0.0000000000     2.0977305016
    4      C       2.4354536951     0.0000000000     1.4010756636
    5      C       2.4354536895     0.0000000000    -0.0062456677
    6      C       1.2145661911     0.0000000000    -0.7029005048
    7      Cl     -1.5145270127     0.0000000000    -0.8546698678
    8      Cl     -1.5145270120     0.0000000000     2.2494998633
    9      Br      1.1573427683     0.0000000000     3.9999713075
   10      I       4.2652005315     0.0000000000     2.5070465636
   11      I       4.2652005214     0.0000000000    -1.1122165469
   12      Br      1.1573427599     0.0000000000    -2.6051413110
 ----------------------------------------------------------------
 Nuclear Repulsion Energy =        3461.78481827 hartrees
 There are      123 alpha and      123 beta electrons
 Applying Cartesian multipole field
    Component          Value
    ---------          -----
     (2,0,0)        1.00000E-11
     (0,2,0)        2.00000E-11
     (0,0,2)       -3.00000E-11
 Nucleus-field energy     =    -0.0000000662 hartrees
 Requested basis set is 6-311++G(d,p)
 There are 148 shells and 412 basis functions
 A cutoff of  1.0D-11 yielded   6752 shell pairs
 There are     58792 function pairs (     65206 Cartesian)
 Smallest overlap matrix eigenvalue = 4.00E-07

 Q-Chem warning in module stvman/mkSTV.C, line 318:

 Overlap eigenvalue is smaller than square root of threshold
 Use THRESH >= 12 to get rid of this warning

 Linear dependence detected in AO basis
 Tighter screening thresholds may be required for diffuse basis sets
 Use S2THRESH > 14 and THRESH = 14 in case of SCF convergence issues
 Number of orthogonalized atomic orbitals = 410
 Maximum deviation from orthogonality = 6.982E-11
 Guess MOs from SCF MO coefficient file

 -----------------------------------------------------------------------
  General SCF calculation program by
  Eric Jon Sundstrom, Paul Horn, Yuezhi Mao, Dmitri Zuev, Alec White,
  David Stuck, Shaama M.S., Shane Yost, Joonho Lee, David Small,
  Daniel Levine, Susi Lehtola, Hugh Burton, Evgeny Epifanovsky,
  Bang C. Huynh
 -----------------------------------------------------------------------
 Exchange:     0.2000 Hartree-Fock + 0.0800 Slater + 0.7200 B88
 Correlation:  0.1900 VWN1RPA + 0.8100 LYP
 Using SG-1 standard quadrature grid
 using 4 threads for integral computing
 -------------------------------------------------------
 OpenMP Integral computing Module                
 Release: version 2.0, May 2017, Q-Chem Inc. Pleasanton 
 -------------------------------------------------------
 A restricted SCF calculation will be
 performed using DIIS
 SCF converges when DIIS error is below 1.0e-08
 ---------------------------------------
  Cycle       Energy         DIIS error
 ---------------------------------------
    1  -20136.4192422148      4.77e-05  
    2  -20136.4192746066      1.97e-05  
    3  -20136.4192559693      3.44e-05  
    4  -20136.4192832845      3.56e-06  
    5  -20136.4192835874      8.19e-07  
    6  -20136.4192835950      5.33e-07  
    7  -20136.4192836003      1.18e-07  
    8  -20136.4192836007      4.86e-08  
    9  -20136.4192836001      9.90e-09  Convergence criterion met
 ---------------------------------------
 SCF time:   CPU 178.95s  wall 47.00s 
 SCF   energy in the final basis set =   -20136.4192836001
 Total energy in the final basis set =   -20136.4192836001

 --------------------------------------------------------------

                    Orbital Energies (a.u.)
 --------------------------------------------------------------

 Alpha MOs
 -- Occupied --
*****************-482.8571-482.8571-176.3200-176.3200-165.7239-165.7239
********-165.7216-165.7214-165.7214-101.5835-101.5835 -62.5100 -62.5100
-56.3307 -56.3307 -56.3266 -56.3266 -56.3262 -56.3262 -35.8164 -35.8164
-31.3100 -31.3099 -31.3036 -31.3036 -31.3031 -31.3031 -22.9603 -22.9603
-22.9589 -22.9589 -22.9586 -22.9586 -22.9542 -22.9542 -22.9542 -22.9542
-10.2885 -10.2880 -10.2825 -10.2824 -10.2745 -10.2740  -9.4983  -9.4982
 -8.7189  -8.7189  -7.2633  -7.2633  -7.2532  -7.2532  -7.2521  -7.2521
 -6.5512  -6.5512  -6.5373  -6.5373  -6.5363  -6.5363  -6.3659  -6.3658
 -4.7789  -4.7789  -4.7635  -4.7635  -4.7626  -4.7626  -2.6619  -2.6619
 -2.6581  -2.6581  -2.6574  -2.6574  -2.6463  -2.6463  -2.6463  -2.6463
 -2.0444  -2.0444  -2.0401  -2.0401  -2.0393  -2.0393  -2.0261  -2.0260
 -2.0258  -2.0258  -0.9618  -0.8999  -0.8928  -0.8486  -0.8183  -0.7838
 -0.7498  -0.6908  -0.6766  -0.6227  -0.6105  -0.5541  -0.5191  -0.4736
 -0.4673  -0.4517  -0.4455  -0.3994  -0.3942  -0.3929  -0.3867  -0.3618
 -0.3497  -0.3482  -0.3305  -0.3278  -0.3112  -0.3070  -0.2939  -0.2921
 -0.2652  -0.2630  -0.2515
 -- Virtual --
 -0.1087  -0.0703  -0.0698  -0.0502  -0.0402  -0.0262  -0.0026   0.0058
  0.0172   0.0281   0.0303   0.0429   0.0483   0.0542   0.0626   0.0659
  0.0677   0.0707   0.0732   0.0763   0.0882   0.0930   0.1015   0.1017
  0.1052   0.1058   0.1130   0.1236   0.1334   0.1410   0.1522   0.1580
  0.1608   0.1626   0.1638   0.1717   0.1748   0.1835   0.1868   0.2008
  0.2070   0.2121   0.2149   0.2203   0.2252   0.2329   0.2394   0.2422
  0.2537   0.2594   0.2662   0.2806   0.2813   0.2885   0.2972   0.3399
  0.3409   0.3687   0.3732   0.3847   0.3884   0.3991   0.4004   0.4065
  0.4178   0.4251   0.4291   0.4309   0.4341   0.4401   0.4560   0.4638
  0.4672   0.4701   0.4726   0.4947   0.4957   0.5078   0.5096   0.5139
  0.5254   0.5330   0.5360   0.5405   0.5466   0.5485   0.5632   0.5768
  0.5883   0.6036   0.6083   0.6112   0.6411   0.6452   0.6663   0.6713
  0.6868   0.7107   0.7177   0.7355   0.7479   0.7587   0.7609   0.7666
  0.7869   0.8158   0.8234   0.8281   0.8418   0.8445   0.8480   0.8480
  0.8643   0.8860   0.8993   0.9257   0.9297   0.9413   0.9433   0.9634
  0.9813   1.0292   1.0430   1.0462   1.0673   1.0844   1.1136   1.1770
  1.1887   1.2090   1.2167   1.2255   1.2637   1.2641   1.2720   1.3381
  1.3493   1.3617   1.3740   1.4084   1.4144   1.4574   1.4630   1.4669
  1.5233   1.5324   1.5987   1.6135   1.7218   1.7304   1.7473   1.7717
  1.8130   1.8275   1.8407   1.8444   1.9073   2.0026   2.0147   2.0246
  2.0516   2.1049   2.1182   2.1660   2.2234   2.2297   2.2404   2.2493
  2.2518   2.2638   2.2804   2.3079   2.3416   2.4229   2.4273   2.4751
  2.5386   2.5700   2.5929   2.7080   2.7164   2.8249   2.8270   2.8472
  2.8922   2.9611   3.0393   3.0552   3.0793   3.1710   3.1895   3.4019
  3.4224   3.6380   3.8207   3.8230   3.9461   3.9648   3.9839   3.9874
  3.9930   3.9930   4.0263   4.0272   4.0389   4.0668   4.0714   4.0947
  4.0992   4.1686   4.2232   4.2457   4.2668   4.3081   4.3896   4.4070
  4.4318   4.5645   4.7928   5.9971   6.0375   6.0736   6.1053   6.1402
  6.1954   6.7089   6.7809   7.5448   7.5621   7.6606   7.6786   7.7286
  7.7449   9.7333   9.8051  23.1753  23.7525  23.7628  23.9088  23.9156
 23.9896  25.7771  25.8585  26.1400  26.1539  26.5066  26.7771  27.8491
 27.9536  28.3375  28.3682  28.3975  28.4053  28.4318  28.4451  28.5238
 28.5296  28.5411  28.5438  28.5594  28.5646  28.5948  28.6341  28.6894
 28.7566  47.9665  48.0285 127.8800 127.9032 127.9311 127.9463 127.9617
127.9908 151.6468 151.7359 215.7211 215.8043 289.7410 289.7582 289.8582
289.8763 289.9533 289.96871020.77441020.85241901.80921901.9023
 --------------------------------------------------------------

          Ground-State Mulliken Net Atomic Charges

     Atom                 Charge (a.u.)
  ----------------------------------------
      1 C                    -0.019016
      2 C                    -0.019016
      3 C                    -0.435484
      4 C                    -0.017478
      5 C                    -0.017478
      6 C                    -0.435484
      7 Cl                    0.585825
      8 Cl                    0.585825
      9 Br                   -0.218305
     10 I                     0.104457
     11 I                     0.104457
     12 Br                   -0.218305
  ----------------------------------------
  Sum of atomic charges =     0.000000

 -----------------------------------------------------------------
                    Cartesian Multipole Moments
 -----------------------------------------------------------------
    Charge (ESU x 10^10)
                -0.0000
    Dipole Moment (Debye)
         X       0.7593      Y      -0.0000      Z       0.0000
       Tot       0.7593
    Quadrupole Moments (Debye-Ang)
        XX    -145.0110     XY      -0.0000     YY    -153.9969
        XZ       0.5296     YZ      -0.0000     ZZ    -147.2075
    Octopole Moments (Debye-Ang^2)
       XXX    -807.2770    XXY      -0.0000    XYY    -292.0857
       YYY      -0.0000    XXZ    -101.1328    XYZ      -0.0000
       YYZ    -107.3997    XZZ    -270.0823    YZZ       0.0000
       ZZZ    -307.9941
    Hexadecapole Moments (Debye-Ang^3)
      XXXX   -7014.6774   XXXY      -0.0000   XXYY   -1309.8938
      XYYY      -0.0000   YYYY    -195.7018   XXXZ    -563.0071
      XXYZ      -0.0000   XYYZ    -203.7049   YYYZ      -0.0000
      XXZZ   -1895.0033   XYZZ      -0.0000   YYZZ    -831.5842
      XZZZ    -565.5936   YZZZ       0.0000   ZZZZ   -4426.0425
 -----------------------------------------------------------------
 Calculating analytic gradient of the SCF energy
 Gradient of SCF Energy
            1           2           3           4           5           6
    1   0.0000288   0.0000288  -0.0000972   0.0000355   0.0000355  -0.0000972
    2  -0.0000000  -0.0000000   0.0000000  -0.0000000   0.0000000   0.0000000
    3  -0.0002093   0.0002093  -0.0001976   0.0002323  -0.0002323   0.0001976
            7           8           9          10          11          12
    1   0.0002020   0.0002020  -0.0001438  -0.0000253  -0.0000253  -0.0001438
    2  -0.0000000   0.0000000  -0.0000000   0.0000000  -0.0000000  -0.0000000
    3  -0.0001165   0.0001165  -0.0000734  -0.0000685   0.0000685   0.0000734
 Max gradient component =       2.323E-04
 RMS gradient           =       1.140E-04
 Gradient time:  CPU 87.70 s  wall 22.03 s
 Geometry Optimization Parameters
   NAtoms,    NIC,     NZ,  NCons,   NDum,   NFix, NCnnct, MaxDiis
       12      78      12       0       0       0       0       0

 Cartesian Hessian Update
 Hessian updated using BFGS update


** GEOMETRY OPTIMIZATION IN DELOCALIZED INTERNAL COORDINATES **
   Searching for a Minimum

   Optimization Cycle:   5

                       Coordinates (Angstroms)
     ATOM                X               Y               Z
      1  C        -0.0002844288    0.0000000000   -0.0030556767
      2  C        -0.0002844258    0.0000000000    1.3978856753
      3  C         1.2145661971    0.0000000000    2.0977305016
      4  C         2.4354536951    0.0000000000    1.4010756636
      5  C         2.4354536895    0.0000000000   -0.0062456677
      6  C         1.2145661911    0.0000000000   -0.7029005048
      7  Cl       -1.5145270127    0.0000000000   -0.8546698678
      8  Cl       -1.5145270120    0.0000000000    2.2494998633
      9  Br        1.1573427683    0.0000000000    3.9999713075
     10  I         4.2652005315    0.0000000000    2.5070465636
     11  I         4.2652005214    0.0000000000   -1.1122165469
     12  Br        1.1573427599    0.0000000000   -2.6051413110
   Point Group: c1    Number of degrees of freedom:    30


   Energy is -20136.419283600

 Hessian updated using BFGS update

 13 Hessian modes will be used to form the next step
  Hessian Eigenvalues:
     0.124424    0.129869    0.198532    0.243333    0.247220    0.294383
     0.327778    0.426131    0.426727    0.444554    0.456441    0.510064
     0.614487

 Minimum search - taking simple RFO step
 Searching for Lamda that Minimizes Along All modes
 Value Taken    Lamda =  -0.00000348
 Step Taken.  Stepsize is  0.003641

                             Maximum     Tolerance    Cnvgd?
         Gradient           0.000851      0.000300      NO
         Displacement       0.003094      0.001200      NO
         Energy change     -0.000040      0.000001      NO


 New Cartesian Coordinates Obtained by Inverse Iteration

 Displacement from previous Coordinates is:  0.008199
 ----------------------------------------------------------------
             Standard Nuclear Orientation (Angstroms)
    I     Atom           X                Y                Z
 ----------------------------------------------------------------
    1      C      -0.0004093797     0.0000000000    -0.0029769010
    2      C      -0.0004093678     0.0000000000     1.3978068859
    3      C       1.2145730228     0.0000000000     2.0981014680
    4      C       2.4353938803     0.0000000000     1.4010556442
    5      C       2.4353938603     0.0000000000    -0.0062256539
    6      C       1.2145730068     0.0000000000    -0.7032714846
    7      Cl     -1.5160316344     0.0000000000    -0.8525243511
    8      Cl     -1.5160316157     0.0000000000     2.2473543493
    9      Br      1.1586832527     0.0000000000     4.0006141156
   10      I       4.2655426281     0.0000000000     2.5072820097
   11      I       4.2655425774     0.0000000000    -1.1124519504
   12      Br      1.1586832438     0.0000000000    -2.6057841315
 ----------------------------------------------------------------
 Nuclear Repulsion Energy =        3461.38625505 hartrees
 There are      123 alpha and      123 beta electrons
 Applying Cartesian multipole field
    Component          Value
    ---------          -----
     (2,0,0)        1.00000E-11
     (0,2,0)        2.00000E-11
     (0,0,2)       -3.00000E-11
 Nucleus-field energy     =    -0.0000000662 hartrees
 Requested basis set is 6-311++G(d,p)
 There are 148 shells and 412 basis functions
 A cutoff of  1.0D-11 yielded   6752 shell pairs
 There are     58792 function pairs (     65206 Cartesian)
 Smallest overlap matrix eigenvalue = 4.00E-07

 Q-Chem warning in module stvman/mkSTV.C, line 318:

 Overlap eigenvalue is smaller than square root of threshold
 Use THRESH >= 12 to get rid of this warning

 Linear dependence detected in AO basis
 Tighter screening thresholds may be required for diffuse basis sets
 Use S2THRESH > 14 and THRESH = 14 in case of SCF convergence issues
 Number of orthogonalized atomic orbitals = 410
 Maximum deviation from orthogonality = 1.330E-10
 Guess MOs from SCF MO coefficient file

 -----------------------------------------------------------------------
  General SCF calculation program by
  Eric Jon Sundstrom, Paul Horn, Yuezhi Mao, Dmitri Zuev, Alec White,
  David Stuck, Shaama M.S., Shane Yost, Joonho Lee, David Small,
  Daniel Levine, Susi Lehtola, Hugh Burton, Evgeny Epifanovsky,
  Bang C. Huynh
 -----------------------------------------------------------------------
 Exchange:     0.2000 Hartree-Fock + 0.0800 Slater + 0.7200 B88
 Correlation:  0.1900 VWN1RPA + 0.8100 LYP
 Using SG-1 standard quadrature grid
 using 4 threads for integral computing
 -------------------------------------------------------
 OpenMP Integral computing Module                
 Release: version 2.0, May 2017, Q-Chem Inc. Pleasanton 
 -------------------------------------------------------
 A restricted SCF calculation will be
 performed using DIIS
 SCF converges when DIIS error is below 1.0e-08
 ---------------------------------------
  Cycle       Energy         DIIS error
 ---------------------------------------
    1  -20136.4192806463      1.26e-05  
    2  -20136.4192839792      2.82e-06  
    3  -20136.4192836392      4.75e-06  
    4  -20136.4192841344      1.07e-06  
    5  -20136.4192841599      2.89e-07  
    6  -20136.4192841617      1.30e-07  
    7  -20136.4192841612      3.52e-08  
    8  -20136.4192841593      1.16e-08  
    9  -20136.4192841581      2.23e-09  Convergence criterion met
 ---------------------------------------
 SCF time:   CPU 170.44s  wall 45.00s 
 SCF   energy in the final basis set =   -20136.4192841581
 Total energy in the final basis set =   -20136.4192841581

 --------------------------------------------------------------

                    Orbital Energies (a.u.)
 --------------------------------------------------------------

 Alpha MOs
 -- Occupied --
*****************-482.8571-482.8571-176.3200-176.3200-165.7239-165.7239
********-165.7216-165.7214-165.7214-101.5835-101.5835 -62.5100 -62.5100
-56.3308 -56.3308 -56.3266 -56.3266 -56.3262 -56.3262 -35.8164 -35.8164
-31.3100 -31.3099 -31.3036 -31.3036 -31.3031 -31.3031 -22.9603 -22.9603
-22.9589 -22.9589 -22.9586 -22.9586 -22.9542 -22.9542 -22.9542 -22.9542
-10.2886 -10.2881 -10.2826 -10.2825 -10.2745 -10.2740  -9.4983  -9.4982
 -8.7189  -8.7189  -7.2633  -7.2633  -7.2532  -7.2532  -7.2521  -7.2521
 -6.5512  -6.5512  -6.5373  -6.5373  -6.5363  -6.5363  -6.3658  -6.3658
 -4.7789  -4.7789  -4.7635  -4.7635  -4.7626  -4.7626  -2.6619  -2.6619
 -2.6582  -2.6582  -2.6574  -2.6574  -2.6464  -2.6464  -2.6463  -2.6463
 -2.0444  -2.0444  -2.0401  -2.0401  -2.0393  -2.0393  -2.0260  -2.0260
 -2.0258  -2.0258  -0.9617  -0.8997  -0.8928  -0.8486  -0.8183  -0.7838
 -0.7498  -0.6907  -0.6766  -0.6227  -0.6104  -0.5540  -0.5190  -0.4735
 -0.4672  -0.4517  -0.4455  -0.3994  -0.3941  -0.3929  -0.3866  -0.3618
 -0.3497  -0.3480  -0.3306  -0.3278  -0.3112  -0.3070  -0.2939  -0.2921
 -0.2652  -0.2631  -0.2515
 -- Virtual --
 -0.1088  -0.0702  -0.0699  -0.0503  -0.0402  -0.0263  -0.0026   0.0057
  0.0172   0.0281   0.0303   0.0429   0.0483   0.0541   0.0625   0.0659
  0.0677   0.0706   0.0732   0.0763   0.0882   0.0930   0.1015   0.1016
  0.1052   0.1058   0.1130   0.1236   0.1333   0.1410   0.1522   0.1580
  0.1608   0.1626   0.1638   0.1717   0.1748   0.1835   0.1868   0.2006
  0.2069   0.2121   0.2149   0.2203   0.2251   0.2330   0.2394   0.2422
  0.2536   0.2594   0.2662   0.2806   0.2812   0.2885   0.2972   0.3397
  0.3409   0.3687   0.3731   0.3847   0.3884   0.3991   0.4004   0.4066
  0.4178   0.4251   0.4291   0.4307   0.4340   0.4401   0.4563   0.4638
  0.4672   0.4700   0.4726   0.4945   0.4956   0.5078   0.5095   0.5138
  0.5255   0.5330   0.5359   0.5406   0.5463   0.5484   0.5632   0.5767
  0.5882   0.6038   0.6083   0.6111   0.6411   0.6452   0.6663   0.6709
  0.6867   0.7106   0.7177   0.7353   0.7479   0.7586   0.7607   0.7666
  0.7870   0.8158   0.8234   0.8277   0.8418   0.8445   0.8478   0.8482
  0.8643   0.8857   0.8991   0.9256   0.9300   0.9412   0.9433   0.9634
  0.9813   1.0291   1.0429   1.0461   1.0673   1.0842   1.1135   1.1769
  1.1882   1.2089   1.2165   1.2258   1.2638   1.2640   1.2718   1.3381
  1.3492   1.3615   1.3739   1.4084   1.4143   1.4572   1.4630   1.4667
  1.5230   1.5324   1.5985   1.6134   1.7217   1.7304   1.7469   1.7717
  1.8128   1.8274   1.8408   1.8441   1.9072   2.0025   2.0145   2.0245
  2.0514   2.1048   2.1182   2.1656   2.2233   2.2298   2.2402   2.2491
  2.2517   2.2636   2.2804   2.3078   2.3414   2.4224   2.4275   2.4750
  2.5384   2.5699   2.5927   2.7079   2.7164   2.8249   2.8269   2.8470
  2.8921   2.9610   3.0392   3.0548   3.0792   3.1706   3.1894   3.4018
  3.4221   3.6378   3.8207   3.8225   3.9461   3.9648   3.9839   3.9873
  3.9930   3.9930   4.0262   4.0271   4.0388   4.0667   4.0712   4.0946
  4.0991   4.1685   4.2230   4.2456   4.2666   4.3081   4.3895   4.4069
  4.4317   4.5642   4.7926   5.9971   6.0374   6.0735   6.1051   6.1401
  6.1952   6.7088   6.7808   7.5447   7.5620   7.6605   7.6785   7.7285
  7.7448   9.7327   9.8054  23.1753  23.7519  23.7629  23.9088  23.9147
 23.9890  25.7772  25.8583  26.1410  26.1524  26.5063  26.7767  27.8491
 27.9534  28.3375  28.3681  28.3975  28.4052  28.4317  28.4450  28.5238
 28.5295  28.5411  28.5438  28.5594  28.5645  28.5948  28.6340  28.6893
 28.7565  47.9663  48.0284 127.8800 127.9032 127.9311 127.9463 127.9616
127.9907 151.6467 151.7357 215.7205 215.8047 289.7410 289.7581 289.8582
289.8762 289.9532 289.96851020.77421020.85221901.80911901.9022
 --------------------------------------------------------------

          Ground-State Mulliken Net Atomic Charges

     Atom                 Charge (a.u.)
  ----------------------------------------
      1 C                    -0.019576
      2 C                    -0.019576
      3 C                    -0.436009
      4 C                    -0.016613
      5 C                    -0.016613
      6 C                    -0.436009
      7 Cl                    0.585890
      8 Cl                    0.585890
      9 Br                   -0.218120
     10 I                     0.104427
     11 I                     0.104427
     12 Br                   -0.218120
  ----------------------------------------
  Sum of atomic charges =     0.000000

 -----------------------------------------------------------------
                    Cartesian Multipole Moments
 -----------------------------------------------------------------
    Charge (ESU x 10^10)
                -0.0000
    Dipole Moment (Debye)
         X       0.7604      Y       0.0000      Z       0.0000
       Tot       0.7604
    Quadrupole Moments (Debye-Ang)
        XX    -145.0062     XY       0.0000     YY    -154.0016
        XZ       0.5303     YZ      -0.0000     ZZ    -147.2076
    Octopole Moments (Debye-Ang^2)
       XXX    -807.4280    XXY       0.0000    XYY    -292.1221
       YYY       0.0000    XXZ    -101.1295    XYZ      -0.0000
       YYZ    -107.4030    XZZ    -269.9948    YZZ      -0.0000
       ZZZ    -307.9943
    Hexadecapole Moments (Debye-Ang^3)
      XXXX   -7016.9518   XXXY       0.0000   XXYY   -1310.3189
      XYYY       0.0000   YYYY    -195.7134   XXXZ    -563.1124
      XXYZ      -0.0000   XYYZ    -203.7303   YYYZ      -0.0000
      XXZZ   -1895.3157   XYZZ       0.0000   YYZZ    -831.6424
      XZZZ    -565.4112   YZZZ      -0.0000   ZZZZ   -4426.0849
 -----------------------------------------------------------------
 Calculating analytic gradient of the SCF energy
 Gradient of SCF Energy
            1           2           3           4           5           6
    1  -0.0001007  -0.0001007   0.0000101   0.0000460   0.0000460   0.0000101
    2  -0.0000000  -0.0000000  -0.0000000   0.0000000   0.0000000   0.0000000
    3   0.0000129  -0.0000129  -0.0000678   0.0001073  -0.0001073   0.0000678
            7           8           9          10          11          12
    1  -0.0000533  -0.0000533   0.0000572   0.0000407   0.0000407   0.0000572
    2   0.0000000   0.0000000   0.0000000  -0.0000000  -0.0000000  -0.0000000
    3   0.0001877  -0.0001877   0.0000958   0.0000201  -0.0000201  -0.0000958
 Max gradient component =       1.877E-04
 RMS gradient           =       6.716E-05
 Gradient time:  CPU 87.77 s  wall 22.05 s
 Geometry Optimization Parameters
   NAtoms,    NIC,     NZ,  NCons,   NDum,   NFix, NCnnct, MaxDiis
       12      78      12       0       0       0       0       0

 Cartesian Hessian Update
 Hessian updated using BFGS update


** GEOMETRY OPTIMIZATION IN DELOCALIZED INTERNAL COORDINATES **
   Searching for a Minimum

   Optimization Cycle:   6

                       Coordinates (Angstroms)
     ATOM                X               Y               Z
      1  C        -0.0004093797    0.0000000000   -0.0029769010
      2  C        -0.0004093678    0.0000000000    1.3978068859
      3  C         1.2145730228    0.0000000000    2.0981014680
      4  C         2.4353938803    0.0000000000    1.4010556442
      5  C         2.4353938603    0.0000000000   -0.0062256539
      6  C         1.2145730068    0.0000000000   -0.7032714846
      7  Cl       -1.5160316344    0.0000000000   -0.8525243511
      8  Cl       -1.5160316157    0.0000000000    2.2473543493
      9  Br        1.1586832527    0.0000000000    4.0006141156
     10  I         4.2655426281    0.0000000000    2.5072820097
     11  I         4.2655425774    0.0000000000   -1.1124519504
     12  Br        1.1586832438    0.0000000000   -2.6057841315
   Point Group: c1    Number of degrees of freedom:    30


   Energy is -20136.419284158

 Hessian updated using BFGS update

 11 Hessian modes will be used to form the next step
  Hessian Eigenvalues:
     0.132732    0.201155    0.239680    0.271167    0.320593    0.388585
     0.425209    0.445447    0.485627    0.555018    0.616688

 Minimum search - taking simple RFO step
 Searching for Lamda that Minimizes Along All modes
 Value Taken    Lamda =  -0.00000116
 Step Taken.  Stepsize is  0.001601

                             Maximum     Tolerance    Cnvgd?
         Gradient           0.000711      0.000300      NO
         Displacement       0.001445      0.001200      NO
         Energy change     -0.000001      0.000001     YES


 New Cartesian Coordinates Obtained by Inverse Iteration

 Displacement from previous Coordinates is:  0.003663
 ----------------------------------------------------------------
             Standard Nuclear Orientation (Angstroms)
    I     Atom           X                Y                Z
 ----------------------------------------------------------------
    1      C      -0.0003813043     0.0000000000    -0.0030358244
    2      C      -0.0003812989     0.0000000000     1.3978658165
    3      C       1.2145606903     0.0000000000     2.0980620335
    4      C       2.4352777977     0.0000000000     1.4009910779
    5      C       2.4352777863     0.0000000000    -0.0061610859
    6      C       1.2145606830     0.0000000000    -0.7032320392
    7      Cl     -1.5154480666     0.0000000000    -0.8536833206
    8      Cl     -1.5154480618     0.0000000000     2.2485133162
    9      Br      1.1584641819     0.0000000000     4.0004155359
   10      I       4.2652784633     0.0000000000     2.5071646106
   11      I       4.2652784184     0.0000000000    -1.1123345824
   12      Br      1.1584641853     0.0000000000    -2.6055855381
 ----------------------------------------------------------------
 Nuclear Repulsion Energy =        3461.59184805 hartrees
 There are      123 alpha and      123 beta electrons
 Applying Cartesian multipole field
    Component          Value
    ---------          -----
     (2,0,0)        1.00000E-11
     (0,2,0)        2.00000E-11
     (0,0,2)       -3.00000E-11
 Nucleus-field energy     =    -0.0000000662 hartrees
 Requested basis set is 6-311++G(d,p)
 There are 148 shells and 412 basis functions
 A cutoff of  1.0D-11 yielded   6752 shell pairs
 There are     58792 function pairs (     65206 Cartesian)
 Smallest overlap matrix eigenvalue = 4.00E-07

 Q-Chem warning in module stvman/mkSTV.C, line 318:

 Overlap eigenvalue is smaller than square root of threshold
 Use THRESH >= 12 to get rid of this warning

 Linear dependence detected in AO basis
 Tighter screening thresholds may be required for diffuse basis sets
 Use S2THRESH > 14 and THRESH = 14 in case of SCF convergence issues
 Number of orthogonalized atomic orbitals = 410
 Maximum deviation from orthogonality = 1.627E-10
 Guess MOs from SCF MO coefficient file

 -----------------------------------------------------------------------
  General SCF calculation program by
  Eric Jon Sundstrom, Paul Horn, Yuezhi Mao, Dmitri Zuev, Alec White,
  David Stuck, Shaama M.S., Shane Yost, Joonho Lee, David Small,
  Daniel Levine, Susi Lehtola, Hugh Burton, Evgeny Epifanovsky,
  Bang C. Huynh
 -----------------------------------------------------------------------
 Exchange:     0.2000 Hartree-Fock + 0.0800 Slater + 0.7200 B88
 Correlation:  0.1900 VWN1RPA + 0.8100 LYP
 Using SG-1 standard quadrature grid
 using 4 threads for integral computing
 -------------------------------------------------------
 OpenMP Integral computing Module                
 Release: version 2.0, May 2017, Q-Chem Inc. Pleasanton 
 -------------------------------------------------------
 A restricted SCF calculation will be
 performed using DIIS
 SCF converges when DIIS error is below 1.0e-08
 ---------------------------------------
  Cycle       Energy         DIIS error
 ---------------------------------------
    1  -20136.4192840056      5.78e-06  
    2  -20136.4192847018      1.57e-06  
    3  -20136.4192845580      2.95e-06  
    4  -20136.4192847541      4.49e-07  
    5  -20136.4192847582      1.32e-07  
    6  -20136.4192847566      3.75e-08  
    7  -20136.4192847561      7.88e-09  Convergence criterion met
 ---------------------------------------
 SCF time:   CPU 139.76s  wall 37.00s 
 SCF   energy in the final basis set =   -20136.4192847561
 Total energy in the final basis set =   -20136.4192847561

 --------------------------------------------------------------

                    Orbital Energies (a.u.)
 --------------------------------------------------------------

 Alpha MOs
 -- Occupied --
*****************-482.8571-482.8571-176.3200-176.3200-165.7239-165.7239
********-165.7216-165.7214-165.7214-101.5835-101.5835 -62.5100 -62.5100
-56.3307 -56.3307 -56.3266 -56.3266 -56.3262 -56.3262 -35.8164 -35.8164
-31.3099 -31.3099 -31.3036 -31.3036 -31.3031 -31.3031 -22.9603 -22.9603
-22.9589 -22.9589 -22.9586 -22.9586 -22.9542 -22.9541 -22.9541 -22.9541
-10.2886 -10.2881 -10.2825 -10.2825 -10.2745 -10.2740  -9.4983  -9.4982
 -8.7189  -8.7189  -7.2633  -7.2633  -7.2532  -7.2532  -7.2521  -7.2521
 -6.5512  -6.5512  -6.5373  -6.5373  -6.5363  -6.5363  -6.3658  -6.3658
 -4.7789  -4.7789  -4.7635  -4.7635  -4.7626  -4.7626  -2.6619  -2.6619
 -2.6582  -2.6582  -2.6574  -2.6574  -2.6464  -2.6464  -2.6463  -2.6463
 -2.0444  -2.0444  -2.0401  -2.0401  -2.0393  -2.0393  -2.0260  -2.0260
 -2.0258  -2.0258  -0.9617  -0.8998  -0.8928  -0.8486  -0.8183  -0.7838
 -0.7498  -0.6907  -0.6766  -0.6227  -0.6104  -0.5540  -0.5190  -0.4735
 -0.4672  -0.4517  -0.4455  -0.3994  -0.3941  -0.3929  -0.3866  -0.3618
 -0.3497  -0.3480  -0.3306  -0.3278  -0.3112  -0.3070  -0.2939  -0.2921
 -0.2652  -0.2630  -0.2515
 -- Virtual --
 -0.1088  -0.0702  -0.0698  -0.0502  -0.0402  -0.0263  -0.0026   0.0057
  0.0172   0.0281   0.0303   0.0429   0.0483   0.0541   0.0626   0.0659
  0.0677   0.0706   0.0732   0.0763   0.0882   0.0930   0.1015   0.1016
  0.1052   0.1058   0.1130   0.1236   0.1333   0.1410   0.1522   0.1580
  0.1608   0.1626   0.1638   0.1717   0.1748   0.1835   0.1868   0.2007
  0.2070   0.2121   0.2149   0.2203   0.2251   0.2329   0.2394   0.2422
  0.2537   0.2594   0.2662   0.2806   0.2813   0.2885   0.2972   0.3398
  0.3409   0.3686   0.3732   0.3847   0.3884   0.3990   0.4004   0.4066
  0.4179   0.4251   0.4291   0.4308   0.4340   0.4401   0.4562   0.4638
  0.4672   0.4700   0.4726   0.4946   0.4956   0.5078   0.5096   0.5139
  0.5255   0.5330   0.5359   0.5406   0.5464   0.5485   0.5632   0.5767
  0.5883   0.6037   0.6083   0.6111   0.6411   0.6452   0.6663   0.6711
  0.6867   0.7106   0.7177   0.7354   0.7479   0.7586   0.7608   0.7666
  0.7869   0.8158   0.8234   0.8279   0.8418   0.8446   0.8479   0.8481
  0.8643   0.8858   0.8991   0.9257   0.9299   0.9412   0.9432   0.9634
  0.9813   1.0291   1.0429   1.0462   1.0673   1.0843   1.1135   1.1769
  1.1884   1.2090   1.2166   1.2256   1.2637   1.2640   1.2719   1.3381
  1.3492   1.3616   1.3740   1.4085   1.4143   1.4573   1.4630   1.4668
  1.5231   1.5324   1.5986   1.6134   1.7217   1.7304   1.7471   1.7717
  1.8129   1.8274   1.8409   1.8442   1.9072   2.0026   2.0146   2.0245
  2.0515   2.1049   2.1182   2.1657   2.2233   2.2297   2.2403   2.2492
  2.2517   2.2637   2.2804   2.3078   2.3415   2.4226   2.4274   2.4750
  2.5384   2.5699   2.5927   2.7079   2.7164   2.8249   2.8270   2.8471
  2.8921   2.9610   3.0393   3.0550   3.0792   3.1707   3.1894   3.4019
  3.4221   3.6379   3.8207   3.8227   3.9461   3.9648   3.9839   3.9873
  3.9930   3.9930   4.0262   4.0272   4.0388   4.0668   4.0713   4.0946
  4.0991   4.1686   4.2231   4.2456   4.2667   4.3081   4.3896   4.4069
  4.4317   4.5643   4.7927   5.9971   6.0374   6.0736   6.1052   6.1401
  6.1953   6.7089   6.7808   7.5447   7.5620   7.6605   7.6785   7.7286
  7.7449   9.7329   9.8052  23.1753  23.7521  23.7629  23.9089  23.9150
 23.9893  25.7771  25.8584  26.1404  26.1530  26.5064  26.7767  27.8491
 27.9535  28.3375  28.3682  28.3975  28.4052  28.4318  28.4450  28.5238
 28.5296  28.5411  28.5438  28.5594  28.5645  28.5948  28.6341  28.6894
 28.7565  47.9664  48.0284 127.8800 127.9032 127.9311 127.9463 127.9616
127.9908 151.6468 151.7358 215.7207 215.8044 289.7410 289.7581 289.8582
289.8762 289.9533 289.96861020.77431020.85231901.80921901.9023
 --------------------------------------------------------------

          Ground-State Mulliken Net Atomic Charges

     Atom                 Charge (a.u.)
  ----------------------------------------
      1 C                    -0.018662
      2 C                    -0.018662
      3 C                    -0.436354
      4 C                    -0.017039
      5 C                    -0.017039
      6 C                    -0.436354
      7 Cl                    0.585831
      8 Cl                    0.585831
      9 Br                   -0.218178
     10 I                     0.104402
     11 I                     0.104402
     12 Br                   -0.218178
  ----------------------------------------
  Sum of atomic charges =     0.000000

 -----------------------------------------------------------------
                    Cartesian Multipole Moments
 -----------------------------------------------------------------
    Charge (ESU x 10^10)
                -0.0000
    Dipole Moment (Debye)
         X       0.7602      Y       0.0000      Z       0.0000
       Tot       0.7602
    Quadrupole Moments (Debye-Ang)
        XX    -145.0159     XY       0.0000     YY    -154.0000
        XZ       0.5302     YZ      -0.0000     ZZ    -147.2008
    Octopole Moments (Debye-Ang^2)
       XXX    -807.4080    XXY       0.0000    XYY    -292.1086
       YYY       0.0000    XXZ    -101.1362    XYZ       0.0000
       YYZ    -107.4019    XZZ    -270.0170    YZZ       0.0000
       ZZZ    -307.9801
    Hexadecapole Moments (Debye-Ang^3)
      XXXX   -7016.0602   XXXY       0.0000   XXYY   -1310.1134
      XYYY       0.0000   YYYY    -195.7095   XXXZ    -563.0985
      XXYZ       0.0000   XYYZ    -203.7209   YYYZ      -0.0000
      XXZZ   -1895.1713   XYZZ       0.0000   YYZZ    -831.6492
      XZZZ    -565.4574   YZZZ      -0.0000   ZZZZ   -4426.1167
 -----------------------------------------------------------------
 Calculating analytic gradient of the SCF energy
 Gradient of SCF Energy
            1           2           3           4           5           6
    1  -0.0000278  -0.0000278   0.0000120   0.0000012   0.0000012   0.0000120
    2   0.0000000  -0.0000000  -0.0000000   0.0000000  -0.0000000  -0.0000000
    3  -0.0000522   0.0000522  -0.0000493   0.0000528  -0.0000528   0.0000493
            7           8           9          10          11          12
    1   0.0000108   0.0000108   0.0000056  -0.0000018  -0.0000018   0.0000056
    2   0.0000000  -0.0000000  -0.0000000   0.0000000   0.0000000  -0.0000000
    3   0.0000083  -0.0000083   0.0000204  -0.0000065   0.0000065  -0.0000204
 Max gradient component =       5.282E-05
 RMS gradient           =       2.303E-05
 Gradient time:  CPU 87.81 s  wall 22.06 s
 Geometry Optimization Parameters
   NAtoms,    NIC,     NZ,  NCons,   NDum,   NFix, NCnnct, MaxDiis
       12      78      12       0       0       0       0       0

 Cartesian Hessian Update
 Hessian updated using BFGS update


** GEOMETRY OPTIMIZATION IN DELOCALIZED INTERNAL COORDINATES **
   Searching for a Minimum

   Optimization Cycle:   7

                       Coordinates (Angstroms)
     ATOM                X               Y               Z
      1  C        -0.0003813043    0.0000000000   -0.0030358244
      2  C        -0.0003812989    0.0000000000    1.3978658165
      3  C         1.2145606903    0.0000000000    2.0980620335
      4  C         2.4352777977    0.0000000000    1.4009910779
      5  C         2.4352777863    0.0000000000   -0.0061610859
      6  C         1.2145606830    0.0000000000   -0.7032320392
      7  Cl       -1.5154480666    0.0000000000   -0.8536833206
      8  Cl       -1.5154480618    0.0000000000    2.2485133162
      9  Br        1.1584641819    0.0000000000    4.0004155359
     10  I         4.2652784633    0.0000000000    2.5071646106
     11  I         4.2652784184    0.0000000000   -1.1123345824
     12  Br        1.1584641853    0.0000000000   -2.6055855381
   Point Group: c1    Number of degrees of freedom:    30


   Energy is -20136.419284756

 Hessian updated using BFGS update

 14 Hessian modes will be used to form the next step
  Hessian Eigenvalues:
     0.124424    0.133178    0.197924    0.235352    0.250000    0.273528
     0.319736    0.379890    0.426727    0.427823    0.442859    0.490442
     0.568477    0.611120

 Minimum search - taking simple RFO step
 Searching for Lamda that Minimizes Along All modes
 Value Taken    Lamda =   0.00000000
 Step Taken.  Stepsize is  0.000284

                             Maximum     Tolerance    Cnvgd?
         Gradient           0.000063      0.000300     YES
         Displacement       0.000239      0.001200     YES
         Energy change     -0.000001      0.000001     YES


                       Distance Matrix (Angstroms)
             C (  1)   C (  2)   C (  3)   C (  4)   C (  5)   C (  6)
   C (  2)  1.400902
   C (  3)  2.427076  1.402269
   C (  4)  2.811357  2.435661  1.405723
   C (  5)  2.435661  2.811357  2.432674  1.407152
   C (  6)  1.402269  2.427076  2.801294  2.432674  1.405723
   Cl(  7)  1.737535  2.713835  4.020665  4.548823  4.040610  2.734151
   Cl(  8)  2.713835  1.737535  2.734151  4.040610  4.548823  4.020665
   Br(  9)  4.167799  2.848892  1.903180  2.896077  4.205105  4.703982
   I ( 10)  4.949440  4.407539  3.078026  2.138346  3.108972  4.428716
   I ( 11)  4.407539  4.949440  4.428716  3.108972  2.138346  3.078026
   Br( 12)  2.848892  4.167799  4.703982  4.205105  2.896077  1.903180
             Cl(  7)   Cl(  8)   Br(  9)   I ( 10)   I ( 11)
   Cl(  8)  3.102197
   Br(  9)  5.541848  3.196712
   I ( 10)  6.686711  5.786510  3.447041
   I ( 11)  5.786510  6.686710  5.982684  3.619499
   Br( 12)  3.196712  5.541848  6.606001  5.982684  3.447041

 Final energy is   -20136.419284756121     


 ******************************
 **  OPTIMIZATION CONVERGED  **
 ******************************

                       Coordinates (Angstroms)
     ATOM                X               Y               Z
      1  C        -0.0003813043    0.0000000000   -0.0030358244
      2  C        -0.0003812989    0.0000000000    1.3978658165
      3  C         1.2145606903    0.0000000000    2.0980620335
      4  C         2.4352777977    0.0000000000    1.4009910779
      5  C         2.4352777863    0.0000000000   -0.0061610859
      6  C         1.2145606830    0.0000000000   -0.7032320392
      7  Cl       -1.5154480666    0.0000000000   -0.8536833206
      8  Cl       -1.5154480618    0.0000000000    2.2485133162
      9  Br        1.1584641819    0.0000000000    4.0004155359
     10  I         4.2652784633    0.0000000000    2.5071646106
     11  I         4.2652784184    0.0000000000   -1.1123345824
     12  Br        1.1584641853    0.0000000000   -2.6055855381

Z-matrix Print:
$molecule
0 1
I 
C  1 2.138346
C  2 1.405723 1 119.120622
C  3 1.402269 2 120.316427 1 -180.000000 0
C  4 1.400902 3 119.955738 2 -0.000000 0
C  5 1.402269 4 119.955738 3 -0.000000 0
C  6 1.405723 5 120.316427 4 -0.000000 0
Cl 4 1.737535 3 120.731848 2 -180.000000 0
Cl 5 1.737535 4 119.312414 3 -180.000000 0
Br 3 1.903180 2 121.416881 1 -0.000000 0
Br 6 1.903180 5 118.266692 4 -180.000000 0
I  7 2.138346 6 119.120621 5 -180.000000 0
$end


 --------------------------------------------------------------

                    Orbital Energies (a.u.)
 --------------------------------------------------------------

 Alpha MOs
 -- Occupied --
*****************-482.8571-482.8571-176.3200-176.3200-165.7239-165.7239
********-165.7216-165.7214-165.7214-101.5835-101.5835 -62.5100 -62.5100
-56.3307 -56.3307 -56.3266 -56.3266 -56.3262 -56.3262 -35.8164 -35.8164
-31.3099 -31.3099 -31.3036 -31.3036 -31.3031 -31.3031 -22.9603 -22.9603
-22.9589 -22.9589 -22.9586 -22.9586 -22.9542 -22.9541 -22.9541 -22.9541
-10.2886 -10.2881 -10.2825 -10.2825 -10.2745 -10.2740  -9.4983  -9.4982
 -8.7189  -8.7189  -7.2633  -7.2633  -7.2532  -7.2532  -7.2521  -7.2521
 -6.5512  -6.5512  -6.5373  -6.5373  -6.5363  -6.5363  -6.3658  -6.3658
 -4.7789  -4.7789  -4.7635  -4.7635  -4.7626  -4.7626  -2.6619  -2.6619
 -2.6582  -2.6582  -2.6574  -2.6574  -2.6464  -2.6464  -2.6463  -2.6463
 -2.0444  -2.0444  -2.0401  -2.0401  -2.0393  -2.0393  -2.0260  -2.0260
 -2.0258  -2.0258  -0.9617  -0.8998  -0.8928  -0.8486  -0.8183  -0.7838
 -0.7498  -0.6907  -0.6766  -0.6227  -0.6104  -0.5540  -0.5190  -0.4735
 -0.4672  -0.4517  -0.4455  -0.3994  -0.3941  -0.3929  -0.3866  -0.3618
 -0.3497  -0.3480  -0.3306  -0.3278  -0.3112  -0.3070  -0.2939  -0.2921
 -0.2652  -0.2630  -0.2515
 -- Virtual --
 -0.1088  -0.0702  -0.0698  -0.0502  -0.0402  -0.0263  -0.0026   0.0057
  0.0172   0.0281   0.0303   0.0429   0.0483   0.0541   0.0626   0.0659
  0.0677   0.0706   0.0732   0.0763   0.0882   0.0930   0.1015   0.1016
  0.1052   0.1058   0.1130   0.1236   0.1333   0.1410   0.1522   0.1580
  0.1608   0.1626   0.1638   0.1717   0.1748   0.1835   0.1868   0.2007
  0.2070   0.2121   0.2149   0.2203   0.2251   0.2329   0.2394   0.2422
  0.2537   0.2594   0.2662   0.2806   0.2813   0.2885   0.2972   0.3398
  0.3409   0.3686   0.3732   0.3847   0.3884   0.3990   0.4004   0.4066
  0.4179   0.4251   0.4291   0.4308   0.4340   0.4401   0.4562   0.4638
  0.4672   0.4700   0.4726   0.4946   0.4956   0.5078   0.5096   0.5139
  0.5255   0.5330   0.5359   0.5406   0.5464   0.5485   0.5632   0.5767
  0.5883   0.6037   0.6083   0.6111   0.6411   0.6452   0.6663   0.6711
  0.6867   0.7106   0.7177   0.7354   0.7479   0.7586   0.7608   0.7666
  0.7869   0.8158   0.8234   0.8279   0.8418   0.8446   0.8479   0.8481
  0.8643   0.8858   0.8991   0.9257   0.9299   0.9412   0.9432   0.9634
  0.9813   1.0291   1.0429   1.0462   1.0673   1.0843   1.1135   1.1769
  1.1884   1.2090   1.2166   1.2256   1.2637   1.2640   1.2719   1.3381
  1.3492   1.3616   1.3740   1.4085   1.4143   1.4573   1.4630   1.4668
  1.5231   1.5324   1.5986   1.6134   1.7217   1.7304   1.7471   1.7717
  1.8129   1.8274   1.8409   1.8442   1.9072   2.0026   2.0146   2.0245
  2.0515   2.1049   2.1182   2.1657   2.2233   2.2297   2.2403   2.2492
  2.2517   2.2637   2.2804   2.3078   2.3415   2.4226   2.4274   2.4750
  2.5384   2.5699   2.5927   2.7079   2.7164   2.8249   2.8270   2.8471
  2.8921   2.9610   3.0393   3.0550   3.0792   3.1707   3.1894   3.4019
  3.4221   3.6379   3.8207   3.8227   3.9461   3.9648   3.9839   3.9873
  3.9930   3.9930   4.0262   4.0272   4.0388   4.0668   4.0713   4.0946
  4.0991   4.1686   4.2231   4.2456   4.2667   4.3081   4.3896   4.4069
  4.4317   4.5643   4.7927   5.9971   6.0374   6.0736   6.1052   6.1401
  6.1953   6.7089   6.7808   7.5447   7.5620   7.6605   7.6785   7.7286
  7.7449   9.7329   9.8052  23.1753  23.7521  23.7629  23.9089  23.9150
 23.9893  25.7771  25.8584  26.1404  26.1530  26.5064  26.7767  27.8491
 27.9535  28.3375  28.3682  28.3975  28.4052  28.4318  28.4450  28.5238
 28.5296  28.5411  28.5438  28.5594  28.5645  28.5948  28.6341  28.6894
 28.7565  47.9664  48.0284 127.8800 127.9032 127.9311 127.9463 127.9616
127.9908 151.6468 151.7358 215.7207 215.8044 289.7410 289.7581 289.8582
289.8762 289.9533 289.96861020.77431020.85231901.80921901.9023
 --------------------------------------------------------------

          Ground-State Mulliken Net Atomic Charges

     Atom                 Charge (a.u.)
  ----------------------------------------
      1 C                    -0.018662
      2 C                    -0.018662
      3 C                    -0.436354
      4 C                    -0.017039
      5 C                    -0.017039
      6 C                    -0.436354
      7 Cl                    0.585831
      8 Cl                    0.585831
      9 Br                   -0.218178
     10 I                     0.104402
     11 I                     0.104402
     12 Br                   -0.218178
  ----------------------------------------
  Sum of atomic charges =     0.000000

 -----------------------------------------------------------------
                    Cartesian Multipole Moments
 -----------------------------------------------------------------
    Charge (ESU x 10^10)
                -0.0000
    Dipole Moment (Debye)
         X       0.7602      Y       0.0000      Z       0.0000
       Tot       0.7602
    Quadrupole Moments (Debye-Ang)
        XX    -145.0159     XY       0.0000     YY    -154.0000
        XZ       0.5302     YZ      -0.0000     ZZ    -147.2008
    Octopole Moments (Debye-Ang^2)
       XXX    -807.4080    XXY       0.0000    XYY    -292.1086
       YYY       0.0000    XXZ    -101.1362    XYZ       0.0000
       YYZ    -107.4019    XZZ    -270.0170    YZZ       0.0000
       ZZZ    -307.9801
    Hexadecapole Moments (Debye-Ang^3)
      XXXX   -7016.0602   XXXY       0.0000   XXYY   -1310.1134
      XYYY       0.0000   YYYY    -195.7095   XXXZ    -563.0985
      XXYZ       0.0000   XYYZ    -203.7209   YYYZ      -0.0000
      XXZZ   -1895.1713   XYZZ       0.0000   YYZZ    -831.6492
      XZZZ    -565.4574   YZZZ      -0.0000   ZZZZ   -4426.1167
 -----------------------------------------------------------------
Archival summary:
1\1\garfield\OPT\ProcedureUnspecified\BasisUnspecified\2r2l26\taweetha\SunDec102:37:422019SunDec102:37:422019\0\\#,OPT,ProcedureUnspecified,BasisUnspecified,\\0,1\I\C,1,2.13835\C,2,1.40572,1,119.121\C,3,1.40227,2,120.316,1,-180,0\C,4,1.4009,3,119.956,2,-0,0\C,5,1.40227,4,119.956,3,-0,0\C,6,1.40572,5,120.316,4,-0,0\Cl,4,1.73754,3,120.732,2,-180,0\Cl,5,1.73754,4,119.312,3,-180,0\Br,3,1.90318,2,121.417,1,-0,0\Br,6,1.90318,5,118.267,4,-180,0\I,7,2.13835,6,119.121,5,-180,0\\\@

 Total job time:  524.76s(wall), 2001.79s(cpu) 
 Sun Dec  1 02:37:42 2019

        *************************************************************
        *                                                           *
        *  Thank you very much for using Q-Chem.  Have a nice day.  *
        *                                                           *
        *************************************************************


 
User input: 2 of 2 
 
                  Welcome to Q-Chem
     A Quantum Leap Into The Future Of Chemistry


 Q-Chem 5.2 (devel), Q-Chem, Inc., Pleasanton, CA (2019)

 Yihan Shao,  Zhengting Gan,  E. Epifanovsky,  A. T. B. Gilbert,  M. Wormit,  
 J. Kussmann,  A. W. Lange,  A. Behn,  Jia Deng,  Xintian Feng,  D. Ghosh,  
 M. Goldey,  P. R. Horn,  L. D. Jacobson,  I. Kaliman,  T. Kus,  A. Landau,  
 Jie Liu,  E. I. Proynov,  R. M. Richard,  R. P. Steele,  E. J. Sundstrom,  
 H. L. Woodcock III,  P. M. Zimmerman,  D. Zuev,  B. Albrecht,  E. Alguire,  
 S. A. Baeppler,  D. Barton,  Z. Benda,  Y. A. Bernard,  E. J. Berquist,  
 K. B. Bravaya,  H. Burton,  D. Casanova,  Chun-Min Chang,  Yunqing Chen,  
 A. Chien,  K. D. Closser,  M. P. Coons,  S. Coriani,  S. Dasgupta,  
 A. L. Dempwolff,  M. Diedenhofen,  Hainam Do,  R. G. Edgar,  Po-Tung Fang,  
 S. Faraji,  S. Fatehi,  Qingguo Feng,  K. D. Fenk,  J. Fosso-Tande,  
 J. Gayvert,  Qinghui Ge,  A. Ghysels,  G. Gidofalvi,  J. Gomes,  
 J. Gonthier,  A. Gunina,  D. Hait,  M. W. D. Hanson-Heine,  
 P. H. P. Harbach,  A. W. Hauser,  M. F. Herbst,  J. E. Herr,  
 E. G. Hohenstein,  Z. C. Holden,  Kerwin Hui,  B. C. Huynh,  T.-C. Jagau,  
 Hyunjun Ji,  B. Kaduk,  K. Khistyaev,  Jaehoon Kim,  P. Klunzinger,  K. Koh,  
 D. Kosenkov,  L. Koulias,  T. Kowalczyk,  C. M. Krauter,  A. Kunitsa,  
 Ka Un Lao,  A. Laurent,  K. V. Lawler,  Joonho Lee,  D. Lefrancois,  
 S. Lehtola,  D. S. Levine,  Yi-Pei Li,  You-Sheng Lin,  Fenglai Liu,  
 E. Livshits,  A. Luenser,  P. Manohar,  E. Mansoor,  S. F. Manzer,  
 Shan-Ping Mao,  Yuezhi Mao,  N. Mardirossian,  A. V. Marenich,  
 T. Markovich,  L. A. Martinez-Martinez,  S. A. Maurer,  N. J. Mayhall,  
 S. C. McKenzie,  J.-M. Mewes,  P. Morgante,  A. F. Morrison,  
 J. W. Mullinax,  K. Nanda,  T. S. Nguyen-Beck,  R. Olivares-Amaya,  
 J. A. Parkhill,  Zheng Pei,  T. M. Perrine,  F. Plasser,  P. Pokhilko,  
 S. Prager,  A. Prociuk,  E. Ramos,  D. R. Rehn,  F. Rob,  M. Scheurer,  
 M. Schneider,  N. Sergueev,  S. M. Sharada,  S. Sharma,  D. W. Small,  
 T. Stauch,  T. Stein,  Yu-Chuan Su,  A. J. W. Thom,  A. Tkatchenko,  
 T. Tsuchimochi,  N. M. Tubman,  L. Vogt,  M. L. Vidal,  O. Vydrov,  
 M. A. Watson,  J. Wenzel,  M. de Wergifosse,  T. A. Wesolowski,  A. White,  
 J. Witte,  A. Yamada,  Jun Yang,  K. Yao,  S. Yeganeh,  S. R. Yost,  
 Zhi-Qiang You,  A. Zech,  Igor Ying Zhang,  Xing Zhang,  Yan Zhao,  
 Ying Zhu,  B. R. Brooks,  G. K. L. Chan,  C. J. Cramer,  M. S. Gordon,  
 W. J. Hehre,  A. Klamt,  M. W. Schmidt,  C. D. Sherrill,  D. G. Truhlar,  
 A. Aspuru-Guzik,  R. Baer,  A. T. Bell,  N. A. Besley,  Jeng-Da Chai,  
 A. E. DePrince, III,  R. A. DiStasio Jr.,  A. Dreuw,  B. D. Dunietz,  
 T. R. Furlani,  Chao-Ping Hsu,  Yousung Jung,  Jing Kong,  D. S. Lambrecht,  
 WanZhen Liang,  C. Ochsenfeld,  V. A. Rassolov,  L. V. Slipchenko,  
 J. E. Subotnik,  T. Van Voorhis,  J. M. Herbert,  A. I. Krylov,  
 P. M. W. Gill,  M. Head-Gordon

 Contributors to earlier versions of Q-Chem not listed above: 
 R. D. Adamson,  B. Austin,  J. Baker,  G. J. O. Beran,  K. Brandhorst,  
 S. T. Brown,  E. F. C. Byrd,  A. K. Chakraborty,  C.-L. Cheng,  
 Siu Hung Chien,  D. M. Chipman,  D. L. Crittenden,  H. Dachsel,  
 R. J. Doerksen,  A. D. Dutoi,  L. Fusti-Molnar,  W. A. Goddard III,  
 A. Golubeva-Zadorozhnaya,  S. R. Gwaltney,  G. Hawkins,  A. Heyden,  
 S. Hirata,  G. Kedziora,  F. J. Keil,  C. Kelley,  Jihan Kim,  R. A. King,  
 R. Z. Khaliullin,  P. P. Korambath,  W. Kurlancheek,  A. M. Lee,  M. S. Lee,  
 S. V. Levchenko,  Ching Yeh Lin,  D. Liotard,  R. C. Lochan,  I. Lotan,  
 P. E. Maslen,  N. Nair,  D. P. O'Neill,  D. Neuhauser,  E. Neuscamman,  
 C. M. Oana,  R. Olson,  B. Peters,  R. Peverati,  P. A. Pieniazek,  
 Y. M. Rhee,  J. Ritchie,  M. A. Rohrdanz,  E. Rosta,  N. J. Russ,  
 H. F. Schaefer III,  N. E. Schultz,  N. Shenvi,  A. C. Simmonett,  A. Sodt,  
 D. Stuck,  K. S. Thanthiriwatte,  V. Vanovschi,  Tao Wang,  A. Warshel,  
 C. F. Williams,  Q. Wu,  X. Xu,  W. Zhang

 Please cite Q-Chem as follows:
 Y. Shao et al., Mol. Phys. 113, 184-215 (2015)
 DOI: 10.1080/00268976.2014.952696

 Q-Chem 5.2.1 for Intel X86 EM64T Linux

 Parts of Q-Chem use Armadillo 8.300.2 (Tropical Shenanigans).
 http://arma.sourceforge.net/

 Q-Chem begins on Sun Dec  1 02:37:42 2019  

Host: 
0

     Scratch files written to /scratch/taweetham/qchem2540//
NAlpha2: 246
NElect   246
Mult     1
The previous job contains 0 fragments, simply inherited here

Checking the input file for inconsistencies... 	...done.

--------------------------------------------------------------
User input:
--------------------------------------------------------------

$MOLECULE
READ
$END

$REM
   JOB_TYPE 	FREQUENCY
   BASIS 	6-311++G**
   METHOD	B3LYP	
$END


--------------------------------------------------------------
 Atom   2: ( -0.7004507079,  0.0000000000,  2.1364799488)
         ->( -0.7004509330, -0.0000000000,  2.1364798862)
 Atom   6: (  1.4006470889, -0.0000000000,  0.9215378650)
         ->(  1.4006469839, -0.0000000000,  0.9215379937)
 Atom   5: (  0.7035760763, -0.0000000000, -0.2991792045)
         ->(  0.7035760875, -0.0000000000, -0.2991791476)
 Atom   8: ( -1.5510981340,  0.0000000000,  3.6515467530)
         ->( -1.5510985027,  0.0000000000,  3.6515466073)
 Atom  12: (  3.3030005905, -0.0000000000,  0.9776342704)
         ->(  3.3030004835, -0.0000000000,  0.9776345943)
 Atom  11: (  1.8097494840, -0.0000000000, -2.1291798903)
         ->(  1.8097497089, -0.0000000000, -2.1291797595)
 ----------------------------------------------------------------
             Standard Nuclear Orientation (Angstroms)
    I     Atom           X                Y                Z
 ----------------------------------------------------------------
    1      C       0.7004509330     0.0000000000     2.1364798862
    2      C      -0.7004509330    -0.0000000000     2.1364798862
    3      C      -1.4006469839     0.0000000000     0.9215379937
    4      C      -0.7035760875     0.0000000000    -0.2991791476
    5      C       0.7035760875    -0.0000000000    -0.2991791476
    6      C       1.4006469839    -0.0000000000     0.9215379937
    7      Cl      1.5510985027    -0.0000000000     3.6515466073
    8      Cl     -1.5510985027     0.0000000000     3.6515466073
    9      Br     -3.3030004835     0.0000000000     0.9776345943
   10      I      -1.8097497089     0.0000000000    -2.1291797595
   11      I       1.8097497089    -0.0000000000    -2.1291797595
   12      Br      3.3030004835    -0.0000000000     0.9776345943
 ----------------------------------------------------------------
 Molecular Point Group                 C2v   NOp =  4
 Largest Abelian Subgroup              C2v   NOp =  4
 Nuclear Repulsion Energy =        3461.59184805 hartrees
 There are      123 alpha and      123 beta electrons
 Requested basis set is 6-311++G(d,p)
 There are 148 shells and 412 basis functions

 Total QAlloc Memory Limit   2000 MB
 Mega-Array Size       188 MB
 MEM_STATIC part       192 MB

                       Distance Matrix (Angstroms)
             C (  1)   C (  2)   C (  3)   C (  4)   C (  5)   C (  6)
   C (  2)  1.400902
   C (  3)  2.427076  1.402269
   C (  4)  2.811357  2.435661  1.405723
   C (  5)  2.435661  2.811357  2.432674  1.407152
   C (  6)  1.402269  2.427076  2.801294  2.432674  1.405723
   Cl(  7)  1.737535  2.713835  4.020665  4.548823  4.040610  2.734151
   Cl(  8)  2.713835  1.737535  2.734151  4.040610  4.548823  4.020665
   Br(  9)  4.167799  2.848892  1.903180  2.896077  4.205105  4.703982
   I ( 10)  4.949440  4.407539  3.078026  2.138346  3.108972  4.428716
   I ( 11)  4.407539  4.949440  4.428716  3.108972  2.138346  3.078026
   Br( 12)  2.848892  4.167799  4.703982  4.205105  2.896077  1.903180
             Cl(  7)   Cl(  8)   Br(  9)   I ( 10)   I ( 11)
   Cl(  8)  3.102197
   Br(  9)  5.541848  3.196712
   I ( 10)  6.686711  5.786510  3.447041
   I ( 11)  5.786510  6.686711  5.982684  3.619499
   Br( 12)  3.196712  5.541848  6.606001  5.982684  3.447041

 A cutoff of  1.0D-11 yielded   6752 shell pairs
 There are     58792 function pairs (     65206 Cartesian)
 Smallest overlap matrix eigenvalue = 4.00E-07

 Q-Chem warning in module stvman/mkSTV.C, line 318:

 Overlap eigenvalue is smaller than square root of threshold
 Use THRESH >= 12 to get rid of this warning

 Linear dependence detected in AO basis
 Tighter screening thresholds may be required for diffuse basis sets
 Use S2THRESH > 14 and THRESH = 14 in case of SCF convergence issues
 Number of orthogonalized atomic orbitals = 410
 Maximum deviation from orthogonality = 1.140E-10
 Guess from superposition of atomic densities
 Warning:  Energy on first SCF cycle will be non-variational
 SAD guess density has 246.000000 electrons

 -----------------------------------------------------------------------
  General SCF calculation program by
  Eric Jon Sundstrom, Paul Horn, Yuezhi Mao, Dmitri Zuev, Alec White,
  David Stuck, Shaama M.S., Shane Yost, Joonho Lee, David Small,
  Daniel Levine, Susi Lehtola, Hugh Burton, Evgeny Epifanovsky,
  Bang C. Huynh
 -----------------------------------------------------------------------
 Exchange:     0.2000 Hartree-Fock + 0.0800 Slater + 0.7200 B88
 Correlation:  0.1900 VWN1RPA + 0.8100 LYP
 Using SG-1 standard quadrature grid
 using 4 threads for integral computing
 -------------------------------------------------------
 OpenMP Integral computing Module                
 Release: version 2.0, May 2017, Q-Chem Inc. Pleasanton 
 -------------------------------------------------------
 A restricted SCF calculation will be
 performed using DIIS
 SCF converges when DIIS error is below 1.0e-08
 ---------------------------------------
  Cycle       Energy         DIIS error
 ---------------------------------------
    1  -20138.7267648321      2.79e-02  
    2  -20136.3788004999      1.77e-03  
    3  -20136.3174523227      2.38e-03  
    4  -20136.4001604266      8.85e-04  
    5  -20136.4188269767      1.53e-04  
    6  -20136.4190310926      1.04e-04  
    7  -20136.4192655343      1.99e-05  
    8  -20136.4192727580      4.21e-06  
    9  -20136.4192729979      1.19e-06  
   10  -20136.4192730432      5.07e-07  
   11  -20136.4192730733      1.16e-07  
   12  -20136.4192730398      3.54e-08  
   13  -20136.4192730893      3.46e-09  Convergence criterion met
 ---------------------------------------
 SCF time:   CPU 160.61s  wall 44.00s 
 SCF   energy in the final basis set =   -20136.4192730893
 Total energy in the final basis set =   -20136.4192730893

 Q-Chem warning in module /home/taweetham/qchem52/libsym/oriorb.F, line  198:

 OriOrb: Failure to resolve orbital degeneracies.


 Q-Chem warning in module /home/taweetham/qchem52/libsym/oriorb.F, line  198:

 OriOrb: Failure to resolve orbital degeneracies.


 --------------------------------------------------------------
             Orbital Energies (a.u.) and Symmetries
 --------------------------------------------------------------

 Alpha MOs, Restricted
 -- Occupied --                  
*******-1165.89 -482.86 -482.86 -176.32 -176.32 -165.72 -165.72
  1 B1    1 A1    2 B1    2 A1    3 B1    3 A1    4 B1    4 A1                 
-165.72 -165.72 -165.72 -165.72 -101.58 -101.58  -62.51  -62.51
  1 A2    1 B2    5 B1    5 A1    6 B1    6 A1    7 B1    7 A1                 
-56.331 -56.331 -56.327 -56.327 -56.326 -56.326 -35.816 -35.816
  8 B1    8 A1    2 A2    2 B2    9 B1    9 A1   10 B1   10 A1                 
-31.310 -31.310 -31.304 -31.304 -31.303 -31.303 -22.960 -22.960
 11 B1   11 A1    3 A2    3 B2   12 B1   12 A1   13 B1   13 A1                 
-22.959 -22.959 -22.959 -22.959 -22.954 -22.954 -22.954 -22.954
  4 A2    4 B2   14 B1   14 A1   15 B1   15 A1    5 A2    5 B2                 
-10.289 -10.288 -10.283 -10.283 -10.274 -10.274  -9.498  -9.498
 16 A1   16 B1   17 B1   17 A1   18 A1   18 B1   19 B1   19 A1                 
 -8.719  -8.719  -7.263  -7.263  -7.253  -7.253  -7.252  -7.252
 20 B1   20 A1   21 B1   21 A1    6 A2    6 B2   22 B1   22 A1                 
 -6.551  -6.551  -6.537  -6.537  -6.536  -6.536  -6.366  -6.366
 23 B1   23 A1    7 A2    7 B2   24 B1   24 A1   25 B1   25 A1                 
 -4.779  -4.779  -4.764  -4.764  -4.763  -4.763  -2.662  -2.662
 26 B1   26 A1    8 A2    8 B2   27 A1   27 B1   28 B1   28 A1                 
 -2.658  -2.658  -2.657  -2.657  -2.646  -2.646  -2.646  -2.646
  9 A2    9 B2   29 B1   29 A1   10 A2   10 B2   30 B1   30 A1                 
 -2.044  -2.044  -2.040  -2.040  -2.039  -2.039  -2.026  -2.026
 31 B1   31 A1   11 A2   11 B2   32 A1   32 B1   33 A1   33 B1                 
 -2.026  -2.026  -0.962  -0.900  -0.893  -0.849  -0.818  -0.784
 12 B2   12 A2   34 A1   34 B1   35 A1   35 B1   36 A1   37 A1                 
 -0.750  -0.691  -0.677  -0.623  -0.610  -0.554  -0.519  -0.474
 36 B1   37 B1   38 A1   39 A1   38 B1   40 A1   41 A1   39 B1                 
 -0.467  -0.452  -0.445  -0.399  -0.394  -0.393  -0.387  -0.362
 13 B2   40 B1   42 A1   43 A1   13 A2   14 B2   41 B1   44 A1                 
 -0.350  -0.348  -0.331  -0.328  -0.311  -0.307  -0.294  -0.292
 14 A2   42 B1   45 A1   15 B2   43 B1   16 B2   15 A2   46 A1                 
 -0.265  -0.263  -0.252
 16 A2   17 B2   44 B1                                                         
 -- Virtual --                   
 -0.109  -0.070  -0.070  -0.050  -0.040  -0.026  -0.003   0.006
 47 A1   17 A2   18 B2   45 B1   48 A1   46 B1   49 A1   50 A1                 
  0.017   0.028   0.030   0.043   0.048   0.054   0.063   0.066
 47 B1   48 B1   51 A1   19 B2   52 A1   18 A2   49 B1   53 A1                 
  0.068   0.071   0.073   0.076   0.088   0.093   0.101   0.102
 50 B1   19 A2   54 A1   20 B2   21 B2   51 B1   55 A1   52 B1                 
  0.105   0.106   0.113   0.124   0.133   0.141   0.152   0.158
 20 A2   56 A1   57 A1   22 B2   21 A2   53 B1   58 A1   59 A1                 
  0.161   0.163   0.164   0.172   0.175   0.184   0.187   0.201
 54 B1   23 B2   22 A2   60 A1   55 B1   56 B1   61 A1   57 B1                 
  0.207   0.212   0.215   0.220   0.225   0.233   0.239   0.242
 62 A1   58 B1   59 B1   23 A2   63 A1   64 A1   24 B2   60 B1                 
  0.254   0.259   0.266   0.281   0.281   0.289   0.297   0.340
 65 A1   61 B1   66 A1   24 A2   67 A1   62 B1   63 B1   64 B1                 
  0.341   0.369   0.373   0.385   0.388   0.399   0.400   0.407
 68 A1   69 A1   25 B2   65 B1   70 A1   26 B2   25 A2   71 A1                 
  0.418   0.425   0.429   0.431   0.434   0.440   0.456   0.464
 66 B1   27 B2   26 A2   72 A1   67 B1   28 B2   73 A1   68 B1                 
  0.467   0.470   0.473   0.495   0.496   0.508   0.510   0.514
 27 A2   74 A1   28 A2   69 B1   75 A1   29 B2   70 B1   76 A1                 
  0.526   0.533   0.536   0.541   0.546   0.548   0.563   0.577
 71 B1   30 B2   77 A1   29 A2   72 B1   31 B2   30 A2   32 B2                 
  0.588   0.604   0.608   0.611   0.641   0.645   0.666   0.671
 73 B1   74 B1   78 A1   31 A2   79 A1   32 A2   33 B2   75 B1                 
  0.687   0.711   0.718   0.735   0.748   0.759   0.761   0.767
 80 A1   76 B1   81 A1   77 B1   82 A1   33 A2   78 B1   83 A1                 
  0.787   0.816   0.823   0.828   0.842   0.845   0.848   0.848
 34 B2   84 A1   79 B1   80 B1   34 A2   35 B2   85 A1   81 B1                 
  0.864   0.886   0.899   0.926   0.930   0.941   0.943   0.963
 86 A1   82 B1   87 A1   88 A1   83 B1   36 B2   89 A1   84 B1                 
  0.981   1.029   1.043   1.046   1.067   1.084   1.114   1.177
 35 A2   85 B1   86 B1   90 A1   87 B1   91 A1   37 B2   92 A1                 
  1.188   1.209   1.217   1.226   1.264   1.264   1.272   1.338
 88 B1   36 A2   38 B2   93 A1   89 B1   37 A2   39 B2   40 B2                 
  1.349   1.362   1.374   1.408   1.414   1.457   1.463   1.467
 90 B1   94 A1   38 A2   91 B1   95 A1   96 A1   97 A1   92 B1                 
  1.523   1.532   1.599   1.613   1.722   1.730   1.747   1.772
 93 B1   98 A1   94 B1   99 A1   41 B2   39 A2  100 A1   95 B1                 
  1.813   1.827   1.841   1.844   1.907   2.003   2.015   2.025
101 A1   96 B1   40 A2   42 B2   41 A2   43 B2   97 B1   42 A2                 
  2.051   2.105   2.118   2.166   2.223   2.230   2.240   2.249
102 A1   98 B1  103 A1   99 B1  104 A1   44 B2  100 B1   43 A2                 
  2.252   2.264   2.280   2.308   2.341   2.423   2.427   2.475
105 A1  106 A1   44 A2  101 B1  102 B1  103 B1  107 A1  104 B1                 
  2.538   2.570   2.593   2.708   2.716   2.825   2.827   2.847
108 A1   45 B2  105 B1   46 B2   45 A2   47 B2   46 A2  106 B1                 
  2.892   2.961   3.039   3.055   3.079   3.171   3.189   3.402
109 A1  107 B1   47 A2  110 A1  111 A1  112 A1  108 B1  113 A1                 
  3.422   3.638   3.821   3.823   3.946   3.965   3.984   3.987
109 B1  110 B1  114 A1  111 B1   48 B2   48 A2   49 B2  115 A1                 
  3.993   3.993   4.026   4.027   4.039   4.067   4.071   4.095
 49 A2   50 B2   50 A2  112 B1  116 A1   51 B2  113 B1  117 A1                 
  4.099   4.169   4.223   4.246   4.267   4.308   4.390   4.407
 51 A2  114 B1  118 A1  119 A1  115 B1  116 B1  120 A1  117 B1                 
  4.432   4.564   4.793   5.997   6.037   6.074   6.105   6.140
121 A1  118 B1  119 B1   52 B2   52 A2  122 A1  123 A1  120 B1                 
  6.195   6.709   6.781   7.545   7.562   7.661   7.678   7.729
121 B1  124 A1  122 B1   53 B2   53 A2  125 A1  123 B1  126 A1                 
  7.745   9.733   9.805  23.175  23.752  23.763  23.909  23.915
124 B1  127 A1  125 B1  128 A1  129 A1  126 B1  127 B1  130 A1                 
 23.989  25.777  25.858  26.140  26.153  26.506  26.777  27.849
128 B1   54 B2   54 A2  131 A1  129 B1  132 A1  130 B1  133 A1                 
 27.953  28.338  28.368  28.397  28.405  28.432  28.445  28.524
131 B1   55 B2   55 A2  134 A1  135 A1  132 B1  133 B1   56 B2                 
 28.530  28.541  28.544  28.559  28.565  28.595  28.634  28.689
 56 A2   57 B2  136 A1  134 B1   57 A2  137 A1  135 B1  138 A1                 
 28.757  47.966  48.028 127.880 127.903 127.931 127.946 127.962
136 B1  139 A1  137 B1   58 B2   58 A2  140 A1  141 A1  138 B1                 
127.991 151.647 151.736 215.721 215.804 289.741 289.758 289.858
139 B1  142 A1  140 B1  143 A1  141 B1   59 B2   59 A2  144 A1                 
289.876 289.953 289.9691020.7741020.8521901.8091901.902
142 B1  145 A1  143 B1  146 A1  144 B1  147 A1  145 B1                         

 Beta MOs, Restricted
 -- Occupied --                  
*******-1165.89 -482.86 -482.86 -176.32 -176.32 -165.72 -165.72
  1 B1    1 A1    2 B1    2 A1    3 B1    3 A1    4 B1    4 A1                 
-165.72 -165.72 -165.72 -165.72 -101.58 -101.58  -62.51  -62.51
  1 A2    1 B2    5 B1    5 A1    6 B1    6 A1    7 B1    7 A1                 
-56.331 -56.331 -56.327 -56.327 -56.326 -56.326 -35.816 -35.816
  8 B1    8 A1    2 A2    2 B2    9 B1    9 A1   10 B1   10 A1                 
-31.310 -31.310 -31.304 -31.304 -31.303 -31.303 -22.960 -22.960
 11 B1   11 A1    3 A2    3 B2   12 B1   12 A1   13 B1   13 A1                 
-22.959 -22.959 -22.959 -22.959 -22.954 -22.954 -22.954 -22.954
  4 A2    4 B2   14 B1   14 A1   15 B1   15 A1    5 A2    5 B2                 
-10.289 -10.288 -10.283 -10.283 -10.274 -10.274  -9.498  -9.498
 16 A1   16 B1   17 B1   17 A1   18 A1   18 B1   19 B1   19 A1                 
 -8.719  -8.719  -7.263  -7.263  -7.253  -7.253  -7.252  -7.252
 20 B1   20 A1   21 B1   21 A1    6 A2    6 B2   22 B1   22 A1                 
 -6.551  -6.551  -6.537  -6.537  -6.536  -6.536  -6.366  -6.366
 23 B1   23 A1    7 A2    7 B2   24 B1   24 A1   25 B1   25 A1                 
 -4.779  -4.779  -4.764  -4.764  -4.763  -4.763  -2.662  -2.662
 26 B1   26 A1    8 A2    8 B2   27 A1   27 B1   28 B1   28 A1                 
 -2.658  -2.658  -2.657  -2.657  -2.646  -2.646  -2.646  -2.646
  9 A2    9 B2   29 B1   29 A1   10 A2   10 B2   30 B1   30 A1                 
 -2.044  -2.044  -2.040  -2.040  -2.039  -2.039  -2.026  -2.026
 31 B1   31 A1   11 A2   11 B2   32 A1   32 B1   33 A1   33 B1                 
 -2.026  -2.026  -0.962  -0.900  -0.893  -0.849  -0.818  -0.784
 12 B2   12 A2   34 A1   34 B1   35 A1   35 B1   36 A1   37 A1                 
 -0.750  -0.691  -0.677  -0.623  -0.610  -0.554  -0.519  -0.474
 36 B1   37 B1   38 A1   39 A1   38 B1   40 A1   41 A1   39 B1                 
 -0.467  -0.452  -0.445  -0.399  -0.394  -0.393  -0.387  -0.362
 13 B2   40 B1   42 A1   43 A1   13 A2   14 B2   41 B1   44 A1                 
 -0.350  -0.348  -0.331  -0.328  -0.311  -0.307  -0.294  -0.292
 14 A2   42 B1   45 A1   15 B2   43 B1   16 B2   15 A2   46 A1                 
 -0.265  -0.263  -0.252
 16 A2   17 B2   44 B1                                                         
 -- Virtual --                   
 -0.109  -0.070  -0.070  -0.050  -0.040  -0.026  -0.003   0.006
 47 A1   17 A2   18 B2   45 B1   48 A1   46 B1   49 A1   50 A1                 
  0.017   0.028   0.030   0.043   0.048   0.054   0.063   0.066
 47 B1   48 B1   51 A1   19 B2   52 A1   18 A2   49 B1   53 A1                 
  0.068   0.071   0.073   0.076   0.088   0.093   0.101   0.102
 50 B1   19 A2   54 A1   20 B2   21 B2   51 B1   55 A1   52 B1                 
  0.105   0.106   0.113   0.124   0.133   0.141   0.152   0.158
 20 A2   56 A1   57 A1   22 B2   21 A2   53 B1   58 A1   59 A1                 
  0.161   0.163   0.164   0.172   0.175   0.184   0.187   0.201
 54 B1   23 B2   22 A2   60 A1   55 B1   56 B1   61 A1   57 B1                 
  0.207   0.212   0.215   0.220   0.225   0.233   0.239   0.242
 62 A1   58 B1   59 B1   23 A2   63 A1   64 A1   24 B2   60 B1                 
  0.254   0.259   0.266   0.281   0.281   0.289   0.297   0.340
 65 A1   61 B1   66 A1   24 A2   67 A1   62 B1   63 B1   64 B1                 
  0.341   0.369   0.373   0.385   0.388   0.399   0.400   0.407
 68 A1   69 A1   25 B2   65 B1   70 A1   26 B2   25 A2   71 A1                 
  0.418   0.425   0.429   0.431   0.434   0.440   0.456   0.464
 66 B1   27 B2   26 A2   72 A1   67 B1   28 B2   73 A1   68 B1                 
  0.467   0.470   0.473   0.495   0.496   0.508   0.510   0.514
 27 A2   74 A1   28 A2   69 B1   75 A1   29 B2   70 B1   76 A1                 
  0.526   0.533   0.536   0.541   0.546   0.548   0.563   0.577
 71 B1   30 B2   77 A1   29 A2   72 B1   31 B2   30 A2   32 B2                 
  0.588   0.604   0.608   0.611   0.641   0.645   0.666   0.671
 73 B1   74 B1   78 A1   31 A2   79 A1   32 A2   33 B2   75 B1                 
  0.687   0.711   0.718   0.735   0.748   0.759   0.761   0.767
 80 A1   76 B1   81 A1   77 B1   82 A1   33 A2   78 B1   83 A1                 
  0.787   0.816   0.823   0.828   0.842   0.845   0.848   0.848
 34 B2   84 A1   79 B1   80 B1   34 A2   35 B2   85 A1   81 B1                 
  0.864   0.886   0.899   0.926   0.930   0.941   0.943   0.963
 86 A1   82 B1   87 A1   88 A1   83 B1   36 B2   89 A1   84 B1                 
  0.981   1.029   1.043   1.046   1.067   1.084   1.114   1.177
 35 A2   85 B1   86 B1   90 A1   87 B1   91 A1   37 B2   92 A1                 
  1.188   1.209   1.217   1.226   1.264   1.264   1.272   1.338
 88 B1   36 A2   38 B2   93 A1   89 B1   37 A2   39 B2   40 B2                 
  1.349   1.362   1.374   1.408   1.414   1.457   1.463   1.467
 90 B1   94 A1   38 A2   91 B1   95 A1   96 A1   97 A1   92 B1                 
  1.523   1.532   1.599   1.613   1.722   1.730   1.747   1.772
 93 B1   98 A1   94 B1   99 A1   41 B2   39 A2  100 A1   95 B1                 
  1.813   1.827   1.841   1.844   1.907   2.003   2.015   2.025
101 A1   96 B1   40 A2   42 B2   41 A2   43 B2   97 B1   42 A2                 
  2.051   2.105   2.118   2.166   2.223   2.230   2.240   2.249
102 A1   98 B1  103 A1   99 B1  104 A1   44 B2  100 B1   43 A2                 
  2.252   2.264   2.280   2.308   2.341   2.423   2.427   2.475
105 A1  106 A1   44 A2  101 B1  102 B1  103 B1  107 A1  104 B1                 
  2.538   2.570   2.593   2.708   2.716   2.825   2.827   2.847
108 A1   45 B2  105 B1   46 B2   45 A2   47 B2   46 A2  106 B1                 
  2.892   2.961   3.039   3.055   3.079   3.171   3.189   3.402
109 A1  107 B1   47 A2  110 A1  111 A1  112 A1  108 B1  113 A1                 
  3.422   3.638   3.821   3.823   3.946   3.965   3.984   3.987
109 B1  110 B1  114 A1  111 B1   48 B2   48 A2   49 B2  115 A1                 
  3.993   3.993   4.026   4.027   4.039   4.067   4.071   4.095
 49 A2   50 B2   50 A2  112 B1  116 A1   51 B2  113 B1  117 A1                 
  4.099   4.169   4.223   4.246   4.267   4.308   4.390   4.407
 51 A2  114 B1  118 A1  119 A1  115 B1  116 B1  120 A1  117 B1                 
  4.432   4.564   4.793   5.997   6.037   6.074   6.105   6.140
121 A1  118 B1  119 B1   52 B2   52 A2  122 A1  123 A1  120 B1                 
  6.195   6.709   6.781   7.545   7.562   7.661   7.678   7.729
121 B1  124 A1  122 B1   53 B2   53 A2  125 A1  123 B1  126 A1                 
  7.745   9.733   9.805  23.175  23.752  23.763  23.909  23.915
124 B1  127 A1  125 B1  128 A1  129 A1  126 B1  127 B1  130 A1                 
 23.989  25.777  25.858  26.140  26.153  26.506  26.777  27.849
128 B1   54 B2   54 A2  131 A1  129 B1  132 A1  130 B1  133 A1                 
 27.953  28.338  28.368  28.397  28.405  28.432  28.445  28.524
131 B1   55 B2   55 A2  134 A1  135 A1  132 B1  133 B1   56 B2                 
 28.530  28.541  28.544  28.559  28.565  28.595  28.634  28.689
 56 A2   57 B2  136 A1  134 B1   57 A2  137 A1  135 B1  138 A1                 
 28.757  47.966  48.028 127.880 127.903 127.931 127.946 127.962
136 B1  139 A1  137 B1   58 B2   58 A2  140 A1  141 A1  138 B1                 
127.991 151.647 151.736 215.721 215.804 289.741 289.758 289.858
139 B1  142 A1  140 B1  143 A1  141 B1   59 B2   59 A2  144 A1                 
289.876 289.953 289.9691020.7741020.8521901.8091901.902
142 B1  145 A1  143 B1  146 A1  144 B1  147 A1  145 B1                         
 --------------------------------------------------------------

          Ground-State Mulliken Net Atomic Charges

     Atom                 Charge (a.u.)
  ----------------------------------------
      1 C                    -0.018664
      2 C                    -0.018664
      3 C                    -0.436349
      4 C                    -0.017043
      5 C                    -0.017043
      6 C                    -0.436349
      7 Cl                    0.585832
      8 Cl                    0.585832
      9 Br                   -0.218178
     10 I                     0.104402
     11 I                     0.104402
     12 Br                   -0.218178
  ----------------------------------------
  Sum of atomic charges =     0.000000

 -----------------------------------------------------------------
                    Cartesian Multipole Moments
 -----------------------------------------------------------------
    Charge (ESU x 10^10)
                -0.0000
    Dipole Moment (Debye)
         X       0.0000      Y       0.0000      Z      -0.7602
       Tot       0.7602
    Quadrupole Moments (Debye-Ang)
        XX    -147.2007     XY      -0.0000     YY    -154.0000
        XZ       0.0000     YZ       0.0000     ZZ    -148.2637
    Octopole Moments (Debye-Ang^2)
       XXX       0.0000    XXY       0.0000    XYY      -0.0000
       YYY      -0.0000    XXZ     -44.0486    XYZ       0.0000
       YYZ     -36.8505    XZZ      -0.0000    YZZ       0.0000
       ZZZ    -132.3032
    Hexadecapole Moments (Debye-Ang^3)
      XXXX   -3996.5367   XXXY      -0.0000   XXYY    -756.7455
      XYYY      -0.0000   YYYY    -195.7095   XXXZ       0.0000
      XXYZ       0.0000   XYYZ      -0.0000   YYYZ       0.0000
      XXZZ   -1341.1566   XYZZ      -0.0000   YYZZ    -764.8568
      XZZZ       0.0000   YZZZ       0.0000   ZZZZ   -4117.0589
 -----------------------------------------------------------------
 Calculating MO derivatives via CPSCF
    1     0    39    0.0166839  
    2     0    39    0.0073533  
    3     0    39    0.0014712  
    4     0    39    0.0002172  
    5    21    18    0.0000255  
    6    37     2    0.0000016  
    7    39     0    0.0000001  Converged
 Time for AOints: 331.8 s (CPU) 83.3 s (wall)
 ------------------------------------------------------------------------------
                     AOints        : Timing summary (seconds)
 ------------------------------------------------------------------------------
     job step          cpu (% of tot)      sys (% of tot)     wall (% of tot)
 ------------------------------------------------------------------------------
  AOints            0.3318E+03 ( 8.5)   0.1300E-04 ( 5.3)   0.8334E+02 ( 8.4)
 ------------------------------------------------------------------------------
   Grand Totals     0.3899E+04          0.2460E-03          0.9943E+03
 ------------------------------------------------------------------------------
 Polarizability Matrix (a.u.)
            1           2           3
    1-246.2188073  -0.0000000  -0.0000000
    2  -0.0000000-108.2294116   0.0000000
    3  -0.0000000   0.0000000-244.5947828
 Calculating analytic Hessian of the SCF energy

 Direct stationary perturbation theory relativistic correction:

 rels  =     229.095752614904
 relv  =    -771.322995267242
 rel2e =     111.785406346749
 E_rel =    -430.441836305589

 Hessian of the SCF Energy
            1           2           3           4           5           6
    1   0.5772010  -0.0000000  -0.0394895  -0.2935869   0.0000000   0.0319620
    2  -0.0000000   0.1072970  -0.0000000   0.0000000  -0.0525362   0.0000000
    3  -0.0394895  -0.0000000   0.5280883  -0.0319623  -0.0000000  -0.0923716
    4  -0.2935869   0.0000000  -0.0319623   0.5772004  -0.0000000   0.0394897
    5   0.0000000  -0.0525362  -0.0000000  -0.0000000   0.1072970  -0.0000000
    6   0.0319620   0.0000000  -0.0923716   0.0394897  -0.0000000   0.5280876
    7  -0.0274821  -0.0000000  -0.0218458  -0.1411109   0.0000000  -0.1153871
    8   0.0000000   0.0028787   0.0000000  -0.0000000  -0.0519298   0.0000000
    9  -0.0780853   0.0000000   0.0301950  -0.0570653  -0.0000000  -0.2391857
   10  -0.0492087  -0.0000000   0.0283852   0.0568999  -0.0000000   0.0277185
   11   0.0000000   0.0025892  -0.0000000  -0.0000000   0.0033628   0.0000000
   12   0.0287293   0.0000000  -0.0166524  -0.0268943   0.0000000  -0.0549892
   13   0.0568992   0.0000000  -0.0277192  -0.0492083  -0.0000000  -0.0283854
   14   0.0000000   0.0033628   0.0000000  -0.0000000   0.0025892  -0.0000000
   15   0.0268945   0.0000000  -0.0549889  -0.0287290  -0.0000000  -0.0166518
   16  -0.1411114   0.0000000   0.1153877  -0.0274823   0.0000000   0.0218468
   17  -0.0000000  -0.0519298   0.0000000   0.0000000   0.0028787   0.0000000
   18   0.0570654  -0.0000000  -0.2391849   0.0780854   0.0000000   0.0301953
   19  -0.0698371  -0.0000000  -0.0538999  -0.0214919   0.0000000  -0.0330263
   20   0.0000000  -0.0234810  -0.0000000  -0.0000000   0.0035672   0.0000000
   21  -0.0547995   0.0000000  -0.1335644  -0.0130275   0.0000000  -0.0186542
   22  -0.0214917  -0.0000000   0.0330263  -0.0698371   0.0000000   0.0538999
   23  -0.0000000   0.0035672   0.0000000   0.0000000  -0.0234810  -0.0000000
   24   0.0130275  -0.0000000  -0.0186543   0.0547995   0.0000000  -0.1335644
   25   0.0035412  -0.0000000  -0.0027014  -0.0349138   0.0000000  -0.0023496
   26  -0.0000000   0.0031932   0.0000000   0.0000000   0.0031327  -0.0000000
   27   0.0002848   0.0000000  -0.0025162  -0.0182142   0.0000000  -0.0003748
   28  -0.0004612  -0.0000000  -0.0000207   0.0004513  -0.0000000   0.0015097
   29  -0.0000000  -0.0006684   0.0000000  -0.0000000   0.0025945  -0.0000000
   30  -0.0000880  -0.0000000  -0.0003649   0.0037156  -0.0000000   0.0003896
   31   0.0004512  -0.0000000  -0.0015097  -0.0004612   0.0000000   0.0000207
   32  -0.0000000   0.0025945  -0.0000000  -0.0000000  -0.0006684   0.0000000
   33  -0.0037156  -0.0000000   0.0003896   0.0000880   0.0000000  -0.0003649
   34  -0.0349139   0.0000000   0.0023496   0.0035411   0.0000000   0.0027015
   35   0.0000000   0.0031327  -0.0000000  -0.0000000   0.0031932   0.0000000
   36   0.0182142   0.0000000  -0.0003748  -0.0002848   0.0000000  -0.0025161
            7           8           9          10          11          12
    1  -0.0274821   0.0000000  -0.0780853  -0.0492087   0.0000000   0.0287293
    2  -0.0000000   0.0028787   0.0000000  -0.0000000   0.0025892   0.0000000
    3  -0.0218458   0.0000000   0.0301950   0.0283852  -0.0000000  -0.0166524
    4  -0.1411109  -0.0000000  -0.0570653   0.0568999  -0.0000000  -0.0268943
    5   0.0000000  -0.0519298  -0.0000000  -0.0000000   0.0033628   0.0000000
    6  -0.1153871   0.0000000  -0.2391857   0.0277185   0.0000000  -0.0549892
    7   0.4745406   0.0000000   0.0029684  -0.1341624  -0.0000000   0.1044899
    8   0.0000000   0.1005816  -0.0000000   0.0000000  -0.0479699  -0.0000000
    9   0.0029684  -0.0000000   0.5755409   0.0580740   0.0000000  -0.2349830
   10  -0.1341624   0.0000000   0.0580740   0.5155729   0.0000000  -0.0609786
   11  -0.0000000  -0.0479699   0.0000000   0.0000000   0.1040739  -0.0000000
   12   0.1044899  -0.0000000  -0.2349830  -0.0609786  -0.0000000   0.4446532
   13  -0.0276427  -0.0000000   0.0743085  -0.2769256  -0.0000000  -0.0197806
   14  -0.0000000   0.0025587   0.0000000  -0.0000000  -0.0452697   0.0000000
   15   0.0209139  -0.0000000   0.0281719   0.0197809  -0.0000000  -0.0882306
   16  -0.0004261  -0.0000000   0.0003554  -0.0276424   0.0000000  -0.0209145
   17  -0.0000000   0.0028435   0.0000000  -0.0000000   0.0025587   0.0000000
   18  -0.0003562   0.0000000  -0.0664098  -0.0743082   0.0000000   0.0281727
   19  -0.0023579  -0.0000000   0.0038368   0.0000436  -0.0000000  -0.0005782
   20   0.0000000   0.0038514   0.0000000   0.0000000  -0.0010528  -0.0000000
   21   0.0006853   0.0000000   0.0027845  -0.0002887   0.0000000  -0.0007259
   22   0.0021437   0.0000000  -0.0007472  -0.0005258   0.0000000  -0.0015976
   23  -0.0000000   0.0031471  -0.0000000  -0.0000000   0.0037218   0.0000000
   24   0.0182087  -0.0000000  -0.0391417  -0.0042464  -0.0000000   0.0001172
   25  -0.1416093   0.0000000   0.0009609  -0.0304504  -0.0000000   0.0051351
   26   0.0000000  -0.0195826  -0.0000000  -0.0000000   0.0015084   0.0000000
   27   0.0032357   0.0000000  -0.0306941   0.0190010  -0.0000000  -0.0009210
   28   0.0004304  -0.0000000  -0.0022821  -0.0401308  -0.0000000  -0.0253892
   29  -0.0000000   0.0016533  -0.0000000   0.0000000  -0.0276091  -0.0000000
   30  -0.0128357  -0.0000000  -0.0285580  -0.0238713  -0.0000000  -0.0629731
   31  -0.0017546   0.0000000  -0.0019261  -0.0155696   0.0000000   0.0200934
   32   0.0000000   0.0028288  -0.0000000  -0.0000000   0.0006793   0.0000000
   33  -0.0000707   0.0000000   0.0023951   0.0108850   0.0000000  -0.0113146
   34  -0.0005688  -0.0000000  -0.0003984   0.0020993  -0.0000000  -0.0023147
   35   0.0000000  -0.0008607  -0.0000000  -0.0000000   0.0034074   0.0000000
   36  -0.0000068  -0.0000000  -0.0001153  -0.0001522   0.0000000  -0.0021529
           13          14          15          16          17          18
    1   0.0568992   0.0000000   0.0268945  -0.1411114  -0.0000000   0.0570654
    2   0.0000000   0.0033628   0.0000000   0.0000000  -0.0519298  -0.0000000
    3  -0.0277192   0.0000000  -0.0549889   0.1153877   0.0000000  -0.2391849
    4  -0.0492083  -0.0000000  -0.0287290  -0.0274823   0.0000000   0.0780854
    5  -0.0000000   0.0025892  -0.0000000   0.0000000   0.0028787   0.0000000
    6  -0.0283854  -0.0000000  -0.0166518   0.0218468   0.0000000   0.0301953
    7  -0.0276427  -0.0000000   0.0209139  -0.0004261  -0.0000000  -0.0003562
    8  -0.0000000   0.0025587  -0.0000000  -0.0000000   0.0028435   0.0000000
    9   0.0743085   0.0000000   0.0281719   0.0003554   0.0000000  -0.0664098
   10  -0.2769256  -0.0000000   0.0197809  -0.0276424  -0.0000000  -0.0743082
   11  -0.0000000  -0.0452697  -0.0000000   0.0000000   0.0025587   0.0000000
   12  -0.0197806   0.0000000  -0.0882306  -0.0209145   0.0000000   0.0281727
   13   0.5155737   0.0000000   0.0609785  -0.1341625   0.0000000  -0.0580737
   14   0.0000000   0.1040739  -0.0000000  -0.0000000  -0.0479699  -0.0000000
   15   0.0609785  -0.0000000   0.4446527  -0.1044899   0.0000000  -0.2349833
   16  -0.1341625  -0.0000000  -0.1044899   0.4745411  -0.0000000  -0.0029691
   17   0.0000000  -0.0479699   0.0000000  -0.0000000   0.1005816  -0.0000000
   18  -0.0580737  -0.0000000  -0.2349833  -0.0029691  -0.0000000   0.5755394
   19  -0.0005258   0.0000000   0.0015976   0.0021438   0.0000000   0.0007472
   20  -0.0000000   0.0037218   0.0000000  -0.0000000   0.0031471   0.0000000
   21   0.0042465  -0.0000000   0.0001172  -0.0182088  -0.0000000  -0.0391418
   22   0.0000436  -0.0000000   0.0005782  -0.0023579   0.0000000  -0.0038368
   23   0.0000000  -0.0010528  -0.0000000  -0.0000000   0.0038514  -0.0000000
   24   0.0002889   0.0000000  -0.0007259  -0.0006854   0.0000000   0.0027845
   25   0.0020993   0.0000000   0.0023147  -0.0005688  -0.0000000   0.0003983
   26  -0.0000000   0.0034074   0.0000000  -0.0000000  -0.0008607  -0.0000000
   27   0.0001522  -0.0000000  -0.0021529   0.0000068  -0.0000000  -0.0001153
   28  -0.0155696   0.0000000  -0.0200934  -0.0017546   0.0000000   0.0019260
   29  -0.0000000   0.0006793   0.0000000  -0.0000000   0.0028288  -0.0000000
   30  -0.0108849   0.0000000  -0.0113146   0.0000707  -0.0000000   0.0023951
   31  -0.0401308   0.0000000   0.0253891   0.0004304  -0.0000000   0.0022821
   32   0.0000000  -0.0276091  -0.0000000   0.0000000   0.0016533   0.0000000
   33   0.0238713  -0.0000000  -0.0629730   0.0128357  -0.0000000  -0.0285580
   34  -0.0304505  -0.0000000  -0.0051351  -0.1416094  -0.0000000  -0.0009609
   35   0.0000000   0.0015084   0.0000000   0.0000000  -0.0195826  -0.0000000
   36  -0.0190010   0.0000000  -0.0009210  -0.0032357  -0.0000000  -0.0306941
           19          20          21          22          23          24
    1  -0.0698371   0.0000000  -0.0547995  -0.0214917  -0.0000000   0.0130275
    2  -0.0000000  -0.0234810   0.0000000  -0.0000000   0.0035672  -0.0000000
    3  -0.0538999  -0.0000000  -0.1335644   0.0330263   0.0000000  -0.0186543
    4  -0.0214919  -0.0000000  -0.0130275  -0.0698371   0.0000000   0.0547995
    5   0.0000000   0.0035672   0.0000000   0.0000000  -0.0234810   0.0000000
    6  -0.0330263   0.0000000  -0.0186542   0.0538999  -0.0000000  -0.1335644
    7  -0.0023579   0.0000000   0.0006853   0.0021437  -0.0000000   0.0182087
    8  -0.0000000   0.0038514   0.0000000   0.0000000   0.0031471  -0.0000000
    9   0.0038368   0.0000000   0.0027845  -0.0007472  -0.0000000  -0.0391417
   10   0.0000436   0.0000000  -0.0002887  -0.0005258  -0.0000000  -0.0042464
   11  -0.0000000  -0.0010528   0.0000000   0.0000000   0.0037218  -0.0000000
   12  -0.0005782  -0.0000000  -0.0007259  -0.0015976   0.0000000   0.0001172
   13  -0.0005258  -0.0000000   0.0042465   0.0000436   0.0000000   0.0002889
   14   0.0000000   0.0037218  -0.0000000  -0.0000000  -0.0010528   0.0000000
   15   0.0015976   0.0000000   0.0001172   0.0005782  -0.0000000  -0.0007259
   16   0.0021438  -0.0000000  -0.0182088  -0.0023579  -0.0000000  -0.0006854
   17   0.0000000   0.0031471  -0.0000000   0.0000000   0.0038514   0.0000000
   18   0.0007472   0.0000000  -0.0391418  -0.0038368  -0.0000000   0.0027845
   19   0.1055810  -0.0000000   0.0757080  -0.0104371   0.0000000  -0.0043721
   20  -0.0000000   0.0107729   0.0000000   0.0000000  -0.0004751  -0.0000000
   21   0.0757080   0.0000000   0.1951674   0.0043721  -0.0000000   0.0030486
   22  -0.0104371   0.0000000   0.0043721   0.1055810  -0.0000000  -0.0757080
   23   0.0000000  -0.0004751  -0.0000000  -0.0000000   0.0107729   0.0000000
   24  -0.0043721  -0.0000000   0.0030486  -0.0757080   0.0000000   0.1951674
   25  -0.0010614  -0.0000000  -0.0004534  -0.0020811  -0.0000000  -0.0025838
   26   0.0000000   0.0001081  -0.0000000  -0.0000000  -0.0002278   0.0000000
   27  -0.0011076  -0.0000000  -0.0001534  -0.0110938   0.0000000  -0.0072352
   28  -0.0001764  -0.0000000  -0.0004119   0.0002002   0.0000000   0.0004058
   29   0.0000000  -0.0000876  -0.0000000   0.0000000   0.0001557   0.0000000
   30  -0.0003661   0.0000000  -0.0006623  -0.0003668  -0.0000000  -0.0009805
   31   0.0002002   0.0000000  -0.0004058  -0.0001764  -0.0000000   0.0004119
   32  -0.0000000   0.0001557   0.0000000   0.0000000  -0.0000876  -0.0000000
   33   0.0003668  -0.0000000  -0.0009805   0.0003661  -0.0000000  -0.0006623
   34  -0.0020811  -0.0000000   0.0025838  -0.0010614   0.0000000   0.0004534
   35  -0.0000000  -0.0002278   0.0000000  -0.0000000   0.0001081  -0.0000000
   36   0.0110938  -0.0000000  -0.0072352   0.0011076   0.0000000  -0.0001534
           25          26          27          28          29          30
    1   0.0035412  -0.0000000   0.0002848  -0.0004612  -0.0000000  -0.0000880
    2  -0.0000000   0.0031932   0.0000000  -0.0000000  -0.0006684  -0.0000000
    3  -0.0027014   0.0000000  -0.0025162  -0.0000207   0.0000000  -0.0003649
    4  -0.0349138   0.0000000  -0.0182142   0.0004513  -0.0000000   0.0037156
    5   0.0000000   0.0031327   0.0000000  -0.0000000   0.0025945  -0.0000000
    6  -0.0023496  -0.0000000  -0.0003748   0.0015097  -0.0000000   0.0003896
    7  -0.1416093   0.0000000   0.0032357   0.0004304  -0.0000000  -0.0128357
    8   0.0000000  -0.0195826   0.0000000  -0.0000000   0.0016533  -0.0000000
    9   0.0009609  -0.0000000  -0.0306941  -0.0022821  -0.0000000  -0.0285580
   10  -0.0304504  -0.0000000   0.0190010  -0.0401308   0.0000000  -0.0238713
   11  -0.0000000   0.0015084  -0.0000000  -0.0000000  -0.0276091  -0.0000000
   12   0.0051351   0.0000000  -0.0009210  -0.0253892  -0.0000000  -0.0629731
   13   0.0020993  -0.0000000   0.0001522  -0.0155696  -0.0000000  -0.0108849
   14   0.0000000   0.0034074  -0.0000000   0.0000000   0.0006793   0.0000000
   15   0.0023147   0.0000000  -0.0021529  -0.0200934   0.0000000  -0.0113146
   16  -0.0005688  -0.0000000   0.0000068  -0.0017546  -0.0000000   0.0000707
   17  -0.0000000  -0.0008607  -0.0000000   0.0000000   0.0028288  -0.0000000
   18   0.0003983  -0.0000000  -0.0001153   0.0019260  -0.0000000   0.0023951
   19  -0.0010614   0.0000000  -0.0011076  -0.0001764   0.0000000  -0.0003661
   20  -0.0000000   0.0001081  -0.0000000  -0.0000000  -0.0000876   0.0000000
   21  -0.0004534  -0.0000000  -0.0001534  -0.0004119  -0.0000000  -0.0006623
   22  -0.0020811  -0.0000000  -0.0110938   0.0002002   0.0000000  -0.0003668
   23  -0.0000000  -0.0002278   0.0000000   0.0000000   0.0001557  -0.0000000
   24  -0.0025838   0.0000000  -0.0072352   0.0004058   0.0000000  -0.0009805
   25   0.2076689   0.0000000  -0.0025691  -0.0010835  -0.0000000   0.0020062
   26   0.0000000   0.0088123   0.0000000   0.0000000   0.0004503  -0.0000000
   27  -0.0025691   0.0000000   0.0556141   0.0094926  -0.0000000  -0.0115026
   28  -0.0010835   0.0000000   0.0094926   0.0727046   0.0000000   0.0390687
   29  -0.0000000   0.0004503  -0.0000000   0.0000000   0.0190608  -0.0000000
   30   0.0020062  -0.0000000  -0.0115026   0.0390687  -0.0000000   0.1124131
   31  -0.0004472   0.0000000   0.0007678  -0.0141633   0.0000000   0.0034377
   32  -0.0000000   0.0001475   0.0000000  -0.0000000   0.0007951  -0.0000000
   33  -0.0001140  -0.0000000  -0.0000392  -0.0034377  -0.0000000   0.0011975
   34  -0.0010938   0.0000000   0.0000438  -0.0004472  -0.0000000   0.0001140
   35  -0.0000000  -0.0000889  -0.0000000  -0.0000000   0.0001475  -0.0000000
   36  -0.0000438   0.0000000   0.0000906  -0.0007678   0.0000000  -0.0000392
           31          32          33          34          35          36
    1   0.0004512  -0.0000000  -0.0037156  -0.0349139   0.0000000   0.0182142
    2  -0.0000000   0.0025945  -0.0000000   0.0000000   0.0031327   0.0000000
    3  -0.0015097  -0.0000000   0.0003896   0.0023496  -0.0000000  -0.0003748
    4  -0.0004612  -0.0000000   0.0000880   0.0035411  -0.0000000  -0.0002848
    5   0.0000000  -0.0006684   0.0000000   0.0000000   0.0031932   0.0000000
    6   0.0000207   0.0000000  -0.0003649   0.0027015   0.0000000  -0.0025161
    7  -0.0017546   0.0000000  -0.0000707  -0.0005688   0.0000000  -0.0000068
    8   0.0000000   0.0028288   0.0000000  -0.0000000  -0.0008607  -0.0000000
    9  -0.0019261  -0.0000000   0.0023951  -0.0003984  -0.0000000  -0.0001153
   10  -0.0155696  -0.0000000   0.0108850   0.0020993  -0.0000000  -0.0001522
   11   0.0000000   0.0006793   0.0000000  -0.0000000   0.0034074   0.0000000
   12   0.0200934   0.0000000  -0.0113146  -0.0023147   0.0000000  -0.0021529
   13  -0.0401308   0.0000000   0.0238713  -0.0304505   0.0000000  -0.0190010
   14   0.0000000  -0.0276091  -0.0000000  -0.0000000   0.0015084   0.0000000
   15   0.0253891  -0.0000000  -0.0629730  -0.0051351   0.0000000  -0.0009210
   16   0.0004304   0.0000000   0.0128357  -0.1416094   0.0000000  -0.0032357
   17  -0.0000000   0.0016533  -0.0000000  -0.0000000  -0.0195826  -0.0000000
   18   0.0022821   0.0000000  -0.0285580  -0.0009609  -0.0000000  -0.0306941
   19   0.0002002  -0.0000000   0.0003668  -0.0020811  -0.0000000   0.0110938
   20   0.0000000   0.0001557  -0.0000000  -0.0000000  -0.0002278  -0.0000000
   21  -0.0004058   0.0000000  -0.0009805   0.0025838   0.0000000  -0.0072352
   22  -0.0001764   0.0000000   0.0003661  -0.0010614  -0.0000000   0.0011076
   23  -0.0000000  -0.0000876  -0.0000000   0.0000000   0.0001081   0.0000000
   24   0.0004119  -0.0000000  -0.0006623   0.0004534  -0.0000000  -0.0001534
   25  -0.0004472  -0.0000000  -0.0001140  -0.0010938  -0.0000000  -0.0000438
   26   0.0000000   0.0001475  -0.0000000   0.0000000  -0.0000889   0.0000000
   27   0.0007678   0.0000000  -0.0000392   0.0000438  -0.0000000   0.0000906
   28  -0.0141633  -0.0000000  -0.0034377  -0.0004472  -0.0000000  -0.0007678
   29   0.0000000   0.0007951  -0.0000000  -0.0000000   0.0001475   0.0000000
   30   0.0034377  -0.0000000   0.0011975   0.0001140  -0.0000000  -0.0000392
   31   0.0727046  -0.0000000  -0.0390687  -0.0010835  -0.0000000  -0.0094926
   32  -0.0000000   0.0190608   0.0000000  -0.0000000   0.0004503  -0.0000000
   33  -0.0390687   0.0000000   0.1124131  -0.0020062   0.0000000  -0.0115026
   34  -0.0010835  -0.0000000  -0.0020062   0.2076689  -0.0000000   0.0025691
   35  -0.0000000   0.0004503   0.0000000  -0.0000000   0.0088123  -0.0000000
   36  -0.0094926  -0.0000000  -0.0115026   0.0025691  -0.0000000   0.0556141
 **********************************************************************
 **                                                                  **
 **                       VIBRATIONAL ANALYSIS                       **
 **                       --------------------                       **
 **                                                                  **
 **        VIBRATIONAL FREQUENCIES (CM**-1) AND NORMAL MODES         **
 **     FORCE CONSTANTS (mDYN/ANGSTROM) AND REDUCED MASSES (AMU)     **
 **                  INFRARED INTENSITIES (KM/MOL)                   **
 **                                                                  **
 **********************************************************************


 Mode:                 1                      2                      3
 Frequency:        39.63                  48.02                  68.42
 Force Cnst:      0.0491                 0.1123                 0.1071
 Red. Mass:      53.0380                82.6810                38.8366
 IR Active:          YES                    NO                     NO 
 IR Intens:        0.003                  0.000                  0.000
 Raman Active:       YES                    YES                    YES
               X      Y      Z        X      Y      Z        X      Y      Z
 C         -0.000 -0.218 -0.000   -0.000 -0.106 -0.000   -0.000 -0.125 -0.000
 C          0.000 -0.218 -0.000   -0.000  0.106  0.000   -0.000  0.125  0.000
 C         -0.000  0.002 -0.000   -0.000  0.082  0.000   -0.000  0.038  0.000
 C          0.000 -0.047 -0.000    0.000 -0.070  0.000   -0.000  0.002  0.000
 C          0.000 -0.047  0.000    0.000  0.070  0.000    0.000 -0.002  0.000
 C          0.000  0.002  0.000    0.000 -0.082 -0.000    0.000 -0.038 -0.000
 Cl        -0.000 -0.484 -0.000   -0.000 -0.398 -0.000   -0.000 -0.660 -0.000
 Cl         0.000 -0.484 -0.000    0.000  0.398  0.000    0.000  0.660  0.000
 Br        -0.000  0.449  0.000   -0.000  0.320 -0.000   -0.000 -0.206  0.000
 I         -0.000 -0.121  0.000    0.000 -0.465  0.000    0.000  0.071  0.000
 I         -0.000 -0.121  0.000   -0.000  0.465  0.000    0.000 -0.071  0.000
 Br         0.000  0.449  0.000    0.000 -0.320 -0.000    0.000  0.206 -0.000
 TransDip  -0.000  0.002 -0.000   -0.000 -0.000  0.000   -0.000 -0.000  0.000

 Mode:                 4                      5                      6
 Frequency:       118.42                 131.20                 145.07
 Force Cnst:      0.8512                 0.7716                 1.0405
 Red. Mass:     103.0263                76.0767                83.9174
 IR Active:          YES                    YES                    YES
 IR Intens:        0.245                  0.468                  0.048
 Raman Active:       YES                    YES                    YES
               X      Y      Z        X      Y      Z        X      Y      Z
 C          0.008 -0.000  0.153    0.072  0.000  0.026   -0.021  0.000 -0.080
 C         -0.008  0.000  0.153    0.072 -0.000 -0.026    0.021 -0.000 -0.080
 C         -0.020  0.000  0.150    0.182 -0.000 -0.057    0.004 -0.000 -0.070
 C          0.019  0.000  0.192    0.236 -0.000  0.009   -0.024 -0.000 -0.129
 C         -0.019  0.000  0.192    0.236  0.000 -0.009    0.024 -0.000 -0.129
 C          0.020 -0.000  0.150    0.182  0.000  0.057   -0.004  0.000 -0.070
 Cl         0.020  0.000  0.156   -0.112 -0.000  0.141   -0.143 -0.000 -0.011
 Cl        -0.020 -0.000  0.156   -0.112  0.000 -0.141    0.143  0.000 -0.011
 Br        -0.015 -0.000 -0.015    0.208 -0.000 -0.435    0.024 -0.000  0.582
 I          0.620  0.000 -0.081   -0.145 -0.000  0.341   -0.025 -0.000 -0.332
 I         -0.620 -0.000 -0.081   -0.145  0.000 -0.341    0.025  0.000 -0.332
 Br         0.015  0.000 -0.015    0.208 -0.000  0.435   -0.024 -0.000  0.582
 TransDip  -0.000 -0.000 -0.016   -0.022  0.000  0.000    0.000  0.000  0.007

 Mode:                 7                      8                      9
 Frequency:       162.86                 183.06                 193.53
 Force Cnst:      1.2467                 0.2718                 0.9319
 Red. Mass:      79.7814                13.7676                42.2317
 IR Active:          YES                    YES                    YES
 IR Intens:        0.030                  0.370                  0.192
 Raman Active:       YES                    YES                    YES
               X      Y      Z        X      Y      Z        X      Y      Z
 C          0.208 -0.000  0.028    0.000  0.401  0.000   -0.039  0.000 -0.087
 C          0.208 -0.000 -0.028    0.000  0.401 -0.000   -0.039  0.000  0.087
 C          0.161 -0.000 -0.039    0.000  0.417 -0.000   -0.136  0.000  0.097
 C          0.026 -0.000 -0.083    0.000  0.372 -0.000   -0.116  0.000  0.068
 C          0.026  0.000  0.083    0.000  0.372  0.000   -0.116  0.000 -0.068
 C          0.161  0.000  0.039    0.000  0.417  0.000   -0.136 -0.000 -0.097
 Cl         0.318 -0.000 -0.019   -0.000 -0.152  0.000    0.450 -0.000 -0.369
 Cl         0.318  0.000  0.019   -0.000 -0.152 -0.000    0.450 -0.000  0.369
 Br         0.246  0.000 -0.217    0.000 -0.054  0.000   -0.237 -0.000 -0.214
 I         -0.278 -0.000 -0.367   -0.000 -0.037 -0.000    0.051 -0.000  0.042
 I         -0.278  0.000  0.367   -0.000 -0.037  0.000    0.051 -0.000 -0.042
 Br         0.246 -0.000  0.217    0.000 -0.054 -0.000   -0.237 -0.000  0.214
 TransDip  -0.006 -0.000 -0.000   -0.000 -0.019 -0.000    0.014 -0.000  0.000

 Mode:                10                     11                     12
 Frequency:       215.24                 230.88                 253.64
 Force Cnst:      1.5818                 1.1327                 1.1477
 Red. Mass:      57.9511                36.0640                30.2790
 IR Active:          YES                    YES                    YES
 IR Intens:        0.021                  0.138                  0.242
 Raman Active:       YES                    YES                    YES
               X      Y      Z        X      Y      Z        X      Y      Z
 C         -0.035  0.000  0.226    0.010  0.000  0.189   -0.039 -0.000 -0.315
 C          0.035 -0.000  0.226   -0.010  0.000  0.189    0.039 -0.000 -0.315
 C          0.252 -0.000  0.102   -0.041 -0.000  0.163    0.000  0.000 -0.212
 C          0.041 -0.000  0.000   -0.010 -0.000  0.127    0.011  0.000 -0.166
 C         -0.041 -0.000  0.000    0.010 -0.000  0.127   -0.011  0.000 -0.166
 C         -0.252  0.000  0.102    0.041  0.000  0.163   -0.000  0.000 -0.212
 Cl         0.072 -0.000  0.205   -0.382  0.000  0.485   -0.523  0.000 -0.172
 Cl        -0.072  0.000  0.205    0.382 -0.000  0.485    0.523  0.000 -0.172
 Br         0.564  0.000 -0.057   -0.101  0.000 -0.121    0.102 -0.000  0.018
 I         -0.021  0.000 -0.052   -0.059  0.000 -0.104    0.049 -0.000  0.102
 I          0.021  0.000 -0.052    0.059 -0.000 -0.104   -0.049 -0.000  0.102
 Br        -0.564  0.000 -0.057    0.101  0.000 -0.121   -0.102 -0.000  0.018
 TransDip  -0.000  0.000 -0.005    0.000  0.000 -0.012    0.000 -0.000  0.016

 Mode:                13                     14                     15
 Frequency:       326.59                 329.07                 343.12
 Force Cnst:      0.7729                 1.9953                 0.8531
 Red. Mass:      12.2987                31.2725                12.2982
 IR Active:          NO                     YES                    YES
 IR Intens:        0.000                  0.019                  0.501
 Raman Active:       YES                    YES                    YES
               X      Y      Z        X      Y      Z        X      Y      Z
 C         -0.000 -0.273 -0.000    0.273 -0.000  0.192    0.000 -0.465  0.000
 C         -0.000  0.273  0.000    0.273  0.000 -0.192    0.000 -0.465 -0.000
 C         -0.000  0.583  0.000    0.067  0.000 -0.107    0.000  0.018  0.000
 C         -0.000  0.287  0.000    0.055  0.000 -0.073   -0.000  0.528  0.000
 C         -0.000 -0.287 -0.000    0.055 -0.000  0.073    0.000  0.528  0.000
 C         -0.000 -0.583 -0.000    0.067 -0.000  0.107    0.000  0.018  0.000
 Cl        -0.000  0.048 -0.000    0.264  0.000  0.516    0.000  0.063  0.000
 Cl        -0.000 -0.048  0.000    0.264 -0.000 -0.516    0.000  0.063 -0.000
 Br         0.000 -0.033  0.000   -0.169 -0.000 -0.001   -0.000 -0.005 -0.000
 I          0.000 -0.014 -0.000   -0.005 -0.000  0.011   -0.000 -0.022 -0.000
 I          0.000  0.014  0.000   -0.005  0.000 -0.011    0.000 -0.022 -0.000
 Br         0.000  0.033 -0.000   -0.169  0.000  0.001   -0.000 -0.005 -0.000
 TransDip   0.000 -0.000  0.000   -0.004  0.000 -0.000   -0.000 -0.023 -0.000

 Mode:                16                     17                     18
 Frequency:       550.04                 573.16                 582.07
 Force Cnst:      2.4172                 2.9284                 2.4070
 Red. Mass:      13.5603                15.1299                12.0578
 IR Active:          YES                    YES                    YES
 IR Intens:       13.332                 33.442                  0.269
 Raman Active:       YES                    YES                    YES
               X      Y      Z        X      Y      Z        X      Y      Z
 C          0.008 -0.000  0.055   -0.033 -0.000  0.215   -0.000 -0.302  0.000
 C          0.008 -0.000 -0.055    0.033  0.000  0.215   -0.000 -0.302 -0.000
 C          0.260  0.000 -0.222   -0.071  0.000  0.380   -0.000  0.568 -0.000
 C          0.595 -0.000 -0.088    0.004 -0.000  0.491   -0.000 -0.292 -0.000
 C          0.595  0.000  0.088   -0.004  0.000  0.491   -0.000 -0.292 -0.000
 C          0.260  0.000  0.222    0.071  0.000  0.380   -0.000  0.568  0.000
 Cl        -0.036  0.000 -0.101   -0.097  0.000 -0.227    0.000  0.023  0.000
 Cl        -0.036  0.000  0.101    0.097 -0.000 -0.227    0.000  0.023  0.000
 Br        -0.079 -0.000  0.021    0.016 -0.000 -0.015    0.000 -0.014  0.000
 I         -0.023  0.000 -0.011   -0.016  0.000 -0.031    0.000  0.005  0.000
 I         -0.023 -0.000  0.011    0.016 -0.000 -0.031   -0.000  0.005 -0.000
 Br        -0.079 -0.000 -0.021   -0.016 -0.000 -0.015    0.000 -0.014 -0.000
 TransDip   0.117  0.000  0.000   -0.000  0.000  0.185   -0.000  0.017 -0.000

 Mode:                19                     20                     21
 Frequency:       583.23                 587.35                 676.14
 Force Cnst:      2.4200                 2.6441                 3.2379
 Red. Mass:      12.0752                13.0087                12.0213
 IR Active:          NO                     YES                    NO 
 IR Intens:        0.000                 16.071                  0.000
 Raman Active:       YES                    YES                    YES
               X      Y      Z        X      Y      Z        X      Y      Z
 C          0.000 -0.447 -0.000    0.459 -0.000 -0.212    0.000  0.470  0.000
 C         -0.000  0.447 -0.000    0.459 -0.000  0.212    0.000 -0.470  0.000
 C         -0.000  0.053 -0.000    0.223  0.000  0.362    0.000  0.396  0.000
 C         -0.000 -0.545 -0.000    0.010 -0.000  0.223   -0.000 -0.350  0.000
 C         -0.000  0.545 -0.000    0.010 -0.000 -0.223   -0.000  0.350 -0.000
 C         -0.000 -0.053 -0.000    0.223  0.000 -0.362   -0.000 -0.396 -0.000
 Cl         0.000  0.034  0.000   -0.105  0.000 -0.016   -0.000 -0.018 -0.000
 Cl        -0.000 -0.034  0.000   -0.105  0.000  0.016   -0.000  0.018 -0.000
 Br         0.000 -0.001  0.000   -0.055 -0.000 -0.017   -0.000 -0.006 -0.000
 I          0.000  0.010  0.000   -0.002  0.000 -0.016    0.000  0.003 -0.000
 I         -0.000 -0.010  0.000   -0.002  0.000  0.016    0.000 -0.003  0.000
 Br         0.000  0.001  0.000   -0.055 -0.000  0.017    0.000  0.006  0.000
 TransDip  -0.000 -0.000 -0.000    0.128  0.000  0.000    0.000 -0.000  0.000

 Mode:                22                     23                     24
 Frequency:       796.77                 812.16                1036.22
 Force Cnst:      4.7596                 4.9142                 7.7058
 Red. Mass:      12.7250                12.6449                12.1805
 IR Active:          YES                    YES                    YES
 IR Intens:        1.960                  2.669                  0.393
 Raman Active:       YES                    YES                    YES
               X      Y      Z        X      Y      Z        X      Y      Z
 C          0.356 -0.000  0.223   -0.069 -0.000  0.371    0.260 -0.000  0.399
 C          0.356  0.000 -0.223    0.069  0.000  0.371    0.260 -0.000 -0.399
 C          0.127  0.000 -0.214    0.517  0.000  0.082   -0.397  0.000 -0.056
 C         -0.288  0.000 -0.405    0.031 -0.000 -0.270    0.139 -0.000  0.299
 C         -0.288 -0.000  0.405   -0.031  0.000 -0.270    0.139  0.000 -0.299
 C          0.127 -0.000  0.214   -0.517  0.000  0.082   -0.397  0.000  0.056
 Cl        -0.060  0.000 -0.103   -0.048  0.000 -0.074   -0.028  0.000 -0.049
 Cl        -0.060 -0.000  0.103    0.048  0.000 -0.074   -0.028  0.000  0.049
 Br        -0.013 -0.000 -0.003   -0.045 -0.000 -0.001    0.015  0.000 -0.001
 I          0.006 -0.000  0.013    0.004 -0.000  0.004   -0.002 -0.000 -0.003
 I          0.006  0.000 -0.013   -0.004 -0.000  0.004   -0.002 -0.000  0.003
 Br        -0.013  0.000  0.003    0.045  0.000 -0.001    0.015 -0.000  0.001
 TransDip   0.045  0.000 -0.000    0.000  0.000  0.052    0.020 -0.000  0.000

 Mode:                25                     26                     27
 Frequency:      1135.36                1227.36                1299.81
 Force Cnst:      9.2380                10.6508                11.9753
 Red. Mass:      12.1636                12.0002                12.0304
 IR Active:          YES                    YES                    YES
 IR Intens:        4.012                  0.089                155.543
 Raman Active:       YES                    YES                    YES
               X      Y      Z        X      Y      Z        X      Y      Z
 C          0.129 -0.000  0.312    0.329 -0.000 -0.192   -0.176 -0.000  0.328
 C         -0.129 -0.000  0.312   -0.329  0.000 -0.192   -0.176  0.000 -0.328
 C         -0.406 -0.000  0.122   -0.014  0.000  0.401    0.428  0.000 -0.075
 C         -0.284 -0.000 -0.350    0.388  0.000 -0.209   -0.207 -0.000  0.360
 C          0.284  0.000 -0.350   -0.388  0.000 -0.209   -0.206  0.000 -0.360
 C          0.406  0.000  0.122    0.014 -0.000  0.401    0.428 -0.000  0.075
 Cl        -0.022  0.000 -0.043    0.001  0.000 -0.001    0.003  0.000 -0.018
 Cl         0.022  0.000 -0.043   -0.001 -0.000 -0.001    0.003 -0.000  0.018
 Br         0.019  0.000 -0.002    0.000 -0.000  0.000   -0.010 -0.000  0.001
 I          0.004 -0.000  0.005   -0.000 -0.000 -0.000    0.001 -0.000 -0.002
 I         -0.004 -0.000  0.005    0.000  0.000 -0.000    0.001  0.000  0.002
 Br        -0.019 -0.000 -0.002   -0.000  0.000  0.000   -0.010  0.000 -0.001
 TransDip  -0.000 -0.000  0.064    0.000 -0.000  0.010    0.399  0.000 -0.000

 Mode:                28                     29                     30
 Frequency:      1306.43                1500.78                1500.81
 Force Cnst:     12.1241                15.9266                15.9274
 Red. Mass:      12.0566                12.0016                12.0017
 IR Active:          YES                    YES                    YES
 IR Intens:      176.967                  0.003                  0.002
 Raman Active:       YES                    YES                    YES
               X      Y      Z        X      Y      Z        X      Y      Z
 C         -0.332  0.000 -0.317    0.135  0.000 -0.357    0.510 -0.000 -0.112
 C          0.332  0.000 -0.317    0.139  0.000  0.358   -0.509  0.000 -0.108
 C          0.095 -0.000  0.388   -0.036  0.000 -0.521    0.239 -0.000 -0.016
 C         -0.337 -0.000 -0.120   -0.105  0.000  0.263   -0.394 -0.000  0.129
 C          0.337  0.000 -0.120   -0.109 -0.000 -0.265    0.393  0.000  0.127
 C         -0.095 -0.000  0.388   -0.034 -0.000  0.521   -0.239  0.000 -0.012
 Cl         0.022 -0.000  0.026   -0.002  0.000  0.003   -0.006 -0.000  0.001
 Cl        -0.022 -0.000  0.026   -0.002 -0.000 -0.003    0.006 -0.000  0.001
 Br        -0.003 -0.000 -0.005    0.001 -0.000  0.002    0.000  0.000  0.000
 I          0.002  0.000  0.000    0.001 -0.000  0.001    0.000  0.000 -0.001
 I         -0.002  0.000  0.000    0.001  0.000 -0.001   -0.000 -0.000 -0.001
 Br         0.003 -0.000 -0.005    0.001  0.000 -0.002   -0.000 -0.000  0.000
 TransDip  -0.000 -0.000 -0.426   -0.002 -0.000  0.000   -0.000  0.000 -0.002

 STANDARD THERMODYNAMIC QUANTITIES AT   298.15 K  AND     1.00 ATM

   This Molecule has  0 Imaginary Frequencies
   Zero point vibrational energy:       24.240 kcal/mol

   Atom    1 Element C  Has Mass   12.00000
   Atom    2 Element C  Has Mass   12.00000
   Atom    3 Element C  Has Mass   12.00000
   Atom    4 Element C  Has Mass   12.00000
   Atom    5 Element C  Has Mass   12.00000
   Atom    6 Element C  Has Mass   12.00000
   Atom    7 Element Cl Has Mass   34.96885
   Atom    8 Element Cl Has Mass   34.96885
   Atom    9 Element Br Has Mass   78.91830
   Atom   10 Element I  Has Mass  126.90440
   Atom   11 Element I  Has Mass  126.90440
   Atom   12 Element Br Has Mass   78.91830
   Molecular Mass:   553.583100 amu
   Principal axes and moments of inertia in amu*Bohr^2:
                             1           2           3
    Eigenvalues --     8422.61060  9971.28221 18393.89281
          X               1.00000     0.00000     0.00000
          Y              -0.00000     0.00000     1.00000
          Z              -0.00000     1.00000     0.00000
   Rotational Symmetry Number is   2
   The Molecule is an Asymmetric Top
   Translational Enthalpy:        0.889 kcal/mol
   Rotational Enthalpy:           0.889 kcal/mol
   Vibrational Enthalpy:         30.657 kcal/mol
   gas constant (RT):             0.592 kcal/mol
   Translational Entropy:        44.819  cal/mol.K
   Rotational Entropy:           34.312  cal/mol.K
   Vibrational Entropy:          42.952  cal/mol.K

   Total Enthalpy:               33.026 kcal/mol
   Total Entropy:               122.083  cal/mol.K

 ======================================================================

 STANDARD THERMODYNAMIC QUANTITIES FOR ANHARMONIC VIBRATION -- TOSH

   Zero point vibrational energy: ************ kcal/mol

   Vibrational Enthalpy:       Infinity kcal/mol
   Vibrational Entropy:             NaN  cal/mol.K

   Total Enthalpy:             Infinity kcal/mol
   Total Entropy:                   NaN  cal/mol.K

 ======================================================================

 STANDARD THERMODYNAMIC QUANTITIES FOR ANHARMONIC VIBRATION -- VPT2

   Zero point vibrational energy: ************ kcal/mol

   Vibrational Enthalpy:       Infinity kcal/mol
   Vibrational Entropy:             NaN  cal/mol.K

   Total Enthalpy:             Infinity kcal/mol
   Total Entropy:                   NaN  cal/mol.K

 ======================================================================

Archival summary:
1\1\garfield\FREQ\ProcedureUnspecified\BasisUnspecified\2r2l26\taweetha\SunDec102:59:212019SunDec102:59:212019\0\\#,FREQ,ProcedureUnspecified,BasisUnspecified,\\0,1\I\C,1,2.13835\C,2,1.40572,1,119.121\C,3,1.40227,2,120.316,1,180,0\C,4,1.4009,3,119.956,2,0,0\C,5,1.40227,4,119.956,3,-0,0\C,6,1.40572,5,120.316,4,0,0\Cl,4,1.73754,3,120.732,2,-180,0\Cl,5,1.73754,4,119.312,3,180,0\Br,6,1.90318,5,118.267,4,-180,0\Br,3,1.90318,2,121.417,1,-0,0\I,7,2.13835,6,119.121,5,180,0\\\@

 Total job time:  1298.05s(wall), 5021.76s(cpu) 
 Sun Dec  1 02:59:21 2019

        *************************************************************
        *                                                           *
        *  Thank you very much for using Q-Chem.  Have a nice day.  *
        *                                                           *
        *************************************************************
