# Supplementary material for: Geometric and energetic data from quantum chemical calculations of halobenzenes and xylenes
Source: Data Brief. 2020 Mar 5;30:105386. doi: 10.1016/j.dib.2020.105386 (PMC7114895; doi:10.1016/j.dib.2020.105386)
Supplement: Supplementary file 1 [file mmc1.zip › halobenzene/B3LYP/ClClBrIII.out]

                  Welcome to Q-Chem
     A Quantum Leap Into The Future Of Chemistry


 Q-Chem 5.2 (devel), Q-Chem, Inc., Pleasanton, CA (2019)

 Yihan Shao,  Zhengting Gan,  E. Epifanovsky,  A. T. B. Gilbert,  M. Wormit,  
 J. Kussmann,  A. W. Lange,  A. Behn,  Jia Deng,  Xintian Feng,  D. Ghosh,  
 M. Goldey,  P. R. Horn,  L. D. Jacobson,  I. Kaliman,  T. Kus,  A. Landau,  
 Jie Liu,  E. I. Proynov,  R. M. Richard,  R. P. Steele,  E. J. Sundstrom,  
 H. L. Woodcock III,  P. M. Zimmerman,  D. Zuev,  B. Albrecht,  E. Alguire,  
 S. A. Baeppler,  D. Barton,  Z. Benda,  Y. A. Bernard,  E. J. Berquist,  
 K. B. Bravaya,  H. Burton,  D. Casanova,  Chun-Min Chang,  Yunqing Chen,  
 A. Chien,  K. D. Closser,  M. P. Coons,  S. Coriani,  S. Dasgupta,  
 A. L. Dempwolff,  M. Diedenhofen,  Hainam Do,  R. G. Edgar,  Po-Tung Fang,  
 S. Faraji,  S. Fatehi,  Qingguo Feng,  K. D. Fenk,  J. Fosso-Tande,  
 J. Gayvert,  Qinghui Ge,  A. Ghysels,  G. Gidofalvi,  J. Gomes,  
 J. Gonthier,  A. Gunina,  D. Hait,  M. W. D. Hanson-Heine,  
 P. H. P. Harbach,  A. W. Hauser,  M. F. Herbst,  J. E. Herr,  
 E. G. Hohenstein,  Z. C. Holden,  Kerwin Hui,  B. C. Huynh,  T.-C. Jagau,  
 Hyunjun Ji,  B. Kaduk,  K. Khistyaev,  Jaehoon Kim,  P. Klunzinger,  K. Koh,  
 D. Kosenkov,  L. Koulias,  T. Kowalczyk,  C. M. Krauter,  A. Kunitsa,  
 Ka Un Lao,  A. Laurent,  K. V. Lawler,  Joonho Lee,  D. Lefrancois,  
 S. Lehtola,  D. S. Levine,  Yi-Pei Li,  You-Sheng Lin,  Fenglai Liu,  
 E. Livshits,  A. Luenser,  P. Manohar,  E. Mansoor,  S. F. Manzer,  
 Shan-Ping Mao,  Yuezhi Mao,  N. Mardirossian,  A. V. Marenich,  
 T. Markovich,  L. A. Martinez-Martinez,  S. A. Maurer,  N. J. Mayhall,  
 S. C. McKenzie,  J.-M. Mewes,  P. Morgante,  A. F. Morrison,  
 J. W. Mullinax,  K. Nanda,  T. S. Nguyen-Beck,  R. Olivares-Amaya,  
 J. A. Parkhill,  Zheng Pei,  T. M. Perrine,  F. Plasser,  P. Pokhilko,  
 S. Prager,  A. Prociuk,  E. Ramos,  D. R. Rehn,  F. Rob,  M. Scheurer,  
 M. Schneider,  N. Sergueev,  S. M. Sharada,  S. Sharma,  D. W. Small,  
 T. Stauch,  T. Stein,  Yu-Chuan Su,  A. J. W. Thom,  A. Tkatchenko,  
 T. Tsuchimochi,  N. M. Tubman,  L. Vogt,  M. L. Vidal,  O. Vydrov,  
 M. A. Watson,  J. Wenzel,  M. de Wergifosse,  T. A. Wesolowski,  A. White,  
 J. Witte,  A. Yamada,  Jun Yang,  K. Yao,  S. Yeganeh,  S. R. Yost,  
 Zhi-Qiang You,  A. Zech,  Igor Ying Zhang,  Xing Zhang,  Yan Zhao,  
 Ying Zhu,  B. R. Brooks,  G. K. L. Chan,  C. J. Cramer,  M. S. Gordon,  
 W. J. Hehre,  A. Klamt,  M. W. Schmidt,  C. D. Sherrill,  D. G. Truhlar,  
 A. Aspuru-Guzik,  R. Baer,  A. T. Bell,  N. A. Besley,  Jeng-Da Chai,  
 A. E. DePrince, III,  R. A. DiStasio Jr.,  A. Dreuw,  B. D. Dunietz,  
 T. R. Furlani,  Chao-Ping Hsu,  Yousung Jung,  Jing Kong,  D. S. Lambrecht,  
 WanZhen Liang,  C. Ochsenfeld,  V. A. Rassolov,  L. V. Slipchenko,  
 J. E. Subotnik,  T. Van Voorhis,  J. M. Herbert,  A. I. Krylov,  
 P. M. W. Gill,  M. Head-Gordon

 Contributors to earlier versions of Q-Chem not listed above: 
 R. D. Adamson,  B. Austin,  J. Baker,  G. J. O. Beran,  K. Brandhorst,  
 S. T. Brown,  E. F. C. Byrd,  A. K. Chakraborty,  C.-L. Cheng,  
 Siu Hung Chien,  D. M. Chipman,  D. L. Crittenden,  H. Dachsel,  
 R. J. Doerksen,  A. D. Dutoi,  L. Fusti-Molnar,  W. A. Goddard III,  
 A. Golubeva-Zadorozhnaya,  S. R. Gwaltney,  G. Hawkins,  A. Heyden,  
 S. Hirata,  G. Kedziora,  F. J. Keil,  C. Kelley,  Jihan Kim,  R. A. King,  
 R. Z. Khaliullin,  P. P. Korambath,  W. Kurlancheek,  A. M. Lee,  M. S. Lee,  
 S. V. Levchenko,  Ching Yeh Lin,  D. Liotard,  R. C. Lochan,  I. Lotan,  
 P. E. Maslen,  N. Nair,  D. P. O'Neill,  D. Neuhauser,  E. Neuscamman,  
 C. M. Oana,  R. Olson,  B. Peters,  R. Peverati,  P. A. Pieniazek,  
 Y. M. Rhee,  J. Ritchie,  M. A. Rohrdanz,  E. Rosta,  N. J. Russ,  
 H. F. Schaefer III,  N. E. Schultz,  N. Shenvi,  A. C. Simmonett,  A. Sodt,  
 D. Stuck,  K. S. Thanthiriwatte,  V. Vanovschi,  Tao Wang,  A. Warshel,  
 C. F. Williams,  Q. Wu,  X. Xu,  W. Zhang

 Please cite Q-Chem as follows:
 Y. Shao et al., Mol. Phys. 113, 184-215 (2015)
 DOI: 10.1080/00268976.2014.952696

 Q-Chem 5.2.1 for Intel X86 EM64T Linux

 Parts of Q-Chem use Armadillo 8.300.2 (Tropical Shenanigans).
 http://arma.sourceforge.net/

 Q-Chem begins on Fri Dec 13 11:09:03 2019  

Host: 
0

     Scratch files written to /scratch/taweetham/qchem22448//
NAlpha2: 264
NElect   264
Mult     1

Checking the input file for inconsistencies... 	...done.

--------------------------------------------------------------
User input:
--------------------------------------------------------------
ClClBrIII.inp
$molecule
0 1
I 
C  1 2.142307
C  2 1.408095 1 120.199588
C  3 1.405363 2 119.706189 1 -180.000000 0
C  4 1.401502 3 120.250818 2 -0.000000 0
C  5 1.401691 4 119.937378 3 -0.000000 0
C  6 1.403474 5 120.351656 4 -0.000000 0
Cl 5 1.738229 4 120.587419 3 -180.000000 0
Cl 6 1.739096 5 118.529581 4 -180.000000 0
Br 4 1.903332 3 121.471286 2 -180.000000 0
I  7 2.134060 6 118.472219 5 -180.000000 0
I  3 2.139956 2 121.431239 1 -0.000000 0
$end
$MOLECULE
0 1
C   
C	1	CC
C	2	CC	1	120.0		
C	3	CC	2	120.0	1	0.0
C	4	CC	3	120.0	2	0.0	
C	5 	CC	4	120.0	3	0.0
a	1	Ca	2	120.0	3	180.0
b	2	Cb	3	120.0	4	180.0
c	3	Cc	4	120.0	5	180.0
d	4	Cd	5	120.0	6	180.0
e	5	Ce	6	120.0	1	180.0
f	6	Cf	1	120.0	2	180.0

CC=1.39483
CH=1.08673
CF=1.33960
CCl=1.72090
CBr=1.89068
CI=2.07886
$END

$REM
   JOB_TYPE	OPTIMIZATION
   BASIS	6-311++G**
   METHOD	B3LYP
   SYM_IGNORE	TRUE
   THRESH	14
$END

--------------------------------------------------------------
 ----------------------------------------------------------------
             Standard Nuclear Orientation (Angstroms)
    I     Atom           X                Y                Z
 ----------------------------------------------------------------
    1      I       0.0000000000     0.0000000000     0.0000000000
    2      C       0.0000000000     0.0000000000     2.1423070000
    3      C       1.2169861204     0.0000000000     2.8505981207
    4      C       1.2048840750    -0.0000000000     4.2559090124
    5      C      -0.0118082389    -0.0000000000     4.9515149852
    6      C      -1.2219577869    -0.0000000000     4.2442132596
    7      C      -1.2230956643    -0.0000000000     2.8407397209
    8      Cl     -0.0369877482    -0.0000000000     6.6895616038
    9      Cl     -2.7100650075    -0.0000000000     5.1442087025
   10      Br      2.8196225186     0.0000000000     5.2635262318
   11      I      -3.0998618561     0.0000000000     1.8248850340
   12      I       3.0999427070     0.0000000000     1.8337961857
 ----------------------------------------------------------------
 Nuclear Repulsion Energy =        3869.15612522 hartrees
 There are      132 alpha and      132 beta electrons
 Requested basis set is 6-311++G(d,p)
 There are 153 shells and 426 basis functions

 Total QAlloc Memory Limit   2000 MB
 Mega-Array Size       188 MB
 MEM_STATIC part       192 MB
 A cutoff of  1.0D-14 yielded   7513 shell pairs
 There are     64770 function pairs (     72225 Cartesian)
 Smallest overlap matrix eigenvalue = 4.68E-07
 Linear dependence detected in AO basis
 Tighter screening thresholds may be required for diffuse basis sets
 Use S2THRESH > 14 and THRESH = 14 in case of SCF convergence issues
 Number of orthogonalized atomic orbitals = 424
 Maximum deviation from orthogonality = 1.717E-10

 Scale SEOQF with 1.000000e-01/1.000000e-01/1.000000e-02

 Standard Electronic Orientation quadrupole field applied
 Nucleus-field energy     =     0.0000000196 hartrees
 Guess from superposition of atomic densities
 Warning:  Energy on first SCF cycle will be non-variational
 SAD guess density has 264.000000 electrons

 -----------------------------------------------------------------------
  General SCF calculation program by
  Eric Jon Sundstrom, Paul Horn, Yuezhi Mao, Dmitri Zuev, Alec White,
  David Stuck, Shaama M.S., Shane Yost, Joonho Lee, David Small,
  Daniel Levine, Susi Lehtola, Hugh Burton, Evgeny Epifanovsky,
  Bang C. Huynh
 -----------------------------------------------------------------------
 Exchange:     0.2000 Hartree-Fock + 0.0800 Slater + 0.7200 B88
 Correlation:  0.1900 VWN1RPA + 0.8100 LYP
 Using SG-1 standard quadrature grid
 using 6 threads for integral computing
 -------------------------------------------------------
 OpenMP Integral computing Module                
 Release: version 2.0, May 2017, Q-Chem Inc. Pleasanton 
 -------------------------------------------------------
 A restricted SCF calculation will be
 performed using DIIS
 SCF converges when DIIS error is below 1.0e-08
 ---------------------------------------
  Cycle       Energy         DIIS error
 ---------------------------------------
    1  -24484.0416673987      2.71e-02  
    2  -24481.7479379550      1.65e-03  
    3  -24481.6690000872      2.40e-03  
    4  -24481.7722140967      8.35e-04  
    5  -24481.7902165801      1.52e-04  
    6  -24481.7904265501      1.06e-04  
    7  -24481.7906917304      1.84e-05  
    8  -24481.7906981773      4.62e-06  
    9  -24481.7906985186      1.41e-06  
   10  -24481.7906985525      6.34e-07  
   11  -24481.7906985591      2.11e-07  
   12  -24481.7906985604      9.89e-08  
   13  -24481.7906985605      2.84e-08  
   14  -24481.7906985609      4.57e-09  Convergence criterion met
 ---------------------------------------
 SCF time:   CPU 358.01s  wall 65.00s 
 SCF   energy in the final basis set =   -24481.7906985609
 Total energy in the final basis set =   -24481.7906985609

 --------------------------------------------------------------

                    Orbital Energies (a.u.)
 --------------------------------------------------------------

 Alpha MOs
 -- Occupied --
**************************-482.8568-176.3199-176.3192-176.3192-165.7237
********-165.7231-165.7215-165.7213-165.7209-165.7208-165.7207-165.7206
********-101.5825 -62.5097 -56.3304 -56.3263 -56.3259 -35.8163 -35.8157
-35.8157 -31.3098 -31.3092 -31.3091 -31.3035 -31.3030 -31.3029 -31.3029
-31.3024 -31.3024 -22.9602 -22.9596 -22.9596 -22.9588 -22.9585 -22.9582
-22.9581 -22.9579 -22.9578 -22.9540 -22.9540 -22.9534 -22.9534 -22.9534
-22.9534 -10.2882 -10.2872 -10.2820 -10.2744 -10.2733 -10.2728  -9.4977
 -9.4973  -8.7185  -7.2627  -7.2622  -7.2526  -7.2522  -7.2515  -7.2513
 -6.5508  -6.5370  -6.5359  -6.3657  -6.3651  -6.3651  -4.7788  -4.7781
 -4.7780  -4.7634  -4.7628  -4.7627  -4.7624  -4.7619  -4.7618  -2.6615
 -2.6580  -2.6570  -2.6461  -2.6459  -2.0444  -2.0437  -2.0436  -2.0399
 -2.0393  -2.0392  -2.0391  -2.0386  -2.0385  -2.0259  -2.0257  -2.0253
 -2.0252  -2.0252  -2.0251  -0.9588  -0.8960  -0.8884  -0.8388  -0.7839
 -0.7754  -0.6928  -0.6829  -0.6710  -0.6086  -0.6083  -0.5507  -0.5145
 -0.4711  -0.4645  -0.4462  -0.4302  -0.3924  -0.3876  -0.3867  -0.3840
 -0.3602  -0.3455  -0.3448  -0.3261  -0.3154  -0.3051  -0.3035  -0.2865
 -0.2797  -0.2625  -0.2616  -0.2451
 -- Virtual --
 -0.1132  -0.0706  -0.0694  -0.0596  -0.0422  -0.0322  -0.0019   0.0049
  0.0175   0.0331   0.0342   0.0450   0.0537   0.0646   0.0667   0.0691
  0.0693   0.0780   0.0825   0.0871   0.0987   0.1004   0.1020   0.1060
  0.1139   0.1252   0.1266   0.1310   0.1545   0.1548   0.1585   0.1612
  0.1628   0.1747   0.1784   0.1836   0.1856   0.1935   0.2041   0.2083
  0.2089   0.2180   0.2239   0.2257   0.2334   0.2469   0.2484   0.2533
  0.2622   0.2740   0.2859   0.2944   0.2971   0.3190   0.3403   0.3548
  0.3711   0.3727   0.3827   0.3857   0.3974   0.3996   0.4082   0.4215
  0.4283   0.4286   0.4311   0.4353   0.4370   0.4466   0.4500   0.4709
  0.4777   0.4854   0.4936   0.4972   0.5010   0.5102   0.5118   0.5140
  0.5338   0.5374   0.5473   0.5564   0.5717   0.5725   0.5842   0.5953
  0.6014   0.6074   0.6199   0.6281   0.6602   0.6791   0.6864   0.7191
  0.7242   0.7461   0.7499   0.7539   0.7692   0.7751   0.7808   0.8093
  0.8251   0.8387   0.8413   0.8437   0.8520   0.8628   0.8819   0.9085
  0.9211   0.9354   0.9420   0.9641   0.9665   0.9778   1.0179   1.0504
  1.0650   1.0718   1.1051   1.1522   1.1713   1.1788   1.2049   1.2143
  1.2598   1.2615   1.2701   1.3291   1.3295   1.3510   1.3563   1.3808
  1.3815   1.3920   1.4516   1.4642   1.4655   1.4677   1.4724   1.5249
  1.5685   1.5796   1.6146   1.7229   1.7300   1.7586   1.7770   1.8146
  1.8264   1.8430   1.8442   1.9106   2.0139   2.0170   2.0358   2.1104
  2.1783   2.2019   2.2286   2.2306   2.2494   2.2577   2.2775   2.2890
  2.3236   2.4099   2.4263   2.4843   2.5268   2.5673   2.5888   2.7049
  2.7101   2.8114   2.8205   2.8270   2.8802   2.9326   3.0390   3.0550
  3.0632   3.1639   3.1910   3.3882   3.4179   3.6288   3.8155   3.8223
  3.9412   3.9615   3.9674   3.9764   3.9841   3.9923   4.0113   4.0190
  4.0282   4.0465   4.0575   4.0824   4.0909   4.1465   4.1845   4.2346
  4.2478   4.2817   4.3210   4.3880   4.4103   4.4645   4.5859   4.7865
  5.9890   6.0133   6.0473   6.0475   6.0736   6.1186   6.1443   6.1696
  6.2086   6.7404   7.5531   7.6672   7.7352   9.7296   9.8035  23.1710
 23.7489  23.7611  23.9057  23.9126  23.9869  25.7758  25.8578  26.1114
 26.1500  26.5022  26.7611  27.8321  27.8879  27.9746  28.3317  28.3499
 28.3759  28.3799  28.3837  28.4263  28.4267  28.4410  28.4469  28.5215
 28.5289  28.5308  28.5386  28.5390  28.5503  28.5549  28.5626  28.5716
 28.5883  28.6180  28.6412  28.6794  28.7207  28.7718  47.9933 127.8759
127.8895 127.9093 127.9174 127.9292 127.9529 127.9637 127.9758 127.9981
151.6313 151.6802 151.7546 215.7173 215.8026 289.7497 289.8657 289.9600
********1901.79291901.84421901.9218
 --------------------------------------------------------------

          Ground-State Mulliken Net Atomic Charges

     Atom                 Charge (a.u.)
  ----------------------------------------
      1 I                     0.105548
      2 C                    -0.038466
      3 C                    -0.075236
      4 C                    -0.391315
      5 C                    -0.178118
      6 C                    -0.108600
      7 C                    -0.489330
      8 Cl                    0.538107
      9 Cl                    0.649728
     10 Br                   -0.221895
     11 I                     0.105992
     12 I                     0.103585
  ----------------------------------------
  Sum of atomic charges =     0.000000

 -----------------------------------------------------------------
                    Cartesian Multipole Moments
 -----------------------------------------------------------------
    Charge (ESU x 10^10)
                -0.0000
    Dipole Moment (Debye)
         X       0.1561      Y       0.0000      Z      -0.7883
       Tot       0.8036
    Quadrupole Moments (Debye-Ang)
        XX    -155.7401     XY       0.0000     YY    -164.3837
        XZ       1.4276     YZ      -0.0000     ZZ    -162.3203
    Octopole Moments (Debye-Ang^2)
       XXX     -44.1036    XXY       0.0000    XYY     -17.3578
       YYY      -0.0000    XXZ    -460.8450    XYZ       0.0000
       YYZ    -473.3329    XZZ      -6.6225    YZZ       0.0000
       ZZZ   -1405.0591
    Hexadecapole Moments (Debye-Ang^3)
      XXXX   -4760.6457   XXXY       0.0000   XXYY    -902.9002
      XYYY       0.0000   YYYY    -214.0392   XXXZ    -233.4561
      XXYZ       0.0000   XYYZ     -95.5730   YYYZ      -0.0000
      XXZZ   -2850.1829   XYZZ      -0.0000   YYZZ   -2142.6760
      XZZZ    -209.5287   YZZZ       0.0000   ZZZZ  -12328.9179
 -----------------------------------------------------------------
 Calculating analytic gradient of the SCF energy
 Gradient of SCF Energy
            1           2           3           4           5           6
    1  -0.0003939   0.0005015  -0.0004300  -0.0006198  -0.0002448   0.0000233
    2  -0.0000000   0.0000000   0.0000000  -0.0000000   0.0000000  -0.0000000
    3  -0.0014469   0.0011099  -0.0014363  -0.0001699   0.0002429   0.0004188
            7           8           9          10          11          12
    1  -0.0009980  -0.0000082   0.0004121   0.0004914   0.0010085   0.0002577
    2  -0.0000000   0.0000000   0.0000000   0.0000000  -0.0000000  -0.0000000
    3  -0.0006770   0.0002509  -0.0002747  -0.0001171   0.0008621   0.0012374
 Max gradient component =       1.447E-03
 RMS gradient           =       5.789E-04
 Gradient time:  CPU 127.10 s  wall 21.41 s
 Geometry Optimization Parameters
   NAtoms,    NIC,     NZ,  NCons,   NDum,   NFix, NCnnct, MaxDiis
       12      78      12       0       0       0       0       0


** GEOMETRY OPTIMIZATION IN DELOCALIZED INTERNAL COORDINATES **
   Searching for a Minimum

   Optimization Cycle:   1

                       Coordinates (Angstroms)
     ATOM                X               Y               Z
      1  I         0.0000000000    0.0000000000    0.0000000000
      2  C         0.0000000000    0.0000000000    2.1423070000
      3  C         1.2169861204    0.0000000000    2.8505981207
      4  C         1.2048840750    0.0000000000    4.2559090124
      5  C        -0.0118082389    0.0000000000    4.9515149852
      6  C        -1.2219577869    0.0000000000    4.2442132596
      7  C        -1.2230956643    0.0000000000    2.8407397209
      8  Cl       -0.0369877482    0.0000000000    6.6895616038
      9  Cl       -2.7100650075    0.0000000000    5.1442087025
     10  Br        2.8196225186    0.0000000000    5.2635262318
     11  I        -3.0998618561    0.0000000000    1.8248850340
     12  I         3.0999427070    0.0000000000    1.8337961857
   Point Group: c1    Number of degrees of freedom:    30


   Energy is -24481.790698561


 Attempting to generate delocalized internal coordinates
 Initial Hessian constructed with Jon Baker's OPTIMIZE code

 21 Hessian modes will be used to form the next step
  Hessian Eigenvalues:
     0.107537    0.108106    0.109552    0.194149    0.250000    0.250000
     0.250000    0.250000    0.250000    0.250000    0.250000    0.250000
     0.250000    0.315680    0.316561    0.412687    0.413560    0.443943
     0.448846    0.449014    0.452879

 Minimum search - taking simple RFO step
 Searching for Lamda that Minimizes Along All modes
 Value Taken    Lamda =  -0.00010952
 Step Taken.  Stepsize is  0.024950

                             Maximum     Tolerance    Cnvgd?
         Gradient           0.003289      0.000300      NO
         Displacement       0.013028      0.001200      NO
         Energy change     *********      0.000001      NO


 New Cartesian Coordinates Obtained by Inverse Iteration

 Displacement from previous Coordinates is:  0.052261
 ----------------------------------------------------------------
             Standard Nuclear Orientation (Angstroms)
    I     Atom           X                Y                Z
 ----------------------------------------------------------------
    1      I       0.0083950623     0.0000000000     0.0106563001
    2      C       0.0007111647     0.0000000000     2.1458365693
    3      C       1.2183054308     0.0000000000     2.8528137285
    4      C       1.2072649099     0.0000000000     4.2580257714
    5      C      -0.0110543611     0.0000000000     4.9513394678
    6      C      -1.2223487919     0.0000000000     4.2446417682
    7      C      -1.2233209412     0.0000000000     2.8414695422
    8      Cl     -0.0370935407     0.0000000000     6.6889539561
    9      Cl     -2.7106667313     0.0000000000     5.1458904810
   10      Br      2.8180363635     0.0000000000     5.2701566478
   11      I      -3.1022983370     0.0000000000     1.8165727053
   12      I       3.0917288909     0.0000000000     1.8149029189
 ----------------------------------------------------------------
 Nuclear Repulsion Energy =        3870.35381303 hartrees
 There are      132 alpha and      132 beta electrons
 Applying Cartesian multipole field
    Component          Value
    ---------          -----
     (2,0,0)        1.00000E-11
     (0,2,0)        2.00000E-11
     (0,0,2)       -3.00000E-12
 Nucleus-field energy     =     0.0000000196 hartrees
 Requested basis set is 6-311++G(d,p)
 There are 153 shells and 426 basis functions
 A cutoff of  1.0D-14 yielded   7506 shell pairs
 There are     64702 function pairs (     72150 Cartesian)
 Smallest overlap matrix eigenvalue = 4.68E-07
 Linear dependence detected in AO basis
 Tighter screening thresholds may be required for diffuse basis sets
 Use S2THRESH > 14 and THRESH = 14 in case of SCF convergence issues
 Number of orthogonalized atomic orbitals = 424
 Maximum deviation from orthogonality = 1.909E-10
 Guess MOs from SCF MO coefficient file

 -----------------------------------------------------------------------
  General SCF calculation program by
  Eric Jon Sundstrom, Paul Horn, Yuezhi Mao, Dmitri Zuev, Alec White,
  David Stuck, Shaama M.S., Shane Yost, Joonho Lee, David Small,
  Daniel Levine, Susi Lehtola, Hugh Burton, Evgeny Epifanovsky,
  Bang C. Huynh
 -----------------------------------------------------------------------
 Exchange:     0.2000 Hartree-Fock + 0.0800 Slater + 0.7200 B88
 Correlation:  0.1900 VWN1RPA + 0.8100 LYP
 Using SG-1 standard quadrature grid
 using 6 threads for integral computing
 -------------------------------------------------------
 OpenMP Integral computing Module                
 Release: version 2.0, May 2017, Q-Chem Inc. Pleasanton 
 -------------------------------------------------------
 A restricted SCF calculation will be
 performed using DIIS
 SCF converges when DIIS error is below 1.0e-08
 ---------------------------------------
  Cycle       Energy         DIIS error
 ---------------------------------------
    1  -24481.7906277405      6.03e-05  
    2  -24481.7906905498      2.33e-05  
    3  -24481.7906806904      3.13e-05  
    4  -24481.7907022308      6.90e-06  
    5  -24481.7907032772      2.45e-06  
    6  -24481.7907034099      6.49e-07  
    7  -24481.7907034171      3.76e-07  
    8  -24481.7907034207      5.69e-08  
    9  -24481.7907034208      2.94e-08  
   10  -24481.7907034205      1.08e-08  
   11  -24481.7907034211      4.59e-09  Convergence criterion met
 ---------------------------------------
 SCF time:   CPU 284.81s  wall 52.00s 
 SCF   energy in the final basis set =   -24481.7907034211
 Total energy in the final basis set =   -24481.7907034211

 --------------------------------------------------------------

                    Orbital Energies (a.u.)
 --------------------------------------------------------------

 Alpha MOs
 -- Occupied --
**************************-482.8569-176.3199-176.3193-176.3190-165.7238
********-165.7229-165.7216-165.7214-165.7210-165.7208-165.7207-165.7205
********-101.5824 -62.5098 -56.3305 -56.3264 -56.3260 -35.8164 -35.8158
-35.8155 -31.3099 -31.3093 -31.3090 -31.3036 -31.3030 -31.3030 -31.3028
-31.3025 -31.3023 -22.9603 -22.9597 -22.9594 -22.9589 -22.9585 -22.9583
-22.9580 -22.9579 -22.9577 -22.9541 -22.9541 -22.9535 -22.9535 -22.9533
-22.9533 -10.2883 -10.2872 -10.2822 -10.2741 -10.2733 -10.2729  -9.4976
 -9.4972  -8.7187  -7.2626  -7.2621  -7.2525  -7.2521  -7.2515  -7.2512
 -6.5509  -6.5372  -6.5361  -6.3657  -6.3652  -6.3650  -4.7788  -4.7782
 -4.7779  -4.7634  -4.7629  -4.7627  -4.7624  -4.7619  -4.7618  -2.6616
 -2.6581  -2.6572  -2.6462  -2.6460  -2.0443  -2.0437  -2.0436  -2.0399
 -2.0394  -2.0392  -2.0390  -2.0386  -2.0385  -2.0258  -2.0257  -2.0253
 -2.0253  -2.0252  -2.0252  -0.9587  -0.8958  -0.8885  -0.8388  -0.7840
 -0.7753  -0.6926  -0.6829  -0.6712  -0.6086  -0.6084  -0.5507  -0.5144
 -0.4710  -0.4645  -0.4464  -0.4302  -0.3924  -0.3877  -0.3865  -0.3841
 -0.3602  -0.3454  -0.3446  -0.3262  -0.3156  -0.3050  -0.3035  -0.2864
 -0.2805  -0.2625  -0.2617  -0.2445
 -- Virtual --
 -0.1132  -0.0706  -0.0693  -0.0604  -0.0414  -0.0320  -0.0020   0.0048
  0.0176   0.0330   0.0341   0.0450   0.0537   0.0646   0.0667   0.0691
  0.0693   0.0781   0.0826   0.0870   0.0989   0.1005   0.1022   0.1062
  0.1139   0.1253   0.1262   0.1309   0.1544   0.1549   0.1588   0.1610
  0.1623   0.1761   0.1785   0.1837   0.1861   0.1926   0.2039   0.2088
  0.2090   0.2175   0.2235   0.2259   0.2334   0.2468   0.2481   0.2530
  0.2620   0.2739   0.2858   0.2945   0.2971   0.3184   0.3405   0.3538
  0.3708   0.3735   0.3833   0.3855   0.3974   0.3995   0.4079   0.4211
  0.4291   0.4291   0.4309   0.4352   0.4375   0.4478   0.4499   0.4711
  0.4778   0.4851   0.4937   0.4978   0.5011   0.5103   0.5118   0.5137
  0.5341   0.5374   0.5482   0.5561   0.5718   0.5726   0.5848   0.5943
  0.6014   0.6073   0.6199   0.6279   0.6607   0.6783   0.6860   0.7194
  0.7242   0.7465   0.7497   0.7541   0.7693   0.7741   0.7807   0.8089
  0.8251   0.8388   0.8415   0.8438   0.8520   0.8629   0.8821   0.9091
  0.9215   0.9354   0.9420   0.9641   0.9663   0.9780   1.0161   1.0517
  1.0649   1.0729   1.1055   1.1511   1.1717   1.1781   1.2051   1.2145
  1.2602   1.2618   1.2700   1.3283   1.3288   1.3518   1.3559   1.3811
  1.3817   1.3901   1.4527   1.4633   1.4656   1.4690   1.4719   1.5251
  1.5693   1.5788   1.6152   1.7236   1.7294   1.7579   1.7783   1.8145
  1.8263   1.8434   1.8438   1.9107   2.0140   2.0170   2.0364   2.1105
  2.1788   2.2017   2.2287   2.2309   2.2495   2.2577   2.2775   2.2886
  2.3233   2.4098   2.4268   2.4843   2.5266   2.5674   2.5889   2.7049
  2.7102   2.8110   2.8210   2.8266   2.8801   2.9331   3.0390   3.0549
  3.0632   3.1636   3.1914   3.3886   3.4173   3.6290   3.8157   3.8222
  3.9405   3.9613   3.9683   3.9751   3.9843   3.9918   4.0111   4.0176
  4.0305   4.0467   4.0574   4.0818   4.0910   4.1467   4.1861   4.2352
  4.2474   4.2810   4.3209   4.3892   4.4109   4.4636   4.5857   4.7868
  5.9888   6.0131   6.0444   6.0475   6.0732   6.1184   6.1455   6.1703
  6.2110   6.7400   7.5530   7.6673   7.7354   9.7293   9.8036  23.1710
 23.7496  23.7606  23.9053  23.9132  23.9871  25.7758  25.8579  26.1108
 26.1507  26.5017  26.7606  27.8334  27.8874  27.9742  28.3316  28.3497
 28.3761  28.3783  28.3822  28.4255  28.4268  28.4418  28.4486  28.5212
 28.5287  28.5312  28.5383  28.5387  28.5501  28.5548  28.5635  28.5717
 28.5881  28.6181  28.6425  28.6801  28.7201  28.7722  47.9930 127.8758
127.8893 127.9094 127.9156 127.9289 127.9526 127.9650 127.9757 127.9994
151.6322 151.6798 151.7545 215.7169 215.8026 289.7496 289.8656 289.9602
********1901.79391901.84381901.9217
 --------------------------------------------------------------

          Ground-State Mulliken Net Atomic Charges

     Atom                 Charge (a.u.)
  ----------------------------------------
      1 I                     0.105496
      2 C                    -0.046956
      3 C                    -0.069089
      4 C                    -0.388266
      5 C                    -0.185735
      6 C                    -0.111862
      7 C                    -0.479535
      8 Cl                    0.537674
      9 Cl                    0.649039
     10 Br                   -0.220626
     11 I                     0.106126
     12 I                     0.103735
  ----------------------------------------
  Sum of atomic charges =     0.000000

 -----------------------------------------------------------------
                    Cartesian Multipole Moments
 -----------------------------------------------------------------
    Charge (ESU x 10^10)
                -0.0000
    Dipole Moment (Debye)
         X       0.1653      Y       0.0000      Z      -0.8096
       Tot       0.8263
    Quadrupole Moments (Debye-Ang)
        XX    -155.8714     XY      -0.0000     YY    -164.3822
        XZ       1.3827     YZ       0.0000     ZZ    -162.3366
    Octopole Moments (Debye-Ang^2)
       XXX     -44.5608    XXY       0.0000    XYY     -17.2461
       YYY       0.0000    XXZ    -461.3376    XYZ      -0.0000
       YYZ    -473.0762    XZZ      -6.2871    YZZ       0.0000
       ZZZ   -1403.7896
    Hexadecapole Moments (Debye-Ang^3)
      XXXX   -4759.9800   XXXY      -0.0000   XXYY    -901.9526
      XYYY      -0.0000   YYYY    -214.0340   XXXZ    -231.8752
      XXYZ       0.0000   XYYZ     -94.2317   YYYZ       0.0000
      XXZZ   -2848.9895   XYZZ       0.0000   YYZZ   -2141.6104
      XZZZ    -203.1303   YZZZ       0.0000   ZZZZ  -12318.7592
 -----------------------------------------------------------------
 Calculating analytic gradient of the SCF energy
 Gradient of SCF Energy
            1           2           3           4           5           6
    1   0.0008821   0.0004515  -0.0004646  -0.0001976   0.0001627   0.0001026
    2  -0.0000000   0.0000000  -0.0000000   0.0000000   0.0000000  -0.0000000
    3   0.0006643   0.0008675  -0.0010480   0.0003137   0.0002182   0.0002850
            7           8           9          10          11          12
    1  -0.0001750   0.0001013   0.0001373  -0.0001643  -0.0002340  -0.0006019
    2   0.0000000   0.0000000  -0.0000000  -0.0000000  -0.0000000   0.0000000
    3  -0.0005183  -0.0000833   0.0001887   0.0007466  -0.0003586  -0.0012758
 Max gradient component =       1.276E-03
 RMS gradient           =       4.385E-04
 Gradient time:  CPU 127.20 s  wall 21.39 s
 Geometry Optimization Parameters
   NAtoms,    NIC,     NZ,  NCons,   NDum,   NFix, NCnnct, MaxDiis
       12      78      12       0       0       0       0       0

 Cartesian Hessian Update
 Hessian updated using BFGS update


** GEOMETRY OPTIMIZATION IN DELOCALIZED INTERNAL COORDINATES **
   Searching for a Minimum

   Optimization Cycle:   2

                       Coordinates (Angstroms)
     ATOM                X               Y               Z
      1  I         0.0083950623    0.0000000000    0.0106563001
      2  C         0.0007111647    0.0000000000    2.1458365693
      3  C         1.2183054308    0.0000000000    2.8528137285
      4  C         1.2072649099    0.0000000000    4.2580257714
      5  C        -0.0110543611    0.0000000000    4.9513394678
      6  C        -1.2223487919    0.0000000000    4.2446417682
      7  C        -1.2233209412    0.0000000000    2.8414695422
      8  Cl       -0.0370935407    0.0000000000    6.6889539561
      9  Cl       -2.7106667313    0.0000000000    5.1458904810
     10  Br        2.8180363635    0.0000000000    5.2701566478
     11  I        -3.1022983370    0.0000000000    1.8165727053
     12  I         3.0917288909    0.0000000000    1.8149029189
   Point Group: c1    Number of degrees of freedom:    30


   Energy is -24481.790703421

 Hessian updated using BFGS update

 14 Hessian modes will be used to form the next step
  Hessian Eigenvalues:
     0.100286    0.108090    0.108707    0.192700    0.241098    0.314485
     0.316470    0.383834    0.413005    0.425992    0.446635    0.448860
     0.452419    0.613448

 Minimum search - taking simple RFO step
 Searching for Lamda that Minimizes Along All modes
 Value Taken    Lamda =  -0.00006028
 Step Taken.  Stepsize is  0.010206

                             Maximum     Tolerance    Cnvgd?
         Gradient           0.004126      0.000300      NO
         Displacement       0.006561      0.001200      NO
         Energy change     -0.000005      0.000001      NO


 New Cartesian Coordinates Obtained by Inverse Iteration

 Displacement from previous Coordinates is:  0.029366
 ----------------------------------------------------------------
             Standard Nuclear Orientation (Angstroms)
    I     Atom           X                Y                Z
 ----------------------------------------------------------------
    1      I       0.0007009443     0.0000000000     0.0082703564
    2      C       0.0007228111     0.0000000000     2.1443553712
    3      C       1.2187591881     0.0000000000     2.8528772941
    4      C       1.2071087343     0.0000000000     4.2574124686
    5      C      -0.0110584554     0.0000000000     4.9510343408
    6      C      -1.2221172381     0.0000000000     4.2441526008
    7      C      -1.2226081317     0.0000000000     2.8413844559
    8      Cl     -0.0375373789     0.0000000000     6.6886687257
    9      Cl     -2.7114208672     0.0000000000     5.1439862250
   10      Br      2.8198838946     0.0000000000     5.2654486791
   11      I      -3.1024709050     0.0000000000     1.8186168389
   12      I       3.0976965229     0.0000000000     1.8250524999
 ----------------------------------------------------------------
 Nuclear Repulsion Energy =        3869.75401278 hartrees
 There are      132 alpha and      132 beta electrons
 Applying Cartesian multipole field
    Component          Value
    ---------          -----
     (2,0,0)        1.00000E-11
     (0,2,0)        2.00000E-11
     (0,0,2)       -3.00000E-12
 Nucleus-field energy     =     0.0000000197 hartrees
 Requested basis set is 6-311++G(d,p)
 There are 153 shells and 426 basis functions
 A cutoff of  1.0D-14 yielded   7508 shell pairs
 There are     64708 function pairs (     72156 Cartesian)
 Smallest overlap matrix eigenvalue = 4.67E-07
 Linear dependence detected in AO basis
 Tighter screening thresholds may be required for diffuse basis sets
 Use S2THRESH > 14 and THRESH = 14 in case of SCF convergence issues
 Number of orthogonalized atomic orbitals = 424
 Maximum deviation from orthogonality = 1.044E-10
 Guess MOs from SCF MO coefficient file

 -----------------------------------------------------------------------
  General SCF calculation program by
  Eric Jon Sundstrom, Paul Horn, Yuezhi Mao, Dmitri Zuev, Alec White,
  David Stuck, Shaama M.S., Shane Yost, Joonho Lee, David Small,
  Daniel Levine, Susi Lehtola, Hugh Burton, Evgeny Epifanovsky,
  Bang C. Huynh
 -----------------------------------------------------------------------
 Exchange:     0.2000 Hartree-Fock + 0.0800 Slater + 0.7200 B88
 Correlation:  0.1900 VWN1RPA + 0.8100 LYP
 Using SG-1 standard quadrature grid
 using 6 threads for integral computing
 -------------------------------------------------------
 OpenMP Integral computing Module                
 Release: version 2.0, May 2017, Q-Chem Inc. Pleasanton 
 -------------------------------------------------------
 A restricted SCF calculation will be
 performed using DIIS
 SCF converges when DIIS error is below 1.0e-08
 ---------------------------------------
  Cycle       Energy         DIIS error
 ---------------------------------------
    1  -24481.7907100881      2.94e-05  
    2  -24481.7907284841      1.09e-05  
    3  -24481.7907270533      1.34e-05  
    4  -24481.7907309595      4.29e-06  
    5  -24481.7907313890      1.19e-06  
    6  -24481.7907314190      3.63e-07  
    7  -24481.7907314219      1.75e-07  
    8  -24481.7907314226      4.12e-08  
    9  -24481.7907314232      1.42e-08  
   10  -24481.7907314228      2.12e-09  Convergence criterion met
 ---------------------------------------
 SCF time:   CPU 260.51s  wall 47.00s 
 SCF   energy in the final basis set =   -24481.7907314228
 Total energy in the final basis set =   -24481.7907314228

 --------------------------------------------------------------

                    Orbital Energies (a.u.)
 --------------------------------------------------------------

 Alpha MOs
 -- Occupied --
**************************-482.8569-176.3199-176.3193-176.3191-165.7237
********-165.7230-165.7215-165.7213-165.7209-165.7208-165.7207-165.7206
********-101.5825 -62.5098 -56.3306 -56.3264 -56.3260 -35.8163 -35.8157
-35.8156 -31.3098 -31.3093 -31.3091 -31.3035 -31.3030 -31.3029 -31.3028
-31.3024 -31.3023 -22.9602 -22.9596 -22.9595 -22.9588 -22.9585 -22.9582
-22.9581 -22.9579 -22.9578 -22.9540 -22.9540 -22.9535 -22.9535 -22.9534
-22.9534 -10.2882 -10.2873 -10.2821 -10.2742 -10.2734 -10.2728  -9.4976
 -9.4973  -8.7187  -7.2626  -7.2621  -7.2525  -7.2522  -7.2515  -7.2513
 -6.5509  -6.5372  -6.5361  -6.3657  -6.3651  -6.3651  -4.7787  -4.7782
 -4.7780  -4.7633  -4.7628  -4.7628  -4.7624  -4.7619  -4.7619  -2.6616
 -2.6581  -2.6572  -2.6462  -2.6461  -2.0443  -2.0437  -2.0437  -2.0399
 -2.0393  -2.0391  -2.0391  -2.0386  -2.0386  -2.0258  -2.0257  -2.0254
 -2.0253  -2.0253  -2.0252  -0.9587  -0.8958  -0.8884  -0.8390  -0.7838
 -0.7754  -0.6927  -0.6828  -0.6711  -0.6085  -0.6084  -0.5507  -0.5144
 -0.4710  -0.4645  -0.4464  -0.4301  -0.3924  -0.3877  -0.3864  -0.3842
 -0.3601  -0.3455  -0.3447  -0.3262  -0.3154  -0.3052  -0.3035  -0.2864
 -0.2800  -0.2624  -0.2618  -0.2448
 -- Virtual --
 -0.1132  -0.0705  -0.0695  -0.0603  -0.0416  -0.0321  -0.0019   0.0048
  0.0175   0.0331   0.0341   0.0450   0.0537   0.0645   0.0667   0.0692
  0.0693   0.0781   0.0826   0.0871   0.0989   0.1004   0.1020   0.1061
  0.1139   0.1253   0.1264   0.1310   0.1545   0.1548   0.1586   0.1611
  0.1625   0.1753   0.1786   0.1835   0.1860   0.1931   0.2040   0.2086
  0.2090   0.2178   0.2237   0.2258   0.2334   0.2469   0.2482   0.2532
  0.2621   0.2739   0.2858   0.2944   0.2971   0.3185   0.3405   0.3542
  0.3710   0.3730   0.3830   0.3855   0.3975   0.3995   0.4081   0.4212
  0.4285   0.4287   0.4312   0.4353   0.4370   0.4468   0.4499   0.4710
  0.4778   0.4852   0.4936   0.4978   0.5011   0.5102   0.5118   0.5141
  0.5340   0.5375   0.5477   0.5561   0.5718   0.5725   0.5843   0.5948
  0.6014   0.6073   0.6199   0.6279   0.6604   0.6787   0.6860   0.7195
  0.7241   0.7465   0.7498   0.7542   0.7691   0.7744   0.7807   0.8090
  0.8250   0.8389   0.8414   0.8438   0.8521   0.8629   0.8821   0.9089
  0.9211   0.9353   0.9420   0.9642   0.9664   0.9780   1.0169   1.0512
  1.0649   1.0724   1.1054   1.1514   1.1714   1.1783   1.2049   1.2144
  1.2601   1.2618   1.2700   1.3289   1.3290   1.3516   1.3560   1.3809
  1.3817   1.3913   1.4522   1.4640   1.4663   1.4675   1.4713   1.5251
  1.5689   1.5793   1.6150   1.7236   1.7293   1.7581   1.7778   1.8146
  1.8263   1.8431   1.8441   1.9107   2.0140   2.0169   2.0363   2.1105
  2.1784   2.2020   2.2287   2.2310   2.2495   2.2580   2.2775   2.2885
  2.3233   2.4097   2.4267   2.4843   2.5266   2.5674   2.5888   2.7049
  2.7101   2.8111   2.8209   2.8267   2.8802   2.9329   3.0390   3.0550
  3.0633   3.1636   3.1913   3.3879   3.4180   3.6289   3.8157   3.8221
  3.9409   3.9614   3.9678   3.9756   3.9843   3.9920   4.0110   4.0183
  4.0293   4.0466   4.0574   4.0821   4.0910   4.1462   4.1855   4.2350
  4.2477   4.2812   4.3210   4.3887   4.4107   4.4636   4.5858   4.7867
  5.9889   6.0131   6.0460   6.0474   6.0734   6.1183   6.1450   6.1695
  6.2101   6.7404   7.5530   7.6672   7.7356   9.7295   9.8035  23.1710
 23.7503  23.7596  23.9044  23.9141  23.9871  25.7758  25.8578  26.1111
 26.1501  26.5018  26.7606  27.8329  27.8873  27.9743  28.3316  28.3497
 28.3760  28.3794  28.3827  28.4256  28.4266  28.4416  28.4478  28.5213
 28.5288  28.5310  28.5386  28.5387  28.5501  28.5548  28.5630  28.5717
 28.5883  28.6179  28.6419  28.6798  28.7201  28.7720  47.9933 127.8758
127.8893 127.9093 127.9165 127.9290 127.9526 127.9644 127.9755 127.9989
151.6319 151.6797 151.7545 215.7171 215.8025 289.7497 289.8656 289.9604
********1901.79351901.84371901.9218
 --------------------------------------------------------------

          Ground-State Mulliken Net Atomic Charges

     Atom                 Charge (a.u.)
  ----------------------------------------
      1 I                     0.105811
      2 C                    -0.047542
      3 C                    -0.072834
      4 C                    -0.388643
      5 C                    -0.178804
      6 C                    -0.112688
      7 C                    -0.480815
      8 Cl                    0.537543
      9 Cl                    0.649614
     10 Br                   -0.220990
     11 I                     0.105834
     12 I                     0.103514
  ----------------------------------------
  Sum of atomic charges =     0.000000

 -----------------------------------------------------------------
                    Cartesian Multipole Moments
 -----------------------------------------------------------------
    Charge (ESU x 10^10)
                -0.0000
    Dipole Moment (Debye)
         X       0.1660      Y      -0.0000      Z      -0.8006
       Tot       0.8177
    Quadrupole Moments (Debye-Ang)
        XX    -155.8003     XY      -0.0000     YY    -164.3836
        XZ       1.4566     YZ      -0.0000     ZZ    -162.3447
    Octopole Moments (Debye-Ang^2)
       XXX     -43.9633    XXY      -0.0000    XYY     -17.2171
       YYY      -0.0000    XXZ    -461.0641    XYZ       0.0000
       YYZ    -473.2154    XZZ      -6.2581    YZZ      -0.0000
       ZZZ   -1404.6061
    Hexadecapole Moments (Debye-Ang^3)
      XXXX   -4764.4149   XXXY      -0.0000   XXYY    -903.2442
      XYYY      -0.0000   YYYY    -214.0385   XXXZ    -232.8250
      XXYZ      -0.0000   XYYZ     -95.1297   YYYZ      -0.0000
      XXZZ   -2849.5486   XYZZ       0.0000   YYZZ   -2141.5183
      XZZZ    -206.7783   YZZZ      -0.0000   ZZZZ  -12322.0480
 -----------------------------------------------------------------
 Calculating analytic gradient of the SCF energy
 Gradient of SCF Energy
            1           2           3           4           5           6
    1  -0.0002728   0.0001080   0.0000501  -0.0000481   0.0001834   0.0000477
    2   0.0000000  -0.0000000  -0.0000000   0.0000000  -0.0000000  -0.0000000
    3   0.0001724   0.0003830  -0.0002825   0.0000529   0.0000797   0.0000107
            7           8           9          10          11          12
    1  -0.0001150  -0.0000206  -0.0000232   0.0000225  -0.0000569   0.0001251
    2   0.0000000   0.0000000  -0.0000000   0.0000000   0.0000000   0.0000000
    3  -0.0001498  -0.0000452  -0.0000046  -0.0000675  -0.0001977   0.0000486
 Max gradient component =       3.830E-04
 RMS gradient           =       1.174E-04
 Gradient time:  CPU 127.23 s  wall 21.40 s
 Geometry Optimization Parameters
   NAtoms,    NIC,     NZ,  NCons,   NDum,   NFix, NCnnct, MaxDiis
       12      78      12       0       0       0       0       0

 Cartesian Hessian Update
 Hessian updated using BFGS update


** GEOMETRY OPTIMIZATION IN DELOCALIZED INTERNAL COORDINATES **
   Searching for a Minimum

   Optimization Cycle:   3

                       Coordinates (Angstroms)
     ATOM                X               Y               Z
      1  I         0.0007009443    0.0000000000    0.0082703564
      2  C         0.0007228111    0.0000000000    2.1443553712
      3  C         1.2187591881    0.0000000000    2.8528772941
      4  C         1.2071087343    0.0000000000    4.2574124686
      5  C        -0.0110584554    0.0000000000    4.9510343408
      6  C        -1.2221172381    0.0000000000    4.2441526008
      7  C        -1.2226081317    0.0000000000    2.8413844559
      8  Cl       -0.0375373789    0.0000000000    6.6886687257
      9  Cl       -2.7114208672    0.0000000000    5.1439862250
     10  Br        2.8198838946    0.0000000000    5.2654486791
     11  I        -3.1024709050    0.0000000000    1.8186168389
     12  I         3.0976965229    0.0000000000    1.8250524999
   Point Group: c1    Number of degrees of freedom:    30


   Energy is -24481.790731423

 Hessian updated using BFGS update

 15 Hessian modes will be used to form the next step
  Hessian Eigenvalues:
     0.099741    0.108109    0.108649    0.192679    0.242258    0.242562
     0.314506    0.316492    0.395109    0.412993    0.424749    0.446617
     0.448854    0.452697    0.660157

 Minimum search - taking simple RFO step
 Searching for Lamda that Minimizes Along All modes
 Value Taken    Lamda =  -0.00000464
 Step Taken.  Stepsize is  0.004713

                             Maximum     Tolerance    Cnvgd?
         Gradient           0.000915      0.000300      NO
         Displacement       0.002666      0.001200      NO
         Energy change     -0.000028      0.000001      NO


 New Cartesian Coordinates Obtained by Inverse Iteration

 Displacement from previous Coordinates is:  0.010531
 ----------------------------------------------------------------
             Standard Nuclear Orientation (Angstroms)
    I     Atom           X                Y                Z
 ----------------------------------------------------------------
    1      I       0.0040320387     0.0000000000     0.0061386002
    2      C       0.0006015283     0.0000000000     2.1433321587
    3      C       1.2181766850     0.0000000000     2.8528446115
    4      C       1.2066826587     0.0000000000     4.2572981671
    5      C      -0.0113572850     0.0000000000     4.9509982243
    6      C      -1.2220994690     0.0000000000     4.2440049529
    7      C      -1.2225408736     0.0000000000     2.8412500692
    8      Cl     -0.0375362868     0.0000000000     6.6887239911
    9      Cl     -2.7113265770     0.0000000000     5.1438714412
   10      Br      2.8195339244     0.0000000000     5.2652902523
   11      I      -3.1033309513     0.0000000000     1.8220595435
   12      I       3.0968237266     0.0000000000     1.8254478444
 ----------------------------------------------------------------
 Nuclear Repulsion Energy =        3869.52567923 hartrees
 There are      132 alpha and      132 beta electrons
 Applying Cartesian multipole field
    Component          Value
    ---------          -----
     (2,0,0)        1.00000E-11
     (0,2,0)        2.00000E-11
     (0,0,2)       -3.00000E-12
 Nucleus-field energy     =     0.0000000197 hartrees
 Requested basis set is 6-311++G(d,p)
 There are 153 shells and 426 basis functions
 A cutoff of  1.0D-14 yielded   7511 shell pairs
 There are     64735 function pairs (     72183 Cartesian)
 Smallest overlap matrix eigenvalue = 4.67E-07
 Linear dependence detected in AO basis
 Tighter screening thresholds may be required for diffuse basis sets
 Use S2THRESH > 14 and THRESH = 14 in case of SCF convergence issues
 Number of orthogonalized atomic orbitals = 424
 Maximum deviation from orthogonality = 2.592E-10
 Guess MOs from SCF MO coefficient file

 -----------------------------------------------------------------------
  General SCF calculation program by
  Eric Jon Sundstrom, Paul Horn, Yuezhi Mao, Dmitri Zuev, Alec White,
  David Stuck, Shaama M.S., Shane Yost, Joonho Lee, David Small,
  Daniel Levine, Susi Lehtola, Hugh Burton, Evgeny Epifanovsky,
  Bang C. Huynh
 -----------------------------------------------------------------------
 Exchange:     0.2000 Hartree-Fock + 0.0800 Slater + 0.7200 B88
 Correlation:  0.1900 VWN1RPA + 0.8100 LYP
 Using SG-1 standard quadrature grid
 using 6 threads for integral computing
 -------------------------------------------------------
 OpenMP Integral computing Module                
 Release: version 2.0, May 2017, Q-Chem Inc. Pleasanton 
 -------------------------------------------------------
 A restricted SCF calculation will be
 performed using DIIS
 SCF converges when DIIS error is below 1.0e-08
 ---------------------------------------
  Cycle       Energy         DIIS error
 ---------------------------------------
    1  -24481.7907286607      1.41e-05  
    2  -24481.7907312402      4.33e-06  
    3  -24481.7907307733      6.28e-06  
    4  -24481.7907316509      1.43e-06  
    5  -24481.7907316965      4.56e-07  
    6  -24481.7907317019      1.37e-07  
    7  -24481.7907317024      7.03e-08  
    8  -24481.7907317026      1.37e-08  
    9  -24481.7907317025      5.33e-09  Convergence criterion met
 ---------------------------------------
 SCF time:   CPU 235.39s  wall 43.00s 
 SCF   energy in the final basis set =   -24481.7907317025
 Total energy in the final basis set =   -24481.7907317025

 --------------------------------------------------------------

                    Orbital Energies (a.u.)
 --------------------------------------------------------------

 Alpha MOs
 -- Occupied --
**************************-482.8569-176.3198-176.3192-176.3192-165.7237
********-165.7231-165.7215-165.7212-165.7209-165.7209-165.7207-165.7206
********-101.5825 -62.5098 -56.3305 -56.3264 -56.3260 -35.8163 -35.8157
-35.8157 -31.3098 -31.3092 -31.3092 -31.3035 -31.3029 -31.3029 -31.3029
-31.3024 -31.3024 -22.9602 -22.9596 -22.9596 -22.9588 -22.9584 -22.9582
-22.9582 -22.9579 -22.9578 -22.9540 -22.9540 -22.9534 -22.9534 -22.9534
-22.9534 -10.2882 -10.2873 -10.2820 -10.2743 -10.2734 -10.2729  -9.4976
 -9.4973  -8.7187  -7.2626  -7.2621  -7.2525  -7.2522  -7.2515  -7.2513
 -6.5509  -6.5372  -6.5361  -6.3657  -6.3651  -6.3651  -4.7787  -4.7781
 -4.7780  -4.7633  -4.7628  -4.7628  -4.7623  -4.7620  -4.7618  -2.6616
 -2.6581  -2.6572  -2.6462  -2.6461  -2.0443  -2.0437  -2.0437  -2.0398
 -2.0393  -2.0392  -2.0391  -2.0386  -2.0386  -2.0258  -2.0256  -2.0254
 -2.0253  -2.0252  -2.0251  -0.9587  -0.8959  -0.8884  -0.8390  -0.7839
 -0.7754  -0.6928  -0.6828  -0.6710  -0.6086  -0.6084  -0.5507  -0.5145
 -0.4710  -0.4645  -0.4465  -0.4301  -0.3924  -0.3876  -0.3864  -0.3842
 -0.3602  -0.3455  -0.3447  -0.3262  -0.3154  -0.3050  -0.3035  -0.2865
 -0.2800  -0.2624  -0.2618  -0.2449
 -- Virtual --
 -0.1132  -0.0705  -0.0694  -0.0602  -0.0418  -0.0321  -0.0019   0.0048
  0.0175   0.0331   0.0341   0.0450   0.0537   0.0645   0.0667   0.0692
  0.0693   0.0781   0.0826   0.0870   0.0989   0.1004   0.1020   0.1061
  0.1139   0.1252   0.1264   0.1309   0.1545   0.1548   0.1586   0.1611
  0.1625   0.1754   0.1784   0.1835   0.1858   0.1932   0.2040   0.2086
  0.2090   0.2179   0.2238   0.2258   0.2334   0.2468   0.2482   0.2532
  0.2621   0.2740   0.2858   0.2944   0.2971   0.3186   0.3406   0.3543
  0.3710   0.3730   0.3828   0.3856   0.3975   0.3995   0.4080   0.4213
  0.4286   0.4288   0.4311   0.4352   0.4370   0.4468   0.4499   0.4710
  0.4779   0.4853   0.4936   0.4976   0.5011   0.5102   0.5118   0.5141
  0.5339   0.5375   0.5478   0.5561   0.5717   0.5723   0.5844   0.5948
  0.6014   0.6073   0.6199   0.6280   0.6604   0.6787   0.6861   0.7193
  0.7242   0.7464   0.7499   0.7540   0.7692   0.7747   0.7807   0.8091
  0.8250   0.8389   0.8414   0.8438   0.8521   0.8629   0.8820   0.9088
  0.9211   0.9353   0.9420   0.9641   0.9665   0.9780   1.0170   1.0511
  1.0649   1.0724   1.1053   1.1516   1.1714   1.1785   1.2049   1.2142
  1.2600   1.2618   1.2699   1.3290   1.3294   1.3508   1.3561   1.3809
  1.3818   1.3912   1.4520   1.4639   1.4659   1.4681   1.4717   1.5251
  1.5686   1.5794   1.6150   1.7235   1.7294   1.7581   1.7777   1.8146
  1.8263   1.8429   1.8443   1.9107   2.0140   2.0169   2.0362   2.1105
  2.1785   2.2022   2.2287   2.2309   2.2495   2.2581   2.2775   2.2886
  2.3233   2.4097   2.4267   2.4843   2.5266   2.5673   2.5888   2.7049
  2.7101   2.8111   2.8208   2.8267   2.8802   2.9328   3.0390   3.0550
  3.0634   3.1637   3.1912   3.3878   3.4181   3.6289   3.8156   3.8222
  3.9410   3.9614   3.9677   3.9758   3.9842   3.9920   4.0111   4.0184
  4.0291   4.0466   4.0574   4.0822   4.0910   4.1465   4.1851   4.2348
  4.2478   4.2813   4.3210   4.3887   4.4105   4.4638   4.5858   4.7867
  5.9889   6.0132   6.0463   6.0473   6.0735   6.1183   6.1449   6.1695
  6.2097   6.7404   7.5530   7.6672   7.7357   9.7295   9.8035  23.1710
 23.7502  23.7597  23.9045  23.9140  23.9871  25.7758  25.8578  26.1113
 26.1502  26.5019  26.7607  27.8327  27.8875  27.9743  28.3316  28.3498
 28.3760  28.3793  28.3831  28.4257  28.4267  28.4414  28.4477  28.5214
 28.5288  28.5309  28.5387  28.5387  28.5502  28.5548  28.5629  28.5716
 28.5882  28.6180  28.6417  28.6797  28.7203  28.7719  47.9933 127.8758
127.8894 127.9093 127.9167 127.9291 127.9527 127.9643 127.9756 127.9986
151.6317 151.6799 151.7545 215.7171 215.8025 289.7497 289.8656 289.9604
********1901.79331901.84391901.9218
 --------------------------------------------------------------

          Ground-State Mulliken Net Atomic Charges

     Atom                 Charge (a.u.)
  ----------------------------------------
      1 I                     0.106019
      2 C                    -0.045216
      3 C                    -0.073075
      4 C                    -0.388226
      5 C                    -0.178799
      6 C                    -0.113427
      7 C                    -0.482683
      8 Cl                    0.537591
      9 Cl                    0.649824
     10 Br                   -0.221058
     11 I                     0.105659
     12 I                     0.103390
  ----------------------------------------
  Sum of atomic charges =     0.000000

 -----------------------------------------------------------------
                    Cartesian Multipole Moments
 -----------------------------------------------------------------
    Charge (ESU x 10^10)
                -0.0000
    Dipole Moment (Debye)
         X       0.1667      Y       0.0000      Z      -0.7985
       Tot       0.8158
    Quadrupole Moments (Debye-Ang)
        XX    -155.8001     XY      -0.0000     YY    -164.3837
        XZ       1.4260     YZ       0.0000     ZZ    -162.3318
    Octopole Moments (Debye-Ang^2)
       XXX     -44.2013    XXY      -0.0000    XYY     -17.2500
       YYY      -0.0000    XXZ    -461.0187    XYZ      -0.0000
       YYZ    -473.2479    XZZ      -6.3309    YZZ       0.0000
       ZZZ   -1404.6853
    Hexadecapole Moments (Debye-Ang^3)
      XXXX   -4763.7773   XXXY      -0.0000   XXYY    -903.1787
      XYYY      -0.0000   YYYY    -214.0391   XXXZ    -232.1509
      XXYZ       0.0000   XYYZ     -94.7280   YYYZ       0.0000
      XXZZ   -2849.6203   XYZZ      -0.0000   YYZZ   -2141.8158
      XZZZ    -205.6663   YZZZ       0.0000   ZZZZ  -12323.6789
 -----------------------------------------------------------------
 Calculating analytic gradient of the SCF energy
 Gradient of SCF Energy
            1           2           3           4           5           6
    1   0.0001978   0.0000960   0.0000118  -0.0000578   0.0000600   0.0000166
    2   0.0000000  -0.0000000  -0.0000000  -0.0000000   0.0000000   0.0000000
    3  -0.0002121   0.0001074  -0.0001138   0.0000103  -0.0000106  -0.0000230
            7           8           9          10          11          12
    1  -0.0001940   0.0000050  -0.0000151   0.0000259  -0.0000686  -0.0000776
    2  -0.0000000   0.0000000   0.0000000   0.0000000  -0.0000000   0.0000000
    3   0.0000304  -0.0000006  -0.0000831  -0.0000634   0.0002896   0.0000688
 Max gradient component =       2.896E-04
 RMS gradient           =       8.750E-05
 Gradient time:  CPU 127.30 s  wall 21.41 s
 Geometry Optimization Parameters
   NAtoms,    NIC,     NZ,  NCons,   NDum,   NFix, NCnnct, MaxDiis
       12      78      12       0       0       0       0       0

 Cartesian Hessian Update
 Hessian updated using BFGS update


** GEOMETRY OPTIMIZATION IN DELOCALIZED INTERNAL COORDINATES **
   Searching for a Minimum

   Optimization Cycle:   4

                       Coordinates (Angstroms)
     ATOM                X               Y               Z
      1  I         0.0040320387    0.0000000000    0.0061386002
      2  C         0.0006015283    0.0000000000    2.1433321587
      3  C         1.2181766850    0.0000000000    2.8528446115
      4  C         1.2066826587    0.0000000000    4.2572981671
      5  C        -0.0113572850    0.0000000000    4.9509982243
      6  C        -1.2220994690    0.0000000000    4.2440049529
      7  C        -1.2225408736    0.0000000000    2.8412500692
      8  Cl       -0.0375362868    0.0000000000    6.6887239911
      9  Cl       -2.7113265770    0.0000000000    5.1438714412
     10  Br        2.8195339244    0.0000000000    5.2652902523
     11  I        -3.1033309513    0.0000000000    1.8220595435
     12  I         3.0968237266    0.0000000000    1.8254478444
   Point Group: c1    Number of degrees of freedom:    30


   Energy is -24481.790731702

 Hessian updated using BFGS update

 16 Hessian modes will be used to form the next step
  Hessian Eigenvalues:
     0.103489    0.108114    0.110256    0.192684    0.216976    0.243351
     0.314478    0.316291    0.367073    0.401077    0.421769    0.434334
     0.448609    0.451519    0.543195    0.692236

 Minimum search - taking simple RFO step
 Searching for Lamda that Minimizes Along All modes
 Value Taken    Lamda =  -0.00000247
 Step Taken.  Stepsize is  0.002282

                             Maximum     Tolerance    Cnvgd?
         Gradient           0.000853      0.000300      NO
         Displacement       0.001343      0.001200      NO
         Energy change     -0.000000      0.000001     YES


 New Cartesian Coordinates Obtained by Inverse Iteration

 Displacement from previous Coordinates is:  0.006008
 ----------------------------------------------------------------
             Standard Nuclear Orientation (Angstroms)
    I     Atom           X                Y                Z
 ----------------------------------------------------------------
    1      I       0.0024496545     0.0000000000     0.0068595073
    2      C       0.0006042768     0.0000000000     2.1435476085
    3      C       1.2182905994     0.0000000000     2.8529508327
    4      C       1.2067876817     0.0000000000     4.2574297679
    5      C      -0.0113511531     0.0000000000     4.9510621176
    6      C      -1.2221513344     0.0000000000     4.2441605441
    7      C      -1.2223735552     0.0000000000     2.8413412013
    8      Cl     -0.0374103078     0.0000000000     6.6887959386
    9      Cl     -2.7111203994     0.0000000000     5.1445144413
   10      Br      2.8193711141     0.0000000000     5.2658689405
   11      I      -3.1021851486     0.0000000000     1.8199985318
   12      I       3.0967476910     0.0000000000     1.8247304250
 ----------------------------------------------------------------
 Nuclear Repulsion Energy =        3869.72766182 hartrees
 There are      132 alpha and      132 beta electrons
 Applying Cartesian multipole field
    Component          Value
    ---------          -----
     (2,0,0)        1.00000E-11
     (0,2,0)        2.00000E-11
     (0,0,2)       -3.00000E-12
 Nucleus-field energy     =     0.0000000197 hartrees
 Requested basis set is 6-311++G(d,p)
 There are 153 shells and 426 basis functions
 A cutoff of  1.0D-14 yielded   7509 shell pairs
 There are     64720 function pairs (     72168 Cartesian)
 Smallest overlap matrix eigenvalue = 4.67E-07
 Linear dependence detected in AO basis
 Tighter screening thresholds may be required for diffuse basis sets
 Use S2THRESH > 14 and THRESH = 14 in case of SCF convergence issues
 Number of orthogonalized atomic orbitals = 424
 Maximum deviation from orthogonality = 1.569E-10
 Guess MOs from SCF MO coefficient file

 -----------------------------------------------------------------------
  General SCF calculation program by
  Eric Jon Sundstrom, Paul Horn, Yuezhi Mao, Dmitri Zuev, Alec White,
  David Stuck, Shaama M.S., Shane Yost, Joonho Lee, David Small,
  Daniel Levine, Susi Lehtola, Hugh Burton, Evgeny Epifanovsky,
  Bang C. Huynh
 -----------------------------------------------------------------------
 Exchange:     0.2000 Hartree-Fock + 0.0800 Slater + 0.7200 B88
 Correlation:  0.1900 VWN1RPA + 0.8100 LYP
 Using SG-1 standard quadrature grid
 using 6 threads for integral computing
 -------------------------------------------------------
 OpenMP Integral computing Module                
 Release: version 2.0, May 2017, Q-Chem Inc. Pleasanton 
 -------------------------------------------------------
 A restricted SCF calculation will be
 performed using DIIS
 SCF converges when DIIS error is below 1.0e-08
 ---------------------------------------
  Cycle       Energy         DIIS error
 ---------------------------------------
    1  -24481.7907320131      5.71e-06  
    2  -24481.7907327377      2.41e-06  
    3  -24481.7907326625      3.02e-06  
    4  -24481.7907328631      8.46e-07  
    5  -24481.7907328795      2.66e-07  
    6  -24481.7907328809      6.72e-08  
    7  -24481.7907328810      3.87e-08  
    8  -24481.7907328810      9.00e-09  Convergence criterion met
 ---------------------------------------
 SCF time:   CPU 211.88s  wall 39.00s 
 SCF   energy in the final basis set =   -24481.7907328810
 Total energy in the final basis set =   -24481.7907328810

 --------------------------------------------------------------

                    Orbital Energies (a.u.)
 --------------------------------------------------------------

 Alpha MOs
 -- Occupied --
**************************-482.8569-176.3198-176.3193-176.3192-165.7237
********-165.7231-165.7215-165.7212-165.7209-165.7208-165.7207-165.7206
********-101.5824 -62.5098 -56.3305 -56.3264 -56.3260 -35.8163 -35.8157
-35.8157 -31.3098 -31.3092 -31.3092 -31.3035 -31.3029 -31.3029 -31.3029
-31.3024 -31.3024 -22.9602 -22.9596 -22.9596 -22.9588 -22.9584 -22.9582
-22.9582 -22.9579 -22.9578 -22.9540 -22.9540 -22.9534 -22.9534 -22.9534
-22.9534 -10.2882 -10.2873 -10.2820 -10.2743 -10.2734 -10.2728  -9.4976
 -9.4973  -8.7187  -7.2626  -7.2621  -7.2525  -7.2522  -7.2515  -7.2512
 -6.5509  -6.5372  -6.5361  -6.3657  -6.3651  -6.3651  -4.7787  -4.7781
 -4.7780  -4.7633  -4.7628  -4.7628  -4.7623  -4.7620  -4.7618  -2.6616
 -2.6581  -2.6572  -2.6462  -2.6461  -2.0443  -2.0437  -2.0437  -2.0398
 -2.0393  -2.0392  -2.0391  -2.0386  -2.0386  -2.0258  -2.0256  -2.0254
 -2.0253  -2.0253  -2.0251  -0.9587  -0.8958  -0.8884  -0.8390  -0.7838
 -0.7754  -0.6928  -0.6828  -0.6711  -0.6086  -0.6084  -0.5507  -0.5145
 -0.4710  -0.4645  -0.4465  -0.4301  -0.3924  -0.3877  -0.3864  -0.3842
 -0.3602  -0.3455  -0.3447  -0.3262  -0.3154  -0.3051  -0.3035  -0.2864
 -0.2800  -0.2624  -0.2618  -0.2448
 -- Virtual --
 -0.1132  -0.0705  -0.0695  -0.0602  -0.0417  -0.0321  -0.0019   0.0048
  0.0175   0.0331   0.0341   0.0450   0.0537   0.0645   0.0667   0.0692
  0.0693   0.0781   0.0826   0.0870   0.0989   0.1004   0.1020   0.1061
  0.1139   0.1252   0.1264   0.1310   0.1545   0.1548   0.1586   0.1611
  0.1625   0.1754   0.1785   0.1835   0.1859   0.1931   0.2040   0.2087
  0.2090   0.2178   0.2237   0.2258   0.2334   0.2468   0.2482   0.2532
  0.2621   0.2739   0.2858   0.2944   0.2971   0.3186   0.3405   0.3542
  0.3710   0.3731   0.3829   0.3856   0.3975   0.3995   0.4081   0.4212
  0.4286   0.4288   0.4311   0.4353   0.4370   0.4469   0.4499   0.4710
  0.4779   0.4852   0.4936   0.4978   0.5011   0.5102   0.5118   0.5141
  0.5339   0.5375   0.5477   0.5561   0.5717   0.5725   0.5844   0.5948
  0.6014   0.6073   0.6199   0.6280   0.6604   0.6787   0.6861   0.7194
  0.7242   0.7464   0.7499   0.7541   0.7691   0.7745   0.7807   0.8091
  0.8250   0.8389   0.8414   0.8438   0.8521   0.8629   0.8820   0.9089
  0.9212   0.9353   0.9420   0.9641   0.9665   0.9781   1.0170   1.0511
  1.0649   1.0724   1.1053   1.1515   1.1715   1.1785   1.2050   1.2142
  1.2601   1.2618   1.2699   1.3289   1.3293   1.3509   1.3561   1.3809
  1.3819   1.3910   1.4521   1.4639   1.4662   1.4679   1.4716   1.5251
  1.5687   1.5793   1.6150   1.7235   1.7294   1.7581   1.7777   1.8146
  1.8263   1.8429   1.8442   1.9107   2.0140   2.0169   2.0362   2.1105
  2.1785   2.2022   2.2287   2.2310   2.2495   2.2581   2.2775   2.2885
  2.3232   2.4097   2.4267   2.4843   2.5266   2.5673   2.5888   2.7049
  2.7101   2.8111   2.8209   2.8267   2.8802   2.9329   3.0390   3.0550
  3.0634   3.1637   3.1912   3.3877   3.4182   3.6289   3.8156   3.8221
  3.9409   3.9614   3.9678   3.9757   3.9842   3.9920   4.0111   4.0184
  4.0292   4.0466   4.0574   4.0821   4.0910   4.1464   4.1853   4.2349
  4.2478   4.2813   4.3209   4.3887   4.4106   4.4638   4.5858   4.7868
  5.9889   6.0132   6.0460   6.0474   6.0734   6.1183   6.1450   6.1696
  6.2099   6.7404   7.5530   7.6672   7.7357   9.7294   9.8035  23.1710
 23.7503  23.7597  23.9045  23.9140  23.9871  25.7758  25.8578  26.1111
 26.1502  26.5019  26.7607  27.8328  27.8875  27.9743  28.3316  28.3498
 28.3760  28.3793  28.3828  28.4257  28.4267  28.4415  28.4478  28.5213
 28.5288  28.5309  28.5386  28.5387  28.5502  28.5548  28.5630  28.5717
 28.5882  28.6180  28.6418  28.6797  28.7203  28.7720  47.9932 127.8758
127.8894 127.9093 127.9165 127.9290 127.9527 127.9644 127.9756 127.9988
151.6318 151.6799 151.7545 215.7171 215.8025 289.7497 289.8656 289.9604
********1901.79341901.84391901.9218
 --------------------------------------------------------------

          Ground-State Mulliken Net Atomic Charges

     Atom                 Charge (a.u.)
  ----------------------------------------
      1 I                     0.106017
      2 C                    -0.045455
      3 C                    -0.073156
      4 C                    -0.388201
      5 C                    -0.180041
      6 C                    -0.111503
      7 C                    -0.483040
      8 Cl                    0.537728
      9 Cl                    0.649535
     10 Br                   -0.220990
     11 I                     0.105696
     12 I                     0.103410
  ----------------------------------------
  Sum of atomic charges =     0.000000

 -----------------------------------------------------------------
                    Cartesian Multipole Moments
 -----------------------------------------------------------------
    Charge (ESU x 10^10)
                -0.0000
    Dipole Moment (Debye)
         X       0.1661      Y       0.0000      Z      -0.8012
       Tot       0.8182
    Quadrupole Moments (Debye-Ang)
        XX    -155.8180     XY      -0.0000     YY    -164.3833
        XZ       1.4392     YZ      -0.0000     ZZ    -162.3327
    Octopole Moments (Debye-Ang^2)
       XXX     -44.1037    XXY       0.0000    XYY     -17.2402
       YYY      -0.0000    XXZ    -461.0757    XYZ      -0.0000
       YYZ    -473.2161    XZZ      -6.2996    YZZ      -0.0000
       ZZZ   -1404.5272
    Hexadecapole Moments (Debye-Ang^3)
      XXXX   -4763.0584   XXXY      -0.0000   XXYY    -902.9432
      XYYY      -0.0000   YYYY    -214.0377   XXXZ    -232.5062
      XXYZ       0.0000   XYYZ     -94.9216   YYYZ      -0.0000
      XXZZ   -2849.4616   XYZZ       0.0000   YYZZ   -2141.7734
      XZZZ    -206.1333   YZZZ       0.0000   ZZZZ  -12322.8514
 -----------------------------------------------------------------
 Calculating analytic gradient of the SCF energy
 Gradient of SCF Energy
            1           2           3           4           5           6
    1  -0.0000256   0.0000187  -0.0000042  -0.0000417   0.0000413   0.0000108
    2   0.0000000   0.0000000  -0.0000000   0.0000000  -0.0000000  -0.0000000
    3  -0.0000539   0.0000776  -0.0000935   0.0000458  -0.0000025   0.0000037
            7           8           9          10          11          12
    1  -0.0000542   0.0000158   0.0000211  -0.0000021   0.0000490  -0.0000289
    2   0.0000000  -0.0000000   0.0000000   0.0000000   0.0000000   0.0000000
    3  -0.0000321  -0.0000062   0.0000464   0.0000076   0.0000229  -0.0000158
 Max gradient component =       9.351E-05
 RMS gradient           =       3.131E-05
 Gradient time:  CPU 127.28 s  wall 21.41 s
 Geometry Optimization Parameters
   NAtoms,    NIC,     NZ,  NCons,   NDum,   NFix, NCnnct, MaxDiis
       12      78      12       0       0       0       0       0

 Cartesian Hessian Update
 Hessian updated using BFGS update


** GEOMETRY OPTIMIZATION IN DELOCALIZED INTERNAL COORDINATES **
   Searching for a Minimum

   Optimization Cycle:   5

                       Coordinates (Angstroms)
     ATOM                X               Y               Z
      1  I         0.0024496545    0.0000000000    0.0068595073
      2  C         0.0006042768    0.0000000000    2.1435476085
      3  C         1.2182905994    0.0000000000    2.8529508327
      4  C         1.2067876817    0.0000000000    4.2574297679
      5  C        -0.0113511531    0.0000000000    4.9510621176
      6  C        -1.2221513344    0.0000000000    4.2441605441
      7  C        -1.2223735552    0.0000000000    2.8413412013
      8  Cl       -0.0374103078    0.0000000000    6.6887959386
      9  Cl       -2.7111203994    0.0000000000    5.1445144413
     10  Br        2.8193711141    0.0000000000    5.2658689405
     11  I        -3.1021851486    0.0000000000    1.8199985318
     12  I         3.0967476910    0.0000000000    1.8247304250
   Point Group: c1    Number of degrees of freedom:    30


   Energy is -24481.790732881

 Hessian updated using BFGS update

 17 Hessian modes will be used to form the next step
  Hessian Eigenvalues:
     0.098392    0.108114    0.109011    0.192684    0.217480    0.242790
     0.249626    0.314435    0.316246    0.373701    0.404170    0.422960
     0.429895    0.448675    0.450806    0.600337    0.686938

 Minimum search - taking simple RFO step
 Searching for Lamda that Minimizes Along All modes
 Value Taken    Lamda =   0.00000000
 Step Taken.  Stepsize is  0.001008

                             Maximum     Tolerance    Cnvgd?
         Gradient           0.000109      0.000300     YES
         Displacement       0.000453      0.001200     YES
         Energy change     -0.000001      0.000001      NO


                       Distance Matrix (Angstroms)
             I (  1)   C (  2)   C (  3)   C (  4)   C (  5)   C (  6)
   C (  2)  2.136689
   C (  3)  3.094916  1.409260
   C (  4)  4.417893  2.433799  1.404526
   C (  5)  4.944222  2.807540  2.431890  1.401780
   C (  6)  4.410711  2.430577  2.809132  2.428975  1.402051
   C (  7)  3.087795  1.408045  2.440692  2.811784  2.432591  1.402819
   Cl(  8)  6.682055  4.545407  4.036148  2.731221  1.737929  2.716589
   Cl(  9)  5.810246  4.044657  4.548795  4.017079  2.706691  1.740019
   Br( 10)  5.965922  4.206464  2.895796  1.901940  2.848173  4.168668
   I ( 11)  3.595307  3.119613  4.442241  4.950588  4.399638  3.067750
   I ( 12)  3.588779  3.112515  2.141457  3.080580  4.408427  4.950407
             C (  7)   Cl(  8)   Cl(  9)   Br( 10)   I ( 11)
   Cl(  8)  4.025798
   Cl(  9)  2.742439  3.087642
   Br( 10)  4.713177  3.191539  5.531823
   I ( 11)  2.139353  5.753089  3.347437  6.851193
   I ( 12)  4.437151  5.786370  6.689716  3.452300  6.198935

 Final energy is   -24481.790732880985     


 ******************************
 **  OPTIMIZATION CONVERGED  **
 ******************************

                       Coordinates (Angstroms)
     ATOM                X               Y               Z
      1  I         0.0024496545    0.0000000000    0.0068595073
      2  C         0.0006042768    0.0000000000    2.1435476085
      3  C         1.2182905994    0.0000000000    2.8529508327
      4  C         1.2067876817    0.0000000000    4.2574297679
      5  C        -0.0113511531    0.0000000000    4.9510621176
      6  C        -1.2221513344    0.0000000000    4.2441605441
      7  C        -1.2223735552    0.0000000000    2.8413412013
      8  Cl       -0.0374103078    0.0000000000    6.6887959386
      9  Cl       -2.7111203994    0.0000000000    5.1445144413
     10  Br        2.8193711141    0.0000000000    5.2658689405
     11  I        -3.1021851486    0.0000000000    1.8199985318
     12  I         3.0967476910    0.0000000000    1.8247304250

Z-matrix Print:
$molecule
0 1
I 
C  1 2.136689
C  2 1.408045 1 119.757237
C  3 1.402819 2 119.698677 1 -180.000000 0
C  4 1.402051 3 120.286745 2 -0.000000 0
C  5 1.401780 4 120.064290 3 -0.000000 0
C  6 1.404526 5 120.127294 4 -0.000000 0
Cl 5 1.737929 4 119.418522 3 -180.000000 0
Cl 4 1.740019 3 121.151553 2 -180.000000 0
Br 6 1.901940 5 118.321898 4 -180.000000 0
I  3 2.139353 2 121.776048 1 -0.000000 0
I  7 2.141457 6 119.164445 5 -180.000000 0
$end


 --------------------------------------------------------------

                    Orbital Energies (a.u.)
 --------------------------------------------------------------

 Alpha MOs
 -- Occupied --
**************************-482.8569-176.3198-176.3193-176.3192-165.7237
********-165.7231-165.7215-165.7212-165.7209-165.7208-165.7207-165.7206
********-101.5824 -62.5098 -56.3305 -56.3264 -56.3260 -35.8163 -35.8157
-35.8157 -31.3098 -31.3092 -31.3092 -31.3035 -31.3029 -31.3029 -31.3029
-31.3024 -31.3024 -22.9602 -22.9596 -22.9596 -22.9588 -22.9584 -22.9582
-22.9582 -22.9579 -22.9578 -22.9540 -22.9540 -22.9534 -22.9534 -22.9534
-22.9534 -10.2882 -10.2873 -10.2820 -10.2743 -10.2734 -10.2728  -9.4976
 -9.4973  -8.7187  -7.2626  -7.2621  -7.2525  -7.2522  -7.2515  -7.2512
 -6.5509  -6.5372  -6.5361  -6.3657  -6.3651  -6.3651  -4.7787  -4.7781
 -4.7780  -4.7633  -4.7628  -4.7628  -4.7623  -4.7620  -4.7618  -2.6616
 -2.6581  -2.6572  -2.6462  -2.6461  -2.0443  -2.0437  -2.0437  -2.0398
 -2.0393  -2.0392  -2.0391  -2.0386  -2.0386  -2.0258  -2.0256  -2.0254
 -2.0253  -2.0253  -2.0251  -0.9587  -0.8958  -0.8884  -0.8390  -0.7838
 -0.7754  -0.6928  -0.6828  -0.6711  -0.6086  -0.6084  -0.5507  -0.5145
 -0.4710  -0.4645  -0.4465  -0.4301  -0.3924  -0.3877  -0.3864  -0.3842
 -0.3602  -0.3455  -0.3447  -0.3262  -0.3154  -0.3051  -0.3035  -0.2864
 -0.2800  -0.2624  -0.2618  -0.2448
 -- Virtual --
 -0.1132  -0.0705  -0.0695  -0.0602  -0.0417  -0.0321  -0.0019   0.0048
  0.0175   0.0331   0.0341   0.0450   0.0537   0.0645   0.0667   0.0692
  0.0693   0.0781   0.0826   0.0870   0.0989   0.1004   0.1020   0.1061
  0.1139   0.1252   0.1264   0.1310   0.1545   0.1548   0.1586   0.1611
  0.1625   0.1754   0.1785   0.1835   0.1859   0.1931   0.2040   0.2087
  0.2090   0.2178   0.2237   0.2258   0.2334   0.2468   0.2482   0.2532
  0.2621   0.2739   0.2858   0.2944   0.2971   0.3186   0.3405   0.3542
  0.3710   0.3731   0.3829   0.3856   0.3975   0.3995   0.4081   0.4212
  0.4286   0.4288   0.4311   0.4353   0.4370   0.4469   0.4499   0.4710
  0.4779   0.4852   0.4936   0.4978   0.5011   0.5102   0.5118   0.5141
  0.5339   0.5375   0.5477   0.5561   0.5717   0.5725   0.5844   0.5948
  0.6014   0.6073   0.6199   0.6280   0.6604   0.6787   0.6861   0.7194
  0.7242   0.7464   0.7499   0.7541   0.7691   0.7745   0.7807   0.8091
  0.8250   0.8389   0.8414   0.8438   0.8521   0.8629   0.8820   0.9089
  0.9212   0.9353   0.9420   0.9641   0.9665   0.9781   1.0170   1.0511
  1.0649   1.0724   1.1053   1.1515   1.1715   1.1785   1.2050   1.2142
  1.2601   1.2618   1.2699   1.3289   1.3293   1.3509   1.3561   1.3809
  1.3819   1.3910   1.4521   1.4639   1.4662   1.4679   1.4716   1.5251
  1.5687   1.5793   1.6150   1.7235   1.7294   1.7581   1.7777   1.8146
  1.8263   1.8429   1.8442   1.9107   2.0140   2.0169   2.0362   2.1105
  2.1785   2.2022   2.2287   2.2310   2.2495   2.2581   2.2775   2.2885
  2.3232   2.4097   2.4267   2.4843   2.5266   2.5673   2.5888   2.7049
  2.7101   2.8111   2.8209   2.8267   2.8802   2.9329   3.0390   3.0550
  3.0634   3.1637   3.1912   3.3877   3.4182   3.6289   3.8156   3.8221
  3.9409   3.9614   3.9678   3.9757   3.9842   3.9920   4.0111   4.0184
  4.0292   4.0466   4.0574   4.0821   4.0910   4.1464   4.1853   4.2349
  4.2478   4.2813   4.3209   4.3887   4.4106   4.4638   4.5858   4.7868
  5.9889   6.0132   6.0460   6.0474   6.0734   6.1183   6.1450   6.1696
  6.2099   6.7404   7.5530   7.6672   7.7357   9.7294   9.8035  23.1710
 23.7503  23.7597  23.9045  23.9140  23.9871  25.7758  25.8578  26.1111
 26.1502  26.5019  26.7607  27.8328  27.8875  27.9743  28.3316  28.3498
 28.3760  28.3793  28.3828  28.4257  28.4267  28.4415  28.4478  28.5213
 28.5288  28.5309  28.5386  28.5387  28.5502  28.5548  28.5630  28.5717
 28.5882  28.6180  28.6418  28.6797  28.7203  28.7720  47.9932 127.8758
127.8894 127.9093 127.9165 127.9290 127.9527 127.9644 127.9756 127.9988
151.6318 151.6799 151.7545 215.7171 215.8025 289.7497 289.8656 289.9604
********1901.79341901.84391901.9218
 --------------------------------------------------------------

          Ground-State Mulliken Net Atomic Charges

     Atom                 Charge (a.u.)
  ----------------------------------------
      1 I                     0.106017
      2 C                    -0.045455
      3 C                    -0.073156
      4 C                    -0.388201
      5 C                    -0.180041
      6 C                    -0.111503
      7 C                    -0.483040
      8 Cl                    0.537728
      9 Cl                    0.649535
     10 Br                   -0.220990
     11 I                     0.105696
     12 I                     0.103410
  ----------------------------------------
  Sum of atomic charges =     0.000000

 -----------------------------------------------------------------
                    Cartesian Multipole Moments
 -----------------------------------------------------------------
    Charge (ESU x 10^10)
                -0.0000
    Dipole Moment (Debye)
         X       0.1661      Y       0.0000      Z      -0.8012
       Tot       0.8182
    Quadrupole Moments (Debye-Ang)
        XX    -155.8180     XY      -0.0000     YY    -164.3833
        XZ       1.4392     YZ      -0.0000     ZZ    -162.3327
    Octopole Moments (Debye-Ang^2)
       XXX     -44.1037    XXY       0.0000    XYY     -17.2402
       YYY      -0.0000    XXZ    -461.0757    XYZ      -0.0000
       YYZ    -473.2161    XZZ      -6.2996    YZZ      -0.0000
       ZZZ   -1404.5272
    Hexadecapole Moments (Debye-Ang^3)
      XXXX   -4763.0584   XXXY      -0.0000   XXYY    -902.9432
      XYYY      -0.0000   YYYY    -214.0377   XXXZ    -232.5062
      XXYZ       0.0000   XYYZ     -94.9216   YYYZ      -0.0000
      XXZZ   -2849.4616   XYZZ       0.0000   YYZZ   -2141.7734
      XZZZ    -206.1333   YZZZ       0.0000   ZZZZ  -12322.8514
 -----------------------------------------------------------------
Archival summary:
1\1\february\OPT\ProcedureUnspecified\BasisUnspecified\3r1l26\taweetha\FriDec1311:14:582019FriDec1311:14:582019\0\\#,OPT,ProcedureUnspecified,BasisUnspecified,\\0,1\I\C,1,2.13669\C,2,1.40804,1,119.757\C,3,1.40282,2,119.699,1,-180,0\C,4,1.40205,3,120.287,2,-0,0\C,5,1.40178,4,120.064,3,-0,0\C,6,1.40453,5,120.127,4,-0,0\Cl,5,1.73793,4,119.419,3,-180,0\Cl,4,1.74002,3,121.152,2,-180,0\Br,6,1.90194,5,118.322,4,-180,0\I,3,2.13935,2,121.776,1,-0,0\I,7,2.14146,6,119.164,5,-180,0\\\@

 Total job time:  355.84s(wall), 1991.48s(cpu) 
 Fri Dec 13 11:14:58 2019

        *************************************************************
        *                                                           *
        *  Thank you very much for using Q-Chem.  Have a nice day.  *
        *                                                           *
        *************************************************************


 
User input: 2 of 2 
 
                  Welcome to Q-Chem
     A Quantum Leap Into The Future Of Chemistry


 Q-Chem 5.2 (devel), Q-Chem, Inc., Pleasanton, CA (2019)

 Yihan Shao,  Zhengting Gan,  E. Epifanovsky,  A. T. B. Gilbert,  M. Wormit,  
 J. Kussmann,  A. W. Lange,  A. Behn,  Jia Deng,  Xintian Feng,  D. Ghosh,  
 M. Goldey,  P. R. Horn,  L. D. Jacobson,  I. Kaliman,  T. Kus,  A. Landau,  
 Jie Liu,  E. I. Proynov,  R. M. Richard,  R. P. Steele,  E. J. Sundstrom,  
 H. L. Woodcock III,  P. M. Zimmerman,  D. Zuev,  B. Albrecht,  E. Alguire,  
 S. A. Baeppler,  D. Barton,  Z. Benda,  Y. A. Bernard,  E. J. Berquist,  
 K. B. Bravaya,  H. Burton,  D. Casanova,  Chun-Min Chang,  Yunqing Chen,  
 A. Chien,  K. D. Closser,  M. P. Coons,  S. Coriani,  S. Dasgupta,  
 A. L. Dempwolff,  M. Diedenhofen,  Hainam Do,  R. G. Edgar,  Po-Tung Fang,  
 S. Faraji,  S. Fatehi,  Qingguo Feng,  K. D. Fenk,  J. Fosso-Tande,  
 J. Gayvert,  Qinghui Ge,  A. Ghysels,  G. Gidofalvi,  J. Gomes,  
 J. Gonthier,  A. Gunina,  D. Hait,  M. W. D. Hanson-Heine,  
 P. H. P. Harbach,  A. W. Hauser,  M. F. Herbst,  J. E. Herr,  
 E. G. Hohenstein,  Z. C. Holden,  Kerwin Hui,  B. C. Huynh,  T.-C. Jagau,  
 Hyunjun Ji,  B. Kaduk,  K. Khistyaev,  Jaehoon Kim,  P. Klunzinger,  K. Koh,  
 D. Kosenkov,  L. Koulias,  T. Kowalczyk,  C. M. Krauter,  A. Kunitsa,  
 Ka Un Lao,  A. Laurent,  K. V. Lawler,  Joonho Lee,  D. Lefrancois,  
 S. Lehtola,  D. S. Levine,  Yi-Pei Li,  You-Sheng Lin,  Fenglai Liu,  
 E. Livshits,  A. Luenser,  P. Manohar,  E. Mansoor,  S. F. Manzer,  
 Shan-Ping Mao,  Yuezhi Mao,  N. Mardirossian,  A. V. Marenich,  
 T. Markovich,  L. A. Martinez-Martinez,  S. A. Maurer,  N. J. Mayhall,  
 S. C. McKenzie,  J.-M. Mewes,  P. Morgante,  A. F. Morrison,  
 J. W. Mullinax,  K. Nanda,  T. S. Nguyen-Beck,  R. Olivares-Amaya,  
 J. A. Parkhill,  Zheng Pei,  T. M. Perrine,  F. Plasser,  P. Pokhilko,  
 S. Prager,  A. Prociuk,  E. Ramos,  D. R. Rehn,  F. Rob,  M. Scheurer,  
 M. Schneider,  N. Sergueev,  S. M. Sharada,  S. Sharma,  D. W. Small,  
 T. Stauch,  T. Stein,  Yu-Chuan Su,  A. J. W. Thom,  A. Tkatchenko,  
 T. Tsuchimochi,  N. M. Tubman,  L. Vogt,  M. L. Vidal,  O. Vydrov,  
 M. A. Watson,  J. Wenzel,  M. de Wergifosse,  T. A. Wesolowski,  A. White,  
 J. Witte,  A. Yamada,  Jun Yang,  K. Yao,  S. Yeganeh,  S. R. Yost,  
 Zhi-Qiang You,  A. Zech,  Igor Ying Zhang,  Xing Zhang,  Yan Zhao,  
 Ying Zhu,  B. R. Brooks,  G. K. L. Chan,  C. J. Cramer,  M. S. Gordon,  
 W. J. Hehre,  A. Klamt,  M. W. Schmidt,  C. D. Sherrill,  D. G. Truhlar,  
 A. Aspuru-Guzik,  R. Baer,  A. T. Bell,  N. A. Besley,  Jeng-Da Chai,  
 A. E. DePrince, III,  R. A. DiStasio Jr.,  A. Dreuw,  B. D. Dunietz,  
 T. R. Furlani,  Chao-Ping Hsu,  Yousung Jung,  Jing Kong,  D. S. Lambrecht,  
 WanZhen Liang,  C. Ochsenfeld,  V. A. Rassolov,  L. V. Slipchenko,  
 J. E. Subotnik,  T. Van Voorhis,  J. M. Herbert,  A. I. Krylov,  
 P. M. W. Gill,  M. Head-Gordon

 Contributors to earlier versions of Q-Chem not listed above: 
 R. D. Adamson,  B. Austin,  J. Baker,  G. J. O. Beran,  K. Brandhorst,  
 S. T. Brown,  E. F. C. Byrd,  A. K. Chakraborty,  C.-L. Cheng,  
 Siu Hung Chien,  D. M. Chipman,  D. L. Crittenden,  H. Dachsel,  
 R. J. Doerksen,  A. D. Dutoi,  L. Fusti-Molnar,  W. A. Goddard III,  
 A. Golubeva-Zadorozhnaya,  S. R. Gwaltney,  G. Hawkins,  A. Heyden,  
 S. Hirata,  G. Kedziora,  F. J. Keil,  C. Kelley,  Jihan Kim,  R. A. King,  
 R. Z. Khaliullin,  P. P. Korambath,  W. Kurlancheek,  A. M. Lee,  M. S. Lee,  
 S. V. Levchenko,  Ching Yeh Lin,  D. Liotard,  R. C. Lochan,  I. Lotan,  
 P. E. Maslen,  N. Nair,  D. P. O'Neill,  D. Neuhauser,  E. Neuscamman,  
 C. M. Oana,  R. Olson,  B. Peters,  R. Peverati,  P. A. Pieniazek,  
 Y. M. Rhee,  J. Ritchie,  M. A. Rohrdanz,  E. Rosta,  N. J. Russ,  
 H. F. Schaefer III,  N. E. Schultz,  N. Shenvi,  A. C. Simmonett,  A. Sodt,  
 D. Stuck,  K. S. Thanthiriwatte,  V. Vanovschi,  Tao Wang,  A. Warshel,  
 C. F. Williams,  Q. Wu,  X. Xu,  W. Zhang

 Please cite Q-Chem as follows:
 Y. Shao et al., Mol. Phys. 113, 184-215 (2015)
 DOI: 10.1080/00268976.2014.952696

 Q-Chem 5.2.1 for Intel X86 EM64T Linux

 Parts of Q-Chem use Armadillo 8.300.2 (Tropical Shenanigans).
 http://arma.sourceforge.net/

 Q-Chem begins on Fri Dec 13 11:14:58 2019  

Host: 
0

     Scratch files written to /scratch/taweetham/qchem22448//
NAlpha2: 264
NElect   264
Mult     1
The previous job contains 0 fragments, simply inherited here

Checking the input file for inconsistencies... 	...done.

--------------------------------------------------------------
User input:
--------------------------------------------------------------

$MOLECULE
READ
$END

$REM
   JOB_TYPE 	FREQUENCY
   BASIS 	6-311++G**
   METHOD	B3LYP
   SYM_IGNORE	TRUE
   THRESH	14
   MEM_TOTAL	31000
$END


--------------------------------------------------------------
 ----------------------------------------------------------------
             Standard Nuclear Orientation (Angstroms)
    I     Atom           X                Y                Z
 ----------------------------------------------------------------
    1      I       0.0024496545     0.0000000000     0.0068595073
    2      C       0.0006042768     0.0000000000     2.1435476085
    3      C       1.2182905994     0.0000000000     2.8529508327
    4      C       1.2067876817     0.0000000000     4.2574297679
    5      C      -0.0113511531     0.0000000000     4.9510621176
    6      C      -1.2221513344     0.0000000000     4.2441605441
    7      C      -1.2223735552     0.0000000000     2.8413412013
    8      Cl     -0.0374103078     0.0000000000     6.6887959386
    9      Cl     -2.7111203994     0.0000000000     5.1445144413
   10      Br      2.8193711141     0.0000000000     5.2658689405
   11      I      -3.1021851486     0.0000000000     1.8199985318
   12      I       3.0967476910     0.0000000000     1.8247304250
 ----------------------------------------------------------------
 Nuclear Repulsion Energy =        3869.72766182 hartrees
 There are      132 alpha and      132 beta electrons
 Requested basis set is 6-311++G(d,p)
 There are 153 shells and 426 basis functions

 Total QAlloc Memory Limit  31000 MB
 Mega-Array Size       188 MB
 MEM_STATIC part       192 MB

                       Distance Matrix (Angstroms)
             I (  1)   C (  2)   C (  3)   C (  4)   C (  5)   C (  6)
   C (  2)  2.136689
   C (  3)  3.094916  1.409260
   C (  4)  4.417893  2.433799  1.404526
   C (  5)  4.944222  2.807540  2.431890  1.401780
   C (  6)  4.410711  2.430577  2.809132  2.428975  1.402051
   C (  7)  3.087795  1.408045  2.440692  2.811784  2.432591  1.402819
   Cl(  8)  6.682055  4.545407  4.036148  2.731221  1.737929  2.716589
   Cl(  9)  5.810246  4.044657  4.548795  4.017079  2.706691  1.740019
   Br( 10)  5.965922  4.206464  2.895796  1.901940  2.848173  4.168668
   I ( 11)  3.595307  3.119613  4.442241  4.950588  4.399638  3.067750
   I ( 12)  3.588779  3.112515  2.141457  3.080580  4.408427  4.950407
             C (  7)   Cl(  8)   Cl(  9)   Br( 10)   I ( 11)
   Cl(  8)  4.025798
   Cl(  9)  2.742439  3.087642
   Br( 10)  4.713177  3.191539  5.531823
   I ( 11)  2.139353  5.753089  3.347437  6.851193
   I ( 12)  4.437151  5.786370  6.689716  3.452300  6.198935

 A cutoff of  1.0D-14 yielded   7509 shell pairs
 There are     64720 function pairs (     72168 Cartesian)
 Smallest overlap matrix eigenvalue = 4.67E-07
 Linear dependence detected in AO basis
 Tighter screening thresholds may be required for diffuse basis sets
 Use S2THRESH > 14 and THRESH = 14 in case of SCF convergence issues
 Number of orthogonalized atomic orbitals = 424
 Maximum deviation from orthogonality = 8.798E-11
 Guess from superposition of atomic densities
 Warning:  Energy on first SCF cycle will be non-variational
 SAD guess density has 264.000000 electrons

 -----------------------------------------------------------------------
  General SCF calculation program by
  Eric Jon Sundstrom, Paul Horn, Yuezhi Mao, Dmitri Zuev, Alec White,
  David Stuck, Shaama M.S., Shane Yost, Joonho Lee, David Small,
  Daniel Levine, Susi Lehtola, Hugh Burton, Evgeny Epifanovsky,
  Bang C. Huynh
 -----------------------------------------------------------------------
 Exchange:     0.2000 Hartree-Fock + 0.0800 Slater + 0.7200 B88
 Correlation:  0.1900 VWN1RPA + 0.8100 LYP
 Using SG-1 standard quadrature grid
 using 6 threads for integral computing
 -------------------------------------------------------
 OpenMP Integral computing Module                
 Release: version 2.0, May 2017, Q-Chem Inc. Pleasanton 
 -------------------------------------------------------
 A restricted SCF calculation will be
 performed using DIIS
 SCF converges when DIIS error is below 1.0e-08
 ---------------------------------------
  Cycle       Energy         DIIS error
 ---------------------------------------
    1  -24484.0416919041      2.71e-02  
    2  -24481.7479399602      1.65e-03  
    3  -24481.6688850104      2.40e-03  
    4  -24481.7722690229      8.34e-04  
    5  -24481.7902558508      1.52e-04  
    6  -24481.7904644989      1.05e-04  
    7  -24481.7907260153      1.84e-05  
    8  -24481.7907325080      4.56e-06  
    9  -24481.7907328391      1.34e-06  
   10  -24481.7907328687      6.35e-07  
   11  -24481.7907328770      2.18e-07  
   12  -24481.7907328773      9.52e-08  
   13  -24481.7907328773      2.77e-08  
   14  -24481.7907328774      4.24e-09  Convergence criterion met
 ---------------------------------------
 SCF time:   CPU 357.91s  wall 65.00s 
 SCF   energy in the final basis set =   -24481.7907328774
 Total energy in the final basis set =   -24481.7907328774

 --------------------------------------------------------------

                    Orbital Energies (a.u.)
 --------------------------------------------------------------

 Alpha MOs
 -- Occupied --
**************************-482.8569-176.3198-176.3193-176.3192-165.7237
********-165.7231-165.7215-165.7212-165.7209-165.7208-165.7207-165.7206
********-101.5824 -62.5098 -56.3305 -56.3264 -56.3260 -35.8163 -35.8157
-35.8157 -31.3098 -31.3092 -31.3092 -31.3035 -31.3029 -31.3029 -31.3029
-31.3024 -31.3024 -22.9602 -22.9596 -22.9596 -22.9588 -22.9584 -22.9582
-22.9582 -22.9579 -22.9578 -22.9540 -22.9540 -22.9534 -22.9534 -22.9534
-22.9534 -10.2882 -10.2873 -10.2820 -10.2743 -10.2734 -10.2728  -9.4976
 -9.4973  -8.7187  -7.2626  -7.2621  -7.2525  -7.2522  -7.2515  -7.2512
 -6.5509  -6.5372  -6.5361  -6.3657  -6.3651  -6.3651  -4.7787  -4.7781
 -4.7780  -4.7633  -4.7628  -4.7628  -4.7623  -4.7620  -4.7618  -2.6616
 -2.6581  -2.6572  -2.6462  -2.6461  -2.0443  -2.0437  -2.0437  -2.0398
 -2.0393  -2.0392  -2.0391  -2.0386  -2.0386  -2.0258  -2.0256  -2.0254
 -2.0253  -2.0253  -2.0251  -0.9587  -0.8958  -0.8884  -0.8390  -0.7838
 -0.7754  -0.6928  -0.6828  -0.6711  -0.6086  -0.6084  -0.5507  -0.5145
 -0.4710  -0.4645  -0.4465  -0.4301  -0.3924  -0.3877  -0.3864  -0.3842
 -0.3602  -0.3455  -0.3447  -0.3262  -0.3154  -0.3051  -0.3035  -0.2864
 -0.2800  -0.2624  -0.2618  -0.2448
 -- Virtual --
 -0.1132  -0.0705  -0.0695  -0.0602  -0.0417  -0.0321  -0.0019   0.0048
  0.0175   0.0331   0.0341   0.0450   0.0537   0.0645   0.0667   0.0692
  0.0693   0.0781   0.0826   0.0870   0.0989   0.1004   0.1020   0.1061
  0.1139   0.1252   0.1264   0.1310   0.1545   0.1548   0.1586   0.1611
  0.1625   0.1754   0.1785   0.1835   0.1859   0.1931   0.2040   0.2087
  0.2090   0.2178   0.2237   0.2258   0.2334   0.2468   0.2482   0.2532
  0.2621   0.2739   0.2858   0.2944   0.2971   0.3186   0.3405   0.3542
  0.3710   0.3731   0.3829   0.3856   0.3975   0.3995   0.4081   0.4212
  0.4286   0.4288   0.4311   0.4353   0.4370   0.4469   0.4499   0.4710
  0.4779   0.4852   0.4936   0.4978   0.5011   0.5102   0.5118   0.5141
  0.5339   0.5375   0.5477   0.5561   0.5717   0.5725   0.5844   0.5948
  0.6014   0.6073   0.6199   0.6280   0.6604   0.6787   0.6861   0.7194
  0.7242   0.7464   0.7499   0.7541   0.7691   0.7745   0.7807   0.8091
  0.8250   0.8389   0.8414   0.8438   0.8521   0.8629   0.8820   0.9089
  0.9212   0.9353   0.9420   0.9641   0.9665   0.9781   1.0170   1.0511
  1.0649   1.0724   1.1053   1.1515   1.1715   1.1785   1.2050   1.2142
  1.2601   1.2618   1.2699   1.3289   1.3293   1.3509   1.3561   1.3809
  1.3819   1.3910   1.4521   1.4639   1.4662   1.4679   1.4716   1.5251
  1.5687   1.5793   1.6150   1.7235   1.7294   1.7581   1.7777   1.8146
  1.8263   1.8429   1.8442   1.9107   2.0140   2.0169   2.0362   2.1105
  2.1785   2.2022   2.2287   2.2310   2.2495   2.2581   2.2775   2.2885
  2.3232   2.4097   2.4267   2.4843   2.5266   2.5673   2.5888   2.7049
  2.7101   2.8111   2.8209   2.8267   2.8802   2.9329   3.0390   3.0550
  3.0634   3.1637   3.1912   3.3877   3.4182   3.6289   3.8156   3.8221
  3.9409   3.9614   3.9678   3.9757   3.9842   3.9920   4.0111   4.0184
  4.0292   4.0466   4.0574   4.0821   4.0910   4.1464   4.1853   4.2349
  4.2478   4.2813   4.3209   4.3887   4.4106   4.4638   4.5858   4.7868
  5.9889   6.0132   6.0460   6.0474   6.0734   6.1183   6.1450   6.1696
  6.2099   6.7404   7.5530   7.6672   7.7357   9.7294   9.8035  23.1710
 23.7503  23.7597  23.9045  23.9140  23.9871  25.7758  25.8578  26.1111
 26.1502  26.5019  26.7607  27.8328  27.8875  27.9743  28.3316  28.3498
 28.3760  28.3793  28.3828  28.4257  28.4267  28.4415  28.4478  28.5213
 28.5288  28.5309  28.5386  28.5387  28.5502  28.5548  28.5630  28.5717
 28.5882  28.6180  28.6418  28.6797  28.7203  28.7720  47.9932 127.8758
127.8894 127.9093 127.9165 127.9290 127.9527 127.9644 127.9756 127.9988
151.6318 151.6799 151.7545 215.7171 215.8025 289.7497 289.8656 289.9604
********1901.79341901.84391901.9218
 --------------------------------------------------------------

          Ground-State Mulliken Net Atomic Charges

     Atom                 Charge (a.u.)
  ----------------------------------------
      1 I                     0.106017
      2 C                    -0.045455
      3 C                    -0.073156
      4 C                    -0.388202
      5 C                    -0.180040
      6 C                    -0.111503
      7 C                    -0.483040
      8 Cl                    0.537728
      9 Cl                    0.649535
     10 Br                   -0.220990
     11 I                     0.105696
     12 I                     0.103410
  ----------------------------------------
  Sum of atomic charges =     0.000000

 -----------------------------------------------------------------
                    Cartesian Multipole Moments
 -----------------------------------------------------------------
    Charge (ESU x 10^10)
                -0.0000
    Dipole Moment (Debye)
         X       0.1661      Y       0.0000      Z      -0.8012
       Tot       0.8182
    Quadrupole Moments (Debye-Ang)
        XX    -155.8180     XY      -0.0000     YY    -164.3833
        XZ       1.4392     YZ      -0.0000     ZZ    -162.3327
    Octopole Moments (Debye-Ang^2)
       XXX     -44.1037    XXY       0.0000    XYY     -17.2402
       YYY       0.0000    XXZ    -461.0757    XYZ      -0.0000
       YYZ    -473.2161    XZZ      -6.2995    YZZ      -0.0000
       ZZZ   -1404.5272
    Hexadecapole Moments (Debye-Ang^3)
      XXXX   -4763.0584   XXXY      -0.0000   XXYY    -902.9432
      XYYY      -0.0000   YYYY    -214.0377   XXXZ    -232.5059
      XXYZ      -0.0000   XYYZ     -94.9216   YYYZ      -0.0000
      XXZZ   -2849.4617   XYZZ       0.0000   YYZZ   -2141.7734
      XZZZ    -206.1328   YZZZ      -0.0000   ZZZZ  -12322.8517
 -----------------------------------------------------------------
 Calculating MO derivatives via CPSCF
    1     0    39    0.0160483  
    2     0    39    0.0059799  
    3     0    39    0.0013769  
    4     0    39    0.0002105  
    5    23    16    0.0000263  
    6    37     2    0.0000018  
    7    39     0    0.0000001  Converged
 Time for AOints: 441.4 s (CPU) 74.1 s (wall)
 ------------------------------------------------------------------------------
                     AOints        : Timing summary (seconds)
 ------------------------------------------------------------------------------
     job step          cpu (% of tot)      sys (% of tot)     wall (% of tot)
 ------------------------------------------------------------------------------
  AOints            0.4414E+03 ( 8.6)   0.1900E-04 ( 5.6)   0.7414E+02 ( 8.4)
 ------------------------------------------------------------------------------
   Grand Totals     0.5118E+04          0.3370E-03          0.8786E+03
 ------------------------------------------------------------------------------
 Polarizability Matrix (a.u.)
            1           2           3
    1-265.8704517   0.0000000  -5.4682356
    2   0.0000000-115.5180356  -0.0000000
    3  -5.4682356  -0.0000000-252.8885116
 Calculating analytic Hessian of the SCF energy

 Direct stationary perturbation theory relativistic correction:

 rels  =     309.253606408540
 relv  =   -1038.569268280265
 rel2e =     147.257278570517
 E_rel =    -582.058383301207

 Hessian of the SCF Energy
            1           2           3           4           5           6
    1   0.0580382  -0.0000000  -0.0001042  -0.0299094  -0.0000000  -0.0000249
    2  -0.0000000   0.0126765  -0.0000000   0.0000000  -0.0216246  -0.0000000
    3  -0.0001042  -0.0000000   0.1267615   0.0000615   0.0000000  -0.0685405
    4  -0.0299094   0.0000000   0.0000615   0.5430007  -0.0000000  -0.0010455
    5  -0.0000000  -0.0216246   0.0000000  -0.0000000   0.0983325   0.0000000
    6  -0.0000249  -0.0000000  -0.0685405  -0.0010455   0.0000000   0.3920738
    7  -0.0010325  -0.0000000  -0.0045598  -0.2240108   0.0000000  -0.1010422
    8   0.0000000   0.0009285   0.0000000  -0.0000000  -0.0458501  -0.0000000
    9  -0.0145071  -0.0000000  -0.0270917  -0.0594380  -0.0000000  -0.1328355
   10  -0.0015819   0.0000000  -0.0023503   0.0280169  -0.0000000  -0.0204984
   11   0.0000000   0.0028058  -0.0000000  -0.0000000   0.0027944  -0.0000000
   12  -0.0004366   0.0000000   0.0020821  -0.0744743  -0.0000000  -0.0278229
   13  -0.0003871   0.0000000  -0.0001088  -0.0659278  -0.0000000  -0.0004816
   14   0.0000000  -0.0006623  -0.0000000  -0.0000000   0.0024883   0.0000000
   15  -0.0000013  -0.0000000  -0.0004114  -0.0006224   0.0000000  -0.0000068
   16  -0.0016300  -0.0000000   0.0022423   0.0280184   0.0000000   0.0218814
   17  -0.0000000   0.0027667  -0.0000000   0.0000000   0.0023517  -0.0000000
   18   0.0003700   0.0000000   0.0023639   0.0754349  -0.0000000  -0.0264029
   19  -0.0011323   0.0000000   0.0048104  -0.2282071   0.0000000   0.1012114
   20  -0.0000000   0.0010322   0.0000000   0.0000000  -0.0461725  -0.0000000
   21   0.0148030  -0.0000000  -0.0274174   0.0604305  -0.0000000  -0.1332335
   22   0.0000465  -0.0000000   0.0000238   0.0001821  -0.0000000   0.0000258
   23  -0.0000000  -0.0001046  -0.0000000   0.0000000  -0.0010959  -0.0000000
   24   0.0000072   0.0000000  -0.0008649   0.0001338  -0.0000000  -0.0008795
   25  -0.0000755   0.0000000   0.0000455   0.0019556  -0.0000000  -0.0002064
   26  -0.0000000   0.0001689  -0.0000000  -0.0000000   0.0039435   0.0000000
   27   0.0008628   0.0000000  -0.0005497  -0.0027973   0.0000000  -0.0024705
   28  -0.0000407  -0.0000000   0.0000792   0.0022099   0.0000000   0.0001240
   29  -0.0000000   0.0001400   0.0000000   0.0000000   0.0033836  -0.0000000
   30  -0.0007875  -0.0000000  -0.0004425   0.0023749  -0.0000000  -0.0021412
   31  -0.0110191   0.0000000   0.0037477  -0.0274103  -0.0000000  -0.0104794
   32   0.0000000   0.0009120   0.0000000  -0.0000000   0.0007120  -0.0000000
   33   0.0108307  -0.0000000  -0.0029149  -0.0011663  -0.0000000   0.0011939
   34  -0.0112764  -0.0000000  -0.0038874  -0.0279176   0.0000000   0.0105360
   35   0.0000000   0.0009609   0.0000000   0.0000000   0.0007371  -0.0000000
   36  -0.0110121  -0.0000000  -0.0029747   0.0011079  -0.0000000   0.0010654
            7           8           9          10          11          12
    1  -0.0010325   0.0000000  -0.0145071  -0.0015819   0.0000000  -0.0004366
    2  -0.0000000   0.0009285  -0.0000000   0.0000000   0.0028058   0.0000000
    3  -0.0045598   0.0000000  -0.0270917  -0.0023503  -0.0000000   0.0020821
    4  -0.2240108  -0.0000000  -0.0594380   0.0280169  -0.0000000  -0.0744743
    5   0.0000000  -0.0458501  -0.0000000  -0.0000000   0.0027944  -0.0000000
    6  -0.1010422  -0.0000000  -0.1328355  -0.0204984  -0.0000000  -0.0278229
    7   0.4348664   0.0000000   0.0599228  -0.0891500  -0.0000000   0.0266128
    8   0.0000000   0.1002439   0.0000000  -0.0000000  -0.0483694  -0.0000000
    9   0.0599228   0.0000000   0.5212713  -0.0195749  -0.0000000  -0.2832452
   10  -0.0891500  -0.0000000  -0.0195749   0.5013827   0.0000000  -0.0466696
   11  -0.0000000  -0.0483694  -0.0000000   0.0000000   0.1016399   0.0000000
   12   0.0266128  -0.0000000  -0.2832452  -0.0466696   0.0000000   0.5484455
   13   0.0289191   0.0000000   0.0758576  -0.2425521   0.0000000   0.0561216
   14  -0.0000000   0.0038921  -0.0000000   0.0000000  -0.0527025   0.0000000
   15   0.0215397  -0.0000000  -0.0270659   0.1146912  -0.0000000  -0.1388428
   16  -0.0166431   0.0000000  -0.0287411  -0.0565321   0.0000000   0.0282275
   17  -0.0000000   0.0021053   0.0000000   0.0000000   0.0030967  -0.0000000
   18  -0.0281532  -0.0000000  -0.0493627  -0.0287449  -0.0000000   0.0586353
   19  -0.0544871   0.0000000  -0.0270332  -0.0167759   0.0000000   0.0278894
   20  -0.0000000   0.0035759  -0.0000000  -0.0000000   0.0022600  -0.0000000
   21   0.0261917  -0.0000000   0.0537950   0.0285945   0.0000000  -0.0485070
   22  -0.0029074  -0.0000000  -0.0001249  -0.0009363  -0.0000000   0.0233208
   23   0.0000000   0.0037295  -0.0000000   0.0000000   0.0032894  -0.0000000
   24   0.0024878   0.0000000   0.0025419   0.0042303   0.0000000  -0.0366930
   25  -0.0004597   0.0000000   0.0007251   0.0008400   0.0000000  -0.0050469
   26  -0.0000000  -0.0009854   0.0000000   0.0000000   0.0038230   0.0000000
   27   0.0004261   0.0000000  -0.0001871  -0.0016880   0.0000000  -0.0004255
   28  -0.0124704   0.0000000  -0.0119245  -0.1085325   0.0000000  -0.0466366
   29  -0.0000000   0.0015969  -0.0000000   0.0000000  -0.0196471   0.0000000
   30  -0.0256059   0.0000000  -0.0189476  -0.0492110   0.0000000  -0.0587743
   31  -0.0000357  -0.0000000   0.0031618  -0.0006777   0.0000000   0.0001740
   32   0.0000000   0.0027682   0.0000000  -0.0000000  -0.0006081  -0.0000000
   33   0.0013543   0.0000000   0.0005110  -0.0001298  -0.0000000  -0.0004015
   34  -0.0625885  -0.0000000   0.0216764  -0.0135011  -0.0000000   0.0109175
   35   0.0000000  -0.0236353  -0.0000000  -0.0000000   0.0016180   0.0000000
   36   0.0208260   0.0000000  -0.0393835   0.0213512   0.0000000  -0.0144508
           13          14          15          16          17          18
    1  -0.0003871   0.0000000  -0.0000013  -0.0016300  -0.0000000   0.0003700
    2   0.0000000  -0.0006623  -0.0000000  -0.0000000   0.0027667   0.0000000
    3  -0.0001088  -0.0000000  -0.0004114   0.0022423  -0.0000000   0.0023639
    4  -0.0659278  -0.0000000  -0.0006224   0.0280184   0.0000000   0.0754349
    5  -0.0000000   0.0024883   0.0000000   0.0000000   0.0023517  -0.0000000
    6  -0.0004816   0.0000000  -0.0000068   0.0218814  -0.0000000  -0.0264029
    7   0.0289191  -0.0000000   0.0215397  -0.0166431  -0.0000000  -0.0281532
    8   0.0000000   0.0038921  -0.0000000   0.0000000   0.0021053  -0.0000000
    9   0.0758576  -0.0000000  -0.0270659  -0.0287411   0.0000000  -0.0493627
   10  -0.2425521   0.0000000   0.1146912  -0.0565321   0.0000000  -0.0287449
   11   0.0000000  -0.0527025  -0.0000000   0.0000000   0.0030967  -0.0000000
   12   0.0561216   0.0000000  -0.1388428   0.0282275  -0.0000000   0.0586353
   13   0.5973247  -0.0000000  -0.0009439  -0.2386597   0.0000000  -0.0538143
   14  -0.0000000   0.1069434   0.0000000  -0.0000000  -0.0528994   0.0000000
   15  -0.0009439   0.0000000   0.5008447  -0.1188352  -0.0000000  -0.1410775
   16  -0.2386597  -0.0000000  -0.1188352   0.5203243  -0.0000000   0.0397789
   17   0.0000000  -0.0528994  -0.0000000  -0.0000000   0.1072372   0.0000000
   18  -0.0538143   0.0000000  -0.1410775   0.0397789   0.0000000   0.5668119
   19   0.0299242   0.0000000  -0.0204659  -0.0907651  -0.0000000  -0.0285908
   20   0.0000000   0.0035476  -0.0000000   0.0000000  -0.0490784  -0.0000000
   21  -0.0763014  -0.0000000  -0.0285318   0.0230412  -0.0000000  -0.2875078
   22  -0.0379121   0.0000000   0.0018189  -0.0007734   0.0000000  -0.0224578
   23  -0.0000000  -0.0228954   0.0000000   0.0000000   0.0035034  -0.0000000
   24   0.0008447   0.0000000  -0.1613260  -0.0028164  -0.0000000  -0.0388741
   25  -0.0414442   0.0000000   0.0207365  -0.1295406  -0.0000000   0.0524789
   26   0.0000000   0.0038204  -0.0000000  -0.0000000  -0.0235900   0.0000000
   27   0.0005770  -0.0000000   0.0003057   0.0552579  -0.0000000  -0.0702003
   28  -0.0351570  -0.0000000  -0.0179544   0.0009674  -0.0000000   0.0047778
   29  -0.0000000   0.0033058   0.0000000   0.0000000   0.0032281  -0.0000000
   30  -0.0021302  -0.0000000  -0.0002694   0.0017520  -0.0000000   0.0001649
   31   0.0030851  -0.0000000   0.0001899  -0.0142333   0.0000000  -0.0108731
   32  -0.0000000   0.0025965   0.0000000   0.0000000   0.0018934  -0.0000000
   33   0.0027352   0.0000000  -0.0017545  -0.0218166   0.0000000  -0.0141979
   34   0.0027874  -0.0000000  -0.0001528  -0.0005332  -0.0000000  -0.0002067
   35  -0.0000000   0.0025656   0.0000000   0.0000000  -0.0006146  -0.0000000
   36  -0.0023555   0.0000000  -0.0018637   0.0000275  -0.0000000  -0.0003519
           19          20          21          22          23          24
    1  -0.0011323  -0.0000000   0.0148030   0.0000465  -0.0000000   0.0000072
    2   0.0000000   0.0010322  -0.0000000  -0.0000000  -0.0001046   0.0000000
    3   0.0048104   0.0000000  -0.0274174   0.0000238  -0.0000000  -0.0008649
    4  -0.2282071   0.0000000   0.0604305   0.0001821   0.0000000   0.0001338
    5   0.0000000  -0.0461725  -0.0000000  -0.0000000  -0.0010959  -0.0000000
    6   0.1012114  -0.0000000  -0.1332335   0.0000258  -0.0000000  -0.0008795
    7  -0.0544871  -0.0000000   0.0261917  -0.0029074   0.0000000   0.0024878
    8   0.0000000   0.0035759  -0.0000000  -0.0000000   0.0037295   0.0000000
    9  -0.0270332  -0.0000000   0.0537950  -0.0001249  -0.0000000   0.0025419
   10  -0.0167759  -0.0000000   0.0285945  -0.0009363   0.0000000   0.0042303
   11   0.0000000   0.0022600   0.0000000  -0.0000000   0.0032894   0.0000000
   12   0.0278894  -0.0000000  -0.0485070   0.0233208  -0.0000000  -0.0366930
   13   0.0299242   0.0000000  -0.0763014  -0.0379121  -0.0000000   0.0008447
   14   0.0000000   0.0035476  -0.0000000   0.0000000  -0.0228954   0.0000000
   15  -0.0204659  -0.0000000  -0.0285318   0.0018189   0.0000000  -0.1613260
   16  -0.0907651   0.0000000   0.0230412  -0.0007734   0.0000000  -0.0028164
   17  -0.0000000  -0.0490784  -0.0000000   0.0000000   0.0035034  -0.0000000
   18  -0.0285908  -0.0000000  -0.2875078  -0.0224578  -0.0000000  -0.0388741
   19   0.4420400  -0.0000000  -0.0646452  -0.0029398  -0.0000000  -0.0028480
   20  -0.0000000   0.1000297   0.0000000   0.0000000   0.0039167  -0.0000000
   21  -0.0646452   0.0000000   0.5297711   0.0001447   0.0000000   0.0030256
   22  -0.0029398   0.0000000   0.0001447   0.0628085  -0.0000000  -0.0013879
   23  -0.0000000   0.0039167   0.0000000  -0.0000000   0.0099947  -0.0000000
   24  -0.0028480  -0.0000000   0.0030256  -0.0013879  -0.0000000   0.2345807
   25  -0.0145134  -0.0000000   0.0132841  -0.0080909  -0.0000000  -0.0018099
   26   0.0000000   0.0021351  -0.0000000   0.0000000  -0.0004171   0.0000000
   27   0.0315564   0.0000000  -0.0222336  -0.0110694  -0.0000000  -0.0002349
   28  -0.0005362  -0.0000000  -0.0006224  -0.0092917  -0.0000000   0.0012163
   29  -0.0000000  -0.0008469   0.0000000  -0.0000000  -0.0001953  -0.0000000
   30  -0.0002438   0.0000000  -0.0004598   0.0097086   0.0000000   0.0002523
   31  -0.0625400   0.0000000  -0.0217666  -0.0001109  -0.0000000  -0.0001779
   32  -0.0000000  -0.0232194   0.0000000  -0.0000000   0.0001126   0.0000000
   33  -0.0203076  -0.0000000  -0.0392060  -0.0008776   0.0000000  -0.0008134
   34  -0.0000684   0.0000000  -0.0031539  -0.0000747   0.0000000   0.0001199
   35  -0.0000000   0.0028199   0.0000000   0.0000000   0.0001621  -0.0000000
   36  -0.0013330   0.0000000   0.0005042   0.0008750   0.0000000  -0.0007147
           25          26          27          28          29          30
    1  -0.0000755  -0.0000000   0.0008628  -0.0000407  -0.0000000  -0.0007875
    2   0.0000000   0.0001689   0.0000000  -0.0000000   0.0001400  -0.0000000
    3   0.0000455  -0.0000000  -0.0005497   0.0000792   0.0000000  -0.0004425
    4   0.0019556  -0.0000000  -0.0027973   0.0022099   0.0000000   0.0023749
    5  -0.0000000   0.0039435   0.0000000   0.0000000   0.0033836  -0.0000000
    6  -0.0002064   0.0000000  -0.0024705   0.0001240  -0.0000000  -0.0021412
    7  -0.0004597  -0.0000000   0.0004261  -0.0124704  -0.0000000  -0.0256059
    8   0.0000000  -0.0009854   0.0000000   0.0000000   0.0015969   0.0000000
    9   0.0007251   0.0000000  -0.0001871  -0.0119245  -0.0000000  -0.0189476
   10   0.0008400   0.0000000  -0.0016880  -0.1085325   0.0000000  -0.0492110
   11   0.0000000   0.0038230   0.0000000   0.0000000  -0.0196471   0.0000000
   12  -0.0050469   0.0000000  -0.0004255  -0.0466366   0.0000000  -0.0587743
   13  -0.0414442   0.0000000   0.0005770  -0.0351570  -0.0000000  -0.0021302
   14   0.0000000   0.0038204  -0.0000000  -0.0000000   0.0033058  -0.0000000
   15   0.0207365  -0.0000000   0.0003057  -0.0179544   0.0000000  -0.0002694
   16  -0.1295406  -0.0000000   0.0552579   0.0009674   0.0000000   0.0017520
   17  -0.0000000  -0.0235900  -0.0000000  -0.0000000   0.0032281  -0.0000000
   18   0.0524789   0.0000000  -0.0702003   0.0047778  -0.0000000   0.0001649
   19  -0.0145134   0.0000000   0.0315564  -0.0005362  -0.0000000  -0.0002438
   20  -0.0000000   0.0021351   0.0000000  -0.0000000  -0.0008469   0.0000000
   21   0.0132841  -0.0000000  -0.0222336  -0.0006224   0.0000000  -0.0004598
   22  -0.0080909   0.0000000  -0.0110694  -0.0092917  -0.0000000   0.0097086
   23  -0.0000000  -0.0004171  -0.0000000  -0.0000000  -0.0001953   0.0000000
   24  -0.0018099   0.0000000  -0.0002349   0.0012163  -0.0000000   0.0002523
   25   0.1921576   0.0000000  -0.0747560  -0.0015290  -0.0000000   0.0003167
   26   0.0000000   0.0108266   0.0000000   0.0000000   0.0000884  -0.0000000
   27  -0.0747560   0.0000000   0.1086198  -0.0003286  -0.0000000   0.0003170
   28  -0.0015290   0.0000000  -0.0003286   0.1635604   0.0000000   0.0661755
   29  -0.0000000   0.0000884  -0.0000000   0.0000000   0.0085453   0.0000000
   30   0.0003167  -0.0000000   0.0003170   0.0661755   0.0000000   0.0941125
   31   0.0013211   0.0000000   0.0015187  -0.0004790   0.0000000  -0.0003565
   32  -0.0000000   0.0002990  -0.0000000   0.0000000  -0.0000912   0.0000000
   33  -0.0061362  -0.0000000  -0.0127481  -0.0002553  -0.0000000  -0.0001488
   34  -0.0006211  -0.0000000   0.0004404   0.0012988   0.0000000  -0.0019929
   35  -0.0000000  -0.0001125   0.0000000   0.0000000   0.0004924   0.0000000
   36   0.0003686  -0.0000000  -0.0001928   0.0053490   0.0000000  -0.0136628
           31          32          33          34          35          36
    1  -0.0110191   0.0000000   0.0108307  -0.0112764   0.0000000  -0.0110121
    2   0.0000000   0.0009120  -0.0000000  -0.0000000   0.0009609  -0.0000000
    3   0.0037477   0.0000000  -0.0029149  -0.0038874   0.0000000  -0.0029747
    4  -0.0274103  -0.0000000  -0.0011663  -0.0279176   0.0000000   0.0011079
    5  -0.0000000   0.0007120  -0.0000000   0.0000000   0.0007371  -0.0000000
    6  -0.0104794  -0.0000000   0.0011939   0.0105360  -0.0000000   0.0010654
    7  -0.0000357   0.0000000   0.0013543  -0.0625885   0.0000000   0.0208260
    8  -0.0000000   0.0027682   0.0000000  -0.0000000  -0.0236353   0.0000000
    9   0.0031618   0.0000000   0.0005110   0.0216764  -0.0000000  -0.0393835
   10  -0.0006777  -0.0000000  -0.0001298  -0.0135011  -0.0000000   0.0213512
   11   0.0000000  -0.0006081  -0.0000000  -0.0000000   0.0016180   0.0000000
   12   0.0001740  -0.0000000  -0.0004015   0.0109175   0.0000000  -0.0144508
   13   0.0030851  -0.0000000   0.0027352   0.0027874  -0.0000000  -0.0023555
   14  -0.0000000   0.0025965   0.0000000  -0.0000000   0.0025656   0.0000000
   15   0.0001899   0.0000000  -0.0017545  -0.0001528   0.0000000  -0.0018637
   16  -0.0142333   0.0000000  -0.0218166  -0.0005332   0.0000000   0.0000275
   17   0.0000000   0.0018934   0.0000000  -0.0000000  -0.0006146  -0.0000000
   18  -0.0108731  -0.0000000  -0.0141979  -0.0002067  -0.0000000  -0.0003519
   19  -0.0625400  -0.0000000  -0.0203076  -0.0000684  -0.0000000  -0.0013330
   20   0.0000000  -0.0232194  -0.0000000   0.0000000   0.0028199   0.0000000
   21  -0.0217666   0.0000000  -0.0392060  -0.0031539   0.0000000   0.0005042
   22  -0.0001109  -0.0000000  -0.0008776  -0.0000747   0.0000000   0.0008750
   23  -0.0000000   0.0001126   0.0000000   0.0000000   0.0001621   0.0000000
   24  -0.0001779   0.0000000  -0.0008134   0.0001199  -0.0000000  -0.0007147
   25   0.0013211  -0.0000000  -0.0061362  -0.0006211  -0.0000000   0.0003686
   26   0.0000000   0.0002990  -0.0000000  -0.0000000  -0.0001125  -0.0000000
   27   0.0015187  -0.0000000  -0.0127481   0.0004404   0.0000000  -0.0001928
   28  -0.0004790   0.0000000  -0.0002553   0.0012988   0.0000000   0.0053490
   29   0.0000000  -0.0000912  -0.0000000   0.0000000   0.0004924   0.0000000
   30  -0.0003565   0.0000000  -0.0001488  -0.0019929   0.0000000  -0.0136628
   31   0.1125446  -0.0000000   0.0353124  -0.0004449  -0.0000000  -0.0004511
   32  -0.0000000   0.0144998   0.0000000   0.0000000   0.0001253   0.0000000
   33   0.0353124   0.0000000   0.0703683   0.0004569   0.0000000   0.0001118
   34  -0.0004449   0.0000000   0.0004569   0.1129395   0.0000000  -0.0347534
   35  -0.0000000   0.0001253   0.0000000   0.0000000   0.0148812   0.0000000
   36  -0.0004511   0.0000000   0.0001118  -0.0347534   0.0000000   0.0719134
 **********************************************************************
 **                                                                  **
 **                       VIBRATIONAL ANALYSIS                       **
 **                       --------------------                       **
 **                                                                  **
 **        VIBRATIONAL FREQUENCIES (CM**-1) AND NORMAL MODES         **
 **     FORCE CONSTANTS (mDYN/ANGSTROM) AND REDUCED MASSES (AMU)     **
 **                  INFRARED INTENSITIES (KM/MOL)                   **
 **                                                                  **
 **********************************************************************


 Mode:                 1                      2                      3
 Frequency:        39.95                  41.34                  65.61
 Force Cnst:      0.0512                 0.0909                 0.0968
 Red. Mass:      54.4259                90.2656                38.1820
 IR Active:          YES                    YES                    YES
 IR Intens:        0.003                  0.000                  0.000
 Raman Active:       YES                    YES                    YES
               X      Y      Z        X      Y      Z        X      Y      Z
 I          0.000 -0.063 -0.000    0.000  0.542  0.000   -0.000  0.079 -0.000
 C         -0.000 -0.031  0.000   -0.000  0.057  0.000    0.000  0.004 -0.000
 C         -0.000 -0.032 -0.000    0.000 -0.077 -0.000    0.000 -0.003  0.000
 C         -0.000  0.037 -0.000   -0.000  0.062 -0.000    0.000 -0.042  0.000
 C         -0.000 -0.192  0.000    0.000  0.155 -0.000    0.000 -0.117  0.000
 C         -0.000 -0.235  0.000   -0.000 -0.037  0.000    0.000  0.142 -0.000
 C          0.000 -0.023  0.000   -0.000 -0.075  0.000    0.000  0.058 -0.000
 Cl         0.000 -0.458  0.000    0.000  0.535 -0.000   -0.000 -0.643  0.000
 Cl        -0.000 -0.561  0.000   -0.000 -0.196  0.000    0.000  0.698 -0.000
 Br        -0.000  0.524 -0.000   -0.000  0.190 -0.000    0.000  0.174  0.000
 I          0.000  0.253 -0.000   -0.000 -0.302 -0.000    0.000 -0.141  0.000
 I          0.000 -0.190  0.000    0.000 -0.459  0.000   -0.000 -0.065 -0.000
 TransDip  -0.000  0.002  0.000   -0.000  0.000 -0.000    0.000 -0.001  0.000

 Mode:                 4                      5                      6
 Frequency:       118.11                 126.77                 135.96
 Force Cnst:      0.7542                 1.1070                 0.8932
 Red. Mass:      91.7598               116.9194                82.0067
 IR Active:          YES                    YES                    YES
 IR Intens:        0.539                  0.127                  0.207
 Raman Active:       YES                    YES                    YES
               X      Y      Z        X      Y      Z        X      Y      Z
 I         -0.062  0.000  0.367    0.760 -0.000  0.064   -0.026 -0.000 -0.166
 C          0.000 -0.000  0.246   -0.090 -0.000  0.033    0.157  0.000 -0.056
 C         -0.015  0.000  0.196   -0.129 -0.000  0.048    0.166 -0.000 -0.026
 C          0.023 -0.000  0.196   -0.088 -0.000  0.028    0.058 -0.000  0.020
 C          0.004 -0.000  0.196   -0.084 -0.000  0.028    0.003 -0.000 -0.047
 C         -0.013  0.000  0.190   -0.087  0.000  0.019    0.066  0.000 -0.079
 C          0.020  0.000  0.195   -0.121  0.000  0.005    0.157  0.000 -0.056
 Cl         0.003  0.000  0.208   -0.068 -0.000  0.029   -0.281  0.000 -0.048
 Cl        -0.069 -0.000  0.098   -0.065 -0.000  0.078    0.020 -0.000 -0.163
 Br         0.092 -0.000  0.111   -0.021  0.000 -0.129   -0.306  0.000  0.628
 I          0.416 -0.000 -0.339   -0.286  0.000  0.210    0.131  0.000  0.273
 I         -0.395 -0.000 -0.297   -0.368  0.000 -0.238    0.100 -0.000 -0.417
 TransDip  -0.001 -0.000 -0.023    0.011  0.000 -0.002   -0.014 -0.000  0.002

 Mode:                 7                      8                      9
 Frequency:       151.02                 173.35                 179.63
 Force Cnst:      1.5328                 0.9823                 0.2587
 Red. Mass:     114.0631                55.4771                13.6076
 IR Active:          YES                    YES                    YES
 IR Intens:        0.011                  0.006                  0.604
 Raman Active:       YES                    YES                    YES
               X      Y      Z        X      Y      Z        X      Y      Z
 I         -0.012 -0.000  0.569    0.012 -0.000 -0.158    0.000 -0.028 -0.000
 C          0.026 -0.000  0.120   -0.025  0.000  0.016   -0.000  0.401  0.000
 C          0.148 -0.000 -0.026    0.026 -0.000  0.020   -0.000  0.410 -0.000
 C          0.068  0.000 -0.039    0.174 -0.000  0.033   -0.000  0.430 -0.000
 C         -0.017  0.000 -0.114    0.191  0.000  0.012   -0.000  0.393  0.000
 C         -0.073  0.000 -0.070    0.125  0.000  0.065   -0.000  0.371  0.000
 C         -0.099 -0.000 -0.043   -0.048 -0.000  0.020   -0.000  0.385  0.000
 Cl        -0.095 -0.000 -0.116    0.518 -0.000  0.029    0.000 -0.139  0.000
 Cl        -0.085  0.000 -0.098    0.353  0.000  0.418   -0.000 -0.133  0.000
 Br         0.016  0.000  0.048    0.070  0.000  0.418   -0.000 -0.062 -0.000
 I         -0.430  0.000 -0.211   -0.246  0.000 -0.257    0.000 -0.042 -0.000
 I          0.477  0.000 -0.313   -0.091  0.000  0.017    0.000 -0.043 -0.000
 TransDip  -0.002  0.000 -0.003    0.000  0.000 -0.002    0.000 -0.025  0.000

 Mode:                10                     11                     12
 Frequency:       195.63                 228.68                 253.57
 Force Cnst:      1.0637                 1.0403                 1.1416
 Red. Mass:      47.1740                33.7656                30.1335
 IR Active:          YES                    YES                    YES
 IR Intens:        0.215                  0.296                  0.156
 Raman Active:       YES                    YES                    YES
               X      Y      Z        X      Y      Z        X      Y      Z
 I         -0.052 -0.000 -0.043    0.014 -0.000 -0.146   -0.010  0.000  0.091
 C          0.141  0.000  0.016   -0.072  0.000  0.135    0.050 -0.000 -0.122
 C          0.110 -0.000  0.148   -0.064  0.000  0.141    0.050 -0.000 -0.132
 C          0.232 -0.000  0.194   -0.086 -0.000  0.193    0.109 -0.000 -0.157
 C          0.107  0.000  0.040   -0.110 -0.000  0.251    0.104  0.000 -0.287
 C          0.152  0.000 -0.125   -0.124 -0.000  0.231    0.145  0.000 -0.238
 C          0.112  0.000 -0.099   -0.094  0.000  0.188    0.032 -0.000 -0.183
 Cl        -0.402  0.000  0.036   -0.510  0.000  0.331   -0.433 -0.000 -0.402
 Cl        -0.049 -0.000 -0.509   -0.039  0.000  0.530    0.540 -0.000  0.249
 Br         0.538  0.000  0.177    0.117 -0.000 -0.079   -0.030  0.000 -0.011
 I         -0.127 -0.000  0.015   -0.004 -0.000 -0.068    0.021  0.000  0.007
 I         -0.112 -0.000  0.032    0.121 -0.000 -0.082   -0.068  0.000  0.057
 TransDip  -0.014 -0.000 -0.003    0.006 -0.000 -0.016   -0.006  0.000  0.011

 Mode:                13                     14                     15
 Frequency:       318.13                 326.55                 334.81
 Force Cnst:      1.7749                 0.7705                 0.8139
 Red. Mass:      29.7652                12.2634                12.3237
 IR Active:          YES                    YES                    YES
 IR Intens:        0.015                  0.311                  0.279
 Raman Active:       YES                    YES                    YES
               X      Y      Z        X      Y      Z        X      Y      Z
 I         -0.015 -0.000  0.004    0.000 -0.018  0.000   -0.000 -0.014  0.000
 C          0.150  0.000 -0.032   -0.000  0.463 -0.000    0.000  0.381 -0.000
 C          0.062 -0.000  0.084   -0.000 -0.102 -0.000    0.000  0.579 -0.000
 C          0.017 -0.000  0.113   -0.000 -0.532 -0.000    0.000  0.175 -0.000
 C          0.160 -0.000  0.296   -0.000 -0.400 -0.000    0.000 -0.373  0.000
 C          0.359  0.000 -0.002   -0.000  0.108 -0.000    0.000 -0.543  0.000
 C          0.219  0.000 -0.012   -0.000  0.560 -0.000    0.000 -0.209  0.000
 Cl        -0.064  0.000  0.534    0.000  0.065 -0.000   -0.000  0.053  0.000
 Cl         0.476 -0.000 -0.309   -0.000 -0.024  0.000    0.000  0.084 -0.000
 Br        -0.188  0.000 -0.109    0.000  0.028  0.000   -0.000 -0.012  0.000
 I         -0.059 -0.000 -0.034    0.000 -0.023  0.000   -0.000  0.006 -0.000
 I         -0.014  0.000 -0.008    0.000  0.003  0.000   -0.000 -0.023  0.000
 TransDip  -0.004 -0.000 -0.002    0.000 -0.018  0.000   -0.000 -0.017  0.000

 Mode:                16                     17                     18
 Frequency:       518.41                 568.52                 574.71
 Force Cnst:      2.2306                 2.8717                 2.4441
 Red. Mass:      14.0870                15.0798                12.5597
 IR Active:          YES                    YES                    YES
 IR Intens:       17.262                 31.550                  6.217
 Raman Active:       YES                    YES                    YES
               X      Y      Z        X      Y      Z        X      Y      Z
 I         -0.014 -0.000 -0.020    0.004 -0.000 -0.036    0.011  0.000 -0.002
 C          0.528  0.000  0.216   -0.227  0.000  0.477   -0.241 -0.000  0.022
 C          0.500 -0.000  0.224   -0.191  0.000  0.394   -0.021 -0.000 -0.357
 C          0.199  0.000  0.179   -0.046 -0.000  0.334    0.301  0.000 -0.347
 C          0.127  0.000  0.046   -0.037  0.000  0.177    0.470 -0.000  0.009
 C          0.115 -0.000  0.101   -0.017  0.000  0.273    0.266 -0.000  0.374
 C          0.436  0.000  0.104   -0.233 -0.000  0.362   -0.029  0.000  0.387
 Cl        -0.019 -0.000 -0.135    0.015 -0.000 -0.259   -0.087  0.000 -0.009
 Cl        -0.148  0.000  0.080    0.170 -0.000 -0.153   -0.096  0.000 -0.037
 Br        -0.073 -0.000 -0.058   -0.020  0.000 -0.026   -0.031 -0.000  0.009
 I         -0.041 -0.000 -0.015    0.004  0.000 -0.007   -0.006 -0.000 -0.015
 I         -0.033  0.000  0.005    0.025 -0.000 -0.017   -0.006  0.000  0.015
 TransDip   0.121 -0.000  0.055   -0.066  0.000  0.168    0.079 -0.000  0.008

 Mode:                19                     20                     21
 Frequency:       575.33                 578.50                 674.52
 Force Cnst:      2.3505                 2.3800                 3.2223
 Red. Mass:      12.0525                12.0704                12.0205
 IR Active:          YES                    YES                    YES
 IR Intens:        0.006                  0.014                  0.093
 Raman Active:       YES                    YES                    YES
               X      Y      Z        X      Y      Z        X      Y      Z
 I         -0.000  0.005 -0.000    0.000  0.008 -0.000   -0.000  0.002  0.000
 C          0.000 -0.347  0.000   -0.000 -0.518  0.000    0.000 -0.315 -0.000
 C         -0.000 -0.207  0.000    0.000  0.571 -0.000   -0.000  0.350  0.000
 C         -0.000  0.547  0.000    0.000 -0.123 -0.000    0.000 -0.425  0.000
 C         -0.000 -0.316  0.000    0.000 -0.407  0.000   -0.000  0.495 -0.000
 C         -0.000 -0.287 -0.000    0.000  0.471  0.000   -0.000 -0.464 -0.000
 C         -0.000  0.595 -0.000    0.000  0.021  0.000    0.000  0.370 -0.000
 Cl         0.000  0.024 -0.000   -0.000  0.031 -0.000    0.000 -0.019  0.000
 Cl         0.000  0.019  0.000   -0.000 -0.037 -0.000    0.000  0.017 -0.000
 Br         0.000 -0.016 -0.000   -0.000  0.002 -0.000    0.000  0.006 -0.000
 I          0.000 -0.009  0.000   -0.000 -0.000 -0.000    0.000 -0.003  0.000
 I          0.000  0.003 -0.000   -0.000 -0.009  0.000    0.000 -0.003 -0.000
 TransDip  -0.000 -0.003  0.000    0.000 -0.004  0.000   -0.000 -0.010 -0.000

 Mode:                22                     23                     24
 Frequency:       774.07                 793.59                1019.09
 Force Cnst:      4.4361                 4.7191                 7.4526
 Red. Mass:      12.5656                12.7179                12.1796
 IR Active:          YES                    YES                    YES
 IR Intens:        1.622                  2.547                  0.166
 Raman Active:       YES                    YES                    YES
               X      Y      Z        X      Y      Z        X      Y      Z
 I         -0.001 -0.000 -0.013   -0.002  0.000  0.006   -0.000 -0.000 -0.002
 C         -0.053  0.000  0.502   -0.110 -0.000 -0.229    0.003  0.000  0.258
 C          0.282  0.000  0.039   -0.374  0.000  0.320    0.306 -0.000 -0.204
 C          0.384  0.000 -0.023    0.329  0.000  0.323   -0.378 -0.000 -0.143
 C          0.108 -0.000 -0.403    0.326  0.000  0.123    0.022  0.000  0.529
 C         -0.130 -0.000 -0.226    0.418 -0.000 -0.228    0.407 -0.000 -0.150
 C         -0.469  0.000 -0.183   -0.108 -0.000 -0.307   -0.319 -0.000 -0.240
 Cl        -0.000  0.000  0.139    0.002 -0.000 -0.038    0.000 -0.000 -0.067
 Cl        -0.005  0.000 -0.005   -0.134  0.000  0.073   -0.043 -0.000  0.025
 Br        -0.026  0.000 -0.017   -0.038 -0.000 -0.019    0.012  0.000  0.008
 I          0.012 -0.000  0.009    0.006  0.000  0.003    0.004 -0.000  0.002
 I         -0.005 -0.000  0.005    0.011 -0.000 -0.007   -0.003  0.000  0.002
 TransDip   0.005 -0.000 -0.041    0.051  0.000 -0.001   -0.008  0.000  0.010

 Mode:                25                     26                     27
 Frequency:      1114.89                1222.35                1289.05
 Force Cnst:      8.9002                10.5641                11.7730
 Red. Mass:      12.1531                12.0004                12.0252
 IR Active:          YES                    YES                    YES
 IR Intens:        2.737                  1.451                133.843
 Raman Active:       YES                    YES                    YES
               X      Y      Z        X      Y      Z        X      Y      Z
 I         -0.000 -0.000 -0.006   -0.001  0.000 -0.000   -0.002 -0.000  0.000
 C          0.020  0.000  0.496    0.478 -0.000  0.014    0.397 -0.000 -0.130
 C         -0.411  0.000  0.108   -0.248 -0.000 -0.356   -0.092  0.000  0.422
 C         -0.282 -0.000 -0.292   -0.184  0.000  0.313   -0.280 -0.000 -0.355
 C          0.031 -0.000 -0.290    0.396 -0.000  0.018    0.296 -0.000 -0.156
 C          0.297 -0.000 -0.275   -0.213 -0.000 -0.305   -0.046  0.000  0.418
 C          0.386  0.000  0.065   -0.229  0.000  0.322   -0.314  0.000 -0.214
 Cl        -0.001  0.000  0.045    0.001  0.000 -0.001   -0.013  0.000  0.011
 Cl        -0.045  0.000  0.032    0.001 -0.000 -0.003    0.009 -0.000 -0.018
 Br         0.015  0.000  0.011   -0.001  0.000  0.001    0.008  0.000  0.006
 I         -0.005 -0.000 -0.002    0.000 -0.000  0.000    0.002 -0.000  0.001
 I          0.006 -0.000 -0.002    0.000  0.000  0.000    0.001  0.000 -0.002
 TransDip   0.014 -0.000 -0.051   -0.033 -0.000  0.020   -0.346 -0.000 -0.133

 Mode:                28                     29                     30
 Frequency:      1294.89                1491.27                1494.97
 Force Cnst:     11.9106                15.7257                15.8033
 Red. Mass:      12.0564                12.0018                12.0015
 IR Active:          YES                    YES                    YES
 IR Intens:      185.611                  0.043                  0.056
 Raman Active:       YES                    YES                    YES
               X      Y      Z        X      Y      Z        X      Y      Z
 I         -0.001  0.000 -0.001    0.001 -0.000 -0.000    0.000  0.000  0.001
 C          0.135  0.000  0.294   -0.426  0.000 -0.060   -0.153 -0.000  0.173
 C         -0.328 -0.000 -0.129    0.278  0.000  0.268   -0.004 -0.000 -0.343
 C          0.335 -0.000 -0.236   -0.263  0.000 -0.061   -0.260  0.000  0.467
 C          0.067  0.000  0.468    0.555 -0.000  0.110    0.208  0.000 -0.270
 C         -0.437  0.000  0.076   -0.386 -0.000 -0.270    0.018  0.000  0.425
 C          0.194 -0.000 -0.379    0.224 -0.000  0.017    0.187 -0.000 -0.459
 Cl        -0.004 -0.000 -0.035   -0.006  0.000 -0.001   -0.003 -0.000  0.002
 Cl         0.031 -0.000 -0.009    0.004  0.000  0.002   -0.002  0.000 -0.004
 Br        -0.006 -0.000  0.001    0.000 -0.000  0.000    0.002 -0.000 -0.001
 I         -0.001 -0.000  0.002    0.001  0.000  0.001   -0.000  0.000  0.001
 I          0.001  0.000  0.001    0.000 -0.000 -0.001    0.001 -0.000  0.000
 TransDip  -0.150  0.000  0.410   -0.006 -0.000 -0.003    0.003  0.000  0.007

 STANDARD THERMODYNAMIC QUANTITIES AT   298.15 K  AND     1.00 ATM

   This Molecule has  0 Imaginary Frequencies
   Zero point vibrational energy:       23.836 kcal/mol

   Atom    1 Element I  Has Mass  126.90440
   Atom    2 Element C  Has Mass   12.00000
   Atom    3 Element C  Has Mass   12.00000
   Atom    4 Element C  Has Mass   12.00000
   Atom    5 Element C  Has Mass   12.00000
   Atom    6 Element C  Has Mass   12.00000
   Atom    7 Element C  Has Mass   12.00000
   Atom    8 Element Cl Has Mass   34.96885
   Atom    9 Element Cl Has Mass   34.96885
   Atom   10 Element Br Has Mass   78.91830
   Atom   11 Element I  Has Mass  126.90440
   Atom   12 Element I  Has Mass  126.90440
   Molecular Mass:   601.569200 amu
   Principal axes and moments of inertia in amu*Bohr^2:
                             1           2           3
    Eigenvalues --     8528.00867 12475.42440 21003.43307
          X               0.94132    -0.33752    -0.00000
          Y               0.00000    -0.00000     1.00000
          Z               0.33752     0.94132     0.00000
   Rotational Symmetry Number is   1
   The Molecule is an Asymmetric Top
   Translational Enthalpy:        0.889 kcal/mol
   Rotational Enthalpy:           0.889 kcal/mol
   Vibrational Enthalpy:         30.387 kcal/mol
   gas constant (RT):             0.592 kcal/mol
   Translational Entropy:        45.067  cal/mol.K
   Rotational Entropy:           36.056  cal/mol.K
   Vibrational Entropy:          44.356  cal/mol.K

   Total Enthalpy:               32.757 kcal/mol
   Total Entropy:               125.478  cal/mol.K

 ======================================================================

 STANDARD THERMODYNAMIC QUANTITIES FOR ANHARMONIC VIBRATION -- TOSH

   Zero point vibrational energy: ************ kcal/mol

   Vibrational Enthalpy:       Infinity kcal/mol
   Vibrational Entropy:             NaN  cal/mol.K

   Total Enthalpy:             Infinity kcal/mol
   Total Entropy:                   NaN  cal/mol.K

 ======================================================================

 STANDARD THERMODYNAMIC QUANTITIES FOR ANHARMONIC VIBRATION -- VPT2

   Zero point vibrational energy: ************ kcal/mol

   Vibrational Enthalpy:       Infinity kcal/mol
   Vibrational Entropy:             NaN  cal/mol.K

   Total Enthalpy:             Infinity kcal/mol
   Total Entropy:                   NaN  cal/mol.K

 ======================================================================

Archival summary:
1\1\february\FREQ\ProcedureUnspecified\BasisUnspecified\3r1l26\taweetha\FriDec1311:34:322019FriDec1311:34:322019\0\\#,FREQ,ProcedureUnspecified,BasisUnspecified,\\0,1\I\C,1,2.13669\C,2,1.40804,1,119.757\C,3,1.40282,2,119.699,1,-180,0\C,4,1.40205,3,120.287,2,-0,0\C,5,1.40178,4,120.064,3,-0,0\C,6,1.40453,5,120.127,4,-0,0\Cl,5,1.73793,4,119.419,3,-180,0\Cl,4,1.74002,3,121.152,2,-180,0\Br,6,1.90194,5,118.322,4,-180,0\I,3,2.13935,2,121.776,1,-0,0\I,7,2.14146,6,119.164,5,-180,0\\\@

 Total job time:  1173.31s(wall), 6743.34s(cpu) 
 Fri Dec 13 11:34:32 2019

        *************************************************************
        *                                                           *
        *  Thank you very much for using Q-Chem.  Have a nice day.  *
        *                                                           *
        *************************************************************
