# Supplementary material for: Geometric and energetic data from quantum chemical calculations of halobenzenes and xylenes
Source: Data Brief. 2020 Mar 5;30:105386. doi: 10.1016/j.dib.2020.105386 (PMC7114895; doi:10.1016/j.dib.2020.105386)
Supplement: Supplementary file 1 [file mmc1.zip › halobenzene/B3LYP/ClClClBrBrBr.out]

                  Welcome to Q-Chem
     A Quantum Leap Into The Future Of Chemistry


 Q-Chem 5.2 (devel), Q-Chem, Inc., Pleasanton, CA (2019)

 Yihan Shao,  Zhengting Gan,  E. Epifanovsky,  A. T. B. Gilbert,  M. Wormit,  
 J. Kussmann,  A. W. Lange,  A. Behn,  Jia Deng,  Xintian Feng,  D. Ghosh,  
 M. Goldey,  P. R. Horn,  L. D. Jacobson,  I. Kaliman,  T. Kus,  A. Landau,  
 Jie Liu,  E. I. Proynov,  R. M. Richard,  R. P. Steele,  E. J. Sundstrom,  
 H. L. Woodcock III,  P. M. Zimmerman,  D. Zuev,  B. Albrecht,  E. Alguire,  
 S. A. Baeppler,  D. Barton,  Z. Benda,  Y. A. Bernard,  E. J. Berquist,  
 K. B. Bravaya,  H. Burton,  D. Casanova,  Chun-Min Chang,  Yunqing Chen,  
 A. Chien,  K. D. Closser,  M. P. Coons,  S. Coriani,  S. Dasgupta,  
 A. L. Dempwolff,  M. Diedenhofen,  Hainam Do,  R. G. Edgar,  Po-Tung Fang,  
 S. Faraji,  S. Fatehi,  Qingguo Feng,  K. D. Fenk,  J. Fosso-Tande,  
 J. Gayvert,  Qinghui Ge,  A. Ghysels,  G. Gidofalvi,  J. Gomes,  
 J. Gonthier,  A. Gunina,  D. Hait,  M. W. D. Hanson-Heine,  
 P. H. P. Harbach,  A. W. Hauser,  M. F. Herbst,  J. E. Herr,  
 E. G. Hohenstein,  Z. C. Holden,  Kerwin Hui,  B. C. Huynh,  T.-C. Jagau,  
 Hyunjun Ji,  B. Kaduk,  K. Khistyaev,  Jaehoon Kim,  P. Klunzinger,  K. Koh,  
 D. Kosenkov,  L. Koulias,  T. Kowalczyk,  C. M. Krauter,  A. Kunitsa,  
 Ka Un Lao,  A. Laurent,  K. V. Lawler,  Joonho Lee,  D. Lefrancois,  
 S. Lehtola,  D. S. Levine,  Yi-Pei Li,  You-Sheng Lin,  Fenglai Liu,  
 E. Livshits,  A. Luenser,  P. Manohar,  E. Mansoor,  S. F. Manzer,  
 Shan-Ping Mao,  Yuezhi Mao,  N. Mardirossian,  A. V. Marenich,  
 T. Markovich,  L. A. Martinez-Martinez,  S. A. Maurer,  N. J. Mayhall,  
 S. C. McKenzie,  J.-M. Mewes,  P. Morgante,  A. F. Morrison,  
 J. W. Mullinax,  K. Nanda,  T. S. Nguyen-Beck,  R. Olivares-Amaya,  
 J. A. Parkhill,  Zheng Pei,  T. M. Perrine,  F. Plasser,  P. Pokhilko,  
 S. Prager,  A. Prociuk,  E. Ramos,  D. R. Rehn,  F. Rob,  M. Scheurer,  
 M. Schneider,  N. Sergueev,  S. M. Sharada,  S. Sharma,  D. W. Small,  
 T. Stauch,  T. Stein,  Yu-Chuan Su,  A. J. W. Thom,  A. Tkatchenko,  
 T. Tsuchimochi,  N. M. Tubman,  L. Vogt,  M. L. Vidal,  O. Vydrov,  
 M. A. Watson,  J. Wenzel,  M. de Wergifosse,  T. A. Wesolowski,  A. White,  
 J. Witte,  A. Yamada,  Jun Yang,  K. Yao,  S. Yeganeh,  S. R. Yost,  
 Zhi-Qiang You,  A. Zech,  Igor Ying Zhang,  Xing Zhang,  Yan Zhao,  
 Ying Zhu,  B. R. Brooks,  G. K. L. Chan,  C. J. Cramer,  M. S. Gordon,  
 W. J. Hehre,  A. Klamt,  M. W. Schmidt,  C. D. Sherrill,  D. G. Truhlar,  
 A. Aspuru-Guzik,  R. Baer,  A. T. Bell,  N. A. Besley,  Jeng-Da Chai,  
 A. E. DePrince, III,  R. A. DiStasio Jr.,  A. Dreuw,  B. D. Dunietz,  
 T. R. Furlani,  Chao-Ping Hsu,  Yousung Jung,  Jing Kong,  D. S. Lambrecht,  
 WanZhen Liang,  C. Ochsenfeld,  V. A. Rassolov,  L. V. Slipchenko,  
 J. E. Subotnik,  T. Van Voorhis,  J. M. Herbert,  A. I. Krylov,  
 P. M. W. Gill,  M. Head-Gordon

 Contributors to earlier versions of Q-Chem not listed above: 
 R. D. Adamson,  B. Austin,  J. Baker,  G. J. O. Beran,  K. Brandhorst,  
 S. T. Brown,  E. F. C. Byrd,  A. K. Chakraborty,  C.-L. Cheng,  
 Siu Hung Chien,  D. M. Chipman,  D. L. Crittenden,  H. Dachsel,  
 R. J. Doerksen,  A. D. Dutoi,  L. Fusti-Molnar,  W. A. Goddard III,  
 A. Golubeva-Zadorozhnaya,  S. R. Gwaltney,  G. Hawkins,  A. Heyden,  
 S. Hirata,  G. Kedziora,  F. J. Keil,  C. Kelley,  Jihan Kim,  R. A. King,  
 R. Z. Khaliullin,  P. P. Korambath,  W. Kurlancheek,  A. M. Lee,  M. S. Lee,  
 S. V. Levchenko,  Ching Yeh Lin,  D. Liotard,  R. C. Lochan,  I. Lotan,  
 P. E. Maslen,  N. Nair,  D. P. O'Neill,  D. Neuhauser,  E. Neuscamman,  
 C. M. Oana,  R. Olson,  B. Peters,  R. Peverati,  P. A. Pieniazek,  
 Y. M. Rhee,  J. Ritchie,  M. A. Rohrdanz,  E. Rosta,  N. J. Russ,  
 H. F. Schaefer III,  N. E. Schultz,  N. Shenvi,  A. C. Simmonett,  A. Sodt,  
 D. Stuck,  K. S. Thanthiriwatte,  V. Vanovschi,  Tao Wang,  A. Warshel,  
 C. F. Williams,  Q. Wu,  X. Xu,  W. Zhang

 Please cite Q-Chem as follows:
 Y. Shao et al., Mol. Phys. 113, 184-215 (2015)
 DOI: 10.1080/00268976.2014.952696

 Q-Chem 5.2.1 for Intel X86 EM64T Linux

 Parts of Q-Chem use Armadillo 8.300.2 (Tropical Shenanigans).
 http://arma.sourceforge.net/

 Q-Chem begins on Sun Dec  1 03:30:07 2019  

Host: 
0

     Scratch files written to /scratch/taweetham/qchem2957//
NAlpha2: 192
NElect   192
Mult     1

Checking the input file for inconsistencies... 	...done.

--------------------------------------------------------------
User input:
--------------------------------------------------------------
$MOLECULE
0 1
C   
C	1	CC
C	2	CC	1	120.0		
C	3	CC	2	120.0	1	0.0
C	4	CC	3	120.0	2	0.0	
C	5 	CC	4	120.0	3	0.0
Cl	1	CCl	2	120.0	3	180.0
Cl	2	CCl	3	120.0	4	180.0
Cl	3	CCl	4	120.0	5	180.0
Br	4	CBr	5	120.0	6	180.0
Br	5	CBr	6	120.0	1	180.0
Br	6	CBr	1	120.0	2	180.0

CC=1.39483
CH=1.08673
CF=1.33960
CCl=1.72090
CBr=1.89068
CI=2.07886
$END

$REM
   JOB_TYPE	OPTIMIZATION
   BASIS	6-311++G**
   METHOD	B3LYP
   MEM_TOTAL	64000
   SYM_IGNORE	TRUE
$END

--------------------------------------------------------------
 ----------------------------------------------------------------
             Standard Nuclear Orientation (Angstroms)
    I     Atom           X                Y                Z
 ----------------------------------------------------------------
    1      C       0.0000000000     0.0000000000     0.0000000000
    2      C       0.0000000000     0.0000000000     1.3948300000
    3      C       1.2079582140     0.0000000000     2.0922450000
    4      C       2.4159164279     0.0000000000     1.3948300000
    5      C       2.4159164279     0.0000000000    -0.0000000000
    6      C       1.2079582140     0.0000000000    -0.6974150000
    7      Cl     -1.4903431174    -0.0000000000    -0.8604500000
    8      Cl     -1.4903431174    -0.0000000000     2.2552800000
    9      Cl      1.2079582140    -0.0000000000     3.8131450000
   10      Br      4.0532933383    -0.0000000000     2.3401700000
   11      Br      4.0532933383    -0.0000000000    -0.9453400000
   12      Br      1.2079582140    -0.0000000000    -2.5880950000
 ----------------------------------------------------------------
 Nuclear Repulsion Energy =        2328.01202202 hartrees
 There are       96 alpha and       96 beta electrons
 Requested basis set is 6-311++G(d,p)
 There are 132 shells and 366 basis functions

 Total QAlloc Memory Limit  64000 MB
 Mega-Array Size       188 MB
 MEM_STATIC part       192 MB
 A cutoff of  1.0D-11 yielded   5894 shell pairs
 There are     51250 function pairs (     56110 Cartesian)
 Smallest overlap matrix eigenvalue = 2.20E-07

 Q-Chem warning in module stvman/mkSTV.C, line 318:

 Overlap eigenvalue is smaller than square root of threshold
 Use THRESH >= 12 to get rid of this warning

 Linear dependence detected in AO basis
 Tighter screening thresholds may be required for diffuse basis sets
 Use S2THRESH > 14 and THRESH = 14 in case of SCF convergence issues
 Number of orthogonalized atomic orbitals = 364
 Maximum deviation from orthogonality = 3.258E-10

 Scale SEOQF with 1.000000e-01/1.000000e-01/1.000000e-01

 Standard Electronic Orientation quadrupole field applied
 Nucleus-field energy     =    -0.0000000421 hartrees
 Guess from superposition of atomic densities
 Warning:  Energy on first SCF cycle will be non-variational
 SAD guess density has 192.000000 electrons

 -----------------------------------------------------------------------
  General SCF calculation program by
  Eric Jon Sundstrom, Paul Horn, Yuezhi Mao, Dmitri Zuev, Alec White,
  David Stuck, Shaama M.S., Shane Yost, Joonho Lee, David Small,
  Daniel Levine, Susi Lehtola, Hugh Burton, Evgeny Epifanovsky,
  Bang C. Huynh
 -----------------------------------------------------------------------
 Exchange:     0.2000 Hartree-Fock + 0.0800 Slater + 0.7200 B88
 Correlation:  0.1900 VWN1RPA + 0.8100 LYP
 Using SG-1 standard quadrature grid
 using 4 threads for integral computing
 -------------------------------------------------------
 OpenMP Integral computing Module                
 Release: version 2.0, May 2017, Q-Chem Inc. Pleasanton 
 -------------------------------------------------------
 A restricted SCF calculation will be
 performed using DIIS
 SCF converges when DIIS error is below 1.0e-08
 ---------------------------------------
  Cycle       Energy         DIIS error
 ---------------------------------------
    1   -9334.3917563550      3.10e-02  
    2   -9331.7210219274      2.01e-03  
    3   -9331.6952937268      2.31e-03  
    4   -9331.7451947152      8.14e-04  
    5   -9331.7568606087      1.52e-04  
    6   -9331.7570953156      7.72e-05  
    7   -9331.7571884327      2.58e-05  
    8   -9331.7571986959      4.06e-06  
    9   -9331.7571989075      9.75e-07  
   10   -9331.7571989216      2.04e-07  
   11   -9331.7571989222      7.52e-08  
   12   -9331.7571989217      2.70e-08  
   13   -9331.7571989220      5.44e-09  Convergence criterion met
 ---------------------------------------
 SCF time:   CPU 218.69s  wall 57.00s 
 SCF   energy in the final basis set =    -9331.7571989220
 Total energy in the final basis set =    -9331.7571989220

 --------------------------------------------------------------

                    Orbital Energies (a.u.)
 --------------------------------------------------------------

 Alpha MOs
 -- Occupied --
********-482.8578-482.8574-101.5854-101.5848-101.5848 -62.5108 -62.5107
-62.5103 -56.3315 -56.3314 -56.3310 -56.3274 -56.3273 -56.3270 -56.3269
-56.3269 -56.3265 -10.2871 -10.2870 -10.2862 -10.2806 -10.2799 -10.2797
 -9.5004  -9.5000  -9.4999  -8.7197  -8.7197  -8.7193  -7.2654  -7.2649
 -7.2647  -7.2553  -7.2549  -7.2548  -7.2542  -7.2539  -7.2538  -6.5520
 -6.5520  -6.5516  -6.5382  -6.5381  -6.5378  -6.5371  -6.5370  -6.5366
 -2.6628  -2.6627  -2.6622  -2.6592  -2.6590  -2.6587  -2.6582  -2.6582
 -2.6578  -2.6472  -2.6471  -2.6471  -2.6470  -2.6468  -2.6467  -0.9757
 -0.9234  -0.9122  -0.8784  -0.8483  -0.8264  -0.8137  -0.7458  -0.7456
 -0.6379  -0.6377  -0.5670  -0.5337  -0.4875  -0.4781  -0.4726  -0.4653
 -0.4234  -0.4231  -0.4103  -0.4062  -0.3643  -0.3630  -0.3590  -0.3472
 -0.3472  -0.3274  -0.3265  -0.3176  -0.3140  -0.2810  -0.2696  -0.2695
 -- Virtual --
 -0.0867  -0.0677  -0.0676  -0.0298  -0.0221  -0.0066  -0.0011   0.0164
  0.0224   0.0244   0.0266   0.0391   0.0405   0.0571   0.0599   0.0637
  0.0673   0.0693   0.0696   0.0757   0.0766   0.0852   0.0862   0.0880
  0.0971   0.0995   0.1010   0.1143   0.1208   0.1240   0.1268   0.1366
  0.1431   0.1452   0.1467   0.1511   0.1659   0.1698   0.1791   0.1806
  0.1816   0.1933   0.1959   0.2046   0.2177   0.2198   0.2271   0.2382
  0.2411   0.2473   0.2541   0.2558   0.2629   0.2672   0.2723   0.2789
  0.2809   0.2845   0.2956   0.3635   0.3715   0.3801   0.3820   0.3944
  0.4157   0.4216   0.4222   0.4272   0.4392   0.4461   0.4467   0.4520
  0.4700   0.4739   0.4753   0.4906   0.4923   0.4998   0.5024   0.5120
  0.5126   0.5189   0.5230   0.5428   0.5438   0.5518   0.5614   0.5653
  0.5715   0.5775   0.5966   0.5973   0.5975   0.6183   0.6316   0.6560
  0.6794   0.6856   0.7059   0.7161   0.7394   0.7407   0.7525   0.7597
  0.7841   0.8003   0.8060   0.8128   0.8283   0.8330   0.8341   0.8346
  0.8499   0.8526   0.8553   0.8563   0.8581   0.8902   0.9005   0.9100
  0.9280   0.9298   0.9427   0.9441   0.9585   0.9813   1.0100   1.0154
  1.0319   1.0789   1.0986   1.1263   1.1385   1.1458   1.1692   1.2179
  1.2391   1.2552   1.2590   1.2756   1.2801   1.2814   1.2865   1.3624
  1.4407   1.4458   1.4868   1.5340   1.6185   1.6452   1.7360   1.7367
  1.7616   1.7635   1.8233   1.8248   1.8457   1.8459   1.9193   1.9795
  2.0045   2.0537   2.0550   2.0566   2.1043   2.1115   2.1670   2.1943
  2.2019   2.2203   2.2377   2.2470   2.2601   2.2709   2.2944   2.3007
  2.3062   2.3228   2.3624   2.3915   2.4445   2.4612   2.4772   2.5114
  2.5761   2.6026   2.6271   2.7248   2.7251   2.8351   2.8355   2.9303
  2.9940   3.0306   3.0505   3.0724   3.1276   3.2098   3.2119   3.4526
  3.4563   3.6857   3.8434   3.8560   3.9772   3.9922   3.9951   4.0311
  4.0388   4.0641   4.0762   4.0800   4.1161   4.1833   4.2466   4.2931
  4.3560   4.4058   4.4673   4.8154   6.6743   6.7891   6.8460   7.5314
  7.5466   7.5789   7.6583   7.6597   7.6750   7.6941   7.7621   7.8159
  9.7178   9.7951   9.8117  23.1862  23.7739  23.7821  23.9394  23.9415
 24.0239  25.7611  25.8108  25.8789  26.1208  26.1231  26.2374  26.4465
 26.6682  26.8789  47.9419  48.0378  48.0846 215.7032 215.7923 215.8116
289.7272 289.7430 289.7769 289.8547 289.8620 289.8755 289.9159 289.9860
290.03771020.74391020.86461020.9221
 --------------------------------------------------------------

          Ground-State Mulliken Net Atomic Charges

     Atom                 Charge (a.u.)
  ----------------------------------------
      1 C                    -0.071024
      2 C                    -0.315937
      3 C                    -0.078606
      4 C                    -0.144800
      5 C                    -0.534262
      6 C                    -0.153401
      7 Cl                    0.555965
      8 Cl                    0.705460
      9 Cl                    0.555271
     10 Br                   -0.150288
     11 Br                   -0.219890
     12 Br                   -0.148486
  ----------------------------------------
  Sum of atomic charges =     0.000000

 -----------------------------------------------------------------
                    Cartesian Multipole Moments
 -----------------------------------------------------------------
    Charge (ESU x 10^10)
                 0.0000
    Dipole Moment (Debye)
         X       0.3036      Y       0.0000      Z      -0.1765
       Tot       0.3511
    Quadrupole Moments (Debye-Ang)
        XX    -122.7975     XY       0.0000     YY    -127.0998
        XZ      -0.0562     YZ       0.0000     ZZ    -123.8352
    Octopole Moments (Debye-Ang^2)
       XXX    -541.7330    XXY       0.0000    XYY    -190.8198
       YYY       0.0000    XXZ     -64.9155    XYZ       0.0000
       YYZ     -67.1083    XZZ    -181.3299    YZZ       0.0000
       ZZZ    -206.5411
    Hexadecapole Moments (Debye-Ang^3)
      XXXX   -4568.8101   XXXY       0.0000   XXYY    -846.7668
      XYYY       0.0000   YYYY    -150.1560   XXXZ    -301.9797
      XXYZ       0.0000   XYYZ    -107.1573   YYYZ       0.0000
      XXZZ   -1298.1917   XYZZ       0.0000   YYZZ    -603.1194
      XZZZ    -317.2526   YZZZ       0.0000   ZZZZ   -3244.9389
 -----------------------------------------------------------------
 Calculating analytic gradient of the SCF energy
 Gradient of SCF Energy
            1           2           3           4           5           6
    1  -0.0006983   0.0004891  -0.0020375  -0.0042357  -0.0032149  -0.0019631
    2  -0.0000000  -0.0000000   0.0000000  -0.0000000   0.0000000  -0.0000000
    3   0.0016991  -0.0000591  -0.0001432  -0.0001566   0.0017875   0.0031045
            7           8           9          10          11          12
    1   0.0078273   0.0067357   0.0018000  -0.0026711  -0.0039820   0.0019505
    2  -0.0000000  -0.0000000   0.0000000  -0.0000000   0.0000000   0.0000000
    3   0.0024910  -0.0039856  -0.0076864  -0.0039839   0.0022447   0.0046879
 Max gradient component =       7.827E-03
 RMS gradient           =       2.951E-03
 Gradient time:  CPU 76.54 s  wall 19.23 s
 Geometry Optimization Parameters
   NAtoms,    NIC,     NZ,  NCons,   NDum,   NFix, NCnnct, MaxDiis
       12      78      12       0       0       0       0       0


** GEOMETRY OPTIMIZATION IN DELOCALIZED INTERNAL COORDINATES **
   Searching for a Minimum

   Optimization Cycle:   1

                       Coordinates (Angstroms)
     ATOM                X               Y               Z
      1  C         0.0000000000    0.0000000000    0.0000000000
      2  C         0.0000000000    0.0000000000    1.3948300000
      3  C         1.2079582140    0.0000000000    2.0922450000
      4  C         2.4159164279    0.0000000000    1.3948300000
      5  C         2.4159164279    0.0000000000    0.0000000000
      6  C         1.2079582140    0.0000000000   -0.6974150000
      7  Cl       -1.4903431174    0.0000000000   -0.8604500000
      8  Cl       -1.4903431174    0.0000000000    2.2552800000
      9  Cl        1.2079582140    0.0000000000    3.8131450000
     10  Br        4.0532933383    0.0000000000    2.3401700000
     11  Br        4.0532933383    0.0000000000   -0.9453400000
     12  Br        1.2079582140    0.0000000000   -2.5880950000
   Point Group: c1    Number of degrees of freedom:    30


   Energy is  -9331.757198922


 Attempting to generate delocalized internal coordinates
 Initial Hessian constructed with Jon Baker's OPTIMIZE code

 21 Hessian modes will be used to form the next step
  Hessian Eigenvalues:
     0.201019    0.201019    0.201019    0.250000    0.250000    0.250000
     0.250000    0.250000    0.250000    0.250000    0.250000    0.250000
     0.334879    0.334879    0.334879    0.426727    0.426727    0.464882
     0.464882    0.464882    0.464882

 Minimum search - taking simple RFO step
 Searching for Lamda that Minimizes Along All modes
 Value Taken    Lamda =  -0.00206716
 Step Taken.  Stepsize is  0.079728

                             Maximum     Tolerance    Cnvgd?
         Gradient           0.024796      0.000300      NO
         Displacement       0.065376      0.001200      NO
         Energy change     *********      0.000001      NO


 New Cartesian Coordinates Obtained by Inverse Iteration

 Displacement from previous Coordinates is:  0.140716
 ----------------------------------------------------------------
             Standard Nuclear Orientation (Angstroms)
    I     Atom           X                Y                Z
 ----------------------------------------------------------------
    1      C      -0.0017738554     0.0000000000    -0.0068462432
    2      C      -0.0007854488     0.0000000000     1.3949642658
    3      C       1.2133300697     0.0000000000     2.0959769235
    4      C       2.4305338485     0.0000000000     1.3967063652
    5      C       2.4323334382     0.0000000000    -0.0092906291
    6      C       1.2133210156     0.0000000000    -0.7104387668
    7      Cl     -1.5137302498     0.0000000000    -0.8547944206
    8      Cl     -1.5008674735     0.0000000000     2.2631260336
    9      Cl      1.1916075020     0.0000000000     3.8288125864
   10      Br      4.0616990920     0.0000000000     2.3747233995
   11      Br      4.0799974986     0.0000000000    -0.9606334141
   12      Br      1.1839007167     0.0000000000    -2.6131061001
 ----------------------------------------------------------------
 Nuclear Repulsion Energy =        2310.08385123 hartrees
 There are       96 alpha and       96 beta electrons
 Applying Cartesian multipole field
    Component          Value
    ---------          -----
     (2,0,0)        1.00000E-11
     (0,2,0)        2.00000E-11
     (0,0,2)       -3.00000E-11
 Nucleus-field energy     =    -0.0000000433 hartrees
 Requested basis set is 6-311++G(d,p)
 There are 132 shells and 366 basis functions
 A cutoff of  1.0D-11 yielded   5856 shell pairs
 There are     50960 function pairs (     55767 Cartesian)
 Smallest overlap matrix eigenvalue = 2.39E-07

 Q-Chem warning in module stvman/mkSTV.C, line 318:

 Overlap eigenvalue is smaller than square root of threshold
 Use THRESH >= 12 to get rid of this warning

 Linear dependence detected in AO basis
 Tighter screening thresholds may be required for diffuse basis sets
 Use S2THRESH > 14 and THRESH = 14 in case of SCF convergence issues
 Number of orthogonalized atomic orbitals = 364
 Maximum deviation from orthogonality = 2.291E-10
 Guess MOs from SCF MO coefficient file

 -----------------------------------------------------------------------
  General SCF calculation program by
  Eric Jon Sundstrom, Paul Horn, Yuezhi Mao, Dmitri Zuev, Alec White,
  David Stuck, Shaama M.S., Shane Yost, Joonho Lee, David Small,
  Daniel Levine, Susi Lehtola, Hugh Burton, Evgeny Epifanovsky,
  Bang C. Huynh
 -----------------------------------------------------------------------
 Exchange:     0.2000 Hartree-Fock + 0.0800 Slater + 0.7200 B88
 Correlation:  0.1900 VWN1RPA + 0.8100 LYP
 Using SG-1 standard quadrature grid
 using 4 threads for integral computing
 -------------------------------------------------------
 OpenMP Integral computing Module                
 Release: version 2.0, May 2017, Q-Chem Inc. Pleasanton 
 -------------------------------------------------------
 A restricted SCF calculation will be
 performed using DIIS
 SCF converges when DIIS error is below 1.0e-08
 ---------------------------------------
  Cycle       Energy         DIIS error
 ---------------------------------------
    1   -9331.7570856093      3.11e-04  
    2   -9331.7578341696      1.21e-04  
    3   -9331.7573816064      2.00e-04  
    4   -9331.7580908705      1.29e-05  
    5   -9331.7580923182      8.71e-06  
    6   -9331.7580936471      1.32e-06  
    7   -9331.7580936739      4.70e-07  
    8   -9331.7580936763      1.41e-07  
    9   -9331.7580936771      4.43e-08  
   10   -9331.7580936774      1.40e-08  
   11   -9331.7580936761      7.39e-09  Convergence criterion met
 ---------------------------------------
 SCF time:   CPU 185.79s  wall 49.00s 
 SCF   energy in the final basis set =    -9331.7580936761
 Total energy in the final basis set =    -9331.7580936761

 --------------------------------------------------------------

                    Orbital Energies (a.u.)
 --------------------------------------------------------------

 Alpha MOs
 -- Occupied --
********-482.8588-482.8587-101.5857-101.5854-101.5853 -62.5117 -62.5116
-62.5116 -56.3325 -56.3324 -56.3323 -56.3283 -56.3282 -56.3282 -56.3279
-56.3278 -56.3277 -10.2904 -10.2902 -10.2891 -10.2852 -10.2840 -10.2839
 -9.5004  -9.5002  -9.5001  -8.7206  -8.7204  -8.7204  -7.2655  -7.2653
 -7.2650  -7.2553  -7.2551  -7.2550  -7.2542  -7.2541  -7.2540  -6.5529
 -6.5528  -6.5527  -6.5390  -6.5388  -6.5388  -6.5379  -6.5377  -6.5377
 -2.6636  -2.6635  -2.6634  -2.6600  -2.6598  -2.6597  -2.6591  -2.6590
 -2.6589  -2.6480  -2.6478  -2.6478  -2.6478  -2.6477  -2.6477  -0.9711
 -0.9197  -0.9082  -0.8755  -0.8462  -0.8246  -0.8131  -0.7455  -0.7454
 -0.6369  -0.6368  -0.5635  -0.5317  -0.4869  -0.4748  -0.4709  -0.4640
 -0.4229  -0.4226  -0.4081  -0.4039  -0.3646  -0.3619  -0.3591  -0.3468
 -0.3458  -0.3271  -0.3268  -0.3177  -0.3143  -0.2841  -0.2704  -0.2703
 -- Virtual --
 -0.0903  -0.0703  -0.0701  -0.0332  -0.0257  -0.0086  -0.0046   0.0146
  0.0203   0.0231   0.0257   0.0392   0.0403   0.0570   0.0598   0.0625
  0.0644   0.0671   0.0690   0.0743   0.0758   0.0833   0.0846   0.0880
  0.0963   0.0983   0.1008   0.1128   0.1197   0.1230   0.1253   0.1351
  0.1426   0.1446   0.1462   0.1521   0.1655   0.1687   0.1787   0.1802
  0.1809   0.1921   0.1929   0.2048   0.2136   0.2163   0.2253   0.2364
  0.2403   0.2457   0.2539   0.2553   0.2620   0.2660   0.2716   0.2768
  0.2811   0.2845   0.2955   0.3637   0.3720   0.3777   0.3826   0.3941
  0.4162   0.4180   0.4226   0.4248   0.4387   0.4435   0.4441   0.4528
  0.4696   0.4747   0.4786   0.4893   0.4909   0.4933   0.4991   0.5127
  0.5160   0.5189   0.5199   0.5380   0.5452   0.5459   0.5609   0.5617
  0.5686   0.5767   0.5904   0.5911   0.5966   0.6142   0.6283   0.6499
  0.6747   0.6830   0.7003   0.7132   0.7389   0.7393   0.7479   0.7598
  0.7850   0.7996   0.8074   0.8146   0.8254   0.8299   0.8310   0.8334
  0.8484   0.8516   0.8536   0.8549   0.8555   0.8861   0.8984   0.9065
  0.9253   0.9295   0.9399   0.9403   0.9547   0.9737   1.0022   1.0072
  1.0278   1.0744   1.0950   1.1177   1.1344   1.1410   1.1669   1.2169
  1.2328   1.2506   1.2523   1.2700   1.2734   1.2756   1.2797   1.3567
  1.4357   1.4426   1.4828   1.5261   1.6054   1.6345   1.7285   1.7290
  1.7493   1.7514   1.8148   1.8172   1.8377   1.8381   1.9095   1.9773
  2.0025   2.0443   2.0462   2.0544   2.1029   2.1037   2.1564   2.1871
  2.1912   2.2199   2.2306   2.2438   2.2475   2.2574   2.2866   2.2922
  2.3023   2.3152   2.3480   2.3863   2.4347   2.4509   2.4658   2.5058
  2.5714   2.5954   2.6176   2.7208   2.7212   2.8308   2.8315   2.9125
  2.9863   3.0214   3.0410   3.0503   3.1131   3.1918   3.1939   3.4386
  3.4428   3.6624   3.8312   3.8440   3.9784   3.9910   3.9922   4.0348
  4.0364   4.0607   4.0684   4.0745   4.1115   4.1796   4.2386   4.2857
  4.3511   4.4027   4.4675   4.7968   6.6696   6.7840   6.8360   7.5298
  7.5452   7.5778   7.6520   7.6524   7.6708   7.6941   7.7578   7.8068
  9.7097   9.7892   9.8068  23.1844  23.7513  23.7597  23.9072  23.9078
 23.9828  25.7595  25.8092  25.8763  26.1144  26.1193  26.2247  26.4396
 26.6532  26.8529  47.9386  48.0334  48.0760 215.6944 215.7857 215.8062
289.7248 289.7411 289.7754 289.8506 289.8537 289.8695 289.9155 289.9795
290.02821020.74031020.85921020.9113
 --------------------------------------------------------------

          Ground-State Mulliken Net Atomic Charges

     Atom                 Charge (a.u.)
  ----------------------------------------
      1 C                    -0.092562
      2 C                    -0.460013
      3 C                    -0.108513
      4 C                    -0.090094
      5 C                    -0.465346
      6 C                    -0.100645
      7 Cl                    0.550938
      8 Cl                    0.723082
      9 Cl                    0.550265
     10 Br                   -0.148051
     11 Br                   -0.212379
     12 Br                   -0.146680
  ----------------------------------------
  Sum of atomic charges =     0.000000

 -----------------------------------------------------------------
                    Cartesian Multipole Moments
 -----------------------------------------------------------------
    Charge (ESU x 10^10)
                 0.0000
    Dipole Moment (Debye)
         X       0.3276      Y      -0.0000      Z      -0.1853
       Tot       0.3763
    Quadrupole Moments (Debye-Ang)
        XX    -122.7637     XY      -0.0000     YY    -127.3435
        XZ       0.0254     YZ       0.0000     ZZ    -123.7923
    Octopole Moments (Debye-Ang^2)
       XXX    -541.0877    XXY      -0.0000    XYY    -190.8972
       YYY      -0.0000    XXZ     -64.7293    XYZ       0.0000
       YYZ     -67.4001    XZZ    -180.9344    YZZ       0.0000
       ZZZ    -206.8700
    Hexadecapole Moments (Debye-Ang^3)
      XXXX   -4602.1279   XXXY      -0.0000   XXYY    -853.6628
      XYYY      -0.0000   YYYY    -150.6892   XXXZ    -304.5876
      XXYZ       0.0000   XYYZ    -108.3783   YYYZ       0.0000
      XXZZ   -1309.1367   XYZZ       0.0000   YYZZ    -611.7791
      XZZZ    -317.8573   YZZZ       0.0000   ZZZZ   -3287.6702
 -----------------------------------------------------------------
 Calculating analytic gradient of the SCF energy
 Gradient of SCF Energy
            1           2           3           4           5           6
    1  -0.0022565  -0.0012557  -0.0008190   0.0000290   0.0012184  -0.0009210
    2   0.0000000   0.0000000  -0.0000000  -0.0000000   0.0000000  -0.0000000
    3  -0.0003752   0.0008484   0.0021574   0.0011089  -0.0005875  -0.0007607
            7           8           9          10          11          12
    1   0.0010243   0.0011971  -0.0000447   0.0008761   0.0014994  -0.0005473
    2  -0.0000000   0.0000000   0.0000000  -0.0000000  -0.0000000   0.0000000
    3   0.0007393  -0.0005896  -0.0013619   0.0010954  -0.0009343  -0.0013401
 Max gradient component =       2.256E-03
 RMS gradient           =       9.092E-04
 Gradient time:  CPU 75.61 s  wall 19.00 s
 Geometry Optimization Parameters
   NAtoms,    NIC,     NZ,  NCons,   NDum,   NFix, NCnnct, MaxDiis
       12      78      12       0       0       0       0       0

 Cartesian Hessian Update
 Hessian updated using BFGS update


** GEOMETRY OPTIMIZATION IN DELOCALIZED INTERNAL COORDINATES **
   Searching for a Minimum

   Optimization Cycle:   2

                       Coordinates (Angstroms)
     ATOM                X               Y               Z
      1  C        -0.0017738554    0.0000000000   -0.0068462432
      2  C        -0.0007854488    0.0000000000    1.3949642658
      3  C         1.2133300697    0.0000000000    2.0959769235
      4  C         2.4305338485    0.0000000000    1.3967063652
      5  C         2.4323334382    0.0000000000   -0.0092906291
      6  C         1.2133210156    0.0000000000   -0.7104387668
      7  Cl       -1.5137302498    0.0000000000   -0.8547944206
      8  Cl       -1.5008674735    0.0000000000    2.2631260336
      9  Cl        1.1916075020    0.0000000000    3.8288125864
     10  Br        4.0616990920    0.0000000000    2.3747233995
     11  Br        4.0799974986    0.0000000000   -0.9606334141
     12  Br        1.1839007167    0.0000000000   -2.6131061001
   Point Group: c1    Number of degrees of freedom:    30


   Energy is  -9331.758093676

 Hessian updated using BFGS update

 10 Hessian modes will be used to form the next step
  Hessian Eigenvalues:
     0.200893    0.211560    0.247659    0.261087    0.300686    0.334891
     0.426726    0.428975    0.464742    0.534311

 Minimum search - taking simple RFO step
 Searching for Lamda that Minimizes Along All modes
 Value Taken    Lamda =  -0.00009437
 Step Taken.  Stepsize is  0.016199

                             Maximum     Tolerance    Cnvgd?
         Gradient           0.003555      0.000300      NO
         Displacement       0.010009      0.001200      NO
         Energy change     -0.000895      0.000001      NO


 New Cartesian Coordinates Obtained by Inverse Iteration

 Displacement from previous Coordinates is:  0.029598
 ----------------------------------------------------------------
             Standard Nuclear Orientation (Angstroms)
    I     Atom           X                Y                Z
 ----------------------------------------------------------------
    1      C      -0.0011545750     0.0000000000    -0.0069949335
    2      C      -0.0007106105     0.0000000000     1.3948813262
    3      C       1.2138983029     0.0000000000     2.0956039524
    4      C       2.4295361387     0.0000000000     1.3954507737
    5      C       2.4297112152     0.0000000000    -0.0077744047
    6      C       1.2138101865     0.0000000000    -0.7086270911
    7      Cl     -1.5141428145     0.0000000000    -0.8575717973
    8      Cl     -1.5030421329     0.0000000000     2.2637161973
    9      Cl      1.1937196383     0.0000000000     3.8307772342
   10      Br      4.0622698203     0.0000000000     2.3655577041
   11      Br      4.0741723086     0.0000000000    -0.9571808327
   12      Br      1.1914986759     0.0000000000    -2.6086381285
 ----------------------------------------------------------------
 Nuclear Repulsion Energy =        2312.50280688 hartrees
 There are       96 alpha and       96 beta electrons
 Applying Cartesian multipole field
    Component          Value
    ---------          -----
     (2,0,0)        1.00000E-11
     (0,2,0)        2.00000E-11
     (0,0,2)       -3.00000E-11
 Nucleus-field energy     =    -0.0000000430 hartrees
 Requested basis set is 6-311++G(d,p)
 There are 132 shells and 366 basis functions
 A cutoff of  1.0D-11 yielded   5863 shell pairs
 There are     51073 function pairs (     55900 Cartesian)
 Smallest overlap matrix eigenvalue = 2.37E-07

 Q-Chem warning in module stvman/mkSTV.C, line 318:

 Overlap eigenvalue is smaller than square root of threshold
 Use THRESH >= 12 to get rid of this warning

 Linear dependence detected in AO basis
 Tighter screening thresholds may be required for diffuse basis sets
 Use S2THRESH > 14 and THRESH = 14 in case of SCF convergence issues
 Number of orthogonalized atomic orbitals = 364
 Maximum deviation from orthogonality = 2.884E-10
 Guess MOs from SCF MO coefficient file

 -----------------------------------------------------------------------
  General SCF calculation program by
  Eric Jon Sundstrom, Paul Horn, Yuezhi Mao, Dmitri Zuev, Alec White,
  David Stuck, Shaama M.S., Shane Yost, Joonho Lee, David Small,
  Daniel Levine, Susi Lehtola, Hugh Burton, Evgeny Epifanovsky,
  Bang C. Huynh
 -----------------------------------------------------------------------
 Exchange:     0.2000 Hartree-Fock + 0.0800 Slater + 0.7200 B88
 Correlation:  0.1900 VWN1RPA + 0.8100 LYP
 Using SG-1 standard quadrature grid
 using 4 threads for integral computing
 -------------------------------------------------------
 OpenMP Integral computing Module                
 Release: version 2.0, May 2017, Q-Chem Inc. Pleasanton 
 -------------------------------------------------------
 A restricted SCF calculation will be
 performed using DIIS
 SCF converges when DIIS error is below 1.0e-08
 ---------------------------------------
  Cycle       Energy         DIIS error
 ---------------------------------------
    1   -9331.7580986420      6.62e-05  
    2   -9331.7581260922      3.04e-05  
    3   -9331.7581008151      4.83e-05  
    4   -9331.7581416583      2.42e-06  
    5   -9331.7581417530      8.21e-07  
    6   -9331.7581417602      3.23e-07  
    7   -9331.7581417614      1.25e-07  
    8   -9331.7581417617      3.76e-08  
    9   -9331.7581417626      1.39e-08  
   10   -9331.7581417617      1.96e-09  Convergence criterion met
 ---------------------------------------
 SCF time:   CPU 165.81s  wall 44.00s 
 SCF   energy in the final basis set =    -9331.7581417617
 Total energy in the final basis set =    -9331.7581417617

 --------------------------------------------------------------

                    Orbital Energies (a.u.)
 --------------------------------------------------------------

 Alpha MOs
 -- Occupied --
********-482.8588-482.8586-101.5856-101.5854-101.5852 -62.5118 -62.5116
-62.5115 -56.3325 -56.3324 -56.3323 -56.3284 -56.3282 -56.3281 -56.3279
-56.3278 -56.3277 -10.2904 -10.2903 -10.2893 -10.2844 -10.2836 -10.2834
 -9.5003  -9.5001  -9.5000  -8.7206  -8.7204  -8.7204  -7.2654  -7.2652
 -7.2649  -7.2552  -7.2550  -7.2549  -7.2541  -7.2540  -7.2539  -6.5530
 -6.5528  -6.5527  -6.5391  -6.5389  -6.5388  -6.5379  -6.5378  -6.5377
 -2.6636  -2.6636  -2.6633  -2.6601  -2.6598  -2.6598  -2.6591  -2.6590
 -2.6589  -2.6480  -2.6479  -2.6478  -2.6478  -2.6478  -2.6477  -0.9711
 -0.9192  -0.9087  -0.8752  -0.8468  -0.8250  -0.8134  -0.7458  -0.7456
 -0.6371  -0.6369  -0.5639  -0.5317  -0.4867  -0.4750  -0.4709  -0.4643
 -0.4230  -0.4227  -0.4080  -0.4042  -0.3645  -0.3617  -0.3590  -0.3470
 -0.3463  -0.3272  -0.3269  -0.3178  -0.3145  -0.2837  -0.2705  -0.2704
 -- Virtual --
 -0.0900  -0.0700  -0.0700  -0.0329  -0.0257  -0.0080  -0.0044   0.0145
  0.0200   0.0231   0.0258   0.0392   0.0403   0.0570   0.0598   0.0625
  0.0647   0.0673   0.0691   0.0742   0.0758   0.0836   0.0848   0.0880
  0.0961   0.0984   0.1008   0.1128   0.1197   0.1231   0.1254   0.1352
  0.1425   0.1446   0.1462   0.1519   0.1654   0.1687   0.1787   0.1801
  0.1809   0.1926   0.1928   0.2047   0.2144   0.2166   0.2252   0.2366
  0.2404   0.2460   0.2538   0.2554   0.2621   0.2662   0.2721   0.2770
  0.2808   0.2843   0.2955   0.3637   0.3720   0.3780   0.3826   0.3940
  0.4160   0.4188   0.4226   0.4249   0.4388   0.4433   0.4440   0.4529
  0.4694   0.4748   0.4785   0.4896   0.4908   0.4945   0.4996   0.5125
  0.5147   0.5189   0.5200   0.5389   0.5450   0.5459   0.5609   0.5623
  0.5690   0.5766   0.5907   0.5924   0.5966   0.6138   0.6284   0.6511
  0.6754   0.6834   0.7014   0.7140   0.7395   0.7399   0.7485   0.7597
  0.7851   0.8004   0.8073   0.8151   0.8260   0.8304   0.8316   0.8337
  0.8488   0.8518   0.8541   0.8551   0.8558   0.8862   0.8976   0.9064
  0.9256   0.9295   0.9399   0.9399   0.9551   0.9745   1.0024   1.0077
  1.0289   1.0742   1.0949   1.1186   1.1343   1.1412   1.1669   1.2166
  1.2339   1.2512   1.2529   1.2697   1.2726   1.2755   1.2788   1.3572
  1.4360   1.4430   1.4843   1.5277   1.6062   1.6339   1.7290   1.7296
  1.7502   1.7531   1.8155   1.8178   1.8386   1.8390   1.9101   1.9777
  2.0027   2.0457   2.0470   2.0546   2.1027   2.1042   2.1578   2.1880
  2.1925   2.2198   2.2313   2.2448   2.2483   2.2589   2.2891   2.2923
  2.3019   2.3149   2.3490   2.3870   2.4347   2.4508   2.4660   2.5054
  2.5719   2.5954   2.6174   2.7210   2.7215   2.8311   2.8317   2.9146
  2.9878   3.0223   3.0420   3.0529   3.1120   3.1934   3.1946   3.4400
  3.4437   3.6644   3.8325   3.8446   3.9780   3.9911   3.9927   4.0337
  4.0368   4.0612   4.0701   4.0754   4.1124   4.1802   4.2399   4.2871
  4.3519   4.4030   4.4670   4.7988   6.6704   6.7848   6.8383   7.5299
  7.5453   7.5778   7.6531   7.6536   7.6714   7.6937   7.7583   7.8085
  9.7097   9.7884   9.8058  23.1837  23.7539  23.7626  23.9111  23.9117
 23.9892  25.7591  25.8089  25.8763  26.1135  26.1176  26.2243  26.4400
 26.6518  26.8519  47.9390  48.0341  48.0780 215.6944 215.7849 215.8049
289.7251 289.7413 289.7755 289.8507 289.8553 289.8707 289.9153 289.9806
290.03001020.74071020.86001020.9138
 --------------------------------------------------------------

          Ground-State Mulliken Net Atomic Charges

     Atom                 Charge (a.u.)
  ----------------------------------------
      1 C                    -0.087375
      2 C                    -0.444761
      3 C                    -0.101136
      4 C                    -0.098942
      5 C                    -0.473724
      6 C                    -0.108975
      7 Cl                    0.550853
      8 Cl                    0.722942
      9 Cl                    0.550121
     10 Br                   -0.148255
     11 Br                   -0.213830
     12 Br                   -0.146918
  ----------------------------------------
  Sum of atomic charges =     0.000000

 -----------------------------------------------------------------
                    Cartesian Multipole Moments
 -----------------------------------------------------------------
    Charge (ESU x 10^10)
                 0.0000
    Dipole Moment (Debye)
         X       0.3540      Y       0.0000      Z      -0.2007
       Tot       0.4070
    Quadrupole Moments (Debye-Ang)
        XX    -122.6952     XY       0.0000     YY    -127.3220
        XZ      -0.0008     YZ       0.0000     ZZ    -123.8517
    Octopole Moments (Debye-Ang^2)
       XXX    -540.7543    XXY       0.0000    XYY    -190.8228
       YYY       0.0000    XXZ     -64.7570    XYZ       0.0000
       YYZ     -67.4128    XZZ    -180.9711    YZZ       0.0000
       ZZZ    -207.1277
    Hexadecapole Moments (Debye-Ang^3)
      XXXX   -4597.9447   XXXY       0.0000   XXYY    -853.0198
      XYYY       0.0000   YYYY    -150.6347   XXXZ    -302.9918
      XXYZ       0.0000   XYYZ    -107.9350   YYYZ       0.0000
      XXZZ   -1308.1244   XYZZ       0.0000   YYZZ    -610.6898
      XZZZ    -317.6730   YZZZ       0.0000   ZZZZ   -3282.5493
 -----------------------------------------------------------------
 Calculating analytic gradient of the SCF energy
 Gradient of SCF Energy
            1           2           3           4           5           6
    1  -0.0007719  -0.0005765   0.0001082   0.0001687   0.0002652   0.0002656
    2  -0.0000000   0.0000000  -0.0000000  -0.0000000   0.0000000  -0.0000000
    3  -0.0005502   0.0003416   0.0010060  -0.0003110  -0.0000992  -0.0000545
            7           8           9          10          11          12
    1   0.0001637   0.0001979  -0.0000248   0.0001980  -0.0001103   0.0001164
    2  -0.0000000   0.0000000   0.0000000  -0.0000000  -0.0000000  -0.0000000
    3   0.0002191  -0.0000906  -0.0002965  -0.0001087   0.0000287  -0.0000847
 Max gradient component =       1.006E-03
 RMS gradient           =       2.860E-04
 Gradient time:  CPU 75.56 s  wall 18.98 s
 Geometry Optimization Parameters
   NAtoms,    NIC,     NZ,  NCons,   NDum,   NFix, NCnnct, MaxDiis
       12      78      12       0       0       0       0       0

 Cartesian Hessian Update
 Hessian updated using BFGS update


** GEOMETRY OPTIMIZATION IN DELOCALIZED INTERNAL COORDINATES **
   Searching for a Minimum

   Optimization Cycle:   3

                       Coordinates (Angstroms)
     ATOM                X               Y               Z
      1  C        -0.0011545750    0.0000000000   -0.0069949335
      2  C        -0.0007106105    0.0000000000    1.3948813262
      3  C         1.2138983029    0.0000000000    2.0956039524
      4  C         2.4295361387    0.0000000000    1.3954507737
      5  C         2.4297112152    0.0000000000   -0.0077744047
      6  C         1.2138101865    0.0000000000   -0.7086270911
      7  Cl       -1.5141428145    0.0000000000   -0.8575717973
      8  Cl       -1.5030421329    0.0000000000    2.2637161973
      9  Cl        1.1937196383    0.0000000000    3.8307772342
     10  Br        4.0622698203    0.0000000000    2.3655577041
     11  Br        4.0741723086    0.0000000000   -0.9571808327
     12  Br        1.1914986759    0.0000000000   -2.6086381285
   Point Group: c1    Number of degrees of freedom:    30


   Energy is  -9331.758141762

 Hessian updated using BFGS update

 14 Hessian modes will be used to form the next step
  Hessian Eigenvalues:
     0.199255    0.201011    0.205143    0.248465    0.248891    0.275217
     0.289312    0.334869    0.334923    0.426689    0.442069    0.461069
     0.464873    0.527780

 Minimum search - taking simple RFO step
 Searching for Lamda that Minimizes Along All modes
 Value Taken    Lamda =  -0.00000564
 Step Taken.  Stepsize is  0.004187

                             Maximum     Tolerance    Cnvgd?
         Gradient           0.000803      0.000300      NO
         Displacement       0.002188      0.001200      NO
         Energy change     -0.000048      0.000001      NO


 New Cartesian Coordinates Obtained by Inverse Iteration

 Displacement from previous Coordinates is:  0.007408
 ----------------------------------------------------------------
             Standard Nuclear Orientation (Angstroms)
    I     Atom           X                Y                Z
 ----------------------------------------------------------------
    1      C      -0.0002180122     0.0000000000    -0.0067107452
    2      C      -0.0000107880     0.0000000000     1.3944907683
    3      C       1.2141341152     0.0000000000     2.0946406920
    4      C       2.4294495719     0.0000000000     1.3953097208
    5      C       2.4297211845     0.0000000000    -0.0078208915
    6      C       1.2138969874     0.0000000000    -0.7084462165
    7      Cl     -1.5133037067     0.0000000000    -0.8581971373
    8      Cl     -1.5026945745     0.0000000000     2.2636803649
    9      Cl      1.1944850962     0.0000000000     3.8304323356
   10      Br      4.0605831900     0.0000000000     2.3672190849
   11      Br      4.0742203652     0.0000000000    -0.9573406267
   12      Br      1.1893027246     0.0000000000    -2.6080573492
 ----------------------------------------------------------------
 Nuclear Repulsion Energy =        2312.67862508 hartrees
 There are       96 alpha and       96 beta electrons
 Applying Cartesian multipole field
    Component          Value
    ---------          -----
     (2,0,0)        1.00000E-11
     (0,2,0)        2.00000E-11
     (0,0,2)       -3.00000E-11
 Nucleus-field energy     =    -0.0000000431 hartrees
 Requested basis set is 6-311++G(d,p)
 There are 132 shells and 366 basis functions
 A cutoff of  1.0D-11 yielded   5862 shell pairs
 There are     51058 function pairs (     55885 Cartesian)
 Smallest overlap matrix eigenvalue = 2.36E-07

 Q-Chem warning in module stvman/mkSTV.C, line 318:

 Overlap eigenvalue is smaller than square root of threshold
 Use THRESH >= 12 to get rid of this warning

 Linear dependence detected in AO basis
 Tighter screening thresholds may be required for diffuse basis sets
 Use S2THRESH > 14 and THRESH = 14 in case of SCF convergence issues
 Number of orthogonalized atomic orbitals = 364
 Maximum deviation from orthogonality = 2.178E-10
 Guess MOs from SCF MO coefficient file

 -----------------------------------------------------------------------
  General SCF calculation program by
  Eric Jon Sundstrom, Paul Horn, Yuezhi Mao, Dmitri Zuev, Alec White,
  David Stuck, Shaama M.S., Shane Yost, Joonho Lee, David Small,
  Daniel Levine, Susi Lehtola, Hugh Burton, Evgeny Epifanovsky,
  Bang C. Huynh
 -----------------------------------------------------------------------
 Exchange:     0.2000 Hartree-Fock + 0.0800 Slater + 0.7200 B88
 Correlation:  0.1900 VWN1RPA + 0.8100 LYP
 Using SG-1 standard quadrature grid
 using 4 threads for integral computing
 -------------------------------------------------------
 OpenMP Integral computing Module                
 Release: version 2.0, May 2017, Q-Chem Inc. Pleasanton 
 -------------------------------------------------------
 A restricted SCF calculation will be
 performed using DIIS
 SCF converges when DIIS error is below 1.0e-08
 ---------------------------------------
  Cycle       Energy         DIIS error
 ---------------------------------------
    1   -9331.7581403554      1.95e-05  
    2   -9331.7581437641      4.59e-06  
    3   -9331.7581430380      7.87e-06  
    4   -9331.7581441268      8.30e-07  
    5   -9331.7581441357      2.90e-07  
    6   -9331.7581441368      9.82e-08  
    7   -9331.7581441368      2.87e-08  
    8   -9331.7581441373      1.77e-08  
    9   -9331.7581441362      3.75e-09  Convergence criterion met
 ---------------------------------------
 SCF time:   CPU 148.62s  wall 39.00s 
 SCF   energy in the final basis set =    -9331.7581441362
 Total energy in the final basis set =    -9331.7581441362

 --------------------------------------------------------------

                    Orbital Energies (a.u.)
 --------------------------------------------------------------

 Alpha MOs
 -- Occupied --
********-482.8588-482.8587-101.5856-101.5853-101.5852 -62.5118 -62.5116
-62.5115 -56.3326 -56.3324 -56.3323 -56.3284 -56.3282 -56.3281 -56.3280
-56.3278 -56.3277 -10.2903 -10.2902 -10.2893 -10.2844 -10.2835 -10.2834
 -9.5003  -9.5000  -9.4999  -8.7206  -8.7205  -8.7204  -7.2654  -7.2651
 -7.2648  -7.2552  -7.2549  -7.2548  -7.2541  -7.2539  -7.2539  -6.5530
 -6.5529  -6.5527  -6.5391  -6.5389  -6.5388  -6.5380  -6.5378  -6.5377
 -2.6636  -2.6636  -2.6634  -2.6601  -2.6598  -2.6598  -2.6592  -2.6590
 -2.6589  -2.6481  -2.6479  -2.6479  -2.6478  -2.6478  -2.6477  -0.9712
 -0.9192  -0.9087  -0.8751  -0.8469  -0.8251  -0.8135  -0.7459  -0.7457
 -0.6372  -0.6371  -0.5640  -0.5317  -0.4866  -0.4751  -0.4708  -0.4643
 -0.4230  -0.4228  -0.4080  -0.4042  -0.3645  -0.3616  -0.3590  -0.3470
 -0.3463  -0.3272  -0.3268  -0.3179  -0.3144  -0.2837  -0.2706  -0.2705
 -- Virtual --
 -0.0901  -0.0700  -0.0699  -0.0329  -0.0259  -0.0080  -0.0044   0.0145
  0.0200   0.0230   0.0257   0.0392   0.0402   0.0570   0.0598   0.0625
  0.0648   0.0673   0.0691   0.0742   0.0758   0.0836   0.0848   0.0880
  0.0961   0.0984   0.1008   0.1127   0.1198   0.1231   0.1255   0.1352
  0.1426   0.1446   0.1462   0.1520   0.1655   0.1688   0.1787   0.1802
  0.1809   0.1926   0.1929   0.2047   0.2144   0.2167   0.2253   0.2367
  0.2404   0.2459   0.2538   0.2555   0.2621   0.2662   0.2721   0.2771
  0.2808   0.2844   0.2955   0.3638   0.3720   0.3781   0.3827   0.3940
  0.4159   0.4188   0.4226   0.4250   0.4388   0.4433   0.4441   0.4529
  0.4695   0.4748   0.4784   0.4898   0.4908   0.4944   0.4997   0.5124
  0.5151   0.5189   0.5202   0.5390   0.5451   0.5463   0.5608   0.5622
  0.5690   0.5766   0.5910   0.5925   0.5966   0.6142   0.6284   0.6511
  0.6753   0.6834   0.7014   0.7140   0.7395   0.7401   0.7486   0.7596
  0.7853   0.8003   0.8072   0.8153   0.8263   0.8304   0.8317   0.8337
  0.8488   0.8518   0.8543   0.8551   0.8558   0.8863   0.8976   0.9065
  0.9257   0.9295   0.9398   0.9400   0.9551   0.9745   1.0025   1.0077
  1.0290   1.0742   1.0950   1.1188   1.1344   1.1413   1.1667   1.2170
  1.2341   1.2512   1.2529   1.2699   1.2724   1.2754   1.2788   1.3573
  1.4363   1.4433   1.4844   1.5276   1.6065   1.6337   1.7292   1.7298
  1.7509   1.7533   1.8159   1.8182   1.8391   1.8394   1.9104   1.9776
  2.0027   2.0458   2.0472   2.0547   2.1032   2.1041   2.1577   2.1885
  2.1927   2.2198   2.2318   2.2452   2.2488   2.2592   2.2896   2.2923
  2.3021   2.3150   2.3491   2.3872   2.4348   2.4511   2.4665   2.5055
  2.5720   2.5954   2.6174   2.7211   2.7216   2.8312   2.8318   2.9156
  2.9879   3.0224   3.0424   3.0540   3.1120   3.1940   3.1952   3.4401
  3.4442   3.6652   3.8328   3.8452   3.9780   3.9910   3.9926   4.0341
  4.0368   4.0613   4.0699   4.0754   4.1124   4.1804   4.2401   4.2873
  4.3519   4.4031   4.4671   4.7997   6.6706   6.7849   6.8382   7.5299
  7.5453   7.5778   7.6531   7.6534   7.6714   7.6940   7.7585   7.8086
  9.7096   9.7884   9.8056  23.1835  23.7553  23.7635  23.9129  23.9136
 23.9909  25.7591  25.8090  25.8764  26.1135  26.1178  26.2247  26.4401
 26.6518  26.8518  47.9393  48.0341  48.0779 215.6943 215.7848 215.8048
289.7251 289.7413 289.7755 289.8509 289.8551 289.8706 289.9155 289.9808
290.03011020.74111020.86011020.9137
 --------------------------------------------------------------

          Ground-State Mulliken Net Atomic Charges

     Atom                 Charge (a.u.)
  ----------------------------------------
      1 C                    -0.089865
      2 C                    -0.441081
      3 C                    -0.103772
      4 C                    -0.098665
      5 C                    -0.472414
      6 C                    -0.108582
      7 Cl                    0.550607
      8 Cl                    0.723049
      9 Cl                    0.549880
     10 Br                   -0.148418
     11 Br                   -0.213643
     12 Br                   -0.147097
  ----------------------------------------
  Sum of atomic charges =     0.000000

 -----------------------------------------------------------------
                    Cartesian Multipole Moments
 -----------------------------------------------------------------
    Charge (ESU x 10^10)
                 0.0000
    Dipole Moment (Debye)
         X       0.3576      Y       0.0000      Z      -0.2028
       Tot       0.4111
    Quadrupole Moments (Debye-Ang)
        XX    -122.7021     XY      -0.0000     YY    -127.3168
        XZ       0.0159     YZ      -0.0000     ZZ    -123.8505
    Octopole Moments (Debye-Ang^2)
       XXX    -540.6812    XXY      -0.0000    XYY    -190.7744
       YYY       0.0000    XXZ     -64.7246    XYZ      -0.0000
       YYZ     -67.4326    XZZ    -180.9072    YZZ       0.0000
       ZZZ    -207.2062
    Hexadecapole Moments (Debye-Ang^3)
      XXXX   -4596.3650   XXXY      -0.0000   XXYY    -852.6404
      XYYY      -0.0000   YYYY    -150.6218   XXXZ    -303.4892
      XXYZ      -0.0000   XYYZ    -108.1211   YYYZ      -0.0000
      XXZZ   -1307.5967   XYZZ      -0.0000   YYZZ    -610.7296
      XZZZ    -317.8287   YZZZ      -0.0000   ZZZZ   -3282.8229
 -----------------------------------------------------------------
 Calculating analytic gradient of the SCF energy
 Gradient of SCF Energy
            1           2           3           4           5           6
    1  -0.0000649   0.0000079   0.0001382  -0.0000855   0.0000188   0.0000030
    2   0.0000000  -0.0000000  -0.0000000   0.0000000  -0.0000000   0.0000000
    3  -0.0001799   0.0000125   0.0001849  -0.0001181  -0.0000076   0.0001132
            7           8           9          10          11          12
    1   0.0001178   0.0000418   0.0000988  -0.0000876  -0.0000706  -0.0001178
    2   0.0000000  -0.0000000   0.0000000   0.0000000   0.0000000  -0.0000000
    3   0.0000157   0.0000204  -0.0001243   0.0000023  -0.0000067   0.0000876
 Max gradient component =       1.849E-04
 RMS gradient           =       7.460E-05
 Gradient time:  CPU 75.36 s  wall 18.93 s
 Geometry Optimization Parameters
   NAtoms,    NIC,     NZ,  NCons,   NDum,   NFix, NCnnct, MaxDiis
       12      78      12       0       0       0       0       0

 Cartesian Hessian Update
 Hessian updated using BFGS update


** GEOMETRY OPTIMIZATION IN DELOCALIZED INTERNAL COORDINATES **
   Searching for a Minimum

   Optimization Cycle:   4

                       Coordinates (Angstroms)
     ATOM                X               Y               Z
      1  C        -0.0002180122    0.0000000000   -0.0067107452
      2  C        -0.0000107880    0.0000000000    1.3944907683
      3  C         1.2141341152    0.0000000000    2.0946406920
      4  C         2.4294495719    0.0000000000    1.3953097208
      5  C         2.4297211845    0.0000000000   -0.0078208915
      6  C         1.2138969874    0.0000000000   -0.7084462165
      7  Cl       -1.5133037067    0.0000000000   -0.8581971373
      8  Cl       -1.5026945745    0.0000000000    2.2636803649
      9  Cl        1.1944850962    0.0000000000    3.8304323356
     10  Br        4.0605831900    0.0000000000    2.3672190849
     11  Br        4.0742203652    0.0000000000   -0.9573406267
     12  Br        1.1893027246    0.0000000000   -2.6080573492
   Point Group: c1    Number of degrees of freedom:    30


   Energy is  -9331.758144136

 Hessian updated using BFGS update

 16 Hessian modes will be used to form the next step
  Hessian Eigenvalues:
     0.197704    0.201075    0.209610    0.223719    0.249884    0.254095
     0.273371    0.321438    0.334169    0.335039    0.426711    0.433299
     0.464762    0.464874    0.519980    0.538355

 Minimum search - taking simple RFO step
 Searching for Lamda that Minimizes Along All modes
 Value Taken    Lamda =   0.00000000
 Step Taken.  Stepsize is  0.001538

                             Maximum     Tolerance    Cnvgd?
         Gradient           0.000369      0.000300      NO
         Displacement       0.001021      0.001200     YES
         Energy change     -0.000002      0.000001      NO


 New Cartesian Coordinates Obtained by Inverse Iteration

 Displacement from previous Coordinates is:  0.003076
 ----------------------------------------------------------------
             Standard Nuclear Orientation (Angstroms)
    I     Atom           X                Y                Z
 ----------------------------------------------------------------
    1      C      -0.0002069051     0.0000000000    -0.0066108717
    2      C       0.0000337288     0.0000000000     1.3944552431
    3      C       1.2140642195     0.0000000000     2.0945436399
    4      C       2.4295697646     0.0000000000     1.3953954118
    5      C       2.4296849995     0.0000000000    -0.0078167716
    6      C       1.2138781054     0.0000000000    -0.7086052301
    7      Cl     -1.5138872253     0.0000000000    -0.8574765692
    8      Cl     -1.5027403905     0.0000000000     2.2636742488
    9      Cl      1.1936939743     0.0000000000     3.8305704768
   10      Br      4.0611428690     0.0000000000     2.3668123650
   11      Br      4.0743515503     0.0000000000    -0.9573536875
   12      Br      1.1899814630     0.0000000000    -2.6083882552
 ----------------------------------------------------------------
 Nuclear Repulsion Energy =        2312.55551027 hartrees
 There are       96 alpha and       96 beta electrons
 Applying Cartesian multipole field
    Component          Value
    ---------          -----
     (2,0,0)        1.00000E-11
     (0,2,0)        2.00000E-11
     (0,0,2)       -3.00000E-11
 Nucleus-field energy     =    -0.0000000431 hartrees
 Requested basis set is 6-311++G(d,p)
 There are 132 shells and 366 basis functions
 A cutoff of  1.0D-11 yielded   5861 shell pairs
 There are     51055 function pairs (     55882 Cartesian)
 Smallest overlap matrix eigenvalue = 2.36E-07

 Q-Chem warning in module stvman/mkSTV.C, line 318:

 Overlap eigenvalue is smaller than square root of threshold
 Use THRESH >= 12 to get rid of this warning

 Linear dependence detected in AO basis
 Tighter screening thresholds may be required for diffuse basis sets
 Use S2THRESH > 14 and THRESH = 14 in case of SCF convergence issues
 Number of orthogonalized atomic orbitals = 364
 Maximum deviation from orthogonality = 3.612E-10
 Guess MOs from SCF MO coefficient file

 -----------------------------------------------------------------------
  General SCF calculation program by
  Eric Jon Sundstrom, Paul Horn, Yuezhi Mao, Dmitri Zuev, Alec White,
  David Stuck, Shaama M.S., Shane Yost, Joonho Lee, David Small,
  Daniel Levine, Susi Lehtola, Hugh Burton, Evgeny Epifanovsky,
  Bang C. Huynh
 -----------------------------------------------------------------------
 Exchange:     0.2000 Hartree-Fock + 0.0800 Slater + 0.7200 B88
 Correlation:  0.1900 VWN1RPA + 0.8100 LYP
 Using SG-1 standard quadrature grid
 using 4 threads for integral computing
 -------------------------------------------------------
 OpenMP Integral computing Module                
 Release: version 2.0, May 2017, Q-Chem Inc. Pleasanton 
 -------------------------------------------------------
 A restricted SCF calculation will be
 performed using DIIS
 SCF converges when DIIS error is below 1.0e-08
 ---------------------------------------
  Cycle       Energy         DIIS error
 ---------------------------------------
    1   -9331.7581439562      5.70e-06  
    2   -9331.7581444508      1.40e-06  
    3   -9331.7581443741      2.53e-06  
    4   -9331.7581444829      3.58e-07  
    5   -9331.7581444848      1.24e-07  
    6   -9331.7581444854      3.26e-08  
    7   -9331.7581444855      1.19e-08  
    8   -9331.7581444863      4.32e-09  Convergence criterion met
 ---------------------------------------
 SCF time:   CPU 132.96s  wall 35.00s 
 SCF   energy in the final basis set =    -9331.7581444863
 Total energy in the final basis set =    -9331.7581444863

 --------------------------------------------------------------

                    Orbital Energies (a.u.)
 --------------------------------------------------------------

 Alpha MOs
 -- Occupied --
********-482.8588-482.8587-101.5856-101.5853-101.5851 -62.5118 -62.5116
-62.5115 -56.3326 -56.3324 -56.3323 -56.3284 -56.3282 -56.3281 -56.3280
-56.3278 -56.3277 -10.2903 -10.2902 -10.2892 -10.2845 -10.2836 -10.2834
 -9.5003  -9.5000  -9.4999  -8.7207  -8.7205  -8.7204  -7.2654  -7.2651
 -7.2648  -7.2552  -7.2549  -7.2548  -7.2541  -7.2539  -7.2538  -6.5530
 -6.5529  -6.5527  -6.5391  -6.5389  -6.5388  -6.5380  -6.5378  -6.5377
 -2.6637  -2.6636  -2.6634  -2.6601  -2.6598  -2.6598  -2.6592  -2.6590
 -2.6589  -2.6481  -2.6480  -2.6479  -2.6478  -2.6478  -2.6477  -0.9712
 -0.9191  -0.9087  -0.8750  -0.8469  -0.8251  -0.8135  -0.7459  -0.7457
 -0.6372  -0.6370  -0.5640  -0.5317  -0.4865  -0.4751  -0.4708  -0.4643
 -0.4230  -0.4228  -0.4080  -0.4042  -0.3646  -0.3616  -0.3590  -0.3470
 -0.3463  -0.3272  -0.3268  -0.3179  -0.3145  -0.2837  -0.2706  -0.2705
 -- Virtual --
 -0.0902  -0.0700  -0.0699  -0.0330  -0.0259  -0.0080  -0.0045   0.0145
  0.0200   0.0230   0.0257   0.0392   0.0402   0.0570   0.0598   0.0625
  0.0648   0.0672   0.0691   0.0742   0.0758   0.0836   0.0848   0.0880
  0.0961   0.0984   0.1008   0.1127   0.1197   0.1231   0.1255   0.1352
  0.1425   0.1446   0.1462   0.1520   0.1655   0.1687   0.1787   0.1801
  0.1809   0.1926   0.1929   0.2047   0.2144   0.2166   0.2253   0.2367
  0.2404   0.2459   0.2538   0.2555   0.2621   0.2662   0.2721   0.2770
  0.2808   0.2844   0.2955   0.3638   0.3720   0.3781   0.3827   0.3940
  0.4159   0.4188   0.4227   0.4249   0.4388   0.4433   0.4440   0.4529
  0.4695   0.4748   0.4786   0.4897   0.4908   0.4944   0.4996   0.5124
  0.5150   0.5189   0.5201   0.5389   0.5450   0.5463   0.5608   0.5622
  0.5690   0.5765   0.5910   0.5924   0.5966   0.6142   0.6284   0.6510
  0.6753   0.6833   0.7013   0.7140   0.7395   0.7401   0.7485   0.7596
  0.7853   0.8003   0.8073   0.8154   0.8262   0.8303   0.8316   0.8338
  0.8488   0.8519   0.8543   0.8551   0.8558   0.8862   0.8978   0.9065
  0.9257   0.9296   0.9398   0.9400   0.9551   0.9745   1.0024   1.0076
  1.0290   1.0742   1.0950   1.1187   1.1343   1.1413   1.1667   1.2169
  1.2339   1.2513   1.2529   1.2698   1.2723   1.2755   1.2788   1.3572
  1.4363   1.4433   1.4844   1.5275   1.6063   1.6336   1.7292   1.7297
  1.7508   1.7533   1.8158   1.8181   1.8390   1.8394   1.9104   1.9776
  2.0027   2.0458   2.0471   2.0546   2.1031   2.1041   2.1578   2.1884
  2.1926   2.2199   2.2318   2.2451   2.2488   2.2590   2.2896   2.2923
  2.3021   2.3150   2.3489   2.3870   2.4348   2.4511   2.4665   2.5054
  2.5720   2.5954   2.6173   2.7211   2.7216   2.8312   2.8318   2.9156
  2.9878   3.0224   3.0424   3.0539   3.1119   3.1939   3.1951   3.4400
  3.4441   3.6651   3.8328   3.8451   3.9780   3.9910   3.9926   4.0340
  4.0368   4.0612   4.0699   4.0754   4.1124   4.1804   4.2400   4.2872
  4.3519   4.4030   4.4671   4.7997   6.6705   6.7848   6.8382   7.5299
  7.5452   7.5778   7.6531   7.6534   7.6714   7.6939   7.7585   7.8085
  9.7095   9.7883   9.8056  23.1834  23.7551  23.7635  23.9130  23.9134
 23.9907  25.7592  25.8090  25.8763  26.1136  26.1178  26.2243  26.4399
 26.6517  26.8515  47.9392  48.0341  48.0779 215.6941 215.7847 215.8048
289.7251 289.7412 289.7755 289.8509 289.8551 289.8706 289.9155 289.9807
290.03001020.74091020.86011020.9137
 --------------------------------------------------------------

          Ground-State Mulliken Net Atomic Charges

     Atom                 Charge (a.u.)
  ----------------------------------------
      1 C                    -0.088333
      2 C                    -0.443742
      3 C                    -0.102290
      4 C                    -0.098536
      5 C                    -0.473406
      6 C                    -0.108342
      7 Cl                    0.550513
      8 Cl                    0.723400
      9 Cl                    0.549754
     10 Br                   -0.148315
     11 Br                   -0.213715
     12 Br                   -0.146988
  ----------------------------------------
  Sum of atomic charges =     0.000000

 -----------------------------------------------------------------
                    Cartesian Multipole Moments
 -----------------------------------------------------------------
    Charge (ESU x 10^10)
                 0.0000
    Dipole Moment (Debye)
         X       0.3589      Y      -0.0000      Z      -0.2036
       Tot       0.4126
    Quadrupole Moments (Debye-Ang)
        XX    -122.6950     XY      -0.0000     YY    -127.3185
        XZ       0.0097     YZ      -0.0000     ZZ    -123.8567
    Octopole Moments (Debye-Ang^2)
       XXX    -540.6644    XXY      -0.0000    XYY    -190.7837
       YYY      -0.0000    XXZ     -64.7174    XYZ       0.0000
       YYZ     -67.4303    XZZ    -180.9218    YZZ      -0.0000
       ZZZ    -207.2364
    Hexadecapole Moments (Debye-Ang^3)
      XXXX   -4596.8166   XXXY      -0.0000   XXYY    -852.7805
      XYYY      -0.0000   YYYY    -150.6255   XXXZ    -303.1402
      XXYZ       0.0000   XYYZ    -108.0307   YYYZ      -0.0000
      XXZZ   -1307.7585   XYZZ       0.0000   YYZZ    -610.7333
      XZZZ    -317.7692   YZZZ       0.0000   ZZZZ   -3282.8942
 -----------------------------------------------------------------
 Calculating analytic gradient of the SCF energy
 Gradient of SCF Energy
            1           2           3           4           5           6
    1  -0.0000107   0.0000741   0.0000115  -0.0000382  -0.0000093   0.0000008
    2   0.0000000  -0.0000000  -0.0000000  -0.0000000  -0.0000000   0.0000000
    3   0.0000116  -0.0000279   0.0000188  -0.0000706  -0.0000016   0.0000629
            7           8           9          10          11          12
    1  -0.0000117   0.0000117   0.0000032   0.0000237  -0.0000270  -0.0000280
    2   0.0000000   0.0000000  -0.0000000  -0.0000000  -0.0000000  -0.0000000
    3   0.0000715   0.0000316  -0.0000319  -0.0000281  -0.0000258  -0.0000104
 Max gradient component =       7.412E-05
 RMS gradient           =       2.816E-05
 Gradient time:  CPU 75.37 s  wall 18.93 s
 Geometry Optimization Parameters
   NAtoms,    NIC,     NZ,  NCons,   NDum,   NFix, NCnnct, MaxDiis
       12      78      12       0       0       0       0       0

 Cartesian Hessian Update
 Hessian updated using BFGS update


** GEOMETRY OPTIMIZATION IN DELOCALIZED INTERNAL COORDINATES **
   Searching for a Minimum

   Optimization Cycle:   5

                       Coordinates (Angstroms)
     ATOM                X               Y               Z
      1  C        -0.0002069051    0.0000000000   -0.0066108717
      2  C         0.0000337288    0.0000000000    1.3944552431
      3  C         1.2140642195    0.0000000000    2.0945436399
      4  C         2.4295697646    0.0000000000    1.3953954118
      5  C         2.4296849995    0.0000000000   -0.0078167716
      6  C         1.2138781054    0.0000000000   -0.7086052301
      7  Cl       -1.5138872253    0.0000000000   -0.8574765692
      8  Cl       -1.5027403905    0.0000000000    2.2636742488
      9  Cl        1.1936939743    0.0000000000    3.8305704768
     10  Br        4.0611428690    0.0000000000    2.3668123650
     11  Br        4.0743515503    0.0000000000   -0.9573536875
     12  Br        1.1899814630    0.0000000000   -2.6083882552
   Point Group: c1    Number of degrees of freedom:    30


   Energy is  -9331.758144486

 Hessian updated using BFGS update

 17 Hessian modes will be used to form the next step
  Hessian Eigenvalues:
     0.191802    0.201008    0.207764    0.210013    0.249880    0.249994
     0.265517    0.271954    0.332293    0.334864    0.374989    0.426796
     0.435303    0.464703    0.464871    0.501298    0.559798

 Minimum search - taking simple RFO step
 Searching for Lamda that Minimizes Along All modes
 Value Taken    Lamda =   0.00000000
 Step Taken.  Stepsize is  0.000463

                             Maximum     Tolerance    Cnvgd?
         Gradient           0.000122      0.000300     YES
         Displacement       0.000305      0.001200     YES
         Energy change     -0.000000      0.000001     YES


                       Distance Matrix (Angstroms)
             C (  1)   C (  2)   C (  3)   C (  4)   C (  5)   C (  6)
   C (  2)  1.401066
   C (  3)  2.426789  1.401426
   C (  4)  2.805252  2.429536  1.402235
   C (  5)  2.429892  2.805276  2.428508  1.403212
   C (  6)  1.402426  2.428226  2.803149  2.429964  1.403314
   Cl(  7)  1.736433  2.713513  4.019470  4.541617  4.034065  2.731825
   Cl(  8)  2.722462  1.736051  2.722064  4.027030  4.541326  4.026718
   Cl(  9)  4.018627  2.712837  1.736146  2.730836  4.032479  4.539221
   Br( 10)  4.704009  4.175893  2.860068  1.898863  2.881062  4.191075
   Br( 11)  4.184010  4.704367  4.182741  2.870668  1.899091  2.871269
   Br( 12)  2.861083  4.175971  4.702994  4.191284  2.880944  1.899933
             Cl(  7)   Cl(  8)   Cl(  9)   Br( 10)   Br( 11)
   Cl(  8)  3.121171
   Cl(  9)  5.413758  3.118641
   Br( 10)  6.440264  5.564839  3.219449
   Br( 11)  5.589131  6.440417  5.587701  3.324192
   Br( 12)  3.221273  5.566664  6.438960  5.744231  3.323478

 Final energy is   -9331.7581444863226     


 ******************************
 **  OPTIMIZATION CONVERGED  **
 ******************************

                       Coordinates (Angstroms)
     ATOM                X               Y               Z
      1  C        -0.0002069051    0.0000000000   -0.0066108717
      2  C         0.0000337288    0.0000000000    1.3944552431
      3  C         1.2140642195    0.0000000000    2.0945436399
      4  C         2.4295697646    0.0000000000    1.3953954118
      5  C         2.4296849995    0.0000000000   -0.0078167716
      6  C         1.2138781054    0.0000000000   -0.7086052301
      7  Cl       -1.5138872253    0.0000000000   -0.8574765692
      8  Cl       -1.5027403905    0.0000000000    2.2636742488
      9  Cl        1.1936939743    0.0000000000    3.8305704768
     10  Br        4.0611428690    0.0000000000    2.3668123650
     11  Br        4.0743515503    0.0000000000   -0.9573536875
     12  Br        1.1899814630    0.0000000000   -2.6083882552

Z-matrix Print:
$molecule
0 1
Br
C  1 1.899091
C  2 1.403212 1 120.004398
C  3 1.402235 2 119.911844 1 -180.000000 0
C  4 1.401426 3 120.122335 2 -0.000000 0
C  5 1.401066 4 119.980367 3 -0.000000 0
C  6 1.402426 5 120.027028 4 -0.000000 0
Cl 5 1.736051 4 119.983972 3 -180.000000 0
Cl 4 1.736146 3 120.579407 2 -180.000000 0
Cl 6 1.736433 5 119.350929 4 -180.000000 0
Br 3 1.898863 2 120.764301 1 -0.000000 0
Br 7 1.899933 6 119.316205 5 -180.000000 0
$end


 --------------------------------------------------------------

                    Orbital Energies (a.u.)
 --------------------------------------------------------------

 Alpha MOs
 -- Occupied --
********-482.8588-482.8587-101.5856-101.5853-101.5851 -62.5118 -62.5116
-62.5115 -56.3326 -56.3324 -56.3323 -56.3284 -56.3282 -56.3281 -56.3280
-56.3278 -56.3277 -10.2903 -10.2902 -10.2892 -10.2845 -10.2836 -10.2834
 -9.5003  -9.5000  -9.4999  -8.7207  -8.7205  -8.7204  -7.2654  -7.2651
 -7.2648  -7.2552  -7.2549  -7.2548  -7.2541  -7.2539  -7.2538  -6.5530
 -6.5529  -6.5527  -6.5391  -6.5389  -6.5388  -6.5380  -6.5378  -6.5377
 -2.6637  -2.6636  -2.6634  -2.6601  -2.6598  -2.6598  -2.6592  -2.6590
 -2.6589  -2.6481  -2.6480  -2.6479  -2.6478  -2.6478  -2.6477  -0.9712
 -0.9191  -0.9087  -0.8750  -0.8469  -0.8251  -0.8135  -0.7459  -0.7457
 -0.6372  -0.6370  -0.5640  -0.5317  -0.4865  -0.4751  -0.4708  -0.4643
 -0.4230  -0.4228  -0.4080  -0.4042  -0.3646  -0.3616  -0.3590  -0.3470
 -0.3463  -0.3272  -0.3268  -0.3179  -0.3145  -0.2837  -0.2706  -0.2705
 -- Virtual --
 -0.0902  -0.0700  -0.0699  -0.0330  -0.0259  -0.0080  -0.0045   0.0145
  0.0200   0.0230   0.0257   0.0392   0.0402   0.0570   0.0598   0.0625
  0.0648   0.0672   0.0691   0.0742   0.0758   0.0836   0.0848   0.0880
  0.0961   0.0984   0.1008   0.1127   0.1197   0.1231   0.1255   0.1352
  0.1425   0.1446   0.1462   0.1520   0.1655   0.1687   0.1787   0.1801
  0.1809   0.1926   0.1929   0.2047   0.2144   0.2166   0.2253   0.2367
  0.2404   0.2459   0.2538   0.2555   0.2621   0.2662   0.2721   0.2770
  0.2808   0.2844   0.2955   0.3638   0.3720   0.3781   0.3827   0.3940
  0.4159   0.4188   0.4227   0.4249   0.4388   0.4433   0.4440   0.4529
  0.4695   0.4748   0.4786   0.4897   0.4908   0.4944   0.4996   0.5124
  0.5150   0.5189   0.5201   0.5389   0.5450   0.5463   0.5608   0.5622
  0.5690   0.5765   0.5910   0.5924   0.5966   0.6142   0.6284   0.6510
  0.6753   0.6833   0.7013   0.7140   0.7395   0.7401   0.7485   0.7596
  0.7853   0.8003   0.8073   0.8154   0.8262   0.8303   0.8316   0.8338
  0.8488   0.8519   0.8543   0.8551   0.8558   0.8862   0.8978   0.9065
  0.9257   0.9296   0.9398   0.9400   0.9551   0.9745   1.0024   1.0076
  1.0290   1.0742   1.0950   1.1187   1.1343   1.1413   1.1667   1.2169
  1.2339   1.2513   1.2529   1.2698   1.2723   1.2755   1.2788   1.3572
  1.4363   1.4433   1.4844   1.5275   1.6063   1.6336   1.7292   1.7297
  1.7508   1.7533   1.8158   1.8181   1.8390   1.8394   1.9104   1.9776
  2.0027   2.0458   2.0471   2.0546   2.1031   2.1041   2.1578   2.1884
  2.1926   2.2199   2.2318   2.2451   2.2488   2.2590   2.2896   2.2923
  2.3021   2.3150   2.3489   2.3870   2.4348   2.4511   2.4665   2.5054
  2.5720   2.5954   2.6173   2.7211   2.7216   2.8312   2.8318   2.9156
  2.9878   3.0224   3.0424   3.0539   3.1119   3.1939   3.1951   3.4400
  3.4441   3.6651   3.8328   3.8451   3.9780   3.9910   3.9926   4.0340
  4.0368   4.0612   4.0699   4.0754   4.1124   4.1804   4.2400   4.2872
  4.3519   4.4030   4.4671   4.7997   6.6705   6.7848   6.8382   7.5299
  7.5452   7.5778   7.6531   7.6534   7.6714   7.6939   7.7585   7.8085
  9.7095   9.7883   9.8056  23.1834  23.7551  23.7635  23.9130  23.9134
 23.9907  25.7592  25.8090  25.8763  26.1136  26.1178  26.2243  26.4399
 26.6517  26.8515  47.9392  48.0341  48.0779 215.6941 215.7847 215.8048
289.7251 289.7412 289.7755 289.8509 289.8551 289.8706 289.9155 289.9807
290.03001020.74091020.86011020.9137
 --------------------------------------------------------------

          Ground-State Mulliken Net Atomic Charges

     Atom                 Charge (a.u.)
  ----------------------------------------
      1 C                    -0.088333
      2 C                    -0.443742
      3 C                    -0.102290
      4 C                    -0.098536
      5 C                    -0.473406
      6 C                    -0.108342
      7 Cl                    0.550513
      8 Cl                    0.723400
      9 Cl                    0.549754
     10 Br                   -0.148315
     11 Br                   -0.213715
     12 Br                   -0.146988
  ----------------------------------------
  Sum of atomic charges =     0.000000

 -----------------------------------------------------------------
                    Cartesian Multipole Moments
 -----------------------------------------------------------------
    Charge (ESU x 10^10)
                 0.0000
    Dipole Moment (Debye)
         X       0.3589      Y      -0.0000      Z      -0.2036
       Tot       0.4126
    Quadrupole Moments (Debye-Ang)
        XX    -122.6950     XY      -0.0000     YY    -127.3185
        XZ       0.0097     YZ      -0.0000     ZZ    -123.8567
    Octopole Moments (Debye-Ang^2)
       XXX    -540.6644    XXY      -0.0000    XYY    -190.7837
       YYY      -0.0000    XXZ     -64.7174    XYZ       0.0000
       YYZ     -67.4303    XZZ    -180.9218    YZZ      -0.0000
       ZZZ    -207.2364
    Hexadecapole Moments (Debye-Ang^3)
      XXXX   -4596.8166   XXXY      -0.0000   XXYY    -852.7805
      XYYY      -0.0000   YYYY    -150.6255   XXXZ    -303.1402
      XXYZ       0.0000   XYYZ    -108.0307   YYYZ      -0.0000
      XXZZ   -1307.7585   XYZZ       0.0000   YYZZ    -610.7333
      XZZZ    -317.7692   YZZZ       0.0000   ZZZZ   -3282.8942
 -----------------------------------------------------------------
Archival summary:
1\1\garfield\OPT\ProcedureUnspecified\BasisUnspecified\r3l36\taweetha\SunDec103:35:282019SunDec103:35:282019\0\\#,OPT,ProcedureUnspecified,BasisUnspecified,\\0,1\Br\C,1,1.89909\C,2,1.40321,1,120.004\C,3,1.40223,2,119.912,1,-180,0\C,4,1.40143,3,120.122,2,-0,0\C,5,1.40107,4,119.98,3,-0,0\C,6,1.40243,5,120.027,4,-0,0\Cl,5,1.73605,4,119.984,3,-180,0\Cl,4,1.73615,3,120.579,2,-180,0\Cl,6,1.73643,5,119.351,4,-180,0\Br,3,1.89886,2,120.764,1,-0,0\Br,7,1.89993,6,119.316,5,-180,0\\\@

 Total job time:  320.68s(wall), 1233.24s(cpu) 
 Sun Dec  1 03:35:28 2019

        *************************************************************
        *                                                           *
        *  Thank you very much for using Q-Chem.  Have a nice day.  *
        *                                                           *
        *************************************************************


 
User input: 2 of 2 
 
                  Welcome to Q-Chem
     A Quantum Leap Into The Future Of Chemistry


 Q-Chem 5.2 (devel), Q-Chem, Inc., Pleasanton, CA (2019)

 Yihan Shao,  Zhengting Gan,  E. Epifanovsky,  A. T. B. Gilbert,  M. Wormit,  
 J. Kussmann,  A. W. Lange,  A. Behn,  Jia Deng,  Xintian Feng,  D. Ghosh,  
 M. Goldey,  P. R. Horn,  L. D. Jacobson,  I. Kaliman,  T. Kus,  A. Landau,  
 Jie Liu,  E. I. Proynov,  R. M. Richard,  R. P. Steele,  E. J. Sundstrom,  
 H. L. Woodcock III,  P. M. Zimmerman,  D. Zuev,  B. Albrecht,  E. Alguire,  
 S. A. Baeppler,  D. Barton,  Z. Benda,  Y. A. Bernard,  E. J. Berquist,  
 K. B. Bravaya,  H. Burton,  D. Casanova,  Chun-Min Chang,  Yunqing Chen,  
 A. Chien,  K. D. Closser,  M. P. Coons,  S. Coriani,  S. Dasgupta,  
 A. L. Dempwolff,  M. Diedenhofen,  Hainam Do,  R. G. Edgar,  Po-Tung Fang,  
 S. Faraji,  S. Fatehi,  Qingguo Feng,  K. D. Fenk,  J. Fosso-Tande,  
 J. Gayvert,  Qinghui Ge,  A. Ghysels,  G. Gidofalvi,  J. Gomes,  
 J. Gonthier,  A. Gunina,  D. Hait,  M. W. D. Hanson-Heine,  
 P. H. P. Harbach,  A. W. Hauser,  M. F. Herbst,  J. E. Herr,  
 E. G. Hohenstein,  Z. C. Holden,  Kerwin Hui,  B. C. Huynh,  T.-C. Jagau,  
 Hyunjun Ji,  B. Kaduk,  K. Khistyaev,  Jaehoon Kim,  P. Klunzinger,  K. Koh,  
 D. Kosenkov,  L. Koulias,  T. Kowalczyk,  C. M. Krauter,  A. Kunitsa,  
 Ka Un Lao,  A. Laurent,  K. V. Lawler,  Joonho Lee,  D. Lefrancois,  
 S. Lehtola,  D. S. Levine,  Yi-Pei Li,  You-Sheng Lin,  Fenglai Liu,  
 E. Livshits,  A. Luenser,  P. Manohar,  E. Mansoor,  S. F. Manzer,  
 Shan-Ping Mao,  Yuezhi Mao,  N. Mardirossian,  A. V. Marenich,  
 T. Markovich,  L. A. Martinez-Martinez,  S. A. Maurer,  N. J. Mayhall,  
 S. C. McKenzie,  J.-M. Mewes,  P. Morgante,  A. F. Morrison,  
 J. W. Mullinax,  K. Nanda,  T. S. Nguyen-Beck,  R. Olivares-Amaya,  
 J. A. Parkhill,  Zheng Pei,  T. M. Perrine,  F. Plasser,  P. Pokhilko,  
 S. Prager,  A. Prociuk,  E. Ramos,  D. R. Rehn,  F. Rob,  M. Scheurer,  
 M. Schneider,  N. Sergueev,  S. M. Sharada,  S. Sharma,  D. W. Small,  
 T. Stauch,  T. Stein,  Yu-Chuan Su,  A. J. W. Thom,  A. Tkatchenko,  
 T. Tsuchimochi,  N. M. Tubman,  L. Vogt,  M. L. Vidal,  O. Vydrov,  
 M. A. Watson,  J. Wenzel,  M. de Wergifosse,  T. A. Wesolowski,  A. White,  
 J. Witte,  A. Yamada,  Jun Yang,  K. Yao,  S. Yeganeh,  S. R. Yost,  
 Zhi-Qiang You,  A. Zech,  Igor Ying Zhang,  Xing Zhang,  Yan Zhao,  
 Ying Zhu,  B. R. Brooks,  G. K. L. Chan,  C. J. Cramer,  M. S. Gordon,  
 W. J. Hehre,  A. Klamt,  M. W. Schmidt,  C. D. Sherrill,  D. G. Truhlar,  
 A. Aspuru-Guzik,  R. Baer,  A. T. Bell,  N. A. Besley,  Jeng-Da Chai,  
 A. E. DePrince, III,  R. A. DiStasio Jr.,  A. Dreuw,  B. D. Dunietz,  
 T. R. Furlani,  Chao-Ping Hsu,  Yousung Jung,  Jing Kong,  D. S. Lambrecht,  
 WanZhen Liang,  C. Ochsenfeld,  V. A. Rassolov,  L. V. Slipchenko,  
 J. E. Subotnik,  T. Van Voorhis,  J. M. Herbert,  A. I. Krylov,  
 P. M. W. Gill,  M. Head-Gordon

 Contributors to earlier versions of Q-Chem not listed above: 
 R. D. Adamson,  B. Austin,  J. Baker,  G. J. O. Beran,  K. Brandhorst,  
 S. T. Brown,  E. F. C. Byrd,  A. K. Chakraborty,  C.-L. Cheng,  
 Siu Hung Chien,  D. M. Chipman,  D. L. Crittenden,  H. Dachsel,  
 R. J. Doerksen,  A. D. Dutoi,  L. Fusti-Molnar,  W. A. Goddard III,  
 A. Golubeva-Zadorozhnaya,  S. R. Gwaltney,  G. Hawkins,  A. Heyden,  
 S. Hirata,  G. Kedziora,  F. J. Keil,  C. Kelley,  Jihan Kim,  R. A. King,  
 R. Z. Khaliullin,  P. P. Korambath,  W. Kurlancheek,  A. M. Lee,  M. S. Lee,  
 S. V. Levchenko,  Ching Yeh Lin,  D. Liotard,  R. C. Lochan,  I. Lotan,  
 P. E. Maslen,  N. Nair,  D. P. O'Neill,  D. Neuhauser,  E. Neuscamman,  
 C. M. Oana,  R. Olson,  B. Peters,  R. Peverati,  P. A. Pieniazek,  
 Y. M. Rhee,  J. Ritchie,  M. A. Rohrdanz,  E. Rosta,  N. J. Russ,  
 H. F. Schaefer III,  N. E. Schultz,  N. Shenvi,  A. C. Simmonett,  A. Sodt,  
 D. Stuck,  K. S. Thanthiriwatte,  V. Vanovschi,  Tao Wang,  A. Warshel,  
 C. F. Williams,  Q. Wu,  X. Xu,  W. Zhang

 Please cite Q-Chem as follows:
 Y. Shao et al., Mol. Phys. 113, 184-215 (2015)
 DOI: 10.1080/00268976.2014.952696

 Q-Chem 5.2.1 for Intel X86 EM64T Linux

 Parts of Q-Chem use Armadillo 8.300.2 (Tropical Shenanigans).
 http://arma.sourceforge.net/

 Q-Chem begins on Sun Dec  1 03:35:28 2019  

Host: 
0

     Scratch files written to /scratch/taweetham/qchem2957//
NAlpha2: 192
NElect   192
Mult     1
The previous job contains 0 fragments, simply inherited here

Checking the input file for inconsistencies... 	...done.

--------------------------------------------------------------
User input:
--------------------------------------------------------------

$MOLECULE
READ
$END

$REM
   JOB_TYPE 	FREQUENCY
   BASIS 	6-311++G**
   METHOD	B3LYP	
$END


--------------------------------------------------------------
 ----------------------------------------------------------------
             Standard Nuclear Orientation (Angstroms)
    I     Atom           X                Y                Z
 ----------------------------------------------------------------
    1      C       1.2131529300    -1.3395712451    -0.0000000000
    2      C      -0.0006967633    -2.0392534858    -0.0000000000
    3      C      -1.2136349407    -1.3372743028    -0.0000000000
    4      C      -1.2151653511     0.0649594983    -0.0000000000
    5      C       0.0003656886     0.7660220749     0.0000000000
    6      C       1.2147977098     0.0628537213     0.0000000000
    7      Cl      2.7063954988    -2.2258145400     0.0000000000
    8      Cl     -0.0029943766    -3.7753025792    -0.0000000000
    9      Cl     -2.7073617495    -2.2221383297    -0.0000000000
   10      Br     -2.8717326013     0.9931117689    -0.0000000000
   11      Br      0.0013607388     2.6651132860     0.0000000000
   12      Br      2.8724980061     0.9911728041     0.0000000000
 ----------------------------------------------------------------
 Molecular Point Group                 Cs    NOp =  2
 Largest Abelian Subgroup              Cs    NOp =  2
 Nuclear Repulsion Energy =        2312.55551027 hartrees
 There are       96 alpha and       96 beta electrons
 Requested basis set is 6-311++G(d,p)
 There are 132 shells and 366 basis functions

 Total QAlloc Memory Limit   2000 MB
 Mega-Array Size       188 MB
 MEM_STATIC part       192 MB

                       Distance Matrix (Angstroms)
             C (  1)   C (  2)   C (  3)   C (  4)   C (  5)   C (  6)
   C (  2)  1.401066
   C (  3)  2.426789  1.401426
   C (  4)  2.805252  2.429536  1.402235
   C (  5)  2.429892  2.805276  2.428508  1.403212
   C (  6)  1.402426  2.428226  2.803149  2.429964  1.403314
   Cl(  7)  1.736433  2.713513  4.019470  4.541617  4.034065  2.731825
   Cl(  8)  2.722462  1.736051  2.722064  4.027030  4.541326  4.026718
   Cl(  9)  4.018627  2.712837  1.736146  2.730836  4.032479  4.539221
   Br( 10)  4.704009  4.175893  2.860068  1.898863  2.881062  4.191075
   Br( 11)  4.184010  4.704367  4.182741  2.870668  1.899091  2.871269
   Br( 12)  2.861083  4.175971  4.702994  4.191284  2.880944  1.899933
             Cl(  7)   Cl(  8)   Cl(  9)   Br( 10)   Br( 11)
   Cl(  8)  3.121171
   Cl(  9)  5.413758  3.118641
   Br( 10)  6.440264  5.564839  3.219449
   Br( 11)  5.589131  6.440417  5.587701  3.324192
   Br( 12)  3.221273  5.566664  6.438960  5.744231  3.323478

 A cutoff of  1.0D-11 yielded   5861 shell pairs
 There are     51055 function pairs (     55882 Cartesian)
 Smallest overlap matrix eigenvalue = 2.36E-07

 Q-Chem warning in module stvman/mkSTV.C, line 318:

 Overlap eigenvalue is smaller than square root of threshold
 Use THRESH >= 12 to get rid of this warning

 Linear dependence detected in AO basis
 Tighter screening thresholds may be required for diffuse basis sets
 Use S2THRESH > 14 and THRESH = 14 in case of SCF convergence issues
 Number of orthogonalized atomic orbitals = 364
 Maximum deviation from orthogonality = 1.558E-10
 Guess from superposition of atomic densities
 Warning:  Energy on first SCF cycle will be non-variational
 SAD guess density has 192.000000 electrons

 -----------------------------------------------------------------------
  General SCF calculation program by
  Eric Jon Sundstrom, Paul Horn, Yuezhi Mao, Dmitri Zuev, Alec White,
  David Stuck, Shaama M.S., Shane Yost, Joonho Lee, David Small,
  Daniel Levine, Susi Lehtola, Hugh Burton, Evgeny Epifanovsky,
  Bang C. Huynh
 -----------------------------------------------------------------------
 Exchange:     0.2000 Hartree-Fock + 0.0800 Slater + 0.7200 B88
 Correlation:  0.1900 VWN1RPA + 0.8100 LYP
 Using SG-1 standard quadrature grid
 using 4 threads for integral computing
 -------------------------------------------------------
 OpenMP Integral computing Module                
 Release: version 2.0, May 2017, Q-Chem Inc. Pleasanton 
 -------------------------------------------------------
 A restricted SCF calculation will be
 performed using DIIS
 SCF converges when DIIS error is below 1.0e-08
 ---------------------------------------
  Cycle       Energy         DIIS error
 ---------------------------------------
    1   -9334.2538949466      3.04e-02  
    2   -9331.7253552649      1.95e-03  
    3   -9331.7082687304      2.15e-03  
    4   -9331.7472531227      7.80e-04  
    5   -9331.7579135068      1.55e-04  
    6   -9331.7581933736      7.07e-05  
    7   -9331.7582689606      2.63e-05  
    8   -9331.7582798820      4.10e-06  
    9   -9331.7582801054      1.02e-06  
   10   -9331.7582801202      2.46e-07  
   11   -9331.7582801212      9.76e-08  
   12   -9331.7582801207      2.77e-08  
   13   -9331.7582801211      5.91e-09  Convergence criterion met
 ---------------------------------------
 SCF time:   CPU 225.36s  wall 59.00s 
 SCF   energy in the final basis set =    -9331.7582801211
 Total energy in the final basis set =    -9331.7582801211

 --------------------------------------------------------------
             Orbital Energies (a.u.) and Symmetries
 --------------------------------------------------------------

 Alpha MOs, Restricted
 -- Occupied --                  
-482.86 -482.86 -482.86 -101.59 -101.59 -101.59  -62.51  -62.51
  1 A'    2 A'    3 A'    4 A'    5 A'    6 A'    7 A'    8 A'                 
-62.511 -56.333 -56.332 -56.332 -56.328 -56.328 -56.328 -56.328
  9 A'   10 A'   11 A'   12 A'    1 A"    2 A"    3 A"   13 A'                 
-56.328 -56.328 -10.290 -10.290 -10.289 -10.284 -10.284 -10.283
 14 A'   15 A'   16 A'   17 A'   18 A'   19 A'   20 A'   21 A'                 
 -9.500  -9.500  -9.500  -8.721  -8.721  -8.720  -7.265  -7.265
 22 A'   23 A'   24 A'   25 A'   26 A'   27 A'   28 A'   29 A'                 
 -7.265  -7.255  -7.255  -7.255  -7.254  -7.254  -7.254  -6.553
 30 A'    4 A"    5 A"    6 A"   31 A'   32 A'   33 A'   34 A'                 
 -6.553  -6.553  -6.539  -6.539  -6.539  -6.538  -6.538  -6.538
 35 A'   36 A'    7 A"    8 A"    9 A"   37 A'   38 A'   39 A'                 
 -2.664  -2.664  -2.663  -2.660  -2.660  -2.660  -2.659  -2.659
 40 A'   41 A'   42 A'   10 A"   11 A"   12 A"   43 A'   44 A'                 
 -2.659  -2.648  -2.648  -2.648  -2.648  -2.648  -2.648  -0.971
 45 A'   46 A'   13 A"   47 A'   14 A"   15 A"   48 A'   49 A'                 
 -0.919  -0.909  -0.875  -0.847  -0.825  -0.814  -0.746  -0.746
 50 A'   51 A'   52 A'   53 A'   54 A'   55 A'   56 A'   57 A'                 
 -0.637  -0.637  -0.564  -0.532  -0.487  -0.475  -0.471  -0.464
 58 A'   59 A'   60 A'   61 A'   62 A'   16 A"   63 A'   64 A'                 
 -0.423  -0.423  -0.408  -0.404  -0.365  -0.362  -0.359  -0.347
 65 A'   66 A'   17 A"   18 A"   67 A'   19 A"   68 A'   20 A"                 
 -0.346  -0.327  -0.327  -0.318  -0.314  -0.284  -0.271  -0.270
 69 A'   21 A"   70 A'   22 A"   71 A'   72 A'   23 A"   24 A"                 
 -- Virtual --                   
 -0.090  -0.070  -0.070  -0.033  -0.026  -0.008  -0.004   0.015
 73 A'   25 A"   26 A"   74 A'   75 A'   76 A'   77 A'   78 A'                 
  0.020   0.023   0.026   0.039   0.040   0.057   0.060   0.063
 79 A'   80 A'   81 A'   27 A"   82 A'   28 A"   29 A"   83 A'                 
  0.065   0.067   0.069   0.074   0.076   0.084   0.085   0.088
 30 A"   84 A'   85 A'   86 A'   87 A'   88 A'   31 A"   32 A"                 
  0.096   0.098   0.101   0.113   0.120   0.123   0.125   0.135
 89 A'   90 A'   33 A"   91 A'   92 A'   93 A'   34 A"   94 A'                 
  0.143   0.145   0.146   0.152   0.165   0.169   0.179   0.181
 95 A'   35 A"   36 A"   96 A'   97 A'   98 A'   99 A'   37 A"                 
  0.181   0.192   0.193   0.205   0.214   0.217   0.225   0.237
 38 A"  100 A'  101 A'  102 A'  103 A'  104 A'  105 A'  106 A'                 
  0.240   0.246   0.253   0.255   0.262   0.266   0.272   0.278
107 A'  108 A'  109 A'  110 A'   39 A"  111 A'  112 A'  113 A'                 
  0.281   0.284   0.296   0.364   0.372   0.378   0.383   0.394
114 A'  115 A'  116 A'  117 A'  118 A'  119 A'  120 A'   40 A"                 
  0.416   0.419   0.423   0.425   0.439   0.443   0.444   0.453
 41 A"  121 A'   42 A"  122 A'   43 A"  123 A'  124 A'   44 A"                 
  0.469   0.475   0.479   0.490   0.491   0.495   0.499   0.512
125 A'   45 A"  126 A'  127 A'   46 A"  128 A'  129 A'   47 A"                 
  0.515   0.519   0.520   0.539   0.545   0.546   0.561   0.562
130 A'   48 A"  131 A'  132 A'   49 A"  133 A'   50 A"   51 A"                 
  0.569   0.577   0.591   0.592   0.597   0.614   0.628   0.651
 52 A"   53 A"  134 A'  135 A'   54 A"  136 A'   55 A"  137 A'                 
  0.675   0.683   0.701   0.714   0.740   0.740   0.748   0.760
138 A'   56 A"  139 A'  140 A'  141 A'   57 A"  142 A'  143 A'                 
  0.785   0.800   0.807   0.815   0.826   0.830   0.832   0.834
 58 A"  144 A'  145 A'   59 A"  146 A'  147 A'  148 A'   60 A"                 
  0.849   0.852   0.854   0.855   0.856   0.886   0.898   0.907
149 A'   61 A"   62 A"  150 A'  151 A'  152 A'  153 A'  154 A'                 
  0.926   0.930   0.940   0.940   0.955   0.974   1.002   1.008
155 A'  156 A'  157 A'   63 A"  158 A'  159 A'  160 A'  161 A'                 
  1.029   1.074   1.095   1.119   1.135   1.141   1.167   1.217
 64 A"  162 A'  163 A'  164 A'  165 A'  166 A'   65 A"  167 A'                 
  1.234   1.251   1.253   1.270   1.272   1.276   1.279   1.357
 66 A"  168 A'   67 A"  169 A'   68 A"  170 A'   69 A"  171 A'                 
  1.436   1.443   1.484   1.528   1.606   1.634   1.729   1.730
172 A'  173 A'  174 A'  175 A'  176 A'  177 A'   70 A"   71 A"                 
  1.751   1.753   1.816   1.818   1.839   1.839   1.910   1.978
178 A'  179 A'  180 A'  181 A'   72 A"   73 A"   74 A"   75 A"                 
  2.003   2.046   2.047   2.055   2.103   2.104   2.158   2.188
 76 A"  182 A'  183 A'   77 A"  184 A'  185 A'  186 A'  187 A'                 
  2.193   2.220   2.232   2.245   2.249   2.259   2.290   2.292
188 A'   78 A"  189 A'   79 A"   80 A"  190 A'  191 A'   81 A"                 
  2.302   2.315   2.349   2.387   2.435   2.451   2.467   2.505
192 A'  193 A'  194 A'  195 A'  196 A'  197 A'  198 A'  199 A'                 
  2.572   2.595   2.617   2.721   2.722   2.831   2.832   2.916
 82 A"  200 A'  201 A'   83 A"   84 A"   85 A"   86 A"  202 A'                 
  2.988   3.022   3.042   3.054   3.112   3.194   3.195   3.440
203 A'  204 A'   87 A"  205 A'  206 A'  207 A'  208 A'  209 A'                 
  3.444   3.665   3.833   3.845   3.978   3.991   3.993   4.034
210 A'  211 A'  212 A'  213 A'   88 A"   89 A"   90 A"  214 A'                 
  4.037   4.061   4.070   4.075   4.112   4.180   4.240   4.287
 91 A"   92 A"  215 A'  216 A'   93 A"  217 A'  218 A'  219 A'                 
  4.352   4.403   4.467   4.800   6.671   6.785   6.838   7.530
220 A'  221 A'  222 A'  223 A'  224 A'  225 A'  226 A'   94 A"                 
  7.545   7.578   7.653   7.654   7.672   7.694   7.758   7.809
 95 A"   96 A"  227 A'  228 A'  229 A'  230 A'  231 A'  232 A'                 
  9.710   9.788   9.806  23.183  23.755  23.764  23.913  23.913
233 A'  234 A'  235 A'  236 A'  237 A'  238 A'  239 A'  240 A'                 
 23.991  25.759  25.809  25.876  26.113  26.118  26.224  26.440
241 A'   97 A"   98 A"   99 A"  242 A'  243 A'  244 A'  245 A'                 
 26.652  26.852  47.939  48.034  48.078 215.694 215.785 215.805
246 A'  247 A'  248 A'  249 A'  250 A'  251 A'  252 A'  253 A'                 
289.725 289.741 289.776 289.851 289.855 289.871 289.915 289.981
100 A"  101 A"  102 A"  254 A'  255 A'  256 A'  257 A'  258 A'                 
290.0301020.7411020.8601020.914
259 A'  260 A'  261 A'  262 A'                                                 

 Beta MOs, Restricted
 -- Occupied --                  
-482.86 -482.86 -482.86 -101.59 -101.59 -101.59  -62.51  -62.51
  1 A'    2 A'    3 A'    4 A'    5 A'    6 A'    7 A'    8 A'                 
-62.511 -56.333 -56.332 -56.332 -56.328 -56.328 -56.328 -56.328
  9 A'   10 A'   11 A'   12 A'    1 A"    2 A"    3 A"   13 A'                 
-56.328 -56.328 -10.290 -10.290 -10.289 -10.284 -10.284 -10.283
 14 A'   15 A'   16 A'   17 A'   18 A'   19 A'   20 A'   21 A'                 
 -9.500  -9.500  -9.500  -8.721  -8.721  -8.720  -7.265  -7.265
 22 A'   23 A'   24 A'   25 A'   26 A'   27 A'   28 A'   29 A'                 
 -7.265  -7.255  -7.255  -7.255  -7.254  -7.254  -7.254  -6.553
 30 A'    4 A"    5 A"    6 A"   31 A'   32 A'   33 A'   34 A'                 
 -6.553  -6.553  -6.539  -6.539  -6.539  -6.538  -6.538  -6.538
 35 A'   36 A'    7 A"    8 A"    9 A"   37 A'   38 A'   39 A'                 
 -2.664  -2.664  -2.663  -2.660  -2.660  -2.660  -2.659  -2.659
 40 A'   41 A'   42 A'   10 A"   11 A"   12 A"   43 A'   44 A'                 
 -2.659  -2.648  -2.648  -2.648  -2.648  -2.648  -2.648  -0.971
 45 A'   46 A'   13 A"   47 A'   14 A"   15 A"   48 A'   49 A'                 
 -0.919  -0.909  -0.875  -0.847  -0.825  -0.814  -0.746  -0.746
 50 A'   51 A'   52 A'   53 A'   54 A'   55 A'   56 A'   57 A'                 
 -0.637  -0.637  -0.564  -0.532  -0.487  -0.475  -0.471  -0.464
 58 A'   59 A'   60 A'   61 A'   62 A'   16 A"   63 A'   64 A'                 
 -0.423  -0.423  -0.408  -0.404  -0.365  -0.362  -0.359  -0.347
 65 A'   66 A'   17 A"   18 A"   67 A'   19 A"   68 A'   20 A"                 
 -0.346  -0.327  -0.327  -0.318  -0.314  -0.284  -0.271  -0.270
 69 A'   21 A"   70 A'   22 A"   71 A'   72 A'   23 A"   24 A"                 
 -- Virtual --                   
 -0.090  -0.070  -0.070  -0.033  -0.026  -0.008  -0.004   0.015
 73 A'   25 A"   26 A"   74 A'   75 A'   76 A'   77 A'   78 A'                 
  0.020   0.023   0.026   0.039   0.040   0.057   0.060   0.063
 79 A'   80 A'   81 A'   27 A"   82 A'   28 A"   29 A"   83 A'                 
  0.065   0.067   0.069   0.074   0.076   0.084   0.085   0.088
 30 A"   84 A'   85 A'   86 A'   87 A'   88 A'   31 A"   32 A"                 
  0.096   0.098   0.101   0.113   0.120   0.123   0.125   0.135
 89 A'   90 A'   33 A"   91 A'   92 A'   93 A'   34 A"   94 A'                 
  0.143   0.145   0.146   0.152   0.165   0.169   0.179   0.181
 95 A'   35 A"   36 A"   96 A'   97 A'   98 A'   99 A'   37 A"                 
  0.181   0.192   0.193   0.205   0.214   0.217   0.225   0.237
 38 A"  100 A'  101 A'  102 A'  103 A'  104 A'  105 A'  106 A'                 
  0.240   0.246   0.253   0.255   0.262   0.266   0.272   0.278
107 A'  108 A'  109 A'  110 A'   39 A"  111 A'  112 A'  113 A'                 
  0.281   0.284   0.296   0.364   0.372   0.378   0.383   0.394
114 A'  115 A'  116 A'  117 A'  118 A'  119 A'  120 A'   40 A"                 
  0.416   0.419   0.423   0.425   0.439   0.443   0.444   0.453
 41 A"  121 A'   42 A"  122 A'   43 A"  123 A'  124 A'   44 A"                 
  0.469   0.475   0.479   0.490   0.491   0.495   0.499   0.512
125 A'   45 A"  126 A'  127 A'   46 A"  128 A'  129 A'   47 A"                 
  0.515   0.519   0.520   0.539   0.545   0.546   0.561   0.562
130 A'   48 A"  131 A'  132 A'   49 A"  133 A'   50 A"   51 A"                 
  0.569   0.577   0.591   0.592   0.597   0.614   0.628   0.651
 52 A"   53 A"  134 A'  135 A'   54 A"  136 A'   55 A"  137 A'                 
  0.675   0.683   0.701   0.714   0.740   0.740   0.748   0.760
138 A'   56 A"  139 A'  140 A'  141 A'   57 A"  142 A'  143 A'                 
  0.785   0.800   0.807   0.815   0.826   0.830   0.832   0.834
 58 A"  144 A'  145 A'   59 A"  146 A'  147 A'  148 A'   60 A"                 
  0.849   0.852   0.854   0.855   0.856   0.886   0.898   0.907
149 A'   61 A"   62 A"  150 A'  151 A'  152 A'  153 A'  154 A'                 
  0.926   0.930   0.940   0.940   0.955   0.974   1.002   1.008
155 A'  156 A'  157 A'   63 A"  158 A'  159 A'  160 A'  161 A'                 
  1.029   1.074   1.095   1.119   1.135   1.141   1.167   1.217
 64 A"  162 A'  163 A'  164 A'  165 A'  166 A'   65 A"  167 A'                 
  1.234   1.251   1.253   1.270   1.272   1.276   1.279   1.357
 66 A"  168 A'   67 A"  169 A'   68 A"  170 A'   69 A"  171 A'                 
  1.436   1.443   1.484   1.528   1.606   1.634   1.729   1.730
172 A'  173 A'  174 A'  175 A'  176 A'  177 A'   70 A"   71 A"                 
  1.751   1.753   1.816   1.818   1.839   1.839   1.910   1.978
178 A'  179 A'  180 A'  181 A'   72 A"   73 A"   74 A"   75 A"                 
  2.003   2.046   2.047   2.055   2.103   2.104   2.158   2.188
 76 A"  182 A'  183 A'   77 A"  184 A'  185 A'  186 A'  187 A'                 
  2.193   2.220   2.232   2.245   2.249   2.259   2.290   2.292
188 A'   78 A"  189 A'   79 A"   80 A"  190 A'  191 A'   81 A"                 
  2.302   2.315   2.349   2.387   2.435   2.451   2.467   2.505
192 A'  193 A'  194 A'  195 A'  196 A'  197 A'  198 A'  199 A'                 
  2.572   2.595   2.617   2.721   2.722   2.831   2.832   2.916
 82 A"  200 A'  201 A'   83 A"   84 A"   85 A"   86 A"  202 A'                 
  2.988   3.022   3.042   3.054   3.112   3.194   3.195   3.440
203 A'  204 A'   87 A"  205 A'  206 A'  207 A'  208 A'  209 A'                 
  3.444   3.665   3.833   3.845   3.978   3.991   3.993   4.034
210 A'  211 A'  212 A'  213 A'   88 A"   89 A"   90 A"  214 A'                 
  4.037   4.061   4.070   4.075   4.112   4.180   4.240   4.287
 91 A"   92 A"  215 A'  216 A'   93 A"  217 A'  218 A'  219 A'                 
  4.352   4.403   4.467   4.800   6.671   6.785   6.838   7.530
220 A'  221 A'  222 A'  223 A'  224 A'  225 A'  226 A'   94 A"                 
  7.545   7.578   7.653   7.654   7.672   7.694   7.758   7.809
 95 A"   96 A"  227 A'  228 A'  229 A'  230 A'  231 A'  232 A'                 
  9.710   9.788   9.806  23.183  23.755  23.764  23.913  23.913
233 A'  234 A'  235 A'  236 A'  237 A'  238 A'  239 A'  240 A'                 
 23.991  25.759  25.809  25.876  26.113  26.118  26.224  26.440
241 A'   97 A"   98 A"   99 A"  242 A'  243 A'  244 A'  245 A'                 
 26.652  26.852  47.939  48.034  48.078 215.694 215.785 215.805
246 A'  247 A'  248 A'  249 A'  250 A'  251 A'  252 A'  253 A'                 
289.725 289.741 289.776 289.851 289.855 289.871 289.915 289.981
100 A"  101 A"  102 A"  254 A'  255 A'  256 A'  257 A'  258 A'                 
290.0301020.7411020.8601020.914
259 A'  260 A'  261 A'  262 A'                                                 
 --------------------------------------------------------------

          Ground-State Mulliken Net Atomic Charges

     Atom                 Charge (a.u.)
  ----------------------------------------
      1 C                    -0.085353
      2 C                    -0.450387
      3 C                    -0.092147
      4 C                    -0.104198
      5 C                    -0.477167
      6 C                    -0.105570
      7 Cl                    0.550018
      8 Cl                    0.723246
      9 Cl                    0.549919
     10 Br                   -0.147463
     11 Br                   -0.213143
     12 Br                   -0.147755
  ----------------------------------------
  Sum of atomic charges =     0.000000

 -----------------------------------------------------------------
                    Cartesian Multipole Moments
 -----------------------------------------------------------------
    Charge (ESU x 10^10)
                 0.0000
    Dipole Moment (Debye)
         X      -0.0038      Y       0.4127      Z      -0.0000
       Tot       0.4127
    Quadrupole Moments (Debye-Ang)
        XX    -123.5588     XY      -0.0072     YY    -124.0970
        XZ      -0.0000     YZ       0.0000     ZZ    -127.3173
    Octopole Moments (Debye-Ang^2)
       XXX       0.0004    XXY      46.2617    XYY       0.0157
       YYY     127.4239    XXZ      -0.0000    XYZ       0.0000
       YYZ       0.0000    XZZ       0.0079    YZZ      39.3568
       ZZZ      -0.0000
    Hexadecapole Moments (Debye-Ang^3)
      XXXX   -3067.2676   XXXY      -0.1602   XXYY   -1029.7662
      XYYY       0.0621   YYYY   -3077.6657   XXXZ      -0.0000
      XXYZ       0.0000   XYYZ      -0.0000   YYYZ       0.0000
      XXZZ    -579.0160   XYZZ      -0.0145   YYZZ    -575.0451
      XZZZ      -0.0000   YZZZ       0.0000   ZZZZ    -150.6231
 -----------------------------------------------------------------
 Calculating MO derivatives via CPSCF
    1     0    39    0.0238198  
    2     0    39    0.0096376  
    3     0    39    0.0012922  
    4     0    39    0.0000977  
    5    17    22    0.0000099  
    6    39     0    0.0000008  Converged
 Time for AOints: 242.6 s (CPU) 60.9 s (wall)
 ------------------------------------------------------------------------------
                     AOints        : Timing summary (seconds)
 ------------------------------------------------------------------------------
     job step          cpu (% of tot)      sys (% of tot)     wall (% of tot)
 ------------------------------------------------------------------------------
  AOints            0.2426E+03 ( 8.6)   0.1000E-04 ( 5.3)   0.6093E+02 ( 8.5)
 ------------------------------------------------------------------------------
   Grand Totals     0.2808E+04          0.1890E-03          0.7144E+03
 ------------------------------------------------------------------------------
 Polarizability Matrix (a.u.)
            1           2           3
    1-209.8423128   0.0025221  -0.0000000
    2   0.0025221-208.1357727   0.0000000
    3  -0.0000000   0.0000000 -88.9506590
 Calculating analytic Hessian of the SCF energy

 Direct stationary perturbation theory relativistic correction:

 rels  =      52.762313817602
 relv  =    -182.400714998493
 rel2e =      32.117170681189
 E_rel =     -97.521230499703

 Hessian of the SCF Energy
            1           2           3           4           5           6
    1   0.5328092   0.0391008  -0.0000000  -0.2440879  -0.1180402   0.0000000
    2   0.0391008   0.5751974  -0.0000000  -0.0549431  -0.1437007   0.0000000
    3  -0.0000000  -0.0000000   0.1070671   0.0000000   0.0000000  -0.0516744
    4  -0.2440879  -0.0549431   0.0000000   0.6061143   0.0004219  -0.0000000
    5  -0.1180402  -0.1437007   0.0000000   0.0004219   0.5097926  -0.0000000
    6   0.0000000   0.0000000  -0.0516744  -0.0000000  -0.0000000   0.1044808
    7  -0.0560233  -0.0279240   0.0000000  -0.2430964   0.1178403   0.0000000
    8   0.0280508   0.0607190   0.0000000   0.0547464  -0.1438241   0.0000000
    9   0.0000000   0.0000000   0.0007409  -0.0000000  -0.0000000  -0.0517563
   10  -0.0172378  -0.0287785   0.0000000   0.0309157   0.0220394   0.0000000
   11  -0.0290758  -0.0504261   0.0000000   0.0774864  -0.0271388  -0.0000000
   12  -0.0000000   0.0000000   0.0042634   0.0000000   0.0000000   0.0016622
   13   0.0304798   0.0767602   0.0000000  -0.0672276   0.0000591   0.0000000
   14   0.0221442  -0.0266045  -0.0000000   0.0000644  -0.0003151  -0.0000000
   15   0.0000000   0.0000000   0.0015613  -0.0000000   0.0000000   0.0049960
   16  -0.0932887  -0.0297264  -0.0000000   0.0308155  -0.0221541   0.0000000
   17   0.0271172  -0.2906702   0.0000000  -0.0776442  -0.0270832   0.0000000
   18  -0.0000000  -0.0000000  -0.0509367   0.0000000   0.0000000   0.0016890
   19  -0.1344211   0.0554724  -0.0000000  -0.0405529   0.0205699  -0.0000000
   20   0.0566064  -0.0715263  -0.0000000   0.0003235   0.0008858   0.0000000
   21  -0.0000000   0.0000000  -0.0232973   0.0000000  -0.0000000   0.0035910
   22  -0.0005336  -0.0229024  -0.0000000  -0.0379700  -0.0002023   0.0000000
   23  -0.0029473  -0.0376929   0.0000000  -0.0001757  -0.1653265  -0.0000000
   24   0.0000000  -0.0000000   0.0032713  -0.0000000   0.0000000  -0.0219065
   25   0.0011947   0.0049773   0.0000000  -0.0406428  -0.0205082  -0.0000000
   26   0.0018085  -0.0007218   0.0000000  -0.0002805   0.0009072  -0.0000000
   27  -0.0000000  -0.0000000   0.0039560   0.0000000  -0.0000000   0.0036013
   28  -0.0003401  -0.0000187  -0.0000000   0.0028468  -0.0007200   0.0000000
   29   0.0001705  -0.0000048  -0.0000000  -0.0034656  -0.0019507   0.0000000
   30  -0.0000000  -0.0000000  -0.0010000   0.0000000   0.0000000   0.0032500
   31  -0.0025150  -0.0001880   0.0000000   0.0000363  -0.0000008  -0.0000000
   32   0.0022767   0.0030182   0.0000000   0.0000045  -0.0002743  -0.0000000
   33   0.0000000   0.0000000   0.0032895  -0.0000000  -0.0000000  -0.0011744
   34  -0.0160366  -0.0118279  -0.0000000   0.0028462   0.0006970   0.0000000
   35  -0.0272102  -0.0175858  -0.0000000   0.0034600  -0.0019688  -0.0000000
   36   0.0000000   0.0000000   0.0027588   0.0000000   0.0000000   0.0032412
            7           8           9          10          11          12
    1  -0.0560233   0.0280508   0.0000000  -0.0172378  -0.0290758  -0.0000000
    2  -0.0279240   0.0607190   0.0000000  -0.0287785  -0.0504261   0.0000000
    3   0.0000000   0.0000000   0.0007409   0.0000000   0.0000000   0.0042634
    4  -0.2430964   0.0547464  -0.0000000   0.0309157   0.0774864   0.0000000
    5   0.1178403  -0.1438241  -0.0000000   0.0220394  -0.0271388   0.0000000
    6   0.0000000   0.0000000  -0.0517563   0.0000000  -0.0000000   0.0016622
    7   0.5321888  -0.0388381  -0.0000000  -0.0932911  -0.0270510  -0.0000000
    8  -0.0388381   0.5759175   0.0000000   0.0298190  -0.2910931  -0.0000000
    9  -0.0000000   0.0000000   0.1070663  -0.0000000  -0.0000000  -0.0509580
   10  -0.0932911   0.0298190  -0.0000000   0.5085526   0.0434153  -0.0000000
   11  -0.0270510  -0.2910931  -0.0000000   0.0434153   0.5615306  -0.0000000
   12  -0.0000000  -0.0000000  -0.0509580  -0.0000000  -0.0000000   0.0996818
   13   0.0303781  -0.0769121   0.0000000  -0.2391852  -0.0594405   0.0000000
   14  -0.0222825  -0.0265499   0.0000000  -0.1107722  -0.1405155   0.0000000
   15   0.0000000  -0.0000000   0.0016055   0.0000000   0.0000000  -0.0502335
   16  -0.0172671   0.0287478  -0.0000000  -0.0552852  -0.0270539   0.0000000
   17   0.0290449  -0.0505324  -0.0000000   0.0271573   0.0579412  -0.0000000
   18  -0.0000000  -0.0000000   0.0042779   0.0000000   0.0000000   0.0031268
   19   0.0011921  -0.0049744  -0.0000000  -0.0001538   0.0005282   0.0000000
   20  -0.0018100  -0.0007145  -0.0000000   0.0003041   0.0000383   0.0000000
   21  -0.0000000  -0.0000000   0.0039604  -0.0000000  -0.0000000  -0.0012930
   22  -0.0005140   0.0228288   0.0000000  -0.0030999  -0.0005552   0.0000000
   23   0.0029150  -0.0377872   0.0000000   0.0023704   0.0032452  -0.0000000
   24   0.0000000   0.0000000   0.0032792   0.0000000   0.0000000   0.0039451
   25  -0.1346727  -0.0555522   0.0000000  -0.0159287  -0.0129656  -0.0000000
   26  -0.0566799  -0.0714998   0.0000000  -0.0320648  -0.0216384   0.0000000
   27  -0.0000000  -0.0000000  -0.0232773  -0.0000000   0.0000000   0.0030342
   28  -0.0160408   0.0118687   0.0000000  -0.1153440   0.0494066  -0.0000000
   29   0.0272460  -0.0176605   0.0000000   0.0486213  -0.0592017   0.0000000
   30   0.0000000  -0.0000000   0.0027761  -0.0000000   0.0000000  -0.0188212
   31  -0.0025223   0.0001919   0.0000000  -0.0004187  -0.0186285   0.0000000
   32  -0.0022941   0.0030239  -0.0000000  -0.0037204  -0.0324935  -0.0000000
   33   0.0000000   0.0000000   0.0032879   0.0000000  -0.0000000   0.0024270
   34  -0.0003306   0.0000216   0.0000000   0.0004767   0.0039342  -0.0000000
   35  -0.0001671  -0.0000016   0.0000000   0.0016095  -0.0002490   0.0000000
   36  -0.0000000   0.0000000  -0.0010026  -0.0000000   0.0000000   0.0031653
           13          14          15          16          17          18
    1   0.0304798   0.0221442   0.0000000  -0.0932887   0.0271172  -0.0000000
    2   0.0767602  -0.0266045   0.0000000  -0.0297264  -0.2906702  -0.0000000
    3   0.0000000  -0.0000000   0.0015613  -0.0000000   0.0000000  -0.0509367
    4  -0.0672276   0.0000644  -0.0000000   0.0308155  -0.0776442   0.0000000
    5   0.0000591  -0.0003151   0.0000000  -0.0221541  -0.0270832   0.0000000
    6   0.0000000  -0.0000000   0.0049960   0.0000000   0.0000000   0.0016890
    7   0.0303781  -0.0222825   0.0000000  -0.0172671   0.0290449  -0.0000000
    8  -0.0769121  -0.0265499  -0.0000000   0.0287478  -0.0505324  -0.0000000
    9   0.0000000   0.0000000   0.0016055  -0.0000000  -0.0000000   0.0042779
   10  -0.2391852  -0.1107722   0.0000000  -0.0552852   0.0271573   0.0000000
   11  -0.0594405  -0.1405155   0.0000000  -0.0270539   0.0579412   0.0000000
   12   0.0000000   0.0000000  -0.0502335   0.0000000  -0.0000000   0.0031268
   13   0.5770802   0.0001057  -0.0000000  -0.2385954   0.0595160  -0.0000000
   14   0.0001057   0.4837948  -0.0000000   0.1108150  -0.1407527  -0.0000000
   15  -0.0000000  -0.0000000   0.1006926   0.0000000  -0.0000000  -0.0502454
   16  -0.2385954   0.1108150   0.0000000   0.5072431  -0.0438970  -0.0000000
   17   0.0595160  -0.1407527  -0.0000000  -0.0438970   0.5610790  -0.0000000
   18  -0.0000000  -0.0000000  -0.0502454  -0.0000000  -0.0000000   0.0997096
   19   0.0020587  -0.0007383   0.0000000  -0.0158509   0.0129249   0.0000000
   20  -0.0033867  -0.0023783   0.0000000   0.0320010  -0.0216062   0.0000000
   21   0.0000000   0.0000000   0.0038271  -0.0000000  -0.0000000   0.0030071
   22   0.0002782  -0.0000020  -0.0000000  -0.0031049   0.0005629  -0.0000000
   23  -0.0000034  -0.0004950  -0.0000000  -0.0023692   0.0032351  -0.0000000
   24  -0.0000000  -0.0000000  -0.0014809   0.0000000  -0.0000000   0.0039457
   25   0.0020734   0.0007232  -0.0000000  -0.0001548  -0.0005262   0.0000000
   26   0.0033898  -0.0023979  -0.0000000  -0.0003039   0.0000380   0.0000000
   27   0.0000000  -0.0000000   0.0038278   0.0000000   0.0000000  -0.0012947
   28  -0.0331973   0.0150592   0.0000000   0.0004760  -0.0039272  -0.0000000
   29   0.0004418   0.0014712  -0.0000000  -0.0016109  -0.0002472  -0.0000000
   30   0.0000000  -0.0000000   0.0022693  -0.0000000   0.0000000   0.0031665
   31  -0.0309000  -0.0000869  -0.0000000  -0.0004040   0.0185720   0.0000000
   32  -0.0000951  -0.1467248  -0.0000000   0.0036973  -0.0324616   0.0000000
   33  -0.0000000   0.0000000  -0.0190946   0.0000000   0.0000000   0.0024124
   34  -0.0332416  -0.0150300  -0.0000000  -0.1145837  -0.0489025   0.0000000
   35  -0.0004340   0.0014685  -0.0000000  -0.0481465  -0.0589418   0.0000000
   36   0.0000000  -0.0000000   0.0022747  -0.0000000  -0.0000000  -0.0188582
           19          20          21          22          23          24
    1  -0.1344211   0.0566064  -0.0000000  -0.0005336  -0.0029473   0.0000000
    2   0.0554724  -0.0715263   0.0000000  -0.0229024  -0.0376929  -0.0000000
    3  -0.0000000  -0.0000000  -0.0232973  -0.0000000   0.0000000   0.0032713
    4  -0.0405529   0.0003235   0.0000000  -0.0379700  -0.0001757  -0.0000000
    5   0.0205699   0.0008858  -0.0000000  -0.0002023  -0.1653265   0.0000000
    6  -0.0000000   0.0000000   0.0035910   0.0000000  -0.0000000  -0.0219065
    7   0.0011921  -0.0018100  -0.0000000  -0.0005140   0.0029150   0.0000000
    8  -0.0049744  -0.0007145  -0.0000000   0.0228288  -0.0377872   0.0000000
    9  -0.0000000  -0.0000000   0.0039604   0.0000000   0.0000000   0.0032792
   10  -0.0001538   0.0003041  -0.0000000  -0.0030999   0.0023704   0.0000000
   11   0.0005282   0.0000383  -0.0000000  -0.0005552   0.0032452   0.0000000
   12   0.0000000   0.0000000  -0.0012930   0.0000000  -0.0000000   0.0039451
   13   0.0020587  -0.0033867   0.0000000   0.0002782  -0.0000034  -0.0000000
   14  -0.0007383  -0.0023783   0.0000000  -0.0000020  -0.0004950  -0.0000000
   15   0.0000000   0.0000000   0.0038271  -0.0000000  -0.0000000  -0.0014809
   16  -0.0158509   0.0320010  -0.0000000  -0.0031049  -0.0023692   0.0000000
   17   0.0129249  -0.0216062  -0.0000000   0.0005629   0.0032351  -0.0000000
   18   0.0000000   0.0000000   0.0030071  -0.0000000  -0.0000000   0.0039457
   19   0.1953869  -0.0789840  -0.0000000  -0.0066551  -0.0011960   0.0000000
   20  -0.0789840   0.1063717  -0.0000000  -0.0097604   0.0002531   0.0000000
   21  -0.0000000  -0.0000000   0.0110404   0.0000000   0.0000000  -0.0007163
   22  -0.0066551  -0.0097604   0.0000000   0.0585834   0.0001635  -0.0000000
   23  -0.0011960   0.0002531   0.0000000   0.0001635   0.2378429  -0.0000000
   24   0.0000000   0.0000000  -0.0007163  -0.0000000  -0.0000000   0.0100701
   25  -0.0017897  -0.0003050   0.0000000  -0.0067324   0.0012420  -0.0000000
   26   0.0003068   0.0003541   0.0000000   0.0098695   0.0002086  -0.0000000
   27  -0.0000000  -0.0000000   0.0000959   0.0000000   0.0000000  -0.0007039
   28  -0.0010971   0.0006950   0.0000000  -0.0001620   0.0004031   0.0000000
   29   0.0006645  -0.0003269  -0.0000000   0.0010863  -0.0009975  -0.0000000
   30   0.0000000   0.0000000  -0.0000062   0.0000000   0.0000000   0.0001298
   31  -0.0001115   0.0010447   0.0000000   0.0000752  -0.0000006  -0.0000000
   32   0.0003600  -0.0009379   0.0000000  -0.0000021  -0.0014926  -0.0000000
   33   0.0000000   0.0000000   0.0001618  -0.0000000  -0.0000000   0.0000344
   34   0.0019943   0.0032712   0.0000000  -0.0001649  -0.0004019  -0.0000000
   35  -0.0049339  -0.0104130   0.0000000  -0.0010866  -0.0009932  -0.0000000
   36  -0.0000000  -0.0000000  -0.0003709   0.0000000   0.0000000   0.0001322
           25          26          27          28          29          30
    1   0.0011947   0.0018085  -0.0000000  -0.0003401   0.0001705  -0.0000000
    2   0.0049773  -0.0007218  -0.0000000  -0.0000187  -0.0000048  -0.0000000
    3   0.0000000   0.0000000   0.0039560  -0.0000000  -0.0000000  -0.0010000
    4  -0.0406428  -0.0002805   0.0000000   0.0028468  -0.0034656   0.0000000
    5  -0.0205082   0.0009072  -0.0000000  -0.0007200  -0.0019507   0.0000000
    6  -0.0000000  -0.0000000   0.0036013   0.0000000   0.0000000   0.0032500
    7  -0.1346727  -0.0566799  -0.0000000  -0.0160408   0.0272460   0.0000000
    8  -0.0555522  -0.0714998  -0.0000000   0.0118687  -0.0176605  -0.0000000
    9   0.0000000   0.0000000  -0.0232773   0.0000000   0.0000000   0.0027761
   10  -0.0159287  -0.0320648  -0.0000000  -0.1153440   0.0486213  -0.0000000
   11  -0.0129656  -0.0216384   0.0000000   0.0494066  -0.0592017   0.0000000
   12  -0.0000000   0.0000000   0.0030342  -0.0000000   0.0000000  -0.0188212
   13   0.0020734   0.0033898   0.0000000  -0.0331973   0.0004418   0.0000000
   14   0.0007232  -0.0023979  -0.0000000   0.0150592   0.0014712  -0.0000000
   15  -0.0000000  -0.0000000   0.0038278   0.0000000  -0.0000000   0.0022693
   16  -0.0001548  -0.0003039   0.0000000   0.0004760  -0.0016109  -0.0000000
   17  -0.0005262   0.0000380   0.0000000  -0.0039272  -0.0002472   0.0000000
   18   0.0000000   0.0000000  -0.0012947  -0.0000000  -0.0000000   0.0031665
   19  -0.0017897   0.0003068  -0.0000000  -0.0010971   0.0006645   0.0000000
   20  -0.0003050   0.0003541  -0.0000000   0.0006950  -0.0003269   0.0000000
   21   0.0000000   0.0000000   0.0000959   0.0000000  -0.0000000  -0.0000062
   22  -0.0067324   0.0098695   0.0000000  -0.0001620   0.0010863   0.0000000
   23   0.0012420   0.0002086   0.0000000   0.0004031  -0.0009975   0.0000000
   24  -0.0000000  -0.0000000  -0.0007039   0.0000000  -0.0000000   0.0001298
   25   0.1958631   0.0789910   0.0000000   0.0020011   0.0049492   0.0000000
   26   0.0789910   0.1064915   0.0000000  -0.0032944  -0.0104764   0.0000000
   27   0.0000000   0.0000000   0.0109687  -0.0000000  -0.0000000  -0.0003669
   28   0.0020011  -0.0032944  -0.0000000   0.1700270  -0.0679665  -0.0000000
   29   0.0049492  -0.0104764  -0.0000000  -0.0679665   0.0907169  -0.0000000
   30   0.0000000   0.0000000  -0.0003669  -0.0000000  -0.0000000   0.0085638
   31  -0.0001139  -0.0010483   0.0000000  -0.0081051  -0.0097617   0.0000000
   32  -0.0003617  -0.0009394   0.0000000  -0.0018802  -0.0015410   0.0000000
   33  -0.0000000  -0.0000000   0.0001620   0.0000000   0.0000000  -0.0001335
   34  -0.0010973  -0.0006938  -0.0000000  -0.0010645  -0.0003753   0.0000000
   35  -0.0006639  -0.0003256  -0.0000000   0.0003745   0.0002185  -0.0000000
   36  -0.0000000  -0.0000000  -0.0000032  -0.0000000   0.0000000   0.0001724
           31          32          33          34          35          36
    1  -0.0025150   0.0022767   0.0000000  -0.0160366  -0.0272102   0.0000000
    2  -0.0001880   0.0030182   0.0000000  -0.0118279  -0.0175858   0.0000000
    3   0.0000000   0.0000000   0.0032895  -0.0000000  -0.0000000   0.0027588
    4   0.0000363   0.0000045  -0.0000000   0.0028462   0.0034600   0.0000000
    5  -0.0000008  -0.0002743  -0.0000000   0.0006970  -0.0019688   0.0000000
    6  -0.0000000  -0.0000000  -0.0011744   0.0000000  -0.0000000   0.0032412
    7  -0.0025223  -0.0022941   0.0000000  -0.0003306  -0.0001671  -0.0000000
    8   0.0001919   0.0030239   0.0000000   0.0000216  -0.0000016   0.0000000
    9   0.0000000  -0.0000000   0.0032879   0.0000000   0.0000000  -0.0010026
   10  -0.0004187  -0.0037204   0.0000000   0.0004767   0.0016095  -0.0000000
   11  -0.0186285  -0.0324935  -0.0000000   0.0039342  -0.0002490   0.0000000
   12   0.0000000  -0.0000000   0.0024270  -0.0000000   0.0000000   0.0031653
   13  -0.0309000  -0.0000951  -0.0000000  -0.0332416  -0.0004340   0.0000000
   14  -0.0000869  -0.1467248   0.0000000  -0.0150300   0.0014685  -0.0000000
   15  -0.0000000  -0.0000000  -0.0190946  -0.0000000  -0.0000000   0.0022747
   16  -0.0004040   0.0036973   0.0000000  -0.1145837  -0.0481465  -0.0000000
   17   0.0185720  -0.0324616   0.0000000  -0.0489025  -0.0589418  -0.0000000
   18   0.0000000   0.0000000   0.0024124   0.0000000   0.0000000  -0.0188582
   19  -0.0001115   0.0003600   0.0000000   0.0019943  -0.0049339  -0.0000000
   20   0.0010447  -0.0009379   0.0000000   0.0032712  -0.0104130  -0.0000000
   21   0.0000000   0.0000000   0.0001618   0.0000000   0.0000000  -0.0003709
   22   0.0000752  -0.0000021  -0.0000000  -0.0001649  -0.0010866   0.0000000
   23  -0.0000006  -0.0014926  -0.0000000  -0.0004019  -0.0009932   0.0000000
   24  -0.0000000  -0.0000000   0.0000344  -0.0000000  -0.0000000   0.0001322
   25  -0.0001139  -0.0003617  -0.0000000  -0.0010973  -0.0006639  -0.0000000
   26  -0.0010483  -0.0009394  -0.0000000  -0.0006938  -0.0003256  -0.0000000
   27   0.0000000   0.0000000   0.0001620  -0.0000000  -0.0000000  -0.0000032
   28  -0.0081051  -0.0018802   0.0000000  -0.0010645   0.0003745  -0.0000000
   29  -0.0097617  -0.0015410   0.0000000  -0.0003753   0.0002185   0.0000000
   30   0.0000000   0.0000000  -0.0001335   0.0000000  -0.0000000   0.0001724
   31   0.0531074   0.0001154  -0.0000000  -0.0081286   0.0097907   0.0000000
   32   0.0001154   0.2123806  -0.0000000   0.0018997  -0.0015579   0.0000000
   33  -0.0000000  -0.0000000   0.0087586  -0.0000000  -0.0000000  -0.0001310
   34  -0.0081286   0.0018997  -0.0000000   0.1693305   0.0674076   0.0000000
   35   0.0097907  -0.0015579  -0.0000000   0.0674076   0.0903495   0.0000000
   36   0.0000000   0.0000000  -0.0001310   0.0000000   0.0000000   0.0086213
 **********************************************************************
 **                                                                  **
 **                       VIBRATIONAL ANALYSIS                       **
 **                       --------------------                       **
 **                                                                  **
 **        VIBRATIONAL FREQUENCIES (CM**-1) AND NORMAL MODES         **
 **     FORCE CONSTANTS (mDYN/ANGSTROM) AND REDUCED MASSES (AMU)     **
 **                  INFRARED INTENSITIES (KM/MOL)                   **
 **                                                                  **
 **********************************************************************


 Mode:                 1                      2                      3
 Frequency:        42.56                  50.73                  76.26
 Force Cnst:      0.0697                 0.0608                 0.1232
 Red. Mass:      65.3460                40.1000                35.9631
 IR Active:          YES                    YES                    YES
 IR Intens:        0.000                  0.000                  0.002
 Raman Active:       YES                    YES                    YES
               X      Y      Z        X      Y      Z        X      Y      Z
 C         -0.000 -0.000  0.024   -0.000 -0.000 -0.178   -0.000  0.000 -0.119
 C          0.000  0.000  0.161    0.000 -0.000 -0.001    0.000  0.000  0.049
 C         -0.000 -0.000  0.025    0.000  0.000  0.179   -0.000 -0.000 -0.117
 C         -0.000  0.000 -0.041    0.000  0.000  0.012   -0.000 -0.000 -0.071
 C         -0.000 -0.000  0.096    0.000  0.000 -0.000    0.000  0.000 -0.044
 C         -0.000 -0.000 -0.041   -0.000  0.000 -0.011   -0.000 -0.000 -0.071
 Cl         0.000  0.000 -0.041   -0.000  0.000 -0.624   -0.000 -0.000 -0.499
 Cl         0.000  0.000  0.495   -0.000 -0.000 -0.005    0.000  0.000  0.650
 Cl         0.000 -0.000 -0.037    0.000  0.000  0.630   -0.000 -0.000 -0.492
 Br        -0.000  0.000 -0.414    0.000 -0.000 -0.274   -0.000  0.000  0.139
 Br         0.000 -0.000  0.608   -0.000  0.000 -0.001    0.000  0.000 -0.073
 Br        -0.000 -0.000 -0.413   -0.000 -0.000  0.274   -0.000 -0.000  0.142
 TransDip  -0.000 -0.000 -0.000    0.000  0.000 -0.000   -0.000 -0.000  0.001

 Mode:                 4                      5                      6
 Frequency:       148.66                 152.45                 158.38
 Force Cnst:      0.7510                 1.0161                 0.2070
 Red. Mass:      57.6779                74.2111                14.0080
 IR Active:          YES                    YES                    YES
 IR Intens:        0.347                  0.058                  0.109
 Raman Active:       YES                    YES                    YES
               X      Y      Z        X      Y      Z        X      Y      Z
 C          0.028 -0.193 -0.000   -0.067 -0.008 -0.000   -0.000 -0.000  0.362
 C          0.001 -0.195 -0.000   -0.069 -0.002 -0.000   -0.000 -0.000  0.352
 C         -0.027 -0.193 -0.000   -0.068  0.003 -0.000   -0.000  0.000  0.363
 C          0.014 -0.195 -0.000   -0.126  0.025 -0.000    0.000  0.000  0.420
 C          0.001 -0.264 -0.000   -0.094 -0.003 -0.000    0.000 -0.000  0.440
 C         -0.011 -0.194 -0.000   -0.126 -0.029 -0.000    0.000 -0.000  0.419
 Cl         0.077 -0.119 -0.000   -0.029  0.084  0.000   -0.000 -0.000 -0.149
 Cl         0.000 -0.218  0.000   -0.072 -0.003 -0.000   -0.000 -0.000 -0.112
 Cl        -0.077 -0.117  0.000   -0.031 -0.087  0.000   -0.000  0.000 -0.149
 Br         0.381  0.362 -0.000   -0.310 -0.248  0.000    0.000 -0.000 -0.056
 Br        -0.008 -0.330  0.000    0.772 -0.005 -0.000    0.000 -0.000 -0.065
 Br        -0.374  0.357  0.000   -0.320  0.258  0.000   -0.000  0.000 -0.056
 TransDip  -0.000  0.019  0.000    0.008  0.000  0.000   -0.000 -0.000 -0.011

 Mode:                 7                      8                      9
 Frequency:       178.33                 217.61                 225.06
 Force Cnst:      0.8024                 1.0671                 1.8601
 Red. Mass:      42.8284                38.2503                62.3280
 IR Active:          YES                    YES                    YES
 IR Intens:        0.291                  0.032                  0.001
 Raman Active:       YES                    YES                    YES
               X      Y      Z        X      Y      Z        X      Y      Z
 C         -0.102  0.069  0.000   -0.017 -0.031 -0.000   -0.104 -0.053 -0.000
 C         -0.020  0.000  0.000    0.000 -0.111  0.000    0.001 -0.141 -0.000
 C         -0.102 -0.069  0.000    0.019 -0.030  0.000    0.105 -0.052  0.000
 C         -0.215 -0.017  0.000    0.075 -0.055  0.000    0.173 -0.020  0.000
 C         -0.203  0.000 -0.000    0.000 -0.028 -0.000    0.001  0.230  0.000
 C         -0.216  0.017  0.000   -0.074 -0.055 -0.000   -0.172 -0.020 -0.000
 Cl         0.067  0.383 -0.000    0.337  0.569  0.000   -0.174 -0.152  0.000
 Cl         0.518 -0.000 -0.000   -0.009 -0.118  0.000    0.003 -0.168  0.000
 Cl         0.066 -0.382 -0.000   -0.330  0.562 -0.000    0.173 -0.147 -0.000
 Br        -0.123  0.337 -0.000    0.132 -0.157 -0.000    0.395 -0.179 -0.000
 Br         0.089 -0.000 -0.000   -0.000 -0.087  0.000    0.000  0.573  0.000
 Br        -0.124 -0.337 -0.000   -0.132 -0.157  0.000   -0.397 -0.179  0.000
 TransDip   0.017  0.000 -0.000    0.000  0.006  0.000    0.000 -0.001 -0.000

 Mode:                10                     11                     12
 Frequency:       238.27                 269.17                 295.64
 Force Cnst:      1.1723                 1.3502                 1.7796
 Red. Mass:      35.0462                31.6299                34.5568
 IR Active:          YES                    YES                    YES
 IR Intens:        0.001                  0.086                  0.067
 Raman Active:       YES                    YES                    YES
               X      Y      Z        X      Y      Z        X      Y      Z
 C         -0.051  0.012 -0.000    0.311 -0.167  0.000   -0.021  0.231 -0.000
 C         -0.034 -0.000 -0.000    0.252  0.001  0.000   -0.000  0.394  0.000
 C         -0.051 -0.011 -0.000    0.310  0.168  0.000    0.020  0.230  0.000
 C          0.014  0.003  0.000    0.051  0.151 -0.000    0.027  0.121  0.000
 C          0.005 -0.001  0.000    0.085 -0.000 -0.000    0.000  0.027 -0.000
 C          0.013 -0.003  0.000    0.052 -0.150 -0.000   -0.026  0.122 -0.000
 Cl        -0.282 -0.377  0.000    0.386 -0.327 -0.000   -0.256  0.037  0.000
 Cl         0.728 -0.001  0.000   -0.033  0.002 -0.000   -0.001  0.655 -0.000
 Cl        -0.289  0.390  0.000    0.386  0.326 -0.000    0.254  0.035 -0.000
 Br        -0.029 -0.044 -0.000   -0.218  0.100  0.000    0.160 -0.120 -0.000
 Br         0.005 -0.003 -0.000   -0.054 -0.001  0.000   -0.000 -0.254  0.000
 Br        -0.030  0.042 -0.000   -0.217 -0.100  0.000   -0.159 -0.120  0.000
 TransDip   0.001  0.000 -0.000   -0.009  0.000  0.000    0.000 -0.008  0.000

 Mode:                13                     14                     15
 Frequency:       324.92                 326.36                 361.38
 Force Cnst:      0.7727                 0.7790                 2.4379
 Red. Mass:      12.4220                12.4133                31.6840
 IR Active:          YES                    YES                    YES
 IR Intens:        0.063                  0.001                  0.001
 Raman Active:       YES                    YES                    YES
               X      Y      Z        X      Y      Z        X      Y      Z
 C         -0.000  0.000  0.249   -0.000 -0.000 -0.496   -0.219  0.072  0.000
 C          0.000 -0.000  0.583   -0.000 -0.000 -0.065    0.000 -0.186  0.000
 C         -0.000 -0.000  0.352    0.000  0.000  0.429    0.220  0.072 -0.000
 C         -0.000 -0.000 -0.205    0.000  0.000  0.552    0.073  0.069 -0.000
 C         -0.000 -0.000 -0.560    0.000  0.000  0.062    0.000  0.084 -0.000
 C         -0.000  0.000 -0.322   -0.000  0.000 -0.493   -0.073  0.069  0.000
 Cl        -0.000  0.000 -0.039   -0.000  0.000  0.084   -0.496  0.253 -0.000
 Cl        -0.000 -0.000 -0.092    0.000 -0.000  0.010   -0.000 -0.444 -0.000
 Cl        -0.000 -0.000 -0.057    0.000  0.000 -0.073    0.497  0.253  0.000
 Br         0.000 -0.000  0.014   -0.000  0.000 -0.032   -0.033  0.023  0.000
 Br         0.000  0.000  0.034    0.000 -0.000 -0.004   -0.000 -0.101  0.000
 Br         0.000  0.000  0.020    0.000  0.000  0.029    0.032  0.023 -0.000
 TransDip  -0.000  0.000  0.008    0.000 -0.000 -0.001   -0.000 -0.001  0.000

 Mode:                16                     17                     18
 Frequency:       590.21                 590.53                 593.20
 Force Cnst:      2.4777                 2.4818                 2.6440
 Red. Mass:      12.0724                12.0794                12.7528
 IR Active:          YES                    YES                    YES
 IR Intens:        0.000                  0.000                  5.111
 Raman Active:       YES                    YES                    YES
               X      Y      Z        X      Y      Z        X      Y      Z
 C          0.000  0.000 -0.294   -0.000 -0.000 -0.502   -0.098 -0.289 -0.000
 C          0.000 -0.000  0.544   -0.000 -0.000 -0.042   -0.255  0.000  0.000
 C          0.000 -0.000 -0.214    0.000  0.000  0.541   -0.098  0.288 -0.000
 C         -0.000 -0.000 -0.356    0.000  0.000 -0.448    0.334  0.318 -0.000
 C         -0.000 -0.000  0.601    0.000 -0.000 -0.047    0.546 -0.001  0.000
 C         -0.000  0.000 -0.283    0.000 -0.000  0.498    0.334 -0.319 -0.000
 Cl         0.000 -0.000  0.022    0.000  0.000  0.035   -0.036  0.092  0.000
 Cl        -0.000  0.000 -0.038    0.000  0.000  0.003    0.047  0.000 -0.000
 Cl         0.000  0.000  0.016   -0.000 -0.000 -0.038   -0.036 -0.091  0.000
 Br         0.000  0.000  0.008   -0.000 -0.000  0.011   -0.039 -0.006  0.000
 Br         0.000  0.000 -0.015   -0.000  0.000  0.001   -0.027  0.000 -0.000
 Br         0.000  0.000  0.007   -0.000  0.000 -0.013   -0.039  0.006  0.000
 TransDip  -0.000 -0.000  0.000    0.000  0.000 -0.000    0.072 -0.000  0.000

 Mode:                19                     20                     21
 Frequency:       627.56                 631.44                 671.43
 Force Cnst:      3.3382                 3.5510                 3.1929
 Red. Mass:      14.3863                15.1161                12.0208
 IR Active:          YES                    YES                    YES
 IR Intens:       44.637                 52.300                  0.003
 Raman Active:       YES                    YES                    YES
               X      Y      Z        X      Y      Z        X      Y      Z
 C          0.345  0.237 -0.000   -0.035 -0.369  0.000   -0.000 -0.000 -0.432
 C          0.477  0.003 -0.000    0.007 -0.283 -0.000    0.000  0.000  0.445
 C          0.343 -0.228  0.000    0.045 -0.376 -0.000   -0.000  0.000 -0.433
 C          0.321 -0.183  0.000   -0.015 -0.421  0.000   -0.000  0.000  0.385
 C          0.259  0.005  0.000    0.003 -0.416 -0.000    0.000  0.000 -0.363
 C          0.322  0.194  0.000    0.022 -0.416  0.000   -0.000  0.000  0.385
 Cl        -0.173  0.053  0.000   -0.103  0.102 -0.000    0.000  0.000  0.016
 Cl        -0.064 -0.003  0.000   -0.001  0.251  0.000    0.000 -0.000 -0.015
 Cl        -0.176 -0.056  0.000    0.098  0.100  0.000   -0.000 -0.000  0.016
 Br        -0.064  0.038 -0.000   -0.030  0.030 -0.000    0.000 -0.000 -0.005
 Br        -0.002 -0.001 -0.000    0.000  0.087  0.000   -0.000 -0.000  0.004
 Br        -0.065 -0.039 -0.000    0.028  0.029 -0.000    0.000  0.000 -0.005
 TransDip   0.214  0.003 -0.000    0.003 -0.232 -0.000   -0.000  0.000  0.002

 Mode:                22                     23                     24
 Frequency:       840.75                 846.57                1065.60
 Force Cnst:      5.3083                 5.4365                 8.1497
 Red. Mass:      12.7460                12.8749                12.1816
 IR Active:          YES                    YES                    YES
 IR Intens:        0.441                  3.053                  0.031
 Raman Active:       YES                    YES                    YES
               X      Y      Z        X      Y      Z        X      Y      Z
 C         -0.293 -0.091  0.000    0.369 -0.308  0.000    0.355 -0.181 -0.000
 C          0.006 -0.480  0.000    0.309  0.010 -0.000    0.000  0.461 -0.000
 C          0.308 -0.079 -0.000    0.356  0.312 -0.000   -0.356 -0.182  0.000
 C          0.352  0.028 -0.000   -0.287  0.335  0.000    0.350 -0.220 -0.000
 C         -0.002  0.540  0.000   -0.179 -0.010  0.000    0.001  0.349 -0.000
 C         -0.362  0.015  0.000   -0.274 -0.336  0.000   -0.349 -0.220  0.000
 Cl         0.045 -0.033 -0.000   -0.113  0.059  0.000   -0.036  0.021  0.000
 Cl         0.000  0.128 -0.000    0.004 -0.003  0.000   -0.000 -0.051  0.000
 Cl        -0.049 -0.036  0.000   -0.111 -0.058  0.000    0.036  0.022  0.000
 Br        -0.019  0.014  0.000    0.029 -0.016 -0.000   -0.013  0.008  0.000
 Br        -0.000 -0.045  0.000   -0.004  0.001 -0.000   -0.000 -0.012 -0.000
 Br         0.020  0.015 -0.000    0.028  0.015 -0.000    0.013  0.007 -0.000
 TransDip   0.001 -0.021  0.000    0.056  0.000 -0.000   -0.000  0.006 -0.000

 Mode:                25                     26                     27
 Frequency:      1180.42                1241.92                1328.65
 Force Cnst:     10.0402                10.9050                12.5280
 Red. Mass:      12.2298                12.0002                12.0451
 IR Active:          YES                    YES                    YES
 IR Intens:        2.346                  0.014                173.618
 Raman Active:       YES                    YES                    YES
               X      Y      Z        X      Y      Z        X      Y      Z
 C          0.333 -0.245 -0.000   -0.198 -0.344  0.000   -0.105  0.398  0.000
 C          0.001 -0.351  0.000    0.399 -0.001 -0.000    0.347 -0.116 -0.000
 C         -0.334 -0.240  0.000   -0.198  0.347  0.000   -0.297 -0.325  0.000
 C         -0.368  0.156  0.000   -0.212 -0.354  0.000   -0.145  0.384  0.000
 C         -0.000  0.457 -0.000    0.425 -0.003 -0.000    0.395 -0.098 -0.000
 C          0.368  0.159 -0.000   -0.216  0.355  0.000   -0.306 -0.273  0.000
 Cl        -0.043  0.027  0.000   -0.001 -0.001 -0.000    0.012 -0.018  0.000
 Cl         0.000  0.046 -0.000    0.001 -0.000 -0.000   -0.012  0.008  0.000
 Cl         0.043  0.027 -0.000   -0.001  0.001  0.000    0.022  0.018  0.000
 Br         0.015 -0.008 -0.000   -0.000 -0.000  0.000    0.005 -0.006 -0.000
 Br         0.000 -0.019  0.000    0.000  0.000  0.000   -0.004  0.002 -0.000
 Br        -0.015 -0.008  0.000    0.000  0.000  0.000    0.007  0.005  0.000
 TransDip   0.001 -0.049  0.000   -0.003 -0.002  0.000   -0.408 -0.108 -0.000

 Mode:                28                     29                     30
 Frequency:      1330.65                1521.12                1521.35
 Force Cnst:     12.5715                16.3612                16.3663
 Red. Mass:      12.0506                12.0016                12.0016
 IR Active:          YES                    YES                    YES
 IR Intens:      180.842                  0.046                  0.053
 Raman Active:       YES                    YES                    YES
               X      Y      Z        X      Y      Z        X      Y      Z
 C         -0.418 -0.045  0.000   -0.178  0.204 -0.000    0.311  0.429 -0.000
 C          0.091  0.439 -0.000    0.429 -0.167 -0.000   -0.345 -0.210  0.000
 C          0.313 -0.231 -0.000   -0.340  0.375  0.000    0.105  0.294  0.000
 C         -0.375 -0.130  0.000    0.168 -0.178  0.000   -0.270 -0.424  0.000
 C          0.105  0.382 -0.000   -0.383  0.142  0.000    0.306  0.177 -0.000
 C          0.255 -0.297 -0.000    0.300 -0.375 -0.000   -0.104 -0.265 -0.000
 Cl         0.025 -0.004  0.000    0.001 -0.002  0.000   -0.004 -0.004  0.000
 Cl        -0.003 -0.030  0.000   -0.005  0.001  0.000    0.004  0.001 -0.000
 Cl        -0.016  0.005  0.000    0.004 -0.004  0.000    0.000 -0.003 -0.000
 Br         0.006  0.000 -0.000   -0.000  0.000 -0.000    0.001  0.002 -0.000
 Br        -0.001 -0.008 -0.000    0.001 -0.000 -0.000   -0.001 -0.000  0.000
 Br        -0.003  0.003 -0.000   -0.001  0.002  0.000   -0.000  0.001  0.000
 TransDip  -0.106  0.418 -0.000   -0.004  0.006 -0.000    0.004  0.006  0.000

 STANDARD THERMODYNAMIC QUANTITIES AT   298.15 K  AND     1.00 ATM

   This Molecule has  0 Imaginary Frequencies
   Zero point vibrational energy:       25.228 kcal/mol

   Atom    1 Element C  Has Mass   12.00000
   Atom    2 Element C  Has Mass   12.00000
   Atom    3 Element C  Has Mass   12.00000
   Atom    4 Element C  Has Mass   12.00000
   Atom    5 Element C  Has Mass   12.00000
   Atom    6 Element C  Has Mass   12.00000
   Atom    7 Element Cl Has Mass   34.96885
   Atom    8 Element Cl Has Mass   34.96885
   Atom    9 Element Cl Has Mass   34.96885
   Atom   10 Element Br Has Mass   78.91830
   Atom   11 Element Br Has Mass   78.91830
   Atom   12 Element Br Has Mass   78.91830
   Molecular Mass:   413.661450 amu
   Principal axes and moments of inertia in amu*Bohr^2:
                             1           2           3
    Eigenvalues --     5919.24270  6732.21784 12651.46054
          X               1.00000     0.00004     0.00000
          Y              -0.00004     1.00000     0.00000
          Z               0.00000    -0.00000     1.00000
   Rotational Symmetry Number is   1
   The Molecule is an Asymmetric Top
   Translational Enthalpy:        0.889 kcal/mol
   Rotational Enthalpy:           0.889 kcal/mol
   Vibrational Enthalpy:         31.300 kcal/mol
   gas constant (RT):             0.592 kcal/mol
   Translational Entropy:        43.950  cal/mol.K
   Rotational Entropy:           34.576  cal/mol.K
   Vibrational Entropy:          39.700  cal/mol.K

   Total Enthalpy:               33.670 kcal/mol
   Total Entropy:               118.227  cal/mol.K

 ======================================================================

 STANDARD THERMODYNAMIC QUANTITIES FOR ANHARMONIC VIBRATION -- TOSH

   Zero point vibrational energy: ************ kcal/mol

   Vibrational Enthalpy:       Infinity kcal/mol
   Vibrational Entropy:             NaN  cal/mol.K

   Total Enthalpy:             Infinity kcal/mol
   Total Entropy:                   NaN  cal/mol.K

 ======================================================================

 STANDARD THERMODYNAMIC QUANTITIES FOR ANHARMONIC VIBRATION -- VPT2

   Zero point vibrational energy: ************ kcal/mol

   Vibrational Enthalpy:       Infinity kcal/mol
   Vibrational Entropy:             NaN  cal/mol.K

   Total Enthalpy:             Infinity kcal/mol
   Total Entropy:                   NaN  cal/mol.K

 ======================================================================

Archival summary:
1\1\garfield\FREQ\ProcedureUnspecified\BasisUnspecified\r3l36\taweetha\SunDec103:51:492019SunDec103:51:492019\0\\#,FREQ,ProcedureUnspecified,BasisUnspecified,\\0,1\Br\C,1,1.89909\C,2,1.40321,1,120.004\C,3,1.40223,2,119.912,1,180,0\C,4,1.40143,3,120.122,2,0,0\C,5,1.40107,4,119.98,3,-0,0\C,6,1.40243,5,120.027,4,-0,0\Cl,5,1.73605,4,119.984,3,180,0\Cl,4,1.73615,3,120.579,2,-180,0\Cl,6,1.73643,5,119.351,4,-180,0\Br,3,1.89886,2,120.764,1,-0,0\Br,7,1.89993,6,119.316,5,-180,0\\\@

 Total job time:  980.92s(wall), 3820.98s(cpu) 
 Sun Dec  1 03:51:49 2019

        *************************************************************
        *                                                           *
        *  Thank you very much for using Q-Chem.  Have a nice day.  *
        *                                                           *
        *************************************************************
