# Supplementary material for: Geometric and energetic data from quantum chemical calculations of halobenzenes and xylenes
Source: Data Brief. 2020 Mar 5;30:105386. doi: 10.1016/j.dib.2020.105386 (PMC7114895; doi:10.1016/j.dib.2020.105386)
Supplement: Supplementary file 1 [file mmc1.zip › halobenzene/B3LYP/ClClClBrBrI.out]

                  Welcome to Q-Chem
     A Quantum Leap Into The Future Of Chemistry


 Q-Chem 5.2 (devel), Q-Chem, Inc., Pleasanton, CA (2019)

 Yihan Shao,  Zhengting Gan,  E. Epifanovsky,  A. T. B. Gilbert,  M. Wormit,  
 J. Kussmann,  A. W. Lange,  A. Behn,  Jia Deng,  Xintian Feng,  D. Ghosh,  
 M. Goldey,  P. R. Horn,  L. D. Jacobson,  I. Kaliman,  T. Kus,  A. Landau,  
 Jie Liu,  E. I. Proynov,  R. M. Richard,  R. P. Steele,  E. J. Sundstrom,  
 H. L. Woodcock III,  P. M. Zimmerman,  D. Zuev,  B. Albrecht,  E. Alguire,  
 S. A. Baeppler,  D. Barton,  Z. Benda,  Y. A. Bernard,  E. J. Berquist,  
 K. B. Bravaya,  H. Burton,  D. Casanova,  Chun-Min Chang,  Yunqing Chen,  
 A. Chien,  K. D. Closser,  M. P. Coons,  S. Coriani,  S. Dasgupta,  
 A. L. Dempwolff,  M. Diedenhofen,  Hainam Do,  R. G. Edgar,  Po-Tung Fang,  
 S. Faraji,  S. Fatehi,  Qingguo Feng,  K. D. Fenk,  J. Fosso-Tande,  
 J. Gayvert,  Qinghui Ge,  A. Ghysels,  G. Gidofalvi,  J. Gomes,  
 J. Gonthier,  A. Gunina,  D. Hait,  M. W. D. Hanson-Heine,  
 P. H. P. Harbach,  A. W. Hauser,  M. F. Herbst,  J. E. Herr,  
 E. G. Hohenstein,  Z. C. Holden,  Kerwin Hui,  B. C. Huynh,  T.-C. Jagau,  
 Hyunjun Ji,  B. Kaduk,  K. Khistyaev,  Jaehoon Kim,  P. Klunzinger,  K. Koh,  
 D. Kosenkov,  L. Koulias,  T. Kowalczyk,  C. M. Krauter,  A. Kunitsa,  
 Ka Un Lao,  A. Laurent,  K. V. Lawler,  Joonho Lee,  D. Lefrancois,  
 S. Lehtola,  D. S. Levine,  Yi-Pei Li,  You-Sheng Lin,  Fenglai Liu,  
 E. Livshits,  A. Luenser,  P. Manohar,  E. Mansoor,  S. F. Manzer,  
 Shan-Ping Mao,  Yuezhi Mao,  N. Mardirossian,  A. V. Marenich,  
 T. Markovich,  L. A. Martinez-Martinez,  S. A. Maurer,  N. J. Mayhall,  
 S. C. McKenzie,  J.-M. Mewes,  P. Morgante,  A. F. Morrison,  
 J. W. Mullinax,  K. Nanda,  T. S. Nguyen-Beck,  R. Olivares-Amaya,  
 J. A. Parkhill,  Zheng Pei,  T. M. Perrine,  F. Plasser,  P. Pokhilko,  
 S. Prager,  A. Prociuk,  E. Ramos,  D. R. Rehn,  F. Rob,  M. Scheurer,  
 M. Schneider,  N. Sergueev,  S. M. Sharada,  S. Sharma,  D. W. Small,  
 T. Stauch,  T. Stein,  Yu-Chuan Su,  A. J. W. Thom,  A. Tkatchenko,  
 T. Tsuchimochi,  N. M. Tubman,  L. Vogt,  M. L. Vidal,  O. Vydrov,  
 M. A. Watson,  J. Wenzel,  M. de Wergifosse,  T. A. Wesolowski,  A. White,  
 J. Witte,  A. Yamada,  Jun Yang,  K. Yao,  S. Yeganeh,  S. R. Yost,  
 Zhi-Qiang You,  A. Zech,  Igor Ying Zhang,  Xing Zhang,  Yan Zhao,  
 Ying Zhu,  B. R. Brooks,  G. K. L. Chan,  C. J. Cramer,  M. S. Gordon,  
 W. J. Hehre,  A. Klamt,  M. W. Schmidt,  C. D. Sherrill,  D. G. Truhlar,  
 A. Aspuru-Guzik,  R. Baer,  A. T. Bell,  N. A. Besley,  Jeng-Da Chai,  
 A. E. DePrince, III,  R. A. DiStasio Jr.,  A. Dreuw,  B. D. Dunietz,  
 T. R. Furlani,  Chao-Ping Hsu,  Yousung Jung,  Jing Kong,  D. S. Lambrecht,  
 WanZhen Liang,  C. Ochsenfeld,  V. A. Rassolov,  L. V. Slipchenko,  
 J. E. Subotnik,  T. Van Voorhis,  J. M. Herbert,  A. I. Krylov,  
 P. M. W. Gill,  M. Head-Gordon

 Contributors to earlier versions of Q-Chem not listed above: 
 R. D. Adamson,  B. Austin,  J. Baker,  G. J. O. Beran,  K. Brandhorst,  
 S. T. Brown,  E. F. C. Byrd,  A. K. Chakraborty,  C.-L. Cheng,  
 Siu Hung Chien,  D. M. Chipman,  D. L. Crittenden,  H. Dachsel,  
 R. J. Doerksen,  A. D. Dutoi,  L. Fusti-Molnar,  W. A. Goddard III,  
 A. Golubeva-Zadorozhnaya,  S. R. Gwaltney,  G. Hawkins,  A. Heyden,  
 S. Hirata,  G. Kedziora,  F. J. Keil,  C. Kelley,  Jihan Kim,  R. A. King,  
 R. Z. Khaliullin,  P. P. Korambath,  W. Kurlancheek,  A. M. Lee,  M. S. Lee,  
 S. V. Levchenko,  Ching Yeh Lin,  D. Liotard,  R. C. Lochan,  I. Lotan,  
 P. E. Maslen,  N. Nair,  D. P. O'Neill,  D. Neuhauser,  E. Neuscamman,  
 C. M. Oana,  R. Olson,  B. Peters,  R. Peverati,  P. A. Pieniazek,  
 Y. M. Rhee,  J. Ritchie,  M. A. Rohrdanz,  E. Rosta,  N. J. Russ,  
 H. F. Schaefer III,  N. E. Schultz,  N. Shenvi,  A. C. Simmonett,  A. Sodt,  
 D. Stuck,  K. S. Thanthiriwatte,  V. Vanovschi,  Tao Wang,  A. Warshel,  
 C. F. Williams,  Q. Wu,  X. Xu,  W. Zhang

 Please cite Q-Chem as follows:
 Y. Shao et al., Mol. Phys. 113, 184-215 (2015)
 DOI: 10.1080/00268976.2014.952696

 Q-Chem 5.2.1 for Intel X86 EM64T Linux

 Parts of Q-Chem use Armadillo 8.300.2 (Tropical Shenanigans).
 http://arma.sourceforge.net/

 Q-Chem begins on Sun Dec  1 03:51:49 2019  

Host: 
0

     Scratch files written to /scratch/taweetham/qchem3156//
NAlpha2: 210
NElect   210
Mult     1

Checking the input file for inconsistencies... 	...done.

--------------------------------------------------------------
User input:
--------------------------------------------------------------
$MOLECULE
0 1
C   
C	1	CC
C	2	CC	1	120.0		
C	3	CC	2	120.0	1	0.0
C	4	CC	3	120.0	2	0.0	
C	5 	CC	4	120.0	3	0.0
Cl	1	CCl	2	120.0	3	180.0
Cl	2	CCl	3	120.0	4	180.0
Cl	3	CCl	4	120.0	5	180.0
Br	4	CBr	5	120.0	6	180.0
Br	5	CBr	6	120.0	1	180.0
I	6	CI	1	120.0	2	180.0

CC=1.39483
CH=1.08673
CF=1.33960
CCl=1.72090
CBr=1.89068
CI=2.07886
$END

$REM
   JOB_TYPE	OPTIMIZATION
   BASIS	6-311++G**
   METHOD	B3LYP
   MEM_TOTAL	64000
   SYM_IGNORE	TRUE
$END

--------------------------------------------------------------
 ----------------------------------------------------------------
             Standard Nuclear Orientation (Angstroms)
    I     Atom           X                Y                Z
 ----------------------------------------------------------------
    1      C       0.0000000000     0.0000000000     0.0000000000
    2      C       0.0000000000     0.0000000000     1.3948300000
    3      C       1.2079582140     0.0000000000     2.0922450000
    4      C       2.4159164279     0.0000000000     1.3948300000
    5      C       2.4159164279     0.0000000000    -0.0000000000
    6      C       1.2079582140     0.0000000000    -0.6974150000
    7      Cl     -1.4903431174    -0.0000000000    -0.8604500000
    8      Cl     -1.4903431174    -0.0000000000     2.2552800000
    9      Cl      1.2079582140    -0.0000000000     3.8131450000
   10      Br      4.0532933383    -0.0000000000     2.3401700000
   11      Br      4.0532933383    -0.0000000000    -0.9453400000
   12      I       1.2079582140    -0.0000000000    -2.7762750000
 ----------------------------------------------------------------
 Nuclear Repulsion Energy =        2660.71948096 hartrees
 There are      105 alpha and      105 beta electrons
 Requested basis set is 6-311++G(d,p)
 There are 137 shells and 380 basis functions

 Total QAlloc Memory Limit  64000 MB
 Mega-Array Size       188 MB
 MEM_STATIC part       192 MB
 A cutoff of  1.0D-11 yielded   6158 shell pairs
 There are     53469 function pairs (     58859 Cartesian)
 Smallest overlap matrix eigenvalue = 2.87E-07

 Q-Chem warning in module stvman/mkSTV.C, line 318:

 Overlap eigenvalue is smaller than square root of threshold
 Use THRESH >= 12 to get rid of this warning

 Linear dependence detected in AO basis
 Tighter screening thresholds may be required for diffuse basis sets
 Use S2THRESH > 14 and THRESH = 14 in case of SCF convergence issues
 Number of orthogonalized atomic orbitals = 378
 Maximum deviation from orthogonality = 2.302E-10

 Scale SEOQF with 1.000000e-01/1.000000e-01/1.000000e-01

 Standard Electronic Orientation quadrupole field applied
 Nucleus-field energy     =    -0.0000000598 hartrees
 Guess from superposition of atomic densities
 Warning:  Energy on first SCF cycle will be non-variational
 SAD guess density has 210.000000 electrons

 -----------------------------------------------------------------------
  General SCF calculation program by
  Eric Jon Sundstrom, Paul Horn, Yuezhi Mao, Dmitri Zuev, Alec White,
  David Stuck, Shaama M.S., Shane Yost, Joonho Lee, David Small,
  Daniel Levine, Susi Lehtola, Hugh Burton, Evgeny Epifanovsky,
  Bang C. Huynh
 -----------------------------------------------------------------------
 Exchange:     0.2000 Hartree-Fock + 0.0800 Slater + 0.7200 B88
 Correlation:  0.1900 VWN1RPA + 0.8100 LYP
 Using SG-1 standard quadrature grid
 using 4 threads for integral computing
 -------------------------------------------------------
 OpenMP Integral computing Module                
 Release: version 2.0, May 2017, Q-Chem Inc. Pleasanton 
 -------------------------------------------------------
 A restricted SCF calculation will be
 performed using DIIS
 SCF converges when DIIS error is below 1.0e-08
 ---------------------------------------
  Cycle       Energy         DIIS error
 ---------------------------------------
    1  -13679.7564921868      3.03e-02  
    2  -13677.0890499280      1.89e-03  
    3  -13677.0453081346      2.39e-03  
    4  -13677.1150514185      8.32e-04  
    5  -13677.1285303759      1.54e-04  
    6  -13677.1287404287      9.33e-05  
    7  -13677.1288959734      2.31e-05  
    8  -13677.1289042503      4.88e-06  
    9  -13677.1289045775      1.73e-06  
   10  -13677.1289046201      5.96e-07  
   11  -13677.1289046244      2.00e-07  
   12  -13677.1289046257      8.94e-08  
   13  -13677.1289046261      2.64e-08  
   14  -13677.1289046268      3.83e-09  Convergence criterion met
 ---------------------------------------
 SCF time:   CPU 236.12s  wall 62.00s 
 SCF   energy in the final basis set =   -13677.1289046268
 Total energy in the final basis set =   -13677.1289046268

 --------------------------------------------------------------

                    Orbital Energies (a.u.)
 --------------------------------------------------------------

 Alpha MOs
 -- Occupied --
********-482.8571-482.8569-176.3196-165.7234-165.7213-165.7210-101.5845
********-101.5842 -62.5101 -62.5098 -56.3307 -56.3306 -56.3267 -56.3264
-56.3262 -56.3260 -35.8162 -31.3096 -31.3035 -31.3029 -22.9600 -22.9587
-22.9582 -22.9540 -22.9540 -10.2864 -10.2860 -10.2851 -10.2796 -10.2787
-10.2676  -9.4997  -9.4994  -9.4993  -8.7191  -8.7188  -7.2646  -7.2644
 -7.2641  -7.2546  -7.2543  -7.2542  -7.2536  -7.2533  -7.2532  -6.5513
 -6.5510  -6.5376  -6.5373  -6.5365  -6.5361  -6.3659  -4.7789  -4.7638
 -4.7626  -2.6620  -2.6617  -2.6585  -2.6582  -2.6576  -2.6573  -2.6467
 -2.6466  -2.6463  -2.6462  -2.0450  -2.0401  -2.0393  -2.0263  -2.0262
 -0.9734  -0.9215  -0.9077  -0.8779  -0.8348  -0.8258  -0.7721  -0.7446
 -0.6896  -0.6359  -0.6189  -0.5645  -0.5300  -0.4840  -0.4761  -0.4702
 -0.4580  -0.4217  -0.4086  -0.4030  -0.4007  -0.3634  -0.3625  -0.3581
 -0.3443  -0.3396  -0.3271  -0.3239  -0.3031  -0.3029  -0.2689  -0.2634
 -0.2629
 -- Virtual --
 -0.0908  -0.0681  -0.0667  -0.0377  -0.0216  -0.0093   0.0000   0.0150
  0.0226   0.0282   0.0289   0.0412   0.0457   0.0592   0.0615   0.0635
  0.0719   0.0731   0.0750   0.0775   0.0819   0.0851   0.0918   0.0981
  0.0994   0.1059   0.1123   0.1188   0.1223   0.1358   0.1398   0.1468
  0.1514   0.1595   0.1628   0.1674   0.1756   0.1772   0.1847   0.1919
  0.1986   0.2049   0.2100   0.2155   0.2241   0.2253   0.2275   0.2394
  0.2506   0.2537   0.2592   0.2663   0.2723   0.2786   0.2862   0.2894
  0.3032   0.3394   0.3732   0.3808   0.3836   0.3933   0.3960   0.4140
  0.4207   0.4272   0.4317   0.4406   0.4445   0.4449   0.4561   0.4634
  0.4661   0.4758   0.4817   0.4874   0.4971   0.5016   0.5087   0.5119
  0.5134   0.5311   0.5509   0.5510   0.5538   0.5677   0.5755   0.5816
  0.5878   0.5913   0.6100   0.6189   0.6269   0.6574   0.6610   0.6804
  0.7132   0.7254   0.7394   0.7425   0.7603   0.7739   0.7817   0.8075
  0.8108   0.8122   0.8238   0.8330   0.8336   0.8464   0.8503   0.8545
  0.8561   0.8665   0.8933   0.8963   0.9111   0.9274   0.9377   0.9437
  0.9513   0.9612   0.9689   1.0113   1.0123   1.0653   1.0873   1.1017
  1.1255   1.1389   1.1590   1.2046   1.2190   1.2434   1.2600   1.2673
  1.2793   1.2807   1.2866   1.3606   1.3695   1.4254   1.4394   1.4718
  1.4749   1.4935   1.5602   1.6105   1.6459   1.7347   1.7377   1.7648
  1.7688   1.8239   1.8283   1.8472   1.8475   1.9203   1.9866   2.0416
  2.0427   2.0715   2.1248   2.1296   2.1852   2.2114   2.2200   2.2453
  2.2571   2.2612   2.2672   2.2929   2.3010   2.3120   2.3526   2.3916
  2.4382   2.4538   2.4757   2.5063   2.5762   2.5901   2.6240   2.7194
  2.7258   2.8293   2.8362   2.8790   2.9801   3.0137   3.0479   3.0756
  3.1265   3.2084   3.2134   3.4379   3.4568   3.6776   3.8411   3.8545
  3.9540   3.9856   3.9947   4.0058   4.0154   4.0518   4.0552   4.0739
  4.1084   4.1416   4.2167   4.2834   4.2850   4.3738   4.4366   4.5370
  4.8116   6.0282   6.1244   6.1676   6.6982   6.8307   7.5358   7.5702
  7.6624   7.6689   7.7171   7.7974   9.7174   9.7930   9.8112  23.1849
 23.7742  23.7835  23.9406  23.9435  24.0250  25.7606  25.8092  25.8806
 26.1119  26.1216  26.2108  26.4488  26.6642  26.8731  27.9370  28.3619
 28.4296  28.4364  28.5269  28.5553  28.5571  28.6232  28.7315  47.9581
 48.0715 127.8988 127.9563 127.9787 151.7196 215.7032 215.7900 215.8110
289.7321 289.7680 289.8609 289.8685 289.9415 290.01971020.76411020.9058
********
 --------------------------------------------------------------

          Ground-State Mulliken Net Atomic Charges

     Atom                 Charge (a.u.)
  ----------------------------------------
      1 C                    -0.189717
      2 C                    -0.448019
      3 C                     0.077864
      4 C                    -0.248406
      5 C                    -0.487728
      6 C                    -0.231830
      7 Cl                    0.593156
      8 Cl                    0.679379
      9 Cl                    0.555706
     10 Br                   -0.150971
     11 Br                   -0.252090
     12 I                     0.102656
  ----------------------------------------
  Sum of atomic charges =     0.000000

 -----------------------------------------------------------------
                    Cartesian Multipole Moments
 -----------------------------------------------------------------
    Charge (ESU x 10^10)
                 0.0000
    Dipole Moment (Debye)
         X       0.3117      Y       0.0000      Z      -0.4553
       Tot       0.5518
    Quadrupole Moments (Debye-Ang)
        XX    -133.1716     XY       0.0000     YY    -137.3998
        XZ      -0.4941     YZ       0.0000     ZZ    -132.4605
    Octopole Moments (Debye-Ang^2)
       XXX    -579.5145    XXY       0.0000    XYY    -203.2353
       YYY       0.0000    XXZ     -34.2298    XYZ       0.0000
       YYZ     -35.1372    XZZ    -191.5379    YZZ       0.0000
       ZZZ    -122.7061
    Hexadecapole Moments (Debye-Ang^3)
      XXXX   -4682.3448   XXXY       0.0000   XXYY    -867.9097
      XYYY       0.0000   YYYY    -168.3796   XXXZ    -190.1909
      XXYZ       0.0000   XYYZ     -68.6554   YYYZ       0.0000
      XXZZ   -1414.5372   XYZZ       0.0000   YYZZ    -706.5722
      XZZZ    -217.3427   YZZZ       0.0000   ZZZZ   -3780.3059
 -----------------------------------------------------------------
 Calculating analytic gradient of the SCF energy
 Gradient of SCF Energy
            1           2           3           4           5           6
    1  -0.0021659   0.0013857  -0.0020664  -0.0051032  -0.0020819  -0.0016912
    2  -0.0000000   0.0000000   0.0000000  -0.0000000   0.0000000   0.0000000
    3  -0.0005561   0.0002060  -0.0000183  -0.0000692  -0.0003350   0.0006986
            7           8           9          10          11          12
    1   0.0094779   0.0069395   0.0017919  -0.0028648  -0.0061291   0.0025075
    2  -0.0000000  -0.0000000  -0.0000000  -0.0000000   0.0000000  -0.0000000
    3   0.0004127  -0.0043348  -0.0076381  -0.0042801  -0.0000173   0.0159316
 Max gradient component =       1.593E-02
 RMS gradient           =       4.041E-03
 Gradient time:  CPU 77.66 s  wall 19.52 s
 Geometry Optimization Parameters
   NAtoms,    NIC,     NZ,  NCons,   NDum,   NFix, NCnnct, MaxDiis
       12      78      12       0       0       0       0       0


** GEOMETRY OPTIMIZATION IN DELOCALIZED INTERNAL COORDINATES **
   Searching for a Minimum

   Optimization Cycle:   1

                       Coordinates (Angstroms)
     ATOM                X               Y               Z
      1  C         0.0000000000    0.0000000000    0.0000000000
      2  C         0.0000000000    0.0000000000    1.3948300000
      3  C         1.2079582140    0.0000000000    2.0922450000
      4  C         2.4159164279    0.0000000000    1.3948300000
      5  C         2.4159164279    0.0000000000    0.0000000000
      6  C         1.2079582140    0.0000000000   -0.6974150000
      7  Cl       -1.4903431174    0.0000000000   -0.8604500000
      8  Cl       -1.4903431174    0.0000000000    2.2552800000
      9  Cl        1.2079582140    0.0000000000    3.8131450000
     10  Br        4.0532933383    0.0000000000    2.3401700000
     11  Br        4.0532933383    0.0000000000   -0.9453400000
     12  I         1.2079582140    0.0000000000   -2.7762750000
   Point Group: c1    Number of degrees of freedom:    30


   Energy is -13677.128904627


 Attempting to generate delocalized internal coordinates
 Initial Hessian constructed with Jon Baker's OPTIMIZE code

 21 Hessian modes will be used to form the next step
  Hessian Eigenvalues:
     0.124424    0.201019    0.201019    0.250000    0.250000    0.250000
     0.250000    0.250000    0.250000    0.250000    0.250000    0.250000
     0.334879    0.334879    0.334879    0.426727    0.426727    0.464882
     0.464882    0.464882    0.464882

 Minimum search - taking simple RFO step
 Searching for Lamda that Minimizes Along All modes
 Value Taken    Lamda =  -0.00528671
 Step Taken.  Stepsize is  0.159493

                             Maximum     Tolerance    Cnvgd?
         Gradient           0.030138      0.000300      NO
         Displacement       0.093208      0.001200      NO
         Energy change     *********      0.000001      NO


 New Cartesian Coordinates Obtained by Inverse Iteration

 Displacement from previous Coordinates is:  0.266542
 ----------------------------------------------------------------
             Standard Nuclear Orientation (Angstroms)
    I     Atom           X                Y                Z
 ----------------------------------------------------------------
    1      C       0.0011914678     0.0000000000    -0.0064117560
    2      C       0.0021481613     0.0000000000     1.3951186993
    3      C       1.2136029866     0.0000000000     2.0968237339
    4      C       2.4282901274     0.0000000000     1.3967407877
    5      C       2.4322061013     0.0000000000    -0.0095424211
    6      C       1.2138654254     0.0000000000    -0.7245377249
    7      Cl     -1.5288738851     0.0000000000    -0.8222681178
    8      Cl     -1.4979914463     0.0000000000     2.2640389390
    9      Cl      1.1918827548     0.0000000000     3.8294697365
   10      Br      4.0588049416     0.0000000000     2.3770737981
   11      Br      4.1060436791     0.0000000000    -0.9175743851
   12      I       1.1683958395     0.0000000000    -2.8679112897
 ----------------------------------------------------------------
 Nuclear Repulsion Energy =        2623.77174312 hartrees
 There are      105 alpha and      105 beta electrons
 Applying Cartesian multipole field
    Component          Value
    ---------          -----
     (2,0,0)        1.00000E-11
     (0,2,0)        2.00000E-11
     (0,0,2)       -3.00000E-11
 Nucleus-field energy     =    -0.0000000629 hartrees
 Requested basis set is 6-311++G(d,p)
 There are 137 shells and 380 basis functions
 A cutoff of  1.0D-11 yielded   6117 shell pairs
 There are     53160 function pairs (     58487 Cartesian)
 Smallest overlap matrix eigenvalue = 3.18E-07

 Q-Chem warning in module stvman/mkSTV.C, line 318:

 Overlap eigenvalue is smaller than square root of threshold
 Use THRESH >= 12 to get rid of this warning

 Linear dependence detected in AO basis
 Tighter screening thresholds may be required for diffuse basis sets
 Use S2THRESH > 14 and THRESH = 14 in case of SCF convergence issues
 Number of orthogonalized atomic orbitals = 378
 Maximum deviation from orthogonality = 1.960E-10
 Guess MOs from SCF MO coefficient file

 -----------------------------------------------------------------------
  General SCF calculation program by
  Eric Jon Sundstrom, Paul Horn, Yuezhi Mao, Dmitri Zuev, Alec White,
  David Stuck, Shaama M.S., Shane Yost, Joonho Lee, David Small,
  Daniel Levine, Susi Lehtola, Hugh Burton, Evgeny Epifanovsky,
  Bang C. Huynh
 -----------------------------------------------------------------------
 Exchange:     0.2000 Hartree-Fock + 0.0800 Slater + 0.7200 B88
 Correlation:  0.1900 VWN1RPA + 0.8100 LYP
 Using SG-1 standard quadrature grid
 using 4 threads for integral computing
 -------------------------------------------------------
 OpenMP Integral computing Module                
 Release: version 2.0, May 2017, Q-Chem Inc. Pleasanton 
 -------------------------------------------------------
 A restricted SCF calculation will be
 performed using DIIS
 SCF converges when DIIS error is below 1.0e-08
 ---------------------------------------
  Cycle       Energy         DIIS error
 ---------------------------------------
    1  -13677.1275678814      5.01e-04  
    2  -13677.1295045143      2.35e-04  
    3  -13677.1278238461      3.76e-04  
    4  -13677.1305645445      3.23e-05  
    5  -13677.1305806294      1.22e-05  
    6  -13677.1305830988      4.11e-06  
    7  -13677.1305833531      1.63e-06  
    8  -13677.1305833968      4.14e-07  
    9  -13677.1305833998      8.25e-08  
   10  -13677.1305834004      3.10e-08  
   11  -13677.1305834014      1.55e-08  
   12  -13677.1305834007      5.12e-09  Convergence criterion met
 ---------------------------------------
 SCF time:   CPU 203.32s  wall 54.00s 
 SCF   energy in the final basis set =   -13677.1305834007
 Total energy in the final basis set =   -13677.1305834007

 --------------------------------------------------------------

                    Orbital Energies (a.u.)
 --------------------------------------------------------------

 Alpha MOs
 -- Occupied --
********-482.8580-482.8579-176.3223-165.7262-165.7239-165.7237-101.5849
********-101.5846 -62.5108 -62.5107 -56.3316 -56.3315 -56.3274 -56.3273
-56.3270 -56.3269 -35.8187 -31.3123 -31.3059 -31.3053 -22.9627 -22.9612
-22.9609 -22.9564 -22.9564 -10.2903 -10.2895 -10.2878 -10.2855 -10.2827
-10.2758  -9.4997  -9.4995  -9.4994  -8.7197  -8.7195  -7.2646  -7.2645
 -7.2645  -7.2546  -7.2544  -7.2543  -7.2537  -7.2534  -7.2532  -6.5519
 -6.5519  -6.5381  -6.5380  -6.5371  -6.5369  -6.3679  -4.7811  -4.7655
 -4.7645  -2.6626  -2.6625  -2.6590  -2.6590  -2.6582  -2.6580  -2.6471
 -2.6471  -2.6470  -2.6468  -2.0466  -2.0421  -2.0414  -2.0279  -2.0277
 -0.9688  -0.9176  -0.9028  -0.8743  -0.8320  -0.8235  -0.7693  -0.7439
 -0.6851  -0.6339  -0.6205  -0.5598  -0.5281  -0.4832  -0.4724  -0.4682
 -0.4562  -0.4204  -0.4063  -0.3997  -0.3987  -0.3642  -0.3611  -0.3580
 -0.3421  -0.3384  -0.3254  -0.3239  -0.3027  -0.3018  -0.2696  -0.2692
 -0.2652
 -- Virtual --
 -0.0992  -0.0713  -0.0691  -0.0468  -0.0252  -0.0139  -0.0027   0.0131
  0.0210   0.0270   0.0280   0.0415   0.0454   0.0594   0.0599   0.0621
  0.0698   0.0726   0.0731   0.0769   0.0802   0.0853   0.0905   0.0978
  0.0992   0.1047   0.1127   0.1175   0.1213   0.1344   0.1397   0.1464
  0.1525   0.1600   0.1617   0.1686   0.1711   0.1763   0.1818   0.1845
  0.1994   0.2046   0.2078   0.2118   0.2214   0.2241   0.2255   0.2383
  0.2492   0.2528   0.2585   0.2663   0.2717   0.2775   0.2791   0.2884
  0.2977   0.3385   0.3754   0.3842   0.3842   0.3906   0.3987   0.4092
  0.4192   0.4225   0.4300   0.4362   0.4433   0.4450   0.4559   0.4633
  0.4678   0.4761   0.4827   0.4830   0.4957   0.5002   0.5008   0.5106
  0.5126   0.5250   0.5461   0.5513   0.5516   0.5669   0.5732   0.5752
  0.5822   0.5878   0.5983   0.6082   0.6232   0.6537   0.6576   0.6691
  0.7090   0.7113   0.7396   0.7401   0.7571   0.7686   0.7742   0.8080
  0.8111   0.8146   0.8218   0.8320   0.8334   0.8449   0.8490   0.8521
  0.8542   0.8624   0.8900   0.8988   0.9089   0.9278   0.9346   0.9410
  0.9464   0.9527   0.9642   1.0010   1.0057   1.0577   1.0779   1.0975
  1.1173   1.1356   1.1568   1.2020   1.2092   1.2411   1.2543   1.2592
  1.2722   1.2748   1.2807   1.3491   1.3614   1.4268   1.4350   1.4570
  1.4655   1.4695   1.5479   1.6008   1.6361   1.7272   1.7293   1.7530
  1.7576   1.8155   1.8195   1.8359   1.8414   1.9100   1.9851   2.0311
  2.0397   2.0600   2.1167   2.1221   2.1741   2.1983   2.2200   2.2407
  2.2420   2.2471   2.2584   2.2901   2.2928   2.3044   2.3360   2.3839
  2.4276   2.4440   2.4676   2.4994   2.5708   2.5819   2.6137   2.7162
  2.7206   2.8255   2.8308   2.8638   2.9692   3.0052   3.0367   3.0499
  3.1101   3.1883   3.1948   3.4243   3.4390   3.6520   3.8258   3.8417
  3.9542   3.9831   3.9936   4.0090   4.0107   4.0431   4.0473   4.0730
  4.1028   4.1332   4.2045   4.2724   4.2774   4.3715   4.4325   4.5072
  4.7871   6.0217   6.1132   6.1447   6.6895   6.8245   7.5346   7.5686
  7.6590   7.6627   7.7124   7.7883   9.7061   9.7877   9.8082  23.1830
 23.7460  23.7586  23.8999  23.9076  23.9783  25.7598  25.8076  25.8766
 26.0996  26.1248  26.1963  26.4358  26.6492  26.8400  27.9150  28.3557
 28.4149  28.4269  28.5243  28.5508  28.5515  28.6138  28.7209  47.9521
 48.0668 127.8931 127.9476 127.9659 151.6996 215.6906 215.7841 215.8078
289.7303 289.7658 289.8557 289.8629 289.9357 290.01031020.75681020.9001
********
 --------------------------------------------------------------

          Ground-State Mulliken Net Atomic Charges

     Atom                 Charge (a.u.)
  ----------------------------------------
      1 C                    -0.184387
      2 C                    -0.665398
      3 C                     0.037007
      4 C                    -0.217708
      5 C                    -0.500499
      6 C                    -0.031233
      7 Cl                    0.596912
      8 Cl                    0.696374
      9 Cl                    0.548689
     10 Br                   -0.148913
     11 Br                   -0.240025
     12 I                     0.109183
  ----------------------------------------
  Sum of atomic charges =     0.000000

 -----------------------------------------------------------------
                    Cartesian Multipole Moments
 -----------------------------------------------------------------
    Charge (ESU x 10^10)
                -0.0000
    Dipole Moment (Debye)
         X       0.3158      Y      -0.0000      Z      -0.4492
       Tot       0.5491
    Quadrupole Moments (Debye-Ang)
        XX    -133.1322     XY       0.0000     YY    -137.7568
        XZ      -0.2160     YZ       0.0000     ZZ    -132.1777
    Octopole Moments (Debye-Ang^2)
       XXX    -577.0331    XXY       0.0000    XYY    -203.0872
       YYY      -0.0000    XXZ     -31.7126    XYZ       0.0000
       YYZ     -34.2370    XZZ    -191.3489    YZZ      -0.0000
       ZZZ    -121.9384
    Hexadecapole Moments (Debye-Ang^3)
      XXXX   -4718.1535   XXXY       0.0000   XXYY    -877.4670
      XYYY       0.0000   YYYY    -169.2101   XXXZ    -193.5070
      XXYZ       0.0000   XYYZ     -71.3543   YYYZ       0.0000
      XXZZ   -1443.3642   XYZZ      -0.0000   YYZZ    -726.2057
      XZZZ    -222.0636   YZZZ       0.0000   ZZZZ   -3871.3055
 -----------------------------------------------------------------
 Calculating analytic gradient of the SCF energy
 Gradient of SCF Energy
            1           2           3           4           5           6
    1  -0.0043771  -0.0009390  -0.0008401  -0.0005233   0.0035875  -0.0007517
    2  -0.0000000   0.0000000   0.0000000  -0.0000000   0.0000000  -0.0000000
    3   0.0017935   0.0004916   0.0014735   0.0010683   0.0014634  -0.0029959
            7           8           9          10          11          12
    1   0.0007579   0.0011610  -0.0000237   0.0009310   0.0027785  -0.0017610
    2  -0.0000000   0.0000000   0.0000000  -0.0000000   0.0000000  -0.0000000
    3   0.0026686  -0.0013346  -0.0013442   0.0000668   0.0018084  -0.0051595
 Max gradient component =       5.159E-03
 RMS gradient           =       1.720E-03
 Gradient time:  CPU 76.15 s  wall 19.14 s
 Geometry Optimization Parameters
   NAtoms,    NIC,     NZ,  NCons,   NDum,   NFix, NCnnct, MaxDiis
       12      78      12       0       0       0       0       0

 Cartesian Hessian Update
 Hessian updated using BFGS update


** GEOMETRY OPTIMIZATION IN DELOCALIZED INTERNAL COORDINATES **
   Searching for a Minimum

   Optimization Cycle:   2

                       Coordinates (Angstroms)
     ATOM                X               Y               Z
      1  C         0.0011914678    0.0000000000   -0.0064117560
      2  C         0.0021481613    0.0000000000    1.3951186993
      3  C         1.2136029866    0.0000000000    2.0968237339
      4  C         2.4282901274    0.0000000000    1.3967407877
      5  C         2.4322061013    0.0000000000   -0.0095424211
      6  C         1.2138654254    0.0000000000   -0.7245377249
      7  Cl       -1.5288738851    0.0000000000   -0.8222681178
      8  Cl       -1.4979914463    0.0000000000    2.2640389390
      9  Cl        1.1918827548    0.0000000000    3.8294697365
     10  Br        4.0588049416    0.0000000000    2.3770737981
     11  Br        4.1060436791    0.0000000000   -0.9175743851
     12  I         1.1683958395    0.0000000000   -2.8679112897
   Point Group: c1    Number of degrees of freedom:    30


   Energy is -13677.130583401

 Hessian updated using BFGS update

 11 Hessian modes will be used to form the next step
  Hessian Eigenvalues:
     0.134046    0.200543    0.201319    0.242608    0.292484    0.316255
     0.334909    0.426718    0.437014    0.461902    0.533858

 Minimum search - taking simple RFO step
 Searching for Lamda that Minimizes Along All modes
 Value Taken    Lamda =  -0.00066528
 Step Taken.  Stepsize is  0.043112

                             Maximum     Tolerance    Cnvgd?
         Gradient           0.009603      0.000300      NO
         Displacement       0.025737      0.001200      NO
         Energy change     -0.001679      0.000001      NO


 New Cartesian Coordinates Obtained by Inverse Iteration

 Displacement from previous Coordinates is:  0.098831
 ----------------------------------------------------------------
             Standard Nuclear Orientation (Angstroms)
    I     Atom           X                Y                Z
 ----------------------------------------------------------------
    1      C       0.0009394502     0.0000000000    -0.0064709833
    2      C       0.0004934333     0.0000000000     1.3966295251
    3      C       1.2142447344     0.0000000000     2.0975320148
    4      C       2.4294601759     0.0000000000     1.3973444089
    5      C       2.4282017412     0.0000000000    -0.0079852241
    6      C       1.2137169225     0.0000000000    -0.7162072002
    7      Cl     -1.5225033210     0.0000000000    -0.8409458480
    8      Cl     -1.4990808637     0.0000000000     2.2719026080
    9      Cl      1.1931545832     0.0000000000     3.8324489780
   10      Br      4.0579863441     0.0000000000     2.3790699852
   11      Br      4.0831699177     0.0000000000    -0.9451483564
   12      I       1.1897830360     0.0000000000    -2.8471499080
 ----------------------------------------------------------------
 Nuclear Repulsion Energy =        2630.02998203 hartrees
 There are      105 alpha and      105 beta electrons
 Applying Cartesian multipole field
    Component          Value
    ---------          -----
     (2,0,0)        1.00000E-11
     (0,2,0)        2.00000E-11
     (0,0,2)       -3.00000E-11
 Nucleus-field energy     =    -0.0000000628 hartrees
 Requested basis set is 6-311++G(d,p)
 There are 137 shells and 380 basis functions
 A cutoff of  1.0D-11 yielded   6114 shell pairs
 There are     53166 function pairs (     58500 Cartesian)
 Smallest overlap matrix eigenvalue = 3.14E-07

 Q-Chem warning in module stvman/mkSTV.C, line 318:

 Overlap eigenvalue is smaller than square root of threshold
 Use THRESH >= 12 to get rid of this warning

 Linear dependence detected in AO basis
 Tighter screening thresholds may be required for diffuse basis sets
 Use S2THRESH > 14 and THRESH = 14 in case of SCF convergence issues
 Number of orthogonalized atomic orbitals = 378
 Maximum deviation from orthogonality = 2.233E-10
 Guess MOs from SCF MO coefficient file

 -----------------------------------------------------------------------
  General SCF calculation program by
  Eric Jon Sundstrom, Paul Horn, Yuezhi Mao, Dmitri Zuev, Alec White,
  David Stuck, Shaama M.S., Shane Yost, Joonho Lee, David Small,
  Daniel Levine, Susi Lehtola, Hugh Burton, Evgeny Epifanovsky,
  Bang C. Huynh
 -----------------------------------------------------------------------
 Exchange:     0.2000 Hartree-Fock + 0.0800 Slater + 0.7200 B88
 Correlation:  0.1900 VWN1RPA + 0.8100 LYP
 Using SG-1 standard quadrature grid
 using 4 threads for integral computing
 -------------------------------------------------------
 OpenMP Integral computing Module                
 Release: version 2.0, May 2017, Q-Chem Inc. Pleasanton 
 -------------------------------------------------------
 A restricted SCF calculation will be
 performed using DIIS
 SCF converges when DIIS error is below 1.0e-08
 ---------------------------------------
  Cycle       Energy         DIIS error
 ---------------------------------------
    1  -13677.1304881048      1.78e-04  
    2  -13677.1308049219      6.72e-05  
    3  -13677.1306236822      1.18e-04  
    4  -13677.1308874282      1.16e-05  
    5  -13677.1308898154      3.61e-06  
    6  -13677.1308900226      1.11e-06  
    7  -13677.1308900421      3.29e-07  
    8  -13677.1308900429      1.48e-07  
    9  -13677.1308900439      3.53e-08  
   10  -13677.1308900440      1.19e-08  
   11  -13677.1308900422      7.57e-09  Convergence criterion met
 ---------------------------------------
 SCF time:   CPU 185.19s  wall 49.00s 
 SCF   energy in the final basis set =   -13677.1308900422
 Total energy in the final basis set =   -13677.1308900422

 --------------------------------------------------------------

                    Orbital Energies (a.u.)
 --------------------------------------------------------------

 Alpha MOs
 -- Occupied --
********-482.8581-482.8580-176.3217-165.7256-165.7233-165.7231-101.5848
********-101.5847 -62.5110 -62.5109 -56.3317 -56.3316 -56.3276 -56.3275
-56.3271 -56.3271 -35.8181 -31.3117 -31.3053 -31.3048 -22.9621 -22.9607
-22.9603 -22.9558 -22.9558 -10.2903 -10.2898 -10.2885 -10.2846 -10.2829
-10.2740  -9.4996  -9.4996  -9.4995  -8.7198  -8.7198  -7.2646  -7.2645
 -7.2645  -7.2545  -7.2544  -7.2544  -7.2536  -7.2534  -7.2533  -6.5521
 -6.5520  -6.5382  -6.5382  -6.5372  -6.5371  -6.3675  -4.7806  -4.7651
 -4.7641  -2.6628  -2.6627  -2.6593  -2.6591  -2.6583  -2.6583  -2.6473
 -2.6472  -2.6472  -2.6471  -2.0462  -2.0416  -2.0409  -2.0275  -2.0274
 -0.9685  -0.9169  -0.9034  -0.8743  -0.8328  -0.8240  -0.7699  -0.7443
 -0.6860  -0.6346  -0.6200  -0.5605  -0.5280  -0.4830  -0.4725  -0.4681
 -0.4566  -0.4208  -0.4059  -0.4003  -0.3987  -0.3639  -0.3611  -0.3579
 -0.3426  -0.3390  -0.3259  -0.3239  -0.3032  -0.3029  -0.2697  -0.2675
 -0.2651
 -- Virtual --
 -0.0982  -0.0708  -0.0693  -0.0454  -0.0255  -0.0134  -0.0025   0.0129
  0.0203   0.0270   0.0278   0.0414   0.0454   0.0594   0.0600   0.0618
  0.0700   0.0726   0.0733   0.0766   0.0800   0.0852   0.0899   0.0979
  0.0991   0.1046   0.1123   0.1173   0.1214   0.1345   0.1392   0.1464
  0.1522   0.1598   0.1615   0.1679   0.1726   0.1766   0.1837   0.1861
  0.1984   0.2043   0.2085   0.2120   0.2211   0.2243   0.2254   0.2383
  0.2500   0.2531   0.2585   0.2661   0.2716   0.2774   0.2808   0.2886
  0.2987   0.3380   0.3746   0.3835   0.3835   0.3906   0.3978   0.4100
  0.4194   0.4234   0.4310   0.4364   0.4427   0.4451   0.4559   0.4634
  0.4666   0.4762   0.4827   0.4834   0.4978   0.5008   0.5022   0.5119
  0.5128   0.5246   0.5466   0.5517   0.5521   0.5650   0.5747   0.5749
  0.5825   0.5881   0.6032   0.6074   0.6232   0.6541   0.6577   0.6697
  0.7099   0.7144   0.7403   0.7403   0.7579   0.7701   0.7743   0.8082
  0.8116   0.8148   0.8207   0.8326   0.8337   0.8447   0.8493   0.8528
  0.8543   0.8632   0.8904   0.8956   0.9087   0.9274   0.9337   0.9408
  0.9461   0.9538   0.9639   1.0035   1.0043   1.0583   1.0786   1.0966
  1.1181   1.1356   1.1564   1.2028   1.2106   1.2399   1.2540   1.2601
  1.2711   1.2741   1.2794   1.3507   1.3632   1.4251   1.4367   1.4598
  1.4680   1.4743   1.5500   1.6006   1.6345   1.7277   1.7297   1.7547
  1.7582   1.8156   1.8198   1.8387   1.8406   1.9104   1.9846   2.0320
  2.0403   2.0607   2.1150   2.1239   2.1763   2.1985   2.2196   2.2422
  2.2432   2.2478   2.2608   2.2903   2.2922   2.3035   2.3362   2.3853
  2.4277   2.4435   2.4670   2.4993   2.5713   2.5816   2.6135   2.7160
  2.7212   2.8254   2.8313   2.8651   2.9698   3.0060   3.0379   3.0526
  3.1087   3.1897   3.1950   3.4242   3.4413   3.6539   3.8279   3.8417
  3.9539   3.9844   3.9926   4.0085   4.0101   4.0479   4.0488   4.0691
  4.1034   4.1342   4.2070   4.2747   4.2784   4.3703   4.4339   4.5135
  4.7908   6.0232   6.1150   6.1485   6.6918   6.8230   7.5343   7.5687
  7.6577   7.6617   7.7161   7.7885   9.7071   9.7863   9.8059  23.1820
 23.7511  23.7599  23.9076  23.9092  23.9837  25.7588  25.8073  25.8770
 26.1011  26.1184  26.1966  26.4375  26.6468  26.8396  27.9195  28.3571
 28.4178  28.4283  28.5249  28.5521  28.5522  28.6159  28.7229  47.9537
 48.0651 127.8944 127.9491 127.9683 151.7037 215.6918 215.7826 215.8051
289.7300 289.7661 289.8560 289.8622 289.9379 290.01061020.75901020.8979
********
 --------------------------------------------------------------

          Ground-State Mulliken Net Atomic Charges

     Atom                 Charge (a.u.)
  ----------------------------------------
      1 C                    -0.168956
      2 C                    -0.616073
      3 C                     0.020763
      4 C                    -0.208619
      5 C                    -0.492909
      6 C                    -0.091051
      7 Cl                    0.595285
      8 Cl                    0.693364
      9 Cl                    0.551589
     10 Br                   -0.147956
     11 Br                   -0.243167
     12 I                     0.107731
  ----------------------------------------
  Sum of atomic charges =     0.000000

 -----------------------------------------------------------------
                    Cartesian Multipole Moments
 -----------------------------------------------------------------
    Charge (ESU x 10^10)
                -0.0000
    Dipole Moment (Debye)
         X       0.3486      Y       0.0000      Z      -0.4610
       Tot       0.5779
    Quadrupole Moments (Debye-Ang)
        XX    -133.2052     XY       0.0000     YY    -137.7244
        XZ      -0.3597     YZ       0.0000     ZZ    -132.1498
    Octopole Moments (Debye-Ang^2)
       XXX    -578.5479    XXY       0.0000    XYY    -203.2130
       YYY       0.0000    XXZ     -32.4793    XYZ       0.0000
       YYZ     -34.4211    XZZ    -190.7136    YZZ       0.0000
       ZZZ    -121.7964
    Hexadecapole Moments (Debye-Ang^3)
      XXXX   -4714.4986   XXXY       0.0000   XXYY    -874.9109
      XYYY      -0.0000   YYYY    -169.1261   XXXZ    -188.6972
      XXYZ       0.0000   XYYZ     -69.1835   YYYZ       0.0000
      XXZZ   -1435.3923   XYZZ       0.0000   YYZZ    -725.0056
      XZZZ    -217.3243   YZZZ       0.0000   ZZZZ   -3867.3442
 -----------------------------------------------------------------
 Calculating analytic gradient of the SCF energy
 Gradient of SCF Energy
            1           2           3           4           5           6
    1  -0.0014208  -0.0005384  -0.0000078  -0.0001411   0.0005177   0.0004616
    2  -0.0000000   0.0000000  -0.0000000   0.0000000   0.0000000  -0.0000000
    3  -0.0005251   0.0007093   0.0012531   0.0003207  -0.0003577  -0.0002925
            7           8           9          10          11          12
    1   0.0003128   0.0003300  -0.0000394   0.0003325  -0.0003033   0.0004963
    2  -0.0000000   0.0000000   0.0000000  -0.0000000  -0.0000000   0.0000000
    3   0.0000706   0.0003597  -0.0003448   0.0010011  -0.0012031  -0.0009915
 Max gradient component =       1.421E-03
 RMS gradient           =       5.222E-04
 Gradient time:  CPU 76.35 s  wall 19.19 s
 Geometry Optimization Parameters
   NAtoms,    NIC,     NZ,  NCons,   NDum,   NFix, NCnnct, MaxDiis
       12      78      12       0       0       0       0       0

 Cartesian Hessian Update
 Hessian updated using BFGS update


** GEOMETRY OPTIMIZATION IN DELOCALIZED INTERNAL COORDINATES **
   Searching for a Minimum

   Optimization Cycle:   3

                       Coordinates (Angstroms)
     ATOM                X               Y               Z
      1  C         0.0009394502    0.0000000000   -0.0064709833
      2  C         0.0004934333    0.0000000000    1.3966295251
      3  C         1.2142447344    0.0000000000    2.0975320148
      4  C         2.4294601759    0.0000000000    1.3973444089
      5  C         2.4282017412    0.0000000000   -0.0079852241
      6  C         1.2137169225    0.0000000000   -0.7162072002
      7  Cl       -1.5225033210    0.0000000000   -0.8409458480
      8  Cl       -1.4990808637    0.0000000000    2.2719026080
      9  Cl        1.1931545832    0.0000000000    3.8324489780
     10  Br        4.0579863441    0.0000000000    2.3790699852
     11  Br        4.0831699177    0.0000000000   -0.9451483564
     12  I         1.1897830360    0.0000000000   -2.8471499080
   Point Group: c1    Number of degrees of freedom:    30


   Energy is -13677.130890042

 Hessian updated using BFGS update

 14 Hessian modes will be used to form the next step
  Hessian Eigenvalues:
     0.122714    0.199390    0.201184    0.245374    0.248603    0.310341
     0.334584    0.334868    0.352312    0.426644    0.441339    0.451089
     0.464721    0.547563

 Minimum search - taking simple RFO step
 Searching for Lamda that Minimizes Along All modes
 Value Taken    Lamda =  -0.00008198
 Step Taken.  Stepsize is  0.018531

                             Maximum     Tolerance    Cnvgd?
         Gradient           0.003504      0.000300      NO
         Displacement       0.009513      0.001200      NO
         Energy change     -0.000307      0.000001      NO


 New Cartesian Coordinates Obtained by Inverse Iteration

 Displacement from previous Coordinates is:  0.037887
 ----------------------------------------------------------------
             Standard Nuclear Orientation (Angstroms)
    I     Atom           X                Y                Z
 ----------------------------------------------------------------
    1      C       0.0023553729     0.0000000000    -0.0061281088
    2      C       0.0009077411     0.0000000000     1.3955676580
    3      C       1.2143173990     0.0000000000     2.0963761438
    4      C       2.4286142123     0.0000000000     1.3959018035
    5      C       2.4271739381     0.0000000000    -0.0071790454
    6      C       1.2135312527     0.0000000000    -0.7145871288
    7      Cl     -1.5208072078     0.0000000000    -0.8422245770
    8      Cl     -1.5013082287     0.0000000000     2.2667243133
    9      Cl      1.1946226221     0.0000000000     3.8318434744
   10      Br      4.0601477993     0.0000000000     2.3683445739
   11      Br      4.0865334666     0.0000000000    -0.9340774005
   12      I       1.1834777861     0.0000000000    -2.8395417064
 ----------------------------------------------------------------
 Nuclear Repulsion Energy =        2632.75834835 hartrees
 There are      105 alpha and      105 beta electrons
 Applying Cartesian multipole field
    Component          Value
    ---------          -----
     (2,0,0)        1.00000E-11
     (0,2,0)        2.00000E-11
     (0,0,2)       -3.00000E-11
 Nucleus-field energy     =    -0.0000000622 hartrees
 Requested basis set is 6-311++G(d,p)
 There are 137 shells and 380 basis functions
 A cutoff of  1.0D-11 yielded   6117 shell pairs
 There are     53188 function pairs (     58522 Cartesian)
 Smallest overlap matrix eigenvalue = 3.11E-07

 Q-Chem warning in module stvman/mkSTV.C, line 318:

 Overlap eigenvalue is smaller than square root of threshold
 Use THRESH >= 12 to get rid of this warning

 Linear dependence detected in AO basis
 Tighter screening thresholds may be required for diffuse basis sets
 Use S2THRESH > 14 and THRESH = 14 in case of SCF convergence issues
 Number of orthogonalized atomic orbitals = 378
 Maximum deviation from orthogonality = 1.823E-10
 Guess MOs from SCF MO coefficient file

 -----------------------------------------------------------------------
  General SCF calculation program by
  Eric Jon Sundstrom, Paul Horn, Yuezhi Mao, Dmitri Zuev, Alec White,
  David Stuck, Shaama M.S., Shane Yost, Joonho Lee, David Small,
  Daniel Levine, Susi Lehtola, Hugh Burton, Evgeny Epifanovsky,
  Bang C. Huynh
 -----------------------------------------------------------------------
 Exchange:     0.2000 Hartree-Fock + 0.0800 Slater + 0.7200 B88
 Correlation:  0.1900 VWN1RPA + 0.8100 LYP
 Using SG-1 standard quadrature grid
 using 4 threads for integral computing
 -------------------------------------------------------
 OpenMP Integral computing Module                
 Release: version 2.0, May 2017, Q-Chem Inc. Pleasanton 
 -------------------------------------------------------
 A restricted SCF calculation will be
 performed using DIIS
 SCF converges when DIIS error is below 1.0e-08
 ---------------------------------------
  Cycle       Energy         DIIS error
 ---------------------------------------
    1  -13677.1308580869      6.52e-05  
    2  -13677.1308997350      2.49e-05  
    3  -13677.1308774349      4.19e-05  
    4  -13677.1309111620      4.67e-06  
    5  -13677.1309115477      1.67e-06  
    6  -13677.1309115906      6.02e-07  
    7  -13677.1309115960      2.22e-07  
    8  -13677.1309115972      5.69e-08  
    9  -13677.1309115977      1.72e-08  
   10  -13677.1309115971      4.43e-09  Convergence criterion met
 ---------------------------------------
 SCF time:   CPU 169.25s  wall 44.00s 
 SCF   energy in the final basis set =   -13677.1309115971
 Total energy in the final basis set =   -13677.1309115971

 --------------------------------------------------------------

                    Orbital Energies (a.u.)
 --------------------------------------------------------------

 Alpha MOs
 -- Occupied --
********-482.8581-482.8579-176.3216-165.7255-165.7232-165.7230-101.5848
********-101.5846 -62.5109 -62.5108 -56.3317 -56.3315 -56.3275 -56.3274
-56.3271 -56.3270 -35.8180 -31.3116 -31.3052 -31.3047 -22.9620 -22.9606
-22.9602 -22.9557 -22.9557 -10.2899 -10.2897 -10.2883 -10.2840 -10.2824
-10.2735  -9.4996  -9.4995  -9.4994  -8.7198  -8.7197  -7.2645  -7.2644
 -7.2644  -7.2544  -7.2543  -7.2543  -7.2535  -7.2533  -7.2532  -6.5521
 -6.5520  -6.5382  -6.5382  -6.5371  -6.5371  -6.3674  -4.7805  -4.7651
 -4.7640  -2.6627  -2.6626  -2.6592  -2.6591  -2.6583  -2.6583  -2.6472
 -2.6472  -2.6471  -2.6471  -2.0462  -2.0416  -2.0408  -2.0275  -2.0273
 -0.9688  -0.9170  -0.9038  -0.8742  -0.8332  -0.8242  -0.7704  -0.7446
 -0.6864  -0.6348  -0.6201  -0.5610  -0.5281  -0.4829  -0.4729  -0.4682
 -0.4567  -0.4208  -0.4061  -0.4004  -0.3990  -0.3638  -0.3610  -0.3579
 -0.3429  -0.3391  -0.3259  -0.3241  -0.3030  -0.3027  -0.2699  -0.2674
 -0.2650
 -- Virtual --
 -0.0976  -0.0706  -0.0690  -0.0447  -0.0255  -0.0128  -0.0024   0.0130
  0.0204   0.0270   0.0278   0.0414   0.0454   0.0594   0.0603   0.0619
  0.0702   0.0725   0.0735   0.0766   0.0801   0.0852   0.0903   0.0978
  0.0990   0.1048   0.1124   0.1174   0.1214   0.1346   0.1393   0.1464
  0.1521   0.1597   0.1618   0.1679   0.1726   0.1765   0.1839   0.1858
  0.1986   0.2047   0.2083   0.2124   0.2218   0.2244   0.2255   0.2384
  0.2500   0.2532   0.2587   0.2662   0.2718   0.2777   0.2812   0.2887
  0.2990   0.3383   0.3747   0.3834   0.3837   0.3911   0.3977   0.4110
  0.4195   0.4233   0.4309   0.4367   0.4428   0.4450   0.4563   0.4635
  0.4670   0.4758   0.4828   0.4841   0.4978   0.5006   0.5014   0.5116
  0.5124   0.5256   0.5472   0.5513   0.5520   0.5662   0.5748   0.5758
  0.5833   0.5879   0.6036   0.6080   0.6234   0.6546   0.6581   0.6721
  0.7106   0.7149   0.7405   0.7405   0.7580   0.7717   0.7745   0.8080
  0.8118   0.8150   0.8217   0.8326   0.8338   0.8450   0.8496   0.8531
  0.8546   0.8635   0.8901   0.8959   0.9087   0.9276   0.9338   0.9410
  0.9461   0.9543   0.9641   1.0045   1.0051   1.0585   1.0800   1.0972
  1.1184   1.1355   1.1563   1.2026   1.2115   1.2405   1.2547   1.2603
  1.2711   1.2744   1.2794   1.3517   1.3638   1.4254   1.4370   1.4619
  1.4689   1.4758   1.5505   1.6014   1.6348   1.7284   1.7304   1.7560
  1.7595   1.8167   1.8206   1.8394   1.8419   1.9113   1.9851   2.0328
  2.0404   2.0620   2.1175   2.1235   2.1763   2.2005   2.2196   2.2437
  2.2439   2.2494   2.2609   2.2905   2.2936   2.3043   2.3376   2.3859
  2.4283   2.4441   2.4679   2.4994   2.5718   2.5821   2.6139   2.7163
  2.7215   2.8258   2.8317   2.8669   2.9713   3.0066   3.0391   3.0556
  3.1092   3.1911   3.1970   3.4258   3.4425   3.6564   3.8290   3.8433
  3.9542   3.9838   3.9933   4.0092   4.0107   4.0472   4.0482   4.0716
  4.1040   4.1355   4.2075   4.2754   4.2792   4.3714   4.4337   4.5156
  4.7933   6.0236   6.1160   6.1505   6.6918   6.8250   7.5346   7.5688
  7.6589   7.6633   7.7145   7.7900   9.7074   9.7864   9.8057  23.1817
 23.7540  23.7631  23.9124  23.9136  23.9894  25.7588  25.8073  25.8772
 26.1008  26.1192  26.1968  26.4383  26.6473  26.8411  27.9210  28.3575
 28.4188  28.4292  28.5250  28.5525  28.5526  28.6165  28.7238  47.9536
 48.0670 127.8947 127.9499 127.9693 151.7052 215.6922 215.7827 215.8049
289.7303 289.7662 289.8564 289.8637 289.9375 290.01221020.75881020.9003
********
 --------------------------------------------------------------

          Ground-State Mulliken Net Atomic Charges

     Atom                 Charge (a.u.)
  ----------------------------------------
      1 C                    -0.178059
      2 C                    -0.603642
      3 C                     0.040410
      4 C                    -0.225065
      5 C                    -0.496580
      6 C                    -0.091974
      7 Cl                    0.595693
      8 Cl                    0.693272
      9 Cl                    0.550632
     10 Br                   -0.148603
     11 Br                   -0.243611
     12 I                     0.107526
  ----------------------------------------
  Sum of atomic charges =     0.000000

 -----------------------------------------------------------------
                    Cartesian Multipole Moments
 -----------------------------------------------------------------
    Charge (ESU x 10^10)
                -0.0000
    Dipole Moment (Debye)
         X       0.3544      Y       0.0000      Z      -0.4642
       Tot       0.5840
    Quadrupole Moments (Debye-Ang)
        XX    -133.1087     XY       0.0000     YY    -137.6936
        XZ      -0.2980     YZ      -0.0000     ZZ    -132.2731
    Octopole Moments (Debye-Ang^2)
       XXX    -577.5379    XXY       0.0000    XYY    -203.0832
       YYY       0.0000    XXZ     -32.3961    XYZ      -0.0000
       YYZ     -34.5614    XZZ    -191.1637    YZZ      -0.0000
       ZZZ    -122.3170
    Hexadecapole Moments (Debye-Ang^3)
      XXXX   -4710.8496   XXXY       0.0000   XXYY    -875.1328
      XYYY       0.0000   YYYY    -169.0510   XXXZ    -190.4974
      XXYZ      -0.0000   XYYZ     -70.0773   YYYZ       0.0000
      XXZZ   -1435.0763   XYZZ      -0.0000   YYZZ    -722.0125
      XZZZ    -219.6555   YZZZ      -0.0000   ZZZZ   -3852.8745
 -----------------------------------------------------------------
 Calculating analytic gradient of the SCF energy
 Gradient of SCF Energy
            1           2           3           4           5           6
    1  -0.0001046  -0.0000790   0.0002439  -0.0000577  -0.0000168   0.0000611
    2  -0.0000000   0.0000000  -0.0000000   0.0000000   0.0000000  -0.0000000
    3  -0.0003792  -0.0001170   0.0003591  -0.0005352   0.0001298   0.0004154
            7           8           9          10          11          12
    1   0.0004024  -0.0000156   0.0000328   0.0000621  -0.0001207  -0.0004080
    2  -0.0000000   0.0000000  -0.0000000  -0.0000000  -0.0000000   0.0000000
    3  -0.0001533  -0.0001041  -0.0001218  -0.0005662   0.0004892   0.0005833
 Max gradient component =       5.833E-04
 RMS gradient           =       2.440E-04
 Gradient time:  CPU 76.38 s  wall 19.19 s
 Geometry Optimization Parameters
   NAtoms,    NIC,     NZ,  NCons,   NDum,   NFix, NCnnct, MaxDiis
       12      78      12       0       0       0       0       0

 Cartesian Hessian Update
 Hessian updated using BFGS update


** GEOMETRY OPTIMIZATION IN DELOCALIZED INTERNAL COORDINATES **
   Searching for a Minimum

   Optimization Cycle:   4

                       Coordinates (Angstroms)
     ATOM                X               Y               Z
      1  C         0.0023553729    0.0000000000   -0.0061281088
      2  C         0.0009077411    0.0000000000    1.3955676580
      3  C         1.2143173990    0.0000000000    2.0963761438
      4  C         2.4286142123    0.0000000000    1.3959018035
      5  C         2.4271739381    0.0000000000   -0.0071790454
      6  C         1.2135312527    0.0000000000   -0.7145871288
      7  Cl       -1.5208072078    0.0000000000   -0.8422245770
      8  Cl       -1.5013082287    0.0000000000    2.2667243133
      9  Cl        1.1946226221    0.0000000000    3.8318434744
     10  Br        4.0601477993    0.0000000000    2.3683445739
     11  Br        4.0865334666    0.0000000000   -0.9340774005
     12  I         1.1834777861    0.0000000000   -2.8395417064
   Point Group: c1    Number of degrees of freedom:    30


   Energy is -13677.130911597

 Hessian updated using BFGS update

 16 Hessian modes will be used to form the next step
  Hessian Eigenvalues:
     0.130431    0.199640    0.202326    0.245360    0.248515    0.271216
     0.308570    0.334401    0.334781    0.399751    0.425902    0.435759
     0.463649    0.464864    0.496442    0.572710

 Minimum search - taking simple RFO step
 Searching for Lamda that Minimizes Along All modes
 Value Taken    Lamda =  -0.00001711
 Step Taken.  Stepsize is  0.006739

                             Maximum     Tolerance    Cnvgd?
         Gradient           0.001789      0.000300      NO
         Displacement       0.004127      0.001200      NO
         Energy change     -0.000022      0.000001      NO


 New Cartesian Coordinates Obtained by Inverse Iteration

 Displacement from previous Coordinates is:  0.015376
 ----------------------------------------------------------------
             Standard Nuclear Orientation (Angstroms)
    I     Atom           X                Y                Z
 ----------------------------------------------------------------
    1      C       0.0021859908     0.0000000000    -0.0061820160
    2      C       0.0012251407     0.0000000000     1.3954592514
    3      C       1.2143750352     0.0000000000     2.0959317443
    4      C       2.4288452104     0.0000000000     1.3960472610
    5      C       2.4274171601     0.0000000000    -0.0077819760
    6      C       1.2135064497     0.0000000000    -0.7157210892
    7      Cl     -1.5231921235     0.0000000000    -0.8388836860
    8      Cl     -1.5004729222     0.0000000000     2.2675972237
    9      Cl      1.1944365540     0.0000000000     3.8315529553
   10      Br      4.0584536930     0.0000000000     2.3724178728
   11      Br      4.0862601611     0.0000000000    -0.9369126725
   12      I       1.1865258042     0.0000000000    -2.8425048688
 ----------------------------------------------------------------
 Nuclear Repulsion Energy =        2631.79906010 hartrees
 There are      105 alpha and      105 beta electrons
 Applying Cartesian multipole field
    Component          Value
    ---------          -----
     (2,0,0)        1.00000E-11
     (0,2,0)        2.00000E-11
     (0,0,2)       -3.00000E-11
 Nucleus-field energy     =    -0.0000000624 hartrees
 Requested basis set is 6-311++G(d,p)
 There are 137 shells and 380 basis functions
 A cutoff of  1.0D-11 yielded   6117 shell pairs
 There are     53188 function pairs (     58522 Cartesian)
 Smallest overlap matrix eigenvalue = 3.12E-07

 Q-Chem warning in module stvman/mkSTV.C, line 318:

 Overlap eigenvalue is smaller than square root of threshold
 Use THRESH >= 12 to get rid of this warning

 Linear dependence detected in AO basis
 Tighter screening thresholds may be required for diffuse basis sets
 Use S2THRESH > 14 and THRESH = 14 in case of SCF convergence issues
 Number of orthogonalized atomic orbitals = 378
 Maximum deviation from orthogonality = 4.671E-10
 Guess MOs from SCF MO coefficient file

 -----------------------------------------------------------------------
  General SCF calculation program by
  Eric Jon Sundstrom, Paul Horn, Yuezhi Mao, Dmitri Zuev, Alec White,
  David Stuck, Shaama M.S., Shane Yost, Joonho Lee, David Small,
  Daniel Levine, Susi Lehtola, Hugh Burton, Evgeny Epifanovsky,
  Bang C. Huynh
 -----------------------------------------------------------------------
 Exchange:     0.2000 Hartree-Fock + 0.0800 Slater + 0.7200 B88
 Correlation:  0.1900 VWN1RPA + 0.8100 LYP
 Using SG-1 standard quadrature grid
 using 4 threads for integral computing
 -------------------------------------------------------
 OpenMP Integral computing Module                
 Release: version 2.0, May 2017, Q-Chem Inc. Pleasanton 
 -------------------------------------------------------
 A restricted SCF calculation will be
 performed using DIIS
 SCF converges when DIIS error is below 1.0e-08
 ---------------------------------------
  Cycle       Energy         DIIS error
 ---------------------------------------
    1  -13677.1309092970      2.67e-05  
    2  -13677.1309179333      9.12e-06  
    3  -13677.1309142773      1.65e-05  
    4  -13677.1309194595      1.68e-06  
    5  -13677.1309195139      3.95e-07  
    6  -13677.1309195153      2.09e-07  
    7  -13677.1309195168      4.35e-08  
    8  -13677.1309195172      2.36e-08  
    9  -13677.1309195155      4.33e-09  Convergence criterion met
 ---------------------------------------
 SCF time:   CPU 152.16s  wall 40.00s 
 SCF   energy in the final basis set =   -13677.1309195155
 Total energy in the final basis set =   -13677.1309195155

 --------------------------------------------------------------

                    Orbital Energies (a.u.)
 --------------------------------------------------------------

 Alpha MOs
 -- Occupied --
********-482.8581-482.8579-176.3217-165.7256-165.7233-165.7231-101.5848
********-101.5846 -62.5109 -62.5108 -56.3317 -56.3316 -56.3275 -56.3274
-56.3271 -56.3270 -35.8181 -31.3117 -31.3053 -31.3048 -22.9621 -22.9606
-22.9603 -22.9558 -22.9558 -10.2900 -10.2897 -10.2883 -10.2842 -10.2825
-10.2737  -9.4995  -9.4994  -9.4994  -8.7198  -8.7197  -7.2645  -7.2644
 -7.2644  -7.2544  -7.2543  -7.2543  -7.2535  -7.2533  -7.2532  -6.5521
 -6.5520  -6.5383  -6.5382  -6.5372  -6.5371  -6.3675  -4.7806  -4.7651
 -4.7641  -2.6628  -2.6627  -2.6593  -2.6591  -2.6583  -2.6583  -2.6472
 -2.6472  -2.6472  -2.6471  -2.0463  -2.0416  -2.0409  -2.0275  -2.0274
 -0.9688  -0.9169  -0.9036  -0.8741  -0.8331  -0.8242  -0.7703  -0.7445
 -0.6863  -0.6347  -0.6201  -0.5609  -0.5281  -0.4828  -0.4728  -0.4681
 -0.4567  -0.4208  -0.4060  -0.4004  -0.3990  -0.3639  -0.3609  -0.3579
 -0.3428  -0.3391  -0.3258  -0.3241  -0.3030  -0.3029  -0.2698  -0.2676
 -0.2651
 -- Virtual --
 -0.0978  -0.0707  -0.0691  -0.0450  -0.0256  -0.0130  -0.0025   0.0130
  0.0204   0.0270   0.0278   0.0414   0.0454   0.0594   0.0602   0.0619
  0.0701   0.0725   0.0735   0.0766   0.0800   0.0852   0.0902   0.0978
  0.0991   0.1047   0.1124   0.1174   0.1214   0.1346   0.1393   0.1464
  0.1522   0.1598   0.1617   0.1680   0.1725   0.1765   0.1838   0.1859
  0.1987   0.2046   0.2084   0.2123   0.2216   0.2243   0.2256   0.2384
  0.2499   0.2532   0.2586   0.2662   0.2717   0.2775   0.2810   0.2887
  0.2989   0.3383   0.3748   0.3836   0.3836   0.3910   0.3978   0.4106
  0.4195   0.4233   0.4308   0.4366   0.4428   0.4450   0.4563   0.4635
  0.4669   0.4761   0.4828   0.4837   0.4979   0.5007   0.5016   0.5117
  0.5125   0.5253   0.5471   0.5514   0.5520   0.5658   0.5748   0.5753
  0.5833   0.5879   0.6034   0.6079   0.6234   0.6544   0.6581   0.6712
  0.7103   0.7148   0.7405   0.7405   0.7580   0.7709   0.7745   0.8080
  0.8117   0.8151   0.8214   0.8326   0.8338   0.8448   0.8496   0.8530
  0.8546   0.8633   0.8901   0.8963   0.9088   0.9276   0.9338   0.9410
  0.9460   0.9541   0.9640   1.0042   1.0049   1.0584   1.0795   1.0970
  1.1182   1.1356   1.1563   1.2027   1.2111   1.2407   1.2546   1.2602
  1.2710   1.2744   1.2794   1.3513   1.3636   1.4256   1.4370   1.4612
  1.4685   1.4751   1.5502   1.6011   1.6347   1.7283   1.7302   1.7557
  1.7592   1.8166   1.8205   1.8393   1.8417   1.9112   1.9849   2.0326
  2.0403   2.0615   2.1167   2.1236   2.1765   2.2000   2.2197   2.2434
  2.2436   2.2492   2.2610   2.2904   2.2936   2.3040   2.3371   2.3855
  2.4282   2.4441   2.4679   2.4993   2.5716   2.5820   2.6137   2.7162
  2.7214   2.8258   2.8316   2.8667   2.9708   3.0065   3.0389   3.0551
  3.1090   3.1908   3.1967   3.4253   3.4422   3.6558   3.8287   3.8430
  3.9541   3.9840   3.9931   4.0091   4.0105   4.0477   4.0481   4.0708
  4.1038   4.1350   4.2074   4.2751   4.2789   4.3711   4.4338   4.5150
  4.7928   6.0234   6.1157   6.1499   6.6919   6.8244   7.5345   7.5688
  7.6586   7.6627   7.7151   7.7896   9.7070   9.7864   9.8059  23.1817
 23.7534  23.7626  23.9121  23.9124  23.9882  25.7590  25.8073  25.8771
 26.1005  26.1198  26.1967  26.4379  26.6473  26.8403  27.9205  28.3573
 28.4185  28.4289  28.5249  28.5524  28.5524  28.6163  28.7235  47.9536
 48.0664 127.8945 127.9496 127.9689 151.7047 215.6917 215.7827 215.8051
289.7302 289.7661 289.8563 289.8632 289.9377 290.01171020.75891020.8996
********
 --------------------------------------------------------------

          Ground-State Mulliken Net Atomic Charges

     Atom                 Charge (a.u.)
  ----------------------------------------
      1 C                    -0.169439
      2 C                    -0.614399
      3 C                     0.033521
      4 C                    -0.218483
      5 C                    -0.495837
      6 C                    -0.091032
      7 Cl                    0.595231
      8 Cl                    0.694130
      9 Cl                    0.550403
     10 Br                   -0.148490
     11 Br                   -0.243384
     12 I                     0.107779
  ----------------------------------------
  Sum of atomic charges =     0.000000

 -----------------------------------------------------------------
                    Cartesian Multipole Moments
 -----------------------------------------------------------------
    Charge (ESU x 10^10)
                -0.0000
    Dipole Moment (Debye)
         X       0.3566      Y      -0.0000      Z      -0.4644
       Tot       0.5855
    Quadrupole Moments (Debye-Ang)
        XX    -133.1281     XY       0.0000     YY    -137.7019
        XZ      -0.3219     YZ       0.0000     ZZ    -132.2369
    Octopole Moments (Debye-Ang^2)
       XXX    -577.8960    XXY       0.0000    XYY    -203.1298
       YYY      -0.0000    XXZ     -32.4035    XYZ       0.0000
       YYZ     -34.5313    XZZ    -190.9526    YZZ      -0.0000
       ZZZ    -122.2560
    Hexadecapole Moments (Debye-Ang^3)
      XXXX   -4712.4950   XXXY       0.0000   XXYY    -875.1653
      XYYY      -0.0000   YYYY    -169.0697   XXXZ    -189.5845
      XXYZ       0.0000   XYYZ     -69.7013   YYYZ       0.0000
      XXZZ   -1435.1153   XYZZ      -0.0000   YYZZ    -722.9007
      XZZZ    -218.6740   YZZZ       0.0000   ZZZZ   -3857.0599
 -----------------------------------------------------------------
 Calculating analytic gradient of the SCF energy
 Gradient of SCF Energy
            1           2           3           4           5           6
    1  -0.0002265   0.0000341   0.0000876  -0.0001228   0.0000492   0.0000929
    2  -0.0000000   0.0000000  -0.0000000   0.0000000   0.0000000  -0.0000000
    3  -0.0000471  -0.0000650   0.0001307  -0.0000945  -0.0000082   0.0001004
            7           8           9          10          11          12
    1   0.0000245   0.0000168   0.0000743  -0.0000164  -0.0000572   0.0000433
    2   0.0000000   0.0000000  -0.0000000  -0.0000000   0.0000000   0.0000000
    3   0.0002339  -0.0000761  -0.0001135  -0.0000381  -0.0000264   0.0000040
 Max gradient component =       2.339E-04
 RMS gradient           =       7.750E-05
 Gradient time:  CPU 76.58 s  wall 19.24 s
 Geometry Optimization Parameters
   NAtoms,    NIC,     NZ,  NCons,   NDum,   NFix, NCnnct, MaxDiis
       12      78      12       0       0       0       0       0

 Cartesian Hessian Update
 Hessian updated using BFGS update


** GEOMETRY OPTIMIZATION IN DELOCALIZED INTERNAL COORDINATES **
   Searching for a Minimum

   Optimization Cycle:   5

                       Coordinates (Angstroms)
     ATOM                X               Y               Z
      1  C         0.0021859908    0.0000000000   -0.0061820160
      2  C         0.0012251407    0.0000000000    1.3954592514
      3  C         1.2143750352    0.0000000000    2.0959317443
      4  C         2.4288452104    0.0000000000    1.3960472610
      5  C         2.4274171601    0.0000000000   -0.0077819760
      6  C         1.2135064497    0.0000000000   -0.7157210892
      7  Cl       -1.5231921235    0.0000000000   -0.8388836860
      8  Cl       -1.5004729222    0.0000000000    2.2675972237
      9  Cl        1.1944365540    0.0000000000    3.8315529553
     10  Br        4.0584536930    0.0000000000    2.3724178728
     11  Br        4.0862601611    0.0000000000   -0.9369126725
     12  I         1.1865258042    0.0000000000   -2.8425048688
   Point Group: c1    Number of degrees of freedom:    30


   Energy is -13677.130919515

 Hessian updated using BFGS update

 17 Hessian modes will be used to form the next step
  Hessian Eigenvalues:
     0.127156    0.198986    0.200673    0.240227    0.247170    0.249075
     0.291208    0.311825    0.334020    0.334737    0.410702    0.424644
     0.438429    0.453727    0.464865    0.511188    0.582658

 Minimum search - taking simple RFO step
 Searching for Lamda that Minimizes Along All modes
 Value Taken    Lamda =  -0.00000117
 Step Taken.  Stepsize is  0.002046

                             Maximum     Tolerance    Cnvgd?
         Gradient           0.000418      0.000300      NO
         Displacement       0.001399      0.001200      NO
         Energy change     -0.000008      0.000001      NO


 New Cartesian Coordinates Obtained by Inverse Iteration

 Displacement from previous Coordinates is:  0.004604
 ----------------------------------------------------------------
             Standard Nuclear Orientation (Angstroms)
    I     Atom           X                Y                Z
 ----------------------------------------------------------------
    1      C       0.0023089678     0.0000000000    -0.0062070278
    2      C       0.0011769383     0.0000000000     1.3956083141
    3      C       1.2143574375     0.0000000000     2.0959652482
    4      C       2.4290418425     0.0000000000     1.3962106001
    5      C       2.4274973684     0.0000000000    -0.0078115824
    6      C       1.2134887415     0.0000000000    -0.7158380407
    7      Cl     -1.5225565136     0.0000000000    -0.8403273358
    8      Cl     -1.5000873122     0.0000000000     2.2686813246
    9      Cl      1.1939048592     0.0000000000     3.8317694980
   10      Br      4.0586030535     0.0000000000     2.3729208184
   11      Br      4.0864094716     0.0000000000    -0.9371272737
   12      I       1.1854212990     0.0000000000    -2.8428245430
 ----------------------------------------------------------------
 Nuclear Repulsion Energy =        2631.55930520 hartrees
 There are      105 alpha and      105 beta electrons
 Applying Cartesian multipole field
    Component          Value
    ---------          -----
     (2,0,0)        1.00000E-11
     (0,2,0)        2.00000E-11
     (0,0,2)       -3.00000E-11
 Nucleus-field energy     =    -0.0000000624 hartrees
 Requested basis set is 6-311++G(d,p)
 There are 137 shells and 380 basis functions
 A cutoff of  1.0D-11 yielded   6117 shell pairs
 There are     53188 function pairs (     58522 Cartesian)
 Smallest overlap matrix eigenvalue = 3.12E-07

 Q-Chem warning in module stvman/mkSTV.C, line 318:

 Overlap eigenvalue is smaller than square root of threshold
 Use THRESH >= 12 to get rid of this warning

 Linear dependence detected in AO basis
 Tighter screening thresholds may be required for diffuse basis sets
 Use S2THRESH > 14 and THRESH = 14 in case of SCF convergence issues
 Number of orthogonalized atomic orbitals = 378
 Maximum deviation from orthogonality = 5.319E-10
 Guess MOs from SCF MO coefficient file

 -----------------------------------------------------------------------
  General SCF calculation program by
  Eric Jon Sundstrom, Paul Horn, Yuezhi Mao, Dmitri Zuev, Alec White,
  David Stuck, Shaama M.S., Shane Yost, Joonho Lee, David Small,
  Daniel Levine, Susi Lehtola, Hugh Burton, Evgeny Epifanovsky,
  Bang C. Huynh
 -----------------------------------------------------------------------
 Exchange:     0.2000 Hartree-Fock + 0.0800 Slater + 0.7200 B88
 Correlation:  0.1900 VWN1RPA + 0.8100 LYP
 Using SG-1 standard quadrature grid
 using 4 threads for integral computing
 -------------------------------------------------------
 OpenMP Integral computing Module                
 Release: version 2.0, May 2017, Q-Chem Inc. Pleasanton 
 -------------------------------------------------------
 A restricted SCF calculation will be
 performed using DIIS
 SCF converges when DIIS error is below 1.0e-08
 ---------------------------------------
  Cycle       Energy         DIIS error
 ---------------------------------------
    1  -13677.1309187008      7.80e-06  
    2  -13677.1309197132      1.95e-06  
    3  -13677.1309195901      3.18e-06  
    4  -13677.1309197777      6.54e-07  
    5  -13677.1309197853      1.69e-07  
    6  -13677.1309197862      7.17e-08  
    7  -13677.1309197860      2.52e-08  
    8  -13677.1309197852      7.99e-09  Convergence criterion met
 ---------------------------------------
 SCF time:   CPU 135.40s  wall 36.00s 
 SCF   energy in the final basis set =   -13677.1309197852
 Total energy in the final basis set =   -13677.1309197852

 --------------------------------------------------------------

                    Orbital Energies (a.u.)
 --------------------------------------------------------------

 Alpha MOs
 -- Occupied --
********-482.8581-482.8579-176.3217-165.7256-165.7233-165.7231-101.5847
********-101.5846 -62.5110 -62.5108 -56.3317 -56.3316 -56.3276 -56.3274
-56.3271 -56.3270 -35.8181 -31.3117 -31.3053 -31.3048 -22.9621 -22.9607
-22.9603 -22.9558 -22.9558 -10.2900 -10.2897 -10.2883 -10.2843 -10.2826
-10.2737  -9.4995  -9.4994  -9.4994  -8.7198  -8.7197  -7.2645  -7.2644
 -7.2644  -7.2544  -7.2543  -7.2543  -7.2535  -7.2533  -7.2532  -6.5522
 -6.5520  -6.5383  -6.5382  -6.5372  -6.5371  -6.3675  -4.7806  -4.7651
 -4.7641  -2.6628  -2.6627  -2.6593  -2.6591  -2.6583  -2.6583  -2.6473
 -2.6472  -2.6471  -2.6471  -2.0463  -2.0416  -2.0409  -2.0275  -2.0274
 -0.9687  -0.9169  -0.9036  -0.8741  -0.8331  -0.8242  -0.7703  -0.7445
 -0.6863  -0.6348  -0.6201  -0.5608  -0.5280  -0.4828  -0.4728  -0.4681
 -0.4566  -0.4208  -0.4060  -0.4003  -0.3990  -0.3639  -0.3609  -0.3579
 -0.3428  -0.3390  -0.3258  -0.3241  -0.3030  -0.3029  -0.2699  -0.2676
 -0.2651
 -- Virtual --
 -0.0979  -0.0707  -0.0691  -0.0450  -0.0256  -0.0131  -0.0025   0.0129
  0.0204   0.0270   0.0278   0.0414   0.0454   0.0594   0.0602   0.0619
  0.0701   0.0725   0.0735   0.0766   0.0800   0.0852   0.0901   0.0978
  0.0991   0.1047   0.1124   0.1174   0.1214   0.1346   0.1393   0.1464
  0.1522   0.1598   0.1617   0.1680   0.1725   0.1765   0.1838   0.1858
  0.1986   0.2046   0.2084   0.2123   0.2216   0.2243   0.2256   0.2384
  0.2500   0.2532   0.2586   0.2662   0.2717   0.2775   0.2810   0.2887
  0.2989   0.3383   0.3748   0.3837   0.3837   0.3909   0.3978   0.4106
  0.4195   0.4233   0.4309   0.4366   0.4428   0.4450   0.4562   0.4635
  0.4669   0.4761   0.4828   0.4838   0.4979   0.5007   0.5015   0.5116
  0.5125   0.5252   0.5471   0.5514   0.5520   0.5657   0.5748   0.5753
  0.5831   0.5879   0.6034   0.6079   0.6233   0.6543   0.6580   0.6711
  0.7103   0.7146   0.7405   0.7406   0.7580   0.7710   0.7745   0.8080
  0.8117   0.8151   0.8213   0.8326   0.8338   0.8448   0.8496   0.8531
  0.8546   0.8633   0.8902   0.8961   0.9088   0.9276   0.9337   0.9409
  0.9460   0.9541   0.9640   1.0041   1.0048   1.0583   1.0795   1.0970
  1.1182   1.1356   1.1563   1.2028   1.2110   1.2405   1.2545   1.2602
  1.2710   1.2742   1.2794   1.3511   1.3636   1.4257   1.4370   1.4611
  1.4685   1.4750   1.5501   1.6011   1.6345   1.7282   1.7301   1.7556
  1.7592   1.8164   1.8205   1.8393   1.8415   1.9111   1.9849   2.0325
  2.0403   2.0614   2.1166   2.1236   2.1764   2.1999   2.2197   2.2432
  2.2436   2.2490   2.2608   2.2904   2.2935   2.3039   2.3369   2.3855
  2.4281   2.4441   2.4678   2.4992   2.5716   2.5819   2.6136   2.7162
  2.7213   2.8257   2.8316   2.8666   2.9707   3.0064   3.0388   3.0549
  3.1088   3.1907   3.1965   3.4252   3.4421   3.6556   3.8286   3.8428
  3.9541   3.9840   3.9930   4.0091   4.0104   4.0476   4.0481   4.0707
  4.1038   4.1350   4.2073   4.2751   4.2789   4.3710   4.4338   4.5148
  4.7926   6.0234   6.1156   6.1498   6.6918   6.8243   7.5345   7.5688
  7.6585   7.6627   7.7151   7.7895   9.7070   9.7862   9.8058  23.1816
 23.7534  23.7623  23.9119  23.9121  23.9878  25.7589  25.8073  25.8770
 26.1008  26.1193  26.1966  26.4378  26.6470  26.8400  27.9204  28.3573
 28.4184  28.4289  28.5249  28.5524  28.5524  28.6162  28.7235  47.9536
 48.0663 127.8945 127.9495 127.9689 151.7046 215.6917 215.7825 215.8050
289.7302 289.7661 289.8563 289.8631 289.9377 290.01161020.75881020.8995
********
 --------------------------------------------------------------

          Ground-State Mulliken Net Atomic Charges

     Atom                 Charge (a.u.)
  ----------------------------------------
      1 C                    -0.170181
      2 C                    -0.612529
      3 C                     0.031459
      4 C                    -0.218610
      5 C                    -0.496250
      6 C                    -0.089788
      7 Cl                    0.595281
      8 Cl                    0.693945
      9 Cl                    0.550555
     10 Br                   -0.148387
     11 Br                   -0.243314
     12 I                     0.107819
  ----------------------------------------
  Sum of atomic charges =     0.000000

 -----------------------------------------------------------------
                    Cartesian Multipole Moments
 -----------------------------------------------------------------
    Charge (ESU x 10^10)
                -0.0000
    Dipole Moment (Debye)
         X       0.3562      Y       0.0000      Z      -0.4646
       Tot       0.5854
    Quadrupole Moments (Debye-Ang)
        XX    -133.1365     XY       0.0000     YY    -137.7047
        XZ      -0.3158     YZ      -0.0000     ZZ    -132.2293
    Octopole Moments (Debye-Ang^2)
       XXX    -577.8305    XXY       0.0000    XYY    -203.1156
       YYY       0.0000    XXZ     -32.3772    XYZ       0.0000
       YYZ     -34.5285    XZZ    -190.9737    YZZ      -0.0000
       ZZZ    -122.2471
    Hexadecapole Moments (Debye-Ang^3)
      XXXX   -4712.1459   XXXY       0.0000   XXYY    -875.1021
      XYYY       0.0000   YYYY    -169.0759   XXXZ    -189.7632
      XXYZ       0.0000   XYYZ     -69.7970   YYYZ      -0.0000
      XXZZ   -1435.2340   XYZZ       0.0000   YYZZ    -723.1309
      XZZZ    -218.9012   YZZZ      -0.0000   ZZZZ   -3858.2463
 -----------------------------------------------------------------
 Calculating analytic gradient of the SCF energy
 Gradient of SCF Energy
            1           2           3           4           5           6
    1  -0.0000909   0.0000446   0.0000077  -0.0000379   0.0000323  -0.0000085
    2   0.0000000   0.0000000  -0.0000000   0.0000000   0.0000000  -0.0000000
    3  -0.0000664   0.0000485   0.0000850  -0.0000032  -0.0000516   0.0000168
            7           8           9          10          11          12
    1   0.0000505   0.0000449  -0.0000024   0.0000448   0.0000074  -0.0000926
    2   0.0000000   0.0000000  -0.0000000  -0.0000000  -0.0000000  -0.0000000
    3  -0.0000183   0.0001070  -0.0000436   0.0000264  -0.0000580  -0.0000427
 Max gradient component =       1.070E-04
 RMS gradient           =       4.236E-05
 Gradient time:  CPU 76.14 s  wall 19.13 s
 Geometry Optimization Parameters
   NAtoms,    NIC,     NZ,  NCons,   NDum,   NFix, NCnnct, MaxDiis
       12      78      12       0       0       0       0       0

 Cartesian Hessian Update
 Hessian updated using BFGS update


** GEOMETRY OPTIMIZATION IN DELOCALIZED INTERNAL COORDINATES **
   Searching for a Minimum

   Optimization Cycle:   6

                       Coordinates (Angstroms)
     ATOM                X               Y               Z
      1  C         0.0023089678    0.0000000000   -0.0062070278
      2  C         0.0011769383    0.0000000000    1.3956083141
      3  C         1.2143574375    0.0000000000    2.0959652482
      4  C         2.4290418425    0.0000000000    1.3962106001
      5  C         2.4274973684    0.0000000000   -0.0078115824
      6  C         1.2134887415    0.0000000000   -0.7158380407
      7  Cl       -1.5225565136    0.0000000000   -0.8403273358
      8  Cl       -1.5000873122    0.0000000000    2.2686813246
      9  Cl        1.1939048592    0.0000000000    3.8317694980
     10  Br        4.0586030535    0.0000000000    2.3729208184
     11  Br        4.0864094716    0.0000000000   -0.9371272737
     12  I         1.1854212990    0.0000000000   -2.8428245430
   Point Group: c1    Number of degrees of freedom:    30


   Energy is -13677.130919785

 Hessian updated using BFGS update

 18 Hessian modes will be used to form the next step
  Hessian Eigenvalues:
     0.131408    0.199858    0.203247    0.224998    0.248558    0.249389
     0.265356    0.295133    0.331590    0.334605    0.371836    0.417768
     0.427193    0.437942    0.464809    0.490095    0.558333    0.584161

 Minimum search - taking simple RFO step
 Searching for Lamda that Minimizes Along All modes
 Value Taken    Lamda =   0.00000000
 Step Taken.  Stepsize is  0.000884

                             Maximum     Tolerance    Cnvgd?
         Gradient           0.000273      0.000300     YES
         Displacement       0.000541      0.001200     YES
         Energy change     -0.000000      0.000001     YES


                       Distance Matrix (Angstroms)
             C (  1)   C (  2)   C (  3)   C (  4)   C (  5)   C (  6)
   C (  2)  1.401816
   C (  3)  2.426559  1.400824
   C (  4)  2.802821  2.427865  1.401826
   C (  5)  2.425189  2.802966  2.428494  1.404023
   C (  6)  1.403757  2.434729  2.811803  2.436867  1.405389
   Cl(  7)  1.738094  2.705766  4.014039  4.540620  4.036831  2.738876
   Cl(  8)  2.726227  1.736678  2.719934  4.024831  4.539641  4.033714
   Cl(  9)  4.018702  2.712468  1.735925  2.730844  4.032882  4.547650
   Br( 10)  4.702528  4.173469  2.857698  1.899851  2.885895  4.199417
   Br( 11)  4.188853  4.704336  4.177120  2.862051  1.901478  2.881431
   I ( 12)  3.073460  4.400767  4.938875  4.417693  3.095166  2.127172
             Cl(  7)   Cl(  8)   Cl(  9)   Br( 10)   Br( 11)
   Cl(  8)  3.109090
   Cl(  9)  5.404410  3.114617
   Br( 10)  6.440055  5.559668  3.214768
   Br( 11)  5.609801  6.440975  5.577541  3.310165
   I ( 12)  3.367958  5.774032  6.674599  5.954761  3.470939

 Final energy is   -13677.130919785186     


 ******************************
 **  OPTIMIZATION CONVERGED  **
 ******************************

                       Coordinates (Angstroms)
     ATOM                X               Y               Z
      1  C         0.0023089678    0.0000000000   -0.0062070278
      2  C         0.0011769383    0.0000000000    1.3956083141
      3  C         1.2143574375    0.0000000000    2.0959652482
      4  C         2.4290418425    0.0000000000    1.3962106001
      5  C         2.4274973684    0.0000000000   -0.0078115824
      6  C         1.2134887415    0.0000000000   -0.7158380407
      7  Cl       -1.5225565136    0.0000000000   -0.8403273358
      8  Cl       -1.5000873122    0.0000000000    2.2686813246
      9  Cl        1.1939048592    0.0000000000    3.8317694980
     10  Br        4.0586030535    0.0000000000    2.3729208184
     11  Br        4.0864094716    0.0000000000   -0.9371272737
     12  I         1.1854212990    0.0000000000   -2.8428245430

Z-matrix Print:
$molecule
0 1
I 
C  1 2.127172
C  2 1.403757 1 119.610041
C  3 1.401816 2 120.412334 1 -180.000000 0
C  4 1.400824 3 119.951140 2 -0.000000 0
C  5 1.401826 4 120.057233 3 -0.000000 0
C  6 1.404023 5 119.882330 4 -0.000000 0
Cl 5 1.735925 4 119.322337 3 -180.000000 0
Cl 4 1.736678 3 120.226776 2 -180.000000 0
Cl 3 1.738094 2 120.954729 1 -0.000000 0
Br 6 1.899851 5 119.117431 4 -180.000000 0
Br 7 1.901478 6 119.194341 5 -180.000000 0
$end


 --------------------------------------------------------------

                    Orbital Energies (a.u.)
 --------------------------------------------------------------

 Alpha MOs
 -- Occupied --
********-482.8581-482.8579-176.3217-165.7256-165.7233-165.7231-101.5847
********-101.5846 -62.5110 -62.5108 -56.3317 -56.3316 -56.3276 -56.3274
-56.3271 -56.3270 -35.8181 -31.3117 -31.3053 -31.3048 -22.9621 -22.9607
-22.9603 -22.9558 -22.9558 -10.2900 -10.2897 -10.2883 -10.2843 -10.2826
-10.2737  -9.4995  -9.4994  -9.4994  -8.7198  -8.7197  -7.2645  -7.2644
 -7.2644  -7.2544  -7.2543  -7.2543  -7.2535  -7.2533  -7.2532  -6.5522
 -6.5520  -6.5383  -6.5382  -6.5372  -6.5371  -6.3675  -4.7806  -4.7651
 -4.7641  -2.6628  -2.6627  -2.6593  -2.6591  -2.6583  -2.6583  -2.6473
 -2.6472  -2.6471  -2.6471  -2.0463  -2.0416  -2.0409  -2.0275  -2.0274
 -0.9687  -0.9169  -0.9036  -0.8741  -0.8331  -0.8242  -0.7703  -0.7445
 -0.6863  -0.6348  -0.6201  -0.5608  -0.5280  -0.4828  -0.4728  -0.4681
 -0.4566  -0.4208  -0.4060  -0.4003  -0.3990  -0.3639  -0.3609  -0.3579
 -0.3428  -0.3390  -0.3258  -0.3241  -0.3030  -0.3029  -0.2699  -0.2676
 -0.2651
 -- Virtual --
 -0.0979  -0.0707  -0.0691  -0.0450  -0.0256  -0.0131  -0.0025   0.0129
  0.0204   0.0270   0.0278   0.0414   0.0454   0.0594   0.0602   0.0619
  0.0701   0.0725   0.0735   0.0766   0.0800   0.0852   0.0901   0.0978
  0.0991   0.1047   0.1124   0.1174   0.1214   0.1346   0.1393   0.1464
  0.1522   0.1598   0.1617   0.1680   0.1725   0.1765   0.1838   0.1858
  0.1986   0.2046   0.2084   0.2123   0.2216   0.2243   0.2256   0.2384
  0.2500   0.2532   0.2586   0.2662   0.2717   0.2775   0.2810   0.2887
  0.2989   0.3383   0.3748   0.3837   0.3837   0.3909   0.3978   0.4106
  0.4195   0.4233   0.4309   0.4366   0.4428   0.4450   0.4562   0.4635
  0.4669   0.4761   0.4828   0.4838   0.4979   0.5007   0.5015   0.5116
  0.5125   0.5252   0.5471   0.5514   0.5520   0.5657   0.5748   0.5753
  0.5831   0.5879   0.6034   0.6079   0.6233   0.6543   0.6580   0.6711
  0.7103   0.7146   0.7405   0.7406   0.7580   0.7710   0.7745   0.8080
  0.8117   0.8151   0.8213   0.8326   0.8338   0.8448   0.8496   0.8531
  0.8546   0.8633   0.8902   0.8961   0.9088   0.9276   0.9337   0.9409
  0.9460   0.9541   0.9640   1.0041   1.0048   1.0583   1.0795   1.0970
  1.1182   1.1356   1.1563   1.2028   1.2110   1.2405   1.2545   1.2602
  1.2710   1.2742   1.2794   1.3511   1.3636   1.4257   1.4370   1.4611
  1.4685   1.4750   1.5501   1.6011   1.6345   1.7282   1.7301   1.7556
  1.7592   1.8164   1.8205   1.8393   1.8415   1.9111   1.9849   2.0325
  2.0403   2.0614   2.1166   2.1236   2.1764   2.1999   2.2197   2.2432
  2.2436   2.2490   2.2608   2.2904   2.2935   2.3039   2.3369   2.3855
  2.4281   2.4441   2.4678   2.4992   2.5716   2.5819   2.6136   2.7162
  2.7213   2.8257   2.8316   2.8666   2.9707   3.0064   3.0388   3.0549
  3.1088   3.1907   3.1965   3.4252   3.4421   3.6556   3.8286   3.8428
  3.9541   3.9840   3.9930   4.0091   4.0104   4.0476   4.0481   4.0707
  4.1038   4.1350   4.2073   4.2751   4.2789   4.3710   4.4338   4.5148
  4.7926   6.0234   6.1156   6.1498   6.6918   6.8243   7.5345   7.5688
  7.6585   7.6627   7.7151   7.7895   9.7070   9.7862   9.8058  23.1816
 23.7534  23.7623  23.9119  23.9121  23.9878  25.7589  25.8073  25.8770
 26.1008  26.1193  26.1966  26.4378  26.6470  26.8400  27.9204  28.3573
 28.4184  28.4289  28.5249  28.5524  28.5524  28.6162  28.7235  47.9536
 48.0663 127.8945 127.9495 127.9689 151.7046 215.6917 215.7825 215.8050
289.7302 289.7661 289.8563 289.8631 289.9377 290.01161020.75881020.8995
********
 --------------------------------------------------------------

          Ground-State Mulliken Net Atomic Charges

     Atom                 Charge (a.u.)
  ----------------------------------------
      1 C                    -0.170181
      2 C                    -0.612529
      3 C                     0.031459
      4 C                    -0.218610
      5 C                    -0.496250
      6 C                    -0.089788
      7 Cl                    0.595281
      8 Cl                    0.693945
      9 Cl                    0.550555
     10 Br                   -0.148387
     11 Br                   -0.243314
     12 I                     0.107819
  ----------------------------------------
  Sum of atomic charges =     0.000000

 -----------------------------------------------------------------
                    Cartesian Multipole Moments
 -----------------------------------------------------------------
    Charge (ESU x 10^10)
                -0.0000
    Dipole Moment (Debye)
         X       0.3562      Y       0.0000      Z      -0.4646
       Tot       0.5854
    Quadrupole Moments (Debye-Ang)
        XX    -133.1365     XY       0.0000     YY    -137.7047
        XZ      -0.3158     YZ      -0.0000     ZZ    -132.2293
    Octopole Moments (Debye-Ang^2)
       XXX    -577.8305    XXY       0.0000    XYY    -203.1156
       YYY       0.0000    XXZ     -32.3772    XYZ       0.0000
       YYZ     -34.5285    XZZ    -190.9737    YZZ      -0.0000
       ZZZ    -122.2471
    Hexadecapole Moments (Debye-Ang^3)
      XXXX   -4712.1459   XXXY       0.0000   XXYY    -875.1021
      XYYY       0.0000   YYYY    -169.0759   XXXZ    -189.7632
      XXYZ       0.0000   XYYZ     -69.7970   YYYZ      -0.0000
      XXZZ   -1435.2340   XYZZ       0.0000   YYZZ    -723.1309
      XZZZ    -218.9012   YZZZ      -0.0000   ZZZZ   -3858.2463
 -----------------------------------------------------------------
Archival summary:
1\1\garfield\OPT\ProcedureUnspecified\BasisUnspecified\1r2l36\taweetha\SunDec103:58:322019SunDec103:58:322019\0\\#,OPT,ProcedureUnspecified,BasisUnspecified,\\0,1\I\C,1,2.12717\C,2,1.40376,1,119.61\C,3,1.40182,2,120.412,1,-180,0\C,4,1.40082,3,119.951,2,-0,0\C,5,1.40183,4,120.057,3,-0,0\C,6,1.40402,5,119.882,4,-0,0\Cl,5,1.73592,4,119.322,3,-180,0\Cl,4,1.73668,3,120.227,2,-180,0\Cl,3,1.73809,2,120.955,1,-0,0\Br,6,1.89985,5,119.117,4,-180,0\Br,7,1.90148,6,119.194,5,-180,0\\\@

 Total job time:  403.23s(wall), 1544.46s(cpu) 
 Sun Dec  1 03:58:32 2019

        *************************************************************
        *                                                           *
        *  Thank you very much for using Q-Chem.  Have a nice day.  *
        *                                                           *
        *************************************************************


 
User input: 2 of 2 
 
                  Welcome to Q-Chem
     A Quantum Leap Into The Future Of Chemistry


 Q-Chem 5.2 (devel), Q-Chem, Inc., Pleasanton, CA (2019)

 Yihan Shao,  Zhengting Gan,  E. Epifanovsky,  A. T. B. Gilbert,  M. Wormit,  
 J. Kussmann,  A. W. Lange,  A. Behn,  Jia Deng,  Xintian Feng,  D. Ghosh,  
 M. Goldey,  P. R. Horn,  L. D. Jacobson,  I. Kaliman,  T. Kus,  A. Landau,  
 Jie Liu,  E. I. Proynov,  R. M. Richard,  R. P. Steele,  E. J. Sundstrom,  
 H. L. Woodcock III,  P. M. Zimmerman,  D. Zuev,  B. Albrecht,  E. Alguire,  
 S. A. Baeppler,  D. Barton,  Z. Benda,  Y. A. Bernard,  E. J. Berquist,  
 K. B. Bravaya,  H. Burton,  D. Casanova,  Chun-Min Chang,  Yunqing Chen,  
 A. Chien,  K. D. Closser,  M. P. Coons,  S. Coriani,  S. Dasgupta,  
 A. L. Dempwolff,  M. Diedenhofen,  Hainam Do,  R. G. Edgar,  Po-Tung Fang,  
 S. Faraji,  S. Fatehi,  Qingguo Feng,  K. D. Fenk,  J. Fosso-Tande,  
 J. Gayvert,  Qinghui Ge,  A. Ghysels,  G. Gidofalvi,  J. Gomes,  
 J. Gonthier,  A. Gunina,  D. Hait,  M. W. D. Hanson-Heine,  
 P. H. P. Harbach,  A. W. Hauser,  M. F. Herbst,  J. E. Herr,  
 E. G. Hohenstein,  Z. C. Holden,  Kerwin Hui,  B. C. Huynh,  T.-C. Jagau,  
 Hyunjun Ji,  B. Kaduk,  K. Khistyaev,  Jaehoon Kim,  P. Klunzinger,  K. Koh,  
 D. Kosenkov,  L. Koulias,  T. Kowalczyk,  C. M. Krauter,  A. Kunitsa,  
 Ka Un Lao,  A. Laurent,  K. V. Lawler,  Joonho Lee,  D. Lefrancois,  
 S. Lehtola,  D. S. Levine,  Yi-Pei Li,  You-Sheng Lin,  Fenglai Liu,  
 E. Livshits,  A. Luenser,  P. Manohar,  E. Mansoor,  S. F. Manzer,  
 Shan-Ping Mao,  Yuezhi Mao,  N. Mardirossian,  A. V. Marenich,  
 T. Markovich,  L. A. Martinez-Martinez,  S. A. Maurer,  N. J. Mayhall,  
 S. C. McKenzie,  J.-M. Mewes,  P. Morgante,  A. F. Morrison,  
 J. W. Mullinax,  K. Nanda,  T. S. Nguyen-Beck,  R. Olivares-Amaya,  
 J. A. Parkhill,  Zheng Pei,  T. M. Perrine,  F. Plasser,  P. Pokhilko,  
 S. Prager,  A. Prociuk,  E. Ramos,  D. R. Rehn,  F. Rob,  M. Scheurer,  
 M. Schneider,  N. Sergueev,  S. M. Sharada,  S. Sharma,  D. W. Small,  
 T. Stauch,  T. Stein,  Yu-Chuan Su,  A. J. W. Thom,  A. Tkatchenko,  
 T. Tsuchimochi,  N. M. Tubman,  L. Vogt,  M. L. Vidal,  O. Vydrov,  
 M. A. Watson,  J. Wenzel,  M. de Wergifosse,  T. A. Wesolowski,  A. White,  
 J. Witte,  A. Yamada,  Jun Yang,  K. Yao,  S. Yeganeh,  S. R. Yost,  
 Zhi-Qiang You,  A. Zech,  Igor Ying Zhang,  Xing Zhang,  Yan Zhao,  
 Ying Zhu,  B. R. Brooks,  G. K. L. Chan,  C. J. Cramer,  M. S. Gordon,  
 W. J. Hehre,  A. Klamt,  M. W. Schmidt,  C. D. Sherrill,  D. G. Truhlar,  
 A. Aspuru-Guzik,  R. Baer,  A. T. Bell,  N. A. Besley,  Jeng-Da Chai,  
 A. E. DePrince, III,  R. A. DiStasio Jr.,  A. Dreuw,  B. D. Dunietz,  
 T. R. Furlani,  Chao-Ping Hsu,  Yousung Jung,  Jing Kong,  D. S. Lambrecht,  
 WanZhen Liang,  C. Ochsenfeld,  V. A. Rassolov,  L. V. Slipchenko,  
 J. E. Subotnik,  T. Van Voorhis,  J. M. Herbert,  A. I. Krylov,  
 P. M. W. Gill,  M. Head-Gordon

 Contributors to earlier versions of Q-Chem not listed above: 
 R. D. Adamson,  B. Austin,  J. Baker,  G. J. O. Beran,  K. Brandhorst,  
 S. T. Brown,  E. F. C. Byrd,  A. K. Chakraborty,  C.-L. Cheng,  
 Siu Hung Chien,  D. M. Chipman,  D. L. Crittenden,  H. Dachsel,  
 R. J. Doerksen,  A. D. Dutoi,  L. Fusti-Molnar,  W. A. Goddard III,  
 A. Golubeva-Zadorozhnaya,  S. R. Gwaltney,  G. Hawkins,  A. Heyden,  
 S. Hirata,  G. Kedziora,  F. J. Keil,  C. Kelley,  Jihan Kim,  R. A. King,  
 R. Z. Khaliullin,  P. P. Korambath,  W. Kurlancheek,  A. M. Lee,  M. S. Lee,  
 S. V. Levchenko,  Ching Yeh Lin,  D. Liotard,  R. C. Lochan,  I. Lotan,  
 P. E. Maslen,  N. Nair,  D. P. O'Neill,  D. Neuhauser,  E. Neuscamman,  
 C. M. Oana,  R. Olson,  B. Peters,  R. Peverati,  P. A. Pieniazek,  
 Y. M. Rhee,  J. Ritchie,  M. A. Rohrdanz,  E. Rosta,  N. J. Russ,  
 H. F. Schaefer III,  N. E. Schultz,  N. Shenvi,  A. C. Simmonett,  A. Sodt,  
 D. Stuck,  K. S. Thanthiriwatte,  V. Vanovschi,  Tao Wang,  A. Warshel,  
 C. F. Williams,  Q. Wu,  X. Xu,  W. Zhang

 Please cite Q-Chem as follows:
 Y. Shao et al., Mol. Phys. 113, 184-215 (2015)
 DOI: 10.1080/00268976.2014.952696

 Q-Chem 5.2.1 for Intel X86 EM64T Linux

 Parts of Q-Chem use Armadillo 8.300.2 (Tropical Shenanigans).
 http://arma.sourceforge.net/

 Q-Chem begins on Sun Dec  1 03:58:32 2019  

Host: 
0

     Scratch files written to /scratch/taweetham/qchem3156//
NAlpha2: 210
NElect   210
Mult     1
The previous job contains 0 fragments, simply inherited here

Checking the input file for inconsistencies... 	...done.

--------------------------------------------------------------
User input:
--------------------------------------------------------------

$MOLECULE
READ
$END

$REM
   JOB_TYPE 	FREQUENCY
   BASIS 	6-311++G**
   METHOD	B3LYP	
$END


--------------------------------------------------------------
 ----------------------------------------------------------------
             Standard Nuclear Orientation (Angstroms)
    I     Atom           X                Y                Z
 ----------------------------------------------------------------
    1      C       0.5148507389    -1.6370416543    -0.0000000000
    2      C      -0.8387016359    -2.0017106862     0.0000000000
    3      C      -1.8297440186    -1.0116895983     0.0000000000
    4      C      -1.4689759345     0.3429177842     0.0000000000
    5      C      -0.1125980562     0.7055742687    -0.0000000000
    6      C       0.8860661874    -0.2832574361    -0.0000000000
    7      Cl      1.7159180051    -2.8933890771    -0.0000000000
    8      Cl     -1.2925296864    -3.6780432702     0.0000000000
    9      Cl     -3.5008453914    -1.4816416209     0.0000000000
   10      Br     -2.8349077139     1.6633960933     0.0000000000
   11      Br      0.3546604313     2.5487472193    -0.0000000000
   12      I       2.9475479517     0.2412921783    -0.0000000000
 ----------------------------------------------------------------
 Molecular Point Group                 Cs    NOp =  2
 Largest Abelian Subgroup              Cs    NOp =  2
 Nuclear Repulsion Energy =        2631.55930520 hartrees
 There are      105 alpha and      105 beta electrons
 Requested basis set is 6-311++G(d,p)
 There are 137 shells and 380 basis functions

 Total QAlloc Memory Limit   2000 MB
 Mega-Array Size       188 MB
 MEM_STATIC part       192 MB

                       Distance Matrix (Angstroms)
             C (  1)   C (  2)   C (  3)   C (  4)   C (  5)   C (  6)
   C (  2)  1.401816
   C (  3)  2.426559  1.400824
   C (  4)  2.802821  2.427865  1.401826
   C (  5)  2.425189  2.802966  2.428494  1.404023
   C (  6)  1.403757  2.434729  2.811803  2.436867  1.405389
   Cl(  7)  1.738094  2.705766  4.014039  4.540620  4.036831  2.738876
   Cl(  8)  2.726227  1.736678  2.719934  4.024831  4.539641  4.033714
   Cl(  9)  4.018702  2.712468  1.735925  2.730844  4.032882  4.547650
   Br( 10)  4.702528  4.173469  2.857698  1.899851  2.885895  4.199417
   Br( 11)  4.188853  4.704336  4.177120  2.862051  1.901478  2.881431
   I ( 12)  3.073460  4.400767  4.938875  4.417693  3.095166  2.127172
             Cl(  7)   Cl(  8)   Cl(  9)   Br( 10)   Br( 11)
   Cl(  8)  3.109090
   Cl(  9)  5.404410  3.114617
   Br( 10)  6.440055  5.559668  3.214768
   Br( 11)  5.609801  6.440975  5.577541  3.310165
   I ( 12)  3.367958  5.774032  6.674599  5.954761  3.470939

 A cutoff of  1.0D-11 yielded   6117 shell pairs
 There are     53188 function pairs (     58522 Cartesian)
 Smallest overlap matrix eigenvalue = 3.12E-07

 Q-Chem warning in module stvman/mkSTV.C, line 318:

 Overlap eigenvalue is smaller than square root of threshold
 Use THRESH >= 12 to get rid of this warning

 Linear dependence detected in AO basis
 Tighter screening thresholds may be required for diffuse basis sets
 Use S2THRESH > 14 and THRESH = 14 in case of SCF convergence issues
 Number of orthogonalized atomic orbitals = 378
 Maximum deviation from orthogonality = 2.420E-10
 Guess from superposition of atomic densities
 Warning:  Energy on first SCF cycle will be non-variational
 SAD guess density has 210.000000 electrons

 -----------------------------------------------------------------------
  General SCF calculation program by
  Eric Jon Sundstrom, Paul Horn, Yuezhi Mao, Dmitri Zuev, Alec White,
  David Stuck, Shaama M.S., Shane Yost, Joonho Lee, David Small,
  Daniel Levine, Susi Lehtola, Hugh Burton, Evgeny Epifanovsky,
  Bang C. Huynh
 -----------------------------------------------------------------------
 Exchange:     0.2000 Hartree-Fock + 0.0800 Slater + 0.7200 B88
 Correlation:  0.1900 VWN1RPA + 0.8100 LYP
 Using SG-1 standard quadrature grid
 using 4 threads for integral computing
 -------------------------------------------------------
 OpenMP Integral computing Module                
 Release: version 2.0, May 2017, Q-Chem Inc. Pleasanton 
 -------------------------------------------------------
 A restricted SCF calculation will be
 performed using DIIS
 SCF converges when DIIS error is below 1.0e-08
 ---------------------------------------
  Cycle       Energy         DIIS error
 ---------------------------------------
    1  -13679.5713204842      2.94e-02  
    2  -13677.0957323391      1.81e-03  
    3  -13677.0651661764      2.17e-03  
    4  -13677.1172780123      8.22e-04  
    5  -13677.1304655816      1.54e-04  
    6  -13677.1307018225      8.89e-05  
    7  -13677.1308427067      2.31e-05  
    8  -13677.1308511843      4.80e-06  
    9  -13677.1308515016      1.82e-06  
   10  -13677.1308515471      7.32e-07  
   11  -13677.1308515545      2.68e-07  
   12  -13677.1308515567      8.31e-08  
   13  -13677.1308515570      2.49e-08  
   14  -13677.1308515574      3.88e-09  Convergence criterion met
 ---------------------------------------
 SCF time:   CPU 241.47s  wall 63.00s 
 SCF   energy in the final basis set =   -13677.1308515574
 Total energy in the final basis set =   -13677.1308515574

 --------------------------------------------------------------
             Orbital Energies (a.u.) and Symmetries
 --------------------------------------------------------------

 Alpha MOs, Restricted
 -- Occupied --                  
******* -482.86 -482.86 -176.32 -165.73 -165.72 -165.72 -101.58
  1 A'    2 A'    3 A'    4 A'    5 A'    1 A"    6 A'    7 A'                 
-101.58 -101.58  -62.51  -62.51  -56.33  -56.33  -56.33  -56.33
  8 A'    9 A'   10 A'   11 A'   12 A'   13 A'    2 A"    3 A"                 
-56.327 -56.327 -35.818 -31.312 -31.305 -31.305 -22.962 -22.961
 14 A'   15 A'   16 A'   17 A'    4 A"   18 A'   19 A'    5 A"                 
-22.960 -22.956 -22.956 -10.290 -10.290 -10.288 -10.284 -10.283
 20 A'   21 A'    6 A"   22 A'   23 A'   24 A'   25 A'   26 A'                 
-10.274  -9.500  -9.499  -9.499  -8.720  -8.720  -7.265  -7.265
 27 A'   28 A'   29 A'   30 A'   31 A'   32 A'   33 A'   34 A'                 
 -7.264  -7.254  -7.254  -7.254  -7.253  -7.253  -7.253  -6.552
 35 A'    7 A"    8 A"    9 A"   36 A'   37 A'   38 A'   39 A'                 
 -6.552  -6.538  -6.538  -6.537  -6.537  -6.367  -4.781  -4.765
 40 A'   10 A"   11 A"   41 A'   42 A'   43 A'   44 A'   12 A"                 
 -4.764  -2.663  -2.663  -2.659  -2.659  -2.658  -2.658  -2.647
 45 A'   46 A'   47 A'   13 A"   14 A"   48 A'   49 A'   50 A'                 
 -2.647  -2.647  -2.647  -2.046  -2.042  -2.041  -2.027  -2.027
 15 A"   16 A"   51 A'   52 A'   17 A"   53 A'   54 A'   18 A"                 
 -0.969  -0.917  -0.904  -0.874  -0.833  -0.824  -0.770  -0.745
 55 A'   56 A'   57 A'   58 A'   59 A'   60 A'   61 A'   62 A'                 
 -0.686  -0.635  -0.620  -0.561  -0.528  -0.483  -0.473  -0.468
 63 A'   64 A'   65 A'   66 A'   67 A'   68 A'   19 A"   69 A'                 
 -0.457  -0.421  -0.406  -0.400  -0.399  -0.364  -0.361  -0.358
 70 A'   71 A'   20 A"   21 A"   72 A'   73 A'   22 A"   74 A'                 
 -0.343  -0.339  -0.326  -0.324  -0.303  -0.303  -0.270  -0.268
 75 A'   23 A"   76 A'   24 A"   25 A"   77 A'   26 A"   78 A'                 
 -0.265
 27 A"                                                                         
 -- Virtual --                   
 -0.098  -0.071  -0.069  -0.045  -0.026  -0.013  -0.003   0.013
 79 A'   28 A"   29 A"   80 A'   81 A'   82 A'   83 A'   84 A'                 
  0.020   0.027   0.028   0.041   0.045   0.059   0.060   0.062
 85 A'   86 A'   87 A'   30 A"   88 A'   31 A"   32 A"   89 A'                 
  0.070   0.073   0.074   0.077   0.080   0.085   0.090   0.098
 90 A'   91 A'   33 A"   92 A'   93 A'   34 A"   94 A'   35 A"                 
  0.099   0.105   0.112   0.117   0.121   0.135   0.139   0.146
 95 A'   96 A'   36 A"   97 A'   98 A'   37 A"   99 A'   38 A"                 
  0.152   0.160   0.162   0.168   0.172   0.177   0.184   0.186
100 A'  101 A'  102 A'   39 A"  103 A'   40 A"  104 A'  105 A'                 
  0.199   0.205   0.208   0.212   0.222   0.224   0.226   0.238
106 A'  107 A'  108 A'  109 A'  110 A'   41 A"  111 A'  112 A'                 
  0.250   0.253   0.259   0.266   0.272   0.278   0.281   0.289
113 A'  114 A'  115 A'  116 A'  117 A'  118 A'   42 A"  119 A'                 
  0.299   0.338   0.375   0.384   0.384   0.391   0.398   0.410
120 A'  121 A'  122 A'   43 A"  123 A'  124 A'   44 A"  125 A'                 
  0.419   0.423   0.431   0.437   0.443   0.445   0.456   0.464
 45 A"  126 A'   46 A"  127 A'  128 A'   47 A"  129 A'   48 A"                 
  0.467   0.476   0.483   0.484   0.498   0.501   0.502   0.512
130 A'  131 A'   49 A"  132 A'  133 A'   50 A"  134 A'  135 A'                 
  0.513   0.525   0.547   0.551   0.552   0.566   0.575   0.575
 51 A"  136 A'  137 A'   52 A"   53 A"   54 A"   55 A"  138 A'                 
  0.583   0.588   0.603   0.608   0.623   0.654   0.658   0.671
139 A'   56 A"  140 A'  141 A'   57 A"   58 A"  142 A'  143 A'                 
  0.710   0.715   0.741   0.741   0.758   0.771   0.774   0.808
144 A'  145 A'   59 A"  146 A'  147 A'  148 A'   60 A"  149 A'                 
  0.812   0.815   0.821   0.833   0.834   0.845   0.850   0.853
150 A'   61 A"  151 A'  152 A'   62 A"  153 A'   63 A"   64 A"                 
  0.855   0.863   0.890   0.896   0.909   0.928   0.934   0.941
154 A'  155 A'  156 A'  157 A'  158 A'  159 A'  160 A'   65 A"                 
  0.946   0.954   0.964   1.004   1.005   1.058   1.079   1.097
161 A'  162 A'  163 A'   66 A"  164 A'  165 A'  166 A'  167 A'                 
  1.118   1.136   1.156   1.203   1.211   1.241   1.254   1.260
168 A'  169 A'   67 A"  170 A'   68 A"  171 A'   69 A"  172 A'                 
  1.271   1.274   1.279   1.351   1.363   1.426   1.437   1.460
 70 A"  173 A'   71 A"  174 A'   72 A"  175 A'  176 A'  177 A'                 
  1.468   1.475   1.550   1.601   1.635   1.728   1.730   1.756
178 A'  179 A'  180 A'  181 A'  182 A'   73 A"   74 A"  183 A'                 
  1.759   1.817   1.820   1.839   1.842   1.911   1.985   2.032
184 A'  185 A'  186 A'   75 A"   76 A"   77 A"   78 A"  187 A'                 
  2.041   2.061   2.117   2.124   2.176   2.200   2.220   2.243
 79 A"  188 A'  189 A'  190 A'  191 A'  192 A'   80 A"  193 A'                 
  2.244   2.249   2.261   2.291   2.294   2.304   2.337   2.386
 81 A"   82 A"  194 A'   83 A"  195 A'  196 A'  197 A'  198 A'                 
  2.428   2.444   2.468   2.499   2.572   2.582   2.614   2.716
199 A'  200 A'  201 A'  202 A'   84 A"  203 A'  204 A'   85 A"                 
  2.721   2.826   2.832   2.867   2.971   3.006   3.039   3.055
 86 A"   87 A"   88 A"  205 A'  206 A'  207 A'   89 A"  208 A'                 
  3.109   3.191   3.196   3.425   3.442   3.656   3.829   3.843
209 A'  210 A'  211 A'  212 A'  213 A'  214 A'  215 A'  216 A'                 
  3.954   3.984   3.993   4.009   4.010   4.047   4.048   4.070
 90 A"   91 A"   92 A"  217 A'   93 A"  218 A'   94 A"  219 A'                 
  4.103   4.135   4.207   4.275   4.279   4.371   4.434   4.515
 95 A"  220 A'  221 A'  222 A'  223 A'  224 A'  225 A'  226 A'                 
  4.793   6.023   6.115   6.150   6.692   6.825   7.535   7.569
227 A'   96 A"  228 A'  229 A'  230 A'  231 A'   97 A"   98 A"                 
  7.659   7.663   7.715   7.790   9.707   9.786   9.806  23.182
232 A'  233 A'  234 A'  235 A'  236 A'  237 A'  238 A'  239 A'                 
 23.753  23.762  23.912  23.912  23.988  25.760  25.808  25.878
240 A'  241 A'  242 A'  243 A'  244 A'   99 A"  100 A"  101 A"                 
 26.101  26.119  26.197  26.438  26.647  26.840  27.921  28.357
245 A'  246 A'  247 A'  248 A'  249 A'  250 A'  251 A'  102 A"                 
 28.419  28.429  28.525  28.552  28.552  28.616  28.724  47.954
252 A'  253 A'  103 A"  104 A"  254 A'  255 A'  256 A'  257 A'                 
 48.066 127.895 127.950 127.969 151.705 215.692 215.783 215.805
258 A'  105 A"  259 A'  260 A'  261 A'  262 A'  263 A'  264 A'                 
289.730 289.766 289.856 289.863 289.938 290.0121020.7591020.900
106 A"  107 A"  265 A'  266 A'  267 A'  268 A'  269 A'  270 A'                 
*******
271 A'                                                                         

 Beta MOs, Restricted
 -- Occupied --                  
******* -482.86 -482.86 -176.32 -165.73 -165.72 -165.72 -101.58
  1 A'    2 A'    3 A'    4 A'    5 A'    1 A"    6 A'    7 A'                 
-101.58 -101.58  -62.51  -62.51  -56.33  -56.33  -56.33  -56.33
  8 A'    9 A'   10 A'   11 A'   12 A'   13 A'    2 A"    3 A"                 
-56.327 -56.327 -35.818 -31.312 -31.305 -31.305 -22.962 -22.961
 14 A'   15 A'   16 A'   17 A'    4 A"   18 A'   19 A'    5 A"                 
-22.960 -22.956 -22.956 -10.290 -10.290 -10.288 -10.284 -10.283
 20 A'   21 A'    6 A"   22 A'   23 A'   24 A'   25 A'   26 A'                 
-10.274  -9.500  -9.499  -9.499  -8.720  -8.720  -7.265  -7.265
 27 A'   28 A'   29 A'   30 A'   31 A'   32 A'   33 A'   34 A'                 
 -7.264  -7.254  -7.254  -7.254  -7.253  -7.253  -7.253  -6.552
 35 A'    7 A"    8 A"    9 A"   36 A'   37 A'   38 A'   39 A'                 
 -6.552  -6.538  -6.538  -6.537  -6.537  -6.367  -4.781  -4.765
 40 A'   10 A"   11 A"   41 A'   42 A'   43 A'   44 A'   12 A"                 
 -4.764  -2.663  -2.663  -2.659  -2.659  -2.658  -2.658  -2.647
 45 A'   46 A'   47 A'   13 A"   14 A"   48 A'   49 A'   50 A'                 
 -2.647  -2.647  -2.647  -2.046  -2.042  -2.041  -2.027  -2.027
 15 A"   16 A"   51 A'   52 A'   17 A"   53 A'   54 A'   18 A"                 
 -0.969  -0.917  -0.904  -0.874  -0.833  -0.824  -0.770  -0.745
 55 A'   56 A'   57 A'   58 A'   59 A'   60 A'   61 A'   62 A'                 
 -0.686  -0.635  -0.620  -0.561  -0.528  -0.483  -0.473  -0.468
 63 A'   64 A'   65 A'   66 A'   67 A'   68 A'   19 A"   69 A'                 
 -0.457  -0.421  -0.406  -0.400  -0.399  -0.364  -0.361  -0.358
 70 A'   71 A'   20 A"   21 A"   72 A'   73 A'   22 A"   74 A'                 
 -0.343  -0.339  -0.326  -0.324  -0.303  -0.303  -0.270  -0.268
 75 A'   23 A"   76 A'   24 A"   25 A"   77 A'   26 A"   78 A'                 
 -0.265
 27 A"                                                                         
 -- Virtual --                   
 -0.098  -0.071  -0.069  -0.045  -0.026  -0.013  -0.003   0.013
 79 A'   28 A"   29 A"   80 A'   81 A'   82 A'   83 A'   84 A'                 
  0.020   0.027   0.028   0.041   0.045   0.059   0.060   0.062
 85 A'   86 A'   87 A'   30 A"   88 A'   31 A"   32 A"   89 A'                 
  0.070   0.073   0.074   0.077   0.080   0.085   0.090   0.098
 90 A'   91 A'   33 A"   92 A'   93 A'   34 A"   94 A'   35 A"                 
  0.099   0.105   0.112   0.117   0.121   0.135   0.139   0.146
 95 A'   96 A'   36 A"   97 A'   98 A'   37 A"   99 A'   38 A"                 
  0.152   0.160   0.162   0.168   0.172   0.177   0.184   0.186
100 A'  101 A'  102 A'   39 A"  103 A'   40 A"  104 A'  105 A'                 
  0.199   0.205   0.208   0.212   0.222   0.224   0.226   0.238
106 A'  107 A'  108 A'  109 A'  110 A'   41 A"  111 A'  112 A'                 
  0.250   0.253   0.259   0.266   0.272   0.278   0.281   0.289
113 A'  114 A'  115 A'  116 A'  117 A'  118 A'   42 A"  119 A'                 
  0.299   0.338   0.375   0.384   0.384   0.391   0.398   0.410
120 A'  121 A'  122 A'   43 A"  123 A'  124 A'   44 A"  125 A'                 
  0.419   0.423   0.431   0.437   0.443   0.445   0.456   0.464
 45 A"  126 A'   46 A"  127 A'  128 A'   47 A"  129 A'   48 A"                 
  0.467   0.476   0.483   0.484   0.498   0.501   0.502   0.512
130 A'  131 A'   49 A"  132 A'  133 A'   50 A"  134 A'  135 A'                 
  0.513   0.525   0.547   0.551   0.552   0.566   0.575   0.575
 51 A"  136 A'  137 A'   52 A"   53 A"   54 A"   55 A"  138 A'                 
  0.583   0.588   0.603   0.608   0.623   0.654   0.658   0.671
139 A'   56 A"  140 A'  141 A'   57 A"   58 A"  142 A'  143 A'                 
  0.710   0.715   0.741   0.741   0.758   0.771   0.774   0.808
144 A'  145 A'   59 A"  146 A'  147 A'  148 A'   60 A"  149 A'                 
  0.812   0.815   0.821   0.833   0.834   0.845   0.850   0.853
150 A'   61 A"  151 A'  152 A'   62 A"  153 A'   63 A"   64 A"                 
  0.855   0.863   0.890   0.896   0.909   0.928   0.934   0.941
154 A'  155 A'  156 A'  157 A'  158 A'  159 A'  160 A'   65 A"                 
  0.946   0.954   0.964   1.004   1.005   1.058   1.079   1.097
161 A'  162 A'  163 A'   66 A"  164 A'  165 A'  166 A'  167 A'                 
  1.118   1.136   1.156   1.203   1.211   1.241   1.254   1.260
168 A'  169 A'   67 A"  170 A'   68 A"  171 A'   69 A"  172 A'                 
  1.271   1.274   1.279   1.351   1.363   1.426   1.437   1.460
 70 A"  173 A'   71 A"  174 A'   72 A"  175 A'  176 A'  177 A'                 
  1.468   1.475   1.550   1.601   1.635   1.728   1.730   1.756
178 A'  179 A'  180 A'  181 A'  182 A'   73 A"   74 A"  183 A'                 
  1.759   1.817   1.820   1.839   1.842   1.911   1.985   2.032
184 A'  185 A'  186 A'   75 A"   76 A"   77 A"   78 A"  187 A'                 
  2.041   2.061   2.117   2.124   2.176   2.200   2.220   2.243
 79 A"  188 A'  189 A'  190 A'  191 A'  192 A'   80 A"  193 A'                 
  2.244   2.249   2.261   2.291   2.294   2.304   2.337   2.386
 81 A"   82 A"  194 A'   83 A"  195 A'  196 A'  197 A'  198 A'                 
  2.428   2.444   2.468   2.499   2.572   2.582   2.614   2.716
199 A'  200 A'  201 A'  202 A'   84 A"  203 A'  204 A'   85 A"                 
  2.721   2.826   2.832   2.867   2.971   3.006   3.039   3.055
 86 A"   87 A"   88 A"  205 A'  206 A'  207 A'   89 A"  208 A'                 
  3.109   3.191   3.196   3.425   3.442   3.656   3.829   3.843
209 A'  210 A'  211 A'  212 A'  213 A'  214 A'  215 A'  216 A'                 
  3.954   3.984   3.993   4.009   4.010   4.047   4.048   4.070
 90 A"   91 A"   92 A"  217 A'   93 A"  218 A'   94 A"  219 A'                 
  4.103   4.135   4.207   4.275   4.279   4.371   4.434   4.515
 95 A"  220 A'  221 A'  222 A'  223 A'  224 A'  225 A'  226 A'                 
  4.793   6.023   6.115   6.150   6.692   6.825   7.535   7.569
227 A'   96 A"  228 A'  229 A'  230 A'  231 A'   97 A"   98 A"                 
  7.659   7.663   7.715   7.790   9.707   9.786   9.806  23.182
232 A'  233 A'  234 A'  235 A'  236 A'  237 A'  238 A'  239 A'                 
 23.753  23.762  23.912  23.912  23.988  25.760  25.808  25.878
240 A'  241 A'  242 A'  243 A'  244 A'   99 A"  100 A"  101 A"                 
 26.101  26.119  26.197  26.438  26.647  26.840  27.921  28.357
245 A'  246 A'  247 A'  248 A'  249 A'  250 A'  251 A'  102 A"                 
 28.419  28.429  28.525  28.552  28.552  28.616  28.724  47.954
252 A'  253 A'  103 A"  104 A"  254 A'  255 A'  256 A'  257 A'                 
 48.066 127.895 127.950 127.969 151.705 215.692 215.783 215.805
258 A'  105 A"  259 A'  260 A'  261 A'  262 A'  263 A'  264 A'                 
289.730 289.766 289.856 289.863 289.938 290.0121020.7591020.900
106 A"  107 A"  265 A'  266 A'  267 A'  268 A'  269 A'  270 A'                 
*******
271 A'                                                                         
 --------------------------------------------------------------

          Ground-State Mulliken Net Atomic Charges

     Atom                 Charge (a.u.)
  ----------------------------------------
      1 C                    -0.150845
      2 C                    -0.610864
      3 C                     0.036091
      4 C                    -0.224833
      5 C                    -0.492290
      6 C                    -0.112600
      7 Cl                    0.593806
      8 Cl                    0.693426
      9 Cl                    0.550448
     10 Br                   -0.148365
     11 Br                   -0.243876
     12 I                     0.109903
  ----------------------------------------
  Sum of atomic charges =     0.000000

 -----------------------------------------------------------------
                    Cartesian Multipole Moments
 -----------------------------------------------------------------
    Charge (ESU x 10^10)
                -0.0000
    Dipole Moment (Debye)
         X       0.3561      Y       0.4658      Z      -0.0000
       Tot       0.5863
    Quadrupole Moments (Debye-Ang)
        XX    -132.0743     XY       0.1397     YY    -134.4421
        XZ      -0.0000     YZ      -0.0000     ZZ    -137.7049
    Octopole Moments (Debye-Ang^2)
       XXX      62.9641    XXY      47.1141    XYY      14.4602
       YYY     125.9478    XXZ      -0.0000    XYZ       0.0000
       YYZ      -0.0000    XZZ      15.8809    YZZ      38.7454
       ZZZ      -0.0000
    Hexadecapole Moments (Debye-Ang^3)
      XXXX   -3801.0601   XXXY     -67.8115   XXYY   -1168.1735
      XYYY     -73.0471   YYYY   -3128.2325   XXXZ       0.0000
      XXYZ      -0.0000   XYYZ      -0.0000   YYYZ       0.0000
      XXZZ    -716.3921   XYZZ     -22.9652   YYZZ    -586.3155
      XZZZ      -0.0000   YZZZ      -0.0000   ZZZZ    -169.0808
 -----------------------------------------------------------------
 Calculating MO derivatives via CPSCF
    1     0    39    0.0220581  
    2     0    39    0.0082014  
    3     0    39    0.0014021  
    4     0    39    0.0001902  
    5    17    22    0.0000257  
    6    38     1    0.0000015  
    7    39     0    0.0000001  Converged
 Time for AOints: 265.5 s (CPU) 66.7 s (wall)
 ------------------------------------------------------------------------------
                     AOints        : Timing summary (seconds)
 ------------------------------------------------------------------------------
     job step          cpu (% of tot)      sys (% of tot)     wall (% of tot)
 ------------------------------------------------------------------------------
  AOints            0.2655E+03 ( 8.1)   0.1100E-04 ( 5.3)   0.6669E+02 ( 8.0)
 ------------------------------------------------------------------------------
   Grand Totals     0.3276E+04          0.2060E-03          0.8343E+03
 ------------------------------------------------------------------------------
 Polarizability Matrix (a.u.)
            1           2           3
    1-230.1952686  -2.2767026   0.0000000
    2  -2.2767026-215.0657177   0.0000000
    3   0.0000000   0.0000000 -96.5918874
 Calculating analytic Hessian of the SCF energy

 Direct stationary perturbation theory relativistic correction:

 rels  =     132.920578909098
 relv  =    -448.526180642065
 rel2e =      66.467948469141
 E_rel =    -249.137653263826

 Hessian of the SCF Energy
            1           2           3           4           5           6
    1   0.5426577   0.0481255  -0.0000000  -0.2772609  -0.0822324   0.0000000
    2   0.0481255   0.5387336  -0.0000000  -0.0183000  -0.1065219  -0.0000000
    3  -0.0000000  -0.0000000   0.1056404   0.0000000   0.0000000  -0.0519025
    4  -0.2772609  -0.0183000   0.0000000   0.5999052  -0.0253330  -0.0000000
    5  -0.0822324  -0.1065219   0.0000000  -0.0253330   0.5169845  -0.0000000
    6   0.0000000  -0.0000000  -0.0519025  -0.0000000  -0.0000000   0.1055002
    7  -0.0485878   0.0008090   0.0000000  -0.1940433   0.1321456  -0.0000000
    8   0.0576034   0.0526476   0.0000000   0.0688279  -0.1943653  -0.0000000
    9   0.0000000   0.0000000   0.0006330   0.0000000  -0.0000000  -0.0523019
   10  -0.0343318  -0.0328817  -0.0000000   0.0520359   0.0010935   0.0000000
   11  -0.0334894  -0.0335666   0.0000000   0.0562429  -0.0483167   0.0000000
   12  -0.0000000   0.0000000   0.0040490   0.0000000   0.0000000   0.0019822
   13   0.0510699   0.0551998  -0.0000000  -0.0629782   0.0165765  -0.0000000
   14   0.0017272  -0.0475732   0.0000000   0.0163131  -0.0045566  -0.0000000
   15   0.0000000   0.0000000   0.0006250  -0.0000000  -0.0000000   0.0043662
   16  -0.1079564  -0.0778478   0.0000000   0.0018582  -0.0288503   0.0000000
   17  -0.0269938  -0.2713390  -0.0000000  -0.0839028   0.0006805   0.0000000
   18  -0.0000000   0.0000000  -0.0493703   0.0000000   0.0000000   0.0025327
   19  -0.0954964   0.0585247  -0.0000000  -0.0334249   0.0299886  -0.0000000
   20   0.0611026  -0.0973989  -0.0000000   0.0093482  -0.0076005   0.0000000
   21  -0.0000000  -0.0000000  -0.0211216   0.0000000   0.0000000   0.0036810
   22  -0.0094682  -0.0299662   0.0000000  -0.0478417  -0.0317485  -0.0000000
   23  -0.0106053  -0.0285969  -0.0000000  -0.0314997  -0.1565786   0.0000000
   24   0.0000000   0.0000000   0.0030531  -0.0000000  -0.0000000  -0.0221789
   25   0.0027790   0.0041564  -0.0000000  -0.0432669  -0.0088866  -0.0000000
   26   0.0009152  -0.0022242   0.0000000   0.0113515   0.0032796   0.0000000
   27  -0.0000000  -0.0000000   0.0040399   0.0000000   0.0000000   0.0035494
   28  -0.0003612  -0.0000558  -0.0000000   0.0015508  -0.0016537   0.0000000
   29   0.0002963  -0.0000547  -0.0000000  -0.0043934  -0.0005692   0.0000000
   30  -0.0000000  -0.0000000  -0.0009752   0.0000000   0.0000000   0.0032483
   31  -0.0014481   0.0010159   0.0000000   0.0000624  -0.0000471  -0.0000000
   32   0.0032638   0.0017697   0.0000000  -0.0000216  -0.0002717  -0.0000000
   33   0.0000000   0.0000000   0.0035280  -0.0000000  -0.0000000  -0.0010944
   34  -0.0215943  -0.0087790  -0.0000000   0.0034025  -0.0010540   0.0000000
   35  -0.0197118  -0.0058772   0.0000000   0.0013656  -0.0021649  -0.0000000
   36   0.0000000   0.0000000   0.0018012  -0.0000000  -0.0000000   0.0026176
            7           8           9          10          11          12
    1  -0.0485878   0.0576034   0.0000000  -0.0343318  -0.0334894  -0.0000000
    2   0.0008090   0.0526476   0.0000000  -0.0328817  -0.0335666   0.0000000
    3   0.0000000   0.0000000   0.0006330  -0.0000000   0.0000000   0.0040490
    4  -0.1940433   0.0688279   0.0000000   0.0520359   0.0562429   0.0000000
    5   0.1321456  -0.1943653  -0.0000000   0.0010935  -0.0483167   0.0000000
    6  -0.0000000  -0.0000000  -0.0523019   0.0000000   0.0000000   0.0019822
    7   0.5137691  -0.0235295  -0.0000000  -0.1057755  -0.0773781   0.0000000
    8  -0.0235295   0.5947966  -0.0000000  -0.0199631  -0.2793626   0.0000000
    9  -0.0000000  -0.0000000   0.1079661   0.0000000  -0.0000000  -0.0520220
   10  -0.1057755  -0.0199631   0.0000000   0.5384751   0.0443711  -0.0000000
   11  -0.0773781  -0.2793626  -0.0000000   0.0443711   0.5402756  -0.0000000
   12   0.0000000   0.0000000  -0.0520220  -0.0000000  -0.0000000   0.0995622
   13   0.0018172  -0.0848210   0.0000000  -0.2720423  -0.0227929   0.0000000
   14  -0.0293949   0.0015775   0.0000000  -0.0752087  -0.1035307   0.0000000
   15   0.0000000   0.0000000   0.0018855   0.0000000   0.0000000  -0.0511496
   16  -0.0044384   0.0164304   0.0000000  -0.0472555   0.0009194   0.0000000
   17   0.0167152  -0.0615297   0.0000000   0.0548440   0.0485829   0.0000000
   18   0.0000000   0.0000000   0.0036882   0.0000000   0.0000000   0.0040410
   19  -0.0006865  -0.0051617  -0.0000000   0.0001674   0.0005581   0.0000000
   20  -0.0017374   0.0011994  -0.0000000   0.0002788  -0.0002177  -0.0000000
   21  -0.0000000  -0.0000000   0.0039565  -0.0000000  -0.0000000  -0.0012673
   22   0.0032822   0.0115934   0.0000000  -0.0022205   0.0008990  -0.0000000
   23  -0.0083816  -0.0421292  -0.0000000   0.0038354   0.0023668   0.0000000
   24   0.0000000   0.0000000   0.0033044  -0.0000000  -0.0000000   0.0039967
   25  -0.1554557  -0.0316909  -0.0000000  -0.0273465  -0.0113378  -0.0000000
   26  -0.0327214  -0.0481197   0.0000000  -0.0305474  -0.0097111  -0.0000000
   27  -0.0000000  -0.0000000  -0.0226430  -0.0000000   0.0000000   0.0031720
   28  -0.0066438   0.0088541   0.0000000  -0.0952104   0.0641814  -0.0000000
   29   0.0244556  -0.0275609   0.0000000   0.0631979  -0.0898491  -0.0000000
   30   0.0000000  -0.0000000   0.0029763  -0.0000000   0.0000000  -0.0176110
   31  -0.0027362   0.0017416  -0.0000000  -0.0080439  -0.0254099  -0.0000000
   32  -0.0009409   0.0032047  -0.0000000  -0.0102095  -0.0257635   0.0000000
   33  -0.0000000  -0.0000000   0.0032806   0.0000000   0.0000000   0.0026499
   34  -0.0005016   0.0001151   0.0000000   0.0015491   0.0032362  -0.0000000
   35  -0.0000424  -0.0003594   0.0000000   0.0011907  -0.0009072   0.0000000
   36   0.0000000   0.0000000  -0.0007238   0.0000000  -0.0000000   0.0025970
           13          14          15          16          17          18
    1   0.0510699   0.0017272   0.0000000  -0.1079564  -0.0269938  -0.0000000
    2   0.0551998  -0.0475732   0.0000000  -0.0778478  -0.2713390   0.0000000
    3  -0.0000000   0.0000000   0.0006250   0.0000000  -0.0000000  -0.0493703
    4  -0.0629782   0.0163131  -0.0000000   0.0018582  -0.0839028   0.0000000
    5   0.0165765  -0.0045566  -0.0000000  -0.0288503   0.0006805   0.0000000
    6  -0.0000000  -0.0000000   0.0043662   0.0000000   0.0000000   0.0025327
    7   0.0018172  -0.0293949   0.0000000  -0.0044384   0.0167152   0.0000000
    8  -0.0848210   0.0015775   0.0000000   0.0164304  -0.0615297   0.0000000
    9   0.0000000   0.0000000   0.0018855   0.0000000   0.0000000   0.0036882
   10  -0.2720423  -0.0752087   0.0000000  -0.0472555   0.0548440   0.0000000
   11  -0.0227929  -0.1035307   0.0000000   0.0009194   0.0485829   0.0000000
   12   0.0000000   0.0000000  -0.0511496   0.0000000   0.0000000   0.0040410
   13   0.5605307  -0.0223788  -0.0000000  -0.1891509   0.0734475  -0.0000000
   14  -0.0223788   0.4827734  -0.0000000   0.1183916  -0.1843461  -0.0000000
   15  -0.0000000  -0.0000000   0.1024762  -0.0000000  -0.0000000  -0.0494442
   16  -0.1891509   0.1183916  -0.0000000   0.4080667  -0.0300957  -0.0000000
   17   0.0734475  -0.1843461  -0.0000000  -0.0300957   0.5650791  -0.0000000
   18  -0.0000000  -0.0000000  -0.0494442  -0.0000000  -0.0000000   0.0916439
   19   0.0006711  -0.0013482   0.0000000  -0.0034845   0.0080878  -0.0000000
   20  -0.0038610  -0.0011696   0.0000000   0.0268304  -0.0334547   0.0000000
   21   0.0000000   0.0000000   0.0041477   0.0000000   0.0000000   0.0021724
   22   0.0001474  -0.0001450  -0.0000000  -0.0031872   0.0019102  -0.0000000
   23  -0.0003202  -0.0004412   0.0000000  -0.0008574   0.0029453   0.0000000
   24  -0.0000000  -0.0000000  -0.0014009   0.0000000  -0.0000000   0.0039765
   25   0.0029257  -0.0008153   0.0000000  -0.0007595  -0.0005414   0.0000000
   26   0.0019840  -0.0031324  -0.0000000  -0.0003047   0.0002162  -0.0000000
   27   0.0000000   0.0000000   0.0038056  -0.0000000  -0.0000000  -0.0012483
   28  -0.0270612   0.0223341   0.0000000  -0.0012500  -0.0035234  -0.0000000
   29   0.0078316  -0.0046786   0.0000000  -0.0012688   0.0012120  -0.0000000
   30   0.0000000   0.0000000   0.0022215  -0.0000000  -0.0000000   0.0031882
   31  -0.0369385  -0.0259037  -0.0000000   0.0029963   0.0099215   0.0000000
   32  -0.0272850  -0.1372371  -0.0000000  -0.0041922  -0.0357170   0.0000000
   33  -0.0000000  -0.0000000  -0.0189171   0.0000000   0.0000000   0.0017176
   34  -0.0289907  -0.0035715   0.0000000  -0.0554401  -0.0198684  -0.0000000
   35   0.0064198   0.0023147   0.0000000  -0.0191550  -0.0323267  -0.0000000
   36  -0.0000000  -0.0000000   0.0013841  -0.0000000  -0.0000000  -0.0128977
           19          20          21          22          23          24
    1  -0.0954964   0.0611026  -0.0000000  -0.0094682  -0.0106053   0.0000000
    2   0.0585247  -0.0973989  -0.0000000  -0.0299662  -0.0285969   0.0000000
    3  -0.0000000  -0.0000000  -0.0211216   0.0000000  -0.0000000   0.0030531
    4  -0.0334249   0.0093482   0.0000000  -0.0478417  -0.0314997  -0.0000000
    5   0.0299886  -0.0076005   0.0000000  -0.0317485  -0.1565786  -0.0000000
    6  -0.0000000   0.0000000   0.0036810  -0.0000000   0.0000000  -0.0221789
    7  -0.0006865  -0.0017374  -0.0000000   0.0032822  -0.0083816   0.0000000
    8  -0.0051617   0.0011994  -0.0000000   0.0115934  -0.0421292   0.0000000
    9  -0.0000000  -0.0000000   0.0039565   0.0000000  -0.0000000   0.0033044
   10   0.0001674   0.0002788  -0.0000000  -0.0022205   0.0038354  -0.0000000
   11   0.0005581  -0.0002177  -0.0000000   0.0008990   0.0023668  -0.0000000
   12   0.0000000  -0.0000000  -0.0012673  -0.0000000   0.0000000   0.0039967
   13   0.0006711  -0.0038610   0.0000000   0.0001474  -0.0003202  -0.0000000
   14  -0.0013482  -0.0011696   0.0000000  -0.0001450  -0.0004412  -0.0000000
   15   0.0000000   0.0000000   0.0041477  -0.0000000   0.0000000  -0.0014009
   16  -0.0034845   0.0268304   0.0000000  -0.0031872  -0.0008574   0.0000000
   17   0.0080878  -0.0334547   0.0000000   0.0019102   0.0029453  -0.0000000
   18  -0.0000000   0.0000000   0.0021724  -0.0000000   0.0000000   0.0039765
   19   0.1443914  -0.0849325   0.0000000  -0.0091480   0.0010454  -0.0000000
   20  -0.0849325   0.1473792  -0.0000000  -0.0077845   0.0024018   0.0000000
   21   0.0000000  -0.0000000   0.0088790   0.0000000  -0.0000000  -0.0005832
   22  -0.0091480  -0.0077845   0.0000000   0.0722771   0.0450851  -0.0000000
   23   0.0010454   0.0024018  -0.0000000   0.0450851   0.2266429   0.0000000
   24  -0.0000000   0.0000000  -0.0005832  -0.0000000   0.0000000   0.0102155
   25  -0.0016623   0.0002411  -0.0000000  -0.0035677   0.0021779   0.0000000
   26   0.0008528   0.0002094   0.0000000   0.0107606  -0.0034462  -0.0000000
   27   0.0000000  -0.0000000   0.0000741   0.0000000   0.0000000  -0.0006267
   28  -0.0006931   0.0008046   0.0000000   0.0001523   0.0001024   0.0000000
   29   0.0007542  -0.0006971   0.0000000   0.0007686  -0.0013266   0.0000000
   30   0.0000000   0.0000000  -0.0000388   0.0000000  -0.0000000   0.0001320
   31   0.0002014   0.0007241  -0.0000000  -0.0000158  -0.0003829  -0.0000000
   32   0.0000081  -0.0010759  -0.0000000  -0.0003980  -0.0013698  -0.0000000
   33  -0.0000000   0.0000000   0.0001632  -0.0000000   0.0000000  -0.0000259
   34  -0.0008357  -0.0010143  -0.0000000  -0.0004097  -0.0001989  -0.0000000
   35  -0.0083773  -0.0095754   0.0000000  -0.0009747  -0.0004684  -0.0000000
   36   0.0000000   0.0000000  -0.0000629  -0.0000000   0.0000000   0.0001373
           25          26          27          28          29          30
    1   0.0027790   0.0009152  -0.0000000  -0.0003612   0.0002963  -0.0000000
    2   0.0041564  -0.0022242  -0.0000000  -0.0000558  -0.0000547  -0.0000000
    3  -0.0000000   0.0000000   0.0040399  -0.0000000  -0.0000000  -0.0009752
    4  -0.0432669   0.0113515   0.0000000   0.0015508  -0.0043934   0.0000000
    5  -0.0088866   0.0032796   0.0000000  -0.0016537  -0.0005692   0.0000000
    6  -0.0000000   0.0000000   0.0035494   0.0000000   0.0000000   0.0032483
    7  -0.1554557  -0.0327214  -0.0000000  -0.0066438   0.0244556   0.0000000
    8  -0.0316909  -0.0481197  -0.0000000   0.0088541  -0.0275609  -0.0000000
    9  -0.0000000   0.0000000  -0.0226430   0.0000000   0.0000000   0.0029763
   10  -0.0273465  -0.0305474  -0.0000000  -0.0952104   0.0631979  -0.0000000
   11  -0.0113378  -0.0097111   0.0000000   0.0641814  -0.0898491   0.0000000
   12  -0.0000000  -0.0000000   0.0031720  -0.0000000  -0.0000000  -0.0176110
   13   0.0029257   0.0019840   0.0000000  -0.0270612   0.0078316   0.0000000
   14  -0.0008153  -0.0031324   0.0000000   0.0223341  -0.0046786   0.0000000
   15   0.0000000  -0.0000000   0.0038056   0.0000000   0.0000000   0.0022215
   16  -0.0007595  -0.0003047  -0.0000000  -0.0012500  -0.0012688  -0.0000000
   17  -0.0005414   0.0002162  -0.0000000  -0.0035234   0.0012120  -0.0000000
   18   0.0000000  -0.0000000  -0.0012483  -0.0000000  -0.0000000   0.0031882
   19  -0.0016623   0.0008528   0.0000000  -0.0006931   0.0007542   0.0000000
   20   0.0002411   0.0002094  -0.0000000   0.0008046  -0.0006971   0.0000000
   21  -0.0000000   0.0000000   0.0000741   0.0000000   0.0000000  -0.0000388
   22  -0.0035677   0.0107606   0.0000000   0.0001523   0.0007686   0.0000000
   23   0.0021779  -0.0034462   0.0000000   0.0001024  -0.0013266  -0.0000000
   24   0.0000000  -0.0000000  -0.0006267   0.0000000   0.0000000   0.0001320
   25   0.2256163   0.0457011  -0.0000000   0.0020551   0.0016990  -0.0000000
   26   0.0457011   0.0737731   0.0000000  -0.0065684  -0.0102585   0.0000000
   27  -0.0000000   0.0000000   0.0101524  -0.0000000  -0.0000000  -0.0003905
   28   0.0020551  -0.0065684  -0.0000000   0.1390598  -0.0855002  -0.0000000
   29   0.0016990  -0.0102585  -0.0000000  -0.0855002   0.1328384  -0.0000000
   30  -0.0000000   0.0000000  -0.0003905  -0.0000000  -0.0000000   0.0070751
   31  -0.0004956  -0.0011756   0.0000000  -0.0109264  -0.0076629   0.0000000
   32  -0.0004906  -0.0005475   0.0000000   0.0003600   0.0008924   0.0000000
   33   0.0000000  -0.0000000   0.0001518   0.0000000   0.0000000   0.0000234
   34  -0.0008221  -0.0002477   0.0000000  -0.0006719  -0.0001779  -0.0000000
   35  -0.0002128  -0.0000388   0.0000000   0.0006648   0.0000520  -0.0000000
   36   0.0000000  -0.0000000  -0.0000366   0.0000000   0.0000000   0.0001509
           31          32          33          34          35          36
    1  -0.0014481   0.0032638   0.0000000  -0.0215943  -0.0197118   0.0000000
    2   0.0010159   0.0017697   0.0000000  -0.0087790  -0.0058772   0.0000000
    3   0.0000000   0.0000000   0.0035280  -0.0000000   0.0000000   0.0018012
    4   0.0000624  -0.0000216  -0.0000000   0.0034025   0.0013656  -0.0000000
    5  -0.0000471  -0.0002717  -0.0000000  -0.0010540  -0.0021649  -0.0000000
    6  -0.0000000  -0.0000000  -0.0010944   0.0000000  -0.0000000   0.0026176
    7  -0.0027362  -0.0009409  -0.0000000  -0.0005016  -0.0000424   0.0000000
    8   0.0017416   0.0032047  -0.0000000   0.0001151  -0.0003594   0.0000000
    9  -0.0000000  -0.0000000   0.0032806   0.0000000   0.0000000  -0.0007238
   10  -0.0080439  -0.0102095   0.0000000   0.0015491   0.0011907   0.0000000
   11  -0.0254099  -0.0257635   0.0000000   0.0032362  -0.0009072  -0.0000000
   12  -0.0000000   0.0000000   0.0026499  -0.0000000   0.0000000   0.0025970
   13  -0.0369385  -0.0272850  -0.0000000  -0.0289907   0.0064198  -0.0000000
   14  -0.0259037  -0.1372371  -0.0000000  -0.0035715   0.0023147  -0.0000000
   15  -0.0000000  -0.0000000  -0.0189171   0.0000000   0.0000000   0.0013841
   16   0.0029963  -0.0041922   0.0000000  -0.0554401  -0.0191550  -0.0000000
   17   0.0099215  -0.0357170   0.0000000  -0.0198684  -0.0323267  -0.0000000
   18   0.0000000   0.0000000   0.0017176  -0.0000000  -0.0000000  -0.0128977
   19   0.0002014   0.0000081  -0.0000000  -0.0008357  -0.0083773   0.0000000
   20   0.0007241  -0.0010759   0.0000000  -0.0010143  -0.0095754   0.0000000
   21  -0.0000000  -0.0000000   0.0001632  -0.0000000   0.0000000  -0.0000629
   22  -0.0000158  -0.0003980  -0.0000000  -0.0004097  -0.0009747  -0.0000000
   23  -0.0003829  -0.0013698   0.0000000  -0.0001989  -0.0004684   0.0000000
   24  -0.0000000  -0.0000000  -0.0000259  -0.0000000  -0.0000000   0.0001373
   25  -0.0004956  -0.0004906   0.0000000  -0.0008221  -0.0002128   0.0000000
   26  -0.0011756  -0.0005475  -0.0000000  -0.0002477  -0.0000388  -0.0000000
   27   0.0000000   0.0000000   0.0001518   0.0000000   0.0000000  -0.0000366
   28  -0.0109264   0.0003600   0.0000000  -0.0006719   0.0006648   0.0000000
   29  -0.0076629   0.0008924   0.0000000  -0.0001779   0.0000520   0.0000000
   30   0.0000000   0.0000000   0.0000234  -0.0000000  -0.0000000   0.0001509
   31   0.0641652   0.0366606  -0.0000000  -0.0068209   0.0105184  -0.0000000
   32   0.0366606   0.2006187  -0.0000000   0.0032455  -0.0045030  -0.0000000
   33  -0.0000000  -0.0000000   0.0081961   0.0000000  -0.0000000   0.0003268
   34  -0.0068209   0.0032455   0.0000000   0.1111354   0.0283148   0.0000000
   35   0.0105184  -0.0045030  -0.0000000   0.0283148   0.0538544   0.0000000
   36  -0.0000000  -0.0000000   0.0003268   0.0000000   0.0000000   0.0047060
 **********************************************************************
 **                                                                  **
 **                       VIBRATIONAL ANALYSIS                       **
 **                       --------------------                       **
 **                                                                  **
 **        VIBRATIONAL FREQUENCIES (CM**-1) AND NORMAL MODES         **
 **     FORCE CONSTANTS (mDYN/ANGSTROM) AND REDUCED MASSES (AMU)     **
 **                  INFRARED INTENSITIES (KM/MOL)                   **
 **                                                                  **
 **********************************************************************


 Mode:                 1                      2                      3
 Frequency:        33.92                  42.48                  71.96
 Force Cnst:      0.0433                 0.0435                 0.1077
 Red. Mass:      63.8935                40.9236                35.3081
 IR Active:          YES                    YES                    YES
 IR Intens:        0.006                  0.000                  0.006
 Raman Active:       YES                    YES                    YES
               X      Y      Z        X      Y      Z        X      Y      Z
 C         -0.000  0.000  0.183    0.000  0.000  0.165   -0.000  0.000 -0.090
 C          0.000  0.000  0.163   -0.000 -0.000 -0.061    0.000  0.000  0.070
 C         -0.000 -0.000 -0.027   -0.000 -0.000 -0.175   -0.000  0.000 -0.121
 C         -0.000 -0.000 -0.006    0.000 -0.000 -0.004   -0.000  0.000 -0.072
 C          0.000  0.000  0.169    0.000 -0.000 -0.014   -0.000  0.000 -0.047
 C          0.000  0.000  0.112    0.000  0.000  0.052   -0.000  0.000 -0.092
 Cl        -0.000  0.000  0.335   -0.000  0.000  0.661    0.000  0.000 -0.433
 Cl         0.000  0.000  0.346   -0.000 -0.000 -0.191    0.000  0.000  0.664
 Cl        -0.000 -0.000 -0.289   -0.000 -0.000 -0.551   -0.000 -0.000 -0.549
 Br        -0.000 -0.000 -0.316    0.000  0.000  0.354   -0.000  0.000  0.147
 Br         0.000  0.000  0.604   -0.000 -0.000 -0.147    0.000  0.000 -0.045
 I          0.000 -0.000 -0.344    0.000  0.000 -0.103    0.000 -0.000  0.057
 TransDip  -0.000  0.000 -0.002   -0.000 -0.000 -0.001   -0.000  0.000  0.002

 Mode:                 4                      5                      6
 Frequency:       122.03                 147.44                 152.39
 Force Cnst:      0.6027                 0.1791                 0.9872
 Red. Mass:      68.6930                13.9867                72.1496
 IR Active:          YES                    YES                    YES
 IR Intens:        0.461                  0.210                  0.060
 Raman Active:       YES                    YES                    YES
               X      Y      Z        X      Y      Z        X      Y      Z
 C         -0.005 -0.248 -0.000   -0.000 -0.000  0.371   -0.042  0.085 -0.000
 C         -0.033 -0.194 -0.000   -0.000 -0.000  0.337   -0.036  0.102  0.000
 C         -0.007 -0.146  0.000   -0.000 -0.000  0.349   -0.006  0.111  0.000
 C          0.055 -0.164  0.000    0.000 -0.000  0.409   -0.058  0.143  0.000
 C          0.042 -0.254  0.000    0.000 -0.000  0.437   -0.022  0.132  0.000
 C          0.005 -0.250 -0.000    0.000 -0.000  0.448   -0.063  0.075 -0.000
 Cl         0.012 -0.239 -0.000   -0.000 -0.000 -0.150   -0.054  0.094  0.000
 Cl        -0.118 -0.184  0.000   -0.000 -0.000 -0.121   -0.081  0.125 -0.000
 Cl        -0.043 -0.023 -0.000   -0.000  0.000 -0.145    0.013  0.012 -0.000
 Br         0.371  0.114 -0.000    0.000 -0.000 -0.049   -0.531 -0.302  0.000
 Br         0.266 -0.340  0.000   -0.000  0.000 -0.076    0.707 -0.015 -0.000
 I         -0.361  0.382 -0.000    0.000  0.000 -0.030   -0.054  0.072 -0.000
 TransDip   0.004  0.021 -0.000   -0.000  0.000 -0.015    0.001 -0.008 -0.000

 Mode:                 7                      8                      9
 Frequency:       159.83                 196.25                 219.65
 Force Cnst:      0.8444                 1.0470                 1.0976
 Red. Mass:      56.0982                46.1419                38.6122
 IR Active:          YES                    YES                    YES
 IR Intens:        0.167                  0.159                  0.011
 Raman Active:       YES                    YES                    YES
               X      Y      Z        X      Y      Z        X      Y      Z
 C         -0.039 -0.123 -0.000   -0.115  0.055  0.000   -0.004 -0.007  0.000
 C         -0.115 -0.027 -0.000   -0.121  0.034  0.000   -0.033 -0.051 -0.000
 C         -0.055  0.002 -0.000   -0.268 -0.054 -0.000   -0.051 -0.014  0.000
 C          0.058 -0.067 -0.000   -0.337  0.003 -0.000   -0.025 -0.054  0.000
 C          0.083 -0.138 -0.000   -0.251 -0.114 -0.000   -0.046 -0.109 -0.000
 C          0.125 -0.122 -0.000   -0.125  0.023  0.000   -0.032 -0.032 -0.000
 Cl        -0.297 -0.377  0.000   -0.051  0.155 -0.000    0.484  0.470 -0.000
 Cl        -0.541  0.075  0.000    0.199 -0.069 -0.000   -0.026 -0.052  0.000
 Cl        -0.132  0.242  0.000   -0.202 -0.459  0.000   -0.238  0.604  0.000
 Br        -0.045 -0.209  0.000   -0.184  0.416  0.000   -0.033 -0.067 -0.000
 Br        -0.135 -0.133  0.000    0.052 -0.329 -0.000   -0.058 -0.291  0.000
 I          0.374  0.275  0.000    0.212  0.054  0.000    0.014 -0.034  0.000
 TransDip  -0.007  0.011  0.000    0.013  0.001 -0.000    0.000  0.003  0.000

 Mode:                10                     11                     12
 Frequency:       240.29                 256.45                 290.01
 Force Cnst:      1.1947                 1.2405                 1.6509
 Red. Mass:      35.1186                32.0158                33.3137
 IR Active:          YES                    YES                    YES
 IR Intens:        0.010                  0.129                  0.129
 Raman Active:       YES                    YES                    YES
               X      Y      Z        X      Y      Z        X      Y      Z
 C         -0.030  0.024 -0.000    0.303 -0.123 -0.000   -0.022  0.308  0.000
 C         -0.019  0.023 -0.000    0.271  0.117  0.000    0.026  0.387  0.000
 C         -0.045  0.014 -0.000    0.302  0.166  0.000   -0.044  0.172  0.000
 C          0.008  0.013  0.000    0.068  0.179  0.000    0.041  0.054 -0.000
 C          0.007 -0.010  0.000    0.105 -0.071 -0.000    0.009  0.015 -0.000
 C          0.028 -0.010  0.000    0.157 -0.091 -0.000    0.073  0.179 -0.000
 Cl        -0.365 -0.302  0.000    0.206 -0.370  0.000   -0.337  0.226 -0.000
 Cl         0.714 -0.171 -0.000   -0.024  0.265 -0.000    0.152  0.589 -0.000
 Cl        -0.165  0.444  0.000    0.444  0.139 -0.000    0.068 -0.119 -0.000
 Br        -0.067 -0.009 -0.000   -0.237  0.170 -0.000    0.155 -0.181  0.000
 Br        -0.007 -0.025 -0.000   -0.110 -0.180  0.000   -0.051 -0.256  0.000
 I         -0.000  0.024  0.000   -0.070 -0.020  0.000   -0.040 -0.026  0.000
 TransDip   0.003  0.002 -0.000   -0.011  0.002  0.000    0.003 -0.011  0.000

 Mode:                13                     14                     15
 Frequency:       316.35                 326.88                 359.14
 Force Cnst:      0.7308                 0.7819                 2.4018
 Red. Mass:      12.3944                12.4192                31.6040
 IR Active:          YES                    YES                    YES
 IR Intens:        0.134                  0.075                  0.018
 Raman Active:       YES                    YES                    YES
               X      Y      Z        X      Y      Z        X      Y      Z
 C          0.000 -0.000  0.318   -0.000 -0.000  0.443   -0.188  0.103  0.000
 C          0.000  0.000 -0.203    0.000 -0.000  0.556   -0.042 -0.183 -0.000
 C         -0.000  0.000 -0.534    0.000 -0.000  0.135    0.242  0.015 -0.000
 C          0.000 -0.000 -0.427   -0.000 -0.000 -0.423    0.083  0.053 -0.000
 C          0.000 -0.000  0.155   -0.000 -0.000 -0.524    0.011  0.081  0.000
 C          0.000  0.000  0.593   -0.000  0.000 -0.090   -0.084  0.069  0.000
 Cl         0.000 -0.000 -0.059    0.000 -0.000 -0.066   -0.400  0.361 -0.000
 Cl         0.000  0.000  0.034   -0.000 -0.000 -0.091   -0.110 -0.419  0.000
 Cl        -0.000  0.000  0.092   -0.000  0.000 -0.019    0.571  0.130  0.000
 Br        -0.000  0.000  0.026    0.000 -0.000  0.026   -0.024  0.030  0.000
 Br        -0.000 -0.000 -0.012    0.000  0.000  0.033   -0.025 -0.094 -0.000
 I         -0.000 -0.000 -0.018    0.000  0.000  0.003    0.011  0.007 -0.000
 TransDip   0.000  0.000 -0.012   -0.000  0.000  0.009   -0.003 -0.003 -0.000

 Mode:                16                     17                     18
 Frequency:       565.45                 582.17                 591.82
 Force Cnst:      2.6436                 2.4095                 2.4908
 Red. Mass:      14.0332                12.0661                12.0700
 IR Active:          YES                    YES                    YES
 IR Intens:       24.528                  0.390                  0.017
 Raman Active:       YES                    YES                    YES
               X      Y      Z        X      Y      Z        X      Y      Z
 C          0.075 -0.047  0.000    0.000 -0.000 -0.391    0.000  0.000 -0.471
 C          0.010  0.057 -0.000   -0.000  0.000 -0.207    0.000 -0.000  0.494
 C          0.077  0.159 -0.000    0.000  0.000  0.564    0.000 -0.000  0.002
 C          0.451  0.121  0.000    0.000  0.000 -0.244    0.000 -0.000 -0.490
 C          0.589 -0.108 -0.000    0.000 -0.000 -0.312    0.000  0.000  0.537
 C          0.526 -0.180 -0.000    0.000 -0.000  0.571    0.000  0.000 -0.061
 Cl        -0.078  0.122 -0.000   -0.000  0.000  0.023   -0.000  0.000  0.032
 Cl        -0.018 -0.081 -0.000   -0.000 -0.000  0.016   -0.000 -0.000 -0.034
 Cl        -0.173 -0.090  0.000   -0.000 -0.000 -0.040   -0.000  0.000  0.001
 Br        -0.067  0.031 -0.000   -0.000  0.000  0.007   -0.000  0.000  0.011
 Br        -0.029 -0.007  0.000   -0.000  0.000  0.007    0.000 -0.000 -0.013
 I         -0.030 -0.002  0.000   -0.000 -0.000 -0.006   -0.000 -0.000  0.000
 TransDip   0.158  0.009  0.000    0.000  0.000 -0.020    0.000  0.000  0.004

 Mode:                19                     20                     21
 Frequency:       600.31                 629.17                 672.10
 Force Cnst:      2.7920                 3.4823                 3.1987
 Red. Mass:      13.1498                14.9306                12.0187
 IR Active:          YES                    YES                    YES
 IR Intens:       15.976                 47.698                  0.092
 Raman Active:       YES                    YES                    YES
               X      Y      Z        X      Y      Z        X      Y      Z
 C          0.414  0.381  0.000   -0.078  0.252 -0.000   -0.000 -0.000  0.398
 C          0.460 -0.019 -0.000   -0.160  0.296  0.000   -0.000  0.000 -0.458
 C          0.181 -0.270  0.000   -0.071  0.478 -0.000   -0.000  0.000  0.468
 C         -0.041 -0.181  0.000    0.037  0.473 -0.000   -0.000  0.000 -0.411
 C         -0.111  0.148 -0.000    0.019  0.390  0.000    0.000  0.000  0.359
 C          0.206  0.458  0.000   -0.072  0.308 -0.000    0.000 -0.000 -0.339
 Cl        -0.076 -0.031 -0.000    0.130 -0.150  0.000    0.000 -0.000 -0.012
 Cl        -0.102 -0.086  0.000   -0.028 -0.223 -0.000    0.000  0.000  0.016
 Cl        -0.132  0.017 -0.000   -0.031 -0.066 -0.000    0.000  0.000 -0.017
 Br        -0.010  0.024 -0.000    0.041 -0.056  0.000    0.000 -0.000  0.005
 Br         0.008 -0.032  0.000   -0.020 -0.077 -0.000   -0.000 -0.000 -0.004
 I         -0.018 -0.016  0.000   -0.002 -0.004 -0.000    0.000  0.000  0.001
 TransDip   0.119  0.048 -0.000   -0.034  0.219  0.000   -0.000  0.000  0.010

 Mode:                22                     23                     24
 Frequency:       813.18                 841.97                1051.10
 Force Cnst:      5.0122                 5.3410                 7.9303
 Red. Mass:      12.8650                12.7874                12.1829
 IR Active:          YES                    YES                    YES
 IR Intens:        4.408                  1.629                  0.280
 Raman Active:       YES                    YES                    YES
               X      Y      Z        X      Y      Z        X      Y      Z
 C          0.057 -0.267  0.000    0.422 -0.267  0.000    0.291 -0.199 -0.000
 C          0.202 -0.316 -0.000    0.282  0.313 -0.000    0.123  0.472  0.000
 C          0.510  0.042 -0.000    0.074  0.271 -0.000   -0.415 -0.089  0.000
 C          0.194  0.215 -0.000   -0.371  0.318  0.000    0.312 -0.334 -0.000
 C          0.048  0.381  0.000   -0.226 -0.342  0.000    0.141  0.270 -0.000
 C         -0.495 -0.107  0.000   -0.009 -0.242  0.000   -0.374 -0.101  0.000
 Cl        -0.056  0.037 -0.000   -0.083  0.086  0.000   -0.023  0.023  0.000
 Cl         0.018  0.071  0.000   -0.023 -0.097  0.000   -0.016 -0.055 -0.000
 Cl        -0.149 -0.040  0.000   -0.040 -0.004  0.000    0.044  0.012 -0.000
 Br         0.001  0.002  0.000    0.030 -0.031  0.000   -0.015  0.014 -0.000
 Br        -0.012 -0.032 -0.000    0.005  0.031 -0.000   -0.002 -0.010  0.000
 I          0.010  0.005 -0.000    0.002 -0.001 -0.000    0.002  0.001  0.000
 TransDip   0.064 -0.019 -0.000    0.039  0.012 -0.000   -0.016  0.004 -0.000

 Mode:                25                     26                     27
 Frequency:      1162.17                1236.57                1316.97
 Force Cnst:      9.7209                10.8116                12.3111
 Red. Mass:      12.2158                12.0006                12.0474
 IR Active:          YES                    YES                    YES
 IR Intens:        3.135                  0.168                153.819
 Raman Active:       YES                    YES                    YES
               X      Y      Z        X      Y      Z        X      Y      Z
 C          0.260 -0.389 -0.000   -0.269 -0.283  0.000    0.121  0.387 -0.000
 C         -0.119 -0.297  0.000    0.379 -0.118 -0.000    0.226 -0.307 -0.000
 C         -0.353 -0.136  0.000   -0.114  0.368  0.000   -0.424 -0.198  0.000
 C         -0.292  0.207  0.000   -0.312 -0.260  0.000   -0.018  0.438 -0.000
 C          0.044  0.509 -0.000    0.426 -0.113 -0.000    0.334 -0.226 -0.000
 C          0.370  0.046 -0.000   -0.105  0.413 -0.000   -0.319 -0.117  0.000
 Cl        -0.034  0.040 -0.000   -0.003 -0.001  0.000   -0.001 -0.014  0.000
 Cl         0.014  0.043 -0.000    0.001  0.001  0.000   -0.007  0.020 -0.000
 Cl         0.046  0.014 -0.000    0.001  0.002 -0.000    0.031  0.011 -0.000
 Br         0.014 -0.012 -0.000    0.001 -0.001 -0.000    0.004 -0.008 -0.000
 Br        -0.004 -0.020  0.000    0.000 -0.000 -0.000   -0.004  0.003  0.000
 I         -0.004 -0.001  0.000   -0.001 -0.000  0.000    0.001  0.001  0.000
 TransDip  -0.026 -0.051  0.000   -0.012 -0.005 -0.000   -0.390 -0.076 -0.000

 Mode:                28                     29                     30
 Frequency:      1322.08                1512.99                1514.96
 Force Cnst:     12.4073                16.1871                16.2291
 Red. Mass:      12.0479                12.0018                12.0017
 IR Active:          YES                    YES                    YES
 IR Intens:      190.131                  0.161                  0.109
 Raman Active:       YES                    YES                    YES
               X      Y      Z        X      Y      Z        X      Y      Z
 C          0.402 -0.143 -0.000   -0.342 -0.024  0.000    0.250  0.396 -0.000
 C         -0.272 -0.350  0.000    0.545 -0.150 -0.000   -0.066 -0.271 -0.000
 C         -0.162  0.319 -0.000   -0.308  0.193 -0.000   -0.013  0.505  0.000
 C          0.402 -0.036 -0.000    0.341  0.053 -0.000   -0.206 -0.410  0.000
 C         -0.240 -0.317  0.000   -0.467  0.105  0.000    0.043  0.214 -0.000
 C         -0.103  0.401 -0.000    0.220 -0.182  0.000   -0.004 -0.435 -0.000
 Cl        -0.022  0.012 -0.000    0.002  0.001  0.000   -0.005 -0.002  0.000
 Cl         0.013  0.026 -0.000   -0.006  0.002  0.000    0.001  0.002  0.000
 Cl         0.009 -0.011 -0.000    0.003 -0.002  0.000    0.001 -0.005 -0.000
 Br        -0.008  0.004  0.000   -0.001 -0.000  0.000    0.001  0.001 -0.000
 Br         0.004  0.007  0.000    0.002 -0.000 -0.000    0.000  0.000 -0.000
 I         -0.000 -0.002 -0.000    0.001  0.001 -0.000   -0.000  0.001  0.000
 TransDip   0.071 -0.436  0.000   -0.012 -0.003 -0.000    0.006  0.008 -0.000

 STANDARD THERMODYNAMIC QUANTITIES AT   298.15 K  AND     1.00 ATM

   This Molecule has  0 Imaginary Frequencies
   Zero point vibrational energy:       24.800 kcal/mol

   Atom    1 Element C  Has Mass   12.00000
   Atom    2 Element C  Has Mass   12.00000
   Atom    3 Element C  Has Mass   12.00000
   Atom    4 Element C  Has Mass   12.00000
   Atom    5 Element C  Has Mass   12.00000
   Atom    6 Element C  Has Mass   12.00000
   Atom    7 Element Cl Has Mass   34.96885
   Atom    8 Element Cl Has Mass   34.96885
   Atom    9 Element Cl Has Mass   34.96885
   Atom   10 Element Br Has Mass   78.91830
   Atom   11 Element Br Has Mass   78.91830
   Atom   12 Element I  Has Mass  126.90440
   Molecular Mass:   461.647550 amu
   Principal axes and moments of inertia in amu*Bohr^2:
                             1           2           3
    Eigenvalues --     5995.23477  8647.14098 14642.37576
          X               0.99974     0.02298     0.00000
          Y              -0.02298     0.99974     0.00000
          Z              -0.00000    -0.00000     1.00000
   Rotational Symmetry Number is   1
   The Molecule is an Asymmetric Top
   Translational Enthalpy:        0.889 kcal/mol
   Rotational Enthalpy:           0.889 kcal/mol
   Vibrational Enthalpy:         31.039 kcal/mol
   gas constant (RT):             0.592 kcal/mol
   Translational Entropy:        44.277  cal/mol.K
   Rotational Entropy:           34.983  cal/mol.K
   Vibrational Entropy:          41.867  cal/mol.K

   Total Enthalpy:               33.409 kcal/mol
   Total Entropy:               121.128  cal/mol.K

 ======================================================================

 STANDARD THERMODYNAMIC QUANTITIES FOR ANHARMONIC VIBRATION -- TOSH

   Zero point vibrational energy: ************ kcal/mol

   Vibrational Enthalpy:       Infinity kcal/mol
   Vibrational Entropy:             NaN  cal/mol.K

   Total Enthalpy:             Infinity kcal/mol
   Total Entropy:                   NaN  cal/mol.K

 ======================================================================

 STANDARD THERMODYNAMIC QUANTITIES FOR ANHARMONIC VIBRATION -- VPT2

   Zero point vibrational energy: ************ kcal/mol

   Vibrational Enthalpy:       Infinity kcal/mol
   Vibrational Entropy:             NaN  cal/mol.K

   Total Enthalpy:             Infinity kcal/mol
   Total Entropy:                   NaN  cal/mol.K

 ======================================================================

Archival summary:
1\1\garfield\FREQ\ProcedureUnspecified\BasisUnspecified\1r2l36\taweetha\SunDec104:17:062019SunDec104:17:062019\0\\#,FREQ,ProcedureUnspecified,BasisUnspecified,\\0,1\I\C,1,2.12717\C,2,1.40376,1,119.61\C,3,1.40182,2,120.412,1,180,0\C,4,1.40082,3,119.951,2,0,0\C,5,1.40183,4,120.057,3,-0,0\C,6,1.40402,5,119.882,4,0,0\Cl,5,1.73592,4,119.322,3,180,0\Cl,4,1.73668,3,120.227,2,180,0\Cl,3,1.73809,2,120.955,1,-0,0\Br,6,1.89985,5,119.117,4,180,0\Br,7,1.90148,6,119.194,5,180,0\\\@

 Total job time:  1113.93s(wall), 4333.89s(cpu) 
 Sun Dec  1 04:17:06 2019

        *************************************************************
        *                                                           *
        *  Thank you very much for using Q-Chem.  Have a nice day.  *
        *                                                           *
        *************************************************************
