# Supplementary material for: Geometric and energetic data from quantum chemical calculations of halobenzenes and xylenes
Source: Data Brief. 2020 Mar 5;30:105386. doi: 10.1016/j.dib.2020.105386 (PMC7114895; doi:10.1016/j.dib.2020.105386)
Supplement: Supplementary file 1 [file mmc1.zip › halobenzene/B3LYP/ClClClBrClBr.out]

                  Welcome to Q-Chem
     A Quantum Leap Into The Future Of Chemistry


 Q-Chem 5.2 (devel), Q-Chem, Inc., Pleasanton, CA (2019)

 Yihan Shao,  Zhengting Gan,  E. Epifanovsky,  A. T. B. Gilbert,  M. Wormit,  
 J. Kussmann,  A. W. Lange,  A. Behn,  Jia Deng,  Xintian Feng,  D. Ghosh,  
 M. Goldey,  P. R. Horn,  L. D. Jacobson,  I. Kaliman,  T. Kus,  A. Landau,  
 Jie Liu,  E. I. Proynov,  R. M. Richard,  R. P. Steele,  E. J. Sundstrom,  
 H. L. Woodcock III,  P. M. Zimmerman,  D. Zuev,  B. Albrecht,  E. Alguire,  
 S. A. Baeppler,  D. Barton,  Z. Benda,  Y. A. Bernard,  E. J. Berquist,  
 K. B. Bravaya,  H. Burton,  D. Casanova,  Chun-Min Chang,  Yunqing Chen,  
 A. Chien,  K. D. Closser,  M. P. Coons,  S. Coriani,  S. Dasgupta,  
 A. L. Dempwolff,  M. Diedenhofen,  Hainam Do,  R. G. Edgar,  Po-Tung Fang,  
 S. Faraji,  S. Fatehi,  Qingguo Feng,  K. D. Fenk,  J. Fosso-Tande,  
 J. Gayvert,  Qinghui Ge,  A. Ghysels,  G. Gidofalvi,  J. Gomes,  
 J. Gonthier,  A. Gunina,  D. Hait,  M. W. D. Hanson-Heine,  
 P. H. P. Harbach,  A. W. Hauser,  M. F. Herbst,  J. E. Herr,  
 E. G. Hohenstein,  Z. C. Holden,  Kerwin Hui,  B. C. Huynh,  T.-C. Jagau,  
 Hyunjun Ji,  B. Kaduk,  K. Khistyaev,  Jaehoon Kim,  P. Klunzinger,  K. Koh,  
 D. Kosenkov,  L. Koulias,  T. Kowalczyk,  C. M. Krauter,  A. Kunitsa,  
 Ka Un Lao,  A. Laurent,  K. V. Lawler,  Joonho Lee,  D. Lefrancois,  
 S. Lehtola,  D. S. Levine,  Yi-Pei Li,  You-Sheng Lin,  Fenglai Liu,  
 E. Livshits,  A. Luenser,  P. Manohar,  E. Mansoor,  S. F. Manzer,  
 Shan-Ping Mao,  Yuezhi Mao,  N. Mardirossian,  A. V. Marenich,  
 T. Markovich,  L. A. Martinez-Martinez,  S. A. Maurer,  N. J. Mayhall,  
 S. C. McKenzie,  J.-M. Mewes,  P. Morgante,  A. F. Morrison,  
 J. W. Mullinax,  K. Nanda,  T. S. Nguyen-Beck,  R. Olivares-Amaya,  
 J. A. Parkhill,  Zheng Pei,  T. M. Perrine,  F. Plasser,  P. Pokhilko,  
 S. Prager,  A. Prociuk,  E. Ramos,  D. R. Rehn,  F. Rob,  M. Scheurer,  
 M. Schneider,  N. Sergueev,  S. M. Sharada,  S. Sharma,  D. W. Small,  
 T. Stauch,  T. Stein,  Yu-Chuan Su,  A. J. W. Thom,  A. Tkatchenko,  
 T. Tsuchimochi,  N. M. Tubman,  L. Vogt,  M. L. Vidal,  O. Vydrov,  
 M. A. Watson,  J. Wenzel,  M. de Wergifosse,  T. A. Wesolowski,  A. White,  
 J. Witte,  A. Yamada,  Jun Yang,  K. Yao,  S. Yeganeh,  S. R. Yost,  
 Zhi-Qiang You,  A. Zech,  Igor Ying Zhang,  Xing Zhang,  Yan Zhao,  
 Ying Zhu,  B. R. Brooks,  G. K. L. Chan,  C. J. Cramer,  M. S. Gordon,  
 W. J. Hehre,  A. Klamt,  M. W. Schmidt,  C. D. Sherrill,  D. G. Truhlar,  
 A. Aspuru-Guzik,  R. Baer,  A. T. Bell,  N. A. Besley,  Jeng-Da Chai,  
 A. E. DePrince, III,  R. A. DiStasio Jr.,  A. Dreuw,  B. D. Dunietz,  
 T. R. Furlani,  Chao-Ping Hsu,  Yousung Jung,  Jing Kong,  D. S. Lambrecht,  
 WanZhen Liang,  C. Ochsenfeld,  V. A. Rassolov,  L. V. Slipchenko,  
 J. E. Subotnik,  T. Van Voorhis,  J. M. Herbert,  A. I. Krylov,  
 P. M. W. Gill,  M. Head-Gordon

 Contributors to earlier versions of Q-Chem not listed above: 
 R. D. Adamson,  B. Austin,  J. Baker,  G. J. O. Beran,  K. Brandhorst,  
 S. T. Brown,  E. F. C. Byrd,  A. K. Chakraborty,  C.-L. Cheng,  
 Siu Hung Chien,  D. M. Chipman,  D. L. Crittenden,  H. Dachsel,  
 R. J. Doerksen,  A. D. Dutoi,  L. Fusti-Molnar,  W. A. Goddard III,  
 A. Golubeva-Zadorozhnaya,  S. R. Gwaltney,  G. Hawkins,  A. Heyden,  
 S. Hirata,  G. Kedziora,  F. J. Keil,  C. Kelley,  Jihan Kim,  R. A. King,  
 R. Z. Khaliullin,  P. P. Korambath,  W. Kurlancheek,  A. M. Lee,  M. S. Lee,  
 S. V. Levchenko,  Ching Yeh Lin,  D. Liotard,  R. C. Lochan,  I. Lotan,  
 P. E. Maslen,  N. Nair,  D. P. O'Neill,  D. Neuhauser,  E. Neuscamman,  
 C. M. Oana,  R. Olson,  B. Peters,  R. Peverati,  P. A. Pieniazek,  
 Y. M. Rhee,  J. Ritchie,  M. A. Rohrdanz,  E. Rosta,  N. J. Russ,  
 H. F. Schaefer III,  N. E. Schultz,  N. Shenvi,  A. C. Simmonett,  A. Sodt,  
 D. Stuck,  K. S. Thanthiriwatte,  V. Vanovschi,  Tao Wang,  A. Warshel,  
 C. F. Williams,  Q. Wu,  X. Xu,  W. Zhang

 Please cite Q-Chem as follows:
 Y. Shao et al., Mol. Phys. 113, 184-215 (2015)
 DOI: 10.1080/00268976.2014.952696

 Q-Chem 5.2.1 for Intel X86 EM64T Linux

 Parts of Q-Chem use Armadillo 8.300.2 (Tropical Shenanigans).
 http://arma.sourceforge.net/

 Q-Chem begins on Sun Dec  1 04:17:06 2019  

Host: 
0

     Scratch files written to /scratch/taweetham/qchem3363//
NAlpha2: 174
NElect   174
Mult     1

Checking the input file for inconsistencies... 	...done.

--------------------------------------------------------------
User input:
--------------------------------------------------------------
$MOLECULE
0 1
C   
C	1	CC
C	2	CC	1	120.0		
C	3	CC	2	120.0	1	0.0
C	4	CC	3	120.0	2	0.0	
C	5 	CC	4	120.0	3	0.0
Cl	1	CCl	2	120.0	3	180.0
Cl	2	CCl	3	120.0	4	180.0
Cl	3	CCl	4	120.0	5	180.0
Br	4	CBr	5	120.0	6	180.0
Cl	5	CCl	6	120.0	1	180.0
Br	6	CBr	1	120.0	2	180.0

CC=1.39483
CH=1.08673
CF=1.33960
CCl=1.72090
CBr=1.89068
CI=2.07886
$END

$REM
   JOB_TYPE	OPTIMIZATION
   BASIS	6-311++G**
   METHOD	B3LYP
   MEM_TOTAL	64000
   SYM_IGNORE	TRUE
$END

--------------------------------------------------------------
 ----------------------------------------------------------------
             Standard Nuclear Orientation (Angstroms)
    I     Atom           X                Y                Z
 ----------------------------------------------------------------
    1      C       0.0000000000     0.0000000000     0.0000000000
    2      C       0.0000000000     0.0000000000     1.3948300000
    3      C       1.2079582140     0.0000000000     2.0922450000
    4      C       2.4159164279     0.0000000000     1.3948300000
    5      C       2.4159164279     0.0000000000    -0.0000000000
    6      C       1.2079582140     0.0000000000    -0.6974150000
    7      Cl     -1.4903431174    -0.0000000000    -0.8604500000
    8      Cl     -1.4903431174    -0.0000000000     2.2552800000
    9      Cl      1.2079582140    -0.0000000000     3.8131450000
   10      Br      4.0532933383    -0.0000000000     2.3401700000
   11      Cl      3.9062595453    -0.0000000000    -0.8604500000
   12      Br      1.2079582140    -0.0000000000    -2.5880950000
 ----------------------------------------------------------------
 Nuclear Repulsion Energy =        1944.91758666 hartrees
 There are       87 alpha and       87 beta electrons
 Requested basis set is 6-311++G(d,p)
 There are 126 shells and 348 basis functions

 Total QAlloc Memory Limit  64000 MB
 Mega-Array Size       188 MB
 MEM_STATIC part       192 MB
 A cutoff of  1.0D-11 yielded   5531 shell pairs
 There are     47722 function pairs (     52017 Cartesian)
 Smallest overlap matrix eigenvalue = 2.70E-07

 Q-Chem warning in module stvman/mkSTV.C, line 318:

 Overlap eigenvalue is smaller than square root of threshold
 Use THRESH >= 12 to get rid of this warning

 Linear dependence detected in AO basis
 Tighter screening thresholds may be required for diffuse basis sets
 Use S2THRESH > 14 and THRESH = 14 in case of SCF convergence issues
 Number of orthogonalized atomic orbitals = 346
 Maximum deviation from orthogonality = 2.414E-10

 Scale SEOQF with 1.000000e-01/1.000000e-01/1.000000e-01

 Standard Electronic Orientation quadrupole field applied
 Nucleus-field energy     =    -0.0000000514 hartrees
 Guess from superposition of atomic densities
 Warning:  Energy on first SCF cycle will be non-variational
 SAD guess density has 174.000000 electrons

 -----------------------------------------------------------------------
  General SCF calculation program by
  Eric Jon Sundstrom, Paul Horn, Yuezhi Mao, Dmitri Zuev, Alec White,
  David Stuck, Shaama M.S., Shane Yost, Joonho Lee, David Small,
  Daniel Levine, Susi Lehtola, Hugh Burton, Evgeny Epifanovsky,
  Bang C. Huynh
 -----------------------------------------------------------------------
 Exchange:     0.2000 Hartree-Fock + 0.0800 Slater + 0.7200 B88
 Correlation:  0.1900 VWN1RPA + 0.8100 LYP
 Using SG-1 standard quadrature grid
 using 4 threads for integral computing
 -------------------------------------------------------
 OpenMP Integral computing Module                
 Release: version 2.0, May 2017, Q-Chem Inc. Pleasanton 
 -------------------------------------------------------
 A restricted SCF calculation will be
 performed using DIIS
 SCF converges when DIIS error is below 1.0e-08
 ---------------------------------------
  Cycle       Energy         DIIS error
 ---------------------------------------
    1   -7220.5436825598      3.18e-02  
    2   -7217.8080338215      1.90e-03  
    3   -7217.7937916635      2.09e-03  
    4   -7217.8318345534      7.49e-04  
    5   -7217.8405948629      1.43e-04  
    6   -7217.8408095244      5.31e-05  
    7   -7217.8408380637      2.46e-05  
    8   -7217.8408471210      5.08e-06  
    9   -7217.8408474540      9.39e-07  
   10   -7217.8408474654      2.78e-07  
   11   -7217.8408474664      1.01e-07  
   12   -7217.8408474655      2.15e-08  
   13   -7217.8408474656      4.58e-09  Convergence criterion met
 ---------------------------------------
 SCF time:   CPU 187.30s  wall 49.00s 
 SCF   energy in the final basis set =    -7217.8408474656
 Total energy in the final basis set =    -7217.8408474656

 --------------------------------------------------------------

                    Orbital Energies (a.u.)
 --------------------------------------------------------------

 Alpha MOs
 -- Occupied --
********-482.8587-101.5853-101.5853-101.5853-101.5843 -62.5117 -62.5116
-56.3324 -56.3323 -56.3283 -56.3282 -56.3279 -56.3278 -10.2875 -10.2874
-10.2874 -10.2861 -10.2797 -10.2797  -9.5004  -9.5004  -9.5004  -9.4995
 -8.7206  -8.7205  -7.2654  -7.2654  -7.2652  -7.2644  -7.2553  -7.2553
 -7.2553  -7.2544  -7.2544  -7.2542  -7.2542  -7.2533  -6.5529  -6.5529
 -6.5391  -6.5390  -6.5379  -6.5378  -2.6636  -2.6636  -2.6601  -2.6599
 -2.6591  -2.6590  -2.6480  -2.6479  -2.6479  -2.6479  -0.9786  -0.9312
 -0.9238  -0.8853  -0.8538  -0.8491  -0.8169  -0.7503  -0.7463  -0.6399
 -0.6398  -0.5702  -0.5377  -0.4934  -0.4806  -0.4745  -0.4733  -0.4364
 -0.4253  -0.4169  -0.4107  -0.3671  -0.3650  -0.3599  -0.3595  -0.3477
 -0.3439  -0.3336  -0.3180  -0.3144  -0.2926  -0.2714  -0.2700
 -- Virtual --
 -0.0809  -0.0682  -0.0666  -0.0301  -0.0157  -0.0063   0.0138   0.0165
  0.0228   0.0239   0.0287   0.0389   0.0421   0.0571   0.0625   0.0657
  0.0704   0.0704   0.0747   0.0754   0.0796   0.0881   0.0902   0.0949
  0.0979   0.1033   0.1036   0.1178   0.1206   0.1301   0.1382   0.1440
  0.1452   0.1459   0.1481   0.1517   0.1732   0.1766   0.1831   0.1834
  0.1848   0.1880   0.1926   0.2093   0.2198   0.2208   0.2301   0.2392
  0.2404   0.2542   0.2567   0.2593   0.2622   0.2643   0.2699   0.2767
  0.2829   0.2921   0.2928   0.3617   0.3720   0.3864   0.3984   0.4087
  0.4167   0.4199   0.4275   0.4381   0.4476   0.4512   0.4516   0.4530
  0.4710   0.4752   0.4791   0.4849   0.4962   0.5009   0.5022   0.5194
  0.5365   0.5410   0.5437   0.5486   0.5538   0.5615   0.5772   0.5833
  0.5922   0.6007   0.6032   0.6099   0.6191   0.6562   0.6597   0.6819
  0.7144   0.7153   0.7523   0.7612   0.7630   0.7854   0.8125   0.8207
  0.8235   0.8236   0.8259   0.8331   0.8367   0.8368   0.8385   0.8517
  0.8542   0.8644   0.8652   0.8894   0.8936   0.9007   0.9121   0.9235
  0.9281   0.9378   0.9432   0.9476   0.9694   1.0059   1.0224   1.0406
  1.0518   1.0798   1.1287   1.1440   1.1675   1.1965   1.2229   1.2379
  1.2425   1.2702   1.2797   1.2833   1.2856   1.2859   1.2922   1.3647
  1.4424   1.4438   1.5060   1.5682   1.6188   1.6613   1.7359   1.7444
  1.7636   1.7753   1.8249   1.8281   1.8441   1.8453   1.9243   2.0037
  2.0218   2.0677   2.0751   2.1285   2.1319   2.1780   2.2176   2.2193
  2.2459   2.2466   2.2536   2.2588   2.2840   2.2979   2.3015   2.3108
  2.3442   2.3833   2.3889   2.4463   2.4727   2.4863   2.5054   2.5750
  2.5757   2.6082   2.6344   2.7247   2.7289   2.8349   2.8365   2.9332
  3.0304   3.0489   3.0716   3.0941   3.1319   3.2115   3.2224   3.4518
  3.4919   3.6839   3.8550   3.8727   3.9831   3.9912   4.0460   4.0634
  4.0791   4.0803   4.2329   4.2480   4.4055   4.4102   4.8074   6.7293
  6.7812   7.5454   7.5613   7.6619   7.6771   7.7305   7.7519   9.7065
  9.7907   9.7944   9.8138  23.1884  23.7772  23.7818  23.9343  23.9423
 24.0130  25.7609  25.8103  25.8160  25.8831  26.0913  26.1221  26.2134
 26.2828  26.4451  26.6457  26.6683  26.8828  47.9877  48.0307 215.6906
215.7865 215.7914 215.8145 289.7417 289.7582 289.8623 289.8725 289.9601
289.97431020.80131020.8557
 --------------------------------------------------------------

          Ground-State Mulliken Net Atomic Charges

     Atom                 Charge (a.u.)
  ----------------------------------------
      1 C                    -0.383998
      2 C                    -0.161874
      3 C                    -0.390398
      4 C                    -0.389311
      5 C                    -0.238651
      6 C                    -0.395960
      7 Cl                    0.570481
      8 Cl                    0.691488
      9 Cl                    0.569529
     10 Br                   -0.219247
     11 Cl                    0.565600
     12 Br                   -0.217659
  ----------------------------------------
  Sum of atomic charges =     0.000000

 -----------------------------------------------------------------
                    Cartesian Multipole Moments
 -----------------------------------------------------------------
    Charge (ESU x 10^10)
                 0.0000
    Dipole Moment (Debye)
         X       0.1478      Y       0.0000      Z      -0.0860
       Tot       0.1710
    Quadrupole Moments (Debye-Ang)
        XX    -118.6022     XY      -0.0000     YY    -121.2069
        XZ       0.7736     YZ      -0.0000     ZZ    -118.1769
    Octopole Moments (Debye-Ang^2)
       XXX    -478.2140    XXY      -0.0000    XYY    -165.0752
       YYY       0.0000    XXZ     -66.2295    XYZ       0.0000
       YYZ     -73.7501    XZZ    -157.5305    YZZ       0.0000
       ZZZ    -225.1169
    Hexadecapole Moments (Debye-Ang^3)
      XXXX   -3988.8371   XXXY      -0.0000   XXYY    -732.7343
      XYYY      -0.0000   YYYY    -142.0400   XXXZ    -353.0461
      XXYZ       0.0000   XYYZ    -135.5032   YYYZ      -0.0000
      XXZZ   -1189.1269   XYZZ       0.0000   YYZZ    -593.2928
      XZZZ    -394.9650   YZZZ       0.0000   ZZZZ   -3193.6571
 -----------------------------------------------------------------
 Calculating analytic gradient of the SCF energy
 Gradient of SCF Energy
            1           2           3           4           5           6
    1  -0.0010197   0.0005472  -0.0020074  -0.0031010  -0.0001834  -0.0000270
    2   0.0000000   0.0000000   0.0000000  -0.0000000   0.0000000  -0.0000000
    3   0.0014688  -0.0000941   0.0002585  -0.0017367  -0.0000900   0.0028692
            7           8           9          10          11          12
    1   0.0076507   0.0068537   0.0017125  -0.0032486  -0.0072324   0.0000555
    2  -0.0000000   0.0000000  -0.0000000   0.0000000  -0.0000000  -0.0000000
    3   0.0024896  -0.0040544  -0.0075337  -0.0019507   0.0042776   0.0040959
 Max gradient component =       7.651E-03
 RMS gradient           =       2.972E-03
 Gradient time:  CPU 65.57 s  wall 16.48 s
 Geometry Optimization Parameters
   NAtoms,    NIC,     NZ,  NCons,   NDum,   NFix, NCnnct, MaxDiis
       12      78      12       0       0       0       0       0


** GEOMETRY OPTIMIZATION IN DELOCALIZED INTERNAL COORDINATES **
   Searching for a Minimum

   Optimization Cycle:   1

                       Coordinates (Angstroms)
     ATOM                X               Y               Z
      1  C         0.0000000000    0.0000000000    0.0000000000
      2  C         0.0000000000    0.0000000000    1.3948300000
      3  C         1.2079582140    0.0000000000    2.0922450000
      4  C         2.4159164279    0.0000000000    1.3948300000
      5  C         2.4159164279    0.0000000000    0.0000000000
      6  C         1.2079582140    0.0000000000   -0.6974150000
      7  Cl       -1.4903431174    0.0000000000   -0.8604500000
      8  Cl       -1.4903431174    0.0000000000    2.2552800000
      9  Cl        1.2079582140    0.0000000000    3.8131450000
     10  Br        4.0532933383    0.0000000000    2.3401700000
     11  Cl        3.9062595453    0.0000000000   -0.8604500000
     12  Br        1.2079582140    0.0000000000   -2.5880950000
   Point Group: c1    Number of degrees of freedom:    30


   Energy is  -7217.840847466


 Attempting to generate delocalized internal coordinates
 Initial Hessian constructed with Jon Baker's OPTIMIZE code

 21 Hessian modes will be used to form the next step
  Hessian Eigenvalues:
     0.201019    0.201019    0.250000    0.250000    0.250000    0.250000
     0.250000    0.250000    0.250000    0.250000    0.250000    0.334879
     0.334879    0.334879    0.334879    0.426727    0.426727    0.464882
     0.464882    0.464882    0.464882

 Minimum search - taking simple RFO step
 Searching for Lamda that Minimizes Along All modes
 Value Taken    Lamda =  -0.00179708
 Step Taken.  Stepsize is  0.071579

                             Maximum     Tolerance    Cnvgd?
         Gradient           0.024591      0.000300      NO
         Displacement       0.063054      0.001200      NO
         Energy change     *********      0.000001      NO


 New Cartesian Coordinates Obtained by Inverse Iteration

 Displacement from previous Coordinates is:  0.115053
 ----------------------------------------------------------------
             Standard Nuclear Orientation (Angstroms)
    I     Atom           X                Y                Z
 ----------------------------------------------------------------
    1      C      -0.0054248264     0.0000000000    -0.0054903093
    2      C      -0.0043184779     0.0000000000     1.3970445461
    3      C       1.2103826329     0.0000000000     2.0987586048
    4      C       2.4268006905     0.0000000000     1.3983527529
    5      C       2.4270431996     0.0000000000    -0.0059068826
    6      C       1.2102504359     0.0000000000    -0.7073378557
    7      Cl     -1.5160153239     0.0000000000    -0.8553980991
    8      Cl     -1.5048455076     0.0000000000     2.2648854885
    9      Cl      1.1898909510     0.0000000000     3.8313785445
   10      Br      4.0715974900     0.0000000000     2.3506091064
   11      Cl      3.9281637645     0.0000000000    -0.8741016515
   12      Br      1.2090073321     0.0000000000    -2.6087042450
 ----------------------------------------------------------------
 Nuclear Repulsion Energy =        1932.11863238 hartrees
 There are       87 alpha and       87 beta electrons
 Applying Cartesian multipole field
    Component          Value
    ---------          -----
     (2,0,0)        1.00000E-11
     (0,2,0)        2.00000E-11
     (0,0,2)       -3.00000E-11
 Nucleus-field energy     =    -0.0000000520 hartrees
 Requested basis set is 6-311++G(d,p)
 There are 126 shells and 348 basis functions
 A cutoff of  1.0D-11 yielded   5490 shell pairs
 There are     47485 function pairs (     51736 Cartesian)
 Smallest overlap matrix eigenvalue = 2.94E-07

 Q-Chem warning in module stvman/mkSTV.C, line 318:

 Overlap eigenvalue is smaller than square root of threshold
 Use THRESH >= 12 to get rid of this warning

 Linear dependence detected in AO basis
 Tighter screening thresholds may be required for diffuse basis sets
 Use S2THRESH > 14 and THRESH = 14 in case of SCF convergence issues
 Number of orthogonalized atomic orbitals = 346
 Maximum deviation from orthogonality = 3.316E-10
 Guess MOs from SCF MO coefficient file

 -----------------------------------------------------------------------
  General SCF calculation program by
  Eric Jon Sundstrom, Paul Horn, Yuezhi Mao, Dmitri Zuev, Alec White,
  David Stuck, Shaama M.S., Shane Yost, Joonho Lee, David Small,
  Daniel Levine, Susi Lehtola, Hugh Burton, Evgeny Epifanovsky,
  Bang C. Huynh
 -----------------------------------------------------------------------
 Exchange:     0.2000 Hartree-Fock + 0.0800 Slater + 0.7200 B88
 Correlation:  0.1900 VWN1RPA + 0.8100 LYP
 Using SG-1 standard quadrature grid
 using 4 threads for integral computing
 -------------------------------------------------------
 OpenMP Integral computing Module                
 Release: version 2.0, May 2017, Q-Chem Inc. Pleasanton 
 -------------------------------------------------------
 A restricted SCF calculation will be
 performed using DIIS
 SCF converges when DIIS error is below 1.0e-08
 ---------------------------------------
  Cycle       Energy         DIIS error
 ---------------------------------------
    1   -7217.8408055970      2.86e-04  
    2   -7217.8414555019      1.15e-04  
    3   -7217.8411612811      1.77e-04  
    4   -7217.8416683180      1.13e-05  
    5   -7217.8416695081      5.56e-06  
    6   -7217.8416699367      1.85e-06  
    7   -7217.8416699853      5.58e-07  
    8   -7217.8416699889      1.96e-07  
    9   -7217.8416699899      3.20e-08  
   10   -7217.8416699901      8.79e-09  Convergence criterion met
 ---------------------------------------
 SCF time:   CPU 149.12s  wall 39.00s 
 SCF   energy in the final basis set =    -7217.8416699901
 Total energy in the final basis set =    -7217.8416699901

 --------------------------------------------------------------

                    Orbital Energies (a.u.)
 --------------------------------------------------------------

 Alpha MOs
 -- Occupied --
********-482.8596-101.5861-101.5860-101.5859-101.5854 -62.5126 -62.5124
-56.3334 -56.3332 -56.3292 -56.3290 -56.3288 -56.3286 -10.2914 -10.2910
-10.2909 -10.2894 -10.2836 -10.2836  -9.5009  -9.5008  -9.5006  -9.5002
 -8.7214  -8.7212  -7.2659  -7.2657  -7.2656  -7.2653  -7.2558  -7.2556
 -7.2555  -7.2551  -7.2548  -7.2547  -7.2544  -7.2541  -6.5538  -6.5536
 -6.5398  -6.5396  -6.5387  -6.5385  -2.6644  -2.6643  -2.6608  -2.6605
 -2.6599  -2.6597  -2.6488  -2.6487  -2.6486  -2.6485  -0.9740  -0.9274
 -0.9201  -0.8825  -0.8522  -0.8476  -0.8155  -0.7502  -0.7462  -0.6390
 -0.6389  -0.5668  -0.5358  -0.4926  -0.4774  -0.4735  -0.4720  -0.4356
 -0.4247  -0.4148  -0.4086  -0.3661  -0.3653  -0.3595  -0.3592  -0.3476
 -0.3441  -0.3329  -0.3182  -0.3155  -0.2944  -0.2723  -0.2708
 -- Virtual --
 -0.0846  -0.0706  -0.0692  -0.0334  -0.0192  -0.0065   0.0091   0.0145
  0.0208   0.0227   0.0274   0.0391   0.0418   0.0571   0.0621   0.0648
  0.0677   0.0694   0.0722   0.0742   0.0786   0.0879   0.0900   0.0920
  0.0970   0.1024   0.1030   0.1171   0.1194   0.1285   0.1367   0.1428
  0.1447   0.1449   0.1483   0.1513   0.1722   0.1753   0.1818   0.1830
  0.1840   0.1873   0.1914   0.2088   0.2157   0.2190   0.2268   0.2381
  0.2387   0.2541   0.2563   0.2590   0.2619   0.2649   0.2692   0.2758
  0.2817   0.2918   0.2926   0.3606   0.3717   0.3841   0.3984   0.4079
  0.4169   0.4179   0.4278   0.4356   0.4450   0.4487   0.4515   0.4525
  0.4698   0.4761   0.4806   0.4849   0.4918   0.4969   0.5020   0.5190
  0.5315   0.5385   0.5413   0.5478   0.5487   0.5613   0.5760   0.5819
  0.5864   0.5989   0.5994   0.6084   0.6130   0.6546   0.6581   0.6800
  0.7096   0.7109   0.7487   0.7617   0.7639   0.7890   0.8140   0.8186
  0.8236   0.8242   0.8262   0.8319   0.8325   0.8369   0.8369   0.8498
  0.8537   0.8625   0.8636   0.8869   0.8898   0.8975   0.9113   0.9185
  0.9253   0.9351   0.9402   0.9428   0.9653   0.9989   1.0139   1.0380
  1.0428   1.0749   1.1215   1.1386   1.1644   1.1933   1.2177   1.2319
  1.2382   1.2633   1.2746   1.2782   1.2786   1.2802   1.2850   1.3596
  1.4368   1.4405   1.5046   1.5628   1.6053   1.6490   1.7285   1.7362
  1.7510   1.7652   1.8163   1.8203   1.8365   1.8375   1.9142   2.0021
  2.0189   2.0583   2.0667   2.1233   2.1260   2.1701   2.2070   2.2186
  2.2376   2.2431   2.2467   2.2521   2.2707   2.2920   2.2955   2.2969
  2.3297   2.3814   2.3821   2.4354   2.4617   2.4756   2.4992   2.5669
  2.5711   2.6008   2.6253   2.7210   2.7246   2.8309   2.8321   2.9172
  3.0223   3.0397   3.0502   3.0801   3.1171   3.1933   3.2046   3.4386
  3.4784   3.6609   3.8428   3.8606   3.9823   3.9902   4.0441   4.0605
  4.0753   4.0771   4.2273   4.2411   4.4027   4.4076   4.7888   6.7237
  6.7770   7.5444   7.5597   7.6582   7.6726   7.7262   7.7456   9.6993
  9.7835   9.7883   9.8083  23.1859  23.7560  23.7600  23.9034  23.9094
 23.9754  25.7588  25.8081  25.8133  25.8803  26.0833  26.1162  26.1998
 26.2699  26.4379  26.6267  26.6525  26.8593  47.9832  48.0271 215.6831
215.7784 215.7845 215.8081 289.7403 289.7561 289.8580 289.8676 289.9553
289.96791020.79581020.8514
 --------------------------------------------------------------

          Ground-State Mulliken Net Atomic Charges

     Atom                 Charge (a.u.)
  ----------------------------------------
      1 C                    -0.387724
      2 C                    -0.258602
      3 C                    -0.398596
      4 C                    -0.364985
      5 C                    -0.185060
      6 C                    -0.379020
      7 Cl                    0.568005
      8 Cl                    0.704603
      9 Cl                    0.567238
     10 Br                   -0.217460
     11 Cl                    0.568246
     12 Br                   -0.216644
  ----------------------------------------
  Sum of atomic charges =     0.000000

 -----------------------------------------------------------------
                    Cartesian Multipole Moments
 -----------------------------------------------------------------
    Charge (ESU x 10^10)
                -0.0000
    Dipole Moment (Debye)
         X       0.1690      Y      -0.0000      Z      -0.0936
       Tot       0.1931
    Quadrupole Moments (Debye-Ang)
        XX    -118.5448     XY       0.0000     YY    -121.4399
        XZ       0.7493     YZ      -0.0000     ZZ    -118.2268
    Octopole Moments (Debye-Ang^2)
       XXX    -477.9089    XXY       0.0000    XYY    -165.3323
       YYY       0.0000    XXZ     -66.0104    XYZ       0.0000
       YYZ     -73.9175    XZZ    -157.5536    YZZ       0.0000
       ZZZ    -225.5596
    Hexadecapole Moments (Debye-Ang^3)
      XXXX   -4022.6652   XXXY       0.0000   XXYY    -740.1562
      XYYY       0.0000   YYYY    -142.5453   XXXZ    -348.6685
      XXYZ       0.0000   XYYZ    -134.8221   YYYZ      -0.0000
      XXZZ   -1200.3562   XYZZ       0.0000   YYZZ    -599.6336
      XZZZ    -394.5621   YZZZ       0.0000   ZZZZ   -3225.2356
 -----------------------------------------------------------------
 Calculating analytic gradient of the SCF energy
 Gradient of SCF Energy
            1           2           3           4           5           6
    1  -0.0025892  -0.0015652  -0.0008587   0.0003050   0.0027315   0.0001314
    2   0.0000000  -0.0000000   0.0000000   0.0000000   0.0000000   0.0000000
    3  -0.0005749   0.0009923   0.0026030   0.0000159  -0.0015408  -0.0004086
            7           8           9          10          11          12
    1   0.0006291   0.0011012  -0.0005944   0.0011683  -0.0008464   0.0003875
    2  -0.0000000  -0.0000000   0.0000000   0.0000000   0.0000000   0.0000000
    3   0.0010325  -0.0005758  -0.0011799   0.0003523   0.0004613  -0.0011771
 Max gradient component =       2.731E-03
 RMS gradient           =       1.011E-03
 Gradient time:  CPU 64.62 s  wall 16.25 s
 Geometry Optimization Parameters
   NAtoms,    NIC,     NZ,  NCons,   NDum,   NFix, NCnnct, MaxDiis
       12      78      12       0       0       0       0       0

 Cartesian Hessian Update
 Hessian updated using BFGS update


** GEOMETRY OPTIMIZATION IN DELOCALIZED INTERNAL COORDINATES **
   Searching for a Minimum

   Optimization Cycle:   2

                       Coordinates (Angstroms)
     ATOM                X               Y               Z
      1  C        -0.0054248264    0.0000000000   -0.0054903093
      2  C        -0.0043184779    0.0000000000    1.3970445461
      3  C         1.2103826329    0.0000000000    2.0987586048
      4  C         2.4268006905    0.0000000000    1.3983527529
      5  C         2.4270431996    0.0000000000   -0.0059068826
      6  C         1.2102504359    0.0000000000   -0.7073378557
      7  Cl       -1.5160153239    0.0000000000   -0.8553980991
      8  Cl       -1.5048455076    0.0000000000    2.2648854885
      9  Cl        1.1898909510    0.0000000000    3.8313785445
     10  Br        4.0715974900    0.0000000000    2.3506091064
     11  Cl        3.9281637645    0.0000000000   -0.8741016515
     12  Br        1.2090073321    0.0000000000   -2.6087042450
   Point Group: c1    Number of degrees of freedom:    30


   Energy is  -7217.841669990

 Hessian updated using BFGS update

 10 Hessian modes will be used to form the next step
  Hessian Eigenvalues:
     0.201011    0.207220    0.247241    0.259534    0.294283    0.334980
     0.426722    0.427219    0.462841    0.541204

 Minimum search - taking simple RFO step
 Searching for Lamda that Minimizes Along All modes
 Value Taken    Lamda =  -0.00007500
 Step Taken.  Stepsize is  0.014824

                             Maximum     Tolerance    Cnvgd?
         Gradient           0.002920      0.000300      NO
         Displacement       0.008830      0.001200      NO
         Energy change     -0.000823      0.000001      NO


 New Cartesian Coordinates Obtained by Inverse Iteration

 Displacement from previous Coordinates is:  0.025511
 ----------------------------------------------------------------
             Standard Nuclear Orientation (Angstroms)
    I     Atom           X                Y                Z
 ----------------------------------------------------------------
    1      C      -0.0038862183     0.0000000000    -0.0055335036
    2      C      -0.0038156868     0.0000000000     1.3967022995
    3      C       1.2112720880     0.0000000000     2.0975896073
    4      C       2.4258009773     0.0000000000     1.3978959625
    5      C       2.4256260192     0.0000000000    -0.0049562823
    6      C       1.2101749881     0.0000000000    -0.7059192601
    7      Cl     -1.5129940048     0.0000000000    -0.8621486480
    8      Cl     -1.5066688998     0.0000000000     2.2650940523
    9      Cl      1.1971545975     0.0000000000     3.8324368310
   10      Br      4.0667946942     0.0000000000     2.3516431358
   11      Cl      3.9285029574     0.0000000000    -0.8739218273
   12      Br      1.2045708485     0.0000000000    -2.6047923672
 ----------------------------------------------------------------
 Nuclear Repulsion Energy =        1933.06677665 hartrees
 There are       87 alpha and       87 beta electrons
 Applying Cartesian multipole field
    Component          Value
    ---------          -----
     (2,0,0)        1.00000E-11
     (0,2,0)        2.00000E-11
     (0,0,2)       -3.00000E-11
 Nucleus-field energy     =    -0.0000000520 hartrees
 Requested basis set is 6-311++G(d,p)
 There are 126 shells and 348 basis functions
 A cutoff of  1.0D-11 yielded   5489 shell pairs
 There are     47476 function pairs (     51727 Cartesian)
 Smallest overlap matrix eigenvalue = 2.91E-07

 Q-Chem warning in module stvman/mkSTV.C, line 318:

 Overlap eigenvalue is smaller than square root of threshold
 Use THRESH >= 12 to get rid of this warning

 Linear dependence detected in AO basis
 Tighter screening thresholds may be required for diffuse basis sets
 Use S2THRESH > 14 and THRESH = 14 in case of SCF convergence issues
 Number of orthogonalized atomic orbitals = 346
 Maximum deviation from orthogonality = 1.884E-10
 Guess MOs from SCF MO coefficient file

 -----------------------------------------------------------------------
  General SCF calculation program by
  Eric Jon Sundstrom, Paul Horn, Yuezhi Mao, Dmitri Zuev, Alec White,
  David Stuck, Shaama M.S., Shane Yost, Joonho Lee, David Small,
  Daniel Levine, Susi Lehtola, Hugh Burton, Evgeny Epifanovsky,
  Bang C. Huynh
 -----------------------------------------------------------------------
 Exchange:     0.2000 Hartree-Fock + 0.0800 Slater + 0.7200 B88
 Correlation:  0.1900 VWN1RPA + 0.8100 LYP
 Using SG-1 standard quadrature grid
 using 4 threads for integral computing
 -------------------------------------------------------
 OpenMP Integral computing Module                
 Release: version 2.0, May 2017, Q-Chem Inc. Pleasanton 
 -------------------------------------------------------
 A restricted SCF calculation will be
 performed using DIIS
 SCF converges when DIIS error is below 1.0e-08
 ---------------------------------------
  Cycle       Energy         DIIS error
 ---------------------------------------
    1   -7217.8416605774      5.77e-05  
    2   -7217.8417004330      2.00e-05  
    3   -7217.8416907458      3.20e-05  
    4   -7217.8417062658      3.92e-06  
    5   -7217.8417064923      1.17e-06  
    6   -7217.8417065107      3.28e-07  
    7   -7217.8417065119      1.85e-07  
    8   -7217.8417065123      3.40e-08  
    9   -7217.8417065127      1.15e-08  
   10   -7217.8417065131      2.33e-09  Convergence criterion met
 ---------------------------------------
 SCF time:   CPU 143.61s  wall 38.00s 
 SCF   energy in the final basis set =    -7217.8417065131
 Total energy in the final basis set =    -7217.8417065131

 --------------------------------------------------------------

                    Orbital Energies (a.u.)
 --------------------------------------------------------------

 Alpha MOs
 -- Occupied --
********-482.8596-101.5860-101.5859-101.5859-101.5853 -62.5126 -62.5124
-56.3334 -56.3332 -56.3292 -56.3290 -56.3288 -56.3286 -10.2913 -10.2910
-10.2909 -10.2897 -10.2834 -10.2833  -9.5008  -9.5007  -9.5006  -9.5001
 -8.7215  -8.7212  -7.2658  -7.2657  -7.2655  -7.2652  -7.2556  -7.2555
 -7.2555  -7.2550  -7.2547  -7.2546  -7.2544  -7.2540  -6.5538  -6.5537
 -6.5399  -6.5396  -6.5388  -6.5385  -2.6645  -2.6644  -2.6609  -2.6606
 -2.6600  -2.6598  -2.6489  -2.6487  -2.6486  -2.6485  -0.9742  -0.9270
 -0.9200  -0.8822  -0.8522  -0.8479  -0.8160  -0.7505  -0.7466  -0.6395
 -0.6390  -0.5672  -0.5358  -0.4923  -0.4776  -0.4734  -0.4719  -0.4355
 -0.4248  -0.4146  -0.4087  -0.3660  -0.3651  -0.3597  -0.3592  -0.3477
 -0.3441  -0.3333  -0.3184  -0.3152  -0.2942  -0.2725  -0.2711
 -- Virtual --
 -0.0848  -0.0704  -0.0693  -0.0332  -0.0195  -0.0066   0.0091   0.0146
  0.0204   0.0226   0.0273   0.0391   0.0418   0.0571   0.0622   0.0647
  0.0680   0.0696   0.0720   0.0741   0.0786   0.0880   0.0900   0.0920
  0.0968   0.1026   0.1030   0.1170   0.1195   0.1286   0.1364   0.1429
  0.1447   0.1448   0.1482   0.1512   0.1725   0.1752   0.1819   0.1829
  0.1841   0.1873   0.1914   0.2090   0.2161   0.2191   0.2269   0.2381
  0.2388   0.2542   0.2566   0.2590   0.2621   0.2648   0.2693   0.2760
  0.2818   0.2919   0.2925   0.3609   0.3718   0.3842   0.3986   0.4079
  0.4167   0.4181   0.4278   0.4357   0.4447   0.4487   0.4515   0.4525
  0.4696   0.4762   0.4798   0.4846   0.4922   0.4977   0.5018   0.5190
  0.5322   0.5391   0.5413   0.5486   0.5487   0.5611   0.5760   0.5817
  0.5866   0.5995   0.5998   0.6085   0.6131   0.6546   0.6586   0.6802
  0.7105   0.7115   0.7492   0.7616   0.7643   0.7889   0.8143   0.8189
  0.8233   0.8245   0.8268   0.8324   0.8338   0.8371   0.8371   0.8495
  0.8542   0.8631   0.8638   0.8865   0.8903   0.8962   0.9107   0.9189
  0.9257   0.9350   0.9402   0.9421   0.9649   0.9990   1.0144   1.0388
  1.0419   1.0745   1.1228   1.1392   1.1637   1.1923   1.2175   1.2328
  1.2389   1.2628   1.2744   1.2774   1.2782   1.2811   1.2843   1.3597
  1.4373   1.4413   1.5053   1.5624   1.6064   1.6479   1.7292   1.7361
  1.7526   1.7657   1.8173   1.8208   1.8370   1.8389   1.9148   2.0022
  2.0192   2.0590   2.0667   2.1244   2.1256   2.1699   2.2084   2.2184
  2.2386   2.2446   2.2471   2.2522   2.2716   2.2930   2.2957   2.2983
  2.3291   2.3811   2.3831   2.4352   2.4621   2.4756   2.4989   2.5665
  2.5714   2.6004   2.6257   2.7210   2.7248   2.8311   2.8323   2.9195
  3.0227   3.0406   3.0527   3.0801   3.1165   3.1943   3.2058   3.4391
  3.4789   3.6626   3.8444   3.8605   3.9823   3.9902   4.0444   4.0609
  4.0756   4.0776   4.2284   4.2420   4.4030   4.4076   4.7908   6.7248
  6.7777   7.5443   7.5598   7.6588   7.6730   7.7267   7.7464   9.6997
  9.7830   9.7876   9.8069  23.1849  23.7596  23.7613  23.9056  23.9154
 23.9807  25.7583  25.8081  25.8132  25.8805  26.0827  26.1146  26.1999
 26.2707  26.4386  26.6265  26.6507  26.8587  47.9841  48.0277 215.6836
215.7779 215.7838 215.8065 289.7403 289.7563 289.8587 289.8681 289.9559
289.96881020.79691020.8520
 --------------------------------------------------------------

          Ground-State Mulliken Net Atomic Charges

     Atom                 Charge (a.u.)
  ----------------------------------------
      1 C                    -0.397308
      2 C                    -0.229622
      3 C                    -0.404164
      4 C                    -0.376285
      5 C                    -0.172689
      6 C                    -0.391370
      7 Cl                    0.568536
      8 Cl                    0.703122
      9 Cl                    0.567683
     10 Br                   -0.218117
     11 Cl                    0.567518
     12 Br                   -0.217304
  ----------------------------------------
  Sum of atomic charges =     0.000000

 -----------------------------------------------------------------
                    Cartesian Multipole Moments
 -----------------------------------------------------------------
    Charge (ESU x 10^10)
                -0.0000
    Dipole Moment (Debye)
         X       0.1778      Y      -0.0000      Z      -0.0990
       Tot       0.2035
    Quadrupole Moments (Debye-Ang)
        XX    -118.5780     XY       0.0000     YY    -121.4281
        XZ       0.8231     YZ      -0.0000     ZZ    -118.2198
    Octopole Moments (Debye-Ang^2)
       XXX    -477.8326    XXY       0.0000    XYY    -165.2293
       YYY       0.0000    XXZ     -65.8460    XYZ       0.0000
       YYZ     -73.9551    XZZ    -157.3795    YZZ       0.0000
       ZZZ    -225.7101
    Hexadecapole Moments (Debye-Ang^3)
      XXXX   -4019.5477   XXXY       0.0000   XXYY    -739.3307
      XYYY       0.0000   YYYY    -142.5118   XXXZ    -349.9558
      XXYZ       0.0000   XYYZ    -135.3475   YYYZ      -0.0000
      XXZZ   -1198.9717   XYZZ       0.0000   YYZZ    -599.5464
      XZZZ    -394.8428   YZZZ      -0.0000   ZZZZ   -3224.9135
 -----------------------------------------------------------------
 Calculating analytic gradient of the SCF energy
 Gradient of SCF Energy
            1           2           3           4           5           6
    1  -0.0005779  -0.0005422   0.0004009  -0.0002821   0.0010532  -0.0002702
    2  -0.0000000  -0.0000000  -0.0000000   0.0000000   0.0000000   0.0000000
    3  -0.0007986   0.0002827   0.0009940   0.0000585  -0.0005456   0.0001751
            7           8           9          10          11          12
    1   0.0003718   0.0000575   0.0002562  -0.0000524  -0.0001924  -0.0002226
    2   0.0000000  -0.0000000  -0.0000000  -0.0000000   0.0000000   0.0000000
    3  -0.0001095  -0.0000729  -0.0003018   0.0001886   0.0001523  -0.0000229
 Max gradient component =       1.053E-03
 RMS gradient           =       3.556E-04
 Gradient time:  CPU 64.58 s  wall 16.23 s
 Geometry Optimization Parameters
   NAtoms,    NIC,     NZ,  NCons,   NDum,   NFix, NCnnct, MaxDiis
       12      78      12       0       0       0       0       0

 Cartesian Hessian Update
 Hessian updated using BFGS update


** GEOMETRY OPTIMIZATION IN DELOCALIZED INTERNAL COORDINATES **
   Searching for a Minimum

   Optimization Cycle:   3

                       Coordinates (Angstroms)
     ATOM                X               Y               Z
      1  C        -0.0038862183    0.0000000000   -0.0055335036
      2  C        -0.0038156868    0.0000000000    1.3967022995
      3  C         1.2112720880    0.0000000000    2.0975896073
      4  C         2.4258009773    0.0000000000    1.3978959625
      5  C         2.4256260192    0.0000000000   -0.0049562823
      6  C         1.2101749881    0.0000000000   -0.7059192601
      7  Cl       -1.5129940048    0.0000000000   -0.8621486480
      8  Cl       -1.5066688998    0.0000000000    2.2650940523
      9  Cl        1.1971545975    0.0000000000    3.8324368310
     10  Br        4.0667946942    0.0000000000    2.3516431358
     11  Cl        3.9285029574    0.0000000000   -0.8739218273
     12  Br        1.2045708485    0.0000000000   -2.6047923672
   Point Group: c1    Number of degrees of freedom:    30


   Energy is  -7217.841706513

 Hessian updated using BFGS update

 13 Hessian modes will be used to form the next step
  Hessian Eigenvalues:
     0.192219    0.201043    0.234667    0.249842    0.273103    0.324554
     0.334859    0.339314    0.426726    0.433374    0.446954    0.464877
     0.548782

 Minimum search - taking simple RFO step
 Searching for Lamda that Minimizes Along All modes
 Value Taken    Lamda =  -0.00001116
 Step Taken.  Stepsize is  0.006150

                             Maximum     Tolerance    Cnvgd?
         Gradient           0.001246      0.000300      NO
         Displacement       0.003054      0.001200      NO
         Energy change     -0.000037      0.000001      NO


 New Cartesian Coordinates Obtained by Inverse Iteration

 Displacement from previous Coordinates is:  0.010671
 ----------------------------------------------------------------
             Standard Nuclear Orientation (Angstroms)
    I     Atom           X                Y                Z
 ----------------------------------------------------------------
    1      C      -0.0032620949     0.0000000000    -0.0051874262
    2      C      -0.0029689491     0.0000000000     1.3961981621
    3      C       1.2112765171     0.0000000000     2.0967625821
    4      C       2.4258188620     0.0000000000     1.3978183815
    5      C       2.4244748480     0.0000000000    -0.0043386642
    6      C       1.2102734152     0.0000000000    -0.7058949165
    7      Cl     -1.5142642853     0.0000000000    -0.8598703777
    8      Cl     -1.5060924251     0.0000000000     2.2650320842
    9      Cl      1.1946093157     0.0000000000     3.8323593530
   10      Br      4.0674717503     0.0000000000     2.3494081528
   11      Cl      3.9277668947     0.0000000000    -0.8738621128
   12      Br      1.2074285120     0.0000000000    -2.6043352185
 ----------------------------------------------------------------
 Nuclear Repulsion Energy =        1933.29456453 hartrees
 There are       87 alpha and       87 beta electrons
 Applying Cartesian multipole field
    Component          Value
    ---------          -----
     (2,0,0)        1.00000E-11
     (0,2,0)        2.00000E-11
     (0,0,2)       -3.00000E-11
 Nucleus-field energy     =    -0.0000000520 hartrees
 Requested basis set is 6-311++G(d,p)
 There are 126 shells and 348 basis functions
 A cutoff of  1.0D-11 yielded   5491 shell pairs
 There are     47494 function pairs (     51745 Cartesian)
 Smallest overlap matrix eigenvalue = 2.90E-07

 Q-Chem warning in module stvman/mkSTV.C, line 318:

 Overlap eigenvalue is smaller than square root of threshold
 Use THRESH >= 12 to get rid of this warning

 Linear dependence detected in AO basis
 Tighter screening thresholds may be required for diffuse basis sets
 Use S2THRESH > 14 and THRESH = 14 in case of SCF convergence issues
 Number of orthogonalized atomic orbitals = 346
 Maximum deviation from orthogonality = 1.307E-10
 Guess MOs from SCF MO coefficient file

 -----------------------------------------------------------------------
  General SCF calculation program by
  Eric Jon Sundstrom, Paul Horn, Yuezhi Mao, Dmitri Zuev, Alec White,
  David Stuck, Shaama M.S., Shane Yost, Joonho Lee, David Small,
  Daniel Levine, Susi Lehtola, Hugh Burton, Evgeny Epifanovsky,
  Bang C. Huynh
 -----------------------------------------------------------------------
 Exchange:     0.2000 Hartree-Fock + 0.0800 Slater + 0.7200 B88
 Correlation:  0.1900 VWN1RPA + 0.8100 LYP
 Using SG-1 standard quadrature grid
 using 4 threads for integral computing
 -------------------------------------------------------
 OpenMP Integral computing Module                
 Release: version 2.0, May 2017, Q-Chem Inc. Pleasanton 
 -------------------------------------------------------
 A restricted SCF calculation will be
 performed using DIIS
 SCF converges when DIIS error is below 1.0e-08
 ---------------------------------------
  Cycle       Energy         DIIS error
 ---------------------------------------
    1   -7217.8417018769      2.87e-05  
    2   -7217.8417107289      6.03e-06  
    3   -7217.8417096056      1.03e-05  
    4   -7217.8417112860      1.39e-06  
    5   -7217.8417113104      4.38e-07  
    6   -7217.8417113129      1.99e-07  
    7   -7217.8417113138      7.39e-08  
    8   -7217.8417113136      1.98e-08  
    9   -7217.8417113141      4.51e-09  Convergence criterion met
 ---------------------------------------
 SCF time:   CPU 129.86s  wall 34.00s 
 SCF   energy in the final basis set =    -7217.8417113141
 Total energy in the final basis set =    -7217.8417113141

 --------------------------------------------------------------

                    Orbital Energies (a.u.)
 --------------------------------------------------------------

 Alpha MOs
 -- Occupied --
********-482.8597-101.5860-101.5859-101.5859-101.5852 -62.5127 -62.5125
-56.3335 -56.3333 -56.3293 -56.3291 -56.3289 -56.3287 -10.2912 -10.2909
-10.2908 -10.2895 -10.2833 -10.2833  -9.5007  -9.5006  -9.5005  -9.5000
 -8.7215  -8.7213  -7.2658  -7.2656  -7.2655  -7.2651  -7.2556  -7.2555
 -7.2554  -7.2549  -7.2546  -7.2545  -7.2544  -7.2539  -6.5539  -6.5537
 -6.5400  -6.5397  -6.5389  -6.5386  -2.6646  -2.6645  -2.6610  -2.6606
 -2.6601  -2.6599  -2.6489  -2.6488  -2.6487  -2.6486  -0.9743  -0.9270
 -0.9198  -0.8820  -0.8523  -0.8481  -0.8161  -0.7507  -0.7468  -0.6395
 -0.6392  -0.5674  -0.5358  -0.4922  -0.4778  -0.4734  -0.4719  -0.4355
 -0.4249  -0.4146  -0.4086  -0.3658  -0.3652  -0.3596  -0.3593  -0.3478
 -0.3441  -0.3330  -0.3185  -0.3154  -0.2942  -0.2727  -0.2712
 -- Virtual --
 -0.0850  -0.0704  -0.0691  -0.0333  -0.0197  -0.0066   0.0091   0.0146
  0.0205   0.0226   0.0273   0.0391   0.0418   0.0571   0.0622   0.0647
  0.0682   0.0696   0.0720   0.0741   0.0786   0.0880   0.0900   0.0920
  0.0969   0.1025   0.1030   0.1171   0.1195   0.1287   0.1365   0.1428
  0.1447   0.1449   0.1482   0.1512   0.1724   0.1754   0.1820   0.1830
  0.1840   0.1874   0.1915   0.2090   0.2161   0.2192   0.2271   0.2382
  0.2390   0.2543   0.2565   0.2590   0.2620   0.2648   0.2694   0.2762
  0.2819   0.2919   0.2926   0.3610   0.3718   0.3845   0.3987   0.4079
  0.4167   0.4182   0.4278   0.4357   0.4447   0.4486   0.4514   0.4525
  0.4698   0.4763   0.4803   0.4848   0.4924   0.4975   0.5018   0.5190
  0.5324   0.5392   0.5412   0.5485   0.5492   0.5610   0.5758   0.5817
  0.5869   0.5994   0.5999   0.6085   0.6135   0.6547   0.6584   0.6802
  0.7105   0.7115   0.7492   0.7616   0.7646   0.7889   0.8146   0.8188
  0.8233   0.8247   0.8270   0.8324   0.8334   0.8371   0.8372   0.8498
  0.8543   0.8632   0.8640   0.8865   0.8902   0.8968   0.9112   0.9188
  0.9258   0.9351   0.9403   0.9420   0.9649   0.9990   1.0145   1.0388
  1.0421   1.0746   1.1227   1.1390   1.1643   1.1920   1.2176   1.2327
  1.2388   1.2631   1.2747   1.2779   1.2781   1.2810   1.2842   1.3596
  1.4378   1.4416   1.5054   1.5622   1.6063   1.6481   1.7295   1.7363
  1.7529   1.7666   1.8178   1.8212   1.8379   1.8390   1.9152   2.0022
  2.0193   2.0592   2.0670   2.1241   2.1261   2.1708   2.2085   2.2185
  2.2393   2.2449   2.2480   2.2522   2.2723   2.2936   2.2957   2.2980
  2.3293   2.3814   2.3830   2.4357   2.4622   2.4761   2.4988   2.5663
  2.5716   2.6007   2.6258   2.7212   2.7248   2.8313   2.8324   2.9206
  3.0231   3.0412   3.0541   3.0802   3.1163   3.1949   3.2068   3.4398
  3.4788   3.6637   3.8447   3.8611   3.9822   3.9901   4.0443   4.0609
  4.0757   4.0777   4.2286   4.2422   4.4029   4.4079   4.7921   6.7249
  6.7778   7.5443   7.5597   7.6587   7.6732   7.7272   7.7466   9.6992
  9.7829   9.7874   9.8070  23.1846  23.7606  23.7631  23.9085  23.9169
 23.9833  25.7584  25.8081  25.8133  25.8804  26.0829  26.1150  26.2001
 26.2703  26.4384  26.6261  26.6511  26.8580  47.9841  48.0277 215.6830
215.7778 215.7837 215.8067 289.7403 289.7563 289.8586 289.8682 289.9563
289.96901020.79691020.8521
 --------------------------------------------------------------

          Ground-State Mulliken Net Atomic Charges

     Atom                 Charge (a.u.)
  ----------------------------------------
      1 C                    -0.392450
      2 C                    -0.235479
      3 C                    -0.400672
      4 C                    -0.375679
      5 C                    -0.176236
      6 C                    -0.390783
      7 Cl                    0.568131
      8 Cl                    0.704135
      9 Cl                    0.567284
     10 Br                   -0.218056
     11 Cl                    0.567087
     12 Br                   -0.217280
  ----------------------------------------
  Sum of atomic charges =     0.000000

 -----------------------------------------------------------------
                    Cartesian Multipole Moments
 -----------------------------------------------------------------
    Charge (ESU x 10^10)
                -0.0000
    Dipole Moment (Debye)
         X       0.1830      Y       0.0000      Z      -0.1020
       Tot       0.2095
    Quadrupole Moments (Debye-Ang)
        XX    -118.5661     XY       0.0000     YY    -121.4219
        XZ       0.8107     YZ       0.0000     ZZ    -118.2365
    Octopole Moments (Debye-Ang^2)
       XXX    -477.8080    XXY       0.0000    XYY    -165.2315
       YYY       0.0000    XXZ     -65.8083    XYZ       0.0000
       YYZ     -73.9478    XZZ    -157.3982    YZZ       0.0000
       ZZZ    -225.8220
    Hexadecapole Moments (Debye-Ang^3)
      XXXX   -4019.3555   XXXY       0.0000   XXYY    -739.3843
      XYYY       0.0000   YYYY    -142.4965   XXXZ    -348.4890
      XXYZ       0.0000   XYYZ    -134.9532   YYYZ       0.0000
      XXZZ   -1198.8210   XYZZ       0.0000   YYZZ    -599.2218
      XZZZ    -394.4358   YZZZ       0.0000   ZZZZ   -3223.4076
 -----------------------------------------------------------------
 Calculating analytic gradient of the SCF energy
 Gradient of SCF Energy
            1           2           3           4           5           6
    1   0.0000643   0.0001021   0.0001594  -0.0002527   0.0001115   0.0000118
    2   0.0000000   0.0000000   0.0000000  -0.0000000  -0.0000000   0.0000000
    3  -0.0001553  -0.0000737   0.0000567  -0.0001671  -0.0000473   0.0002933
            7           8           9          10          11          12
    1  -0.0000087  -0.0000287  -0.0000654  -0.0000551  -0.0001367   0.0000982
    2   0.0000000   0.0000000   0.0000000   0.0000000  -0.0000000   0.0000000
    3   0.0000613   0.0000083  -0.0000460  -0.0000967   0.0000637   0.0001027
 Max gradient component =       2.933E-04
 RMS gradient           =       9.600E-05
 Gradient time:  CPU 64.70 s  wall 16.26 s
 Geometry Optimization Parameters
   NAtoms,    NIC,     NZ,  NCons,   NDum,   NFix, NCnnct, MaxDiis
       12      78      12       0       0       0       0       0

 Cartesian Hessian Update
 Hessian updated using BFGS update


** GEOMETRY OPTIMIZATION IN DELOCALIZED INTERNAL COORDINATES **
   Searching for a Minimum

   Optimization Cycle:   4

                       Coordinates (Angstroms)
     ATOM                X               Y               Z
      1  C        -0.0032620949    0.0000000000   -0.0051874262
      2  C        -0.0029689491    0.0000000000    1.3961981621
      3  C         1.2112765171    0.0000000000    2.0967625821
      4  C         2.4258188620    0.0000000000    1.3978183815
      5  C         2.4244748480    0.0000000000   -0.0043386642
      6  C         1.2102734152    0.0000000000   -0.7058949165
      7  Cl       -1.5142642853    0.0000000000   -0.8598703777
      8  Cl       -1.5060924251    0.0000000000    2.2650320842
      9  Cl        1.1946093157    0.0000000000    3.8323593530
     10  Br        4.0674717503    0.0000000000    2.3494081528
     11  Cl        3.9277668947    0.0000000000   -0.8738621128
     12  Br        1.2074285120    0.0000000000   -2.6043352185
   Point Group: c1    Number of degrees of freedom:    30


   Energy is  -7217.841711314

 Hessian updated using BFGS update

 16 Hessian modes will be used to form the next step
  Hessian Eigenvalues:
     0.187321    0.201114    0.214090    0.249879    0.251151    0.278567
     0.333850    0.334116    0.334954    0.366806    0.425912    0.427071
     0.464873    0.464880    0.523318    0.537992

 Minimum search - taking simple RFO step
 Searching for Lamda that Minimizes Along All modes
 Value Taken    Lamda =  -0.00000101
 Step Taken.  Stepsize is  0.001714

                             Maximum     Tolerance    Cnvgd?
         Gradient           0.000400      0.000300      NO
         Displacement       0.000875      0.001200     YES
         Energy change     -0.000005      0.000001      NO


 New Cartesian Coordinates Obtained by Inverse Iteration

 Displacement from previous Coordinates is:  0.003036
 ----------------------------------------------------------------
             Standard Nuclear Orientation (Angstroms)
    I     Atom           X                Y                Z
 ----------------------------------------------------------------
    1      C      -0.0032346595     0.0000000000    -0.0051634495
    2      C      -0.0030033931     0.0000000000     1.3962180297
    3      C       1.2112594166     0.0000000000     2.0967189821
    4      C       2.4260875648     0.0000000000     1.3980171499
    5      C       2.4245209965     0.0000000000    -0.0043681930
    6      C       1.2102354827     0.0000000000    -0.7062505070
    7      Cl     -1.5141696389     0.0000000000    -0.8601035180
    8      Cl     -1.5061000496     0.0000000000     2.2650515854
    9      Cl      1.1947840650     0.0000000000     3.8324212680
   10      Br      4.0675765210     0.0000000000     2.3503058479
   11      Cl      3.9281228105     0.0000000000    -0.8738386125
   12      Br      1.2064532445     0.0000000000    -2.6049185829
 ----------------------------------------------------------------
 Nuclear Repulsion Energy =        1933.10558915 hartrees
 There are       87 alpha and       87 beta electrons
 Applying Cartesian multipole field
    Component          Value
    ---------          -----
     (2,0,0)        1.00000E-11
     (0,2,0)        2.00000E-11
     (0,0,2)       -3.00000E-11
 Nucleus-field energy     =    -0.0000000520 hartrees
 Requested basis set is 6-311++G(d,p)
 There are 126 shells and 348 basis functions
 A cutoff of  1.0D-11 yielded   5490 shell pairs
 There are     47485 function pairs (     51736 Cartesian)
 Smallest overlap matrix eigenvalue = 2.90E-07

 Q-Chem warning in module stvman/mkSTV.C, line 318:

 Overlap eigenvalue is smaller than square root of threshold
 Use THRESH >= 12 to get rid of this warning

 Linear dependence detected in AO basis
 Tighter screening thresholds may be required for diffuse basis sets
 Use S2THRESH > 14 and THRESH = 14 in case of SCF convergence issues
 Number of orthogonalized atomic orbitals = 346
 Maximum deviation from orthogonality = 2.489E-10
 Guess MOs from SCF MO coefficient file

 -----------------------------------------------------------------------
  General SCF calculation program by
  Eric Jon Sundstrom, Paul Horn, Yuezhi Mao, Dmitri Zuev, Alec White,
  David Stuck, Shaama M.S., Shane Yost, Joonho Lee, David Small,
  Daniel Levine, Susi Lehtola, Hugh Burton, Evgeny Epifanovsky,
  Bang C. Huynh
 -----------------------------------------------------------------------
 Exchange:     0.2000 Hartree-Fock + 0.0800 Slater + 0.7200 B88
 Correlation:  0.1900 VWN1RPA + 0.8100 LYP
 Using SG-1 standard quadrature grid
 using 4 threads for integral computing
 -------------------------------------------------------
 OpenMP Integral computing Module                
 Release: version 2.0, May 2017, Q-Chem Inc. Pleasanton 
 -------------------------------------------------------
 A restricted SCF calculation will be
 performed using DIIS
 SCF converges when DIIS error is below 1.0e-08
 ---------------------------------------
  Cycle       Energy         DIIS error
 ---------------------------------------
    1   -7217.8417113567      6.48e-06  
    2   -7217.8417117753      2.32e-06  
    3   -7217.8417116063      3.99e-06  
    4   -7217.8417118579      2.35e-07  
    5   -7217.8417118588      1.32e-07  
    6   -7217.8417118590      4.66e-08  
    7   -7217.8417118586      1.12e-08  
    8   -7217.8417118584      4.15e-09  Convergence criterion met
 ---------------------------------------
 SCF time:   CPU 114.83s  wall 30.00s 
 SCF   energy in the final basis set =    -7217.8417118584
 Total energy in the final basis set =    -7217.8417118584

 --------------------------------------------------------------

                    Orbital Energies (a.u.)
 --------------------------------------------------------------

 Alpha MOs
 -- Occupied --
********-482.8597-101.5860-101.5859-101.5858-101.5852 -62.5127 -62.5125
-56.3335 -56.3333 -56.3293 -56.3291 -56.3289 -56.3287 -10.2912 -10.2909
-10.2908 -10.2896 -10.2834 -10.2833  -9.5007  -9.5006  -9.5006  -9.5000
 -8.7216  -8.7213  -7.2658  -7.2656  -7.2655  -7.2651  -7.2556  -7.2555
 -7.2554  -7.2549  -7.2546  -7.2545  -7.2544  -7.2538  -6.5540  -6.5538
 -6.5400  -6.5397  -6.5389  -6.5386  -2.6646  -2.6645  -2.6610  -2.6607
 -2.6601  -2.6599  -2.6490  -2.6488  -2.6487  -2.6486  -0.9743  -0.9270
 -0.9198  -0.8820  -0.8522  -0.8481  -0.8161  -0.7507  -0.7468  -0.6395
 -0.6392  -0.5673  -0.5358  -0.4922  -0.4778  -0.4733  -0.4719  -0.4355
 -0.4250  -0.4145  -0.4086  -0.3658  -0.3652  -0.3596  -0.3593  -0.3478
 -0.3441  -0.3331  -0.3185  -0.3154  -0.2942  -0.2727  -0.2712
 -- Virtual --
 -0.0850  -0.0704  -0.0692  -0.0333  -0.0197  -0.0066   0.0090   0.0146
  0.0205   0.0226   0.0273   0.0391   0.0418   0.0571   0.0622   0.0647
  0.0682   0.0695   0.0720   0.0741   0.0786   0.0880   0.0900   0.0919
  0.0969   0.1026   0.1030   0.1170   0.1195   0.1286   0.1365   0.1428
  0.1446   0.1449   0.1482   0.1512   0.1724   0.1753   0.1820   0.1830
  0.1840   0.1874   0.1915   0.2090   0.2160   0.2192   0.2271   0.2382
  0.2389   0.2543   0.2565   0.2590   0.2621   0.2648   0.2694   0.2762
  0.2819   0.2919   0.2926   0.3610   0.3717   0.3845   0.3988   0.4079
  0.4167   0.4181   0.4278   0.4357   0.4447   0.4486   0.4514   0.4525
  0.4697   0.4763   0.4803   0.4848   0.4923   0.4975   0.5018   0.5190
  0.5323   0.5390   0.5412   0.5485   0.5493   0.5610   0.5758   0.5816
  0.5869   0.5994   0.5998   0.6085   0.6135   0.6547   0.6585   0.6801
  0.7104   0.7114   0.7491   0.7616   0.7646   0.7889   0.8146   0.8188
  0.8233   0.8247   0.8270   0.8324   0.8334   0.8371   0.8372   0.8497
  0.8542   0.8632   0.8640   0.8865   0.8903   0.8967   0.9112   0.9188
  0.9257   0.9350   0.9402   0.9420   0.9649   0.9989   1.0144   1.0387
  1.0420   1.0745   1.1226   1.1389   1.1642   1.1920   1.2175   1.2325
  1.2388   1.2630   1.2747   1.2778   1.2782   1.2810   1.2842   1.3594
  1.4378   1.4416   1.5053   1.5621   1.6060   1.6480   1.7294   1.7362
  1.7529   1.7665   1.8177   1.8210   1.8378   1.8389   1.9151   2.0022
  2.0192   2.0591   2.0669   2.1243   2.1259   2.1707   2.2086   2.2185
  2.2393   2.2448   2.2478   2.2522   2.2720   2.2934   2.2956   2.2977
  2.3290   2.3813   2.3829   2.4356   2.4621   2.4760   2.4988   2.5661
  2.5715   2.6006   2.6257   2.7212   2.7247   2.8312   2.8324   2.9205
  3.0230   3.0410   3.0538   3.0799   3.1163   3.1948   3.2065   3.4397
  3.4786   3.6634   3.8445   3.8609   3.9822   3.9901   4.0443   4.0608
  4.0756   4.0776   4.2286   4.2420   4.4029   4.4080   4.7919   6.7248
  6.7777   7.5443   7.5597   7.6588   7.6730   7.7273   7.7464   9.6991
  9.7828   9.7874   9.8069  23.1846  23.7603  23.7629  23.9082  23.9164
 23.9827  25.7584  25.8081  25.8133  25.8804  26.0829  26.1150  26.2000
 26.2701  26.4382  26.6256  26.6509  26.8575  47.9840  48.0276 215.6829
215.7777 215.7836 215.8067 289.7402 289.7562 289.8586 289.8681 289.9564
289.96881020.79681020.8520
 --------------------------------------------------------------

          Ground-State Mulliken Net Atomic Charges

     Atom                 Charge (a.u.)
  ----------------------------------------
      1 C                    -0.394014
      2 C                    -0.234820
      3 C                    -0.401917
      4 C                    -0.375138
      5 C                    -0.175804
      6 C                    -0.389820
      7 Cl                    0.568191
      8 Cl                    0.704042
      9 Cl                    0.567326
     10 Br                   -0.217987
     11 Cl                    0.567134
     12 Br                   -0.217195
  ----------------------------------------
  Sum of atomic charges =     0.000000

 -----------------------------------------------------------------
                    Cartesian Multipole Moments
 -----------------------------------------------------------------
    Charge (ESU x 10^10)
                -0.0000
    Dipole Moment (Debye)
         X       0.1821      Y       0.0000      Z      -0.1016
       Tot       0.2085
    Quadrupole Moments (Debye-Ang)
        XX    -118.5715     XY       0.0000     YY    -121.4248
        XZ       0.8198     YZ       0.0000     ZZ    -118.2310
    Octopole Moments (Debye-Ang^2)
       XXX    -477.8073    XXY       0.0000    XYY    -165.2309
       YYY       0.0000    XXZ     -65.7668    XYZ       0.0000
       YYZ     -73.9514    XZZ    -157.3833    YZZ       0.0000
       ZZZ    -225.8393
    Hexadecapole Moments (Debye-Ang^3)
      XXXX   -4019.5760   XXXY       0.0000   XXYY    -739.4196
      XYYY       0.0000   YYYY    -142.5026   XXXZ    -348.6627
      XXYZ       0.0000   XYYZ    -135.0684   YYYZ       0.0000
      XXZZ   -1198.8952   XYZZ       0.0000   YYZZ    -599.3759
      XZZZ    -394.6170   YZZZ       0.0000   ZZZZ   -3224.1870
 -----------------------------------------------------------------
 Calculating analytic gradient of the SCF energy
 Gradient of SCF Energy
            1           2           3           4           5           6
    1   0.0000325   0.0000680   0.0000323  -0.0001105   0.0000743  -0.0000392
    2   0.0000000  -0.0000000   0.0000000   0.0000000  -0.0000000  -0.0000000
    3  -0.0000319  -0.0000455   0.0000027  -0.0000298  -0.0000267   0.0001063
            7           8           9          10          11          12
    1   0.0000051  -0.0000257  -0.0000240   0.0000209  -0.0000307  -0.0000030
    2  -0.0000000   0.0000000   0.0000000   0.0000000  -0.0000000   0.0000000
    3   0.0000053   0.0000099  -0.0000143   0.0000232   0.0000359  -0.0000351
 Max gradient component =       1.105E-04
 RMS gradient           =       3.652E-05
 Gradient time:  CPU 64.90 s  wall 16.32 s
 Geometry Optimization Parameters
   NAtoms,    NIC,     NZ,  NCons,   NDum,   NFix, NCnnct, MaxDiis
       12      78      12       0       0       0       0       0

 Cartesian Hessian Update
 Hessian updated using BFGS update


** GEOMETRY OPTIMIZATION IN DELOCALIZED INTERNAL COORDINATES **
   Searching for a Minimum

   Optimization Cycle:   5

                       Coordinates (Angstroms)
     ATOM                X               Y               Z
      1  C        -0.0032346595    0.0000000000   -0.0051634495
      2  C        -0.0030033931    0.0000000000    1.3962180297
      3  C         1.2112594166    0.0000000000    2.0967189821
      4  C         2.4260875648    0.0000000000    1.3980171499
      5  C         2.4245209965    0.0000000000   -0.0043681930
      6  C         1.2102354827    0.0000000000   -0.7062505070
      7  Cl       -1.5141696389    0.0000000000   -0.8601035180
      8  Cl       -1.5061000496    0.0000000000    2.2650515854
      9  Cl        1.1947840650    0.0000000000    3.8324212680
     10  Br        4.0675765210    0.0000000000    2.3503058479
     11  Cl        3.9281228105    0.0000000000   -0.8738386125
     12  Br        1.2064532445    0.0000000000   -2.6049185829
   Point Group: c1    Number of degrees of freedom:    30


   Energy is  -7217.841711858

 Hessian updated using BFGS update

 17 Hessian modes will be used to form the next step
  Hessian Eigenvalues:
     0.170847    0.201015    0.219977    0.249817    0.249932    0.261132
     0.277965    0.325477    0.334009    0.334886    0.365102    0.426767
     0.432792    0.463934    0.464878    0.492982    0.552947

 Minimum search - taking simple RFO step
 Searching for Lamda that Minimizes Along All modes
 Value Taken    Lamda =   0.00000000
 Step Taken.  Stepsize is  0.000569

                             Maximum     Tolerance    Cnvgd?
         Gradient           0.000082      0.000300     YES
         Displacement       0.000431      0.001200     YES
         Energy change     -0.000001      0.000001     YES


                       Distance Matrix (Angstroms)
             C (  1)   C (  2)   C (  3)   C (  4)   C (  5)   C (  6)
   C (  2)  1.401381
   C (  3)  2.427531  1.401833
   C (  4)  2.805445  2.429092  1.401425
   C (  5)  2.427756  2.802591  2.426226  1.402386
   C (  6)  1.401440  2.427411  2.802970  2.430275  1.402543
   Cl(  7)  1.736043  2.715623  4.021289  4.541446  4.030579  2.728746
   Cl(  8)  2.722587  1.736137  2.722568  4.026642  4.538728  4.025806
   Cl(  9)  4.020237  2.714734  1.735780  2.728082  4.029045  4.538698
   Br( 10)  4.703163  4.180898  2.867552  1.897720  2.871258  4.184129
   Cl( 11)  4.026185  4.539483  4.025613  2.723497  1.736893  2.723049
   Br( 12)  2.867415  4.179938  4.701640  4.184615  2.871681  1.898672
             Cl(  7)   Cl(  8)   Cl(  9)   Br( 10)   Cl( 11)
   Cl(  8)  3.125166
   Cl(  9)  5.418323  3.122727
   Br( 10)  6.439147  5.574329  3.232585
   Cl( 11)  5.442310  6.275620  5.442428  3.227159
   Br( 12)  3.232053  5.574456  6.437350  5.721912  3.225542

 Final energy is   -7217.8417118584393     


 ******************************
 **  OPTIMIZATION CONVERGED  **
 ******************************

                       Coordinates (Angstroms)
     ATOM                X               Y               Z
      1  C        -0.0032346595    0.0000000000   -0.0051634495
      2  C        -0.0030033931    0.0000000000    1.3962180297
      3  C         1.2112594166    0.0000000000    2.0967189821
      4  C         2.4260875648    0.0000000000    1.3980171499
      5  C         2.4245209965    0.0000000000   -0.0043681930
      6  C         1.2102354827    0.0000000000   -0.7062505070
      7  Cl       -1.5141696389    0.0000000000   -0.8601035180
      8  Cl       -1.5061000496    0.0000000000    2.2650515854
      9  Cl        1.1947840650    0.0000000000    3.8324212680
     10  Br        4.0675765210    0.0000000000    2.3503058479
     11  Cl        3.9281228105    0.0000000000   -0.8738386125
     12  Br        1.2064532445    0.0000000000   -2.6049185829

Z-matrix Print:
$molecule
0 1
Br
C  1 1.898672
C  2 1.401440 1 119.903204
C  3 1.401381 2 120.007885 1 -180.000000 0
C  4 1.401833 3 119.989846 2 -0.000000 0
C  5 1.401425 4 120.114483 3 -0.000000 0
C  6 1.402386 5 119.841124 4 -0.000000 0
Cl 5 1.735780 4 119.436553 3 -180.000000 0
Cl 3 1.736043 2 120.479955 1 -0.000000 0
Cl 4 1.736137 3 120.019705 2 -180.000000 0
Cl 7 1.736893 6 119.975006 5 -180.000000 0
Br 6 1.897720 5 119.975261 4 -180.000000 0
$end


 --------------------------------------------------------------

                    Orbital Energies (a.u.)
 --------------------------------------------------------------

 Alpha MOs
 -- Occupied --
********-482.8597-101.5860-101.5859-101.5858-101.5852 -62.5127 -62.5125
-56.3335 -56.3333 -56.3293 -56.3291 -56.3289 -56.3287 -10.2912 -10.2909
-10.2908 -10.2896 -10.2834 -10.2833  -9.5007  -9.5006  -9.5006  -9.5000
 -8.7216  -8.7213  -7.2658  -7.2656  -7.2655  -7.2651  -7.2556  -7.2555
 -7.2554  -7.2549  -7.2546  -7.2545  -7.2544  -7.2538  -6.5540  -6.5538
 -6.5400  -6.5397  -6.5389  -6.5386  -2.6646  -2.6645  -2.6610  -2.6607
 -2.6601  -2.6599  -2.6490  -2.6488  -2.6487  -2.6486  -0.9743  -0.9270
 -0.9198  -0.8820  -0.8522  -0.8481  -0.8161  -0.7507  -0.7468  -0.6395
 -0.6392  -0.5673  -0.5358  -0.4922  -0.4778  -0.4733  -0.4719  -0.4355
 -0.4250  -0.4145  -0.4086  -0.3658  -0.3652  -0.3596  -0.3593  -0.3478
 -0.3441  -0.3331  -0.3185  -0.3154  -0.2942  -0.2727  -0.2712
 -- Virtual --
 -0.0850  -0.0704  -0.0692  -0.0333  -0.0197  -0.0066   0.0090   0.0146
  0.0205   0.0226   0.0273   0.0391   0.0418   0.0571   0.0622   0.0647
  0.0682   0.0695   0.0720   0.0741   0.0786   0.0880   0.0900   0.0919
  0.0969   0.1026   0.1030   0.1170   0.1195   0.1286   0.1365   0.1428
  0.1446   0.1449   0.1482   0.1512   0.1724   0.1753   0.1820   0.1830
  0.1840   0.1874   0.1915   0.2090   0.2160   0.2192   0.2271   0.2382
  0.2389   0.2543   0.2565   0.2590   0.2621   0.2648   0.2694   0.2762
  0.2819   0.2919   0.2926   0.3610   0.3717   0.3845   0.3988   0.4079
  0.4167   0.4181   0.4278   0.4357   0.4447   0.4486   0.4514   0.4525
  0.4697   0.4763   0.4803   0.4848   0.4923   0.4975   0.5018   0.5190
  0.5323   0.5390   0.5412   0.5485   0.5493   0.5610   0.5758   0.5816
  0.5869   0.5994   0.5998   0.6085   0.6135   0.6547   0.6585   0.6801
  0.7104   0.7114   0.7491   0.7616   0.7646   0.7889   0.8146   0.8188
  0.8233   0.8247   0.8270   0.8324   0.8334   0.8371   0.8372   0.8497
  0.8542   0.8632   0.8640   0.8865   0.8903   0.8967   0.9112   0.9188
  0.9257   0.9350   0.9402   0.9420   0.9649   0.9989   1.0144   1.0387
  1.0420   1.0745   1.1226   1.1389   1.1642   1.1920   1.2175   1.2325
  1.2388   1.2630   1.2747   1.2778   1.2782   1.2810   1.2842   1.3594
  1.4378   1.4416   1.5053   1.5621   1.6060   1.6480   1.7294   1.7362
  1.7529   1.7665   1.8177   1.8210   1.8378   1.8389   1.9151   2.0022
  2.0192   2.0591   2.0669   2.1243   2.1259   2.1707   2.2086   2.2185
  2.2393   2.2448   2.2478   2.2522   2.2720   2.2934   2.2956   2.2977
  2.3290   2.3813   2.3829   2.4356   2.4621   2.4760   2.4988   2.5661
  2.5715   2.6006   2.6257   2.7212   2.7247   2.8312   2.8324   2.9205
  3.0230   3.0410   3.0538   3.0799   3.1163   3.1948   3.2065   3.4397
  3.4786   3.6634   3.8445   3.8609   3.9822   3.9901   4.0443   4.0608
  4.0756   4.0776   4.2286   4.2420   4.4029   4.4080   4.7919   6.7248
  6.7777   7.5443   7.5597   7.6588   7.6730   7.7273   7.7464   9.6991
  9.7828   9.7874   9.8069  23.1846  23.7603  23.7629  23.9082  23.9164
 23.9827  25.7584  25.8081  25.8133  25.8804  26.0829  26.1150  26.2000
 26.2701  26.4382  26.6256  26.6509  26.8575  47.9840  48.0276 215.6829
215.7777 215.7836 215.8067 289.7402 289.7562 289.8586 289.8681 289.9564
289.96881020.79681020.8520
 --------------------------------------------------------------

          Ground-State Mulliken Net Atomic Charges

     Atom                 Charge (a.u.)
  ----------------------------------------
      1 C                    -0.394014
      2 C                    -0.234820
      3 C                    -0.401917
      4 C                    -0.375138
      5 C                    -0.175804
      6 C                    -0.389820
      7 Cl                    0.568191
      8 Cl                    0.704042
      9 Cl                    0.567326
     10 Br                   -0.217987
     11 Cl                    0.567134
     12 Br                   -0.217195
  ----------------------------------------
  Sum of atomic charges =     0.000000

 -----------------------------------------------------------------
                    Cartesian Multipole Moments
 -----------------------------------------------------------------
    Charge (ESU x 10^10)
                -0.0000
    Dipole Moment (Debye)
         X       0.1821      Y       0.0000      Z      -0.1016
       Tot       0.2085
    Quadrupole Moments (Debye-Ang)
        XX    -118.5715     XY       0.0000     YY    -121.4248
        XZ       0.8198     YZ       0.0000     ZZ    -118.2310
    Octopole Moments (Debye-Ang^2)
       XXX    -477.8073    XXY       0.0000    XYY    -165.2309
       YYY       0.0000    XXZ     -65.7668    XYZ       0.0000
       YYZ     -73.9514    XZZ    -157.3833    YZZ       0.0000
       ZZZ    -225.8393
    Hexadecapole Moments (Debye-Ang^3)
      XXXX   -4019.5760   XXXY       0.0000   XXYY    -739.4196
      XYYY       0.0000   YYYY    -142.5026   XXXZ    -348.6627
      XXYZ       0.0000   XYYZ    -135.0684   YYYZ       0.0000
      XXZZ   -1198.8952   XYZZ       0.0000   YYZZ    -599.3759
      XZZZ    -394.6170   YZZZ       0.0000   ZZZZ   -3224.1870
 -----------------------------------------------------------------
Archival summary:
1\1\garfield\OPT\ProcedureUnspecified\BasisUnspecified\r2l46\taweetha\SunDec104:21:402019SunDec104:21:402019\0\\#,OPT,ProcedureUnspecified,BasisUnspecified,\\0,1\Br\C,1,1.89867\C,2,1.40144,1,119.903\C,3,1.40138,2,120.008,1,-180,0\C,4,1.40183,3,119.99,2,-0,0\C,5,1.40142,4,120.114,3,-0,0\C,6,1.40239,5,119.841,4,-0,0\Cl,5,1.73578,4,119.437,3,-180,0\Cl,3,1.73604,2,120.48,1,-0,0\Cl,4,1.73614,3,120.02,2,-180,0\Cl,7,1.73689,6,119.975,5,-180,0\Br,6,1.89772,5,119.975,4,-180,0\\\@

 Total job time:  273.44s(wall), 1051.71s(cpu) 
 Sun Dec  1 04:21:40 2019

        *************************************************************
        *                                                           *
        *  Thank you very much for using Q-Chem.  Have a nice day.  *
        *                                                           *
        *************************************************************


 
User input: 2 of 2 
 
                  Welcome to Q-Chem
     A Quantum Leap Into The Future Of Chemistry


 Q-Chem 5.2 (devel), Q-Chem, Inc., Pleasanton, CA (2019)

 Yihan Shao,  Zhengting Gan,  E. Epifanovsky,  A. T. B. Gilbert,  M. Wormit,  
 J. Kussmann,  A. W. Lange,  A. Behn,  Jia Deng,  Xintian Feng,  D. Ghosh,  
 M. Goldey,  P. R. Horn,  L. D. Jacobson,  I. Kaliman,  T. Kus,  A. Landau,  
 Jie Liu,  E. I. Proynov,  R. M. Richard,  R. P. Steele,  E. J. Sundstrom,  
 H. L. Woodcock III,  P. M. Zimmerman,  D. Zuev,  B. Albrecht,  E. Alguire,  
 S. A. Baeppler,  D. Barton,  Z. Benda,  Y. A. Bernard,  E. J. Berquist,  
 K. B. Bravaya,  H. Burton,  D. Casanova,  Chun-Min Chang,  Yunqing Chen,  
 A. Chien,  K. D. Closser,  M. P. Coons,  S. Coriani,  S. Dasgupta,  
 A. L. Dempwolff,  M. Diedenhofen,  Hainam Do,  R. G. Edgar,  Po-Tung Fang,  
 S. Faraji,  S. Fatehi,  Qingguo Feng,  K. D. Fenk,  J. Fosso-Tande,  
 J. Gayvert,  Qinghui Ge,  A. Ghysels,  G. Gidofalvi,  J. Gomes,  
 J. Gonthier,  A. Gunina,  D. Hait,  M. W. D. Hanson-Heine,  
 P. H. P. Harbach,  A. W. Hauser,  M. F. Herbst,  J. E. Herr,  
 E. G. Hohenstein,  Z. C. Holden,  Kerwin Hui,  B. C. Huynh,  T.-C. Jagau,  
 Hyunjun Ji,  B. Kaduk,  K. Khistyaev,  Jaehoon Kim,  P. Klunzinger,  K. Koh,  
 D. Kosenkov,  L. Koulias,  T. Kowalczyk,  C. M. Krauter,  A. Kunitsa,  
 Ka Un Lao,  A. Laurent,  K. V. Lawler,  Joonho Lee,  D. Lefrancois,  
 S. Lehtola,  D. S. Levine,  Yi-Pei Li,  You-Sheng Lin,  Fenglai Liu,  
 E. Livshits,  A. Luenser,  P. Manohar,  E. Mansoor,  S. F. Manzer,  
 Shan-Ping Mao,  Yuezhi Mao,  N. Mardirossian,  A. V. Marenich,  
 T. Markovich,  L. A. Martinez-Martinez,  S. A. Maurer,  N. J. Mayhall,  
 S. C. McKenzie,  J.-M. Mewes,  P. Morgante,  A. F. Morrison,  
 J. W. Mullinax,  K. Nanda,  T. S. Nguyen-Beck,  R. Olivares-Amaya,  
 J. A. Parkhill,  Zheng Pei,  T. M. Perrine,  F. Plasser,  P. Pokhilko,  
 S. Prager,  A. Prociuk,  E. Ramos,  D. R. Rehn,  F. Rob,  M. Scheurer,  
 M. Schneider,  N. Sergueev,  S. M. Sharada,  S. Sharma,  D. W. Small,  
 T. Stauch,  T. Stein,  Yu-Chuan Su,  A. J. W. Thom,  A. Tkatchenko,  
 T. Tsuchimochi,  N. M. Tubman,  L. Vogt,  M. L. Vidal,  O. Vydrov,  
 M. A. Watson,  J. Wenzel,  M. de Wergifosse,  T. A. Wesolowski,  A. White,  
 J. Witte,  A. Yamada,  Jun Yang,  K. Yao,  S. Yeganeh,  S. R. Yost,  
 Zhi-Qiang You,  A. Zech,  Igor Ying Zhang,  Xing Zhang,  Yan Zhao,  
 Ying Zhu,  B. R. Brooks,  G. K. L. Chan,  C. J. Cramer,  M. S. Gordon,  
 W. J. Hehre,  A. Klamt,  M. W. Schmidt,  C. D. Sherrill,  D. G. Truhlar,  
 A. Aspuru-Guzik,  R. Baer,  A. T. Bell,  N. A. Besley,  Jeng-Da Chai,  
 A. E. DePrince, III,  R. A. DiStasio Jr.,  A. Dreuw,  B. D. Dunietz,  
 T. R. Furlani,  Chao-Ping Hsu,  Yousung Jung,  Jing Kong,  D. S. Lambrecht,  
 WanZhen Liang,  C. Ochsenfeld,  V. A. Rassolov,  L. V. Slipchenko,  
 J. E. Subotnik,  T. Van Voorhis,  J. M. Herbert,  A. I. Krylov,  
 P. M. W. Gill,  M. Head-Gordon

 Contributors to earlier versions of Q-Chem not listed above: 
 R. D. Adamson,  B. Austin,  J. Baker,  G. J. O. Beran,  K. Brandhorst,  
 S. T. Brown,  E. F. C. Byrd,  A. K. Chakraborty,  C.-L. Cheng,  
 Siu Hung Chien,  D. M. Chipman,  D. L. Crittenden,  H. Dachsel,  
 R. J. Doerksen,  A. D. Dutoi,  L. Fusti-Molnar,  W. A. Goddard III,  
 A. Golubeva-Zadorozhnaya,  S. R. Gwaltney,  G. Hawkins,  A. Heyden,  
 S. Hirata,  G. Kedziora,  F. J. Keil,  C. Kelley,  Jihan Kim,  R. A. King,  
 R. Z. Khaliullin,  P. P. Korambath,  W. Kurlancheek,  A. M. Lee,  M. S. Lee,  
 S. V. Levchenko,  Ching Yeh Lin,  D. Liotard,  R. C. Lochan,  I. Lotan,  
 P. E. Maslen,  N. Nair,  D. P. O'Neill,  D. Neuhauser,  E. Neuscamman,  
 C. M. Oana,  R. Olson,  B. Peters,  R. Peverati,  P. A. Pieniazek,  
 Y. M. Rhee,  J. Ritchie,  M. A. Rohrdanz,  E. Rosta,  N. J. Russ,  
 H. F. Schaefer III,  N. E. Schultz,  N. Shenvi,  A. C. Simmonett,  A. Sodt,  
 D. Stuck,  K. S. Thanthiriwatte,  V. Vanovschi,  Tao Wang,  A. Warshel,  
 C. F. Williams,  Q. Wu,  X. Xu,  W. Zhang

 Please cite Q-Chem as follows:
 Y. Shao et al., Mol. Phys. 113, 184-215 (2015)
 DOI: 10.1080/00268976.2014.952696

 Q-Chem 5.2.1 for Intel X86 EM64T Linux

 Parts of Q-Chem use Armadillo 8.300.2 (Tropical Shenanigans).
 http://arma.sourceforge.net/

 Q-Chem begins on Sun Dec  1 04:21:40 2019  

Host: 
0

     Scratch files written to /scratch/taweetham/qchem3363//
NAlpha2: 174
NElect   174
Mult     1
The previous job contains 0 fragments, simply inherited here

Checking the input file for inconsistencies... 	...done.

--------------------------------------------------------------
User input:
--------------------------------------------------------------

$MOLECULE
READ
$END

$REM
   JOB_TYPE 	FREQUENCY
   BASIS 	6-311++G**
   METHOD	B3LYP	
$END


--------------------------------------------------------------
 ----------------------------------------------------------------
             Standard Nuclear Orientation (Angstroms)
    I     Atom           X                Y                Z
 ----------------------------------------------------------------
    1      C       1.2142432100     1.0540804298     0.0000000000
    2      C       0.0006263266     1.7547973229     0.0000000000
    3      C      -1.2132875243     1.0536918260     0.0000000000
    4      C      -1.2158695246    -0.3477306704     0.0000000000
    5      C      -0.0007154968    -1.0477933766    -0.0000000000
    6      C       1.2144058752    -0.3473591234    -0.0000000000
    7      Cl      2.7102748664     1.9348393729     0.0000000000
    8      Cl      0.0000666340     3.4909341242     0.0000000000
    9      Cl     -2.7080475190     1.9360899337     0.0000000000
   10      Br     -2.8614965660    -1.2928504503     0.0000000000
   11      Cl      0.0001430163    -2.7846861449    -0.0000000000
   12      Br      2.8604152472    -1.2937247586    -0.0000000000
 ----------------------------------------------------------------
 Molecular Point Group                 Cs    NOp =  2
 Largest Abelian Subgroup              Cs    NOp =  2
 Nuclear Repulsion Energy =        1933.10558915 hartrees
 There are       87 alpha and       87 beta electrons
 Requested basis set is 6-311++G(d,p)
 There are 126 shells and 348 basis functions

 Total QAlloc Memory Limit   2000 MB
 Mega-Array Size       188 MB
 MEM_STATIC part       192 MB

                       Distance Matrix (Angstroms)
             C (  1)   C (  2)   C (  3)   C (  4)   C (  5)   C (  6)
   C (  2)  1.401381
   C (  3)  2.427531  1.401833
   C (  4)  2.805445  2.429092  1.401425
   C (  5)  2.427756  2.802591  2.426226  1.402386
   C (  6)  1.401440  2.427411  2.802970  2.430275  1.402543
   Cl(  7)  1.736043  2.715623  4.021289  4.541446  4.030579  2.728746
   Cl(  8)  2.722587  1.736137  2.722568  4.026642  4.538728  4.025806
   Cl(  9)  4.020237  2.714734  1.735780  2.728082  4.029045  4.538698
   Br( 10)  4.703163  4.180898  2.867552  1.897720  2.871258  4.184129
   Cl( 11)  4.026185  4.539483  4.025613  2.723497  1.736893  2.723049
   Br( 12)  2.867415  4.179938  4.701640  4.184615  2.871681  1.898672
             Cl(  7)   Cl(  8)   Cl(  9)   Br( 10)   Cl( 11)
   Cl(  8)  3.125166
   Cl(  9)  5.418323  3.122727
   Br( 10)  6.439147  5.574329  3.232585
   Cl( 11)  5.442310  6.275620  5.442428  3.227159
   Br( 12)  3.232053  5.574456  6.437350  5.721912  3.225542

 A cutoff of  1.0D-11 yielded   5490 shell pairs
 There are     47485 function pairs (     51736 Cartesian)
 Smallest overlap matrix eigenvalue = 2.90E-07

 Q-Chem warning in module stvman/mkSTV.C, line 318:

 Overlap eigenvalue is smaller than square root of threshold
 Use THRESH >= 12 to get rid of this warning

 Linear dependence detected in AO basis
 Tighter screening thresholds may be required for diffuse basis sets
 Use S2THRESH > 14 and THRESH = 14 in case of SCF convergence issues
 Number of orthogonalized atomic orbitals = 346
 Maximum deviation from orthogonality = 3.026E-10
 Guess from superposition of atomic densities
 Warning:  Energy on first SCF cycle will be non-variational
 SAD guess density has 174.000000 electrons

 -----------------------------------------------------------------------
  General SCF calculation program by
  Eric Jon Sundstrom, Paul Horn, Yuezhi Mao, Dmitri Zuev, Alec White,
  David Stuck, Shaama M.S., Shane Yost, Joonho Lee, David Small,
  Daniel Levine, Susi Lehtola, Hugh Burton, Evgeny Epifanovsky,
  Bang C. Huynh
 -----------------------------------------------------------------------
 Exchange:     0.2000 Hartree-Fock + 0.0800 Slater + 0.7200 B88
 Correlation:  0.1900 VWN1RPA + 0.8100 LYP
 Using SG-1 standard quadrature grid
 using 4 threads for integral computing
 -------------------------------------------------------
 OpenMP Integral computing Module                
 Release: version 2.0, May 2017, Q-Chem Inc. Pleasanton 
 -------------------------------------------------------
 A restricted SCF calculation will be
 performed using DIIS
 SCF converges when DIIS error is below 1.0e-08
 ---------------------------------------
  Cycle       Energy         DIIS error
 ---------------------------------------
    1   -7220.4030999726      3.11e-02  
    2   -7217.8117999995      1.84e-03  
    3   -7217.8047347547      1.92e-03  
    4   -7217.8336418803      7.08e-04  
    5   -7217.8413627750      1.51e-04  
    6   -7217.8416298009      4.96e-05  
    7   -7217.8416535274      2.35e-05  
    8   -7217.8416618480      5.33e-06  
    9   -7217.8416622271      1.12e-06  
   10   -7217.8416622425      4.33e-07  
   11   -7217.8416622447      9.28e-08  
   12   -7217.8416622445      2.27e-08  
   13   -7217.8416622448      6.70e-09  Convergence criterion met
 ---------------------------------------
 SCF time:   CPU 193.07s  wall 50.00s 
 SCF   energy in the final basis set =    -7217.8416622448
 Total energy in the final basis set =    -7217.8416622448

 --------------------------------------------------------------
             Orbital Energies (a.u.) and Symmetries
 --------------------------------------------------------------

 Alpha MOs, Restricted
 -- Occupied --                  
-482.86 -482.86 -101.59 -101.59 -101.59 -101.59  -62.51  -62.51
  1 A'    2 A'    3 A'    4 A'    5 A'    6 A'    7 A'    8 A'                 
-56.334 -56.333 -56.329 -56.329 -56.329 -56.329 -10.291 -10.291
  9 A'   10 A'    1 A"    2 A"   11 A'   12 A'   13 A'   14 A'                 
-10.291 -10.290 -10.283 -10.283  -9.501  -9.501  -9.500  -9.500
 15 A'   16 A'   17 A'   18 A'   19 A'   20 A'   21 A'   22 A'                 
 -8.722  -8.721  -7.266  -7.266  -7.265  -7.265  -7.256  -7.255
 23 A'   24 A'   25 A'   26 A'   27 A'   28 A'    3 A"    4 A"                 
 -7.255  -7.255  -7.255  -7.254  -7.254  -7.254  -6.554  -6.554
  5 A"    6 A"   29 A'   30 A'   31 A'   32 A'   33 A'   34 A'                 
 -6.540  -6.540  -6.539  -6.539  -2.665  -2.664  -2.661  -2.661
  7 A"    8 A"   35 A'   36 A'   37 A'   38 A'    9 A"   10 A"                 
 -2.660  -2.660  -2.649  -2.649  -2.649  -2.649  -0.974  -0.927
 39 A'   40 A'   41 A'   11 A"   42 A'   12 A"   43 A'   44 A'                 
 -0.920  -0.882  -0.852  -0.848  -0.816  -0.751  -0.747  -0.639
 45 A'   46 A'   47 A'   48 A'   49 A'   50 A'   51 A'   52 A'                 
 -0.639  -0.567  -0.536  -0.492  -0.478  -0.473  -0.472  -0.435
 53 A'   54 A'   55 A'   56 A'   13 A"   57 A'   58 A'   59 A'                 
 -0.425  -0.415  -0.409  -0.366  -0.365  -0.360  -0.359  -0.348
 60 A'   14 A"   15 A"   16 A"   61 A'   62 A'   63 A'   17 A"                 
 -0.344  -0.333  -0.318  -0.315  -0.294  -0.273  -0.271
 18 A"   64 A'   19 A"   65 A'   66 A'   20 A"   21 A"                         
 -- Virtual --                   
 -0.085  -0.070  -0.069  -0.033  -0.020  -0.007   0.009   0.015
 67 A'   22 A"   23 A"   68 A'   69 A'   70 A'   71 A'   72 A'                 
  0.020   0.023   0.027   0.039   0.042   0.057   0.062   0.065
 73 A'   74 A'   75 A'   24 A"   76 A'   25 A"   26 A"   77 A'                 
  0.068   0.070   0.072   0.074   0.079   0.088   0.090   0.092
 27 A"   78 A'   79 A'   80 A'   81 A'   28 A"   29 A"   82 A'                 
  0.097   0.103   0.103   0.117   0.120   0.129   0.136   0.143
 83 A'   84 A'   30 A"   85 A'   86 A'   31 A"   87 A'   88 A'                 
  0.145   0.145   0.148   0.151   0.173   0.175   0.182   0.183
 89 A'   32 A"   90 A'   33 A"   91 A'   92 A'   93 A'   34 A"                 
  0.184   0.187   0.192   0.208   0.216   0.219   0.227   0.238
 35 A"   94 A'   95 A'   96 A'   97 A'   98 A'   99 A'  100 A'                 
  0.239   0.254   0.257   0.259   0.262   0.264   0.269   0.276
101 A'  102 A'  103 A'   36 A"  104 A'  105 A'  106 A'  107 A'                 
  0.283   0.292   0.293   0.361   0.372   0.385   0.399   0.408
108 A'  109 A'  110 A'  111 A'  112 A'  113 A'  114 A'   37 A"                 
  0.417   0.418   0.428   0.436   0.445   0.449   0.451   0.453
 38 A"  115 A'   39 A"  116 A'  117 A'  118 A'   40 A"   41 A"                 
  0.469   0.476   0.480   0.484   0.493   0.498   0.502   0.519
119 A'   42 A"  120 A'  121 A'  122 A'  123 A'   43 A"   44 A"                 
  0.532   0.539   0.541   0.549   0.549   0.561   0.576   0.582
124 A'  125 A'   45 A"   46 A"  126 A'   47 A"   48 A"   49 A"                 
  0.587   0.599   0.600   0.609   0.614   0.655   0.658   0.680
127 A'  128 A'  129 A'   50 A"  130 A'   51 A"  131 A'   52 A"                 
  0.710   0.711   0.749   0.762   0.765   0.789   0.815   0.819
132 A'  133 A'  134 A'  135 A'   53 A"  136 A'   54 A"  137 A'                 
  0.823   0.825   0.827   0.832   0.834   0.837   0.837   0.850
138 A'   55 A"   56 A"  139 A'  140 A'  141 A'   57 A"  142 A'                 
  0.854   0.863   0.864   0.886   0.890   0.897   0.911   0.919
143 A'   58 A"   59 A"  144 A'  145 A'  146 A'  147 A'  148 A'                 
  0.926   0.935   0.940   0.942   0.965   0.999   1.014   1.039
149 A'  150 A'   60 A"  151 A'  152 A'  153 A'  154 A'   61 A"                 
  1.042   1.074   1.123   1.139   1.164   1.192   1.217   1.233
155 A'  156 A'  157 A'  158 A'  159 A'   62 A"  160 A'   63 A"                 
  1.239   1.263   1.275   1.278   1.278   1.281   1.284   1.360
161 A'   64 A"  162 A'  163 A'   65 A"  164 A'   66 A"  165 A'                 
  1.438   1.442   1.505   1.562   1.606   1.648   1.729   1.736
166 A'  167 A'  168 A'  169 A'  170 A'  171 A'   67 A"   68 A"                 
  1.753   1.767   1.818   1.821   1.838   1.839   1.915   2.002
172 A'  173 A'  174 A'  175 A'   69 A"   70 A"   71 A"   72 A"                 
  2.019   2.059   2.067   2.124   2.126   2.171   2.209   2.218
 73 A"  176 A'  177 A'  178 A'  179 A'  180 A'  181 A'   74 A"                 
  2.239   2.245   2.248   2.252   2.272   2.293   2.296   2.298
182 A'   75 A"   76 A"   77 A"  183 A'  184 A'   78 A"  185 A'                 
  2.329   2.381   2.383   2.436   2.462   2.476   2.499   2.566
186 A'  187 A'  188 A'  189 A'  190 A'  191 A'  192 A'  193 A'                 
  2.572   2.601   2.626   2.721   2.725   2.831   2.832   2.921
 79 A"  194 A'  195 A'   80 A"   81 A"   82 A"   83 A"  196 A'                 
  3.023   3.041   3.054   3.080   3.116   3.195   3.206   3.440
197 A'   84 A"  198 A'  199 A'  200 A'  201 A'  202 A'  203 A'                 
  3.479   3.663   3.845   3.861   3.982   3.990   4.044   4.061
204 A'  205 A'  206 A'  207 A'   85 A"   86 A"  208 A'   87 A"                 
  4.076   4.078   4.229   4.242   4.403   4.408   4.792   6.725
209 A'   88 A"  210 A'  211 A'  212 A'  213 A'  214 A'  215 A'                 
  6.778   7.544   7.559   7.659   7.673   7.727   7.746   9.699
216 A'   89 A"   90 A"  217 A'  218 A'  219 A'  220 A'  221 A'                 
  9.783   9.787   9.807  23.185  23.760  23.763  23.908  23.916
222 A'  223 A'  224 A'  225 A'  226 A'  227 A'  228 A'  229 A'                 
 23.983  25.759  25.808  25.814  25.880  26.083  26.115  26.200
230 A'   91 A"   92 A"   93 A"   94 A"  231 A'  232 A'  233 A'                 
 26.270  26.438  26.626  26.651  26.858  47.984  48.028 215.683
234 A'  235 A'  236 A'  237 A'  238 A'  239 A'  240 A'  241 A'                 
215.778 215.784 215.807 289.740 289.756 289.859 289.868 289.956
242 A'  243 A'  244 A'   95 A"   96 A"  245 A'  246 A'  247 A'                 
289.9691020.7971020.852
248 A'  249 A'  250 A'                                                         

 Beta MOs, Restricted
 -- Occupied --                  
-482.86 -482.86 -101.59 -101.59 -101.59 -101.59  -62.51  -62.51
  1 A'    2 A'    3 A'    4 A'    5 A'    6 A'    7 A'    8 A'                 
-56.334 -56.333 -56.329 -56.329 -56.329 -56.329 -10.291 -10.291
  9 A'   10 A'    1 A"    2 A"   11 A'   12 A'   13 A'   14 A'                 
-10.291 -10.290 -10.283 -10.283  -9.501  -9.501  -9.500  -9.500
 15 A'   16 A'   17 A'   18 A'   19 A'   20 A'   21 A'   22 A'                 
 -8.722  -8.721  -7.266  -7.266  -7.265  -7.265  -7.256  -7.255
 23 A'   24 A'   25 A'   26 A'   27 A'   28 A'    3 A"    4 A"                 
 -7.255  -7.255  -7.255  -7.254  -7.254  -7.254  -6.554  -6.554
  5 A"    6 A"   29 A'   30 A'   31 A'   32 A'   33 A'   34 A'                 
 -6.540  -6.540  -6.539  -6.539  -2.665  -2.664  -2.661  -2.661
  7 A"    8 A"   35 A'   36 A'   37 A'   38 A'    9 A"   10 A"                 
 -2.660  -2.660  -2.649  -2.649  -2.649  -2.649  -0.974  -0.927
 39 A'   40 A'   41 A'   11 A"   42 A'   12 A"   43 A'   44 A'                 
 -0.920  -0.882  -0.852  -0.848  -0.816  -0.751  -0.747  -0.639
 45 A'   46 A'   47 A'   48 A'   49 A'   50 A'   51 A'   52 A'                 
 -0.639  -0.567  -0.536  -0.492  -0.478  -0.473  -0.472  -0.435
 53 A'   54 A'   55 A'   56 A'   13 A"   57 A'   58 A'   59 A'                 
 -0.425  -0.415  -0.409  -0.366  -0.365  -0.360  -0.359  -0.348
 60 A'   14 A"   15 A"   16 A"   61 A'   62 A'   63 A'   17 A"                 
 -0.344  -0.333  -0.318  -0.315  -0.294  -0.273  -0.271
 18 A"   64 A'   19 A"   65 A'   66 A'   20 A"   21 A"                         
 -- Virtual --                   
 -0.085  -0.070  -0.069  -0.033  -0.020  -0.007   0.009   0.015
 67 A'   22 A"   23 A"   68 A'   69 A'   70 A'   71 A'   72 A'                 
  0.020   0.023   0.027   0.039   0.042   0.057   0.062   0.065
 73 A'   74 A'   75 A'   24 A"   76 A'   25 A"   26 A"   77 A'                 
  0.068   0.070   0.072   0.074   0.079   0.088   0.090   0.092
 27 A"   78 A'   79 A'   80 A'   81 A'   28 A"   29 A"   82 A'                 
  0.097   0.103   0.103   0.117   0.120   0.129   0.136   0.143
 83 A'   84 A'   30 A"   85 A'   86 A'   31 A"   87 A'   88 A'                 
  0.145   0.145   0.148   0.151   0.173   0.175   0.182   0.183
 89 A'   32 A"   90 A'   33 A"   91 A'   92 A'   93 A'   34 A"                 
  0.184   0.187   0.192   0.208   0.216   0.219   0.227   0.238
 35 A"   94 A'   95 A'   96 A'   97 A'   98 A'   99 A'  100 A'                 
  0.239   0.254   0.257   0.259   0.262   0.264   0.269   0.276
101 A'  102 A'  103 A'   36 A"  104 A'  105 A'  106 A'  107 A'                 
  0.283   0.292   0.293   0.361   0.372   0.385   0.399   0.408
108 A'  109 A'  110 A'  111 A'  112 A'  113 A'  114 A'   37 A"                 
  0.417   0.418   0.428   0.436   0.445   0.449   0.451   0.453
 38 A"  115 A'   39 A"  116 A'  117 A'  118 A'   40 A"   41 A"                 
  0.469   0.476   0.480   0.484   0.493   0.498   0.502   0.519
119 A'   42 A"  120 A'  121 A'  122 A'  123 A'   43 A"   44 A"                 
  0.532   0.539   0.541   0.549   0.549   0.561   0.576   0.582
124 A'  125 A'   45 A"   46 A"  126 A'   47 A"   48 A"   49 A"                 
  0.587   0.599   0.600   0.609   0.614   0.655   0.658   0.680
127 A'  128 A'  129 A'   50 A"  130 A'   51 A"  131 A'   52 A"                 
  0.710   0.711   0.749   0.762   0.765   0.789   0.815   0.819
132 A'  133 A'  134 A'  135 A'   53 A"  136 A'   54 A"  137 A'                 
  0.823   0.825   0.827   0.832   0.834   0.837   0.837   0.850
138 A'   55 A"   56 A"  139 A'  140 A'  141 A'   57 A"  142 A'                 
  0.854   0.863   0.864   0.886   0.890   0.897   0.911   0.919
143 A'   58 A"   59 A"  144 A'  145 A'  146 A'  147 A'  148 A'                 
  0.926   0.935   0.940   0.942   0.965   0.999   1.014   1.039
149 A'  150 A'   60 A"  151 A'  152 A'  153 A'  154 A'   61 A"                 
  1.042   1.074   1.123   1.139   1.164   1.192   1.217   1.233
155 A'  156 A'  157 A'  158 A'  159 A'   62 A"  160 A'   63 A"                 
  1.239   1.263   1.275   1.278   1.278   1.281   1.284   1.360
161 A'   64 A"  162 A'  163 A'   65 A"  164 A'   66 A"  165 A'                 
  1.438   1.442   1.505   1.562   1.606   1.648   1.729   1.736
166 A'  167 A'  168 A'  169 A'  170 A'  171 A'   67 A"   68 A"                 
  1.753   1.767   1.818   1.821   1.838   1.839   1.915   2.002
172 A'  173 A'  174 A'  175 A'   69 A"   70 A"   71 A"   72 A"                 
  2.019   2.059   2.067   2.124   2.126   2.171   2.209   2.218
 73 A"  176 A'  177 A'  178 A'  179 A'  180 A'  181 A'   74 A"                 
  2.239   2.245   2.248   2.252   2.272   2.293   2.296   2.298
182 A'   75 A"   76 A"   77 A"  183 A'  184 A'   78 A"  185 A'                 
  2.329   2.381   2.383   2.436   2.462   2.476   2.499   2.566
186 A'  187 A'  188 A'  189 A'  190 A'  191 A'  192 A'  193 A'                 
  2.572   2.601   2.626   2.721   2.725   2.831   2.832   2.921
 79 A"  194 A'  195 A'   80 A"   81 A"   82 A"   83 A"  196 A'                 
  3.023   3.041   3.054   3.080   3.116   3.195   3.206   3.440
197 A'   84 A"  198 A'  199 A'  200 A'  201 A'  202 A'  203 A'                 
  3.479   3.663   3.845   3.861   3.982   3.990   4.044   4.061
204 A'  205 A'  206 A'  207 A'   85 A"   86 A"  208 A'   87 A"                 
  4.076   4.078   4.229   4.242   4.403   4.408   4.792   6.725
209 A'   88 A"  210 A'  211 A'  212 A'  213 A'  214 A'  215 A'                 
  6.778   7.544   7.559   7.659   7.673   7.727   7.746   9.699
216 A'   89 A"   90 A"  217 A'  218 A'  219 A'  220 A'  221 A'                 
  9.783   9.787   9.807  23.185  23.760  23.763  23.908  23.916
222 A'  223 A'  224 A'  225 A'  226 A'  227 A'  228 A'  229 A'                 
 23.983  25.759  25.808  25.814  25.880  26.083  26.115  26.200
230 A'   91 A"   92 A"   93 A"   94 A"  231 A'  232 A'  233 A'                 
 26.270  26.438  26.626  26.651  26.858  47.984  48.028 215.683
234 A'  235 A'  236 A'  237 A'  238 A'  239 A'  240 A'  241 A'                 
215.778 215.784 215.807 289.740 289.756 289.859 289.868 289.956
242 A'  243 A'  244 A'   95 A"   96 A"  245 A'  246 A'  247 A'                 
289.9691020.7971020.852
248 A'  249 A'  250 A'                                                         
 --------------------------------------------------------------

          Ground-State Mulliken Net Atomic Charges

     Atom                 Charge (a.u.)
  ----------------------------------------
      1 C                    -0.391985
      2 C                    -0.239381
      3 C                    -0.393337
      4 C                    -0.374457
      5 C                    -0.188450
      6 C                    -0.381067
      7 Cl                    0.567548
      8 Cl                    0.703767
      9 Cl                    0.567616
     10 Br                   -0.218138
     11 Cl                    0.566709
     12 Br                   -0.218823
  ----------------------------------------
  Sum of atomic charges =     0.000000

 -----------------------------------------------------------------
                    Cartesian Multipole Moments
 -----------------------------------------------------------------
    Charge (ESU x 10^10)
                -0.0000
    Dipole Moment (Debye)
         X      -0.0039      Y      -0.2066      Z       0.0000
       Tot       0.2067
    Quadrupole Moments (Debye-Ang)
        XX    -117.6181     XY       0.0113     YY    -119.6344
        XZ      -0.0000     YZ       0.0000     ZZ    -121.4231
    Octopole Moments (Debye-Ang^2)
       XXX      -0.0583    XXY     -29.6936    XYY      -0.0170
       YYY     -67.2272    XXZ      -0.0000    XYZ      -0.0000
       YYZ      -0.0000    XZZ      -0.0156    YZZ     -21.8720
       ZZZ       0.0000
    Hexadecapole Moments (Debye-Ang^3)
      XXXX   -3047.5568   XXXY       0.1772   XXYY    -946.6044
      XYYY      -0.1165   YYYY   -2674.4773   XXXZ       0.0000
      XXYZ       0.0000   XYYZ       0.0000   YYYZ       0.0000
      XXZZ    -574.1990   XYZZ       0.0015   YYZZ    -498.6299
      XZZZ       0.0000   YZZZ      -0.0000   ZZZZ    -142.4911
 -----------------------------------------------------------------
 Calculating MO derivatives via CPSCF
    1     0    39    0.0214890  
    2     0    39    0.0090669  
    3     0    39    0.0009398  
    4     0    39    0.0000890  
    5    18    21    0.0000075  
    6    39     0    0.0000006  Converged
 Time for AOints: 207.2 s (CPU) 52.0 s (wall)
 ------------------------------------------------------------------------------
                     AOints        : Timing summary (seconds)
 ------------------------------------------------------------------------------
     job step          cpu (% of tot)      sys (% of tot)     wall (% of tot)
 ------------------------------------------------------------------------------
  AOints            0.2072E+03 ( 8.5)   0.1000E-04 ( 6.2)   0.5203E+02 ( 8.4)
 ------------------------------------------------------------------------------
   Grand Totals     0.2439E+04          0.1610E-03          0.6200E+03
 ------------------------------------------------------------------------------
 Polarizability Matrix (a.u.)
            1           2           3
    1-205.8782927  -0.0014216   0.0000000
    2  -0.0014216-194.5875599   0.0000000
    3   0.0000000   0.0000000 -84.3082095
 Calculating analytic Hessian of the SCF energy

 Direct stationary perturbation theory relativistic correction:

 rels  =      36.744937570093
 relv  =    -127.184748255627
 rel2e =      22.606228431638
 E_rel =     -67.833582253895

 Hessian of the SCF Energy
            1           2           3           4           5           6
    1   0.5324917  -0.0380297  -0.0000000  -0.2432976   0.1177174  -0.0000000
    2  -0.0380297   0.5783983   0.0000000   0.0546949  -0.1439121   0.0000000
    3  -0.0000000   0.0000000   0.1078563  -0.0000000  -0.0000000  -0.0516575
    4  -0.2432976   0.0546949  -0.0000000   0.6043262  -0.0005923  -0.0000000
    5   0.1177174  -0.1439121  -0.0000000  -0.0005923   0.5096663   0.0000000
    6  -0.0000000   0.0000000  -0.0516575  -0.0000000   0.0000000   0.1039758
    7  -0.0559616   0.0281688   0.0000000  -0.2424075  -0.1172602   0.0000000
    8  -0.0280872   0.0607035  -0.0000000  -0.0542600  -0.1437264   0.0000000
    9   0.0000000  -0.0000000   0.0005018   0.0000000   0.0000000  -0.0517444
   10  -0.0174729   0.0289608   0.0000000   0.0311747  -0.0223020   0.0000000
   11   0.0290953  -0.0503729  -0.0000000  -0.0773446  -0.0270315  -0.0000000
   12  -0.0000000  -0.0000000   0.0046724   0.0000000  -0.0000000   0.0016028
   13   0.0317541  -0.0773499   0.0000000  -0.0681556  -0.0000065   0.0000000
   14  -0.0226177  -0.0263419  -0.0000000  -0.0000159  -0.0005511  -0.0000000
   15   0.0000000  -0.0000000   0.0006057   0.0000000   0.0000000   0.0053501
   16  -0.0942561   0.0291655  -0.0000000   0.0312359   0.0223382   0.0000000
   17  -0.0270100  -0.2940888  -0.0000000   0.0774354  -0.0271524  -0.0000000
   18   0.0000000  -0.0000000  -0.0510702   0.0000000  -0.0000000   0.0016475
   19  -0.1351118  -0.0556929   0.0000000  -0.0403887  -0.0204204  -0.0000000
   20  -0.0566403  -0.0715922   0.0000000  -0.0001973   0.0010304  -0.0000000
   21  -0.0000000  -0.0000000  -0.0233916   0.0000000  -0.0000000   0.0035903
   22  -0.0005136   0.0229173   0.0000000  -0.0378723   0.0000680  -0.0000000
   23   0.0028744  -0.0376226   0.0000000   0.0000539  -0.1655203   0.0000000
   24   0.0000000  -0.0000000   0.0031187  -0.0000000   0.0000000  -0.0215776
   25   0.0011642  -0.0049406   0.0000000  -0.0404808   0.0204354  -0.0000000
   26  -0.0017921  -0.0007751   0.0000000   0.0002301   0.0010068  -0.0000000
   27  -0.0000000   0.0000000   0.0039366  -0.0000000  -0.0000000   0.0036070
   28  -0.0003053  -0.0000498   0.0000000   0.0027112   0.0008028   0.0000000
   29  -0.0001534  -0.0000734   0.0000000   0.0034325  -0.0018899  -0.0000000
   30  -0.0000000   0.0000000  -0.0010352   0.0000000  -0.0000000   0.0032576
   31  -0.0031691   0.0005762   0.0000000   0.0004356   0.0000011   0.0000000
   32  -0.0022367   0.0031191  -0.0000000   0.0000014  -0.0000131  -0.0000000
   33   0.0000000  -0.0000000   0.0038475   0.0000000  -0.0000000  -0.0013022
   34  -0.0153212   0.0115785   0.0000000   0.0027176  -0.0007828   0.0000000
   35   0.0268794  -0.0174405  -0.0000000  -0.0034364  -0.0019071   0.0000000
   36   0.0000000  -0.0000000   0.0026155   0.0000000  -0.0000000   0.0032505
            7           8           9          10          11          12
    1  -0.0559616  -0.0280872   0.0000000  -0.0174729   0.0290953  -0.0000000
    2   0.0281688   0.0607035  -0.0000000   0.0289608  -0.0503729  -0.0000000
    3   0.0000000  -0.0000000   0.0005018   0.0000000  -0.0000000   0.0046724
    4  -0.2424075  -0.0542600   0.0000000   0.0311747  -0.0773446   0.0000000
    5  -0.1172602  -0.1437264   0.0000000  -0.0223020  -0.0270315  -0.0000000
    6   0.0000000   0.0000000  -0.0517444   0.0000000  -0.0000000   0.0016028
    7   0.5317909   0.0376903  -0.0000000  -0.0942910   0.0265661   0.0000000
    8   0.0376903   0.5785384   0.0000000  -0.0296133  -0.2941183  -0.0000000
    9  -0.0000000   0.0000000   0.1078794  -0.0000000   0.0000000  -0.0510742
   10  -0.0942910  -0.0296133  -0.0000000   0.5138620  -0.0448547  -0.0000000
   11   0.0265661  -0.2941183   0.0000000  -0.0448547   0.5707966   0.0000000
   12   0.0000000  -0.0000000  -0.0510742  -0.0000000   0.0000000   0.0999448
   13   0.0318048   0.0774220   0.0000000  -0.2421863   0.0562407  -0.0000000
   14   0.0226801  -0.0264409  -0.0000000   0.1133616  -0.1412994   0.0000000
   15   0.0000000  -0.0000000   0.0006467   0.0000000  -0.0000000  -0.0523585
   16  -0.0176031  -0.0289773   0.0000000  -0.0556730   0.0277105   0.0000000
   17  -0.0291187  -0.0504017  -0.0000000  -0.0276521   0.0583357  -0.0000000
   18  -0.0000000  -0.0000000   0.0046871   0.0000000  -0.0000000   0.0037883
   19   0.0011750   0.0049315   0.0000000  -0.0001967  -0.0004489  -0.0000000
   20   0.0017911  -0.0007770   0.0000000  -0.0003654   0.0001293  -0.0000000
   21  -0.0000000   0.0000000   0.0039402   0.0000000   0.0000000  -0.0013437
   22  -0.0005455  -0.0228942  -0.0000000  -0.0031246   0.0005991  -0.0000000
   23  -0.0029059  -0.0376237  -0.0000000  -0.0022593   0.0032059  -0.0000000
   24   0.0000000  -0.0000000   0.0031178  -0.0000000   0.0000000   0.0039305
   25  -0.1351638   0.0558976   0.0000000  -0.0160985   0.0130378   0.0000000
   26   0.0568579  -0.0717927   0.0000000   0.0324427  -0.0216484   0.0000000
   27  -0.0000000   0.0000000  -0.0233704  -0.0000000  -0.0000000   0.0031204
   28  -0.0153227  -0.0115724  -0.0000000  -0.1162080  -0.0499801   0.0000000
   29  -0.0268719  -0.0174042  -0.0000000  -0.0499306  -0.0600670   0.0000000
   30  -0.0000000  -0.0000000   0.0026118  -0.0000000   0.0000000  -0.0187698
   31  -0.0031752  -0.0005766   0.0000000  -0.0005093   0.0236148  -0.0000000
   32   0.0022527   0.0031112   0.0000000   0.0038489  -0.0377191   0.0000000
   33   0.0000000   0.0000000   0.0038426   0.0000000  -0.0000000   0.0033810
   34  -0.0002996   0.0000408  -0.0000000   0.0007227  -0.0042355   0.0000000
   35   0.0001502  -0.0000700   0.0000000  -0.0016374  -0.0002094  -0.0000000
   36  -0.0000000   0.0000000  -0.0010384   0.0000000  -0.0000000   0.0031060
           13          14          15          16          17          18
    1   0.0317541  -0.0226177   0.0000000  -0.0942561  -0.0270100   0.0000000
    2  -0.0773499  -0.0263419  -0.0000000   0.0291655  -0.2940888  -0.0000000
    3   0.0000000  -0.0000000   0.0006057  -0.0000000  -0.0000000  -0.0510702
    4  -0.0681556  -0.0000159   0.0000000   0.0312359   0.0774354   0.0000000
    5  -0.0000065  -0.0005511   0.0000000   0.0223382  -0.0271524  -0.0000000
    6   0.0000000  -0.0000000   0.0053501   0.0000000  -0.0000000   0.0016475
    7   0.0318048   0.0226801   0.0000000  -0.0176031  -0.0291187  -0.0000000
    8   0.0774220  -0.0264409  -0.0000000  -0.0289773  -0.0504017  -0.0000000
    9   0.0000000  -0.0000000   0.0006467   0.0000000  -0.0000000   0.0046871
   10  -0.2421863   0.1133616   0.0000000  -0.0556730  -0.0276521   0.0000000
   11   0.0562407  -0.1412994  -0.0000000   0.0277105   0.0583357  -0.0000000
   12  -0.0000000   0.0000000  -0.0523585   0.0000000  -0.0000000   0.0037883
   13   0.5880747  -0.0002667  -0.0000000  -0.2417494  -0.0561151   0.0000000
   14  -0.0002667   0.5021244   0.0000000  -0.1132053  -0.1412582   0.0000000
   15  -0.0000000   0.0000000   0.1090009   0.0000000   0.0000000  -0.0523984
   16  -0.2417494  -0.1132053   0.0000000   0.5127018   0.0454401  -0.0000000
   17  -0.0561151  -0.1412582   0.0000000   0.0454401   0.5706718   0.0000000
   18   0.0000000   0.0000000  -0.0523984  -0.0000000   0.0000000   0.0999778
   19   0.0021631   0.0009312  -0.0000000  -0.0161218  -0.0130259  -0.0000000
   20   0.0036676  -0.0022760  -0.0000000  -0.0323912  -0.0215639   0.0000000
   21   0.0000000  -0.0000000   0.0039140  -0.0000000  -0.0000000   0.0031024
   22   0.0002793   0.0000011  -0.0000000  -0.0031272  -0.0005950  -0.0000000
   23  -0.0000017  -0.0001709  -0.0000000   0.0022776   0.0031989   0.0000000
   24  -0.0000000   0.0000000  -0.0014020   0.0000000   0.0000000   0.0039323
   25   0.0021642  -0.0009204  -0.0000000  -0.0001934   0.0004500   0.0000000
   26  -0.0036789  -0.0022934   0.0000000   0.0003664   0.0001299  -0.0000000
   27   0.0000000  -0.0000000   0.0039118  -0.0000000  -0.0000000  -0.0013465
   28  -0.0332356  -0.0161934  -0.0000000   0.0007277   0.0042337  -0.0000000
   29  -0.0009610   0.0008234  -0.0000000   0.0016394  -0.0002131  -0.0000000
   30   0.0000000  -0.0000000   0.0027251   0.0000000  -0.0000000   0.0031091
   31  -0.0377043   0.0000749  -0.0000000  -0.0005242  -0.0236087   0.0000000
   32   0.0000734  -0.1631178   0.0000000  -0.0038809  -0.0377771  -0.0000000
   33  -0.0000000  -0.0000000  -0.0227167   0.0000000   0.0000000   0.0033851
   34  -0.0332083   0.0161709  -0.0000000  -0.1154167   0.0495668  -0.0000000
   35   0.0009757   0.0008028  -0.0000000   0.0495168  -0.0598824   0.0000000
   36   0.0000000   0.0000000   0.0027213  -0.0000000   0.0000000  -0.0188145
           19          20          21          22          23          24
    1  -0.1351118  -0.0566403  -0.0000000  -0.0005136   0.0028744   0.0000000
    2  -0.0556929  -0.0715922  -0.0000000   0.0229173  -0.0376226  -0.0000000
    3   0.0000000   0.0000000  -0.0233916   0.0000000   0.0000000   0.0031187
    4  -0.0403887  -0.0001973   0.0000000  -0.0378723   0.0000539  -0.0000000
    5  -0.0204204   0.0010304  -0.0000000   0.0000680  -0.1655203   0.0000000
    6  -0.0000000  -0.0000000   0.0035903  -0.0000000   0.0000000  -0.0215776
    7   0.0011750   0.0017911  -0.0000000  -0.0005455  -0.0029059   0.0000000
    8   0.0049315  -0.0007770   0.0000000  -0.0228942  -0.0376237  -0.0000000
    9   0.0000000   0.0000000   0.0039402  -0.0000000  -0.0000000   0.0031178
   10  -0.0001967  -0.0003654   0.0000000  -0.0031246  -0.0022593  -0.0000000
   11  -0.0004489   0.0001293   0.0000000   0.0005991   0.0032059   0.0000000
   12  -0.0000000  -0.0000000  -0.0013437  -0.0000000  -0.0000000   0.0039305
   13   0.0021631   0.0036676   0.0000000   0.0002793  -0.0000017  -0.0000000
   14   0.0009312  -0.0022760  -0.0000000   0.0000011  -0.0001709   0.0000000
   15  -0.0000000  -0.0000000   0.0039140  -0.0000000  -0.0000000  -0.0014020
   16  -0.0161218  -0.0323912  -0.0000000  -0.0031272   0.0022776   0.0000000
   17  -0.0130259  -0.0215639  -0.0000000  -0.0005950   0.0031989   0.0000000
   18  -0.0000000   0.0000000   0.0031024  -0.0000000   0.0000000   0.0039323
   19   0.1959639   0.0793651   0.0000000  -0.0064705   0.0011644  -0.0000000
   20   0.0793651   0.1057906   0.0000000   0.0096496   0.0002639  -0.0000000
   21   0.0000000   0.0000000   0.0111210   0.0000000  -0.0000000  -0.0007394
   22  -0.0064705   0.0096496   0.0000000   0.0581254  -0.0000155  -0.0000000
   23   0.0011644   0.0002639  -0.0000000  -0.0000155   0.2380136  -0.0000000
   24  -0.0000000  -0.0000000  -0.0007394  -0.0000000  -0.0000000   0.0100413
   25  -0.0017857   0.0003019  -0.0000000  -0.0065555  -0.0011882   0.0000000
   26  -0.0002994   0.0003612   0.0000000  -0.0097318   0.0002459   0.0000000
   27   0.0000000   0.0000000   0.0001021   0.0000000   0.0000000  -0.0007295
   28  -0.0010998  -0.0006926  -0.0000000  -0.0001480  -0.0003761   0.0000000
   29  -0.0006800  -0.0003325  -0.0000000  -0.0010729  -0.0009923  -0.0000000
   30   0.0000000  -0.0000000   0.0000078   0.0000000   0.0000000   0.0001490
   31  -0.0001191  -0.0011786   0.0000000   0.0001025   0.0000005  -0.0000000
   32  -0.0005731  -0.0011510  -0.0000000   0.0000006  -0.0020065  -0.0000000
   33  -0.0000000  -0.0000000   0.0001593   0.0000000   0.0000000   0.0000081
   34   0.0019919  -0.0033102  -0.0000000  -0.0001498   0.0003757   0.0000000
   35   0.0047486  -0.0098829   0.0000000   0.0010736  -0.0009919  -0.0000000
   36   0.0000000   0.0000000  -0.0004624   0.0000000  -0.0000000   0.0001507
           25          26          27          28          29          30
    1   0.0011642  -0.0017921  -0.0000000  -0.0003053  -0.0001534  -0.0000000
    2  -0.0049406  -0.0007751   0.0000000  -0.0000498  -0.0000734   0.0000000
    3   0.0000000   0.0000000   0.0039366   0.0000000   0.0000000  -0.0010352
    4  -0.0404808   0.0002301  -0.0000000   0.0027112   0.0034325   0.0000000
    5   0.0204354   0.0010068  -0.0000000   0.0008028  -0.0018899  -0.0000000
    6  -0.0000000  -0.0000000   0.0036070   0.0000000  -0.0000000   0.0032576
    7  -0.1351638   0.0568579  -0.0000000  -0.0153227  -0.0268719  -0.0000000
    8   0.0558976  -0.0717927   0.0000000  -0.0115724  -0.0174042  -0.0000000
    9   0.0000000   0.0000000  -0.0233704  -0.0000000  -0.0000000   0.0026118
   10  -0.0160985   0.0324427  -0.0000000  -0.1162080  -0.0499306  -0.0000000
   11   0.0130378  -0.0216484  -0.0000000  -0.0499801  -0.0600670   0.0000000
   12   0.0000000   0.0000000   0.0031204   0.0000000   0.0000000  -0.0187698
   13   0.0021642  -0.0036789   0.0000000  -0.0332356  -0.0009610   0.0000000
   14  -0.0009204  -0.0022934  -0.0000000  -0.0161934   0.0008234  -0.0000000
   15  -0.0000000   0.0000000   0.0039118  -0.0000000  -0.0000000   0.0027251
   16  -0.0001934   0.0003664  -0.0000000   0.0007277   0.0016394   0.0000000
   17   0.0004500   0.0001299  -0.0000000   0.0042337  -0.0002131  -0.0000000
   18   0.0000000  -0.0000000  -0.0013465  -0.0000000  -0.0000000   0.0031091
   19  -0.0017857  -0.0002994   0.0000000  -0.0010998  -0.0006800   0.0000000
   20   0.0003019   0.0003612   0.0000000  -0.0006926  -0.0003325  -0.0000000
   21  -0.0000000   0.0000000   0.0001021  -0.0000000  -0.0000000   0.0000078
   22  -0.0065555  -0.0097318   0.0000000  -0.0001480  -0.0010729   0.0000000
   23  -0.0011882   0.0002459   0.0000000  -0.0003761  -0.0009923   0.0000000
   24   0.0000000   0.0000000  -0.0007295   0.0000000  -0.0000000   0.0001490
   25   0.1961765  -0.0795716   0.0000000   0.0019911  -0.0047525   0.0000000
   26  -0.0795716   0.1060962   0.0000000   0.0033022  -0.0098444   0.0000000
   27   0.0000000   0.0000000   0.0110656  -0.0000000   0.0000000  -0.0004697
   28   0.0019911   0.0033022  -0.0000000   0.1696553   0.0699695   0.0000000
   29  -0.0047525  -0.0098444   0.0000000   0.0699695   0.0895366  -0.0000000
   30   0.0000000   0.0000000  -0.0004697   0.0000000  -0.0000000   0.0087026
   31  -0.0001199   0.0011808   0.0000000  -0.0076251   0.0090168  -0.0000000
   32   0.0005708  -0.0011526  -0.0000000   0.0009184   0.0002586   0.0000000
   33  -0.0000000  -0.0000000   0.0001611  -0.0000000   0.0000000  -0.0004430
   34  -0.0010985   0.0006937   0.0000000  -0.0011410   0.0003642   0.0000000
   35   0.0006797  -0.0003334  -0.0000000  -0.0003623   0.0001981  -0.0000000
   36  -0.0000000  -0.0000000   0.0000116  -0.0000000  -0.0000000   0.0001547
           31          32          33          34          35          36
    1  -0.0031691  -0.0022367   0.0000000  -0.0153212   0.0268794   0.0000000
    2   0.0005762   0.0031191  -0.0000000   0.0115785  -0.0174405  -0.0000000
    3   0.0000000  -0.0000000   0.0038475   0.0000000  -0.0000000   0.0026155
    4   0.0004356   0.0000014   0.0000000   0.0027176  -0.0034364   0.0000000
    5   0.0000011  -0.0000131  -0.0000000  -0.0007828  -0.0019071  -0.0000000
    6   0.0000000  -0.0000000  -0.0013022   0.0000000   0.0000000   0.0032505
    7  -0.0031752   0.0022527   0.0000000  -0.0002996   0.0001502  -0.0000000
    8  -0.0005766   0.0031112   0.0000000   0.0000408  -0.0000700   0.0000000
    9   0.0000000   0.0000000   0.0038426  -0.0000000   0.0000000  -0.0010384
   10  -0.0005093   0.0038489   0.0000000   0.0007227  -0.0016374   0.0000000
   11   0.0236148  -0.0377191  -0.0000000  -0.0042355  -0.0002094  -0.0000000
   12  -0.0000000   0.0000000   0.0033810   0.0000000  -0.0000000   0.0031060
   13  -0.0377043   0.0000734  -0.0000000  -0.0332083   0.0009757   0.0000000
   14   0.0000749  -0.1631178  -0.0000000   0.0161709   0.0008028   0.0000000
   15  -0.0000000   0.0000000  -0.0227167  -0.0000000  -0.0000000   0.0027213
   16  -0.0005242  -0.0038809   0.0000000  -0.1154167   0.0495168  -0.0000000
   17  -0.0236087  -0.0377771   0.0000000   0.0495668  -0.0598824   0.0000000
   18   0.0000000  -0.0000000   0.0033851  -0.0000000   0.0000000  -0.0188145
   19  -0.0001191  -0.0005731  -0.0000000   0.0019919   0.0047486   0.0000000
   20  -0.0011786  -0.0011510  -0.0000000  -0.0033102  -0.0098829   0.0000000
   21   0.0000000  -0.0000000   0.0001593  -0.0000000   0.0000000  -0.0004624
   22   0.0001025   0.0000006   0.0000000  -0.0001498   0.0010736   0.0000000
   23   0.0000005  -0.0020065   0.0000000   0.0003757  -0.0009919  -0.0000000
   24  -0.0000000  -0.0000000   0.0000081   0.0000000  -0.0000000   0.0001507
   25  -0.0001199   0.0005708  -0.0000000  -0.0010985   0.0006797  -0.0000000
   26   0.0011808  -0.0011526  -0.0000000   0.0006937  -0.0003334  -0.0000000
   27   0.0000000  -0.0000000   0.0001611   0.0000000  -0.0000000   0.0000116
   28  -0.0076251   0.0009184  -0.0000000  -0.0011410  -0.0003623  -0.0000000
   29   0.0090168   0.0002586   0.0000000   0.0003642   0.0001981  -0.0000000
   30  -0.0000000   0.0000000  -0.0004430   0.0000000  -0.0000000   0.0001547
   31   0.0601021  -0.0000378  -0.0000000  -0.0076939  -0.0090635  -0.0000000
   32  -0.0000378   0.2361996   0.0000000  -0.0009378   0.0002487  -0.0000000
   33  -0.0000000   0.0000000   0.0101136  -0.0000000   0.0000000  -0.0004363
   34  -0.0076939  -0.0009378  -0.0000000   0.1688965  -0.0695241  -0.0000000
   35  -0.0090635   0.0002487   0.0000000  -0.0695241   0.0894678   0.0000000
   36  -0.0000000  -0.0000000  -0.0004363  -0.0000000   0.0000000   0.0087414
 **********************************************************************
 **                                                                  **
 **                       VIBRATIONAL ANALYSIS                       **
 **                       --------------------                       **
 **                                                                  **
 **        VIBRATIONAL FREQUENCIES (CM**-1) AND NORMAL MODES         **
 **     FORCE CONSTANTS (mDYN/ANGSTROM) AND REDUCED MASSES (AMU)     **
 **                  INFRARED INTENSITIES (KM/MOL)                   **
 **                                                                  **
 **********************************************************************


 Mode:                 1                      2                      3
 Frequency:        52.12                  54.35                  77.93
 Force Cnst:      0.0643                 0.0664                 0.1278
 Red. Mass:      40.1857                38.1455                35.7214
 IR Active:          YES                    YES                    YES
 IR Intens:        0.000                  0.004                  0.003
 Raman Active:       YES                    YES                    YES
               X      Y      Z        X      Y      Z        X      Y      Z
 C         -0.000  0.000 -0.177   -0.000  0.000  0.020    0.000 -0.000 -0.129
 C         -0.000  0.000 -0.003   -0.000 -0.000  0.123    0.000 -0.000  0.030
 C          0.000 -0.000  0.176   -0.000 -0.000  0.026   -0.000 -0.000 -0.128
 C          0.000 -0.000  0.010   -0.000 -0.000  0.058   -0.000 -0.000 -0.101
 C          0.000 -0.000 -0.004    0.000 -0.000  0.243   -0.000 -0.000 -0.112
 C         -0.000  0.000 -0.012   -0.000 -0.000  0.057   -0.000 -0.000 -0.101
 Cl         0.000  0.000 -0.623   -0.000  0.000 -0.145   -0.000  0.000 -0.474
 Cl        -0.000  0.000 -0.009    0.000 -0.000  0.380    0.000 -0.000  0.621
 Cl         0.000 -0.000  0.631   -0.000  0.000 -0.123    0.000  0.000 -0.471
 Br         0.000  0.000 -0.271   -0.000  0.000 -0.245   -0.000 -0.000  0.161
 Cl         0.000 -0.000 -0.014    0.000 -0.000  0.789    0.000 -0.000 -0.220
 Br        -0.000  0.000  0.279    0.000  0.000 -0.235    0.000  0.000  0.162
 TransDip  -0.000 -0.000 -0.000   -0.000 -0.000 -0.002   -0.000 -0.000  0.002

 Mode:                 4                      5                      6
 Frequency:       149.92                 161.53                 174.65
 Force Cnst:      0.6392                 0.2193                 0.8015
 Red. Mass:      48.2713                14.2640                44.6010
 IR Active:          YES                    YES                    YES
 IR Intens:        0.363                  0.044                  0.205
 Raman Active:       YES                    YES                    YES
               X      Y      Z        X      Y      Z        X      Y      Z
 C          0.020  0.222 -0.000   -0.000  0.000  0.373   -0.091 -0.080  0.000
 C          0.000  0.230 -0.000   -0.000  0.000  0.368   -0.007 -0.001  0.000
 C         -0.021  0.223 -0.000   -0.000  0.000  0.373   -0.091  0.078 -0.000
 C          0.020  0.218 -0.000    0.000  0.000  0.413   -0.187  0.036 -0.000
 C         -0.001  0.263 -0.000    0.000 -0.000  0.397   -0.192 -0.001 -0.000
 C         -0.021  0.218 -0.000    0.000  0.000  0.412   -0.187 -0.038  0.000
 Cl         0.057  0.174 -0.000   -0.000  0.000 -0.153    0.062 -0.360 -0.000
 Cl         0.001  0.256  0.000    0.000  0.000 -0.111    0.509 -0.001 -0.000
 Cl        -0.057  0.177  0.000   -0.000  0.000 -0.153    0.063  0.359  0.000
 Br         0.379 -0.303 -0.000    0.000 -0.000 -0.050   -0.037 -0.379 -0.000
 Cl        -0.002  0.283  0.000   -0.000  0.000 -0.157   -0.213 -0.001  0.000
 Br        -0.379 -0.300  0.000   -0.000 -0.000 -0.050   -0.034  0.381  0.000
 TransDip   0.000 -0.019  0.000    0.000 -0.000 -0.007    0.015  0.000  0.000

 Mode:                 7                      8                      9
 Frequency:       211.87                 216.62                 236.86
 Force Cnst:      1.0449                 1.0872                 1.1586
 Red. Mass:      39.5067                39.3218                35.0534
 IR Active:          YES                    YES                    YES
 IR Intens:        0.018                  0.036                  0.002
 Raman Active:       YES                    YES                    YES
               X      Y      Z        X      Y      Z        X      Y      Z
 C          0.006  0.058 -0.000    0.028 -0.047  0.000   -0.051 -0.010 -0.000
 C         -0.003  0.001  0.000   -0.001 -0.139  0.000   -0.034  0.000 -0.000
 C          0.006 -0.057  0.000   -0.029 -0.047 -0.000   -0.050  0.010 -0.000
 C         -0.080 -0.101  0.000   -0.094 -0.067 -0.000    0.013 -0.006  0.000
 C         -0.003  0.000  0.000   -0.000 -0.012 -0.000    0.004 -0.001  0.000
 C         -0.081  0.102 -0.000    0.094 -0.066  0.000    0.011  0.005  0.000
 Cl         0.097 -0.099  0.000   -0.322  0.547 -0.000   -0.281  0.378  0.000
 Cl         0.098  0.001 -0.000    0.005 -0.152 -0.000    0.734 -0.000 -0.000
 Cl         0.094  0.094 -0.000    0.319  0.542  0.000   -0.282 -0.383  0.000
 Br        -0.247 -0.007 -0.000   -0.184 -0.172  0.000   -0.032  0.041 -0.000
 Cl         0.889  0.000 -0.000    0.005 -0.028  0.000    0.021 -0.001 -0.000
 Br        -0.251  0.009  0.000    0.181 -0.173 -0.000   -0.037 -0.037  0.000
 TransDip   0.004 -0.000 -0.000   -0.000  0.006  0.000    0.001 -0.000 -0.000

 Mode:                10                     11                     12
 Frequency:       258.01                 273.79                 325.33
 Force Cnst:      1.5497                 1.3658                 0.7740
 Red. Mass:      39.5127                30.9235                12.4117
 IR Active:          YES                    YES                    YES
 IR Intens:        0.112                  0.090                  0.000
 Raman Active:       YES                    YES                    YES
               X      Y      Z        X      Y      Z        X      Y      Z
 C          0.105  0.159  0.000    0.311  0.149 -0.000    0.000 -0.000  0.455
 C         -0.002  0.157  0.000    0.258  0.000  0.000    0.000 -0.000 -0.015
 C         -0.109  0.160 -0.000    0.309 -0.149  0.000   -0.000 -0.000 -0.469
 C         -0.142  0.141 -0.000    0.050 -0.121  0.000   -0.000  0.000 -0.521
 C         -0.001  0.303 -0.000    0.061  0.001 -0.000   -0.000  0.000  0.014
 C          0.141  0.141  0.000    0.052  0.122 -0.000    0.000 -0.000  0.536
 Cl         0.340 -0.102 -0.000    0.378  0.336  0.000    0.000  0.000 -0.077
 Cl         0.004  0.236 -0.000   -0.047  0.000 -0.000   -0.000 -0.000  0.002
 Cl        -0.346 -0.102  0.000    0.374 -0.336 -0.000   -0.000 -0.000  0.079
 Br        -0.299 -0.180  0.000   -0.182 -0.104 -0.000    0.000  0.000  0.031
 Cl         0.002  0.418  0.000   -0.249  0.002  0.000    0.000  0.000 -0.002
 Br         0.300 -0.181 -0.000   -0.179  0.103  0.000   -0.000  0.000 -0.031
 TransDip  -0.000 -0.011  0.000   -0.010 -0.000  0.000    0.000 -0.000 -0.000

 Mode:                13                     14                     15
 Frequency:       332.59                 333.15                 378.40
 Force Cnst:      0.8141                 1.9628                 2.7708
 Red. Mass:      12.4920                30.0164                32.8434
 IR Active:          YES                    YES                    YES
 IR Intens:        0.018                  0.001                  0.000
 Raman Active:       YES                    YES                    YES
               X      Y      Z        X      Y      Z        X      Y      Z
 C          0.000 -0.000  0.300   -0.123  0.071  0.000   -0.173 -0.073  0.000
 C          0.000 -0.000  0.595    0.000  0.354  0.000    0.000  0.050 -0.000
 C         -0.000 -0.000  0.277    0.124  0.070  0.000    0.174 -0.073 -0.000
 C         -0.000  0.000 -0.303    0.075 -0.039 -0.000    0.019  0.004 -0.000
 C         -0.000  0.000 -0.540   -0.000 -0.240 -0.000    0.000  0.148  0.000
 C          0.000  0.000 -0.275   -0.075 -0.038 -0.000   -0.019  0.004  0.000
 Cl         0.000  0.000 -0.047   -0.111 -0.036 -0.000   -0.490 -0.284 -0.000
 Cl        -0.000 -0.000 -0.092    0.000  0.707 -0.000   -0.000  0.125  0.000
 Cl        -0.000  0.000 -0.042    0.112 -0.037 -0.000    0.491 -0.284  0.000
 Br         0.000  0.000  0.018   -0.058 -0.049  0.000   -0.025 -0.016  0.000
 Cl         0.000  0.000  0.086   -0.000 -0.473  0.000   -0.000  0.494 -0.000
 Br        -0.000  0.000  0.016    0.058 -0.049  0.000    0.025 -0.016 -0.000
 TransDip   0.000 -0.000  0.004   -0.000  0.001  0.000    0.000 -0.000 -0.000

 Mode:                16                     17                     18
 Frequency:       592.25                 601.42                 605.99
 Force Cnst:      2.4964                 2.5768                 2.7427
 Red. Mass:      12.0793                12.0913                12.6761
 IR Active:          YES                    YES                    YES
 IR Intens:        0.000                  0.024                  4.198
 Raman Active:       YES                    YES                    YES
               X      Y      Z        X      Y      Z        X      Y      Z
 C         -0.000  0.000  0.527    0.000 -0.000 -0.294   -0.120  0.303 -0.000
 C         -0.000 -0.000 -0.003    0.000 -0.000  0.563   -0.285 -0.000  0.000
 C         -0.000 -0.000 -0.524    0.000  0.000 -0.299   -0.120 -0.303 -0.000
 C          0.000 -0.000  0.472   -0.000  0.000 -0.274    0.318 -0.320 -0.000
 C          0.000 -0.000 -0.003   -0.000  0.000  0.593    0.523  0.000  0.000
 C          0.000  0.000 -0.470   -0.000 -0.000 -0.279    0.318  0.320  0.000
 Cl        -0.000 -0.000 -0.036    0.000  0.000  0.020   -0.020 -0.082  0.000
 Cl         0.000  0.000  0.000   -0.000  0.000 -0.036    0.050  0.000 -0.000
 Cl        -0.000  0.000  0.036    0.000 -0.000  0.021   -0.020  0.082  0.000
 Br        -0.000 -0.000 -0.012    0.000 -0.000  0.007   -0.033  0.007  0.000
 Cl        -0.000  0.000  0.000    0.000 -0.000 -0.039   -0.078 -0.000 -0.000
 Br        -0.000 -0.000  0.012    0.000  0.000  0.007   -0.033 -0.007 -0.000
 TransDip   0.000  0.000  0.000   -0.000 -0.000 -0.005    0.066 -0.000 -0.000

 Mode:                19                     20                     21
 Frequency:       628.21                 660.48                 674.81
 Force Cnst:      3.3732                 3.9566                 3.2252
 Red. Mass:      14.5070                15.3940                12.0214
 IR Active:          YES                    YES                    YES
 IR Intens:       48.779                 66.588                  0.020
 Raman Active:       YES                    YES                    YES
               X      Y      Z        X      Y      Z        X      Y      Z
 C          0.338 -0.211 -0.000    0.062 -0.395 -0.000    0.000 -0.000  0.408
 C          0.460 -0.000 -0.000   -0.001 -0.344  0.000    0.000 -0.000 -0.405
 C          0.338  0.211  0.000   -0.063 -0.394  0.000   -0.000 -0.000  0.409
 C          0.346  0.165  0.000   -0.021 -0.407  0.000   -0.000 -0.000 -0.404
 C          0.300  0.000  0.000   -0.000 -0.299 -0.000   -0.000  0.000  0.418
 C          0.347 -0.166  0.000    0.021 -0.408  0.000    0.000 -0.000 -0.404
 Cl        -0.177 -0.060  0.000    0.080  0.083  0.000    0.000  0.000 -0.014
 Cl        -0.060  0.000  0.000   -0.000  0.248 -0.000   -0.000  0.000  0.013
 Cl        -0.177  0.061 -0.000   -0.079  0.083 -0.000   -0.000  0.000 -0.014
 Br        -0.067 -0.039 -0.000    0.029  0.030 -0.000    0.000  0.000  0.005
 Cl        -0.012  0.000 -0.000   -0.000  0.223  0.000    0.000  0.000 -0.015
 Br        -0.067  0.039  0.000   -0.029  0.030  0.000   -0.000  0.000  0.005
 TransDip   0.224 -0.000 -0.000   -0.000 -0.261  0.000    0.000 -0.000 -0.004

 Mode:                22                     23                     24
 Frequency:       848.80                 856.97                1070.61
 Force Cnst:      5.4668                 5.6001                 8.2312
 Red. Mass:      12.8788                12.9422                12.1885
 IR Active:          YES                    YES                    YES
 IR Intens:        2.989                  0.215                  0.025
 Raman Active:       YES                    YES                    YES
               X      Y      Z        X      Y      Z        X      Y      Z
 C          0.360  0.315  0.000    0.318 -0.035 -0.000   -0.340 -0.172 -0.000
 C          0.307  0.003 -0.000    0.002 -0.459 -0.000    0.000  0.458  0.000
 C          0.364 -0.315 -0.000   -0.312 -0.040  0.000    0.341 -0.174 -0.000
 C         -0.271 -0.339 -0.000   -0.363  0.056  0.000   -0.372 -0.217  0.000
 C         -0.176 -0.005  0.000   -0.002  0.531 -0.000   -0.001  0.347  0.000
 C         -0.279  0.338  0.000    0.357  0.062 -0.000    0.371 -0.217 -0.000
 Cl        -0.112 -0.058 -0.000   -0.053 -0.040  0.000    0.034  0.019  0.000
 Cl         0.004 -0.001  0.000    0.000  0.113  0.000    0.000 -0.050 -0.000
 Cl        -0.112  0.059  0.000    0.052 -0.039 -0.000   -0.034  0.020 -0.000
 Br         0.028  0.015  0.000    0.018  0.013 -0.000    0.014  0.008 -0.000
 Cl        -0.012  0.001 -0.000   -0.000 -0.130 -0.000    0.000 -0.033  0.000
 Br         0.028 -0.016 -0.000   -0.018  0.012  0.000   -0.014  0.008  0.000
 TransDip   0.055 -0.000 -0.000    0.000  0.015  0.000   -0.000 -0.005 -0.000

 Mode:                25                     26                     27
 Frequency:      1190.02                1245.49                1335.56
 Force Cnst:     10.2360                10.9678                12.6661
 Red. Mass:      12.2679                12.0002                12.0522
 IR Active:          YES                    YES                    YES
 IR Intens:        0.613                  0.251                183.051
 Raman Active:       YES                    YES                    YES
               X      Y      Z        X      Y      Z        X      Y      Z
 C         -0.351 -0.237  0.000   -0.206  0.336  0.000   -0.154  0.365  0.000
 C         -0.002 -0.364 -0.000    0.416  0.002 -0.000   -0.225 -0.348  0.000
 C          0.353 -0.234 -0.000   -0.209 -0.339  0.000    0.416 -0.110 -0.000
 C          0.335  0.168 -0.000   -0.214  0.344  0.000   -0.121  0.381  0.000
 C          0.000  0.465  0.000    0.426  0.003 -0.000   -0.243 -0.323  0.000
 C         -0.335  0.171  0.000   -0.219 -0.345 -0.000    0.395 -0.067 -0.000
 Cl         0.044  0.027 -0.000   -0.000  0.002 -0.000    0.004 -0.012 -0.000
 Cl        -0.000  0.046  0.000    0.001 -0.000 -0.000    0.008  0.023 -0.000
 Cl        -0.044  0.027  0.000   -0.000 -0.002 -0.000   -0.026  0.010 -0.000
 Br        -0.014 -0.008  0.000    0.000  0.000  0.000    0.000 -0.005 -0.000
 Cl        -0.000 -0.053 -0.000    0.001 -0.000  0.000    0.008  0.019  0.000
 Br         0.014 -0.008 -0.000    0.000 -0.001  0.000   -0.008  0.003  0.000
 TransDip  -0.000 -0.025 -0.000   -0.016  0.002  0.000    0.257 -0.349 -0.000

 Mode:                28                     29                     30
 Frequency:      1336.78                1525.39                1528.35
 Force Cnst:     12.6869                16.4536                16.5172
 Red. Mass:      12.0500                12.0019                12.0016
 IR Active:          YES                    YES                    YES
 IR Intens:      176.329                  0.161                  0.141
 Raman Active:       YES                    YES                    YES
               X      Y      Z        X      Y      Z        X      Y      Z
 C         -0.393 -0.189  0.000   -0.319  0.085 -0.000   -0.141  0.463  0.000
 C          0.280 -0.281 -0.000    0.536  0.013 -0.000    0.030 -0.257  0.000
 C          0.067  0.394  0.000   -0.331 -0.135 -0.000    0.105  0.451 -0.000
 C         -0.381 -0.147  0.000    0.301 -0.097  0.000    0.129 -0.454 -0.000
 C          0.306 -0.262 -0.000   -0.505 -0.013  0.000   -0.027  0.239 -0.000
 C          0.038  0.401  0.000    0.313  0.147  0.000   -0.097 -0.440  0.000
 Cl         0.026  0.013  0.000    0.003 -0.001  0.000    0.002 -0.005 -0.000
 Cl        -0.010  0.018  0.000   -0.006  0.000  0.000   -0.000  0.001 -0.000
 Cl         0.001 -0.015  0.000    0.003  0.002  0.000   -0.002 -0.004  0.000
 Br         0.008  0.004 -0.000   -0.001  0.001 -0.000   -0.001  0.002  0.000
 Cl        -0.010  0.016 -0.000    0.005 -0.000 -0.000    0.000 -0.000  0.000
 Br         0.001 -0.006  0.000   -0.001 -0.001 -0.000    0.001  0.001 -0.000
 TransDip  -0.318 -0.282  0.000   -0.013 -0.001 -0.000   -0.001  0.012  0.000

 STANDARD THERMODYNAMIC QUANTITIES AT   298.15 K  AND     1.00 ATM

   This Molecule has  0 Imaginary Frequencies
   Zero point vibrational energy:       25.644 kcal/mol

   Atom    1 Element C  Has Mass   12.00000
   Atom    2 Element C  Has Mass   12.00000
   Atom    3 Element C  Has Mass   12.00000
   Atom    4 Element C  Has Mass   12.00000
   Atom    5 Element C  Has Mass   12.00000
   Atom    6 Element C  Has Mass   12.00000
   Atom    7 Element Cl Has Mass   34.96885
   Atom    8 Element Cl Has Mass   34.96885
   Atom    9 Element Cl Has Mass   34.96885
   Atom   10 Element Br Has Mass   78.91830
   Atom   11 Element Cl Has Mass   34.96885
   Atom   12 Element Br Has Mass   78.91830
   Molecular Mass:   369.712000 amu
   Principal axes and moments of inertia in amu*Bohr^2:
                             1           2           3
    Eigenvalues --     4649.68419  6699.35330 11349.03749
          X               1.00000     0.00002     0.00000
          Y              -0.00002     1.00000    -0.00000
          Z              -0.00000     0.00000     1.00000
   Rotational Symmetry Number is   1
   The Molecule is an Asymmetric Top
   Translational Enthalpy:        0.889 kcal/mol
   Rotational Enthalpy:           0.889 kcal/mol
   Vibrational Enthalpy:         31.537 kcal/mol
   gas constant (RT):             0.592 kcal/mol
   Translational Entropy:        43.615  cal/mol.K
   Rotational Entropy:           34.224  cal/mol.K
   Vibrational Entropy:          37.828  cal/mol.K

   Total Enthalpy:               33.907 kcal/mol
   Total Entropy:               115.667  cal/mol.K

 ======================================================================

 STANDARD THERMODYNAMIC QUANTITIES FOR ANHARMONIC VIBRATION -- TOSH

   Zero point vibrational energy: ************ kcal/mol

   Vibrational Enthalpy:       Infinity kcal/mol
   Vibrational Entropy:             NaN  cal/mol.K

   Total Enthalpy:             Infinity kcal/mol
   Total Entropy:                   NaN  cal/mol.K

 ======================================================================

 STANDARD THERMODYNAMIC QUANTITIES FOR ANHARMONIC VIBRATION -- VPT2

   Zero point vibrational energy: ************ kcal/mol

   Vibrational Enthalpy:       Infinity kcal/mol
   Vibrational Entropy:             NaN  cal/mol.K

   Total Enthalpy:             Infinity kcal/mol
   Total Entropy:                   NaN  cal/mol.K

 ======================================================================

Archival summary:
1\1\garfield\FREQ\ProcedureUnspecified\BasisUnspecified\r2l46\taweetha\SunDec104:35:512019SunDec104:35:512019\0\\#,FREQ,ProcedureUnspecified,BasisUnspecified,\\0,1\Br\C,1,1.89867\C,2,1.40144,1,119.903\C,3,1.40138,2,120.008,1,-180,0\C,4,1.40183,3,119.99,2,0,0\C,5,1.40142,4,120.114,3,-0,0\C,6,1.40239,5,119.841,4,0,0\Cl,5,1.73578,4,119.437,3,180,0\Cl,3,1.73604,2,120.48,1,0,0\Cl,4,1.73614,3,120.02,2,-180,0\Cl,7,1.73689,6,119.975,5,-180,0\Br,6,1.89772,5,119.975,4,-180,0\\\@

 Total job time:  851.04s(wall), 3316.95s(cpu) 
 Sun Dec  1 04:35:51 2019

        *************************************************************
        *                                                           *
        *  Thank you very much for using Q-Chem.  Have a nice day.  *
        *                                                           *
        *************************************************************
