# Supplementary material for: Geometric and energetic data from quantum chemical calculations of halobenzenes and xylenes
Source: Data Brief. 2020 Mar 5;30:105386. doi: 10.1016/j.dib.2020.105386 (PMC7114895; doi:10.1016/j.dib.2020.105386)
Supplement: Supplementary file 1 [file mmc1.zip › halobenzene/B3LYP/ClClClBrClI.out]

                  Welcome to Q-Chem
     A Quantum Leap Into The Future Of Chemistry


 Q-Chem 5.2 (devel), Q-Chem, Inc., Pleasanton, CA (2019)

 Yihan Shao,  Zhengting Gan,  E. Epifanovsky,  A. T. B. Gilbert,  M. Wormit,  
 J. Kussmann,  A. W. Lange,  A. Behn,  Jia Deng,  Xintian Feng,  D. Ghosh,  
 M. Goldey,  P. R. Horn,  L. D. Jacobson,  I. Kaliman,  T. Kus,  A. Landau,  
 Jie Liu,  E. I. Proynov,  R. M. Richard,  R. P. Steele,  E. J. Sundstrom,  
 H. L. Woodcock III,  P. M. Zimmerman,  D. Zuev,  B. Albrecht,  E. Alguire,  
 S. A. Baeppler,  D. Barton,  Z. Benda,  Y. A. Bernard,  E. J. Berquist,  
 K. B. Bravaya,  H. Burton,  D. Casanova,  Chun-Min Chang,  Yunqing Chen,  
 A. Chien,  K. D. Closser,  M. P. Coons,  S. Coriani,  S. Dasgupta,  
 A. L. Dempwolff,  M. Diedenhofen,  Hainam Do,  R. G. Edgar,  Po-Tung Fang,  
 S. Faraji,  S. Fatehi,  Qingguo Feng,  K. D. Fenk,  J. Fosso-Tande,  
 J. Gayvert,  Qinghui Ge,  A. Ghysels,  G. Gidofalvi,  J. Gomes,  
 J. Gonthier,  A. Gunina,  D. Hait,  M. W. D. Hanson-Heine,  
 P. H. P. Harbach,  A. W. Hauser,  M. F. Herbst,  J. E. Herr,  
 E. G. Hohenstein,  Z. C. Holden,  Kerwin Hui,  B. C. Huynh,  T.-C. Jagau,  
 Hyunjun Ji,  B. Kaduk,  K. Khistyaev,  Jaehoon Kim,  P. Klunzinger,  K. Koh,  
 D. Kosenkov,  L. Koulias,  T. Kowalczyk,  C. M. Krauter,  A. Kunitsa,  
 Ka Un Lao,  A. Laurent,  K. V. Lawler,  Joonho Lee,  D. Lefrancois,  
 S. Lehtola,  D. S. Levine,  Yi-Pei Li,  You-Sheng Lin,  Fenglai Liu,  
 E. Livshits,  A. Luenser,  P. Manohar,  E. Mansoor,  S. F. Manzer,  
 Shan-Ping Mao,  Yuezhi Mao,  N. Mardirossian,  A. V. Marenich,  
 T. Markovich,  L. A. Martinez-Martinez,  S. A. Maurer,  N. J. Mayhall,  
 S. C. McKenzie,  J.-M. Mewes,  P. Morgante,  A. F. Morrison,  
 J. W. Mullinax,  K. Nanda,  T. S. Nguyen-Beck,  R. Olivares-Amaya,  
 J. A. Parkhill,  Zheng Pei,  T. M. Perrine,  F. Plasser,  P. Pokhilko,  
 S. Prager,  A. Prociuk,  E. Ramos,  D. R. Rehn,  F. Rob,  M. Scheurer,  
 M. Schneider,  N. Sergueev,  S. M. Sharada,  S. Sharma,  D. W. Small,  
 T. Stauch,  T. Stein,  Yu-Chuan Su,  A. J. W. Thom,  A. Tkatchenko,  
 T. Tsuchimochi,  N. M. Tubman,  L. Vogt,  M. L. Vidal,  O. Vydrov,  
 M. A. Watson,  J. Wenzel,  M. de Wergifosse,  T. A. Wesolowski,  A. White,  
 J. Witte,  A. Yamada,  Jun Yang,  K. Yao,  S. Yeganeh,  S. R. Yost,  
 Zhi-Qiang You,  A. Zech,  Igor Ying Zhang,  Xing Zhang,  Yan Zhao,  
 Ying Zhu,  B. R. Brooks,  G. K. L. Chan,  C. J. Cramer,  M. S. Gordon,  
 W. J. Hehre,  A. Klamt,  M. W. Schmidt,  C. D. Sherrill,  D. G. Truhlar,  
 A. Aspuru-Guzik,  R. Baer,  A. T. Bell,  N. A. Besley,  Jeng-Da Chai,  
 A. E. DePrince, III,  R. A. DiStasio Jr.,  A. Dreuw,  B. D. Dunietz,  
 T. R. Furlani,  Chao-Ping Hsu,  Yousung Jung,  Jing Kong,  D. S. Lambrecht,  
 WanZhen Liang,  C. Ochsenfeld,  V. A. Rassolov,  L. V. Slipchenko,  
 J. E. Subotnik,  T. Van Voorhis,  J. M. Herbert,  A. I. Krylov,  
 P. M. W. Gill,  M. Head-Gordon

 Contributors to earlier versions of Q-Chem not listed above: 
 R. D. Adamson,  B. Austin,  J. Baker,  G. J. O. Beran,  K. Brandhorst,  
 S. T. Brown,  E. F. C. Byrd,  A. K. Chakraborty,  C.-L. Cheng,  
 Siu Hung Chien,  D. M. Chipman,  D. L. Crittenden,  H. Dachsel,  
 R. J. Doerksen,  A. D. Dutoi,  L. Fusti-Molnar,  W. A. Goddard III,  
 A. Golubeva-Zadorozhnaya,  S. R. Gwaltney,  G. Hawkins,  A. Heyden,  
 S. Hirata,  G. Kedziora,  F. J. Keil,  C. Kelley,  Jihan Kim,  R. A. King,  
 R. Z. Khaliullin,  P. P. Korambath,  W. Kurlancheek,  A. M. Lee,  M. S. Lee,  
 S. V. Levchenko,  Ching Yeh Lin,  D. Liotard,  R. C. Lochan,  I. Lotan,  
 P. E. Maslen,  N. Nair,  D. P. O'Neill,  D. Neuhauser,  E. Neuscamman,  
 C. M. Oana,  R. Olson,  B. Peters,  R. Peverati,  P. A. Pieniazek,  
 Y. M. Rhee,  J. Ritchie,  M. A. Rohrdanz,  E. Rosta,  N. J. Russ,  
 H. F. Schaefer III,  N. E. Schultz,  N. Shenvi,  A. C. Simmonett,  A. Sodt,  
 D. Stuck,  K. S. Thanthiriwatte,  V. Vanovschi,  Tao Wang,  A. Warshel,  
 C. F. Williams,  Q. Wu,  X. Xu,  W. Zhang

 Please cite Q-Chem as follows:
 Y. Shao et al., Mol. Phys. 113, 184-215 (2015)
 DOI: 10.1080/00268976.2014.952696

 Q-Chem 5.2.1 for Intel X86 EM64T Linux

 Parts of Q-Chem use Armadillo 8.300.2 (Tropical Shenanigans).
 http://arma.sourceforge.net/

 Q-Chem begins on Sun Dec  1 04:35:51 2019  

Host: 
0

     Scratch files written to /scratch/taweetham/qchem3556//
NAlpha2: 192
NElect   192
Mult     1

Checking the input file for inconsistencies... 	...done.

--------------------------------------------------------------
User input:
--------------------------------------------------------------
$MOLECULE
0 1
C   
C	1	CC
C	2	CC	1	120.0		
C	3	CC	2	120.0	1	0.0
C	4	CC	3	120.0	2	0.0	
C	5 	CC	4	120.0	3	0.0
Cl	1	CCl	2	120.0	3	180.0
Cl	2	CCl	3	120.0	4	180.0
Cl	3	CCl	4	120.0	5	180.0
Br	4	CBr	5	120.0	6	180.0
Cl	5	CCl	6	120.0	1	180.0
I	6	CI	1	120.0	2	180.0

CC=1.39483
CH=1.08673
CF=1.33960
CCl=1.72090
CBr=1.89068
CI=2.07886
$END

$REM
   JOB_TYPE	OPTIMIZATION
   BASIS	6-311++G**
   METHOD	B3LYP
   MEM_TOTAL	64000
   SYM_IGNORE	TRUE
$END

--------------------------------------------------------------
 ----------------------------------------------------------------
             Standard Nuclear Orientation (Angstroms)
    I     Atom           X                Y                Z
 ----------------------------------------------------------------
    1      C       0.0000000000     0.0000000000     0.0000000000
    2      C       0.0000000000     0.0000000000     1.3948300000
    3      C       1.2079582140     0.0000000000     2.0922450000
    4      C       2.4159164279     0.0000000000     1.3948300000
    5      C       2.4159164279     0.0000000000    -0.0000000000
    6      C       1.2079582140     0.0000000000    -0.6974150000
    7      Cl     -1.4903431174    -0.0000000000    -0.8604500000
    8      Cl     -1.4903431174    -0.0000000000     2.2552800000
    9      Cl      1.2079582140    -0.0000000000     3.8131450000
   10      Br      4.0532933383    -0.0000000000     2.3401700000
   11      Cl      3.9062595453    -0.0000000000    -0.8604500000
   12      I       1.2079582140    -0.0000000000    -2.7762750000
 ----------------------------------------------------------------
 Nuclear Repulsion Energy =        2230.61574516 hartrees
 There are       96 alpha and       96 beta electrons
 Requested basis set is 6-311++G(d,p)
 There are 131 shells and 362 basis functions

 Total QAlloc Memory Limit  64000 MB
 Mega-Array Size       188 MB
 MEM_STATIC part       192 MB
 A cutoff of  1.0D-11 yielded   5793 shell pairs
 There are     49953 function pairs (     54771 Cartesian)
 Smallest overlap matrix eigenvalue = 3.17E-07

 Q-Chem warning in module stvman/mkSTV.C, line 318:

 Overlap eigenvalue is smaller than square root of threshold
 Use THRESH >= 12 to get rid of this warning

 Linear dependence detected in AO basis
 Tighter screening thresholds may be required for diffuse basis sets
 Use S2THRESH > 14 and THRESH = 14 in case of SCF convergence issues
 Number of orthogonalized atomic orbitals = 360
 Maximum deviation from orthogonality = 1.490E-10

 Scale SEOQF with 1.000000e-01/1.000000e-01/1.000000e-01

 Standard Electronic Orientation quadrupole field applied
 Nucleus-field energy     =    -0.0000000691 hartrees
 Guess from superposition of atomic densities
 Warning:  Energy on first SCF cycle will be non-variational
 SAD guess density has 192.000000 electrons

 -----------------------------------------------------------------------
  General SCF calculation program by
  Eric Jon Sundstrom, Paul Horn, Yuezhi Mao, Dmitri Zuev, Alec White,
  David Stuck, Shaama M.S., Shane Yost, Joonho Lee, David Small,
  Daniel Levine, Susi Lehtola, Hugh Burton, Evgeny Epifanovsky,
  Bang C. Huynh
 -----------------------------------------------------------------------
 Exchange:     0.2000 Hartree-Fock + 0.0800 Slater + 0.7200 B88
 Correlation:  0.1900 VWN1RPA + 0.8100 LYP
 Using SG-1 standard quadrature grid
 using 4 threads for integral computing
 -------------------------------------------------------
 OpenMP Integral computing Module                
 Release: version 2.0, May 2017, Q-Chem Inc. Pleasanton 
 -------------------------------------------------------
 A restricted SCF calculation will be
 performed using DIIS
 SCF converges when DIIS error is below 1.0e-08
 ---------------------------------------
  Cycle       Energy         DIIS error
 ---------------------------------------
    1  -11565.9069220824      3.10e-02  
    2  -11563.1768185145      1.77e-03  
    3  -11563.1473982915      2.16e-03  
    4  -11563.2024496542      7.70e-04  
    5  -11563.2127722262      1.43e-04  
    6  -11563.2129436078      8.00e-05  
    7  -11563.2130387658      2.36e-05  
    8  -11563.2130470124      5.31e-06  
    9  -11563.2130473605      1.95e-06  
   10  -11563.2130474110      6.74e-07  
   11  -11563.2130474167      2.86e-07  
   12  -11563.2130474185      7.13e-08  
   13  -11563.2130474187      2.13e-08  
   14  -11563.2130474206      3.95e-09  Convergence criterion met
 ---------------------------------------
 SCF time:   CPU 202.61s  wall 53.00s 
 SCF   energy in the final basis set =   -11563.2130474206
 Total energy in the final basis set =   -11563.2130474206

 --------------------------------------------------------------

                    Orbital Energies (a.u.)
 --------------------------------------------------------------

 Alpha MOs
 -- Occupied --
********-482.8578-176.3206-165.7244-165.7222-165.7220-101.5850-101.5847
********-101.5840 -62.5107 -56.3314 -56.3273 -56.3269 -35.8172 -31.3106
-31.3045 -31.3039 -22.9610 -22.9596 -22.9592 -22.9550 -22.9550 -10.2867
-10.2864 -10.2863 -10.2850 -10.2786 -10.2674  -9.5002  -9.4998  -9.4994
 -9.4993  -8.7196  -7.2651  -7.2646  -7.2644  -7.2642  -7.2551  -7.2547
 -7.2543  -7.2542  -7.2541  -7.2538  -7.2532  -7.2532  -6.5519  -6.5381
 -6.5370  -6.3668  -4.7798  -4.7647  -4.7636  -2.6626  -2.6591  -2.6581
 -2.6471  -2.6470  -2.0459  -2.0411  -2.0403  -2.0272  -2.0270  -0.9761
 -0.9297  -0.9212  -0.8843  -0.8528  -0.8351  -0.7759  -0.7479  -0.6906
 -0.6380  -0.6205  -0.5678  -0.5344  -0.4907  -0.4786  -0.4730  -0.4662
 -0.4318  -0.4157  -0.4081  -0.4037  -0.3664  -0.3640  -0.3596  -0.3583
 -0.3447  -0.3355  -0.3320  -0.3056  -0.3045  -0.2714  -0.2702  -0.2634
 -- Virtual --
 -0.0854  -0.0684  -0.0659  -0.0380  -0.0170  -0.0041   0.0106   0.0169
  0.0235   0.0286   0.0338   0.0423   0.0483   0.0599   0.0673   0.0685
  0.0728   0.0757   0.0767   0.0834   0.0864   0.0875   0.0991   0.1007
  0.1010   0.1061   0.1151   0.1202   0.1375   0.1384   0.1425   0.1507
  0.1514   0.1602   0.1689   0.1722   0.1747   0.1798   0.1810   0.1973
  0.1992   0.2080   0.2133   0.2174   0.2241   0.2253   0.2298   0.2430
  0.2501   0.2572   0.2665   0.2699   0.2709   0.2830   0.2855   0.2860
  0.3043   0.3401   0.3749   0.3900   0.3946   0.3949   0.3969   0.4200
  0.4219   0.4332   0.4343   0.4391   0.4454   0.4496   0.4562   0.4680
  0.4717   0.4735   0.4863   0.4949   0.5036   0.5121   0.5140   0.5345
  0.5362   0.5535   0.5551   0.5736   0.5752   0.5766   0.5857   0.5891
  0.6005   0.6098   0.6294   0.6428   0.6614   0.6683   0.7206   0.7265
  0.7583   0.7592   0.7700   0.8028   0.8112   0.8203   0.8232   0.8244
  0.8247   0.8318   0.8367   0.8369   0.8501   0.8598   0.8646   0.8673
  0.8866   0.8958   0.8994   0.9108   0.9252   0.9339   0.9437   0.9443
  0.9690   0.9711   0.9972   1.0164   1.0478   1.0648   1.1089   1.1261
  1.1630   1.1876   1.2021   1.2194   1.2336   1.2660   1.2700   1.2762
  1.2831   1.2857   1.2925   1.3616   1.3711   1.4341   1.4386   1.4785
  1.4928   1.5081   1.5806   1.6108   1.6605   1.7358   1.7450   1.7700
  1.7783   1.8254   1.8297   1.8456   1.8468   1.9260   2.0138   2.0596
  2.0942   2.1407   2.1691   2.2154   2.2194   2.2437   2.2513   2.2574
  2.2599   2.2817   2.2950   2.2981   2.3383   2.3801   2.3891   2.4432
  2.4623   2.4809   2.5029   2.5658   2.5755   2.5956   2.6284   2.7194
  2.7292   2.8293   2.8370   2.8783   3.0080   3.0468   3.0747   3.0908
  3.1311   3.2106   3.2248   3.4388   3.4878   3.6788   3.8517   3.8743
  3.9563   3.9882   4.0174   4.0265   4.0659   4.0742   4.1613   4.2408
  4.2868   4.4059   4.5093   4.8037   6.0292   6.1271   6.1704   6.7481
  7.5538   7.6700   7.7394   9.7068   9.7860   9.7933   9.8125  23.1858
 23.7758  23.7833  23.9352  23.9442  24.0144  25.7603  25.8076  25.8141
 25.8848  26.0880  26.1201  26.1804  26.2414  26.4474  26.6390  26.6619
 26.8740  27.9303  28.3624  28.4309  28.4385  28.5259  28.5561  28.5563
 28.6227  28.7309  48.0020 127.8989 127.9572 127.9786 151.7105 215.6913
215.7819 215.7902 215.8129 289.7507 289.8678 289.96581020.81911901.8760
 --------------------------------------------------------------

          Ground-State Mulliken Net Atomic Charges

     Atom                 Charge (a.u.)
  ----------------------------------------
      1 C                    -0.679183
      2 C                    -0.255436
      3 C                    -0.150864
      4 C                    -0.696948
      5 C                    -0.283141
      6 C                    -0.230047
      7 Cl                    0.609803
      8 Cl                    0.674195
      9 Cl                    0.553500
     10 Br                   -0.208790
     11 Cl                    0.556811
     12 I                     0.110100
  ----------------------------------------
  Sum of atomic charges =     0.000000

 -----------------------------------------------------------------
                    Cartesian Multipole Moments
 -----------------------------------------------------------------
    Charge (ESU x 10^10)
                 0.0000
    Dipole Moment (Debye)
         X       0.1433      Y       0.0000      Z      -0.3650
       Tot       0.3921
    Quadrupole Moments (Debye-Ang)
        XX    -129.0002     XY       0.0000     YY    -131.5130
        XZ       0.4075     YZ      -0.0000     ZZ    -126.7970
    Octopole Moments (Debye-Ang^2)
       XXX    -515.9631    XXY      -0.0000    XYY    -177.5308
       YYY       0.0000    XXZ     -35.2850    XYZ       0.0000
       YYZ     -41.7763    XZZ    -168.0187    YZZ       0.0000
       ZZZ    -141.3951
    Hexadecapole Moments (Debye-Ang^3)
      XXXX   -4101.4592   XXXY       0.0000   XXYY    -754.0045
      XYYY       0.0000   YYYY    -160.2214   XXXZ    -240.2178
      XXYZ      -0.0000   XYYZ     -96.9010   YYYZ      -0.0000
      XXZZ   -1306.6152   XYZZ       0.0000   YYZZ    -696.6885
      XZZZ    -294.1988   YZZZ       0.0000   ZZZZ   -3728.2419
 -----------------------------------------------------------------
 Calculating analytic gradient of the SCF energy
 Gradient of SCF Energy
            1           2           3           4           5           6
    1  -0.0025118   0.0014194  -0.0020054  -0.0039386   0.0012414   0.0000190
    2  -0.0000000  -0.0000000   0.0000000  -0.0000000  -0.0000000  -0.0000000
    3  -0.0006910   0.0001475   0.0003755  -0.0015326  -0.0022129   0.0003186
            7           8           9          10          11          12
    1   0.0092920   0.0070740   0.0017040  -0.0034502  -0.0088830   0.0000392
    2   0.0000000   0.0000000   0.0000000  -0.0000000  -0.0000000   0.0000000
    3   0.0004019  -0.0044079  -0.0074786  -0.0022745   0.0022009   0.0151530
 Max gradient component =       1.515E-02
 RMS gradient           =       4.023E-03
 Gradient time:  CPU 66.94 s  wall 16.83 s
 Geometry Optimization Parameters
   NAtoms,    NIC,     NZ,  NCons,   NDum,   NFix, NCnnct, MaxDiis
       12      78      12       0       0       0       0       0


** GEOMETRY OPTIMIZATION IN DELOCALIZED INTERNAL COORDINATES **
   Searching for a Minimum

   Optimization Cycle:   1

                       Coordinates (Angstroms)
     ATOM                X               Y               Z
      1  C         0.0000000000    0.0000000000    0.0000000000
      2  C         0.0000000000    0.0000000000    1.3948300000
      3  C         1.2079582140    0.0000000000    2.0922450000
      4  C         2.4159164279    0.0000000000    1.3948300000
      5  C         2.4159164279    0.0000000000    0.0000000000
      6  C         1.2079582140    0.0000000000   -0.6974150000
      7  Cl       -1.4903431174    0.0000000000   -0.8604500000
      8  Cl       -1.4903431174    0.0000000000    2.2552800000
      9  Cl        1.2079582140    0.0000000000    3.8131450000
     10  Br        4.0532933383    0.0000000000    2.3401700000
     11  Cl        3.9062595453    0.0000000000   -0.8604500000
     12  I         1.2079582140    0.0000000000   -2.7762750000
   Point Group: c1    Number of degrees of freedom:    30


   Energy is -11563.213047421


 Attempting to generate delocalized internal coordinates
 Initial Hessian constructed with Jon Baker's OPTIMIZE code

 21 Hessian modes will be used to form the next step
  Hessian Eigenvalues:
     0.124424    0.201019    0.250000    0.250000    0.250000    0.250000
     0.250000    0.250000    0.250000    0.250000    0.250000    0.334879
     0.334879    0.334879    0.334879    0.426727    0.426727    0.464882
     0.464882    0.464882    0.464882

 Minimum search - taking simple RFO step
 Searching for Lamda that Minimizes Along All modes
 Value Taken    Lamda =  -0.00450718
 Step Taken.  Stepsize is  0.147781

                             Maximum     Tolerance    Cnvgd?
         Gradient           0.029490      0.000300      NO
         Displacement       0.089299      0.001200      NO
         Energy change     *********      0.000001      NO


 New Cartesian Coordinates Obtained by Inverse Iteration

 Displacement from previous Coordinates is:  0.227757
 ----------------------------------------------------------------
             Standard Nuclear Orientation (Angstroms)
    I     Atom           X                Y                Z
 ----------------------------------------------------------------
    1      C      -0.0035991695     0.0000000000    -0.0046197388
    2      C      -0.0019919087     0.0000000000     1.3978946721
    3      C       1.2103029074     0.0000000000     2.1003217992
    4      C       2.4242581087     0.0000000000     1.3991124596
    5      C       2.4251226263     0.0000000000    -0.0051350642
    6      C       1.2101655161     0.0000000000    -0.7200546810
    7      Cl     -1.5324405511     0.0000000000    -0.8222809710
    8      Cl     -1.5022550235     0.0000000000     2.2671360106
    9      Cl      1.1901745083     0.0000000000     3.8327655323
   10      Br      4.0689380445     0.0000000000     2.3530380705
   11      Cl      3.9449699260     0.0000000000    -0.8411604813
   12      I       1.2088873761     0.0000000000    -2.8611076080
 ----------------------------------------------------------------
 Nuclear Repulsion Energy =        2203.05366547 hartrees
 There are       96 alpha and       96 beta electrons
 Applying Cartesian multipole field
    Component          Value
    ---------          -----
     (2,0,0)        1.00000E-11
     (0,2,0)        2.00000E-11
     (0,0,2)       -3.00000E-11
 Nucleus-field energy     =    -0.0000000718 hartrees
 Requested basis set is 6-311++G(d,p)
 There are 131 shells and 362 basis functions
 A cutoff of  1.0D-11 yielded   5735 shell pairs
 There are     49548 function pairs (     54292 Cartesian)
 Smallest overlap matrix eigenvalue = 3.46E-07

 Q-Chem warning in module stvman/mkSTV.C, line 318:

 Overlap eigenvalue is smaller than square root of threshold
 Use THRESH >= 12 to get rid of this warning

 Linear dependence detected in AO basis
 Tighter screening thresholds may be required for diffuse basis sets
 Use S2THRESH > 14 and THRESH = 14 in case of SCF convergence issues
 Number of orthogonalized atomic orbitals = 360
 Maximum deviation from orthogonality = 2.560E-10
 Guess MOs from SCF MO coefficient file

 -----------------------------------------------------------------------
  General SCF calculation program by
  Eric Jon Sundstrom, Paul Horn, Yuezhi Mao, Dmitri Zuev, Alec White,
  David Stuck, Shaama M.S., Shane Yost, Joonho Lee, David Small,
  Daniel Levine, Susi Lehtola, Hugh Burton, Evgeny Epifanovsky,
  Bang C. Huynh
 -----------------------------------------------------------------------
 Exchange:     0.2000 Hartree-Fock + 0.0800 Slater + 0.7200 B88
 Correlation:  0.1900 VWN1RPA + 0.8100 LYP
 Using SG-1 standard quadrature grid
 using 4 threads for integral computing
 -------------------------------------------------------
 OpenMP Integral computing Module                
 Release: version 2.0, May 2017, Q-Chem Inc. Pleasanton 
 -------------------------------------------------------
 A restricted SCF calculation will be
 performed using DIIS
 SCF converges when DIIS error is below 1.0e-08
 ---------------------------------------
  Cycle       Energy         DIIS error
 ---------------------------------------
    1  -11563.2120320901      4.54e-04  
    2  -11563.2136647619      2.27e-04  
    3  -11563.2125896343      3.35e-04  
    4  -11563.2145529300      2.91e-05  
    5  -11563.2145645748      1.19e-05  
    6  -11563.2145667980      3.72e-06  
    7  -11563.2145669741      1.39e-06  
    8  -11563.2145670021      3.86e-07  
    9  -11563.2145670043      1.01e-07  
   10  -11563.2145670049      6.56e-08  
   11  -11563.2145670058      1.38e-08  
   12  -11563.2145670055      2.99e-09  Convergence criterion met
 ---------------------------------------
 SCF time:   CPU 175.40s  wall 46.00s 
 SCF   energy in the final basis set =   -11563.2145670055
 Total energy in the final basis set =   -11563.2145670055

 --------------------------------------------------------------

                    Orbital Energies (a.u.)
 --------------------------------------------------------------

 Alpha MOs
 -- Occupied --
********-482.8587-176.3231-165.7270-165.7247-165.7245-101.5856-101.5852
********-101.5846 -62.5116 -56.3323 -56.3282 -56.3277 -35.8195 -31.3131
-31.3066 -31.3061 -22.9635 -22.9620 -22.9617 -22.9572 -22.9572 -10.2915
-10.2910 -10.2902 -10.2881 -10.2823 -10.2752  -9.5004  -9.5001  -9.4996
 -9.4996  -8.7204  -7.2652  -7.2651  -7.2647  -7.2645  -7.2553  -7.2550
 -7.2545  -7.2544  -7.2544  -7.2540  -7.2534  -7.2534  -6.5527  -6.5388
 -6.5377  -6.3687  -4.7819  -4.7663  -4.7653  -2.6634  -2.6598  -2.6589
 -2.6478  -2.6477  -2.0474  -2.0428  -2.0422  -2.0287  -2.0285  -0.9714
 -0.9258  -0.9168  -0.8807  -0.8507  -0.8328  -0.7728  -0.7473  -0.6863
 -0.6361  -0.6223  -0.5634  -0.5324  -0.4895  -0.4748  -0.4711  -0.4648
 -0.4303  -0.4135  -0.4050  -0.4016  -0.3648  -0.3647  -0.3595  -0.3568
 -0.3444  -0.3346  -0.3298  -0.3060  -0.3040  -0.2756  -0.2711  -0.2657
 -- Virtual --
 -0.0946  -0.0715  -0.0683  -0.0462  -0.0208  -0.0046   0.0062   0.0144
  0.0222   0.0276   0.0318   0.0426   0.0476   0.0592   0.0657   0.0668
  0.0722   0.0746   0.0760   0.0810   0.0854   0.0876   0.0979   0.1002
  0.1003   0.1061   0.1153   0.1192   0.1365   0.1370   0.1419   0.1509
  0.1510   0.1604   0.1667   0.1699   0.1729   0.1770   0.1800   0.1969
  0.1989   0.2052   0.2116   0.2148   0.2210   0.2247   0.2270   0.2421
  0.2504   0.2571   0.2671   0.2685   0.2697   0.2784   0.2812   0.2863
  0.2980   0.3374   0.3767   0.3882   0.3964   0.3968   0.3989   0.4108
  0.4203   0.4298   0.4331   0.4362   0.4420   0.4465   0.4547   0.4672
  0.4717   0.4770   0.4856   0.4890   0.5027   0.5036   0.5145   0.5309
  0.5370   0.5494   0.5548   0.5711   0.5728   0.5762   0.5788   0.5816
  0.5990   0.6053   0.6144   0.6410   0.6595   0.6618   0.7163   0.7200
  0.7468   0.7598   0.7605   0.8030   0.8133   0.8184   0.8239   0.8241
  0.8251   0.8309   0.8359   0.8373   0.8491   0.8575   0.8625   0.8632
  0.8869   0.8938   0.8991   0.9134   0.9216   0.9322   0.9400   0.9412
  0.9639   0.9665   0.9868   1.0069   1.0393   1.0569   1.0987   1.1184
  1.1625   1.1845   1.1956   1.2106   1.2289   1.2622   1.2635   1.2688
  1.2782   1.2793   1.2862   1.3510   1.3630   1.4351   1.4360   1.4649
  1.4797   1.4869   1.5740   1.5996   1.6493   1.7290   1.7355   1.7578
  1.7708   1.8166   1.8213   1.8355   1.8403   1.9154   2.0116   2.0475
  2.0823   2.1341   2.1604   2.2055   2.2192   2.2414   2.2423   2.2450
  2.2504   2.2658   2.2833   2.2921   2.3218   2.3780   2.3822   2.4334
  2.4506   2.4732   2.4961   2.5549   2.5703   2.5875   2.6191   2.7165
  2.7238   2.8257   2.8316   2.8633   3.0013   3.0360   3.0500   3.0742
  3.1147   3.1906   3.2063   3.4254   3.4711   3.6538   3.8377   3.8606
  3.9542   3.9872   4.0141   4.0181   4.0616   4.0712   4.1474   4.2343
  4.2817   4.4022   4.4824   4.7809   6.0228   6.1151   6.1478   6.7423
  7.5525   7.6661   7.7344   9.6958   9.7788   9.7880   9.8088  23.1831
 23.7490  23.7600  23.9000  23.9056  23.9726  25.7590  25.8056  25.8117
 25.8807  26.0732  26.1214  26.1688  26.2239  26.4342  26.6124  26.6466
 26.8416  27.9107  28.3563  28.4171  28.4284  28.5235  28.5505  28.5524
 28.6137  28.7209  47.9975 127.8934 127.9482 127.9664 151.6922 215.6793
215.7737 215.7842 215.8089 289.7490 289.8633 289.96051020.81371901.8567
 --------------------------------------------------------------

          Ground-State Mulliken Net Atomic Charges

     Atom                 Charge (a.u.)
  ----------------------------------------
      1 C                    -0.670020
      2 C                    -0.425777
      3 C                    -0.183563
      4 C                    -0.706922
      5 C                    -0.287981
      6 C                    -0.040512
      7 Cl                    0.608177
      8 Cl                    0.690658
      9 Cl                    0.550490
     10 Br                   -0.209083
     11 Cl                    0.558394
     12 I                     0.116137
  ----------------------------------------
  Sum of atomic charges =     0.000000

 -----------------------------------------------------------------
                    Cartesian Multipole Moments
 -----------------------------------------------------------------
    Charge (ESU x 10^10)
                -0.0000
    Dipole Moment (Debye)
         X       0.1673      Y      -0.0000      Z      -0.3751
       Tot       0.4107
    Quadrupole Moments (Debye-Ang)
        XX    -128.9606     XY       0.0000     YY    -131.8484
        XZ       0.3735     YZ      -0.0000     ZZ    -126.5417
    Octopole Moments (Debye-Ang^2)
       XXX    -515.6763    XXY       0.0000    XYY    -177.9049
       YYY       0.0000    XXZ     -33.2448    XYZ       0.0000
       YYZ     -40.5822    XZZ    -167.6823    YZZ       0.0000
       ZZZ    -140.2833
    Hexadecapole Moments (Debye-Ang^3)
      XXXX   -4141.1249   XXXY       0.0000   XXYY    -763.3961
      XYYY       0.0000   YYYY    -160.9890   XXXZ    -229.2901
      XXYZ       0.0000   XYYZ     -94.5574   YYYZ      -0.0000
      XXZZ   -1332.0929   XYZZ      -0.0000   YYZZ    -714.1905
      XZZZ    -291.8093   YZZZ      -0.0000   ZZZZ   -3809.4246
 -----------------------------------------------------------------
 Calculating analytic gradient of the SCF energy
 Gradient of SCF Energy
            1           2           3           4           5           6
    1  -0.0047296  -0.0012929  -0.0008854  -0.0000233   0.0047933   0.0001707
    2   0.0000000  -0.0000000  -0.0000000   0.0000000  -0.0000000   0.0000000
    3   0.0013925   0.0007315   0.0019747  -0.0002162   0.0004074  -0.0021341
            7           8           9          10          11          12
    1   0.0001790   0.0010906  -0.0005701   0.0011849  -0.0002668   0.0003497
    2   0.0000000  -0.0000000   0.0000000  -0.0000000   0.0000000  -0.0000000
    3   0.0031369  -0.0012682  -0.0011458  -0.0003693   0.0025603  -0.0050697
 Max gradient component =       5.070E-03
 RMS gradient           =       1.726E-03
 Gradient time:  CPU 65.79 s  wall 16.54 s
 Geometry Optimization Parameters
   NAtoms,    NIC,     NZ,  NCons,   NDum,   NFix, NCnnct, MaxDiis
       12      78      12       0       0       0       0       0

 Cartesian Hessian Update
 Hessian updated using BFGS update


** GEOMETRY OPTIMIZATION IN DELOCALIZED INTERNAL COORDINATES **
   Searching for a Minimum

   Optimization Cycle:   2

                       Coordinates (Angstroms)
     ATOM                X               Y               Z
      1  C        -0.0035991695    0.0000000000   -0.0046197388
      2  C        -0.0019919087    0.0000000000    1.3978946721
      3  C         1.2103029074    0.0000000000    2.1003217992
      4  C         2.4242581087    0.0000000000    1.3991124596
      5  C         2.4251226263    0.0000000000   -0.0051350642
      6  C         1.2101655161    0.0000000000   -0.7200546810
      7  Cl       -1.5324405511    0.0000000000   -0.8222809710
      8  Cl       -1.5022550235    0.0000000000    2.2671360106
      9  Cl        1.1901745083    0.0000000000    3.8327655323
     10  Br        4.0689380445    0.0000000000    2.3530380705
     11  Cl        3.9449699260    0.0000000000   -0.8411604813
     12  I         1.2088873761    0.0000000000   -2.8611076080
   Point Group: c1    Number of degrees of freedom:    30


   Energy is -11563.214567005

 Hessian updated using BFGS update

 10 Hessian modes will be used to form the next step
  Hessian Eigenvalues:
     0.136700    0.200807    0.246260    0.287977    0.307264    0.334916
     0.426718    0.434052    0.460269    0.530269

 Minimum search - taking simple RFO step
 Searching for Lamda that Minimizes Along All modes
 Value Taken    Lamda =  -0.00052459
 Step Taken.  Stepsize is  0.039560

                             Maximum     Tolerance    Cnvgd?
         Gradient           0.011434      0.000300      NO
         Displacement       0.028810      0.001200      NO
         Energy change     -0.001520      0.000001      NO


 New Cartesian Coordinates Obtained by Inverse Iteration

 Displacement from previous Coordinates is:  0.080952
 ----------------------------------------------------------------
             Standard Nuclear Orientation (Angstroms)
    I     Atom           X                Y                Z
 ----------------------------------------------------------------
    1      C      -0.0016385621     0.0000000000    -0.0048714312
    2      C      -0.0028858284     0.0000000000     1.3986686423
    3      C       1.2112836628     0.0000000000     2.1000446397
    4      C       2.4252915695     0.0000000000     1.3998449043
    5      C       2.4236615861     0.0000000000    -0.0045967502
    6      C       1.2102588214     0.0000000000    -0.7131010627
    7      Cl     -1.5204445705     0.0000000000    -0.8467011751
    8      Cl     -1.5032718484     0.0000000000     2.2730338549
    9      Cl      1.1957188725     0.0000000000     3.8345991448
   10      Br      4.0645478494     0.0000000000     2.3609009253
   11      Cl      3.9352876023     0.0000000000    -0.8606536027
   12      I       1.2047232058     0.0000000000    -2.8412580894
 ----------------------------------------------------------------
 Nuclear Repulsion Energy =        2206.89576203 hartrees
 There are       96 alpha and       96 beta electrons
 Applying Cartesian multipole field
    Component          Value
    ---------          -----
     (2,0,0)        1.00000E-11
     (0,2,0)        2.00000E-11
     (0,0,2)       -3.00000E-11
 Nucleus-field energy     =    -0.0000000717 hartrees
 Requested basis set is 6-311++G(d,p)
 There are 131 shells and 362 basis functions
 A cutoff of  1.0D-11 yielded   5739 shell pairs
 There are     49643 function pairs (     54407 Cartesian)
 Smallest overlap matrix eigenvalue = 3.43E-07

 Q-Chem warning in module stvman/mkSTV.C, line 318:

 Overlap eigenvalue is smaller than square root of threshold
 Use THRESH >= 12 to get rid of this warning

 Linear dependence detected in AO basis
 Tighter screening thresholds may be required for diffuse basis sets
 Use S2THRESH > 14 and THRESH = 14 in case of SCF convergence issues
 Number of orthogonalized atomic orbitals = 360
 Maximum deviation from orthogonality = 2.418E-10
 Guess MOs from SCF MO coefficient file

 -----------------------------------------------------------------------
  General SCF calculation program by
  Eric Jon Sundstrom, Paul Horn, Yuezhi Mao, Dmitri Zuev, Alec White,
  David Stuck, Shaama M.S., Shane Yost, Joonho Lee, David Small,
  Daniel Levine, Susi Lehtola, Hugh Burton, Evgeny Epifanovsky,
  Bang C. Huynh
 -----------------------------------------------------------------------
 Exchange:     0.2000 Hartree-Fock + 0.0800 Slater + 0.7200 B88
 Correlation:  0.1900 VWN1RPA + 0.8100 LYP
 Using SG-1 standard quadrature grid
 using 4 threads for integral computing
 -------------------------------------------------------
 OpenMP Integral computing Module                
 Release: version 2.0, May 2017, Q-Chem Inc. Pleasanton 
 -------------------------------------------------------
 A restricted SCF calculation will be
 performed using DIIS
 SCF converges when DIIS error is below 1.0e-08
 ---------------------------------------
  Cycle       Energy         DIIS error
 ---------------------------------------
    1  -11563.2144517933      1.51e-04  
    2  -11563.2147535878      5.96e-05  
    3  -11563.2146466505      9.85e-05  
    4  -11563.2148113991      1.14e-05  
    5  -11563.2148134407      3.02e-06  
    6  -11563.2148135756      8.43e-07  
    7  -11563.2148135836      3.58e-07  
    8  -11563.2148135855      1.31e-07  
    9  -11563.2148135854      2.99e-08  
   10  -11563.2148135852      1.36e-08  
   11  -11563.2148135852      5.71e-09  Convergence criterion met
 ---------------------------------------
 SCF time:   CPU 159.26s  wall 42.00s 
 SCF   energy in the final basis set =   -11563.2148135852
 Total energy in the final basis set =   -11563.2148135852

 --------------------------------------------------------------

                    Orbital Energies (a.u.)
 --------------------------------------------------------------

 Alpha MOs
 -- Occupied --
********-482.8590-176.3226-165.7264-165.7242-165.7240-101.5855-101.5853
********-101.5847 -62.5118 -56.3326 -56.3284 -56.3280 -35.8190 -31.3126
-31.3062 -31.3056 -22.9629 -22.9615 -22.9612 -22.9567 -22.9567 -10.2912
-10.2908 -10.2904 -10.2888 -10.2826 -10.2736  -9.5003  -9.5002  -9.4998
 -9.4996  -8.7206  -7.2652  -7.2652  -7.2648  -7.2645  -7.2552  -7.2550
 -7.2546  -7.2544  -7.2543  -7.2540  -7.2536  -7.2534  -6.5530  -6.5390
 -6.5379  -6.3683  -4.7815  -4.7659  -4.7649  -2.6636  -2.6601  -2.6591
 -2.6480  -2.6479  -2.0471  -2.0425  -2.0417  -2.0283  -2.0282  -0.9713
 -0.9250  -0.9168  -0.8807  -0.8509  -0.8332  -0.7737  -0.7478  -0.6873
 -0.6370  -0.6217  -0.5639  -0.5324  -0.4893  -0.4751  -0.4712  -0.4647
 -0.4306  -0.4130  -0.4054  -0.4017  -0.3650  -0.3644  -0.3594  -0.3572
 -0.3446  -0.3348  -0.3311  -0.3062  -0.3043  -0.2744  -0.2713  -0.2657
 -- Virtual --
 -0.0936  -0.0710  -0.0687  -0.0451  -0.0213  -0.0048   0.0062   0.0141
  0.0213   0.0274   0.0319   0.0425   0.0476   0.0593   0.0659   0.0666
  0.0720   0.0747   0.0758   0.0808   0.0853   0.0875   0.0976   0.1001
  0.1003   0.1057   0.1150   0.1191   0.1364   0.1366   0.1415   0.1509
  0.1510   0.1604   0.1680   0.1693   0.1731   0.1775   0.1804   0.1964
  0.1991   0.2059   0.2116   0.2152   0.2211   0.2248   0.2270   0.2422
  0.2502   0.2572   0.2667   0.2692   0.2699   0.2800   0.2818   0.2861
  0.2992   0.3375   0.3759   0.3884   0.3959   0.3967   0.3977   0.4125
  0.4205   0.4300   0.4337   0.4369   0.4424   0.4454   0.4554   0.4663
  0.4721   0.4752   0.4860   0.4905   0.5034   0.5061   0.5136   0.5301
  0.5369   0.5500   0.5547   0.5724   0.5725   0.5757   0.5790   0.5821
  0.5992   0.6048   0.6185   0.6406   0.6597   0.6625   0.7156   0.7208
  0.7528   0.7596   0.7606   0.8041   0.8132   0.8185   0.8244   0.8250
  0.8259   0.8314   0.8349   0.8374   0.8487   0.8581   0.8632   0.8637
  0.8853   0.8939   0.8970   0.9116   0.9214   0.9318   0.9389   0.9410
  0.9633   0.9657   0.9882   1.0093   1.0377   1.0574   1.1002   1.1192
  1.1602   1.1834   1.1962   1.2116   1.2295   1.2610   1.2621   1.2703
  1.2770   1.2786   1.2851   1.3520   1.3649   1.4342   1.4369   1.4676
  1.4851   1.4889   1.5739   1.6006   1.6470   1.7296   1.7354   1.7598
  1.7700   1.8169   1.8215   1.8380   1.8396   1.9157   2.0115   2.0485
  2.0828   2.1334   2.1613   2.2056   2.2186   2.2422   2.2441   2.2463
  2.2501   2.2671   2.2852   2.2923   2.3204   2.3777   2.3826   2.4324
  2.4514   2.4721   2.4959   2.5548   2.5706   2.5870   2.6194   2.7161
  2.7243   2.8255   2.8319   2.8651   3.0006   3.0371   3.0526   3.0744
  3.1138   3.1915   3.2071   3.4251   3.4724   3.6552   3.8401   3.8598
  3.9546   3.9870   4.0145   4.0198   4.0617   4.0712   4.1508   4.2343
  4.2826   4.4025   4.4872   4.7840   6.0242   6.1173   6.1520   6.7425
  7.5523   7.6662   7.7346   9.6972   9.7784   9.7862   9.8062  23.1818
 23.7552  23.7596  23.9027  23.9126  23.9772  25.7578  25.8053  25.8114
 25.8811  26.0761  26.1152  26.1683  26.2248  26.4365  26.6132  26.6437
 26.8421  27.9141  28.3577  28.4198  28.4302  28.5240  28.5517  28.5531
 28.6157  28.7227  47.9974 127.8946 127.9499 127.9688 151.6958 215.6810
215.7733 215.7823 215.8058 289.7488 289.8635 289.96071020.81361901.8605
 --------------------------------------------------------------

          Ground-State Mulliken Net Atomic Charges

     Atom                 Charge (a.u.)
  ----------------------------------------
      1 C                    -0.686567
      2 C                    -0.361084
      3 C                    -0.195578
      4 C                    -0.694060
      5 C                    -0.264029
      6 C                    -0.110575
      7 Cl                    0.610300
      8 Cl                    0.685697
      9 Cl                    0.552333
     10 Br                   -0.209043
     11 Cl                    0.557356
     12 I                     0.115249
  ----------------------------------------
  Sum of atomic charges =     0.000000

 -----------------------------------------------------------------
                    Cartesian Multipole Moments
 -----------------------------------------------------------------
    Charge (ESU x 10^10)
                -0.0000
    Dipole Moment (Debye)
         X       0.1719      Y       0.0000      Z      -0.3687
       Tot       0.4068
    Quadrupole Moments (Debye-Ang)
        XX    -129.0779     XY       0.0000     YY    -131.8249
        XZ       0.4683     YZ      -0.0000     ZZ    -126.5220
    Octopole Moments (Debye-Ang^2)
       XXX    -515.8440    XXY       0.0000    XYY    -177.7488
       YYY       0.0000    XXZ     -33.5043    XYZ      -0.0000
       YYZ     -40.9467    XZZ    -167.4189    YZZ       0.0000
       ZZZ    -140.5109
    Hexadecapole Moments (Debye-Ang^3)
      XXXX   -4134.9826   XXXY       0.0000   XXYY    -761.2143
      XYYY       0.0000   YYYY    -160.9262   XXXZ    -232.6005
      XXYZ      -0.0000   XYYZ     -95.6851   YYYZ      -0.0000
      XXZZ   -1326.3341   XYZZ       0.0000   YYZZ    -713.0079
      XZZZ    -292.5740   YZZZ      -0.0000   ZZZZ   -3805.1727
 -----------------------------------------------------------------
 Calculating analytic gradient of the SCF energy
 Gradient of SCF Energy
            1           2           3           4           5           6
    1  -0.0012060  -0.0005352   0.0001931  -0.0004339   0.0016508  -0.0001231
    2   0.0000000  -0.0000000  -0.0000000   0.0000000   0.0000000  -0.0000000
    3  -0.0008479   0.0007109   0.0013289   0.0003828  -0.0008232  -0.0000375
            7           8           9          10          11          12
    1   0.0006479   0.0001950   0.0000799   0.0002756  -0.0006052  -0.0001388
    2   0.0000000   0.0000000  -0.0000000  -0.0000000  -0.0000000  -0.0000000
    3  -0.0003886   0.0003856  -0.0003131   0.0008082  -0.0003728  -0.0008332
 Max gradient component =       1.651E-03
 RMS gradient           =       5.611E-04
 Gradient time:  CPU 65.73 s  wall 16.52 s
 Geometry Optimization Parameters
   NAtoms,    NIC,     NZ,  NCons,   NDum,   NFix, NCnnct, MaxDiis
       12      78      12       0       0       0       0       0

 Cartesian Hessian Update
 Hessian updated using BFGS update


** GEOMETRY OPTIMIZATION IN DELOCALIZED INTERNAL COORDINATES **
   Searching for a Minimum

   Optimization Cycle:   3

                       Coordinates (Angstroms)
     ATOM                X               Y               Z
      1  C        -0.0016385621    0.0000000000   -0.0048714312
      2  C        -0.0028858284    0.0000000000    1.3986686423
      3  C         1.2112836628    0.0000000000    2.1000446397
      4  C         2.4252915695    0.0000000000    1.3998449043
      5  C         2.4236615861    0.0000000000   -0.0045967502
      6  C         1.2102588214    0.0000000000   -0.7131010627
      7  Cl       -1.5204445705    0.0000000000   -0.8467011751
      8  Cl       -1.5032718484    0.0000000000    2.2730338549
      9  Cl        1.1957188725    0.0000000000    3.8345991448
     10  Br        4.0645478494    0.0000000000    2.3609009253
     11  Cl        3.9352876023    0.0000000000   -0.8606536027
     12  I         1.2047232058    0.0000000000   -2.8412580894
   Point Group: c1    Number of degrees of freedom:    30


   Energy is -11563.214813585

 Hessian updated using BFGS update

 13 Hessian modes will be used to form the next step
  Hessian Eigenvalues:
     0.124329    0.200203    0.248262    0.248335    0.299903    0.333349
     0.334862    0.347160    0.426691    0.436916    0.449647    0.464825
     0.539234

 Minimum search - taking simple RFO step
 Searching for Lamda that Minimizes Along All modes
 Value Taken    Lamda =  -0.00005142
 Step Taken.  Stepsize is  0.014586

                             Maximum     Tolerance    Cnvgd?
         Gradient           0.002295      0.000300      NO
         Displacement       0.006828      0.001200      NO
         Energy change     -0.000247      0.000001      NO


 New Cartesian Coordinates Obtained by Inverse Iteration

 Displacement from previous Coordinates is:  0.026649
 ----------------------------------------------------------------
             Standard Nuclear Orientation (Angstroms)
    I     Atom           X                Y                Z
 ----------------------------------------------------------------
    1      C      -0.0007955080     0.0000000000    -0.0043987080
    2      C      -0.0021717685     0.0000000000     1.3974435965
    3      C       1.2112671575     0.0000000000     2.0987638156
    4      C       2.4247952812     0.0000000000     1.3988348330
    5      C       2.4219678562     0.0000000000    -0.0036900911
    6      C       1.2101284978     0.0000000000    -0.7120437994
    7      Cl     -1.5225244689     0.0000000000    -0.8422791821
    8      Cl     -1.5048936133     0.0000000000     2.2678708030
    9      Cl      1.1951407535     0.0000000000     3.8338258346
   10      Br      4.0661566138     0.0000000000     2.3527439395
   11      Cl      3.9364634367     0.0000000000    -0.8558350715
   12      I       1.2069981226     0.0000000000    -2.8353259701
 ----------------------------------------------------------------
 Nuclear Repulsion Energy =        2208.67783455 hartrees
 There are       96 alpha and       96 beta electrons
 Applying Cartesian multipole field
    Component          Value
    ---------          -----
     (2,0,0)        1.00000E-11
     (0,2,0)        2.00000E-11
     (0,0,2)       -3.00000E-11
 Nucleus-field energy     =    -0.0000000712 hartrees
 Requested basis set is 6-311++G(d,p)
 There are 131 shells and 362 basis functions
 A cutoff of  1.0D-11 yielded   5740 shell pairs
 There are     49640 function pairs (     54404 Cartesian)
 Smallest overlap matrix eigenvalue = 3.40E-07

 Q-Chem warning in module stvman/mkSTV.C, line 318:

 Overlap eigenvalue is smaller than square root of threshold
 Use THRESH >= 12 to get rid of this warning

 Linear dependence detected in AO basis
 Tighter screening thresholds may be required for diffuse basis sets
 Use S2THRESH > 14 and THRESH = 14 in case of SCF convergence issues
 Number of orthogonalized atomic orbitals = 360
 Maximum deviation from orthogonality = 1.005E-10
 Guess MOs from SCF MO coefficient file

 -----------------------------------------------------------------------
  General SCF calculation program by
  Eric Jon Sundstrom, Paul Horn, Yuezhi Mao, Dmitri Zuev, Alec White,
  David Stuck, Shaama M.S., Shane Yost, Joonho Lee, David Small,
  Daniel Levine, Susi Lehtola, Hugh Burton, Evgeny Epifanovsky,
  Bang C. Huynh
 -----------------------------------------------------------------------
 Exchange:     0.2000 Hartree-Fock + 0.0800 Slater + 0.7200 B88
 Correlation:  0.1900 VWN1RPA + 0.8100 LYP
 Using SG-1 standard quadrature grid
 using 4 threads for integral computing
 -------------------------------------------------------
 OpenMP Integral computing Module                
 Release: version 2.0, May 2017, Q-Chem Inc. Pleasanton 
 -------------------------------------------------------
 A restricted SCF calculation will be
 performed using DIIS
 SCF converges when DIIS error is below 1.0e-08
 ---------------------------------------
  Cycle       Energy         DIIS error
 ---------------------------------------
    1  -11563.2147945700      5.48e-05  
    2  -11563.2148252124      2.05e-05  
    3  -11563.2148117684      3.43e-05  
    4  -11563.2148324423      3.34e-06  
    5  -11563.2148326009      1.43e-06  
    6  -11563.2148326308      4.68e-07  
    7  -11563.2148326343      1.83e-07  
    8  -11563.2148326346      4.06e-08  
    9  -11563.2148326349      2.06e-08  
   10  -11563.2148326336      6.68e-09  Convergence criterion met
 ---------------------------------------
 SCF time:   CPU 145.00s  wall 38.00s 
 SCF   energy in the final basis set =   -11563.2148326336
 Total energy in the final basis set =   -11563.2148326336

 --------------------------------------------------------------

                    Orbital Energies (a.u.)
 --------------------------------------------------------------

 Alpha MOs
 -- Occupied --
********-482.8590-176.3225-165.7264-165.7242-165.7239-101.5855-101.5852
********-101.5845 -62.5118 -56.3326 -56.3284 -56.3280 -35.8190 -31.3125
-31.3061 -31.3056 -22.9629 -22.9615 -22.9611 -22.9567 -22.9567 -10.2908
-10.2905 -10.2903 -10.2885 -10.2822 -10.2733  -9.5002  -9.5000  -9.4997
 -9.4994  -8.7206  -7.2651  -7.2650  -7.2647  -7.2644  -7.2551  -7.2549
 -7.2545  -7.2543  -7.2542  -7.2539  -7.2535  -7.2533  -6.5530  -6.5391
 -6.5379  -6.3683  -4.7814  -4.7660  -4.7649  -2.6636  -2.6601  -2.6592
 -2.6480  -2.6479  -2.0471  -2.0425  -2.0417  -2.0284  -2.0282  -0.9717
 -0.9252  -0.9166  -0.8805  -0.8510  -0.8337  -0.7741  -0.7481  -0.6877
 -0.6371  -0.6219  -0.5644  -0.5324  -0.4892  -0.4754  -0.4712  -0.4647
 -0.4307  -0.4132  -0.4053  -0.4021  -0.3648  -0.3645  -0.3594  -0.3573
 -0.3446  -0.3351  -0.3307  -0.3063  -0.3044  -0.2744  -0.2715  -0.2656
 -- Virtual --
 -0.0931  -0.0709  -0.0684  -0.0447  -0.0213  -0.0049   0.0064   0.0141
  0.0215   0.0274   0.0319   0.0425   0.0476   0.0594   0.0661   0.0667
  0.0721   0.0748   0.0759   0.0808   0.0853   0.0875   0.0977   0.1002
  0.1003   0.1058   0.1150   0.1191   0.1365   0.1367   0.1416   0.1508
  0.1509   0.1602   0.1684   0.1694   0.1733   0.1774   0.1803   0.1965
  0.1991   0.2062   0.2118   0.2152   0.2214   0.2248   0.2272   0.2423
  0.2504   0.2573   0.2669   0.2694   0.2700   0.2804   0.2817   0.2861
  0.2995   0.3378   0.3761   0.3886   0.3958   0.3968   0.3979   0.4132
  0.4206   0.4303   0.4336   0.4368   0.4426   0.4456   0.4553   0.4666
  0.4721   0.4758   0.4860   0.4904   0.5034   0.5063   0.5136   0.5307
  0.5368   0.5506   0.5546   0.5725   0.5726   0.5757   0.5799   0.5828
  0.5991   0.6050   0.6191   0.6408   0.6599   0.6630   0.7166   0.7216
  0.7536   0.7596   0.7610   0.8037   0.8136   0.8187   0.8246   0.8246
  0.8261   0.8313   0.8352   0.8375   0.8490   0.8583   0.8633   0.8644
  0.8854   0.8937   0.8974   0.9119   0.9216   0.9318   0.9390   0.9412
  0.9635   0.9659   0.9886   1.0100   1.0381   1.0575   1.1007   1.1193
  1.1612   1.1832   1.1966   1.2120   1.2296   1.2621   1.2627   1.2703
  1.2775   1.2785   1.2852   1.3526   1.3653   1.4347   1.4373   1.4689
  1.4866   1.4892   1.5737   1.6008   1.6477   1.7301   1.7361   1.7606
  1.7716   1.8181   1.8223   1.8388   1.8408   1.9166   2.0117   2.0491
  2.0835   2.1342   2.1618   2.2073   2.2188   2.2425   2.2447   2.2478
  2.2505   2.2689   2.2854   2.2924   2.3217   2.3783   2.3829   2.4333
  2.4519   2.4733   2.4959   2.5552   2.5710   2.5876   2.6197   2.7164
  2.7245   2.8259   2.8323   2.8667   3.0018   3.0382   3.0554   3.0751
  3.1141   3.1928   3.2091   3.4266   3.4729   3.6576   3.8407   3.8615
  3.9547   3.9870   4.0148   4.0203   4.0622   4.0715   4.1515   4.2351
  4.2830   4.4028   4.4894   4.7864   6.0245   6.1182   6.1536   6.7433
  7.5524   7.6664   7.7353   9.6971   9.7782   9.7866   9.8065  23.1815
 23.7572  23.7633  23.9077  23.9162  23.9822  25.7581  25.8054  25.8116
 25.8812  26.0758  26.1169  26.1689  26.2253  26.4367  26.6141  26.6447
 26.8428  27.9155  28.3580  28.4207  28.4309  28.5240  28.5520  28.5533
 28.6162  28.7235  47.9980 127.8948 127.9505 127.9695 151.6969 215.6808
215.7732 215.7828 215.8062 289.7489 289.8637 289.96141020.81441901.8617
 --------------------------------------------------------------

          Ground-State Mulliken Net Atomic Charges

     Atom                 Charge (a.u.)
  ----------------------------------------
      1 C                    -0.682086
      2 C                    -0.366032
      3 C                    -0.179712
      4 C                    -0.699671
      5 C                    -0.268158
      6 C                    -0.115420
      7 Cl                    0.609772
      8 Cl                    0.687013
      9 Cl                    0.551438
     10 Br                   -0.209321
     11 Cl                    0.556828
     12 I                     0.115348
  ----------------------------------------
  Sum of atomic charges =     0.000000

 -----------------------------------------------------------------
                    Cartesian Multipole Moments
 -----------------------------------------------------------------
    Charge (ESU x 10^10)
                -0.0000
    Dipole Moment (Debye)
         X       0.1795      Y       0.0000      Z      -0.3738
       Tot       0.4147
    Quadrupole Moments (Debye-Ang)
        XX    -129.0121     XY       0.0000     YY    -131.7999
        XZ       0.4563     YZ      -0.0000     ZZ    -126.6037
    Octopole Moments (Debye-Ang^2)
       XXX    -515.6568    XXY       0.0000    XYY    -177.7555
       YYY       0.0000    XXZ     -33.5299    XYZ      -0.0000
       YYZ     -41.0093    XZZ    -167.5700    YZZ       0.0000
       ZZZ    -140.8610
    Hexadecapole Moments (Debye-Ang^3)
      XXXX   -4135.2906   XXXY      -0.0000   XXYY    -761.6824
      XYYY       0.0000   YYYY    -160.8625   XXXZ    -231.3044
      XXYZ      -0.0000   XYYZ     -95.3256   YYYZ      -0.0000
      XXZZ   -1325.5111   XYZZ      -0.0000   YYZZ    -710.6504
      XZZZ    -292.3407   YZZZ      -0.0000   ZZZZ   -3793.7017
 -----------------------------------------------------------------
 Calculating analytic gradient of the SCF energy
 Gradient of SCF Energy
            1           2           3           4           5           6
    1  -0.0001786  -0.0000327   0.0001964  -0.0002652   0.0003722  -0.0000400
    2  -0.0000000  -0.0000000  -0.0000000  -0.0000000   0.0000000   0.0000000
    3  -0.0002981  -0.0001582   0.0003177  -0.0003403  -0.0001822   0.0004892
            7           8           9          10          11          12
    1   0.0001862  -0.0000459  -0.0000151   0.0000304  -0.0002757   0.0000679
    2  -0.0000000  -0.0000000   0.0000000   0.0000000   0.0000000  -0.0000000
    3   0.0001743  -0.0002223  -0.0001375  -0.0002859   0.0002523   0.0003911
 Max gradient component =       4.892E-04
 RMS gradient           =       1.973E-04
 Gradient time:  CPU 66.00 s  wall 16.59 s
 Geometry Optimization Parameters
   NAtoms,    NIC,     NZ,  NCons,   NDum,   NFix, NCnnct, MaxDiis
       12      78      12       0       0       0       0       0

 Cartesian Hessian Update
 Hessian updated using BFGS update


** GEOMETRY OPTIMIZATION IN DELOCALIZED INTERNAL COORDINATES **
   Searching for a Minimum

   Optimization Cycle:   4

                       Coordinates (Angstroms)
     ATOM                X               Y               Z
      1  C        -0.0007955080    0.0000000000   -0.0043987080
      2  C        -0.0021717685    0.0000000000    1.3974435965
      3  C         1.2112671575    0.0000000000    2.0987638156
      4  C         2.4247952812    0.0000000000    1.3988348330
      5  C         2.4219678562    0.0000000000   -0.0036900911
      6  C         1.2101284978    0.0000000000   -0.7120437994
      7  Cl       -1.5225244689    0.0000000000   -0.8422791821
      8  Cl       -1.5048936133    0.0000000000    2.2678708030
      9  Cl        1.1951407535    0.0000000000    3.8338258346
     10  Br        4.0661566138    0.0000000000    2.3527439395
     11  Cl        3.9364634367    0.0000000000   -0.8558350715
     12  I         1.2069981226    0.0000000000   -2.8353259701
   Point Group: c1    Number of degrees of freedom:    30


   Energy is -11563.214832634

 Hessian updated using BFGS update

 16 Hessian modes will be used to form the next step
  Hessian Eigenvalues:
     0.133168    0.199338    0.242346    0.249488    0.262460    0.293459
     0.333524    0.334498    0.334910    0.369403    0.425975    0.433243
     0.463823    0.464881    0.495862    0.547094

 Minimum search - taking simple RFO step
 Searching for Lamda that Minimizes Along All modes
 Value Taken    Lamda =  -0.00000572
 Step Taken.  Stepsize is  0.004188

                             Maximum     Tolerance    Cnvgd?
         Gradient           0.000938      0.000300      NO
         Displacement       0.002364      0.001200      NO
         Energy change     -0.000019      0.000001      NO


 New Cartesian Coordinates Obtained by Inverse Iteration

 Displacement from previous Coordinates is:  0.008233
 ----------------------------------------------------------------
             Standard Nuclear Orientation (Angstroms)
    I     Atom           X                Y                Z
 ----------------------------------------------------------------
    1      C      -0.0006545323     0.0000000000    -0.0045667433
    2      C      -0.0019642331     0.0000000000     1.3974278837
    3      C       1.2113199733     0.0000000000     2.0984513667
    4      C       2.4250432867     0.0000000000     1.3990487433
    5      C       2.4220253333     0.0000000000    -0.0039154428
    6      C       1.2101730804     0.0000000000    -0.7129761457
    7      Cl     -1.5228477184     0.0000000000    -0.8423646531
    8      Cl     -1.5038703074     0.0000000000     2.2694920619
    9      Cl      1.1949976750     0.0000000000     3.8337326116
   10      Br      4.0651637082     0.0000000000     2.3554381156
   11      Cl      3.9369211172     0.0000000000    -0.8563923877
   12      I       1.2062249777     0.0000000000    -2.8374654102
 ----------------------------------------------------------------
 Nuclear Repulsion Energy =        2208.10876321 hartrees
 There are       96 alpha and       96 beta electrons
 Applying Cartesian multipole field
    Component          Value
    ---------          -----
     (2,0,0)        1.00000E-11
     (0,2,0)        2.00000E-11
     (0,0,2)       -3.00000E-11
 Nucleus-field energy     =    -0.0000000714 hartrees
 Requested basis set is 6-311++G(d,p)
 There are 131 shells and 362 basis functions
 A cutoff of  1.0D-11 yielded   5740 shell pairs
 There are     49640 function pairs (     54404 Cartesian)
 Smallest overlap matrix eigenvalue = 3.41E-07

 Q-Chem warning in module stvman/mkSTV.C, line 318:

 Overlap eigenvalue is smaller than square root of threshold
 Use THRESH >= 12 to get rid of this warning

 Linear dependence detected in AO basis
 Tighter screening thresholds may be required for diffuse basis sets
 Use S2THRESH > 14 and THRESH = 14 in case of SCF convergence issues
 Number of orthogonalized atomic orbitals = 360
 Maximum deviation from orthogonality = 2.233E-10
 Guess MOs from SCF MO coefficient file

 -----------------------------------------------------------------------
  General SCF calculation program by
  Eric Jon Sundstrom, Paul Horn, Yuezhi Mao, Dmitri Zuev, Alec White,
  David Stuck, Shaama M.S., Shane Yost, Joonho Lee, David Small,
  Daniel Levine, Susi Lehtola, Hugh Burton, Evgeny Epifanovsky,
  Bang C. Huynh
 -----------------------------------------------------------------------
 Exchange:     0.2000 Hartree-Fock + 0.0800 Slater + 0.7200 B88
 Correlation:  0.1900 VWN1RPA + 0.8100 LYP
 Using SG-1 standard quadrature grid
 using 4 threads for integral computing
 -------------------------------------------------------
 OpenMP Integral computing Module                
 Release: version 2.0, May 2017, Q-Chem Inc. Pleasanton 
 -------------------------------------------------------
 A restricted SCF calculation will be
 performed using DIIS
 SCF converges when DIIS error is below 1.0e-08
 ---------------------------------------
  Cycle       Energy         DIIS error
 ---------------------------------------
    1  -11563.2148323908      1.62e-05  
    2  -11563.2148351128      5.93e-06  
    3  -11563.2148337059      1.07e-05  
    4  -11563.2148357227      5.78e-07  
    5  -11563.2148357276      2.71e-07  
    6  -11563.2148357283      1.32e-07  
    7  -11563.2148357285      3.48e-08  
    8  -11563.2148357287      1.08e-08  
    9  -11563.2148357299      4.94e-09  Convergence criterion met
 ---------------------------------------
 SCF time:   CPU 129.06s  wall 34.00s 
 SCF   energy in the final basis set =   -11563.2148357299
 Total energy in the final basis set =   -11563.2148357299

 --------------------------------------------------------------

                    Orbital Energies (a.u.)
 --------------------------------------------------------------

 Alpha MOs
 -- Occupied --
********-482.8590-176.3226-165.7265-165.7242-165.7240-101.5854-101.5852
********-101.5845 -62.5118 -56.3326 -56.3284 -56.3280 -35.8190 -31.3126
-31.3062 -31.3057 -22.9630 -22.9616 -22.9612 -22.9567 -22.9567 -10.2909
-10.2906 -10.2903 -10.2885 -10.2823 -10.2734  -9.5002  -9.5000  -9.4997
 -9.4994  -8.7207  -7.2651  -7.2650  -7.2648  -7.2644  -7.2551  -7.2549
 -7.2546  -7.2543  -7.2542  -7.2539  -7.2535  -7.2533  -6.5530  -6.5391
 -6.5380  -6.3684  -4.7815  -4.7660  -4.7650  -2.6637  -2.6601  -2.6592
 -2.6481  -2.6480  -2.0472  -2.0425  -2.0418  -2.0284  -2.0282  -0.9716
 -0.9251  -0.9166  -0.8805  -0.8509  -0.8337  -0.7741  -0.7481  -0.6876
 -0.6371  -0.6219  -0.5643  -0.5324  -0.4892  -0.4754  -0.4712  -0.4646
 -0.4307  -0.4131  -0.4053  -0.4021  -0.3648  -0.3645  -0.3594  -0.3573
 -0.3446  -0.3350  -0.3307  -0.3062  -0.3045  -0.2745  -0.2715  -0.2657
 -- Virtual --
 -0.0933  -0.0709  -0.0684  -0.0448  -0.0214  -0.0049   0.0063   0.0141
  0.0215   0.0274   0.0318   0.0425   0.0476   0.0594   0.0661   0.0666
  0.0721   0.0748   0.0758   0.0807   0.0852   0.0875   0.0977   0.1001
  0.1003   0.1058   0.1151   0.1191   0.1365   0.1367   0.1416   0.1508
  0.1510   0.1603   0.1683   0.1694   0.1733   0.1774   0.1803   0.1965
  0.1991   0.2061   0.2117   0.2152   0.2214   0.2247   0.2272   0.2423
  0.2503   0.2573   0.2669   0.2694   0.2700   0.2802   0.2817   0.2861
  0.2995   0.3378   0.3761   0.3886   0.3959   0.3969   0.3978   0.4129
  0.4206   0.4302   0.4336   0.4368   0.4424   0.4456   0.4554   0.4666
  0.4721   0.4758   0.4860   0.4904   0.5034   0.5061   0.5136   0.5306
  0.5369   0.5507   0.5546   0.5725   0.5725   0.5757   0.5797   0.5826
  0.5991   0.6052   0.6189   0.6407   0.6599   0.6629   0.7164   0.7213
  0.7532   0.7596   0.7610   0.8037   0.8137   0.8186   0.8246   0.8247
  0.8262   0.8313   0.8352   0.8375   0.8490   0.8583   0.8633   0.8643
  0.8854   0.8938   0.8974   0.9120   0.9216   0.9318   0.9389   0.9412
  0.9634   0.9658   0.9885   1.0097   1.0379   1.0574   1.1006   1.1191
  1.1611   1.1832   1.1964   1.2117   1.2296   1.2619   1.2625   1.2703
  1.2774   1.2786   1.2851   1.3522   1.3652   1.4351   1.4373   1.4686
  1.4861   1.4889   1.5735   1.6007   1.6475   1.7300   1.7358   1.7605
  1.7714   1.8179   1.8223   1.8387   1.8406   1.9165   2.0116   2.0489
  2.0833   2.1339   2.1619   2.2072   2.2188   2.2425   2.2443   2.2477
  2.2504   2.2687   2.2851   2.2924   2.3212   2.3781   2.3828   2.4333
  2.4517   2.4732   2.4958   2.5548   2.5709   2.5874   2.6196   2.7164
  2.7244   2.8258   2.8322   2.8666   3.0017   3.0380   3.0551   3.0747
  3.1139   3.1925   3.2087   3.4263   3.4726   3.6572   3.8406   3.8611
  3.9546   3.9870   4.0148   4.0201   4.0620   4.0715   4.1513   4.2350
  4.2829   4.4027   4.4890   4.7860   6.0244   6.1179   6.1532   6.7431
  7.5523   7.6664   7.7353   9.6968   9.7781   9.7864   9.8064  23.1814
 23.7570  23.7627  23.9073  23.9157  23.9816  25.7581  25.8054  25.8115
 25.8811  26.0757  26.1167  26.1689  26.2248  26.4364  26.6131  26.6444
 26.8420  27.9151  28.3578  28.4204  28.4306  28.5240  28.5518  28.5532
 28.6160  28.7233  47.9979 127.8947 127.9503 127.9693 151.6966 215.6805
215.7731 215.7826 215.8061 289.7489 289.8637 289.96141020.81431901.8614
 --------------------------------------------------------------

          Ground-State Mulliken Net Atomic Charges

     Atom                 Charge (a.u.)
  ----------------------------------------
      1 C                    -0.680730
      2 C                    -0.367906
      3 C                    -0.187250
      4 C                    -0.700463
      5 C                    -0.264690
      6 C                    -0.110404
      7 Cl                    0.609719
      8 Cl                    0.687098
      9 Cl                    0.551447
     10 Br                   -0.209260
     11 Cl                    0.556874
     12 I                     0.115564
  ----------------------------------------
  Sum of atomic charges =     0.000000

 -----------------------------------------------------------------
                    Cartesian Multipole Moments
 -----------------------------------------------------------------
    Charge (ESU x 10^10)
                -0.0000
    Dipole Moment (Debye)
         X       0.1787      Y       0.0000      Z      -0.3734
       Tot       0.4140
    Quadrupole Moments (Debye-Ang)
        XX    -129.0352     XY      -0.0000     YY    -131.8058
        XZ       0.4672     YZ      -0.0000     ZZ    -126.5743
    Octopole Moments (Debye-Ang^2)
       XXX    -515.6975    XXY       0.0000    XYY    -177.7410
       YYY      -0.0000    XXZ     -33.4543    XYZ       0.0000
       YYZ     -40.9977    XZZ    -167.4931    YZZ       0.0000
       ZZZ    -140.8506
    Hexadecapole Moments (Debye-Ang^3)
      XXXX   -4135.1297   XXXY       0.0000   XXYY    -761.5389
      XYYY      -0.0000   YYYY    -160.8752   XXXZ    -231.3702
      XXYZ       0.0000   XYYZ     -95.4229   YYYZ      -0.0000
      XXZZ   -1325.6794   XYZZ       0.0000   YYZZ    -711.3337
      XZZZ    -292.4406   YZZZ      -0.0000   ZZZZ   -3796.9561
 -----------------------------------------------------------------
 Calculating analytic gradient of the SCF energy
 Gradient of SCF Energy
            1           2           3           4           5           6
    1  -0.0001079   0.0000739   0.0000650  -0.0002055   0.0002547  -0.0000453
    2   0.0000000   0.0000000   0.0000000  -0.0000000   0.0000000  -0.0000000
    3  -0.0001378  -0.0000206   0.0000975  -0.0000426  -0.0001328   0.0001761
            7           8           9          10          11          12
    1   0.0000680   0.0000143  -0.0000115   0.0000012  -0.0001076   0.0000006
    2  -0.0000000  -0.0000000  -0.0000000  -0.0000000  -0.0000000  -0.0000000
    3   0.0000630  -0.0000056  -0.0000922   0.0000145   0.0000807  -0.0000003
 Max gradient component =       2.547E-04
 RMS gradient           =       8.260E-05
 Gradient time:  CPU 65.96 s  wall 16.59 s
 Geometry Optimization Parameters
   NAtoms,    NIC,     NZ,  NCons,   NDum,   NFix, NCnnct, MaxDiis
       12      78      12       0       0       0       0       0

 Cartesian Hessian Update
 Hessian updated using BFGS update


** GEOMETRY OPTIMIZATION IN DELOCALIZED INTERNAL COORDINATES **
   Searching for a Minimum

   Optimization Cycle:   5

                       Coordinates (Angstroms)
     ATOM                X               Y               Z
      1  C        -0.0006545323    0.0000000000   -0.0045667433
      2  C        -0.0019642331    0.0000000000    1.3974278837
      3  C         1.2113199733    0.0000000000    2.0984513667
      4  C         2.4250432867    0.0000000000    1.3990487433
      5  C         2.4220253333    0.0000000000   -0.0039154428
      6  C         1.2101730804    0.0000000000   -0.7129761457
      7  Cl       -1.5228477184    0.0000000000   -0.8423646531
      8  Cl       -1.5038703074    0.0000000000    2.2694920619
      9  Cl        1.1949976750    0.0000000000    3.8337326116
     10  Br        4.0651637082    0.0000000000    2.3554381156
     11  Cl        3.9369211172    0.0000000000   -0.8563923877
     12  I         1.2062249777    0.0000000000   -2.8374654102
   Point Group: c1    Number of degrees of freedom:    30


   Energy is -11563.214835730

 Hessian updated using BFGS update

 17 Hessian modes will be used to form the next step
  Hessian Eigenvalues:
     0.135217    0.196750    0.209843    0.248972    0.249683    0.270849
     0.292336    0.332036    0.334420    0.334833    0.368634    0.426811
     0.439113    0.463864    0.464880    0.498463    0.556262

 Minimum search - taking simple RFO step
 Searching for Lamda that Minimizes Along All modes
 Value Taken    Lamda =   0.00000000
 Step Taken.  Stepsize is  0.001293

                             Maximum     Tolerance    Cnvgd?
         Gradient           0.000215      0.000300     YES
         Displacement       0.001002      0.001200     YES
         Energy change     -0.000003      0.000001      NO


                       Distance Matrix (Angstroms)
             C (  1)   C (  2)   C (  3)   C (  4)   C (  5)   C (  6)
   C (  2)  1.401995
   C (  3)  2.427255  1.401247
   C (  4)  2.802525  2.427008  1.400817
   C (  5)  2.422680  2.799909  2.426057  1.402967
   C (  6)  1.402835  2.433738  2.811428  2.436505  1.404049
   Cl(  7)  1.737520  2.707352  4.015479  4.539799  4.032992  2.736082
   Cl(  8)  2.725986  1.736726  2.720572  4.024181  4.536633  4.032511
   Cl(  9)  4.020215  2.714461  1.735358  2.727764  4.029037  4.546734
   Br( 10)  4.701117  4.178434  2.865391  1.898598  2.875144  4.191198
   Cl( 11)  4.028661  4.538119  4.019951  2.715288  1.738283  2.730517
   I ( 12)  3.079265  4.403867  4.935919  4.408352  3.083371  2.124493
             Cl(  7)   Cl(  8)   Cl(  9)   Br( 10)   Cl( 11)
   Cl(  8)  3.111915
   Cl(  9)  5.408564  3.119413
   Br( 10)  6.438308  5.569697  3.228499
   Cl( 11)  5.459787  6.274820  5.432809  3.214390
   I ( 12)  3.380572  5.781490  6.671207  5.927881  3.373626

 Final energy is   -11563.214835729919     


 ******************************
 **  OPTIMIZATION CONVERGED  **
 ******************************

                       Coordinates (Angstroms)
     ATOM                X               Y               Z
      1  C        -0.0006545323    0.0000000000   -0.0045667433
      2  C        -0.0019642331    0.0000000000    1.3974278837
      3  C         1.2113199733    0.0000000000    2.0984513667
      4  C         2.4250432867    0.0000000000    1.3990487433
      5  C         2.4220253333    0.0000000000   -0.0039154428
      6  C         1.2101730804    0.0000000000   -0.7129761457
      7  Cl       -1.5228477184    0.0000000000   -0.8423646531
      8  Cl       -1.5038703074    0.0000000000    2.2694920619
      9  Cl        1.1949976750    0.0000000000    3.8337326116
     10  Br        4.0651637082    0.0000000000    2.3554381156
     11  Cl        3.9369211172    0.0000000000   -0.8563923877
     12  I         1.2062249777    0.0000000000   -2.8374654102

Z-matrix Print:
$molecule
0 1
I 
C  1 2.124493
C  2 1.402835 1 120.223810
C  3 1.401995 2 120.383811 1 -180.000000 0
C  4 1.401247 3 119.965369 2 -0.000000 0
C  5 1.400817 4 120.028603 3 -0.000000 0
C  6 1.402967 5 119.829254 4 -0.000000 0
Cl 5 1.735358 4 119.479976 3 -180.000000 0
Cl 4 1.736726 3 120.194615 2 -180.000000 0
Cl 3 1.737520 2 120.841824 1 -0.000000 0
Cl 7 1.738283 6 119.244503 5 -180.000000 0
Br 6 1.898598 5 119.800118 4 -180.000000 0
$end


 --------------------------------------------------------------

                    Orbital Energies (a.u.)
 --------------------------------------------------------------

 Alpha MOs
 -- Occupied --
********-482.8590-176.3226-165.7265-165.7242-165.7240-101.5854-101.5852
********-101.5845 -62.5118 -56.3326 -56.3284 -56.3280 -35.8190 -31.3126
-31.3062 -31.3057 -22.9630 -22.9616 -22.9612 -22.9567 -22.9567 -10.2909
-10.2906 -10.2903 -10.2885 -10.2823 -10.2734  -9.5002  -9.5000  -9.4997
 -9.4994  -8.7207  -7.2651  -7.2650  -7.2648  -7.2644  -7.2551  -7.2549
 -7.2546  -7.2543  -7.2542  -7.2539  -7.2535  -7.2533  -6.5530  -6.5391
 -6.5380  -6.3684  -4.7815  -4.7660  -4.7650  -2.6637  -2.6601  -2.6592
 -2.6481  -2.6480  -2.0472  -2.0425  -2.0418  -2.0284  -2.0282  -0.9716
 -0.9251  -0.9166  -0.8805  -0.8509  -0.8337  -0.7741  -0.7481  -0.6876
 -0.6371  -0.6219  -0.5643  -0.5324  -0.4892  -0.4754  -0.4712  -0.4646
 -0.4307  -0.4131  -0.4053  -0.4021  -0.3648  -0.3645  -0.3594  -0.3573
 -0.3446  -0.3350  -0.3307  -0.3062  -0.3045  -0.2745  -0.2715  -0.2657
 -- Virtual --
 -0.0933  -0.0709  -0.0684  -0.0448  -0.0214  -0.0049   0.0063   0.0141
  0.0215   0.0274   0.0318   0.0425   0.0476   0.0594   0.0661   0.0666
  0.0721   0.0748   0.0758   0.0807   0.0852   0.0875   0.0977   0.1001
  0.1003   0.1058   0.1151   0.1191   0.1365   0.1367   0.1416   0.1508
  0.1510   0.1603   0.1683   0.1694   0.1733   0.1774   0.1803   0.1965
  0.1991   0.2061   0.2117   0.2152   0.2214   0.2247   0.2272   0.2423
  0.2503   0.2573   0.2669   0.2694   0.2700   0.2802   0.2817   0.2861
  0.2995   0.3378   0.3761   0.3886   0.3959   0.3969   0.3978   0.4129
  0.4206   0.4302   0.4336   0.4368   0.4424   0.4456   0.4554   0.4666
  0.4721   0.4758   0.4860   0.4904   0.5034   0.5061   0.5136   0.5306
  0.5369   0.5507   0.5546   0.5725   0.5725   0.5757   0.5797   0.5826
  0.5991   0.6052   0.6189   0.6407   0.6599   0.6629   0.7164   0.7213
  0.7532   0.7596   0.7610   0.8037   0.8137   0.8186   0.8246   0.8247
  0.8262   0.8313   0.8352   0.8375   0.8490   0.8583   0.8633   0.8643
  0.8854   0.8938   0.8974   0.9120   0.9216   0.9318   0.9389   0.9412
  0.9634   0.9658   0.9885   1.0097   1.0379   1.0574   1.1006   1.1191
  1.1611   1.1832   1.1964   1.2117   1.2296   1.2619   1.2625   1.2703
  1.2774   1.2786   1.2851   1.3522   1.3652   1.4351   1.4373   1.4686
  1.4861   1.4889   1.5735   1.6007   1.6475   1.7300   1.7358   1.7605
  1.7714   1.8179   1.8223   1.8387   1.8406   1.9165   2.0116   2.0489
  2.0833   2.1339   2.1619   2.2072   2.2188   2.2425   2.2443   2.2477
  2.2504   2.2687   2.2851   2.2924   2.3212   2.3781   2.3828   2.4333
  2.4517   2.4732   2.4958   2.5548   2.5709   2.5874   2.6196   2.7164
  2.7244   2.8258   2.8322   2.8666   3.0017   3.0380   3.0551   3.0747
  3.1139   3.1925   3.2087   3.4263   3.4726   3.6572   3.8406   3.8611
  3.9546   3.9870   4.0148   4.0201   4.0620   4.0715   4.1513   4.2350
  4.2829   4.4027   4.4890   4.7860   6.0244   6.1179   6.1532   6.7431
  7.5523   7.6664   7.7353   9.6968   9.7781   9.7864   9.8064  23.1814
 23.7570  23.7627  23.9073  23.9157  23.9816  25.7581  25.8054  25.8115
 25.8811  26.0757  26.1167  26.1689  26.2248  26.4364  26.6131  26.6444
 26.8420  27.9151  28.3578  28.4204  28.4306  28.5240  28.5518  28.5532
 28.6160  28.7233  47.9979 127.8947 127.9503 127.9693 151.6966 215.6805
215.7731 215.7826 215.8061 289.7489 289.8637 289.96141020.81431901.8614
 --------------------------------------------------------------

          Ground-State Mulliken Net Atomic Charges

     Atom                 Charge (a.u.)
  ----------------------------------------
      1 C                    -0.680730
      2 C                    -0.367906
      3 C                    -0.187250
      4 C                    -0.700463
      5 C                    -0.264690
      6 C                    -0.110404
      7 Cl                    0.609719
      8 Cl                    0.687098
      9 Cl                    0.551447
     10 Br                   -0.209260
     11 Cl                    0.556874
     12 I                     0.115564
  ----------------------------------------
  Sum of atomic charges =     0.000000

 -----------------------------------------------------------------
                    Cartesian Multipole Moments
 -----------------------------------------------------------------
    Charge (ESU x 10^10)
                -0.0000
    Dipole Moment (Debye)
         X       0.1787      Y       0.0000      Z      -0.3734
       Tot       0.4140
    Quadrupole Moments (Debye-Ang)
        XX    -129.0352     XY      -0.0000     YY    -131.8058
        XZ       0.4672     YZ      -0.0000     ZZ    -126.5743
    Octopole Moments (Debye-Ang^2)
       XXX    -515.6975    XXY       0.0000    XYY    -177.7410
       YYY      -0.0000    XXZ     -33.4543    XYZ       0.0000
       YYZ     -40.9977    XZZ    -167.4931    YZZ       0.0000
       ZZZ    -140.8506
    Hexadecapole Moments (Debye-Ang^3)
      XXXX   -4135.1297   XXXY       0.0000   XXYY    -761.5389
      XYYY      -0.0000   YYYY    -160.8752   XXXZ    -231.3702
      XXYZ       0.0000   XYYZ     -95.4229   YYYZ      -0.0000
      XXZZ   -1325.6794   XYZZ       0.0000   YYZZ    -711.3337
      XZZZ    -292.4406   YZZZ      -0.0000   ZZZZ   -3796.9561
 -----------------------------------------------------------------
Archival summary:
1\1\garfield\OPT\ProcedureUnspecified\BasisUnspecified\1r1l46\taweetha\SunDec104:40:502019SunDec104:40:502019\0\\#,OPT,ProcedureUnspecified,BasisUnspecified,\\0,1\I\C,1,2.12449\C,2,1.40284,1,120.224\C,3,1.402,2,120.384,1,-180,0\C,4,1.40125,3,119.965,2,-0,0\C,5,1.40082,4,120.029,3,-0,0\C,6,1.40297,5,119.829,4,-0,0\Cl,5,1.73536,4,119.48,3,-180,0\Cl,4,1.73673,3,120.195,2,-180,0\Cl,3,1.73752,2,120.842,1,-0,0\Cl,7,1.73828,6,119.245,5,-180,0\Br,6,1.8986,5,119.8,4,-180,0\\\@

 Total job time:  298.89s(wall), 1144.58s(cpu) 
 Sun Dec  1 04:40:50 2019

        *************************************************************
        *                                                           *
        *  Thank you very much for using Q-Chem.  Have a nice day.  *
        *                                                           *
        *************************************************************


 
User input: 2 of 2 
 
                  Welcome to Q-Chem
     A Quantum Leap Into The Future Of Chemistry


 Q-Chem 5.2 (devel), Q-Chem, Inc., Pleasanton, CA (2019)

 Yihan Shao,  Zhengting Gan,  E. Epifanovsky,  A. T. B. Gilbert,  M. Wormit,  
 J. Kussmann,  A. W. Lange,  A. Behn,  Jia Deng,  Xintian Feng,  D. Ghosh,  
 M. Goldey,  P. R. Horn,  L. D. Jacobson,  I. Kaliman,  T. Kus,  A. Landau,  
 Jie Liu,  E. I. Proynov,  R. M. Richard,  R. P. Steele,  E. J. Sundstrom,  
 H. L. Woodcock III,  P. M. Zimmerman,  D. Zuev,  B. Albrecht,  E. Alguire,  
 S. A. Baeppler,  D. Barton,  Z. Benda,  Y. A. Bernard,  E. J. Berquist,  
 K. B. Bravaya,  H. Burton,  D. Casanova,  Chun-Min Chang,  Yunqing Chen,  
 A. Chien,  K. D. Closser,  M. P. Coons,  S. Coriani,  S. Dasgupta,  
 A. L. Dempwolff,  M. Diedenhofen,  Hainam Do,  R. G. Edgar,  Po-Tung Fang,  
 S. Faraji,  S. Fatehi,  Qingguo Feng,  K. D. Fenk,  J. Fosso-Tande,  
 J. Gayvert,  Qinghui Ge,  A. Ghysels,  G. Gidofalvi,  J. Gomes,  
 J. Gonthier,  A. Gunina,  D. Hait,  M. W. D. Hanson-Heine,  
 P. H. P. Harbach,  A. W. Hauser,  M. F. Herbst,  J. E. Herr,  
 E. G. Hohenstein,  Z. C. Holden,  Kerwin Hui,  B. C. Huynh,  T.-C. Jagau,  
 Hyunjun Ji,  B. Kaduk,  K. Khistyaev,  Jaehoon Kim,  P. Klunzinger,  K. Koh,  
 D. Kosenkov,  L. Koulias,  T. Kowalczyk,  C. M. Krauter,  A. Kunitsa,  
 Ka Un Lao,  A. Laurent,  K. V. Lawler,  Joonho Lee,  D. Lefrancois,  
 S. Lehtola,  D. S. Levine,  Yi-Pei Li,  You-Sheng Lin,  Fenglai Liu,  
 E. Livshits,  A. Luenser,  P. Manohar,  E. Mansoor,  S. F. Manzer,  
 Shan-Ping Mao,  Yuezhi Mao,  N. Mardirossian,  A. V. Marenich,  
 T. Markovich,  L. A. Martinez-Martinez,  S. A. Maurer,  N. J. Mayhall,  
 S. C. McKenzie,  J.-M. Mewes,  P. Morgante,  A. F. Morrison,  
 J. W. Mullinax,  K. Nanda,  T. S. Nguyen-Beck,  R. Olivares-Amaya,  
 J. A. Parkhill,  Zheng Pei,  T. M. Perrine,  F. Plasser,  P. Pokhilko,  
 S. Prager,  A. Prociuk,  E. Ramos,  D. R. Rehn,  F. Rob,  M. Scheurer,  
 M. Schneider,  N. Sergueev,  S. M. Sharada,  S. Sharma,  D. W. Small,  
 T. Stauch,  T. Stein,  Yu-Chuan Su,  A. J. W. Thom,  A. Tkatchenko,  
 T. Tsuchimochi,  N. M. Tubman,  L. Vogt,  M. L. Vidal,  O. Vydrov,  
 M. A. Watson,  J. Wenzel,  M. de Wergifosse,  T. A. Wesolowski,  A. White,  
 J. Witte,  A. Yamada,  Jun Yang,  K. Yao,  S. Yeganeh,  S. R. Yost,  
 Zhi-Qiang You,  A. Zech,  Igor Ying Zhang,  Xing Zhang,  Yan Zhao,  
 Ying Zhu,  B. R. Brooks,  G. K. L. Chan,  C. J. Cramer,  M. S. Gordon,  
 W. J. Hehre,  A. Klamt,  M. W. Schmidt,  C. D. Sherrill,  D. G. Truhlar,  
 A. Aspuru-Guzik,  R. Baer,  A. T. Bell,  N. A. Besley,  Jeng-Da Chai,  
 A. E. DePrince, III,  R. A. DiStasio Jr.,  A. Dreuw,  B. D. Dunietz,  
 T. R. Furlani,  Chao-Ping Hsu,  Yousung Jung,  Jing Kong,  D. S. Lambrecht,  
 WanZhen Liang,  C. Ochsenfeld,  V. A. Rassolov,  L. V. Slipchenko,  
 J. E. Subotnik,  T. Van Voorhis,  J. M. Herbert,  A. I. Krylov,  
 P. M. W. Gill,  M. Head-Gordon

 Contributors to earlier versions of Q-Chem not listed above: 
 R. D. Adamson,  B. Austin,  J. Baker,  G. J. O. Beran,  K. Brandhorst,  
 S. T. Brown,  E. F. C. Byrd,  A. K. Chakraborty,  C.-L. Cheng,  
 Siu Hung Chien,  D. M. Chipman,  D. L. Crittenden,  H. Dachsel,  
 R. J. Doerksen,  A. D. Dutoi,  L. Fusti-Molnar,  W. A. Goddard III,  
 A. Golubeva-Zadorozhnaya,  S. R. Gwaltney,  G. Hawkins,  A. Heyden,  
 S. Hirata,  G. Kedziora,  F. J. Keil,  C. Kelley,  Jihan Kim,  R. A. King,  
 R. Z. Khaliullin,  P. P. Korambath,  W. Kurlancheek,  A. M. Lee,  M. S. Lee,  
 S. V. Levchenko,  Ching Yeh Lin,  D. Liotard,  R. C. Lochan,  I. Lotan,  
 P. E. Maslen,  N. Nair,  D. P. O'Neill,  D. Neuhauser,  E. Neuscamman,  
 C. M. Oana,  R. Olson,  B. Peters,  R. Peverati,  P. A. Pieniazek,  
 Y. M. Rhee,  J. Ritchie,  M. A. Rohrdanz,  E. Rosta,  N. J. Russ,  
 H. F. Schaefer III,  N. E. Schultz,  N. Shenvi,  A. C. Simmonett,  A. Sodt,  
 D. Stuck,  K. S. Thanthiriwatte,  V. Vanovschi,  Tao Wang,  A. Warshel,  
 C. F. Williams,  Q. Wu,  X. Xu,  W. Zhang

 Please cite Q-Chem as follows:
 Y. Shao et al., Mol. Phys. 113, 184-215 (2015)
 DOI: 10.1080/00268976.2014.952696

 Q-Chem 5.2.1 for Intel X86 EM64T Linux

 Parts of Q-Chem use Armadillo 8.300.2 (Tropical Shenanigans).
 http://arma.sourceforge.net/

 Q-Chem begins on Sun Dec  1 04:40:50 2019  

Host: 
0

     Scratch files written to /scratch/taweetham/qchem3556//
NAlpha2: 192
NElect   192
Mult     1
The previous job contains 0 fragments, simply inherited here

Checking the input file for inconsistencies... 	...done.

--------------------------------------------------------------
User input:
--------------------------------------------------------------

$MOLECULE
READ
$END

$REM
   JOB_TYPE 	FREQUENCY
   BASIS 	6-311++G**
   METHOD	B3LYP	
$END


--------------------------------------------------------------
 ----------------------------------------------------------------
             Standard Nuclear Orientation (Angstroms)
    I     Atom           X                Y                Z
 ----------------------------------------------------------------
    1      C       0.6099487965    -1.3681208080     0.0000000000
    2      C      -0.7269814418    -1.7902679239     0.0000000000
    3      C      -1.7599125158    -0.8434068542     0.0000000000
    4      C      -1.4571481555     0.5243000052     0.0000000000
    5      C      -0.1179938614     0.9426101677    -0.0000000000
    6      C       0.9221737999    -0.0004721190    -0.0000000000
    7      Cl      1.8660838389    -2.5685799654    -0.0000000000
    8      Cl     -1.1079264469    -3.4846995955     0.0000000000
    9      Cl     -3.4102485435    -1.3799312360     0.0000000000
   10      Br     -2.8618076320     1.8016438836     0.0000000000
   11      Cl      0.2403677431     2.6435520063    -0.0000000000
   12      I       2.9498499119     0.6335624285    -0.0000000000
 ----------------------------------------------------------------
 Molecular Point Group                 Cs    NOp =  2
 Largest Abelian Subgroup              Cs    NOp =  2
 Nuclear Repulsion Energy =        2208.10876321 hartrees
 There are       96 alpha and       96 beta electrons
 Requested basis set is 6-311++G(d,p)
 There are 131 shells and 362 basis functions

 Total QAlloc Memory Limit   2000 MB
 Mega-Array Size       188 MB
 MEM_STATIC part       192 MB

                       Distance Matrix (Angstroms)
             C (  1)   C (  2)   C (  3)   C (  4)   C (  5)   C (  6)
   C (  2)  1.401995
   C (  3)  2.427255  1.401247
   C (  4)  2.802525  2.427008  1.400817
   C (  5)  2.422680  2.799909  2.426057  1.402967
   C (  6)  1.402835  2.433738  2.811428  2.436505  1.404049
   Cl(  7)  1.737520  2.707352  4.015479  4.539799  4.032992  2.736082
   Cl(  8)  2.725986  1.736726  2.720572  4.024181  4.536633  4.032511
   Cl(  9)  4.020215  2.714461  1.735358  2.727764  4.029037  4.546734
   Br( 10)  4.701117  4.178434  2.865391  1.898598  2.875144  4.191198
   Cl( 11)  4.028661  4.538119  4.019951  2.715288  1.738283  2.730517
   I ( 12)  3.079265  4.403867  4.935919  4.408352  3.083371  2.124493
             Cl(  7)   Cl(  8)   Cl(  9)   Br( 10)   Cl( 11)
   Cl(  8)  3.111915
   Cl(  9)  5.408564  3.119413
   Br( 10)  6.438308  5.569697  3.228499
   Cl( 11)  5.459787  6.274820  5.432809  3.214390
   I ( 12)  3.380572  5.781490  6.671207  5.927881  3.373626

 A cutoff of  1.0D-11 yielded   5740 shell pairs
 There are     49640 function pairs (     54404 Cartesian)
 Smallest overlap matrix eigenvalue = 3.41E-07

 Q-Chem warning in module stvman/mkSTV.C, line 318:

 Overlap eigenvalue is smaller than square root of threshold
 Use THRESH >= 12 to get rid of this warning

 Linear dependence detected in AO basis
 Tighter screening thresholds may be required for diffuse basis sets
 Use S2THRESH > 14 and THRESH = 14 in case of SCF convergence issues
 Number of orthogonalized atomic orbitals = 360
 Maximum deviation from orthogonality = 1.988E-10
 Guess from superposition of atomic densities
 Warning:  Energy on first SCF cycle will be non-variational
 SAD guess density has 192.000000 electrons

 -----------------------------------------------------------------------
  General SCF calculation program by
  Eric Jon Sundstrom, Paul Horn, Yuezhi Mao, Dmitri Zuev, Alec White,
  David Stuck, Shaama M.S., Shane Yost, Joonho Lee, David Small,
  Daniel Levine, Susi Lehtola, Hugh Burton, Evgeny Epifanovsky,
  Bang C. Huynh
 -----------------------------------------------------------------------
 Exchange:     0.2000 Hartree-Fock + 0.0800 Slater + 0.7200 B88
 Correlation:  0.1900 VWN1RPA + 0.8100 LYP
 Using SG-1 standard quadrature grid
 using 4 threads for integral computing
 -------------------------------------------------------
 OpenMP Integral computing Module                
 Release: version 2.0, May 2017, Q-Chem Inc. Pleasanton 
 -------------------------------------------------------
 A restricted SCF calculation will be
 performed using DIIS
 SCF converges when DIIS error is below 1.0e-08
 ---------------------------------------
  Cycle       Energy         DIIS error
 ---------------------------------------
    1  -11565.7230684818      3.01e-02  
    2  -11563.1823806007      1.68e-03  
    3  -11563.1636740416      1.94e-03  
    4  -11563.2041354620      7.58e-04  
    5  -11563.2141520639      1.48e-04  
    6  -11563.2143593470      7.78e-05  
    7  -11563.2144486912      2.37e-05  
    8  -11563.2144570810      5.40e-06  
    9  -11563.2144574476      2.12e-06  
   10  -11563.2144575083      6.96e-07  
   11  -11563.2144575145      3.05e-07  
   12  -11563.2144575170      7.17e-08  
   13  -11563.2144575174      2.21e-08  
   14  -11563.2144575182      4.17e-09  Convergence criterion met
 ---------------------------------------
 SCF time:   CPU 208.57s  wall 55.00s 
 SCF   energy in the final basis set =   -11563.2144575182
 Total energy in the final basis set =   -11563.2144575182

 --------------------------------------------------------------
             Orbital Energies (a.u.) and Symmetries
 --------------------------------------------------------------

 Alpha MOs, Restricted
 -- Occupied --                  
******* -482.86 -176.32 -165.73 -165.72 -165.72 -101.59 -101.59
  1 A'    2 A'    3 A'    4 A'    1 A"    5 A'    6 A'    7 A'                 
-101.58 -101.58  -62.51  -56.33  -56.33  -56.33  -35.82  -31.31
  8 A'    9 A'   10 A'   11 A'    2 A"   12 A'   13 A'   14 A'                 
-31.306 -31.306 -22.963 -22.962 -22.961 -22.957 -22.957 -10.291
  3 A"   15 A'   16 A'    4 A"   17 A'   18 A'    5 A"   19 A'                 
-10.291 -10.290 -10.288 -10.282 -10.273  -9.500  -9.500  -9.500
 20 A'   21 A'   22 A'   23 A'   24 A'   25 A'   26 A'   27 A'                 
 -9.499  -8.721  -7.265  -7.265  -7.265  -7.264  -7.255  -7.255
 28 A'   29 A'   30 A'   31 A'   32 A'   33 A'    6 A"    7 A"                 
 -7.255  -7.254  -7.254  -7.254  -7.254  -7.253  -6.553  -6.539
  8 A"    9 A"   34 A'   35 A'   36 A'   37 A'   38 A'   10 A"                 
 -6.538  -6.368  -4.781  -4.766  -4.765  -2.664  -2.660  -2.659
 39 A'   40 A'   41 A'   11 A"   42 A'   43 A'   12 A"   44 A'                 
 -2.648  -2.648  -2.047  -2.042  -2.042  -2.028  -2.028  -0.972
 13 A"   45 A'   46 A'   14 A"   47 A'   15 A"   48 A'   49 A'                 
 -0.925  -0.917  -0.880  -0.851  -0.834  -0.774  -0.748  -0.688
 50 A'   51 A'   52 A'   53 A'   54 A'   55 A'   56 A'   57 A'                 
 -0.637  -0.622  -0.564  -0.532  -0.489  -0.475  -0.471  -0.465
 58 A'   59 A'   60 A'   61 A'   62 A'   16 A"   63 A'   64 A'                 
 -0.431  -0.413  -0.405  -0.402  -0.365  -0.364  -0.359  -0.357
 65 A'   17 A"   18 A"   66 A'   19 A"   67 A'   68 A'   69 A'                 
 -0.345  -0.335  -0.331  -0.306  -0.304  -0.274  -0.271  -0.266
 20 A"   21 A"   70 A'   71 A'   22 A"   72 A'   23 A"   24 A"                 
 -- Virtual --                   
 -0.093  -0.071  -0.068  -0.045  -0.021  -0.005   0.006   0.014
 73 A'   25 A"   26 A"   74 A'   75 A'   76 A'   77 A'   78 A'                 
  0.021   0.027   0.032   0.042   0.048   0.059   0.066   0.067
 79 A'   80 A'   81 A'   27 A"   82 A'   28 A"   29 A"   83 A'                 
  0.072   0.075   0.076   0.081   0.085   0.088   0.098   0.100
 84 A'   30 A"   85 A'   86 A'   87 A'   31 A"   88 A'   89 A'                 
  0.100   0.106   0.115   0.119   0.137   0.137   0.142   0.151
 32 A"   90 A'   33 A"   91 A'   92 A'   34 A"   93 A'   35 A"                 
  0.151   0.160   0.168   0.169   0.173   0.177   0.181   0.197
 94 A'   95 A'   96 A'   36 A"   97 A'   98 A'   37 A"   99 A'                 
  0.199   0.206   0.212   0.216   0.222   0.224   0.227   0.242
100 A'  101 A'  102 A'  103 A'  104 A'   38 A"  105 A'  106 A'                 
  0.250   0.257   0.266   0.269   0.271   0.280   0.282   0.287
107 A'  108 A'  109 A'  110 A'  111 A'   39 A"  112 A'  113 A'                 
  0.299   0.338   0.376   0.388   0.396   0.397   0.398   0.413
114 A'  115 A'  116 A'  117 A'   40 A"  118 A'   41 A"  119 A'                 
  0.421   0.430   0.434   0.437   0.442   0.446   0.455   0.467
 42 A"  120 A'   43 A"  121 A'  122 A'  123 A'   44 A"  124 A'                 
  0.472   0.476   0.486   0.490   0.503   0.506   0.514   0.531
 45 A"  125 A'   46 A"  126 A'   47 A"  127 A'  128 A'  129 A'                 
  0.537   0.551   0.554   0.572   0.573   0.576   0.580   0.583
 48 A"  130 A'   49 A"  131 A'   50 A"   51 A"  132 A'  133 A'                 
  0.599   0.605   0.619   0.641   0.660   0.663   0.717   0.721
 52 A"  134 A'  135 A'   53 A"   54 A"  136 A'  137 A'  138 A'                 
  0.753   0.760   0.761   0.804   0.814   0.818   0.825   0.825
139 A'  140 A'   55 A"  141 A'   56 A"  142 A'  143 A'   57 A"                 
  0.826   0.831   0.835   0.837   0.849   0.858   0.863   0.864
 58 A"  144 A'  145 A'   59 A"  146 A'   60 A"   61 A"  147 A'                 
  0.885   0.894   0.898   0.912   0.922   0.932   0.939   0.941
148 A'  149 A'  150 A'  151 A'  152 A'  153 A'  154 A'   62 A"                 
  0.963   0.966   0.988   1.010   1.038   1.057   1.100   1.119
155 A'  156 A'  157 A'   63 A"  158 A'  159 A'  160 A'  161 A'                 
  1.161   1.183   1.196   1.212   1.230   1.262   1.263   1.270
162 A'   64 A"  163 A'   65 A"  164 A'  165 A'   66 A"  166 A'                 
  1.277   1.279   1.285   1.352   1.365   1.435   1.437   1.466
167 A'   67 A"   68 A"  168 A'   69 A"  169 A'  170 A'  171 A'                 
  1.486   1.489   1.574   1.601   1.648   1.730   1.736   1.761
172 A'  173 A'  174 A'  175 A'  176 A'   70 A"   71 A"  177 A'                 
  1.771   1.818   1.822   1.839   1.841   1.917   2.012   2.049
178 A'  179 A'  180 A'   72 A"   73 A"   74 A"   75 A"  181 A'                 
  2.083   2.134   2.162   2.207   2.219   2.243   2.244   2.248
182 A'  183 A'  184 A'  185 A'   76 A"   77 A"  186 A'   78 A"                 
  2.250   2.269   2.285   2.293   2.321   2.378   2.383   2.433
 79 A"  187 A'  188 A'   80 A"  189 A'  190 A'  191 A'  192 A'                 
  2.452   2.473   2.496   2.555   2.571   2.587   2.620   2.716
193 A'  194 A'  195 A'  196 A'   81 A"  197 A'  198 A'   82 A"                 
  2.725   2.826   2.832   2.867   3.002   3.038   3.055   3.075
 83 A"   84 A"   85 A"  199 A'  200 A'   86 A"  201 A'  202 A'                 
  3.114   3.193   3.209   3.426   3.473   3.657   3.841   3.861
203 A'  204 A'  205 A'  206 A'  207 A'  208 A'  209 A'  210 A'                 
  3.955   3.987   4.015   4.020   4.062   4.071   4.151   4.235
 87 A"   88 A"  211 A'   89 A"  212 A'   90 A"  213 A'  214 A'                 
  4.283   4.403   4.489   4.786   6.024   6.117   6.153   6.743
215 A'  216 A'  217 A'  218 A'   91 A"  219 A'  220 A'  221 A'                 
  7.553   7.667   7.736   9.697   9.778   9.787   9.806  23.181
 92 A"  222 A'  223 A'  224 A'  225 A'  226 A'  227 A'  228 A'                 
 23.757  23.763  23.907  23.916  23.982  25.759  25.806  25.812
229 A'  230 A'  231 A'  232 A'  233 A'   93 A"   94 A"   95 A"                 
 25.882  26.076  26.117  26.169  26.225  26.437  26.613  26.645
 96 A"  234 A'  235 A'  236 A'  237 A'  238 A'  239 A'  240 A'                 
 26.842  27.915  28.358  28.421  28.431  28.524  28.552  28.553
241 A'  242 A'   97 A"  243 A'  244 A'   98 A"   99 A"  245 A'                 
 28.616  28.723  47.998 127.895 127.950 127.969 151.697 215.681
246 A'  247 A'  248 A'  100 A"  249 A'  250 A'  251 A'  252 A'                 
215.773 215.783 215.806 289.749 289.864 289.9621020.8141901.861
253 A'  254 A'  255 A'  101 A"  256 A'  257 A'  258 A'  259 A'                 

 Beta MOs, Restricted
 -- Occupied --                  
******* -482.86 -176.32 -165.73 -165.72 -165.72 -101.59 -101.59
  1 A'    2 A'    3 A'    4 A'    1 A"    5 A'    6 A'    7 A'                 
-101.58 -101.58  -62.51  -56.33  -56.33  -56.33  -35.82  -31.31
  8 A'    9 A'   10 A'   11 A'    2 A"   12 A'   13 A'   14 A'                 
-31.306 -31.306 -22.963 -22.962 -22.961 -22.957 -22.957 -10.291
  3 A"   15 A'   16 A'    4 A"   17 A'   18 A'    5 A"   19 A'                 
-10.291 -10.290 -10.288 -10.282 -10.273  -9.500  -9.500  -9.500
 20 A'   21 A'   22 A'   23 A'   24 A'   25 A'   26 A'   27 A'                 
 -9.499  -8.721  -7.265  -7.265  -7.265  -7.264  -7.255  -7.255
 28 A'   29 A'   30 A'   31 A'   32 A'   33 A'    6 A"    7 A"                 
 -7.255  -7.254  -7.254  -7.254  -7.254  -7.253  -6.553  -6.539
  8 A"    9 A"   34 A'   35 A'   36 A'   37 A'   38 A'   10 A"                 
 -6.538  -6.368  -4.781  -4.766  -4.765  -2.664  -2.660  -2.659
 39 A'   40 A'   41 A'   11 A"   42 A'   43 A'   12 A"   44 A'                 
 -2.648  -2.648  -2.047  -2.042  -2.042  -2.028  -2.028  -0.972
 13 A"   45 A'   46 A'   14 A"   47 A'   15 A"   48 A'   49 A'                 
 -0.925  -0.917  -0.880  -0.851  -0.834  -0.774  -0.748  -0.688
 50 A'   51 A'   52 A'   53 A'   54 A'   55 A'   56 A'   57 A'                 
 -0.637  -0.622  -0.564  -0.532  -0.489  -0.475  -0.471  -0.465
 58 A'   59 A'   60 A'   61 A'   62 A'   16 A"   63 A'   64 A'                 
 -0.431  -0.413  -0.405  -0.402  -0.365  -0.364  -0.359  -0.357
 65 A'   17 A"   18 A"   66 A'   19 A"   67 A'   68 A'   69 A'                 
 -0.345  -0.335  -0.331  -0.306  -0.304  -0.274  -0.271  -0.266
 20 A"   21 A"   70 A'   71 A'   22 A"   72 A'   23 A"   24 A"                 
 -- Virtual --                   
 -0.093  -0.071  -0.068  -0.045  -0.021  -0.005   0.006   0.014
 73 A'   25 A"   26 A"   74 A'   75 A'   76 A'   77 A'   78 A'                 
  0.021   0.027   0.032   0.042   0.048   0.059   0.066   0.067
 79 A'   80 A'   81 A'   27 A"   82 A'   28 A"   29 A"   83 A'                 
  0.072   0.075   0.076   0.081   0.085   0.088   0.098   0.100
 84 A'   30 A"   85 A'   86 A'   87 A'   31 A"   88 A'   89 A'                 
  0.100   0.106   0.115   0.119   0.137   0.137   0.142   0.151
 32 A"   90 A'   33 A"   91 A'   92 A'   34 A"   93 A'   35 A"                 
  0.151   0.160   0.168   0.169   0.173   0.177   0.181   0.197
 94 A'   95 A'   96 A'   36 A"   97 A'   98 A'   37 A"   99 A'                 
  0.199   0.206   0.212   0.216   0.222   0.224   0.227   0.242
100 A'  101 A'  102 A'  103 A'  104 A'   38 A"  105 A'  106 A'                 
  0.250   0.257   0.266   0.269   0.271   0.280   0.282   0.287
107 A'  108 A'  109 A'  110 A'  111 A'   39 A"  112 A'  113 A'                 
  0.299   0.338   0.376   0.388   0.396   0.397   0.398   0.413
114 A'  115 A'  116 A'  117 A'   40 A"  118 A'   41 A"  119 A'                 
  0.421   0.430   0.434   0.437   0.442   0.446   0.455   0.467
 42 A"  120 A'   43 A"  121 A'  122 A'  123 A'   44 A"  124 A'                 
  0.472   0.476   0.486   0.490   0.503   0.506   0.514   0.531
 45 A"  125 A'   46 A"  126 A'   47 A"  127 A'  128 A'  129 A'                 
  0.537   0.551   0.554   0.572   0.573   0.576   0.580   0.583
 48 A"  130 A'   49 A"  131 A'   50 A"   51 A"  132 A'  133 A'                 
  0.599   0.605   0.619   0.641   0.660   0.663   0.717   0.721
 52 A"  134 A'  135 A'   53 A"   54 A"  136 A'  137 A'  138 A'                 
  0.753   0.760   0.761   0.804   0.814   0.818   0.825   0.825
139 A'  140 A'   55 A"  141 A'   56 A"  142 A'  143 A'   57 A"                 
  0.826   0.831   0.835   0.837   0.849   0.858   0.863   0.864
 58 A"  144 A'  145 A'   59 A"  146 A'   60 A"   61 A"  147 A'                 
  0.885   0.894   0.898   0.912   0.922   0.932   0.939   0.941
148 A'  149 A'  150 A'  151 A'  152 A'  153 A'  154 A'   62 A"                 
  0.963   0.966   0.988   1.010   1.038   1.057   1.100   1.119
155 A'  156 A'  157 A'   63 A"  158 A'  159 A'  160 A'  161 A'                 
  1.161   1.183   1.196   1.212   1.230   1.262   1.263   1.270
162 A'   64 A"  163 A'   65 A"  164 A'  165 A'   66 A"  166 A'                 
  1.277   1.279   1.285   1.352   1.365   1.435   1.437   1.466
167 A'   67 A"   68 A"  168 A'   69 A"  169 A'  170 A'  171 A'                 
  1.486   1.489   1.574   1.601   1.648   1.730   1.736   1.761
172 A'  173 A'  174 A'  175 A'  176 A'   70 A"   71 A"  177 A'                 
  1.771   1.818   1.822   1.839   1.841   1.917   2.012   2.049
178 A'  179 A'  180 A'   72 A"   73 A"   74 A"   75 A"  181 A'                 
  2.083   2.134   2.162   2.207   2.219   2.243   2.244   2.248
182 A'  183 A'  184 A'  185 A'   76 A"   77 A"  186 A'   78 A"                 
  2.250   2.269   2.285   2.293   2.321   2.378   2.383   2.433
 79 A"  187 A'  188 A'   80 A"  189 A'  190 A'  191 A'  192 A'                 
  2.452   2.473   2.496   2.555   2.571   2.587   2.620   2.716
193 A'  194 A'  195 A'  196 A'   81 A"  197 A'  198 A'   82 A"                 
  2.725   2.826   2.832   2.867   3.002   3.038   3.055   3.075
 83 A"   84 A"   85 A"  199 A'  200 A'   86 A"  201 A'  202 A'                 
  3.114   3.193   3.209   3.426   3.473   3.657   3.841   3.861
203 A'  204 A'  205 A'  206 A'  207 A'  208 A'  209 A'  210 A'                 
  3.955   3.987   4.015   4.020   4.062   4.071   4.151   4.235
 87 A"   88 A"  211 A'   89 A"  212 A'   90 A"  213 A'  214 A'                 
  4.283   4.403   4.489   4.786   6.024   6.117   6.153   6.743
215 A'  216 A'  217 A'  218 A'   91 A"  219 A'  220 A'  221 A'                 
  7.553   7.667   7.736   9.697   9.778   9.787   9.806  23.181
 92 A"  222 A'  223 A'  224 A'  225 A'  226 A'  227 A'  228 A'                 
 23.757  23.763  23.907  23.916  23.982  25.759  25.806  25.812
229 A'  230 A'  231 A'  232 A'  233 A'   93 A"   94 A"   95 A"                 
 25.882  26.076  26.117  26.169  26.225  26.437  26.613  26.645
 96 A"  234 A'  235 A'  236 A'  237 A'  238 A'  239 A'  240 A'                 
 26.842  27.915  28.358  28.421  28.431  28.524  28.552  28.553
241 A'  242 A'   97 A"  243 A'  244 A'   98 A"   99 A"  245 A'                 
 28.616  28.723  47.998 127.895 127.950 127.969 151.697 215.681
246 A'  247 A'  248 A'  100 A"  249 A'  250 A'  251 A'  252 A'                 
215.773 215.783 215.806 289.749 289.864 289.9621020.8141901.861
253 A'  254 A'  255 A'  101 A"  256 A'  257 A'  258 A'  259 A'                 
 --------------------------------------------------------------

          Ground-State Mulliken Net Atomic Charges

     Atom                 Charge (a.u.)
  ----------------------------------------
      1 C                    -0.675096
      2 C                    -0.367984
      3 C                    -0.182455
      4 C                    -0.703667
      5 C                    -0.247375
      6 C                    -0.133795
      7 Cl                    0.608894
      8 Cl                    0.686307
      9 Cl                    0.552178
     10 Br                   -0.209058
     11 Cl                    0.554164
     12 I                     0.117886
  ----------------------------------------
  Sum of atomic charges =     0.000000

 -----------------------------------------------------------------
                    Cartesian Multipole Moments
 -----------------------------------------------------------------
    Charge (ESU x 10^10)
                -0.0000
    Dipole Moment (Debye)
         X       0.3048      Y       0.2871      Z       0.0000
       Tot       0.4188
    Quadrupole Moments (Debye-Ang)
        XX    -126.1427     XY       0.0758     YY    -129.8555
        XZ       0.0000     YZ       0.0000     ZZ    -131.8035
    Octopole Moments (Debye-Ang^2)
       XXX      52.6591    XXY      33.4452    XYY      10.3880
       YYY      72.1693    XXZ       0.0000    XYZ       0.0000
       YYZ      -0.0000    XZZ      12.6874    YZZ      23.1962
       ZZZ       0.0000
    Hexadecapole Moments (Debye-Ang^3)
      XXXX   -3752.3288   XXXY     -49.3318   XXYY   -1089.3389
      XYYY     -72.0013   YYYY   -2773.1717   XXXZ       0.0000
      XXYZ       0.0000   XYYZ       0.0000   YYYZ       0.0000
      XXZZ    -706.8230   XYZZ     -19.9331   YYZZ    -518.8793
      XZZZ       0.0000   YZZZ       0.0000   ZZZZ    -160.8661
 -----------------------------------------------------------------
 Calculating MO derivatives via CPSCF
    1     0    39    0.0199702  
    2     0    39    0.0072775  
    3     0    39    0.0013893  
    4     0    39    0.0001947  
    5    22    17    0.0000244  
    6    38     1    0.0000015  
    7    39     0    0.0000001  Converged
 Time for AOints: 228.7 s (CPU) 57.4 s (wall)
 ------------------------------------------------------------------------------
                     AOints        : Timing summary (seconds)
 ------------------------------------------------------------------------------
     job step          cpu (% of tot)      sys (% of tot)     wall (% of tot)
 ------------------------------------------------------------------------------
  AOints            0.2287E+03 ( 8.0)   0.9000E-05 ( 4.6)   0.5743E+02 ( 7.9)
 ------------------------------------------------------------------------------
   Grand Totals     0.2855E+04          0.1940E-03          0.7272E+03
 ------------------------------------------------------------------------------
 Polarizability Matrix (a.u.)
            1           2           3
    1-225.4893393  -1.6262922   0.0000000
    2  -1.6262922-202.6118020  -0.0000000
    3   0.0000000  -0.0000000 -92.1283116
 Calculating analytic Hessian of the SCF energy

 Direct stationary perturbation theory relativistic correction:

 rels  =     116.903337627078
 relv  =    -392.868675162627
 rel2e =      56.515390574262
 E_rel =    -219.449946961288

 Hessian of the SCF Energy
            1           2           3           4           5           6
    1   0.5380847   0.0478388  -0.0000000  -0.2720968  -0.0890957   0.0000000
    2   0.0478388   0.5469563   0.0000000  -0.0252596  -0.1110431  -0.0000000
    3  -0.0000000   0.0000000   0.1065752   0.0000000   0.0000000  -0.0522494
    4  -0.2720968  -0.0252596   0.0000000   0.5994885  -0.0215889  -0.0000000
    5  -0.0890957  -0.1110431   0.0000000  -0.0215889   0.5163211   0.0000000
    6   0.0000000  -0.0000000  -0.0522494  -0.0000000   0.0000000   0.1057412
    7  -0.0507075  -0.0036096   0.0000000  -0.2017287   0.1310823   0.0000000
    8   0.0533512   0.0549255   0.0000000   0.0679637  -0.1859020  -0.0000000
    9   0.0000000  -0.0000000   0.0004929   0.0000000   0.0000000  -0.0525666
   10  -0.0320271  -0.0330784  -0.0000000   0.0497837   0.0055293   0.0000000
   11  -0.0334791  -0.0360093  -0.0000000   0.0601883  -0.0456951   0.0000000
   12  -0.0000000  -0.0000000   0.0047041   0.0000000  -0.0000000   0.0019709
   13   0.0499814   0.0595430  -0.0000000  -0.0652463   0.0141356  -0.0000000
   14   0.0060586  -0.0449745  -0.0000000   0.0138735  -0.0035202  -0.0000000
   15  -0.0000000   0.0000000  -0.0004394   0.0000000  -0.0000000   0.0046850
   16  -0.1048715  -0.0706408   0.0000000   0.0069884  -0.0289603  -0.0000000
   17  -0.0204678  -0.2787684  -0.0000000  -0.0835721  -0.0041271   0.0000000
   18  -0.0000000   0.0000000  -0.0497054   0.0000000  -0.0000000   0.0028399
   19  -0.1006141   0.0587897   0.0000000  -0.0347594   0.0288572  -0.0000000
   20   0.0611233  -0.0933700  -0.0000000   0.0081867  -0.0058346  -0.0000000
   21  -0.0000000  -0.0000000  -0.0211915  -0.0000000   0.0000000   0.0036783
   22  -0.0078165  -0.0291703   0.0000000  -0.0448710  -0.0269113  -0.0000000
   23  -0.0096505  -0.0304041  -0.0000000  -0.0267819  -0.1606305   0.0000000
   24   0.0000000   0.0000000   0.0029739   0.0000000  -0.0000000  -0.0223183
   25   0.0025220   0.0043379   0.0000000  -0.0430188  -0.0106762  -0.0000000
   26   0.0011008  -0.0020290   0.0000000   0.0096024   0.0033105   0.0000000
   27   0.0000000  -0.0000000   0.0039974  -0.0000000   0.0000000   0.0036484
   28  -0.0003091  -0.0000028  -0.0000000   0.0016582  -0.0015950   0.0000000
   29   0.0002370  -0.0001217  -0.0000000  -0.0042244  -0.0007577   0.0000000
   30   0.0000000   0.0000000  -0.0010752   0.0000000   0.0000000   0.0032399
   31  -0.0023252   0.0006245   0.0000000   0.0004849  -0.0000473  -0.0000000
   32   0.0033368   0.0020596  -0.0000000  -0.0000170  -0.0000167   0.0000000
   33  -0.0000000   0.0000000   0.0041618   0.0000000  -0.0000000  -0.0012134
   34  -0.0198205  -0.0093723  -0.0000000   0.0033179  -0.0007301   0.0000000
   35  -0.0203542  -0.0072215   0.0000000   0.0016305  -0.0021050  -0.0000000
   36   0.0000000  -0.0000000   0.0017557  -0.0000000  -0.0000000   0.0025440
            7           8           9          10          11          12
    1  -0.0507075   0.0533512   0.0000000  -0.0320271  -0.0334791  -0.0000000
    2  -0.0036096   0.0549255  -0.0000000  -0.0330784  -0.0360093  -0.0000000
    3   0.0000000   0.0000000   0.0004929  -0.0000000  -0.0000000   0.0047041
    4  -0.2017287   0.0679637   0.0000000   0.0497837   0.0601883   0.0000000
    5   0.1310823  -0.1859020   0.0000000   0.0055293  -0.0456951  -0.0000000
    6   0.0000000  -0.0000000  -0.0525666   0.0000000   0.0000000   0.0019709
    7   0.5129156  -0.0252442  -0.0000000  -0.1030434  -0.0699560  -0.0000000
    8  -0.0252442   0.5942919  -0.0000000  -0.0132410  -0.2865049   0.0000000
    9  -0.0000000  -0.0000000   0.1082952   0.0000000  -0.0000000  -0.0519411
   10  -0.1030434  -0.0132410   0.0000000   0.5433534   0.0480503  -0.0000000
   11  -0.0699560  -0.2865049  -0.0000000   0.0480503   0.5507220  -0.0000000
   12  -0.0000000   0.0000000  -0.0519411  -0.0000000  -0.0000000   0.0995730
   13   0.0077740  -0.0853953   0.0000000  -0.2707946  -0.0261063   0.0000000
   14  -0.0299339  -0.0029079   0.0000000  -0.0840936  -0.1086375   0.0000000
   15   0.0000000   0.0000000   0.0008178  -0.0000000   0.0000000  -0.0526209
   16  -0.0062527   0.0190271  -0.0000000  -0.0496322  -0.0034771  -0.0000000
   17   0.0191582  -0.0600210   0.0000000   0.0514717   0.0511197   0.0000000
   18   0.0000000   0.0000000   0.0040897   0.0000000   0.0000000   0.0040535
   19  -0.0004189  -0.0052003   0.0000000   0.0000998   0.0005337   0.0000000
   20  -0.0017830   0.0008336   0.0000000   0.0003946  -0.0000962   0.0000000
   21  -0.0000000  -0.0000000   0.0039437  -0.0000000   0.0000000  -0.0013280
   22   0.0031419   0.0135048   0.0000000  -0.0024729   0.0006507  -0.0000000
   23  -0.0064471  -0.0417557  -0.0000000   0.0035244   0.0025508  -0.0000000
   24   0.0000000   0.0000000   0.0032498  -0.0000000  -0.0000000   0.0039519
   25  -0.1504022  -0.0362064   0.0000000  -0.0257549  -0.0119776  -0.0000000
   26  -0.0370179  -0.0500798   0.0000000  -0.0315893  -0.0115432  -0.0000000
   27  -0.0000000  -0.0000000  -0.0223641   0.0000000   0.0000000   0.0032507
   28  -0.0074925   0.0093374   0.0000000  -0.1028911   0.0625661  -0.0000000
   29   0.0248541  -0.0256766  -0.0000000   0.0623713  -0.0837742  -0.0000000
   30   0.0000000   0.0000000   0.0028547   0.0000000  -0.0000000  -0.0176976
   31  -0.0032794   0.0020610  -0.0000000  -0.0082475  -0.0305669  -0.0000000
   32  -0.0010636   0.0031762   0.0000000  -0.0105556  -0.0314280   0.0000000
   33   0.0000000   0.0000000   0.0038415   0.0000000   0.0000000   0.0034831
   34  -0.0005069   0.0000422  -0.0000000   0.0016271   0.0035735   0.0000000
   35  -0.0000393  -0.0003783  -0.0000000   0.0012157  -0.0007044  -0.0000000
   36   0.0000000   0.0000000  -0.0007135  -0.0000000  -0.0000000   0.0026004
           13          14          15          16          17          18
    1   0.0499814   0.0060586  -0.0000000  -0.1048715  -0.0204678  -0.0000000
    2   0.0595430  -0.0449745   0.0000000  -0.0706408  -0.2787684   0.0000000
    3  -0.0000000  -0.0000000  -0.0004394   0.0000000  -0.0000000  -0.0497054
    4  -0.0652463   0.0138735   0.0000000   0.0069884  -0.0835721   0.0000000
    5   0.0141356  -0.0035202  -0.0000000  -0.0289603  -0.0041271  -0.0000000
    6  -0.0000000  -0.0000000   0.0046850  -0.0000000   0.0000000   0.0028399
    7   0.0077740  -0.0299339   0.0000000  -0.0062527   0.0191582   0.0000000
    8  -0.0853953  -0.0029079   0.0000000   0.0190271  -0.0600210   0.0000000
    9   0.0000000   0.0000000   0.0008178  -0.0000000   0.0000000   0.0040897
   10  -0.2707946  -0.0840936  -0.0000000  -0.0496322   0.0514717   0.0000000
   11  -0.0261063  -0.1086375   0.0000000  -0.0034771   0.0511197   0.0000000
   12   0.0000000   0.0000000  -0.0526209  -0.0000000   0.0000000   0.0040535
   13   0.5756789  -0.0171819   0.0000000  -0.2007979   0.0707373  -0.0000000
   14  -0.0171819   0.5013302  -0.0000000   0.1213338  -0.1777120  -0.0000000
   15   0.0000000  -0.0000000   0.1100373   0.0000000   0.0000000  -0.0503420
   16  -0.2007979   0.1213338   0.0000000   0.4068356  -0.0378439   0.0000000
   17   0.0707373  -0.1777120   0.0000000  -0.0378439   0.5688443  -0.0000000
   18  -0.0000000  -0.0000000  -0.0503420   0.0000000  -0.0000000   0.0892032
   19   0.0009148  -0.0014671  -0.0000000  -0.0049761   0.0095356  -0.0000000
   20  -0.0040110  -0.0011875  -0.0000000   0.0284611  -0.0317392  -0.0000000
   21   0.0000000   0.0000000   0.0042023  -0.0000000   0.0000000   0.0022076
   22   0.0001899  -0.0000495  -0.0000000  -0.0032294   0.0016744  -0.0000000
   23  -0.0002236  -0.0001702   0.0000000  -0.0010372   0.0029025   0.0000000
   24  -0.0000000  -0.0000000  -0.0013578   0.0000000  -0.0000000   0.0039622
   25   0.0030663  -0.0003943  -0.0000000  -0.0007618  -0.0004824   0.0000000
   26   0.0024993  -0.0030599  -0.0000000  -0.0003884   0.0002610   0.0000000
   27   0.0000000   0.0000000   0.0039481  -0.0000000   0.0000000  -0.0013382
   28  -0.0278259   0.0222949   0.0000000  -0.0009178  -0.0039311   0.0000000
   29   0.0072675  -0.0043615   0.0000000  -0.0014258   0.0011085   0.0000000
   30  -0.0000000   0.0000000   0.0025533   0.0000000  -0.0000000   0.0032573
   31  -0.0434173  -0.0244692   0.0000000   0.0042474   0.0152574   0.0000000
   32  -0.0259907  -0.1571357   0.0000000  -0.0037890  -0.0412403  -0.0000000
   33  -0.0000000  -0.0000000  -0.0231320   0.0000000  -0.0000000   0.0023810
   34  -0.0295237  -0.0059709   0.0000000  -0.0466319  -0.0215378   0.0000000
   35   0.0047271   0.0023366  -0.0000000  -0.0212604  -0.0306282   0.0000000
   36  -0.0000000   0.0000000   0.0016484   0.0000000  -0.0000000  -0.0106088
           19          20          21          22          23          24
    1  -0.1006141   0.0611233  -0.0000000  -0.0078165  -0.0096505   0.0000000
    2   0.0587897  -0.0933700  -0.0000000  -0.0291703  -0.0304041   0.0000000
    3   0.0000000  -0.0000000  -0.0211915   0.0000000  -0.0000000   0.0029739
    4  -0.0347594   0.0081867  -0.0000000  -0.0448710  -0.0267819   0.0000000
    5   0.0288572  -0.0058346   0.0000000  -0.0269113  -0.1606305  -0.0000000
    6  -0.0000000  -0.0000000   0.0036783  -0.0000000   0.0000000  -0.0223183
    7  -0.0004189  -0.0017830  -0.0000000   0.0031419  -0.0064471   0.0000000
    8  -0.0052003   0.0008336  -0.0000000   0.0135048  -0.0417557   0.0000000
    9   0.0000000   0.0000000   0.0039437   0.0000000  -0.0000000   0.0032498
   10   0.0000998   0.0003946  -0.0000000  -0.0024729   0.0035244  -0.0000000
   11   0.0005337  -0.0000962   0.0000000   0.0006507   0.0025508  -0.0000000
   12   0.0000000   0.0000000  -0.0013280  -0.0000000  -0.0000000   0.0039519
   13   0.0009148  -0.0040110   0.0000000   0.0001899  -0.0002236  -0.0000000
   14  -0.0014671  -0.0011875   0.0000000  -0.0000495  -0.0001702  -0.0000000
   15  -0.0000000  -0.0000000   0.0042023  -0.0000000   0.0000000  -0.0013578
   16  -0.0049761   0.0284611  -0.0000000  -0.0032294  -0.0010372   0.0000000
   17   0.0095356  -0.0317392   0.0000000   0.0016744   0.0029025  -0.0000000
   18  -0.0000000  -0.0000000   0.0022076  -0.0000000   0.0000000   0.0039622
   19   0.1511235  -0.0853688   0.0000000  -0.0088678   0.0004893  -0.0000000
   20  -0.0853688   0.1404828   0.0000000  -0.0082085   0.0019221  -0.0000000
   21   0.0000000   0.0000000   0.0089892   0.0000000  -0.0000000  -0.0006003
   22  -0.0088678  -0.0082085   0.0000000   0.0679183   0.0385516  -0.0000000
   23   0.0004893   0.0019221  -0.0000000   0.0385516   0.2321047   0.0000000
   24  -0.0000000  -0.0000000  -0.0006003  -0.0000000   0.0000000   0.0105564
   25  -0.0016944   0.0001613   0.0000000  -0.0037847   0.0020519  -0.0000000
   26   0.0007712   0.0002514  -0.0000000   0.0105564  -0.0028355   0.0000000
   27   0.0000000   0.0000000   0.0000808   0.0000000  -0.0000000  -0.0006805
   28  -0.0007576   0.0007882   0.0000000   0.0001168   0.0001341   0.0000000
   29   0.0007684  -0.0006420   0.0000000   0.0008119  -0.0012752   0.0000000
   30  -0.0000000  -0.0000000  -0.0000205   0.0000000  -0.0000000   0.0001560
   31   0.0002252   0.0008375  -0.0000000   0.0000185  -0.0004444   0.0000000
   32   0.0002139  -0.0013295   0.0000000  -0.0004514  -0.0018795   0.0000000
   33  -0.0000000  -0.0000000   0.0001833   0.0000000   0.0000000  -0.0000493
   34  -0.0002751  -0.0005813  -0.0000000  -0.0003430  -0.0001668   0.0000000
   35  -0.0079229  -0.0092907   0.0000000  -0.0009588  -0.0005294  -0.0000000
   36  -0.0000000  -0.0000000  -0.0001449  -0.0000000   0.0000000   0.0001560
           25          26          27          28          29          30
    1   0.0025220   0.0011008   0.0000000  -0.0003091   0.0002370   0.0000000
    2   0.0043379  -0.0020290  -0.0000000  -0.0000028  -0.0001217   0.0000000
    3   0.0000000   0.0000000   0.0039974  -0.0000000  -0.0000000  -0.0010752
    4  -0.0430188   0.0096024  -0.0000000   0.0016582  -0.0042244   0.0000000
    5  -0.0106762   0.0033105   0.0000000  -0.0015950  -0.0007577   0.0000000
    6  -0.0000000   0.0000000   0.0036484   0.0000000   0.0000000   0.0032399
    7  -0.1504022  -0.0370179  -0.0000000  -0.0074925   0.0248541   0.0000000
    8  -0.0362064  -0.0500798  -0.0000000   0.0093374  -0.0256766   0.0000000
    9   0.0000000   0.0000000  -0.0223641   0.0000000  -0.0000000   0.0028547
   10  -0.0257549  -0.0315893   0.0000000  -0.1028911   0.0623713   0.0000000
   11  -0.0119776  -0.0115432   0.0000000   0.0625661  -0.0837742  -0.0000000
   12  -0.0000000  -0.0000000   0.0032507  -0.0000000  -0.0000000  -0.0176976
   13   0.0030663   0.0024993   0.0000000  -0.0278259   0.0072675  -0.0000000
   14  -0.0003943  -0.0030599   0.0000000   0.0222949  -0.0043615   0.0000000
   15  -0.0000000  -0.0000000   0.0039481   0.0000000   0.0000000   0.0025533
   16  -0.0007618  -0.0003884  -0.0000000  -0.0009178  -0.0014258   0.0000000
   17  -0.0004824   0.0002610   0.0000000  -0.0039311   0.0011085  -0.0000000
   18   0.0000000   0.0000000  -0.0013382   0.0000000   0.0000000   0.0032573
   19  -0.0016944   0.0007712   0.0000000  -0.0007576   0.0007684  -0.0000000
   20   0.0001613   0.0002514   0.0000000   0.0007882  -0.0006420  -0.0000000
   21   0.0000000  -0.0000000   0.0000808   0.0000000   0.0000000  -0.0000205
   22  -0.0037847   0.0105564   0.0000000   0.0001168   0.0008119   0.0000000
   23   0.0020519  -0.0028355  -0.0000000   0.0001341  -0.0012752  -0.0000000
   24  -0.0000000   0.0000000  -0.0006805   0.0000000   0.0000000   0.0001560
   25   0.2187535   0.0519378   0.0000000   0.0023674   0.0022059   0.0000000
   26   0.0519378   0.0761952  -0.0000000  -0.0058723  -0.0096586  -0.0000000
   27   0.0000000  -0.0000000   0.0098450  -0.0000000  -0.0000000  -0.0005174
   28   0.0023674  -0.0058723  -0.0000000   0.1469640  -0.0852178  -0.0000000
   29   0.0022059  -0.0096586  -0.0000000  -0.0852178   0.1237754  -0.0000000
   30   0.0000000  -0.0000000  -0.0005174  -0.0000000  -0.0000000   0.0074577
   31  -0.0005022  -0.0013322  -0.0000000  -0.0101621  -0.0074600   0.0000000
   32  -0.0006953  -0.0007457   0.0000000   0.0008764   0.0013236  -0.0000000
   33  -0.0000000  -0.0000000   0.0001495  -0.0000000  -0.0000000  -0.0003405
   34  -0.0007901  -0.0002675  -0.0000000  -0.0007504  -0.0001881  -0.0000000
   35  -0.0002627  -0.0000663   0.0000000   0.0006221   0.0000600   0.0000000
   36  -0.0000000  -0.0000000  -0.0000198  -0.0000000   0.0000000   0.0001323
           31          32          33          34          35          36
    1  -0.0023252   0.0033368  -0.0000000  -0.0198205  -0.0203542   0.0000000
    2   0.0006245   0.0020596   0.0000000  -0.0093723  -0.0072215  -0.0000000
    3   0.0000000  -0.0000000   0.0041618  -0.0000000   0.0000000   0.0017557
    4   0.0004849  -0.0000170   0.0000000   0.0033179   0.0016305  -0.0000000
    5  -0.0000473  -0.0000167  -0.0000000  -0.0007301  -0.0021050  -0.0000000
    6  -0.0000000   0.0000000  -0.0012134   0.0000000  -0.0000000   0.0025440
    7  -0.0032794  -0.0010636   0.0000000  -0.0005069  -0.0000393   0.0000000
    8   0.0020610   0.0031762   0.0000000   0.0000422  -0.0003783   0.0000000
    9  -0.0000000   0.0000000   0.0038415  -0.0000000  -0.0000000  -0.0007135
   10  -0.0082475  -0.0105556   0.0000000   0.0016271   0.0012157  -0.0000000
   11  -0.0305669  -0.0314280   0.0000000   0.0035735  -0.0007044  -0.0000000
   12  -0.0000000   0.0000000   0.0034831   0.0000000  -0.0000000   0.0026004
   13  -0.0434173  -0.0259907  -0.0000000  -0.0295237   0.0047271  -0.0000000
   14  -0.0244692  -0.1571357  -0.0000000  -0.0059709   0.0023366   0.0000000
   15   0.0000000   0.0000000  -0.0231320   0.0000000  -0.0000000   0.0016484
   16   0.0042474  -0.0037890   0.0000000  -0.0466319  -0.0212604   0.0000000
   17   0.0152574  -0.0412403  -0.0000000  -0.0215378  -0.0306282  -0.0000000
   18   0.0000000  -0.0000000   0.0023810   0.0000000   0.0000000  -0.0106088
   19   0.0002252   0.0002139  -0.0000000  -0.0002751  -0.0079229  -0.0000000
   20   0.0008375  -0.0013295  -0.0000000  -0.0005813  -0.0092907  -0.0000000
   21  -0.0000000   0.0000000   0.0001833  -0.0000000   0.0000000  -0.0001449
   22   0.0000185  -0.0004514   0.0000000  -0.0003430  -0.0009588  -0.0000000
   23  -0.0004444  -0.0018795   0.0000000  -0.0001668  -0.0005294   0.0000000
   24   0.0000000   0.0000000  -0.0000493   0.0000000  -0.0000000   0.0001560
   25  -0.0005022  -0.0006953  -0.0000000  -0.0007901  -0.0002627  -0.0000000
   26  -0.0013322  -0.0007457  -0.0000000  -0.0002675  -0.0000663  -0.0000000
   27  -0.0000000   0.0000000   0.0001495  -0.0000000   0.0000000  -0.0000198
   28  -0.0101621   0.0008764  -0.0000000  -0.0007504   0.0006221  -0.0000000
   29  -0.0074600   0.0013236  -0.0000000  -0.0001881   0.0000600   0.0000000
   30   0.0000000  -0.0000000  -0.0003405  -0.0000000   0.0000000   0.0001323
   31   0.0703572   0.0355398   0.0000000  -0.0073994   0.0099998  -0.0000000
   32   0.0355398   0.2299826  -0.0000000   0.0025959  -0.0027667  -0.0000000
   33   0.0000000  -0.0000000   0.0105446  -0.0000000   0.0000000  -0.0000098
   34  -0.0073994   0.0025959  -0.0000000   0.1010960   0.0326031   0.0000000
   35   0.0099998  -0.0027667   0.0000000   0.0326031   0.0512939  -0.0000000
   36  -0.0000000  -0.0000000  -0.0000098   0.0000000  -0.0000000   0.0026601
 **********************************************************************
 **                                                                  **
 **                       VIBRATIONAL ANALYSIS                       **
 **                       --------------------                       **
 **                                                                  **
 **        VIBRATIONAL FREQUENCIES (CM**-1) AND NORMAL MODES         **
 **     FORCE CONSTANTS (mDYN/ANGSTROM) AND REDUCED MASSES (AMU)     **
 **                  INFRARED INTENSITIES (KM/MOL)                   **
 **                                                                  **
 **********************************************************************


 Mode:                 1                      2                      3
 Frequency:        38.56                  49.19                  73.16
 Force Cnst:      0.0325                 0.0539                 0.1104
 Red. Mass:      37.1041                37.7986                35.0142
 IR Active:          YES                    YES                    YES
 IR Intens:        0.014                  0.010                  0.008
 Raman Active:       YES                    YES                    YES
               X      Y      Z        X      Y      Z        X      Y      Z
 C          0.000  0.000  0.237   -0.000  0.000 -0.003   -0.000  0.000 -0.102
 C         -0.000  0.000  0.070    0.000  0.000  0.138    0.000  0.000  0.059
 C         -0.000 -0.000 -0.098   -0.000  0.000  0.134   -0.000  0.000 -0.129
 C          0.000 -0.000  0.066   -0.000 -0.000  0.094   -0.000 -0.000 -0.093
 C         -0.000  0.000  0.203   -0.000  0.000  0.261   -0.000  0.000 -0.096
 C         -0.000  0.000  0.181   -0.000  0.000  0.120   -0.000  0.000 -0.129
 Cl        -0.000  0.000  0.557    0.000  0.000 -0.396    0.000  0.000 -0.408
 Cl         0.000  0.000  0.043    0.000  0.000  0.287    0.000  0.000  0.652
 Cl        -0.000 -0.000 -0.548    0.000 -0.000  0.178   -0.000 -0.000 -0.544
 Br         0.000 -0.000  0.078   -0.000 -0.000 -0.352   -0.000  0.000  0.164
 Cl        -0.000  0.000  0.419   -0.000  0.000  0.688   -0.000  0.000 -0.128
 I          0.000 -0.000 -0.240    0.000 -0.000 -0.060    0.000 -0.000  0.062
 TransDip   0.000 -0.000 -0.004    0.000  0.000 -0.003    0.000  0.000  0.003

 Mode:                 4                      5                      6
 Frequency:       121.08                 150.42                 158.04
 Force Cnst:      0.4507                 0.1931                 0.7850
 Red. Mass:      52.1772                14.4840                53.3422
 IR Active:          YES                    YES                    YES
 IR Intens:        0.495                  0.113                  0.149
 Raman Active:       YES                    YES                    YES
               X      Y      Z        X      Y      Z        X      Y      Z
 C          0.034 -0.278 -0.000    0.000 -0.000  0.383   -0.035 -0.132 -0.000
 C         -0.001 -0.215 -0.000   -0.000 -0.000  0.349   -0.109 -0.035  0.000
 C          0.034 -0.159  0.000   -0.000 -0.000  0.359   -0.032  0.010  0.000
 C          0.114 -0.180  0.000    0.000 -0.000  0.394    0.076 -0.045  0.000
 C          0.101 -0.264 -0.000    0.000  0.000  0.381    0.105 -0.104  0.000
 C          0.064 -0.279 -0.000   -0.000  0.000  0.446    0.116 -0.122 -0.000
 Cl         0.021 -0.306  0.000    0.000  0.000 -0.162   -0.285 -0.398 -0.000
 Cl        -0.112 -0.205  0.000    0.000 -0.000 -0.125   -0.550  0.052  0.000
 Cl        -0.013 -0.011 -0.000   -0.000  0.000 -0.140   -0.115  0.238 -0.000
 Br         0.435  0.125 -0.000    0.000  0.000 -0.040   -0.111 -0.304 -0.000
 Cl         0.171 -0.282  0.000    0.000  0.000 -0.200    0.077 -0.108  0.000
 I         -0.322  0.274 -0.000   -0.000 -0.000 -0.021    0.298  0.289 -0.000
 TransDip   0.002  0.022  0.000    0.000 -0.000 -0.011   -0.009  0.009  0.000

 Mode:                 7                      8                      9
 Frequency:       191.56                 215.56                 236.07
 Force Cnst:      0.8714                 1.0782                 1.0229
 Red. Mass:      40.3080                39.3822                31.1534
 IR Active:          YES                    YES                    YES
 IR Intens:        0.139                  0.004                  0.093
 Raman Active:       YES                    YES                    YES
               X      Y      Z        X      Y      Z        X      Y      Z
 C         -0.117 -0.022  0.000    0.013 -0.011 -0.000   -0.095 -0.109 -0.000
 C         -0.122 -0.078  0.000    0.013  0.096  0.000   -0.135 -0.171  0.000
 C         -0.231 -0.164 -0.000   -0.004  0.083  0.000   -0.181 -0.128  0.000
 C         -0.223 -0.147 -0.000   -0.107  0.155  0.000   -0.156 -0.106  0.000
 C         -0.195 -0.137 -0.000   -0.005  0.015  0.000   -0.112 -0.176 -0.000
 C         -0.083 -0.016  0.000   -0.010 -0.029 -0.000   -0.115 -0.125 -0.000
 Cl        -0.181 -0.075 -0.000   -0.194 -0.223  0.000    0.418  0.434  0.000
 Cl         0.057 -0.152 -0.000    0.091  0.086 -0.000   -0.153 -0.224 -0.000
 Cl        -0.178 -0.461  0.000    0.189 -0.505 -0.000   -0.333  0.097 -0.000
 Br         0.114  0.331 -0.000   -0.289  0.193 -0.000   -0.101  0.082 -0.000
 Cl        -0.496 -0.099 -0.000    0.645 -0.111  0.000    0.295 -0.327  0.000
 I          0.241  0.064  0.000   -0.012  0.058 -0.000    0.076  0.032 -0.000
 TransDip   0.011  0.006 -0.000   -0.000 -0.002  0.000    0.004  0.009  0.000

 Mode:                10                     11                     12
 Frequency:       238.54                 270.16                 312.66
 Force Cnst:      1.1643                 1.4036                 0.7146
 Red. Mass:      34.7300                32.6406                12.4073
 IR Active:          YES                    YES                    YES
 IR Intens:        0.036                  0.142                  0.121
 Raman Active:       YES                    YES                    YES
               X      Y      Z        X      Y      Z        X      Y      Z
 C         -0.072 -0.006 -0.000    0.287 -0.251 -0.000    0.000 -0.000  0.357
 C         -0.071 -0.034 -0.000    0.220 -0.084  0.000    0.000 -0.000 -0.148
 C         -0.112 -0.035  0.000    0.234  0.026  0.000    0.000 -0.000 -0.514
 C         -0.043 -0.024  0.000   -0.009  0.060  0.000    0.000 -0.000 -0.472
 C         -0.030 -0.055  0.000    0.034 -0.139  0.000    0.000  0.000  0.081
 C         -0.010 -0.042 -0.000    0.106 -0.173 -0.000   -0.000  0.000  0.585
 Cl        -0.267 -0.208  0.000    0.408 -0.385  0.000    0.000 -0.000 -0.067
 Cl         0.703 -0.224 -0.000   -0.069 -0.043  0.000   -0.000 -0.000  0.027
 Cl        -0.296  0.439 -0.000    0.260  0.271 -0.000    0.000  0.000  0.089
 Br        -0.089  0.014 -0.000   -0.253  0.226 -0.000   -0.000  0.000  0.031
 Cl         0.086 -0.099 -0.000   -0.293 -0.121  0.000    0.000  0.000 -0.021
 I          0.025  0.035  0.000   -0.010 -0.011  0.000   -0.000  0.000 -0.017
 TransDip   0.005  0.004  0.000   -0.008  0.009  0.000   -0.000 -0.000 -0.011

 Mode:                13                     14                     15
 Frequency:       332.34                 334.09                 375.52
 Force Cnst:      1.9062                 0.8216                 2.7312
 Red. Mass:      29.2918                12.4935                32.8741
 IR Active:          YES                    YES                    YES
 IR Intens:        0.029                  0.051                  0.011
 Raman Active:       YES                    YES                    YES
               X      Y      Z        X      Y      Z        X      Y      Z
 C          0.134  0.061  0.000   -0.000 -0.000  0.394   -0.144  0.091 -0.000
 C          0.064  0.345  0.000   -0.000 -0.000  0.581   -0.006 -0.043 -0.000
 C         -0.139  0.080  0.000    0.000 -0.000  0.180    0.183  0.033 -0.000
 C         -0.077 -0.038 -0.000    0.000  0.000 -0.398    0.009 -0.011 -0.000
 C         -0.032 -0.248 -0.000    0.000  0.000 -0.514   -0.042 -0.155  0.000
 C          0.123 -0.038 -0.000   -0.000  0.000 -0.178   -0.037 -0.015  0.000
 Cl         0.088 -0.040 -0.000   -0.000  0.000 -0.055   -0.403  0.378 -0.000
 Cl         0.142  0.666 -0.000   -0.000 -0.000 -0.094   -0.019 -0.100  0.000
 Cl        -0.186 -0.042 -0.000    0.000  0.000 -0.025    0.551  0.182  0.000
 Br         0.039 -0.054  0.000   -0.000  0.000  0.022   -0.018  0.021  0.000
 Cl        -0.097 -0.468  0.000    0.000  0.000  0.086   -0.107 -0.492 -0.000
 I         -0.016 -0.014  0.000    0.000  0.000  0.004    0.009  0.005 -0.000
 TransDip   0.005  0.003  0.000   -0.000 -0.000  0.007   -0.002 -0.002 -0.000

 Mode:                16                     17                     18
 Frequency:       570.56                 583.70                 601.34
 Force Cnst:      2.7587                 2.4226                 2.5755
 Red. Mass:      14.3831                12.0684                12.0882
 IR Active:          YES                    YES                    YES
 IR Intens:       35.360                  0.435                  0.014
 Raman Active:       YES                    YES                    YES
               X      Y      Z        X      Y      Z        X      Y      Z
 C          0.163  0.019  0.000    0.000  0.000 -0.467    0.000  0.000 -0.416
 C          0.112  0.040 -0.000    0.000  0.000 -0.117    0.000 -0.000  0.524
 C          0.110  0.069 -0.000    0.000  0.000  0.565    0.000 -0.000 -0.121
 C          0.420  0.050  0.000    0.000 -0.000 -0.331   -0.000 -0.000 -0.412
 C          0.551 -0.108 -0.000    0.000 -0.000 -0.220   -0.000  0.000  0.589
 C          0.595 -0.084 -0.000    0.000  0.000  0.537    0.000  0.000 -0.131
 Cl        -0.111  0.124 -0.000   -0.000  0.000  0.028   -0.000 -0.000  0.028
 Cl        -0.034 -0.080  0.000   -0.000 -0.000  0.010   -0.000 -0.000 -0.035
 Cl        -0.178 -0.080  0.000   -0.000 -0.000 -0.040   -0.000  0.000  0.009
 Br        -0.074  0.038 -0.000   -0.000  0.000  0.009   -0.000  0.000  0.009
 Cl        -0.071 -0.019  0.000   -0.000 -0.000  0.012    0.000 -0.000 -0.039
 I         -0.030 -0.007  0.000   -0.000 -0.000 -0.005   -0.000 -0.000  0.001
 TransDip   0.190  0.010  0.000    0.000  0.000 -0.021    0.000  0.000  0.004

 Mode:                19                     20                     21
 Frequency:       604.32                 655.23                 673.72
 Force Cnst:      2.7446                 3.8949                 3.2144
 Red. Mass:      12.7554                15.3980                12.0197
 IR Active:          YES                    YES                    YES
 IR Intens:        7.156                 61.586                  0.061
 Raman Active:       YES                    YES                    YES
               X      Y      Z        X      Y      Z        X      Y      Z
 C          0.376  0.349  0.000    0.015  0.339 -0.000    0.000  0.000  0.385
 C          0.463 -0.052 -0.000   -0.075  0.345  0.000   -0.000 -0.000 -0.443
 C          0.183 -0.355  0.000   -0.076  0.450 -0.000    0.000  0.000  0.456
 C         -0.128 -0.271  0.000   -0.015  0.436 -0.000    0.000  0.000 -0.421
 C         -0.228  0.078 -0.000   -0.019  0.290  0.000    0.000  0.000  0.392
 C          0.080  0.419  0.000    0.024  0.370 -0.000   -0.000  0.000 -0.341
 Cl        -0.081 -0.025 -0.000    0.102 -0.123  0.000    0.000 -0.000 -0.011
 Cl        -0.086 -0.033  0.000   -0.037 -0.241 -0.000    0.000  0.000  0.015
 Cl        -0.089  0.038 -0.000   -0.035 -0.054  0.000   -0.000 -0.000 -0.017
 Br        -0.005  0.025 -0.000    0.037 -0.047  0.000   -0.000  0.000  0.005
 Cl         0.050 -0.045  0.000   -0.040 -0.214 -0.000   -0.000 -0.000 -0.012
 I         -0.011 -0.014 -0.000   -0.007 -0.007 -0.000   -0.000 -0.000  0.001
 TransDip   0.084  0.017 -0.000   -0.010  0.251  0.000    0.000  0.000  0.008

 Mode:                22                     23                     24
 Frequency:       817.76                 853.10                1053.66
 Force Cnst:      5.1152                 5.5323                 7.9714
 Red. Mass:      12.9826                12.9018                12.1866
 IR Active:          YES                    YES                    YES
 IR Intens:        6.232                  0.271                  0.396
 Raman Active:       YES                    YES                    YES
               X      Y      Z        X      Y      Z        X      Y      Z
 C          0.177 -0.295  0.000   -0.408  0.216 -0.000    0.288 -0.169 -0.000
 C          0.278 -0.191  0.000   -0.205 -0.370 -0.000    0.107  0.476 -0.000
 C          0.521  0.167 -0.000    0.090 -0.206  0.000   -0.398 -0.097  0.000
 C          0.094  0.319 -0.000    0.428 -0.203  0.000    0.349 -0.321  0.000
 C         -0.016  0.268 -0.000    0.212  0.426 -0.000    0.138  0.266 -0.000
 C         -0.463 -0.173  0.000   -0.126  0.234 -0.000   -0.386 -0.108 -0.000
 Cl        -0.076  0.053 -0.000    0.074 -0.077  0.000   -0.023  0.019  0.000
 Cl         0.008  0.033 -0.000    0.019  0.100  0.000   -0.014 -0.057 -0.000
 Cl        -0.155 -0.049  0.000   -0.003 -0.010 -0.000    0.040  0.013 -0.000
 Br         0.009 -0.007  0.000   -0.029  0.027 -0.000   -0.016  0.014 -0.000
 Cl        -0.030 -0.069  0.000   -0.020 -0.112  0.000   -0.006 -0.026  0.000
 I          0.008  0.004 -0.000   -0.001  0.001  0.000    0.002  0.001  0.000
 TransDip   0.080  0.006  0.000   -0.012  0.011 -0.000   -0.017 -0.012  0.000

 Mode:                25                     26                     27
 Frequency:      1172.69                1240.72                1322.29
 Force Cnst:      9.9355                10.8846                12.4133
 Red. Mass:      12.2623                12.0009                12.0500
 IR Active:          YES                    YES                    YES
 IR Intens:        1.484                  0.474                150.973
 Raman Active:       YES                    YES                    YES
               X      Y      Z        X      Y      Z        X      Y      Z
 C          0.297 -0.374 -0.000   -0.261 -0.290  0.000   -0.170 -0.381  0.000
 C         -0.110 -0.315  0.000    0.399 -0.113 -0.000   -0.192  0.356 -0.000
 C         -0.362 -0.146  0.000   -0.143  0.359 -0.000    0.430  0.148 -0.000
 C         -0.258  0.201 -0.000   -0.301 -0.260  0.000   -0.053 -0.425  0.000
 C          0.023  0.523 -0.000    0.428 -0.097  0.000   -0.284  0.278 -0.000
 C          0.332  0.081 -0.000   -0.121  0.401 -0.000    0.324  0.079 -0.000
 Cl        -0.036  0.038 -0.000   -0.003 -0.001  0.000    0.004  0.013  0.000
 Cl         0.012  0.044 -0.000    0.001  0.002  0.000    0.006 -0.024 -0.000
 Cl         0.045  0.015 -0.000    0.002  0.003  0.000   -0.030 -0.009 -0.000
 Br         0.013 -0.011  0.000    0.001 -0.002 -0.000   -0.002  0.007 -0.000
 Cl        -0.010 -0.057  0.000    0.001 -0.000 -0.000    0.009 -0.013  0.000
 I         -0.004 -0.002  0.000   -0.001  0.000  0.000   -0.001 -0.000  0.000
 TransDip  -0.021 -0.033 -0.000   -0.022 -0.004  0.000    0.353  0.173  0.000

 Mode:                28                     29                     30
 Frequency:      1328.87                1517.16                1521.83
 Force Cnst:     12.5382                16.2771                16.3764
 Red. Mass:      12.0510                12.0022                12.0015
 IR Active:          YES                    YES                    YES
 IR Intens:      193.513                  0.373                  0.205
 Raman Active:       YES                    YES                    YES
               X      Y      Z        X      Y      Z        X      Y      Z
 C          0.381 -0.173 -0.000   -0.302  0.014  0.000    0.266  0.406  0.000
 C         -0.299 -0.297  0.000    0.525 -0.158 -0.000   -0.122 -0.245 -0.000
 C         -0.081  0.358 -0.000   -0.308  0.245 -0.000    0.013  0.469 -0.000
 C          0.394 -0.116  0.000    0.320  0.005 -0.000   -0.243 -0.427  0.000
 C         -0.278 -0.306  0.000   -0.481  0.116 -0.000    0.101  0.215 -0.000
 C         -0.074  0.406 -0.000    0.233 -0.227  0.000   -0.010 -0.415  0.000
 Cl        -0.021  0.012  0.000    0.001  0.001 -0.000   -0.004 -0.003  0.000
 Cl         0.013  0.022  0.000   -0.006  0.002  0.000    0.001  0.002  0.000
 Cl         0.002 -0.013 -0.000    0.002 -0.003  0.000    0.001 -0.005  0.000
 Br        -0.009  0.005 -0.000   -0.002 -0.000  0.000    0.001  0.001 -0.000
 Cl         0.012  0.019 -0.000    0.005 -0.000 -0.000   -0.000 -0.000 -0.000
 I         -0.000 -0.002  0.000    0.001  0.001 -0.000   -0.001  0.000 -0.000
 TransDip   0.148 -0.420  0.000   -0.019 -0.005 -0.000    0.009  0.012 -0.000

 STANDARD THERMODYNAMIC QUANTITIES AT   298.15 K  AND     1.00 ATM

   This Molecule has  0 Imaginary Frequencies
   Zero point vibrational energy:       25.180 kcal/mol

   Atom    1 Element C  Has Mass   12.00000
   Atom    2 Element C  Has Mass   12.00000
   Atom    3 Element C  Has Mass   12.00000
   Atom    4 Element C  Has Mass   12.00000
   Atom    5 Element C  Has Mass   12.00000
   Atom    6 Element C  Has Mass   12.00000
   Atom    7 Element Cl Has Mass   34.96885
   Atom    8 Element Cl Has Mass   34.96885
   Atom    9 Element Cl Has Mass   34.96885
   Atom   10 Element Br Has Mass   78.91830
   Atom   11 Element Cl Has Mass   34.96885
   Atom   12 Element I  Has Mass  126.90440
   Molecular Mass:   417.698100 amu
   Principal axes and moments of inertia in amu*Bohr^2:
                             1           2           3
    Eigenvalues --     4840.03628  8588.82327 13428.85955
          X               0.99999     0.00442     0.00000
          Y              -0.00442     0.99999     0.00000
          Z              -0.00000    -0.00000     1.00000
   Rotational Symmetry Number is   1
   The Molecule is an Asymmetric Top
   Translational Enthalpy:        0.889 kcal/mol
   Rotational Enthalpy:           0.889 kcal/mol
   Vibrational Enthalpy:         31.252 kcal/mol
   gas constant (RT):             0.592 kcal/mol
   Translational Entropy:        43.979  cal/mol.K
   Rotational Entropy:           34.678  cal/mol.K
   Vibrational Entropy:          40.078  cal/mol.K

   Total Enthalpy:               33.622 kcal/mol
   Total Entropy:               118.735  cal/mol.K

 ======================================================================

 STANDARD THERMODYNAMIC QUANTITIES FOR ANHARMONIC VIBRATION -- TOSH

   Zero point vibrational energy: ************ kcal/mol

   Vibrational Enthalpy:       Infinity kcal/mol
   Vibrational Entropy:             NaN  cal/mol.K

   Total Enthalpy:             Infinity kcal/mol
   Total Entropy:                   NaN  cal/mol.K

 ======================================================================

 STANDARD THERMODYNAMIC QUANTITIES FOR ANHARMONIC VIBRATION -- VPT2

   Zero point vibrational energy: ************ kcal/mol

   Vibrational Enthalpy:       Infinity kcal/mol
   Vibrational Entropy:             NaN  cal/mol.K

   Total Enthalpy:             Infinity kcal/mol
   Total Entropy:                   NaN  cal/mol.K

 ======================================================================

Archival summary:
1\1\garfield\FREQ\ProcedureUnspecified\BasisUnspecified\1r1l46\taweetha\SunDec104:56:592019SunDec104:56:592019\0\\#,FREQ,ProcedureUnspecified,BasisUnspecified,\\0,1\I\C,1,2.12449\C,2,1.40284,1,120.224\C,3,1.402,2,120.384,1,-180,0\C,4,1.40125,3,119.965,2,-0,0\C,5,1.40082,4,120.029,3,0,0\C,6,1.40297,5,119.829,4,-0,0\Cl,5,1.73536,4,119.48,3,-180,0\Cl,4,1.73673,3,120.195,2,-180,0\Cl,3,1.73752,2,120.842,1,-0,0\Cl,7,1.73828,6,119.245,5,-180,0\Br,6,1.8986,5,119.8,4,180,0\\\@

 Total job time:  969.63s(wall), 3771.98s(cpu) 
 Sun Dec  1 04:56:59 2019

        *************************************************************
        *                                                           *
        *  Thank you very much for using Q-Chem.  Have a nice day.  *
        *                                                           *
        *************************************************************
