# Supplementary material for: Geometric and energetic data from quantum chemical calculations of halobenzenes and xylenes
Source: Data Brief. 2020 Mar 5;30:105386. doi: 10.1016/j.dib.2020.105386 (PMC7114895; doi:10.1016/j.dib.2020.105386)
Supplement: Supplementary file 1 [file mmc1.zip › halobenzene/B3LYP/ClClClBrIBr.out]

                  Welcome to Q-Chem
     A Quantum Leap Into The Future Of Chemistry


 Q-Chem 5.2 (devel), Q-Chem, Inc., Pleasanton, CA (2019)

 Yihan Shao,  Zhengting Gan,  E. Epifanovsky,  A. T. B. Gilbert,  M. Wormit,  
 J. Kussmann,  A. W. Lange,  A. Behn,  Jia Deng,  Xintian Feng,  D. Ghosh,  
 M. Goldey,  P. R. Horn,  L. D. Jacobson,  I. Kaliman,  T. Kus,  A. Landau,  
 Jie Liu,  E. I. Proynov,  R. M. Richard,  R. P. Steele,  E. J. Sundstrom,  
 H. L. Woodcock III,  P. M. Zimmerman,  D. Zuev,  B. Albrecht,  E. Alguire,  
 S. A. Baeppler,  D. Barton,  Z. Benda,  Y. A. Bernard,  E. J. Berquist,  
 K. B. Bravaya,  H. Burton,  D. Casanova,  Chun-Min Chang,  Yunqing Chen,  
 A. Chien,  K. D. Closser,  M. P. Coons,  S. Coriani,  S. Dasgupta,  
 A. L. Dempwolff,  M. Diedenhofen,  Hainam Do,  R. G. Edgar,  Po-Tung Fang,  
 S. Faraji,  S. Fatehi,  Qingguo Feng,  K. D. Fenk,  J. Fosso-Tande,  
 J. Gayvert,  Qinghui Ge,  A. Ghysels,  G. Gidofalvi,  J. Gomes,  
 J. Gonthier,  A. Gunina,  D. Hait,  M. W. D. Hanson-Heine,  
 P. H. P. Harbach,  A. W. Hauser,  M. F. Herbst,  J. E. Herr,  
 E. G. Hohenstein,  Z. C. Holden,  Kerwin Hui,  B. C. Huynh,  T.-C. Jagau,  
 Hyunjun Ji,  B. Kaduk,  K. Khistyaev,  Jaehoon Kim,  P. Klunzinger,  K. Koh,  
 D. Kosenkov,  L. Koulias,  T. Kowalczyk,  C. M. Krauter,  A. Kunitsa,  
 Ka Un Lao,  A. Laurent,  K. V. Lawler,  Joonho Lee,  D. Lefrancois,  
 S. Lehtola,  D. S. Levine,  Yi-Pei Li,  You-Sheng Lin,  Fenglai Liu,  
 E. Livshits,  A. Luenser,  P. Manohar,  E. Mansoor,  S. F. Manzer,  
 Shan-Ping Mao,  Yuezhi Mao,  N. Mardirossian,  A. V. Marenich,  
 T. Markovich,  L. A. Martinez-Martinez,  S. A. Maurer,  N. J. Mayhall,  
 S. C. McKenzie,  J.-M. Mewes,  P. Morgante,  A. F. Morrison,  
 J. W. Mullinax,  K. Nanda,  T. S. Nguyen-Beck,  R. Olivares-Amaya,  
 J. A. Parkhill,  Zheng Pei,  T. M. Perrine,  F. Plasser,  P. Pokhilko,  
 S. Prager,  A. Prociuk,  E. Ramos,  D. R. Rehn,  F. Rob,  M. Scheurer,  
 M. Schneider,  N. Sergueev,  S. M. Sharada,  S. Sharma,  D. W. Small,  
 T. Stauch,  T. Stein,  Yu-Chuan Su,  A. J. W. Thom,  A. Tkatchenko,  
 T. Tsuchimochi,  N. M. Tubman,  L. Vogt,  M. L. Vidal,  O. Vydrov,  
 M. A. Watson,  J. Wenzel,  M. de Wergifosse,  T. A. Wesolowski,  A. White,  
 J. Witte,  A. Yamada,  Jun Yang,  K. Yao,  S. Yeganeh,  S. R. Yost,  
 Zhi-Qiang You,  A. Zech,  Igor Ying Zhang,  Xing Zhang,  Yan Zhao,  
 Ying Zhu,  B. R. Brooks,  G. K. L. Chan,  C. J. Cramer,  M. S. Gordon,  
 W. J. Hehre,  A. Klamt,  M. W. Schmidt,  C. D. Sherrill,  D. G. Truhlar,  
 A. Aspuru-Guzik,  R. Baer,  A. T. Bell,  N. A. Besley,  Jeng-Da Chai,  
 A. E. DePrince, III,  R. A. DiStasio Jr.,  A. Dreuw,  B. D. Dunietz,  
 T. R. Furlani,  Chao-Ping Hsu,  Yousung Jung,  Jing Kong,  D. S. Lambrecht,  
 WanZhen Liang,  C. Ochsenfeld,  V. A. Rassolov,  L. V. Slipchenko,  
 J. E. Subotnik,  T. Van Voorhis,  J. M. Herbert,  A. I. Krylov,  
 P. M. W. Gill,  M. Head-Gordon

 Contributors to earlier versions of Q-Chem not listed above: 
 R. D. Adamson,  B. Austin,  J. Baker,  G. J. O. Beran,  K. Brandhorst,  
 S. T. Brown,  E. F. C. Byrd,  A. K. Chakraborty,  C.-L. Cheng,  
 Siu Hung Chien,  D. M. Chipman,  D. L. Crittenden,  H. Dachsel,  
 R. J. Doerksen,  A. D. Dutoi,  L. Fusti-Molnar,  W. A. Goddard III,  
 A. Golubeva-Zadorozhnaya,  S. R. Gwaltney,  G. Hawkins,  A. Heyden,  
 S. Hirata,  G. Kedziora,  F. J. Keil,  C. Kelley,  Jihan Kim,  R. A. King,  
 R. Z. Khaliullin,  P. P. Korambath,  W. Kurlancheek,  A. M. Lee,  M. S. Lee,  
 S. V. Levchenko,  Ching Yeh Lin,  D. Liotard,  R. C. Lochan,  I. Lotan,  
 P. E. Maslen,  N. Nair,  D. P. O'Neill,  D. Neuhauser,  E. Neuscamman,  
 C. M. Oana,  R. Olson,  B. Peters,  R. Peverati,  P. A. Pieniazek,  
 Y. M. Rhee,  J. Ritchie,  M. A. Rohrdanz,  E. Rosta,  N. J. Russ,  
 H. F. Schaefer III,  N. E. Schultz,  N. Shenvi,  A. C. Simmonett,  A. Sodt,  
 D. Stuck,  K. S. Thanthiriwatte,  V. Vanovschi,  Tao Wang,  A. Warshel,  
 C. F. Williams,  Q. Wu,  X. Xu,  W. Zhang

 Please cite Q-Chem as follows:
 Y. Shao et al., Mol. Phys. 113, 184-215 (2015)
 DOI: 10.1080/00268976.2014.952696

 Q-Chem 5.2.1 for Intel X86 EM64T Linux

 Parts of Q-Chem use Armadillo 8.300.2 (Tropical Shenanigans).
 http://arma.sourceforge.net/

 Q-Chem begins on Sun Dec  1 04:56:59 2019  

Host: 
0

     Scratch files written to /scratch/taweetham/qchem3759//
NAlpha2: 210
NElect   210
Mult     1

Checking the input file for inconsistencies... 	...done.

--------------------------------------------------------------
User input:
--------------------------------------------------------------
$MOLECULE
0 1
C   
C	1	CC
C	2	CC	1	120.0		
C	3	CC	2	120.0	1	0.0
C	4	CC	3	120.0	2	0.0	
C	5 	CC	4	120.0	3	0.0
Cl	1	CCl	2	120.0	3	180.0
Cl	2	CCl	3	120.0	4	180.0
Cl	3	CCl	4	120.0	5	180.0
Br	4	CBr	5	120.0	6	180.0
I	5	CI	6	120.0	1	180.0
Br	6	CBr	1	120.0	2	180.0

CC=1.39483
CH=1.08673
CF=1.33960
CCl=1.72090
CBr=1.89068
CI=2.07886
$END

$REM
   JOB_TYPE	OPTIMIZATION
   BASIS	6-311++G**
   METHOD	B3LYP
   MEM_TOTAL	64000
   SYM_IGNORE	TRUE
$END

--------------------------------------------------------------
 ----------------------------------------------------------------
             Standard Nuclear Orientation (Angstroms)
    I     Atom           X                Y                Z
 ----------------------------------------------------------------
    1      C       0.0000000000     0.0000000000     0.0000000000
    2      C       0.0000000000     0.0000000000     1.3948300000
    3      C       1.2079582140     0.0000000000     2.0922450000
    4      C       2.4159164279     0.0000000000     1.3948300000
    5      C       2.4159164279     0.0000000000    -0.0000000000
    6      C       1.2079582140     0.0000000000    -0.6974150000
    7      Cl     -1.4903431174    -0.0000000000    -0.8604500000
    8      Cl     -1.4903431174    -0.0000000000     2.2552800000
    9      Cl      1.2079582140    -0.0000000000     3.8131450000
   10      Br      4.0532933383    -0.0000000000     2.3401700000
   11      I       4.2162619988    -0.0000000000    -1.0394300000
   12      Br      1.2079582140    -0.0000000000    -2.5880950000
 ----------------------------------------------------------------
 Nuclear Repulsion Energy =        2680.68813796 hartrees
 There are      105 alpha and      105 beta electrons
 Requested basis set is 6-311++G(d,p)
 There are 137 shells and 380 basis functions

 Total QAlloc Memory Limit  64000 MB
 Mega-Array Size       188 MB
 MEM_STATIC part       192 MB
 A cutoff of  1.0D-11 yielded   6163 shell pairs
 There are     53466 function pairs (     58857 Cartesian)
 Smallest overlap matrix eigenvalue = 3.35E-07

 Q-Chem warning in module stvman/mkSTV.C, line 318:

 Overlap eigenvalue is smaller than square root of threshold
 Use THRESH >= 12 to get rid of this warning

 Linear dependence detected in AO basis
 Tighter screening thresholds may be required for diffuse basis sets
 Use S2THRESH > 14 and THRESH = 14 in case of SCF convergence issues
 Number of orthogonalized atomic orbitals = 378
 Maximum deviation from orthogonality = 1.072E-10

 Scale SEOQF with 1.000000e-01/1.000000e-01/1.000000e-01

 Standard Electronic Orientation quadrupole field applied
 Nucleus-field energy     =    -0.0000000318 hartrees
 Guess from superposition of atomic densities
 Warning:  Energy on first SCF cycle will be non-variational
 SAD guess density has 210.000000 electrons

 -----------------------------------------------------------------------
  General SCF calculation program by
  Eric Jon Sundstrom, Paul Horn, Yuezhi Mao, Dmitri Zuev, Alec White,
  David Stuck, Shaama M.S., Shane Yost, Joonho Lee, David Small,
  Daniel Levine, Susi Lehtola, Hugh Burton, Evgeny Epifanovsky,
  Bang C. Huynh
 -----------------------------------------------------------------------
 Exchange:     0.2000 Hartree-Fock + 0.0800 Slater + 0.7200 B88
 Correlation:  0.1900 VWN1RPA + 0.8100 LYP
 Using SG-1 standard quadrature grid
 using 4 threads for integral computing
 -------------------------------------------------------
 OpenMP Integral computing Module                
 Release: version 2.0, May 2017, Q-Chem Inc. Pleasanton 
 -------------------------------------------------------
 A restricted SCF calculation will be
 performed using DIIS
 SCF converges when DIIS error is below 1.0e-08
 ---------------------------------------
  Cycle       Energy         DIIS error
 ---------------------------------------
    1  -13679.7579572934      3.03e-02  
    2  -13677.0882951831      1.89e-03  
    3  -13677.0426731272      2.41e-03  
    4  -13677.1139657171      8.48e-04  
    5  -13677.1279604548      1.59e-04  
    6  -13677.1281870585      9.73e-05  
    7  -13677.1283572191      2.28e-05  
    8  -13677.1283652525      4.72e-06  
    9  -13677.1283655458      1.60e-06  
   10  -13677.1283655834      5.82e-07  
   11  -13677.1283655883      1.02e-07  
   12  -13677.1283655882      3.28e-08  
   13  -13677.1283655887      1.01e-08  
   14  -13677.1283655905      3.55e-09  Convergence criterion met
 ---------------------------------------
 SCF time:   CPU 232.93s  wall 61.00s 
 SCF   energy in the final basis set =   -13677.1283655905
 Total energy in the final basis set =   -13677.1283655905

 --------------------------------------------------------------

                    Orbital Energies (a.u.)
 --------------------------------------------------------------

 Alpha MOs
 -- Occupied --
********-482.8575-482.8574-176.3190-165.7228-165.7207-165.7204-101.5848
********-101.5838 -62.5105 -62.5104 -56.3312 -56.3311 -56.3271 -56.3270
-56.3267 -56.3266 -35.8156 -31.3090 -31.3029 -31.3023 -22.9594 -22.9581
-22.9577 -22.9534 -22.9534 -10.2861 -10.2858 -10.2854 -10.2789 -10.2789
-10.2680  -9.4998  -9.4990  -9.4989  -8.7195  -8.7194  -7.2648  -7.2639
 -7.2637  -7.2547  -7.2539  -7.2538  -7.2536  -7.2529  -7.2528  -6.5517
 -6.5517  -6.5380  -6.5379  -6.5369  -6.5369  -6.3654  -4.7783  -4.7633
 -4.7621  -2.6625  -2.6624  -2.6589  -2.6587  -2.6580  -2.6579  -2.6471
 -2.6470  -2.6469  -2.6469  -2.0443  -2.0398  -2.0388  -2.0258  -2.0256
 -0.9737  -0.9225  -0.9049  -0.8740  -0.8480  -0.8173  -0.7724  -0.7448
 -0.6895  -0.6360  -0.6189  -0.5643  -0.5291  -0.4843  -0.4762  -0.4715
 -0.4570  -0.4216  -0.4095  -0.4010  -0.4008  -0.3636  -0.3607  -0.3569
 -0.3470  -0.3432  -0.3204  -0.3175  -0.3143  -0.3049  -0.2688  -0.2630
 -0.2600
 -- Virtual --
 -0.0916  -0.0680  -0.0667  -0.0306  -0.0294  -0.0053  -0.0034   0.0159
  0.0229   0.0263   0.0287   0.0403   0.0444   0.0563   0.0634   0.0638
  0.0666   0.0709   0.0748   0.0764   0.0797   0.0875   0.0974   0.0980
  0.1020   0.1076   0.1106   0.1170   0.1215   0.1386   0.1422   0.1448
  0.1532   0.1554   0.1663   0.1680   0.1728   0.1776   0.1904   0.1908
  0.1979   0.2017   0.2093   0.2196   0.2264   0.2276   0.2277   0.2400
  0.2426   0.2569   0.2635   0.2656   0.2765   0.2790   0.2833   0.2842
  0.2981   0.3506   0.3668   0.3672   0.3863   0.3938   0.3958   0.4162
  0.4248   0.4281   0.4291   0.4438   0.4444   0.4445   0.4525   0.4533
  0.4702   0.4759   0.4824   0.4851   0.4906   0.5080   0.5110   0.5143
  0.5202   0.5417   0.5454   0.5500   0.5501   0.5576   0.5719   0.5782
  0.5896   0.5937   0.6156   0.6193   0.6232   0.6677   0.6791   0.6847
  0.7060   0.7123   0.7310   0.7424   0.7585   0.7754   0.7890   0.7900
  0.8136   0.8203   0.8235   0.8337   0.8377   0.8455   0.8516   0.8517
  0.8555   0.8623   0.8942   0.9011   0.9096   0.9288   0.9296   0.9430
  0.9438   0.9539   0.9755   1.0057   1.0189   1.0695   1.0788   1.1069
  1.1260   1.1391   1.1454   1.2068   1.2408   1.2456   1.2477   1.2739
  1.2793   1.2811   1.2877   1.3617   1.3664   1.4180   1.4427   1.4645
  1.4740   1.4875   1.5564   1.6210   1.6409   1.7338   1.7379   1.7654
  1.7690   1.8242   1.8328   1.8474   1.8474   1.9198   2.0045   2.0251
  2.0436   2.0785   2.1209   2.1385   2.1768   2.2068   2.2206   2.2461
  2.2479   2.2612   2.2921   2.2945   2.2979   2.3008   2.3499   2.3989
  2.4363   2.4505   2.4797   2.5083   2.5766   2.6015   2.6164   2.7194
  2.7260   2.8296   2.8359   2.8936   2.9511   3.0300   3.0478   3.0755
  3.1286   3.2070   3.2138   3.4403   3.4552   3.6753   3.8381   3.8570
  3.9526   3.9895   3.9914   4.0048   4.0086   4.0550   4.0641   4.0644
  4.1013   4.1367   4.2402   4.2640   4.2820   4.3970   4.4074   4.5444
  4.8117   6.0263   6.1233   6.1656   6.7328   6.7749   7.5466   7.5613
  7.6686   7.6776   7.7472   7.7511   9.7185   9.7956   9.8110  23.1844
 23.7771  23.7821  23.9406  23.9433  24.0246  25.7617  25.8118  25.8805
 26.1152  26.1239  26.2274  26.4469  26.6710  26.8705  27.9297  28.3605
 28.4296  28.4359  28.5276  28.5547  28.5574  28.6240  28.7305  47.9853
 48.0251 127.8979 127.9561 127.9784 151.7144 215.7042 215.7926 215.8106
289.7433 289.7583 289.8694 289.8751 289.9718 289.97411020.79771020.8485
********
 --------------------------------------------------------------

          Ground-State Mulliken Net Atomic Charges

     Atom                 Charge (a.u.)
  ----------------------------------------
      1 C                    -0.164196
      2 C                    -0.108230
      3 C                    -0.172914
      4 C                    -0.346560
      5 C                    -0.275665
      6 C                    -0.357713
      7 Cl                    0.548316
      8 Cl                    0.688575
      9 Cl                    0.547841
     10 Br                   -0.230773
     11 I                     0.100842
     12 Br                   -0.229523
  ----------------------------------------
  Sum of atomic charges =     0.000000

 -----------------------------------------------------------------
                    Cartesian Multipole Moments
 -----------------------------------------------------------------
    Charge (ESU x 10^10)
                -0.0000
    Dipole Moment (Debye)
         X       0.5373      Y       0.0000      Z      -0.3116
       Tot       0.6211
    Quadrupole Moments (Debye-Ang)
        XX    -131.0258     XY       0.0000     YY    -137.3906
        XZ      -0.9663     YZ       0.0000     ZZ    -133.8662
    Octopole Moments (Debye-Ang^2)
       XXX    -663.7461    XXY       0.0000    XYY    -237.1583
       YYY       0.0000    XXZ     -58.9612    XYZ       0.0000
       YYZ     -54.7087    XZZ    -224.9916    YZZ       0.0000
       ZZZ    -171.2402
    Hexadecapole Moments (Debye-Ang^3)
      XXXX   -5705.1808   XXXY      -0.0000   XXYY   -1060.0351
      XYYY       0.0000   YYYY    -168.3946   XXXZ    -183.1476
      XXYZ       0.0000   XYYZ     -52.1801   YYYZ      -0.0000
      XXZZ   -1507.9223   XYZZ      -0.0000   YYZZ    -623.6598
      XZZZ    -161.3763   YZZZ       0.0000   ZZZZ   -3350.8536
 -----------------------------------------------------------------
 Calculating analytic gradient of the SCF energy
 Gradient of SCF Energy
            1           2           3           4           5           6
    1  -0.0004004   0.0003562  -0.0026222  -0.0017077  -0.0001825  -0.0005405
    2   0.0000000  -0.0000000   0.0000000   0.0000000  -0.0000000   0.0000000
    3   0.0025506   0.0000160  -0.0008295  -0.0002263  -0.0008169   0.0009710
            7           8           9          10          11          12
    1   0.0082590   0.0066811   0.0019954  -0.0017916  -0.0149747   0.0049280
    2  -0.0000000  -0.0000000   0.0000000   0.0000000   0.0000000  -0.0000000
    3   0.0025130  -0.0039538  -0.0080736  -0.0069544   0.0094109   0.0053929
 Max gradient component =       1.497E-02
 RMS gradient           =       4.220E-03
 Gradient time:  CPU 77.86 s  wall 19.56 s
 Geometry Optimization Parameters
   NAtoms,    NIC,     NZ,  NCons,   NDum,   NFix, NCnnct, MaxDiis
       12      78      12       0       0       0       0       0


** GEOMETRY OPTIMIZATION IN DELOCALIZED INTERNAL COORDINATES **
   Searching for a Minimum

   Optimization Cycle:   1

                       Coordinates (Angstroms)
     ATOM                X               Y               Z
      1  C         0.0000000000    0.0000000000    0.0000000000
      2  C         0.0000000000    0.0000000000    1.3948300000
      3  C         1.2079582140    0.0000000000    2.0922450000
      4  C         2.4159164279    0.0000000000    1.3948300000
      5  C         2.4159164279    0.0000000000    0.0000000000
      6  C         1.2079582140    0.0000000000   -0.6974150000
      7  Cl       -1.4903431174    0.0000000000   -0.8604500000
      8  Cl       -1.4903431174    0.0000000000    2.2552800000
      9  Cl        1.2079582140    0.0000000000    3.8131450000
     10  Br        4.0532933383    0.0000000000    2.3401700000
     11  I         4.2162619988    0.0000000000   -1.0394300000
     12  Br        1.2079582140    0.0000000000   -2.5880950000
   Point Group: c1    Number of degrees of freedom:    30


   Energy is -13677.128365591


 Attempting to generate delocalized internal coordinates
 Initial Hessian constructed with Jon Baker's OPTIMIZE code

 21 Hessian modes will be used to form the next step
  Hessian Eigenvalues:
     0.124424    0.201019    0.201019    0.250000    0.250000    0.250000
     0.250000    0.250000    0.250000    0.250000    0.250000    0.250000
     0.334879    0.334879    0.334879    0.426727    0.426727    0.464882
     0.464882    0.464882    0.464882

 Minimum search - taking simple RFO step
 Searching for Lamda that Minimizes Along All modes
 Value Taken    Lamda =  -0.00632511
 Step Taken.  Stepsize is  0.175482

                             Maximum     Tolerance    Cnvgd?
         Gradient           0.030929      0.000300      NO
         Displacement       0.096848      0.001200      NO
         Energy change     *********      0.000001      NO


 New Cartesian Coordinates Obtained by Inverse Iteration

 Displacement from previous Coordinates is:  0.304844
 ----------------------------------------------------------------
             Standard Nuclear Orientation (Angstroms)
    I     Atom           X                Y                Z
 ----------------------------------------------------------------
    1      C       0.0001034125     0.0000000000    -0.0041775885
    2      C      -0.0012222268     0.0000000000     1.3954891994
    3      C       1.2120409854     0.0000000000     2.0942820882
    4      C       2.4307286432     0.0000000000     1.3969575614
    5      C       2.4458412425     0.0000000000    -0.0154378446
    6      C       1.2147546818     0.0000000000    -0.7079712197
    7      Cl     -1.5122229368     0.0000000000    -0.8523667351
    8      Cl     -1.5016912832     0.0000000000     2.2624792817
    9      Cl      1.1872468776     0.0000000000     3.8275255080
   10      Br      4.0364952118     0.0000000000     2.4191495176
   11      I       4.3027177801     0.0000000000    -1.0999615366
   12      Br      1.1377424259     0.0000000000    -2.6108582319
 ----------------------------------------------------------------
 Nuclear Repulsion Energy =        2638.23125041 hartrees
 There are      105 alpha and      105 beta electrons
 Applying Cartesian multipole field
    Component          Value
    ---------          -----
     (2,0,0)        1.00000E-11
     (0,2,0)        2.00000E-11
     (0,0,2)       -3.00000E-11
 Nucleus-field energy     =    -0.0000000335 hartrees
 Requested basis set is 6-311++G(d,p)
 There are 137 shells and 380 basis functions
 A cutoff of  1.0D-11 yielded   6118 shell pairs
 There are     53133 function pairs (     58448 Cartesian)
 Smallest overlap matrix eigenvalue = 3.72E-07

 Q-Chem warning in module stvman/mkSTV.C, line 318:

 Overlap eigenvalue is smaller than square root of threshold
 Use THRESH >= 12 to get rid of this warning

 Linear dependence detected in AO basis
 Tighter screening thresholds may be required for diffuse basis sets
 Use S2THRESH > 14 and THRESH = 14 in case of SCF convergence issues
 Number of orthogonalized atomic orbitals = 378
 Maximum deviation from orthogonality = 1.894E-10
 Guess MOs from SCF MO coefficient file

 -----------------------------------------------------------------------
  General SCF calculation program by
  Eric Jon Sundstrom, Paul Horn, Yuezhi Mao, Dmitri Zuev, Alec White,
  David Stuck, Shaama M.S., Shane Yost, Joonho Lee, David Small,
  Daniel Levine, Susi Lehtola, Hugh Burton, Evgeny Epifanovsky,
  Bang C. Huynh
 -----------------------------------------------------------------------
 Exchange:     0.2000 Hartree-Fock + 0.0800 Slater + 0.7200 B88
 Correlation:  0.1900 VWN1RPA + 0.8100 LYP
 Using SG-1 standard quadrature grid
 using 4 threads for integral computing
 -------------------------------------------------------
 OpenMP Integral computing Module                
 Release: version 2.0, May 2017, Q-Chem Inc. Pleasanton 
 -------------------------------------------------------
 A restricted SCF calculation will be
 performed using DIIS
 SCF converges when DIIS error is below 1.0e-08
 ---------------------------------------
  Cycle       Energy         DIIS error
 ---------------------------------------
    1  -13677.1266082196      5.46e-04  
    2  -13677.1289617562      2.64e-04  
    3  -13677.1268264092      4.23e-04  
    4  -13677.1302989306      3.59e-05  
    5  -13677.1303185511      1.35e-05  
    6  -13677.1303216161      4.02e-06  
    7  -13677.1303218252      2.01e-06  
    8  -13677.1303218967      3.43e-07  
    9  -13677.1303218997      6.74e-08  
   10  -13677.1303218995      3.95e-08  
   11  -13677.1303219008      8.41e-09  Convergence criterion met
 ---------------------------------------
 SCF time:   CPU 191.52s  wall 50.00s 
 SCF   energy in the final basis set =   -13677.1303219008
 Total energy in the final basis set =   -13677.1303219008

 --------------------------------------------------------------

                    Orbital Energies (a.u.)
 --------------------------------------------------------------

 Alpha MOs
 -- Occupied --
********-482.8582-482.8579-176.3221-165.7261-165.7238-165.7236-101.5854
********-101.5842 -62.5110 -62.5108 -56.3318 -56.3315 -56.3276 -56.3274
-56.3272 -56.3270 -35.8185 -31.3121 -31.3056 -31.3052 -22.9625 -22.9611
-22.9607 -22.9562 -22.9562 -10.2892 -10.2890 -10.2884 -10.2845 -10.2844
-10.2771  -9.5001  -9.4992  -9.4991  -8.7198  -8.7196  -7.2652  -7.2643
 -7.2640  -7.2550  -7.2541  -7.2540  -7.2539  -7.2531  -7.2531  -6.5521
 -6.5520  -6.5383  -6.5381  -6.5372  -6.5370  -6.3678  -4.7810  -4.7653
 -4.7643  -2.6628  -2.6627  -2.6593  -2.6589  -2.6584  -2.6582  -2.6474
 -2.6472  -2.6471  -2.6470  -2.0463  -2.0420  -2.0412  -2.0277  -2.0275
 -0.9693  -0.9192  -0.8998  -0.8703  -0.8446  -0.8151  -0.7695  -0.7440
 -0.6845  -0.6340  -0.6209  -0.5595  -0.5275  -0.4838  -0.4726  -0.4695
 -0.4548  -0.4200  -0.4076  -0.3989  -0.3968  -0.3644  -0.3593  -0.3581
 -0.3457  -0.3412  -0.3175  -0.3167  -0.3124  -0.3044  -0.2696  -0.2671
 -0.2654
 -- Virtual --
 -0.1007  -0.0715  -0.0689  -0.0411  -0.0326  -0.0125  -0.0038   0.0144
  0.0209   0.0253   0.0278   0.0406   0.0440   0.0563   0.0628   0.0633
  0.0643   0.0705   0.0727   0.0745   0.0781   0.0878   0.0971   0.0975
  0.1015   0.1054   0.1111   0.1161   0.1207   0.1373   0.1423   0.1440
  0.1544   0.1551   0.1645   0.1679   0.1708   0.1764   0.1846   0.1870
  0.1972   0.1978   0.2074   0.2157   0.2250   0.2262   0.2270   0.2349
  0.2429   0.2572   0.2638   0.2646   0.2759   0.2767   0.2791   0.2836
  0.2920   0.3483   0.3679   0.3710   0.3834   0.3995   0.4015   0.4112
  0.4180   0.4240   0.4242   0.4412   0.4418   0.4530   0.4544   0.4560
  0.4702   0.4765   0.4771   0.4809   0.4823   0.5086   0.5096   0.5131
  0.5193   0.5284   0.5406   0.5462   0.5510   0.5585   0.5629   0.5777
  0.5848   0.5885   0.5969   0.6145   0.6193   0.6658   0.6706   0.6817
  0.6922   0.7091   0.7212   0.7327   0.7609   0.7774   0.7780   0.7900
  0.8157   0.8202   0.8231   0.8338   0.8358   0.8448   0.8479   0.8502
  0.8527   0.8567   0.8899   0.9000   0.9101   0.9264   0.9270   0.9382
  0.9411   0.9432   0.9728   0.9999   1.0091   1.0593   1.0750   1.0999
  1.1167   1.1375   1.1408   1.2084   1.2359   1.2370   1.2408   1.2680
  1.2721   1.2733   1.2809   1.3527   1.3579   1.4163   1.4373   1.4510
  1.4599   1.4616   1.5461   1.6104   1.6304   1.7273   1.7282   1.7539
  1.7550   1.8148   1.8252   1.8354   1.8417   1.9099   2.0023   2.0224
  2.0326   2.0663   2.1073   2.1401   2.1657   2.1906   2.2202   2.2351
  2.2429   2.2485   2.2810   2.2888   2.2920   2.2948   2.3292   2.3950
  2.4269   2.4384   2.4708   2.5035   2.5711   2.5935   2.6061   2.7160
  2.7207   2.8261   2.8302   2.8764   2.9439   3.0179   3.0364   3.0495
  3.1145   3.1860   3.1956   3.4272   3.4355   3.6483   3.8220   3.8444
  3.9541   3.9857   3.9914   4.0013   4.0132   4.0446   4.0607   4.0630
  4.0938   4.1255   4.2317   4.2502   4.2693   4.3962   4.4038   4.5046
  4.7856   6.0194   6.1110   6.1415   6.7218   6.7711   7.5454   7.5595
  7.6696   7.6706   7.7350   7.7429   9.7099   9.7899   9.8061  23.1823
 23.7518  23.7536  23.9011  23.9062  23.9757  25.7604  25.8109  25.8775
 26.1066  26.1245  26.2194  26.4414  26.6554  26.8444  27.9033  28.3538
 28.4133  28.4251  28.5247  28.5503  28.5503  28.6132  28.7187  47.9787
 48.0225 127.8917 127.9465 127.9644 151.6905 215.6947 215.7866 215.8054
289.7415 289.7559 289.8651 289.8706 289.9605 289.96561020.78971020.8453
********
 --------------------------------------------------------------

          Ground-State Mulliken Net Atomic Charges

     Atom                 Charge (a.u.)
  ----------------------------------------
      1 C                    -0.235136
      2 C                    -0.250171
      3 C                    -0.246972
      4 C                    -0.327427
      5 C                    -0.054160
      6 C                    -0.337140
      7 Cl                    0.539237
      8 Cl                    0.711351
      9 Cl                    0.539793
     10 Br                   -0.224265
     11 I                     0.109453
     12 Br                   -0.224562
  ----------------------------------------
  Sum of atomic charges =     0.000000

 -----------------------------------------------------------------
                    Cartesian Multipole Moments
 -----------------------------------------------------------------
    Charge (ESU x 10^10)
                 0.0000
    Dipole Moment (Debye)
         X       0.5259      Y       0.0000      Z      -0.3086
       Tot       0.6097
    Quadrupole Moments (Debye-Ang)
        XX    -130.9676     XY       0.0000     YY    -137.7670
        XZ      -0.9673     YZ       0.0000     ZZ    -133.6363
    Octopole Moments (Debye-Ang^2)
       XXX    -664.6248    XXY      -0.0000    XYY    -238.4249
       YYY       0.0000    XXZ     -59.9823    XYZ       0.0000
       YYZ     -54.3196    XZZ    -224.7007    YZZ       0.0000
       ZZZ    -168.5464
    Hexadecapole Moments (Debye-Ang^3)
      XXXX   -5800.4456   XXXY      -0.0000   XXYY   -1080.1405
      XYYY      -0.0000   YYYY    -169.2752   XXXZ    -188.8180
      XXYZ       0.0000   XYYZ     -48.9237   YYYZ       0.0000
      XXZZ   -1530.1238   XYZZ       0.0000   YYZZ    -639.0714
      XZZZ    -142.7005   YZZZ       0.0000   ZZZZ   -3428.2728
 -----------------------------------------------------------------
 Calculating analytic gradient of the SCF energy
 Gradient of SCF Energy
            1           2           3           4           5           6
    1  -0.0017928  -0.0006886  -0.0009205  -0.0009908   0.0037966  -0.0042411
    2   0.0000000  -0.0000000   0.0000000   0.0000000  -0.0000000   0.0000000
    3   0.0000280   0.0004171   0.0017214   0.0046735  -0.0024033  -0.0013518
            7           8           9          10          11          12
    1   0.0018997   0.0011735   0.0007976  -0.0008701   0.0047711  -0.0029346
    2   0.0000000  -0.0000000   0.0000000  -0.0000000   0.0000000  -0.0000000
    3   0.0000750  -0.0006320  -0.0017658   0.0033719  -0.0033409  -0.0007932
 Max gradient component =       4.771E-03
 RMS gradient           =       1.936E-03
 Gradient time:  CPU 76.01 s  wall 19.10 s
 Geometry Optimization Parameters
   NAtoms,    NIC,     NZ,  NCons,   NDum,   NFix, NCnnct, MaxDiis
       12      78      12       0       0       0       0       0

 Cartesian Hessian Update
 Hessian updated using BFGS update


** GEOMETRY OPTIMIZATION IN DELOCALIZED INTERNAL COORDINATES **
   Searching for a Minimum

   Optimization Cycle:   2

                       Coordinates (Angstroms)
     ATOM                X               Y               Z
      1  C         0.0001034125    0.0000000000   -0.0041775885
      2  C        -0.0012222268    0.0000000000    1.3954891994
      3  C         1.2120409854    0.0000000000    2.0942820882
      4  C         2.4307286432    0.0000000000    1.3969575614
      5  C         2.4458412425    0.0000000000   -0.0154378446
      6  C         1.2147546818    0.0000000000   -0.7079712197
      7  Cl       -1.5122229368    0.0000000000   -0.8523667351
      8  Cl       -1.5016912832    0.0000000000    2.2624792817
      9  Cl        1.1872468776    0.0000000000    3.8275255080
     10  Br        4.0364952118    0.0000000000    2.4191495176
     11  I         4.3027177801    0.0000000000   -1.0999615366
     12  Br        1.1377424259    0.0000000000   -2.6108582319
   Point Group: c1    Number of degrees of freedom:    30


   Energy is -13677.130321901

 Hessian updated using BFGS update

 11 Hessian modes will be used to form the next step
  Hessian Eigenvalues:
     0.133581    0.200110    0.201036    0.243435    0.296637    0.319119
     0.334901    0.426724    0.439410    0.461107    0.536212

 Minimum search - taking simple RFO step
 Searching for Lamda that Minimizes Along All modes
 Value Taken    Lamda =  -0.00085904
 Step Taken.  Stepsize is  0.048055

                             Maximum     Tolerance    Cnvgd?
         Gradient           0.016490      0.000300      NO
         Displacement       0.038187      0.001200      NO
         Energy change     -0.001956      0.000001      NO


 New Cartesian Coordinates Obtained by Inverse Iteration

 Displacement from previous Coordinates is:  0.112196
 ----------------------------------------------------------------
             Standard Nuclear Orientation (Angstroms)
    I     Atom           X                Y                Z
 ----------------------------------------------------------------
    1      C      -0.0023184300     0.0000000000    -0.0053513016
    2      C      -0.0022735552     0.0000000000     1.3958555580
    3      C       1.2117989977     0.0000000000     2.0963782876
    4      C       2.4289415269     0.0000000000     1.3951709084
    5      C       2.4366070911     0.0000000000    -0.0103025399
    6      C       1.2147133774     0.0000000000    -0.7065445808
    7      Cl     -1.5204855847     0.0000000000    -0.8485677213
    8      Cl     -1.5047017464     0.0000000000     2.2638515743
    9      Cl      1.1811356874     0.0000000000     3.8322753736
   10      Br      4.0534898111     0.0000000000     2.3845823606
   11      I       4.2844006365     0.0000000000    -1.0827549668
   12      Br      1.1712270022     0.0000000000    -2.6094829520
 ----------------------------------------------------------------
 Nuclear Repulsion Energy =        2646.36869066 hartrees
 There are      105 alpha and      105 beta electrons
 Applying Cartesian multipole field
    Component          Value
    ---------          -----
     (2,0,0)        1.00000E-11
     (0,2,0)        2.00000E-11
     (0,0,2)       -3.00000E-11
 Nucleus-field energy     =    -0.0000000328 hartrees
 Requested basis set is 6-311++G(d,p)
 There are 137 shells and 380 basis functions
 A cutoff of  1.0D-11 yielded   6118 shell pairs
 There are     53133 function pairs (     58449 Cartesian)
 Smallest overlap matrix eigenvalue = 3.66E-07

 Q-Chem warning in module stvman/mkSTV.C, line 318:

 Overlap eigenvalue is smaller than square root of threshold
 Use THRESH >= 12 to get rid of this warning

 Linear dependence detected in AO basis
 Tighter screening thresholds may be required for diffuse basis sets
 Use S2THRESH > 14 and THRESH = 14 in case of SCF convergence issues
 Number of orthogonalized atomic orbitals = 378
 Maximum deviation from orthogonality = 2.098E-10
 Guess MOs from SCF MO coefficient file

 -----------------------------------------------------------------------
  General SCF calculation program by
  Eric Jon Sundstrom, Paul Horn, Yuezhi Mao, Dmitri Zuev, Alec White,
  David Stuck, Shaama M.S., Shane Yost, Joonho Lee, David Small,
  Daniel Levine, Susi Lehtola, Hugh Burton, Evgeny Epifanovsky,
  Bang C. Huynh
 -----------------------------------------------------------------------
 Exchange:     0.2000 Hartree-Fock + 0.0800 Slater + 0.7200 B88
 Correlation:  0.1900 VWN1RPA + 0.8100 LYP
 Using SG-1 standard quadrature grid
 using 4 threads for integral computing
 -------------------------------------------------------
 OpenMP Integral computing Module                
 Release: version 2.0, May 2017, Q-Chem Inc. Pleasanton 
 -------------------------------------------------------
 A restricted SCF calculation will be
 performed using DIIS
 SCF converges when DIIS error is below 1.0e-08
 ---------------------------------------
  Cycle       Energy         DIIS error
 ---------------------------------------
    1  -13677.1302335732      1.89e-04  
    2  -13677.1306067097      7.95e-05  
    3  -13677.1303720584      1.35e-04  
    4  -13677.1307231535      1.19e-05  
    5  -13677.1307255441      4.35e-06  
    6  -13677.1307258532      1.22e-06  
    7  -13677.1307258732      5.50e-07  
    8  -13677.1307258775      1.34e-07  
    9  -13677.1307258786      4.20e-08  
   10  -13677.1307258770      1.03e-08  
   11  -13677.1307258742      8.87e-09  Convergence criterion met
 ---------------------------------------
 SCF time:   CPU 185.29s  wall 49.00s 
 SCF   energy in the final basis set =   -13677.1307258742
 Total energy in the final basis set =   -13677.1307258742

 --------------------------------------------------------------

                    Orbital Energies (a.u.)
 --------------------------------------------------------------

 Alpha MOs
 -- Occupied --
********-482.8583-482.8581-176.3214-165.7253-165.7230-165.7228-101.5853
********-101.5845 -62.5112 -62.5110 -56.3320 -56.3317 -56.3278 -56.3276
-56.3274 -56.3272 -35.8178 -31.3114 -31.3050 -31.3045 -22.9618 -22.9603
-22.9600 -22.9555 -22.9555 -10.2897 -10.2895 -10.2889 -10.2839 -10.2839
-10.2750  -9.5000  -9.4993  -9.4992  -8.7201  -8.7199  -7.2651  -7.2644
 -7.2641  -7.2549  -7.2542  -7.2541  -7.2538  -7.2532  -7.2532  -6.5523
 -6.5522  -6.5385  -6.5383  -6.5375  -6.5373  -6.3672  -4.7803  -4.7648
 -4.7638  -2.6630  -2.6629  -2.6595  -2.6591  -2.6586  -2.6584  -2.6476
 -2.6474  -2.6473  -2.6473  -2.0458  -2.0415  -2.0406  -2.0272  -2.0270
 -0.9690  -0.9182  -0.9005  -0.8704  -0.8455  -0.8153  -0.7703  -0.7444
 -0.6855  -0.6348  -0.6201  -0.5603  -0.5273  -0.4836  -0.4727  -0.4696
 -0.4553  -0.4206  -0.4070  -0.3987  -0.3977  -0.3643  -0.3593  -0.3573
 -0.3464  -0.3413  -0.3183  -0.3176  -0.3140  -0.3045  -0.2697  -0.2654
 -0.2651
 -- Virtual --
 -0.0997  -0.0708  -0.0694  -0.0394  -0.0328  -0.0119  -0.0038   0.0137
  0.0205   0.0251   0.0278   0.0405   0.0440   0.0563   0.0628   0.0631
  0.0642   0.0704   0.0729   0.0742   0.0783   0.0876   0.0966   0.0976
  0.1009   0.1054   0.1107   0.1162   0.1204   0.1374   0.1418   0.1442
  0.1545   0.1547   0.1650   0.1671   0.1713   0.1768   0.1869   0.1881
  0.1970   0.1980   0.2083   0.2163   0.2253   0.2260   0.2264   0.2363
  0.2422   0.2570   0.2640   0.2644   0.2752   0.2784   0.2793   0.2837
  0.2931   0.3479   0.3674   0.3697   0.3834   0.3973   0.3994   0.4124
  0.4205   0.4244   0.4258   0.4409   0.4414   0.4513   0.4535   0.4541
  0.4697   0.4768   0.4809   0.4813   0.4835   0.5085   0.5098   0.5129
  0.5194   0.5301   0.5410   0.5472   0.5503   0.5577   0.5641   0.5771
  0.5856   0.5889   0.6030   0.6134   0.6190   0.6681   0.6687   0.6823
  0.6951   0.7098   0.7232   0.7352   0.7600   0.7776   0.7776   0.7920
  0.8162   0.8205   0.8235   0.8319   0.8341   0.8462   0.8477   0.8504
  0.8535   0.8579   0.8890   0.8995   0.9079   0.9260   0.9280   0.9375
  0.9409   0.9453   0.9722   0.9985   1.0116   1.0611   1.0749   1.0997
  1.1167   1.1355   1.1408   1.2060   1.2360   1.2376   1.2428   1.2674
  1.2716   1.2743   1.2789   1.3545   1.3599   1.4141   1.4378   1.4568
  1.4637   1.4657   1.5486   1.6087   1.6299   1.7279   1.7288   1.7537
  1.7581   1.8154   1.8250   1.8388   1.8404   1.9101   2.0025   2.0223
  2.0334   2.0664   2.1113   2.1368   2.1670   2.1924   2.2202   2.2347
  2.2439   2.2494   2.2837   2.2868   2.2918   2.2948   2.3307   2.3946
  2.4275   2.4384   2.4696   2.5022   2.5716   2.5936   2.6055   2.7156
  2.7214   2.8259   2.8308   2.8777   2.9438   3.0196   3.0377   3.0524
  3.1120   3.1886   3.1949   3.4265   3.4391   3.6507   3.8252   3.8434
  3.9537   3.9863   3.9911   4.0026   4.0105   4.0463   4.0611   4.0625
  4.0948   4.1271   4.2329   4.2519   4.2720   4.3963   4.4042   4.5129
  4.7898   6.0210   6.1130   6.1455   6.7234   6.7707   7.5454   7.5594
  7.6673   7.6718   7.7369   7.7439   9.7086   9.7886   9.8056  23.1811
 23.7524  23.7598  23.9070  23.9094  23.9820  25.7600  25.8098  25.8771
 26.1054  26.1208  26.2147  26.4402  26.6538  26.8423  27.9087  28.3554
 28.4165  28.4268  28.5254  28.5512  28.5518  28.6157  28.7211  47.9791
 48.0219 127.8931 127.9482 127.9671 151.6955 215.6933 215.7850 215.8048
289.7416 289.7559 289.8676 289.8679 289.9618 289.96671020.79001020.8447
********
 --------------------------------------------------------------

          Ground-State Mulliken Net Atomic Charges

     Atom                 Charge (a.u.)
  ----------------------------------------
      1 C                    -0.198138
      2 C                    -0.264869
      3 C                    -0.205322
      4 C                    -0.332952
      5 C                    -0.102309
      6 C                    -0.344076
      7 Cl                    0.539060
      8 Cl                    0.713134
      9 Cl                    0.538982
     10 Br                   -0.225224
     11 I                     0.106744
     12 Br                   -0.225030
  ----------------------------------------
  Sum of atomic charges =     0.000000

 -----------------------------------------------------------------
                    Cartesian Multipole Moments
 -----------------------------------------------------------------
    Charge (ESU x 10^10)
                -0.0000
    Dipole Moment (Debye)
         X       0.5573      Y       0.0000      Z      -0.3218
       Tot       0.6435
    Quadrupole Moments (Debye-Ang)
        XX    -130.8441     XY       0.0000     YY    -137.7324
        XZ      -1.0543     YZ      -0.0000     ZZ    -133.8218
    Octopole Moments (Debye-Ang^2)
       XXX    -664.1869    XXY       0.0000    XYY    -238.3519
       YYY       0.0000    XXZ     -59.6502    XYZ       0.0000
       YYZ     -54.4079    XZZ    -225.2562    YZZ       0.0000
       ZZZ    -169.5986
    Hexadecapole Moments (Debye-Ang^3)
      XXXX   -5791.0452   XXXY       0.0000   XXYY   -1079.0077
      XYYY       0.0000   YYYY    -169.1890   XXXZ    -180.6013
      XXYZ       0.0000   XYYZ     -47.9730   YYYZ      -0.0000
      XXZZ   -1529.6689   XYZZ       0.0000   YYZZ    -635.3476
      XZZZ    -146.1269   YZZZ      -0.0000   ZZZZ   -3409.6599
 -----------------------------------------------------------------
 Calculating analytic gradient of the SCF energy
 Gradient of SCF Energy
            1           2           3           4           5           6
    1  -0.0012540  -0.0008249  -0.0003818   0.0001920   0.0011427  -0.0001020
    2   0.0000000  -0.0000000   0.0000000   0.0000000   0.0000000   0.0000000
    3  -0.0001866   0.0004180   0.0012285   0.0001799  -0.0005665  -0.0003024
            7           8           9          10          11          12
    1  -0.0002811   0.0002795  -0.0007924   0.0008420   0.0005948   0.0005854
    2   0.0000000  -0.0000000   0.0000000  -0.0000000  -0.0000000  -0.0000000
    3   0.0007391  -0.0001756  -0.0002019  -0.0003005  -0.0001949  -0.0006373
 Max gradient component =       1.254E-03
 RMS gradient           =       5.071E-04
 Gradient time:  CPU 76.10 s  wall 19.12 s
 Geometry Optimization Parameters
   NAtoms,    NIC,     NZ,  NCons,   NDum,   NFix, NCnnct, MaxDiis
       12      78      12       0       0       0       0       0

 Cartesian Hessian Update
 Hessian updated using BFGS update


** GEOMETRY OPTIMIZATION IN DELOCALIZED INTERNAL COORDINATES **
   Searching for a Minimum

   Optimization Cycle:   3

                       Coordinates (Angstroms)
     ATOM                X               Y               Z
      1  C        -0.0023184300    0.0000000000   -0.0053513016
      2  C        -0.0022735552    0.0000000000    1.3958555580
      3  C         1.2117989977    0.0000000000    2.0963782876
      4  C         2.4289415269    0.0000000000    1.3951709084
      5  C         2.4366070911    0.0000000000   -0.0103025399
      6  C         1.2147133774    0.0000000000   -0.7065445808
      7  Cl       -1.5204855847    0.0000000000   -0.8485677213
      8  Cl       -1.5047017464    0.0000000000    2.2638515743
      9  Cl        1.1811356874    0.0000000000    3.8322753736
     10  Br        4.0534898111    0.0000000000    2.3845823606
     11  I         4.2844006365    0.0000000000   -1.0827549668
     12  Br        1.1712270022    0.0000000000   -2.6094829520
   Point Group: c1    Number of degrees of freedom:    30


   Energy is -13677.130725874

 Hessian updated using BFGS update

 14 Hessian modes will be used to form the next step
  Hessian Eigenvalues:
     0.126883    0.199606    0.201017    0.245095    0.248963    0.315060
     0.334435    0.334876    0.345993    0.426597    0.438248    0.452442
     0.464873    0.535105

 Minimum search - taking simple RFO step
 Searching for Lamda that Minimizes Along All modes
 Value Taken    Lamda =  -0.00007099
 Step Taken.  Stepsize is  0.016362

                             Maximum     Tolerance    Cnvgd?
         Gradient           0.003434      0.000300      NO
         Displacement       0.011635      0.001200      NO
         Energy change     -0.000404      0.000001      NO


 New Cartesian Coordinates Obtained by Inverse Iteration

 Displacement from previous Coordinates is:  0.034058
 ----------------------------------------------------------------
             Standard Nuclear Orientation (Angstroms)
    I     Atom           X                Y                Z
 ----------------------------------------------------------------
    1      C      -0.0007124885     0.0000000000    -0.0054459519
    2      C      -0.0016035979     0.0000000000     1.3955254309
    3      C       1.2126422636     0.0000000000     2.0951701745
    4      C       2.4278888052     0.0000000000     1.3947238602
    5      C       2.4346648562     0.0000000000    -0.0091661375
    6      C       1.2147315860     0.0000000000    -0.7051725683
    7      Cl     -1.5145820261     0.0000000000    -0.8566992076
    8      Cl     -1.5044674185     0.0000000000     2.2637166816
    9      Cl      1.1909069624     0.0000000000     3.8314925442
   10      Br      4.0480872227     0.0000000000     2.3881390647
   11      I       4.2781415396     0.0000000000    -1.0809329169
   12      Br      1.1668371093     0.0000000000    -2.6062409739
 ----------------------------------------------------------------
 Nuclear Repulsion Energy =        2648.75016812 hartrees
 There are      105 alpha and      105 beta electrons
 Applying Cartesian multipole field
    Component          Value
    ---------          -----
     (2,0,0)        1.00000E-11
     (0,2,0)        2.00000E-11
     (0,0,2)       -3.00000E-11
 Nucleus-field energy     =    -0.0000000329 hartrees
 Requested basis set is 6-311++G(d,p)
 There are 137 shells and 380 basis functions
 A cutoff of  1.0D-11 yielded   6120 shell pairs
 There are     53173 function pairs (     58497 Cartesian)
 Smallest overlap matrix eigenvalue = 3.63E-07

 Q-Chem warning in module stvman/mkSTV.C, line 318:

 Overlap eigenvalue is smaller than square root of threshold
 Use THRESH >= 12 to get rid of this warning

 Linear dependence detected in AO basis
 Tighter screening thresholds may be required for diffuse basis sets
 Use S2THRESH > 14 and THRESH = 14 in case of SCF convergence issues
 Number of orthogonalized atomic orbitals = 378
 Maximum deviation from orthogonality = 2.409E-10
 Guess MOs from SCF MO coefficient file

 -----------------------------------------------------------------------
  General SCF calculation program by
  Eric Jon Sundstrom, Paul Horn, Yuezhi Mao, Dmitri Zuev, Alec White,
  David Stuck, Shaama M.S., Shane Yost, Joonho Lee, David Small,
  Daniel Levine, Susi Lehtola, Hugh Burton, Evgeny Epifanovsky,
  Bang C. Huynh
 -----------------------------------------------------------------------
 Exchange:     0.2000 Hartree-Fock + 0.0800 Slater + 0.7200 B88
 Correlation:  0.1900 VWN1RPA + 0.8100 LYP
 Using SG-1 standard quadrature grid
 using 4 threads for integral computing
 -------------------------------------------------------
 OpenMP Integral computing Module                
 Release: version 2.0, May 2017, Q-Chem Inc. Pleasanton 
 -------------------------------------------------------
 A restricted SCF calculation will be
 performed using DIIS
 SCF converges when DIIS error is below 1.0e-08
 ---------------------------------------
  Cycle       Energy         DIIS error
 ---------------------------------------
    1  -13677.1306882086      6.29e-05  
    2  -13677.1307363940      2.29e-05  
    3  -13677.1307123863      4.18e-05  
    4  -13677.1307463429      3.30e-06  
    5  -13677.1307465258      1.44e-06  
    6  -13677.1307465586      4.92e-07  
    7  -13677.1307465618      1.74e-07  
    8  -13677.1307465623      5.00e-08  
    9  -13677.1307465620      1.70e-08  
   10  -13677.1307465624      3.76e-09  Convergence criterion met
 ---------------------------------------
 SCF time:   CPU 168.38s  wall 45.00s 
 SCF   energy in the final basis set =   -13677.1307465624
 Total energy in the final basis set =   -13677.1307465624

 --------------------------------------------------------------

                    Orbital Energies (a.u.)
 --------------------------------------------------------------

 Alpha MOs
 -- Occupied --
********-482.8583-482.8581-176.3212-165.7251-165.7229-165.7227-101.5853
********-101.5844 -62.5112 -62.5109 -56.3319 -56.3317 -56.3278 -56.3275
-56.3274 -56.3271 -35.8177 -31.3112 -31.3049 -31.3043 -22.9616 -22.9602
-22.9599 -22.9554 -22.9554 -10.2895 -10.2892 -10.2888 -10.2834 -10.2833
-10.2745  -9.5000  -9.4993  -9.4991  -8.7200  -8.7198  -7.2651  -7.2643
 -7.2640  -7.2549  -7.2541  -7.2540  -7.2538  -7.2531  -7.2531  -6.5523
 -6.5521  -6.5385  -6.5383  -6.5374  -6.5372  -6.3671  -4.7802  -4.7647
 -4.7637  -2.6630  -2.6629  -2.6595  -2.6591  -2.6585  -2.6584  -2.6476
 -2.6474  -2.6473  -2.6472  -2.0457  -2.0414  -2.0405  -2.0271  -2.0269
 -0.9693  -0.9184  -0.9008  -0.8706  -0.8457  -0.8157  -0.7707  -0.7447
 -0.6858  -0.6349  -0.6203  -0.5608  -0.5274  -0.4835  -0.4730  -0.4697
 -0.4554  -0.4207  -0.4073  -0.3988  -0.3978  -0.3641  -0.3593  -0.3576
 -0.3463  -0.3418  -0.3183  -0.3177  -0.3135  -0.3046  -0.2699  -0.2653
 -0.2650
 -- Virtual --
 -0.0992  -0.0707  -0.0690  -0.0390  -0.0326  -0.0114  -0.0039   0.0140
  0.0203   0.0251   0.0278   0.0405   0.0440   0.0563   0.0630   0.0631
  0.0643   0.0705   0.0732   0.0743   0.0784   0.0876   0.0965   0.0976
  0.1013   0.1055   0.1108   0.1162   0.1206   0.1375   0.1419   0.1442
  0.1545   0.1546   0.1655   0.1672   0.1713   0.1767   0.1868   0.1882
  0.1971   0.1982   0.2082   0.2167   0.2254   0.2263   0.2265   0.2364
  0.2425   0.2571   0.2639   0.2646   0.2757   0.2786   0.2794   0.2837
  0.2933   0.3484   0.3674   0.3697   0.3837   0.3976   0.3996   0.4129
  0.4209   0.4245   0.4256   0.4412   0.4413   0.4516   0.4533   0.4539
  0.4696   0.4768   0.4803   0.4818   0.4839   0.5083   0.5099   0.5133
  0.5194   0.5321   0.5411   0.5473   0.5503   0.5577   0.5653   0.5773
  0.5861   0.5888   0.6036   0.6133   0.6194   0.6691   0.6697   0.6825
  0.6961   0.7105   0.7237   0.7354   0.7598   0.7778   0.7794   0.7916
  0.8161   0.8203   0.8234   0.8341   0.8342   0.8456   0.8488   0.8505
  0.8538   0.8580   0.8901   0.8984   0.9087   0.9265   0.9274   0.9371
  0.9411   0.9455   0.9721   0.9992   1.0126   1.0615   1.0748   1.1008
  1.1177   1.1364   1.1409   1.2068   1.2369   1.2379   1.2423   1.2677
  1.2714   1.2741   1.2792   1.3553   1.3603   1.4142   1.4385   1.4575
  1.4646   1.4678   1.5485   1.6102   1.6298   1.7284   1.7298   1.7559
  1.7588   1.8165   1.8257   1.8395   1.8418   1.9111   2.0026   2.0228
  2.0346   2.0677   2.1117   2.1381   2.1675   2.1938   2.2200   2.2361
  2.2455   2.2500   2.2856   2.2887   2.2921   2.2947   2.3315   2.3960
  2.4275   2.4392   2.4707   2.5028   2.5721   2.5937   2.6062   2.7160
  2.7217   2.8263   2.8312   2.8794   2.9455   3.0201   3.0389   3.0554
  3.1127   3.1902   3.1969   3.4281   3.4404   3.6532   3.8260   3.8455
  3.9538   3.9863   3.9911   4.0030   4.0110   4.0465   4.0614   4.0630
  4.0955   4.1282   4.2336   4.2532   4.2726   4.3965   4.4044   4.5149
  4.7926   6.0213   6.1138   6.1468   6.7244   6.7712   7.5455   7.5597
  7.6682   7.6722   7.7380   7.7446   9.7099   9.7886   9.8046  23.1809
 23.7566  23.7618  23.9119  23.9137  23.9880  25.7597  25.8101  25.8776
 26.1056  26.1200  26.2167  26.4414  26.6535  26.8439  27.9099  28.3557
 28.4173  28.4276  28.5255  28.5515  28.5522  28.6161  28.7217  47.9799
 48.0224 127.8934 127.9488 127.9678 151.6966 215.6948 215.7850 215.8036
289.7417 289.7562 289.8683 289.8686 289.9631 289.96741020.79111020.8453
********
 --------------------------------------------------------------

          Ground-State Mulliken Net Atomic Charges

     Atom                 Charge (a.u.)
  ----------------------------------------
      1 C                    -0.210556
      2 C                    -0.226454
      3 C                    -0.219094
      4 C                    -0.334311
      5 C                    -0.108756
      6 C                    -0.345355
      7 Cl                    0.540374
      8 Cl                    0.709231
      9 Cl                    0.540395
     10 Br                   -0.225977
     11 I                     0.106386
     12 Br                   -0.225884
  ----------------------------------------
  Sum of atomic charges =     0.000000

 -----------------------------------------------------------------
                    Cartesian Multipole Moments
 -----------------------------------------------------------------
    Charge (ESU x 10^10)
                -0.0000
    Dipole Moment (Debye)
         X       0.5585      Y      -0.0000      Z      -0.3245
       Tot       0.6459
    Quadrupole Moments (Debye-Ang)
        XX    -130.9207     XY      -0.0000     YY    -137.7039
        XZ      -0.9747     YZ      -0.0000     ZZ    -133.7819
    Octopole Moments (Debye-Ang^2)
       XXX    -664.1806    XXY      -0.0000    XYY    -238.1288
       YYY      -0.0000    XXZ     -59.5184    XYZ       0.0000
       YYZ     -54.4746    XZZ    -224.9197    YZZ      -0.0000
       ZZZ    -169.7159
    Hexadecapole Moments (Debye-Ang^3)
      XXXX   -5780.6657   XXXY      -0.0000   XXYY   -1076.3127
      XYYY       0.0000   YYYY    -169.1220   XXXZ    -183.7605
      XXYZ       0.0000   XYYZ     -49.2355   YYYZ      -0.0000
      XXZZ   -1526.3863   XYZZ       0.0000   YYZZ    -635.2128
      XZZZ    -147.9342   YZZZ      -0.0000   ZZZZ   -3408.8369
 -----------------------------------------------------------------
 Calculating analytic gradient of the SCF energy
 Gradient of SCF Energy
            1           2           3           4           5           6
    1   0.0000635  -0.0001683   0.0004304  -0.0002767   0.0000170  -0.0000419
    2  -0.0000000   0.0000000  -0.0000000   0.0000000   0.0000000  -0.0000000
    3  -0.0004343   0.0000717   0.0002140  -0.0000734  -0.0000627   0.0002583
            7           8           9          10          11          12
    1   0.0003579   0.0000262   0.0004255  -0.0002830  -0.0005013  -0.0000493
    2   0.0000000   0.0000000  -0.0000000  -0.0000000  -0.0000000   0.0000000
    3  -0.0003033  -0.0000339  -0.0001742  -0.0000119   0.0002568   0.0002931
 Max gradient component =       5.013E-04
 RMS gradient           =       2.062E-04
 Gradient time:  CPU 76.66 s  wall 19.26 s
 Geometry Optimization Parameters
   NAtoms,    NIC,     NZ,  NCons,   NDum,   NFix, NCnnct, MaxDiis
       12      78      12       0       0       0       0       0

 Cartesian Hessian Update
 Hessian updated using BFGS update


** GEOMETRY OPTIMIZATION IN DELOCALIZED INTERNAL COORDINATES **
   Searching for a Minimum

   Optimization Cycle:   4

                       Coordinates (Angstroms)
     ATOM                X               Y               Z
      1  C        -0.0007124885    0.0000000000   -0.0054459519
      2  C        -0.0016035979    0.0000000000    1.3955254309
      3  C         1.2126422636    0.0000000000    2.0951701745
      4  C         2.4278888052    0.0000000000    1.3947238602
      5  C         2.4346648562    0.0000000000   -0.0091661375
      6  C         1.2147315860    0.0000000000   -0.7051725683
      7  Cl       -1.5145820261    0.0000000000   -0.8566992076
      8  Cl       -1.5044674185    0.0000000000    2.2637166816
      9  Cl        1.1909069624    0.0000000000    3.8314925442
     10  Br        4.0480872227    0.0000000000    2.3881390647
     11  I         4.2781415396    0.0000000000   -1.0809329169
     12  Br        1.1668371093    0.0000000000   -2.6062409739
   Point Group: c1    Number of degrees of freedom:    30


   Energy is -13677.130746562

 Hessian updated using BFGS update

 16 Hessian modes will be used to form the next step
  Hessian Eigenvalues:
     0.136246    0.201008    0.202517    0.244438    0.249737    0.267486
     0.313523    0.334470    0.334855    0.375849    0.426928    0.434057
     0.464828    0.464874    0.494970    0.556776

 Minimum search - taking simple RFO step
 Searching for Lamda that Minimizes Along All modes
 Value Taken    Lamda =  -0.00001127
 Step Taken.  Stepsize is  0.005756

                             Maximum     Tolerance    Cnvgd?
         Gradient           0.001914      0.000300      NO
         Displacement       0.004396      0.001200      NO
         Energy change     -0.000021      0.000001      NO


 New Cartesian Coordinates Obtained by Inverse Iteration

 Displacement from previous Coordinates is:  0.012088
 ----------------------------------------------------------------
             Standard Nuclear Orientation (Angstroms)
    I     Atom           X                Y                Z
 ----------------------------------------------------------------
    1      C      -0.0006110868     0.0000000000    -0.0052993413
    2      C      -0.0012028852     0.0000000000     1.3952821860
    3      C       1.2125416077     0.0000000000     2.0949670248
    4      C       2.4284995045     0.0000000000     1.3947867857
    5      C       2.4353624481     0.0000000000    -0.0095474291
    6      C       1.2149578243     0.0000000000    -0.7057786766
    7      Cl     -1.5164861790     0.0000000000    -0.8533940138
    8      Cl     -1.5041036727     0.0000000000     2.2635625983
    9      Cl      1.1870363795     0.0000000000     3.8314619095
   10      Br      4.0491687404     0.0000000000     2.3882976526
   11      I       4.2806238258     0.0000000000    -1.0818606907
   12      Br      1.1667483074     0.0000000000    -2.6073680055
 ----------------------------------------------------------------
 Nuclear Repulsion Energy =        2647.77617452 hartrees
 There are      105 alpha and      105 beta electrons
 Applying Cartesian multipole field
    Component          Value
    ---------          -----
     (2,0,0)        1.00000E-11
     (0,2,0)        2.00000E-11
     (0,0,2)       -3.00000E-11
 Nucleus-field energy     =    -0.0000000329 hartrees
 Requested basis set is 6-311++G(d,p)
 There are 137 shells and 380 basis functions
 A cutoff of  1.0D-11 yielded   6119 shell pairs
 There are     53136 function pairs (     58452 Cartesian)
 Smallest overlap matrix eigenvalue = 3.63E-07

 Q-Chem warning in module stvman/mkSTV.C, line 318:

 Overlap eigenvalue is smaller than square root of threshold
 Use THRESH >= 12 to get rid of this warning

 Linear dependence detected in AO basis
 Tighter screening thresholds may be required for diffuse basis sets
 Use S2THRESH > 14 and THRESH = 14 in case of SCF convergence issues
 Number of orthogonalized atomic orbitals = 378
 Maximum deviation from orthogonality = 1.057E-10
 Guess MOs from SCF MO coefficient file

 -----------------------------------------------------------------------
  General SCF calculation program by
  Eric Jon Sundstrom, Paul Horn, Yuezhi Mao, Dmitri Zuev, Alec White,
  David Stuck, Shaama M.S., Shane Yost, Joonho Lee, David Small,
  Daniel Levine, Susi Lehtola, Hugh Burton, Evgeny Epifanovsky,
  Bang C. Huynh
 -----------------------------------------------------------------------
 Exchange:     0.2000 Hartree-Fock + 0.0800 Slater + 0.7200 B88
 Correlation:  0.1900 VWN1RPA + 0.8100 LYP
 Using SG-1 standard quadrature grid
 using 4 threads for integral computing
 -------------------------------------------------------
 OpenMP Integral computing Module                
 Release: version 2.0, May 2017, Q-Chem Inc. Pleasanton 
 -------------------------------------------------------
 A restricted SCF calculation will be
 performed using DIIS
 SCF converges when DIIS error is below 1.0e-08
 ---------------------------------------
  Cycle       Energy         DIIS error
 ---------------------------------------
    1  -13677.1307439242      2.22e-05  
    2  -13677.1307508727      8.31e-06  
    3  -13677.1307475131      1.55e-05  
    4  -13677.1307521945      8.89e-07  
    5  -13677.1307522075      3.56e-07  
    6  -13677.1307522087      1.06e-07  
    7  -13677.1307522076      3.11e-08  
    8  -13677.1307522065      1.54e-08  
    9  -13677.1307522056      5.58e-09  Convergence criterion met
 ---------------------------------------
 SCF time:   CPU 149.95s  wall 39.00s 
 SCF   energy in the final basis set =   -13677.1307522056
 Total energy in the final basis set =   -13677.1307522056

 --------------------------------------------------------------

                    Orbital Energies (a.u.)
 --------------------------------------------------------------

 Alpha MOs
 -- Occupied --
********-482.8583-482.8581-176.3213-165.7252-165.7229-165.7227-101.5853
********-101.5843 -62.5112 -62.5110 -56.3320 -56.3317 -56.3278 -56.3276
-56.3274 -56.3272 -35.8177 -31.3113 -31.3049 -31.3044 -22.9617 -22.9603
-22.9599 -22.9554 -22.9554 -10.2895 -10.2893 -10.2887 -10.2836 -10.2835
-10.2747  -9.4999  -9.4992  -9.4991  -8.7201  -8.7199  -7.2650  -7.2643
 -7.2640  -7.2548  -7.2541  -7.2540  -7.2537  -7.2531  -7.2531  -6.5523
 -6.5522  -6.5385  -6.5383  -6.5375  -6.5373  -6.3671  -4.7802  -4.7648
 -4.7637  -2.6630  -2.6629  -2.6595  -2.6591  -2.6586  -2.6584  -2.6476
 -2.6474  -2.6473  -2.6473  -2.0457  -2.0414  -2.0405  -2.0272  -2.0270
 -0.9693  -0.9183  -0.9007  -0.8704  -0.8457  -0.8156  -0.7706  -0.7447
 -0.6857  -0.6350  -0.6203  -0.5607  -0.5274  -0.4835  -0.4730  -0.4696
 -0.4554  -0.4207  -0.4072  -0.3987  -0.3978  -0.3642  -0.3592  -0.3575
 -0.3463  -0.3416  -0.3181  -0.3177  -0.3137  -0.3046  -0.2699  -0.2653
 -0.2651
 -- Virtual --
 -0.0994  -0.0707  -0.0691  -0.0392  -0.0327  -0.0116  -0.0039   0.0139
  0.0204   0.0251   0.0278   0.0405   0.0440   0.0563   0.0630   0.0631
  0.0642   0.0704   0.0732   0.0742   0.0783   0.0876   0.0966   0.0976
  0.1012   0.1055   0.1108   0.1162   0.1205   0.1375   0.1419   0.1442
  0.1545   0.1547   0.1653   0.1672   0.1713   0.1767   0.1867   0.1882
  0.1971   0.1981   0.2082   0.2166   0.2253   0.2262   0.2266   0.2363
  0.2425   0.2571   0.2639   0.2645   0.2755   0.2785   0.2794   0.2837
  0.2933   0.3484   0.3674   0.3698   0.3836   0.3976   0.3996   0.4127
  0.4207   0.4245   0.4256   0.4412   0.4414   0.4518   0.4533   0.4539
  0.4697   0.4768   0.4805   0.4816   0.4837   0.5083   0.5099   0.5132
  0.5193   0.5316   0.5411   0.5473   0.5503   0.5577   0.5648   0.5772
  0.5861   0.5888   0.6032   0.6136   0.6193   0.6691   0.6691   0.6824
  0.6956   0.7104   0.7235   0.7352   0.7599   0.7779   0.7789   0.7917
  0.8163   0.8203   0.8234   0.8334   0.8342   0.8458   0.8484   0.8505
  0.8537   0.8579   0.8897   0.8990   0.9085   0.9264   0.9278   0.9371
  0.9411   0.9453   0.9722   0.9989   1.0123   1.0614   1.0749   1.1004
  1.1175   1.1361   1.1407   1.2067   1.2365   1.2378   1.2425   1.2677
  1.2714   1.2742   1.2792   1.3552   1.3601   1.4140   1.4383   1.4570
  1.4643   1.4671   1.5484   1.6097   1.6298   1.7283   1.7296   1.7554
  1.7587   1.8163   1.8257   1.8395   1.8415   1.9110   2.0026   2.0227
  2.0344   2.0673   2.1115   2.1379   2.1675   2.1937   2.2202   2.2358
  2.2451   2.2501   2.2854   2.2882   2.2920   2.2948   2.3311   2.3955
  2.4276   2.4392   2.4706   2.5026   2.5720   2.5937   2.6060   2.7159
  2.7217   2.8262   2.8311   2.8792   2.9452   3.0200   3.0387   3.0549
  3.1124   3.1900   3.1965   3.4277   3.4401   3.6528   3.8259   3.8450
  3.9538   3.9863   3.9911   4.0028   4.0111   4.0463   4.0612   4.0628
  4.0953   4.1278   4.2333   4.2528   4.2723   4.3965   4.4043   4.5141
  4.7922   6.0211   6.1135   6.1462   6.7240   6.7711   7.5454   7.5596
  7.6681   7.6719   7.7378   7.7443   9.7093   9.7886   9.8050  23.1808
 23.7557  23.7618  23.9116  23.9128  23.9868  25.7599  25.8100  25.8774
 26.1056  26.1206  26.2160  26.4409  26.6538  26.8432  27.9094  28.3555
 28.4169  28.4273  28.5255  28.5514  28.5520  28.6159  28.7213  47.9796
 48.0223 127.8933 127.9485 127.9675 151.6961 215.6941 215.7850 215.8041
289.7416 289.7561 289.8680 289.8685 289.9629 289.96711020.79071020.8451
********
 --------------------------------------------------------------

          Ground-State Mulliken Net Atomic Charges

     Atom                 Charge (a.u.)
  ----------------------------------------
      1 C                    -0.207237
      2 C                    -0.241809
      3 C                    -0.215118
      4 C                    -0.332973
      5 C                    -0.104624
      6 C                    -0.343879
      7 Cl                    0.539647
      8 Cl                    0.711023
      9 Cl                    0.539640
     10 Br                   -0.225620
     11 I                     0.106456
     12 Br                   -0.225507
  ----------------------------------------
  Sum of atomic charges =     0.000000

 -----------------------------------------------------------------
                    Cartesian Multipole Moments
 -----------------------------------------------------------------
    Charge (ESU x 10^10)
                -0.0000
    Dipole Moment (Debye)
         X       0.5592      Y       0.0000      Z      -0.3244
       Tot       0.6465
    Quadrupole Moments (Debye-Ang)
        XX    -130.9004     XY      -0.0000     YY    -137.7121
        XZ      -0.9918     YZ       0.0000     ZZ    -133.7932
    Octopole Moments (Debye-Ang^2)
       XXX    -664.1539    XXY      -0.0000    XYY    -238.1814
       YYY       0.0000    XXZ     -59.5375    XYZ      -0.0000
       YYZ     -54.4612    XZZ    -224.9984    YZZ      -0.0000
       ZZZ    -169.7137
    Hexadecapole Moments (Debye-Ang^3)
      XXXX   -5783.8152   XXXY      -0.0000   XXYY   -1077.1212
      XYYY      -0.0000   YYYY    -169.1415   XXXZ    -182.8212
      XXYZ      -0.0000   XYYZ     -48.8674   YYYZ       0.0000
      XXZZ   -1527.3228   XYZZ      -0.0000   YYZZ    -635.3295
      XZZZ    -147.3128   YZZZ       0.0000   ZZZZ   -3409.4814
 -----------------------------------------------------------------
 Calculating analytic gradient of the SCF energy
 Gradient of SCF Energy
            1           2           3           4           5           6
    1  -0.0000574  -0.0000240   0.0000372  -0.0001199   0.0001334  -0.0000467
    2   0.0000000  -0.0000000   0.0000000   0.0000000  -0.0000000   0.0000000
    3  -0.0000669  -0.0000052   0.0001091  -0.0000044  -0.0000739   0.0000957
            7           8           9          10          11          12
    1   0.0000746   0.0000606  -0.0000285   0.0000057  -0.0000331  -0.0000020
    2   0.0000000  -0.0000000   0.0000000  -0.0000000  -0.0000000   0.0000000
    3   0.0000413  -0.0000408  -0.0000978   0.0000175   0.0000369  -0.0000115
 Max gradient component =       1.334E-04
 RMS gradient           =       5.179E-05
 Gradient time:  CPU 76.16 s  wall 19.14 s
 Geometry Optimization Parameters
   NAtoms,    NIC,     NZ,  NCons,   NDum,   NFix, NCnnct, MaxDiis
       12      78      12       0       0       0       0       0

 Cartesian Hessian Update
 Hessian updated using BFGS update


** GEOMETRY OPTIMIZATION IN DELOCALIZED INTERNAL COORDINATES **
   Searching for a Minimum

   Optimization Cycle:   5

                       Coordinates (Angstroms)
     ATOM                X               Y               Z
      1  C        -0.0006110868    0.0000000000   -0.0052993413
      2  C        -0.0012028852    0.0000000000    1.3952821860
      3  C         1.2125416077    0.0000000000    2.0949670248
      4  C         2.4284995045    0.0000000000    1.3947867857
      5  C         2.4353624481    0.0000000000   -0.0095474291
      6  C         1.2149578243    0.0000000000   -0.7057786766
      7  Cl       -1.5164861790    0.0000000000   -0.8533940138
      8  Cl       -1.5041036727    0.0000000000    2.2635625983
      9  Cl        1.1870363795    0.0000000000    3.8314619095
     10  Br        4.0491687404    0.0000000000    2.3882976526
     11  I         4.2806238258    0.0000000000   -1.0818606907
     12  Br        1.1667483074    0.0000000000   -2.6073680055
   Point Group: c1    Number of degrees of freedom:    30


   Energy is -13677.130752206

 Hessian updated using BFGS update

 17 Hessian modes will be used to form the next step
  Hessian Eigenvalues:
     0.131711    0.201008    0.202737    0.241302    0.249658    0.249890
     0.272313    0.314637    0.334504    0.334848    0.379188    0.426942
     0.436875    0.464850    0.464856    0.503144    0.550387

 Minimum search - taking simple RFO step
 Searching for Lamda that Minimizes Along All modes
 Value Taken    Lamda =   0.00000000
 Step Taken.  Stepsize is  0.000832

                             Maximum     Tolerance    Cnvgd?
         Gradient           0.000115      0.000300     YES
         Displacement       0.000517      0.001200     YES
         Energy change     -0.000006      0.000001      NO


                       Distance Matrix (Angstroms)
             C (  1)   C (  2)   C (  3)   C (  4)   C (  5)   C (  6)
   C (  2)  1.400582
   C (  3)  2.425460  1.400976
   C (  4)  2.803715  2.429702  1.403141
   C (  5)  2.435977  2.812543  2.433983  1.404351
   C (  6)  1.402954  2.427654  2.800747  2.425914  1.405036
   Cl(  7)  1.736992  2.711573  4.017515  4.540620  4.040939  2.735430
   Cl(  8)  2.721805  1.735691  2.721872  4.027423  4.548233  4.026200
   Cl(  9)  4.016372  2.710514  1.736682  2.734706  4.038771  4.537326
   Br( 10)  4.704256  4.170323  2.851753  1.900956  2.890334  4.195958
   I ( 11)  4.414517  4.946744  4.416488  3.092596  2.134208  3.088648
   Br( 12)  2.851927  4.169571  4.702558  4.196339  2.891030  1.902200
             Cl(  7)   Cl(  8)   Cl(  9)   Br( 10)   I ( 11)
   Cl(  8)  3.116981
   Cl(  9)  5.408966  3.114569
   Br( 10)  6.440891  5.554673  3.205390
   I ( 11)  5.801610  6.682434  5.806119  3.477869
   Br( 12)  3.205647  5.555125  6.438862  5.767584  3.467477

 Final energy is   -13677.130752205572     


 ******************************
 **  OPTIMIZATION CONVERGED  **
 ******************************

                       Coordinates (Angstroms)
     ATOM                X               Y               Z
      1  C        -0.0006110868    0.0000000000   -0.0052993413
      2  C        -0.0012028852    0.0000000000    1.3952821860
      3  C         1.2125416077    0.0000000000    2.0949670248
      4  C         2.4284995045    0.0000000000    1.3947867857
      5  C         2.4353624481    0.0000000000   -0.0095474291
      6  C         1.2149578243    0.0000000000   -0.7057786766
      7  Cl       -1.5164861790    0.0000000000   -0.8533940138
      8  Cl       -1.5041036727    0.0000000000    2.2635625983
      9  Cl        1.1870363795    0.0000000000    3.8314619095
     10  Br        4.0491687404    0.0000000000    2.3882976526
     11  I         4.2806238258    0.0000000000   -1.0818606907
     12  Br        1.1667483074    0.0000000000   -2.6073680055

Z-matrix Print:
$molecule
0 1
I 
C  1 2.134208
C  2 1.404351 1 120.441612
C  3 1.403141 2 120.214459 1 -180.000000 0
C  4 1.400976 3 120.103469 2 -0.000000 0
C  5 1.400582 4 119.937862 3 -0.000000 0
C  6 1.402954 5 119.977181 4 -0.000000 0
Cl 5 1.735691 4 120.021340 3 -180.000000 0
Cl 4 1.736682 3 120.775945 2 -180.000000 0
Cl 6 1.736992 5 119.201726 4 -180.000000 0
Br 3 1.900956 2 121.229340 1 -0.000000 0
Br 7 1.902200 6 118.500707 5 -180.000000 0
$end


 --------------------------------------------------------------

                    Orbital Energies (a.u.)
 --------------------------------------------------------------

 Alpha MOs
 -- Occupied --
********-482.8583-482.8581-176.3213-165.7252-165.7229-165.7227-101.5853
********-101.5843 -62.5112 -62.5110 -56.3320 -56.3317 -56.3278 -56.3276
-56.3274 -56.3272 -35.8177 -31.3113 -31.3049 -31.3044 -22.9617 -22.9603
-22.9599 -22.9554 -22.9554 -10.2895 -10.2893 -10.2887 -10.2836 -10.2835
-10.2747  -9.4999  -9.4992  -9.4991  -8.7201  -8.7199  -7.2650  -7.2643
 -7.2640  -7.2548  -7.2541  -7.2540  -7.2537  -7.2531  -7.2531  -6.5523
 -6.5522  -6.5385  -6.5383  -6.5375  -6.5373  -6.3671  -4.7802  -4.7648
 -4.7637  -2.6630  -2.6629  -2.6595  -2.6591  -2.6586  -2.6584  -2.6476
 -2.6474  -2.6473  -2.6473  -2.0457  -2.0414  -2.0405  -2.0272  -2.0270
 -0.9693  -0.9183  -0.9007  -0.8704  -0.8457  -0.8156  -0.7706  -0.7447
 -0.6857  -0.6350  -0.6203  -0.5607  -0.5274  -0.4835  -0.4730  -0.4696
 -0.4554  -0.4207  -0.4072  -0.3987  -0.3978  -0.3642  -0.3592  -0.3575
 -0.3463  -0.3416  -0.3181  -0.3177  -0.3137  -0.3046  -0.2699  -0.2653
 -0.2651
 -- Virtual --
 -0.0994  -0.0707  -0.0691  -0.0392  -0.0327  -0.0116  -0.0039   0.0139
  0.0204   0.0251   0.0278   0.0405   0.0440   0.0563   0.0630   0.0631
  0.0642   0.0704   0.0732   0.0742   0.0783   0.0876   0.0966   0.0976
  0.1012   0.1055   0.1108   0.1162   0.1205   0.1375   0.1419   0.1442
  0.1545   0.1547   0.1653   0.1672   0.1713   0.1767   0.1867   0.1882
  0.1971   0.1981   0.2082   0.2166   0.2253   0.2262   0.2266   0.2363
  0.2425   0.2571   0.2639   0.2645   0.2755   0.2785   0.2794   0.2837
  0.2933   0.3484   0.3674   0.3698   0.3836   0.3976   0.3996   0.4127
  0.4207   0.4245   0.4256   0.4412   0.4414   0.4518   0.4533   0.4539
  0.4697   0.4768   0.4805   0.4816   0.4837   0.5083   0.5099   0.5132
  0.5193   0.5316   0.5411   0.5473   0.5503   0.5577   0.5648   0.5772
  0.5861   0.5888   0.6032   0.6136   0.6193   0.6691   0.6691   0.6824
  0.6956   0.7104   0.7235   0.7352   0.7599   0.7779   0.7789   0.7917
  0.8163   0.8203   0.8234   0.8334   0.8342   0.8458   0.8484   0.8505
  0.8537   0.8579   0.8897   0.8990   0.9085   0.9264   0.9278   0.9371
  0.9411   0.9453   0.9722   0.9989   1.0123   1.0614   1.0749   1.1004
  1.1175   1.1361   1.1407   1.2067   1.2365   1.2378   1.2425   1.2677
  1.2714   1.2742   1.2792   1.3552   1.3601   1.4140   1.4383   1.4570
  1.4643   1.4671   1.5484   1.6097   1.6298   1.7283   1.7296   1.7554
  1.7587   1.8163   1.8257   1.8395   1.8415   1.9110   2.0026   2.0227
  2.0344   2.0673   2.1115   2.1379   2.1675   2.1937   2.2202   2.2358
  2.2451   2.2501   2.2854   2.2882   2.2920   2.2948   2.3311   2.3955
  2.4276   2.4392   2.4706   2.5026   2.5720   2.5937   2.6060   2.7159
  2.7217   2.8262   2.8311   2.8792   2.9452   3.0200   3.0387   3.0549
  3.1124   3.1900   3.1965   3.4277   3.4401   3.6528   3.8259   3.8450
  3.9538   3.9863   3.9911   4.0028   4.0111   4.0463   4.0612   4.0628
  4.0953   4.1278   4.2333   4.2528   4.2723   4.3965   4.4043   4.5141
  4.7922   6.0211   6.1135   6.1462   6.7240   6.7711   7.5454   7.5596
  7.6681   7.6719   7.7378   7.7443   9.7093   9.7886   9.8050  23.1808
 23.7557  23.7618  23.9116  23.9128  23.9868  25.7599  25.8100  25.8774
 26.1056  26.1206  26.2160  26.4409  26.6538  26.8432  27.9094  28.3555
 28.4169  28.4273  28.5255  28.5514  28.5520  28.6159  28.7213  47.9796
 48.0223 127.8933 127.9485 127.9675 151.6961 215.6941 215.7850 215.8041
289.7416 289.7561 289.8680 289.8685 289.9629 289.96711020.79071020.8451
********
 --------------------------------------------------------------

          Ground-State Mulliken Net Atomic Charges

     Atom                 Charge (a.u.)
  ----------------------------------------
      1 C                    -0.207237
      2 C                    -0.241809
      3 C                    -0.215118
      4 C                    -0.332973
      5 C                    -0.104624
      6 C                    -0.343879
      7 Cl                    0.539647
      8 Cl                    0.711023
      9 Cl                    0.539640
     10 Br                   -0.225620
     11 I                     0.106456
     12 Br                   -0.225507
  ----------------------------------------
  Sum of atomic charges =     0.000000

 -----------------------------------------------------------------
                    Cartesian Multipole Moments
 -----------------------------------------------------------------
    Charge (ESU x 10^10)
                -0.0000
    Dipole Moment (Debye)
         X       0.5592      Y       0.0000      Z      -0.3244
       Tot       0.6465
    Quadrupole Moments (Debye-Ang)
        XX    -130.9004     XY      -0.0000     YY    -137.7121
        XZ      -0.9918     YZ       0.0000     ZZ    -133.7932
    Octopole Moments (Debye-Ang^2)
       XXX    -664.1539    XXY      -0.0000    XYY    -238.1814
       YYY       0.0000    XXZ     -59.5375    XYZ      -0.0000
       YYZ     -54.4612    XZZ    -224.9984    YZZ      -0.0000
       ZZZ    -169.7137
    Hexadecapole Moments (Debye-Ang^3)
      XXXX   -5783.8152   XXXY      -0.0000   XXYY   -1077.1212
      XYYY      -0.0000   YYYY    -169.1415   XXXZ    -182.8212
      XXYZ      -0.0000   XYYZ     -48.8674   YYYZ       0.0000
      XXZZ   -1527.3228   XYZZ      -0.0000   YYZZ    -635.3295
      XZZZ    -147.3128   YZZZ       0.0000   ZZZZ   -3409.4814
 -----------------------------------------------------------------
Archival summary:
1\1\garfield\OPT\ProcedureUnspecified\BasisUnspecified\1r2l36\taweetha\SunDec105:02:432019SunDec105:02:432019\0\\#,OPT,ProcedureUnspecified,BasisUnspecified,\\0,1\I\C,1,2.13421\C,2,1.40435,1,120.442\C,3,1.40314,2,120.214,1,-180,0\C,4,1.40098,3,120.103,2,-0,0\C,5,1.40058,4,119.938,3,-0,0\C,6,1.40295,5,119.977,4,-0,0\Cl,5,1.73569,4,120.021,3,-180,0\Cl,4,1.73668,3,120.776,2,-180,0\Cl,6,1.73699,5,119.202,4,-180,0\Br,3,1.90096,2,121.229,1,-0,0\Br,7,1.9022,6,118.501,5,-180,0\\\@

 Total job time:  343.10s(wall), 1314.02s(cpu) 
 Sun Dec  1 05:02:43 2019

        *************************************************************
        *                                                           *
        *  Thank you very much for using Q-Chem.  Have a nice day.  *
        *                                                           *
        *************************************************************


 
User input: 2 of 2 
 
                  Welcome to Q-Chem
     A Quantum Leap Into The Future Of Chemistry


 Q-Chem 5.2 (devel), Q-Chem, Inc., Pleasanton, CA (2019)

 Yihan Shao,  Zhengting Gan,  E. Epifanovsky,  A. T. B. Gilbert,  M. Wormit,  
 J. Kussmann,  A. W. Lange,  A. Behn,  Jia Deng,  Xintian Feng,  D. Ghosh,  
 M. Goldey,  P. R. Horn,  L. D. Jacobson,  I. Kaliman,  T. Kus,  A. Landau,  
 Jie Liu,  E. I. Proynov,  R. M. Richard,  R. P. Steele,  E. J. Sundstrom,  
 H. L. Woodcock III,  P. M. Zimmerman,  D. Zuev,  B. Albrecht,  E. Alguire,  
 S. A. Baeppler,  D. Barton,  Z. Benda,  Y. A. Bernard,  E. J. Berquist,  
 K. B. Bravaya,  H. Burton,  D. Casanova,  Chun-Min Chang,  Yunqing Chen,  
 A. Chien,  K. D. Closser,  M. P. Coons,  S. Coriani,  S. Dasgupta,  
 A. L. Dempwolff,  M. Diedenhofen,  Hainam Do,  R. G. Edgar,  Po-Tung Fang,  
 S. Faraji,  S. Fatehi,  Qingguo Feng,  K. D. Fenk,  J. Fosso-Tande,  
 J. Gayvert,  Qinghui Ge,  A. Ghysels,  G. Gidofalvi,  J. Gomes,  
 J. Gonthier,  A. Gunina,  D. Hait,  M. W. D. Hanson-Heine,  
 P. H. P. Harbach,  A. W. Hauser,  M. F. Herbst,  J. E. Herr,  
 E. G. Hohenstein,  Z. C. Holden,  Kerwin Hui,  B. C. Huynh,  T.-C. Jagau,  
 Hyunjun Ji,  B. Kaduk,  K. Khistyaev,  Jaehoon Kim,  P. Klunzinger,  K. Koh,  
 D. Kosenkov,  L. Koulias,  T. Kowalczyk,  C. M. Krauter,  A. Kunitsa,  
 Ka Un Lao,  A. Laurent,  K. V. Lawler,  Joonho Lee,  D. Lefrancois,  
 S. Lehtola,  D. S. Levine,  Yi-Pei Li,  You-Sheng Lin,  Fenglai Liu,  
 E. Livshits,  A. Luenser,  P. Manohar,  E. Mansoor,  S. F. Manzer,  
 Shan-Ping Mao,  Yuezhi Mao,  N. Mardirossian,  A. V. Marenich,  
 T. Markovich,  L. A. Martinez-Martinez,  S. A. Maurer,  N. J. Mayhall,  
 S. C. McKenzie,  J.-M. Mewes,  P. Morgante,  A. F. Morrison,  
 J. W. Mullinax,  K. Nanda,  T. S. Nguyen-Beck,  R. Olivares-Amaya,  
 J. A. Parkhill,  Zheng Pei,  T. M. Perrine,  F. Plasser,  P. Pokhilko,  
 S. Prager,  A. Prociuk,  E. Ramos,  D. R. Rehn,  F. Rob,  M. Scheurer,  
 M. Schneider,  N. Sergueev,  S. M. Sharada,  S. Sharma,  D. W. Small,  
 T. Stauch,  T. Stein,  Yu-Chuan Su,  A. J. W. Thom,  A. Tkatchenko,  
 T. Tsuchimochi,  N. M. Tubman,  L. Vogt,  M. L. Vidal,  O. Vydrov,  
 M. A. Watson,  J. Wenzel,  M. de Wergifosse,  T. A. Wesolowski,  A. White,  
 J. Witte,  A. Yamada,  Jun Yang,  K. Yao,  S. Yeganeh,  S. R. Yost,  
 Zhi-Qiang You,  A. Zech,  Igor Ying Zhang,  Xing Zhang,  Yan Zhao,  
 Ying Zhu,  B. R. Brooks,  G. K. L. Chan,  C. J. Cramer,  M. S. Gordon,  
 W. J. Hehre,  A. Klamt,  M. W. Schmidt,  C. D. Sherrill,  D. G. Truhlar,  
 A. Aspuru-Guzik,  R. Baer,  A. T. Bell,  N. A. Besley,  Jeng-Da Chai,  
 A. E. DePrince, III,  R. A. DiStasio Jr.,  A. Dreuw,  B. D. Dunietz,  
 T. R. Furlani,  Chao-Ping Hsu,  Yousung Jung,  Jing Kong,  D. S. Lambrecht,  
 WanZhen Liang,  C. Ochsenfeld,  V. A. Rassolov,  L. V. Slipchenko,  
 J. E. Subotnik,  T. Van Voorhis,  J. M. Herbert,  A. I. Krylov,  
 P. M. W. Gill,  M. Head-Gordon

 Contributors to earlier versions of Q-Chem not listed above: 
 R. D. Adamson,  B. Austin,  J. Baker,  G. J. O. Beran,  K. Brandhorst,  
 S. T. Brown,  E. F. C. Byrd,  A. K. Chakraborty,  C.-L. Cheng,  
 Siu Hung Chien,  D. M. Chipman,  D. L. Crittenden,  H. Dachsel,  
 R. J. Doerksen,  A. D. Dutoi,  L. Fusti-Molnar,  W. A. Goddard III,  
 A. Golubeva-Zadorozhnaya,  S. R. Gwaltney,  G. Hawkins,  A. Heyden,  
 S. Hirata,  G. Kedziora,  F. J. Keil,  C. Kelley,  Jihan Kim,  R. A. King,  
 R. Z. Khaliullin,  P. P. Korambath,  W. Kurlancheek,  A. M. Lee,  M. S. Lee,  
 S. V. Levchenko,  Ching Yeh Lin,  D. Liotard,  R. C. Lochan,  I. Lotan,  
 P. E. Maslen,  N. Nair,  D. P. O'Neill,  D. Neuhauser,  E. Neuscamman,  
 C. M. Oana,  R. Olson,  B. Peters,  R. Peverati,  P. A. Pieniazek,  
 Y. M. Rhee,  J. Ritchie,  M. A. Rohrdanz,  E. Rosta,  N. J. Russ,  
 H. F. Schaefer III,  N. E. Schultz,  N. Shenvi,  A. C. Simmonett,  A. Sodt,  
 D. Stuck,  K. S. Thanthiriwatte,  V. Vanovschi,  Tao Wang,  A. Warshel,  
 C. F. Williams,  Q. Wu,  X. Xu,  W. Zhang

 Please cite Q-Chem as follows:
 Y. Shao et al., Mol. Phys. 113, 184-215 (2015)
 DOI: 10.1080/00268976.2014.952696

 Q-Chem 5.2.1 for Intel X86 EM64T Linux

 Parts of Q-Chem use Armadillo 8.300.2 (Tropical Shenanigans).
 http://arma.sourceforge.net/

 Q-Chem begins on Sun Dec  1 05:02:43 2019  

Host: 
0

     Scratch files written to /scratch/taweetham/qchem3759//
NAlpha2: 210
NElect   210
Mult     1
The previous job contains 0 fragments, simply inherited here

Checking the input file for inconsistencies... 	...done.

--------------------------------------------------------------
User input:
--------------------------------------------------------------

$MOLECULE
READ
$END

$REM
   JOB_TYPE 	FREQUENCY
   BASIS 	6-311++G**
   METHOD	B3LYP	
$END


--------------------------------------------------------------
 ----------------------------------------------------------------
             Standard Nuclear Orientation (Angstroms)
    I     Atom           X                Y                Z
 ----------------------------------------------------------------
    1      C       1.6116832119    -1.2248300785    -0.0000000000
    2      C       2.3220250570    -0.0177495393     0.0000000000
    3      C       1.6303174258     1.2005587634     0.0000000000
    4      C       0.2272331393     1.2132259963     0.0000000000
    5      C      -0.4904166950     0.0060887207    -0.0000000000
    6      C       0.2087826674    -1.2126178262    -0.0000000000
    7      Cl      2.4886286018    -2.7241994966    -0.0000000000
    8      Cl      4.0576655437    -0.0309310504     0.0000000000
    9      Cl      2.5323810140     2.6845891823     0.0000000000
   10      Br     -0.6663520393     2.8910633375     0.0000000000
   11      I      -2.6245976878     0.0168948726    -0.0000000000
   12      Br     -0.7134065063    -2.8763285165    -0.0000000000
 ----------------------------------------------------------------
 Molecular Point Group                 Cs    NOp =  2
 Largest Abelian Subgroup              Cs    NOp =  2
 Nuclear Repulsion Energy =        2647.77617452 hartrees
 There are      105 alpha and      105 beta electrons
 Requested basis set is 6-311++G(d,p)
 There are 137 shells and 380 basis functions

 Total QAlloc Memory Limit   2000 MB
 Mega-Array Size       188 MB
 MEM_STATIC part       192 MB

                       Distance Matrix (Angstroms)
             C (  1)   C (  2)   C (  3)   C (  4)   C (  5)   C (  6)
   C (  2)  1.400582
   C (  3)  2.425460  1.400976
   C (  4)  2.803715  2.429702  1.403141
   C (  5)  2.435977  2.812543  2.433983  1.404351
   C (  6)  1.402954  2.427654  2.800747  2.425914  1.405036
   Cl(  7)  1.736992  2.711573  4.017515  4.540620  4.040939  2.735430
   Cl(  8)  2.721805  1.735691  2.721872  4.027423  4.548233  4.026200
   Cl(  9)  4.016372  2.710514  1.736682  2.734706  4.038771  4.537326
   Br( 10)  4.704256  4.170323  2.851753  1.900956  2.890334  4.195958
   I ( 11)  4.414517  4.946744  4.416488  3.092596  2.134208  3.088648
   Br( 12)  2.851927  4.169571  4.702558  4.196339  2.891030  1.902200
             Cl(  7)   Cl(  8)   Cl(  9)   Br( 10)   I ( 11)
   Cl(  8)  3.116981
   Cl(  9)  5.408966  3.114569
   Br( 10)  6.440891  5.554673  3.205390
   I ( 11)  5.801610  6.682434  5.806119  3.477869
   Br( 12)  3.205647  5.555125  6.438862  5.767584  3.467477

 A cutoff of  1.0D-11 yielded   6119 shell pairs
 There are     53136 function pairs (     58452 Cartesian)
 Smallest overlap matrix eigenvalue = 3.63E-07

 Q-Chem warning in module stvman/mkSTV.C, line 318:

 Overlap eigenvalue is smaller than square root of threshold
 Use THRESH >= 12 to get rid of this warning

 Linear dependence detected in AO basis
 Tighter screening thresholds may be required for diffuse basis sets
 Use S2THRESH > 14 and THRESH = 14 in case of SCF convergence issues
 Number of orthogonalized atomic orbitals = 378
 Maximum deviation from orthogonality = 1.648E-10
 Guess from superposition of atomic densities
 Warning:  Energy on first SCF cycle will be non-variational
 SAD guess density has 210.000000 electrons

 -----------------------------------------------------------------------
  General SCF calculation program by
  Eric Jon Sundstrom, Paul Horn, Yuezhi Mao, Dmitri Zuev, Alec White,
  David Stuck, Shaama M.S., Shane Yost, Joonho Lee, David Small,
  Daniel Levine, Susi Lehtola, Hugh Burton, Evgeny Epifanovsky,
  Bang C. Huynh
 -----------------------------------------------------------------------
 Exchange:     0.2000 Hartree-Fock + 0.0800 Slater + 0.7200 B88
 Correlation:  0.1900 VWN1RPA + 0.8100 LYP
 Using SG-1 standard quadrature grid
 using 4 threads for integral computing
 -------------------------------------------------------
 OpenMP Integral computing Module                
 Release: version 2.0, May 2017, Q-Chem Inc. Pleasanton 
 -------------------------------------------------------
 A restricted SCF calculation will be
 performed using DIIS
 SCF converges when DIIS error is below 1.0e-08
 ---------------------------------------
  Cycle       Energy         DIIS error
 ---------------------------------------
    1  -13679.5667270443      2.94e-02  
    2  -13677.0956554582      1.81e-03  
    3  -13677.0638858025      2.18e-03  
    4  -13677.1164676699      8.42e-04  
    5  -13677.1303239973      1.60e-04  
    6  -13677.1305721723      9.43e-05  
    7  -13677.1307324801      2.25e-05  
    8  -13677.1307404496      4.45e-06  
    9  -13677.1307407130      1.41e-06  
   10  -13677.1307407405      5.70e-07  
   11  -13677.1307407455      1.12e-07  
   12  -13677.1307407463      3.18e-08  
   13  -13677.1307407472      1.27e-08  
   14  -13677.1307407493      5.26e-09  Convergence criterion met
 ---------------------------------------
 SCF time:   CPU 239.23s  wall 63.00s 
 SCF   energy in the final basis set =   -13677.1307407493
 Total energy in the final basis set =   -13677.1307407493

 --------------------------------------------------------------
             Orbital Energies (a.u.) and Symmetries
 --------------------------------------------------------------

 Alpha MOs, Restricted
 -- Occupied --                  
******* -482.86 -482.86 -176.32 -165.73 -165.72 -165.72 -101.59
  1 A'    2 A'    3 A'    4 A'    5 A'    1 A"    6 A'    7 A'                 
-101.58 -101.58  -62.51  -62.51  -56.33  -56.33  -56.33  -56.33
  8 A'    9 A'   10 A'   11 A'   12 A'   13 A'    2 A"    3 A"                 
-56.327 -56.327 -35.818 -31.311 -31.305 -31.304 -22.962 -22.960
 14 A'   15 A'   16 A'   17 A'    4 A"   18 A'   19 A'    5 A"                 
-22.960 -22.955 -22.955 -10.289 -10.289 -10.289 -10.284 -10.284
 20 A'    6 A"   21 A'   22 A'   23 A'   24 A'   25 A'   26 A'                 
-10.275  -9.500  -9.499  -9.499  -8.720  -8.720  -7.265  -7.264
 27 A'   28 A'   29 A'   30 A'   31 A'   32 A'   33 A'   34 A'                 
 -7.264  -7.255  -7.254  -7.254  -7.254  -7.253  -7.253  -6.552
 35 A'    7 A"    8 A"    9 A"   36 A'   37 A'   38 A'   39 A'                 
 -6.552  -6.538  -6.538  -6.537  -6.537  -6.367  -4.780  -4.765
 40 A'   10 A"   11 A"   41 A'   42 A'   43 A'   44 A'   12 A"                 
 -4.764  -2.663  -2.663  -2.659  -2.659  -2.659  -2.658  -2.647
 45 A'   46 A'   47 A'   13 A"   14 A"   48 A'   49 A'   50 A'                 
 -2.647  -2.647  -2.647  -2.046  -2.041  -2.041  -2.027  -2.027
 15 A"   51 A'   16 A"   52 A'   17 A"   53 A'   18 A"   54 A'                 
 -0.969  -0.918  -0.901  -0.870  -0.846  -0.816  -0.771  -0.745
 55 A'   56 A'   57 A'   58 A'   59 A'   60 A'   61 A'   62 A'                 
 -0.686  -0.635  -0.620  -0.561  -0.527  -0.483  -0.473  -0.470
 63 A'   64 A'   65 A'   66 A'   67 A'   68 A'   19 A"   69 A'                 
 -0.455  -0.421  -0.407  -0.399  -0.398  -0.364  -0.359  -0.357
 70 A'   71 A'   20 A"   72 A'   21 A"   73 A'   22 A"   74 A'                 
 -0.346  -0.342  -0.318  -0.318  -0.314  -0.305  -0.270  -0.265
 23 A"   75 A'   76 A'   24 A"   77 A'   25 A"   26 A"   27 A"                 
 -0.265
 78 A'                                                                         
 -- Virtual --                   
 -0.099  -0.071  -0.069  -0.039  -0.033  -0.012  -0.004   0.014
 79 A'   28 A"   29 A"   80 A'   81 A'   82 A'   83 A'   84 A'                 
  0.020   0.025   0.028   0.040   0.044   0.056   0.063   0.063
 85 A'   86 A'   87 A'   30 A"   88 A'   31 A"   32 A"   89 A'                 
  0.064   0.071   0.073   0.074   0.078   0.088   0.097   0.097
 90 A'   91 A'   33 A"   92 A'   93 A'   34 A"   94 A'   35 A"                 
  0.101   0.105   0.111   0.116   0.121   0.137   0.142   0.145
 95 A'   96 A'   36 A"   97 A'   98 A'   37 A"   99 A'   38 A"                 
  0.154   0.155   0.165   0.167   0.171   0.176   0.187   0.189
100 A'  101 A'  102 A'   39 A"  103 A'   40 A"  104 A'  105 A'                 
  0.197   0.198   0.208   0.217   0.225   0.226   0.227   0.236
106 A'  107 A'  108 A'  109 A'   41 A"  110 A'  111 A'  112 A'                 
  0.242   0.257   0.263   0.264   0.276   0.278   0.279   0.284
113 A'  114 A'  115 A'  116 A'  117 A'   42 A"  118 A'  119 A'                 
  0.294   0.348   0.367   0.370   0.384   0.398   0.400   0.413
120 A'  121 A'  122 A'  123 A'   43 A"  124 A'   44 A"  125 A'                 
  0.420   0.424   0.426   0.441   0.441   0.452   0.453   0.454
126 A'   45 A"   46 A"  127 A'  128 A'  129 A'   47 A"   48 A"                 
  0.470   0.477   0.481   0.481   0.484   0.508   0.510   0.513
130 A'   49 A"  131 A'  132 A'  133 A'   50 A"  134 A'  135 A'                 
  0.519   0.532   0.541   0.547   0.550   0.558   0.565   0.577
 51 A"  136 A'  137 A'   52 A"   53 A"   54 A"  138 A'   55 A"                 
  0.586   0.589   0.603   0.614   0.619   0.669   0.669   0.682
139 A'   56 A"  140 A'  141 A'   57 A"  142 A'  143 A'   58 A"                 
  0.696   0.710   0.724   0.735   0.760   0.778   0.779   0.792
144 A'   59 A"  145 A'  146 A'  147 A'   60 A"  148 A'  149 A'                 
  0.816   0.820   0.823   0.833   0.834   0.846   0.848   0.851
 61 A"  150 A'  151 A'  152 A'   62 A"  153 A'  154 A'   63 A"                 
  0.854   0.858   0.890   0.899   0.909   0.926   0.928   0.937
 64 A"  155 A'  156 A'  157 A'  158 A'  159 A'  160 A'  161 A'                 
  0.941   0.945   0.972   0.999   1.012   1.061   1.075   1.100
 65 A"  162 A'  163 A'  164 A'   66 A"  165 A'  166 A'  167 A'                 
  1.118   1.136   1.141   1.207   1.237   1.238   1.243   1.268
168 A'  169 A'   67 A"  170 A'   68 A"   69 A"  171 A'  172 A'                 
  1.271   1.274   1.279   1.355   1.360   1.414   1.438   1.457
 70 A"  173 A'   71 A"  174 A'   72 A"  175 A'  176 A'  177 A'                 
  1.464   1.467   1.548   1.610   1.630   1.728   1.730   1.755
178 A'  179 A'  180 A'  181 A'  182 A'   73 A"   74 A"  183 A'                 
  1.759   1.816   1.826   1.840   1.841   1.911   2.002   2.023
184 A'  185 A'  186 A'   75 A"   76 A"   77 A"   78 A"   79 A"                 
  2.034   2.067   2.111   2.138   2.167   2.194   2.220   2.236
187 A'  188 A'  189 A'  190 A'  191 A'  192 A'   80 A"  193 A'                 
  2.245   2.250   2.285   2.288   2.292   2.295   2.331   2.395
 81 A"   82 A"  194 A'  195 A'   83 A"  196 A'  197 A'  198 A'                 
  2.428   2.439   2.471   2.503   2.572   2.594   2.606   2.716
199 A'  200 A'  201 A'  202 A'   84 A"  203 A'  204 A'   85 A"                 
  2.722   2.826   2.831   2.879   2.945   3.020   3.039   3.055
 86 A"   87 A"   88 A"  205 A'  206 A'  207 A'   89 A"  208 A'                 
  3.112   3.190   3.197   3.428   3.440   3.653   3.826   3.845
209 A'  210 A'  211 A'  212 A'  213 A'  214 A'  215 A'  216 A'                 
  3.954   3.986   3.991   4.003   4.011   4.046   4.061   4.063
 90 A"   91 A"   92 A"   93 A"  217 A'  218 A'   94 A"  219 A'                 
  4.095   4.128   4.233   4.253   4.272   4.396   4.404   4.514
 95 A"  220 A'  221 A'  222 A'  223 A'  224 A'  225 A'  226 A'                 
  4.792   6.021   6.114   6.146   6.724   6.771   7.545   7.559
227 A'   96 A"  228 A'  229 A'  230 A'  231 A'   97 A"   98 A"                 
  7.668   7.672   7.738   7.744   9.709   9.789   9.805  23.181
232 A'  233 A'  234 A'  235 A'  236 A'  237 A'  238 A'  239 A'                 
 23.756  23.762  23.912  23.913  23.987  25.760  25.810  25.877
240 A'  241 A'  242 A'  243 A'  244 A'   99 A"  100 A"  101 A"                 
 26.105  26.121  26.216  26.441  26.654  26.843  27.909  28.355
245 A'  246 A'  247 A'  248 A'  249 A'  250 A'  251 A'  102 A"                 
 28.417  28.427  28.525  28.551  28.552  28.616  28.721  47.980
252 A'  253 A'  103 A"  254 A'  104 A"  255 A'  256 A'  257 A'                 
 48.022 127.893 127.948 127.967 151.696 215.694 215.785 215.804
258 A'  105 A"  259 A'  260 A'  261 A'  262 A'  263 A'  264 A'                 
289.742 289.756 289.868 289.868 289.963 289.9671020.7911020.845
106 A"  107 A"  265 A'  266 A'  267 A'  268 A'  269 A'  270 A'                 
*******
271 A'                                                                         

 Beta MOs, Restricted
 -- Occupied --                  
******* -482.86 -482.86 -176.32 -165.73 -165.72 -165.72 -101.59
  1 A'    2 A'    3 A'    4 A'    5 A'    1 A"    6 A'    7 A'                 
-101.58 -101.58  -62.51  -62.51  -56.33  -56.33  -56.33  -56.33
  8 A'    9 A'   10 A'   11 A'   12 A'   13 A'    2 A"    3 A"                 
-56.327 -56.327 -35.818 -31.311 -31.305 -31.304 -22.962 -22.960
 14 A'   15 A'   16 A'   17 A'    4 A"   18 A'   19 A'    5 A"                 
-22.960 -22.955 -22.955 -10.289 -10.289 -10.289 -10.284 -10.284
 20 A'    6 A"   21 A'   22 A'   23 A'   24 A'   25 A'   26 A'                 
-10.275  -9.500  -9.499  -9.499  -8.720  -8.720  -7.265  -7.264
 27 A'   28 A'   29 A'   30 A'   31 A'   32 A'   33 A'   34 A'                 
 -7.264  -7.255  -7.254  -7.254  -7.254  -7.253  -7.253  -6.552
 35 A'    7 A"    8 A"    9 A"   36 A'   37 A'   38 A'   39 A'                 
 -6.552  -6.538  -6.538  -6.537  -6.537  -6.367  -4.780  -4.765
 40 A'   10 A"   11 A"   41 A'   42 A'   43 A'   44 A'   12 A"                 
 -4.764  -2.663  -2.663  -2.659  -2.659  -2.659  -2.658  -2.647
 45 A'   46 A'   47 A'   13 A"   14 A"   48 A'   49 A'   50 A'                 
 -2.647  -2.647  -2.647  -2.046  -2.041  -2.041  -2.027  -2.027
 15 A"   51 A'   16 A"   52 A'   17 A"   53 A'   18 A"   54 A'                 
 -0.969  -0.918  -0.901  -0.870  -0.846  -0.816  -0.771  -0.745
 55 A'   56 A'   57 A'   58 A'   59 A'   60 A'   61 A'   62 A'                 
 -0.686  -0.635  -0.620  -0.561  -0.527  -0.483  -0.473  -0.470
 63 A'   64 A'   65 A'   66 A'   67 A'   68 A'   19 A"   69 A'                 
 -0.455  -0.421  -0.407  -0.399  -0.398  -0.364  -0.359  -0.357
 70 A'   71 A'   20 A"   72 A'   21 A"   73 A'   22 A"   74 A'                 
 -0.346  -0.342  -0.318  -0.318  -0.314  -0.305  -0.270  -0.265
 23 A"   75 A'   76 A'   24 A"   77 A'   25 A"   26 A"   27 A"                 
 -0.265
 78 A'                                                                         
 -- Virtual --                   
 -0.099  -0.071  -0.069  -0.039  -0.033  -0.012  -0.004   0.014
 79 A'   28 A"   29 A"   80 A'   81 A'   82 A'   83 A'   84 A'                 
  0.020   0.025   0.028   0.040   0.044   0.056   0.063   0.063
 85 A'   86 A'   87 A'   30 A"   88 A'   31 A"   32 A"   89 A'                 
  0.064   0.071   0.073   0.074   0.078   0.088   0.097   0.097
 90 A'   91 A'   33 A"   92 A'   93 A'   34 A"   94 A'   35 A"                 
  0.101   0.105   0.111   0.116   0.121   0.137   0.142   0.145
 95 A'   96 A'   36 A"   97 A'   98 A'   37 A"   99 A'   38 A"                 
  0.154   0.155   0.165   0.167   0.171   0.176   0.187   0.189
100 A'  101 A'  102 A'   39 A"  103 A'   40 A"  104 A'  105 A'                 
  0.197   0.198   0.208   0.217   0.225   0.226   0.227   0.236
106 A'  107 A'  108 A'  109 A'   41 A"  110 A'  111 A'  112 A'                 
  0.242   0.257   0.263   0.264   0.276   0.278   0.279   0.284
113 A'  114 A'  115 A'  116 A'  117 A'   42 A"  118 A'  119 A'                 
  0.294   0.348   0.367   0.370   0.384   0.398   0.400   0.413
120 A'  121 A'  122 A'  123 A'   43 A"  124 A'   44 A"  125 A'                 
  0.420   0.424   0.426   0.441   0.441   0.452   0.453   0.454
126 A'   45 A"   46 A"  127 A'  128 A'  129 A'   47 A"   48 A"                 
  0.470   0.477   0.481   0.481   0.484   0.508   0.510   0.513
130 A'   49 A"  131 A'  132 A'  133 A'   50 A"  134 A'  135 A'                 
  0.519   0.532   0.541   0.547   0.550   0.558   0.565   0.577
 51 A"  136 A'  137 A'   52 A"   53 A"   54 A"  138 A'   55 A"                 
  0.586   0.589   0.603   0.614   0.619   0.669   0.669   0.682
139 A'   56 A"  140 A'  141 A'   57 A"  142 A'  143 A'   58 A"                 
  0.696   0.710   0.724   0.735   0.760   0.778   0.779   0.792
144 A'   59 A"  145 A'  146 A'  147 A'   60 A"  148 A'  149 A'                 
  0.816   0.820   0.823   0.833   0.834   0.846   0.848   0.851
 61 A"  150 A'  151 A'  152 A'   62 A"  153 A'  154 A'   63 A"                 
  0.854   0.858   0.890   0.899   0.909   0.926   0.928   0.937
 64 A"  155 A'  156 A'  157 A'  158 A'  159 A'  160 A'  161 A'                 
  0.941   0.945   0.972   0.999   1.012   1.061   1.075   1.100
 65 A"  162 A'  163 A'  164 A'   66 A"  165 A'  166 A'  167 A'                 
  1.118   1.136   1.141   1.207   1.237   1.238   1.243   1.268
168 A'  169 A'   67 A"  170 A'   68 A"   69 A"  171 A'  172 A'                 
  1.271   1.274   1.279   1.355   1.360   1.414   1.438   1.457
 70 A"  173 A'   71 A"  174 A'   72 A"  175 A'  176 A'  177 A'                 
  1.464   1.467   1.548   1.610   1.630   1.728   1.730   1.755
178 A'  179 A'  180 A'  181 A'  182 A'   73 A"   74 A"  183 A'                 
  1.759   1.816   1.826   1.840   1.841   1.911   2.002   2.023
184 A'  185 A'  186 A'   75 A"   76 A"   77 A"   78 A"   79 A"                 
  2.034   2.067   2.111   2.138   2.167   2.194   2.220   2.236
187 A'  188 A'  189 A'  190 A'  191 A'  192 A'   80 A"  193 A'                 
  2.245   2.250   2.285   2.288   2.292   2.295   2.331   2.395
 81 A"   82 A"  194 A'  195 A'   83 A"  196 A'  197 A'  198 A'                 
  2.428   2.439   2.471   2.503   2.572   2.594   2.606   2.716
199 A'  200 A'  201 A'  202 A'   84 A"  203 A'  204 A'   85 A"                 
  2.722   2.826   2.831   2.879   2.945   3.020   3.039   3.055
 86 A"   87 A"   88 A"  205 A'  206 A'  207 A'   89 A"  208 A'                 
  3.112   3.190   3.197   3.428   3.440   3.653   3.826   3.845
209 A'  210 A'  211 A'  212 A'  213 A'  214 A'  215 A'  216 A'                 
  3.954   3.986   3.991   4.003   4.011   4.046   4.061   4.063
 90 A"   91 A"   92 A"   93 A"  217 A'  218 A'   94 A"  219 A'                 
  4.095   4.128   4.233   4.253   4.272   4.396   4.404   4.514
 95 A"  220 A'  221 A'  222 A'  223 A'  224 A'  225 A'  226 A'                 
  4.792   6.021   6.114   6.146   6.724   6.771   7.545   7.559
227 A'   96 A"  228 A'  229 A'  230 A'  231 A'   97 A"   98 A"                 
  7.668   7.672   7.738   7.744   9.709   9.789   9.805  23.181
232 A'  233 A'  234 A'  235 A'  236 A'  237 A'  238 A'  239 A'                 
 23.756  23.762  23.912  23.913  23.987  25.760  25.810  25.877
240 A'  241 A'  242 A'  243 A'  244 A'   99 A"  100 A"  101 A"                 
 26.105  26.121  26.216  26.441  26.654  26.843  27.909  28.355
245 A'  246 A'  247 A'  248 A'  249 A'  250 A'  251 A'  102 A"                 
 28.417  28.427  28.525  28.551  28.552  28.616  28.721  47.980
252 A'  253 A'  103 A"  254 A'  104 A"  255 A'  256 A'  257 A'                 
 48.022 127.893 127.948 127.967 151.696 215.694 215.785 215.804
258 A'  105 A"  259 A'  260 A'  261 A'  262 A'  263 A'  264 A'                 
289.742 289.756 289.868 289.868 289.963 289.9671020.7911020.845
106 A"  107 A"  265 A'  266 A'  267 A'  268 A'  269 A'  270 A'                 
*******
271 A'                                                                         
 --------------------------------------------------------------

          Ground-State Mulliken Net Atomic Charges

     Atom                 Charge (a.u.)
  ----------------------------------------
      1 C                    -0.203988
      2 C                    -0.246591
      3 C                    -0.203842
      4 C                    -0.338757
      5 C                    -0.113702
      6 C                    -0.338788
      7 Cl                    0.539135
      8 Cl                    0.710778
      9 Cl                    0.539758
     10 Br                   -0.224898
     11 I                     0.106858
     12 Br                   -0.225961
  ----------------------------------------
  Sum of atomic charges =     0.000000

 -----------------------------------------------------------------
                    Cartesian Multipole Moments
 -----------------------------------------------------------------
    Charge (ESU x 10^10)
                -0.0000
    Dipole Moment (Debye)
         X      -0.6474      Y       0.0050      Z      -0.0000
       Tot       0.6474
    Quadrupole Moments (Debye-Ang)
        XX    -132.8555     XY       0.0114     YY    -133.9191
        XZ       0.0000     YZ      -0.0000     ZZ    -137.7122
    Octopole Moments (Debye-Ang^2)
       XXX    -152.6202    XXY       0.2644    XYY     -50.4704
       YYY       1.2135    XXZ       0.0000    XYZ       0.0000
       YYZ      -0.0000    XZZ     -44.5156    YZZ       0.3357
       ZZZ      -0.0000
    Hexadecapole Moments (Debye-Ang^3)
      XXXX   -3784.5358   XXXY       1.5267   XXYY   -1167.9823
      XYYY       1.8286   YYYY   -3096.7492   XXXZ       0.0000
      XXYZ       0.0000   XYYZ       0.0000   YYYZ      -0.0000
      XXZZ    -705.9787   XYZZ       0.5188   YYZZ    -587.3603
      XZZZ       0.0000   YZZZ      -0.0000   ZZZZ    -169.1519
 -----------------------------------------------------------------
 Calculating MO derivatives via CPSCF
    1     0    39    0.0194303  
    2     0    39    0.0080123  
    3     0    39    0.0012513  
    4     0    39    0.0001751  
    5    20    19    0.0000250  
    6    38     1    0.0000018  
    7    39     0    0.0000001  Converged
 Time for AOints: 265.8 s (CPU) 66.8 s (wall)
 ------------------------------------------------------------------------------
                     AOints        : Timing summary (seconds)
 ------------------------------------------------------------------------------
     job step          cpu (% of tot)      sys (% of tot)     wall (% of tot)
 ------------------------------------------------------------------------------
  AOints            0.2658E+03 ( 8.1)   0.1100E-04 ( 5.1)   0.6676E+02 ( 8.0)
 ------------------------------------------------------------------------------
   Grand Totals     0.3276E+04          0.2170E-03          0.8344E+03
 ------------------------------------------------------------------------------
 Polarizability Matrix (a.u.)
            1           2           3
    1-228.7129579   0.0459982  -0.0000000
    2   0.0459982-216.4657100  -0.0000000
    3  -0.0000000  -0.0000000 -96.4329227
 Calculating analytic Hessian of the SCF energy

 Direct stationary perturbation theory relativistic correction:

 rels  =     132.920545370708
 relv  =    -448.699234358862
 rel2e =      66.641017788425
 E_rel =    -249.137671199729

 Hessian of the SCF Energy
            1           2           3           4           5           6
    1   0.5735448   0.0401945   0.0000000  -0.1451394  -0.0562815   0.0000000
    2   0.0401945   0.5324168  -0.0000000  -0.1196284  -0.2435452  -0.0000000
    3   0.0000000  -0.0000000   0.1073810  -0.0000000   0.0000000  -0.0519957
    4  -0.1451394  -0.1196284  -0.0000000   0.5102927   0.0011510  -0.0000000
    5  -0.0562815  -0.2435452   0.0000000   0.0011510   0.6082892   0.0000000
    6   0.0000000  -0.0000000  -0.0519957  -0.0000000   0.0000000   0.1051246
    7   0.0608023   0.0268590   0.0000000  -0.1423279   0.0543781   0.0000000
    8  -0.0287768  -0.0560930  -0.0000000   0.1176248  -0.2454628   0.0000000
    9   0.0000000   0.0000000   0.0010939   0.0000000  -0.0000000  -0.0520909
   10  -0.0512305  -0.0287324  -0.0000000  -0.0263862   0.0784014   0.0000000
   11  -0.0282087  -0.0164363  -0.0000000   0.0222495   0.0296074  -0.0000000
   12  -0.0000000   0.0000000   0.0035591   0.0000000  -0.0000000   0.0024191
   13  -0.0255019   0.0219839  -0.0000000   0.0000326  -0.0005095  -0.0000000
   14   0.0762469   0.0279548   0.0000000  -0.0005053  -0.0659053  -0.0000000
   15  -0.0000000   0.0000000   0.0031476   0.0000000   0.0000000   0.0032813
   16  -0.2880076   0.0295880   0.0000000  -0.0280686  -0.0775956  -0.0000000
   17  -0.0281766  -0.0918282   0.0000000  -0.0213734   0.0312235   0.0000000
   18  -0.0000000   0.0000000  -0.0516939   0.0000000  -0.0000000   0.0024680
   19  -0.0703179   0.0557833  -0.0000000   0.0009549   0.0000228  -0.0000000
   20   0.0544446  -0.1345208  -0.0000000   0.0203990  -0.0408212  -0.0000000
   21   0.0000000   0.0000000  -0.0234022  -0.0000000  -0.0000000   0.0036114
   22  -0.0381085  -0.0025876   0.0000000  -0.1653749   0.0010254  -0.0000000
   23  -0.0225398  -0.0002723  -0.0000000   0.0010484  -0.0381081   0.0000000
   24  -0.0000000  -0.0000000   0.0033108   0.0000000   0.0000000  -0.0221490
   25  -0.0006083   0.0018420  -0.0000000   0.0005450  -0.0006763   0.0000000
   26   0.0050262   0.0011663   0.0000000  -0.0210176  -0.0407005   0.0000000
   27   0.0000000  -0.0000000   0.0039833  -0.0000000  -0.0000000   0.0036296
   28   0.0000493   0.0001502   0.0000000  -0.0020645  -0.0034760  -0.0000000
   29  -0.0000444  -0.0003783   0.0000000  -0.0005451   0.0029106  -0.0000000
   30  -0.0000000  -0.0000000  -0.0009227  -0.0000000  -0.0000000   0.0032076
   31   0.0027392   0.0022983  -0.0000000  -0.0004502   0.0000020  -0.0000000
   32   0.0001704  -0.0018490  -0.0000000  -0.0000029  -0.0003511  -0.0000000
   33  -0.0000000   0.0000000   0.0025749   0.0000000  -0.0000000  -0.0007092
   34  -0.0182217  -0.0277493  -0.0000000  -0.0020149   0.0035593   0.0000000
   35  -0.0120555  -0.0166150   0.0000000   0.0006003   0.0028643   0.0000000
   36   0.0000000   0.0000000   0.0029640  -0.0000000  -0.0000000   0.0032033
            7           8           9          10          11          12
    1   0.0608023  -0.0287768   0.0000000  -0.0512305  -0.0282087  -0.0000000
    2   0.0268590  -0.0560930   0.0000000  -0.0287324  -0.0164363   0.0000000
    3   0.0000000  -0.0000000   0.0010939  -0.0000000  -0.0000000   0.0035591
    4  -0.1423279   0.1176248   0.0000000  -0.0263862   0.0222495   0.0000000
    5   0.0543781  -0.2454628  -0.0000000   0.0784014   0.0296074  -0.0000000
    6   0.0000000   0.0000000  -0.0520909   0.0000000  -0.0000000   0.0024191
    7   0.5720436  -0.0403896  -0.0000000  -0.2875368   0.0316245  -0.0000000
    8  -0.0403896   0.5332051   0.0000000  -0.0261602  -0.0918225  -0.0000000
    9  -0.0000000   0.0000000   0.1075040   0.0000000  -0.0000000  -0.0517164
   10  -0.2875368  -0.0261602   0.0000000   0.5527912   0.0422182   0.0000000
   11   0.0316245  -0.0918225  -0.0000000   0.0422182   0.4997873   0.0000000
   12  -0.0000000  -0.0000000  -0.0517164   0.0000000   0.0000000   0.0998809
   13  -0.0271254  -0.0211972  -0.0000000  -0.1423815  -0.1087132   0.0000000
   14  -0.0754896   0.0295195  -0.0000000  -0.0636774  -0.2323748  -0.0000000
   15  -0.0000000  -0.0000000   0.0031746  -0.0000000   0.0000000  -0.0480401
   16  -0.0504075   0.0292568  -0.0000000   0.0575121   0.0256370  -0.0000000
   17   0.0287017  -0.0174428   0.0000000  -0.0274540  -0.0552704  -0.0000000
   18  -0.0000000  -0.0000000   0.0035575  -0.0000000  -0.0000000   0.0019710
   19  -0.0007129  -0.0018081  -0.0000000  -0.0000660   0.0002172   0.0000000
   20  -0.0049885   0.0012818  -0.0000000   0.0006356  -0.0001587   0.0000000
   21   0.0000000   0.0000000   0.0039823   0.0000000  -0.0000000  -0.0011391
   22  -0.0376885   0.0031972   0.0000000   0.0033201   0.0024226  -0.0000000
   23   0.0230878  -0.0007245   0.0000000  -0.0005774  -0.0030845  -0.0000000
   24  -0.0000000  -0.0000000   0.0033044  -0.0000000   0.0000000   0.0038561
   25  -0.0722490  -0.0570063  -0.0000000  -0.0219435  -0.0315788   0.0000000
   26  -0.0557117  -0.1330065   0.0000000  -0.0127887  -0.0153142  -0.0000000
   27   0.0000000   0.0000000  -0.0234360   0.0000000  -0.0000000   0.0030438
   28  -0.0175515   0.0277731  -0.0000000  -0.0571810   0.0462372   0.0000000
   29   0.0120961  -0.0172753  -0.0000000   0.0484795  -0.1150254   0.0000000
   30   0.0000000  -0.0000000   0.0029785   0.0000000   0.0000000  -0.0187161
   31   0.0027066  -0.0023654  -0.0000000  -0.0267735  -0.0035543   0.0000000
   32  -0.0002258  -0.0018082   0.0000000  -0.0139190  -0.0001460   0.0000000
   33  -0.0000000  -0.0000000   0.0025731  -0.0000000   0.0000000   0.0014743
   34   0.0000485  -0.0001507   0.0000000  -0.0001245   0.0014490  -0.0000000
   35   0.0000579  -0.0003715  -0.0000000   0.0035745   0.0002373   0.0000000
   36  -0.0000000   0.0000000  -0.0009249  -0.0000000  -0.0000000   0.0034075
           13          14          15          16          17          18
    1  -0.0255019   0.0762469  -0.0000000  -0.2880076  -0.0281766  -0.0000000
    2   0.0219839   0.0279548   0.0000000   0.0295880  -0.0918282   0.0000000
    3  -0.0000000   0.0000000   0.0031476   0.0000000   0.0000000  -0.0516939
    4   0.0000326  -0.0005053   0.0000000  -0.0280686  -0.0213734   0.0000000
    5  -0.0005095  -0.0659053   0.0000000  -0.0775956   0.0312235  -0.0000000
    6  -0.0000000  -0.0000000   0.0032813  -0.0000000   0.0000000   0.0024680
    7  -0.0271254  -0.0754896  -0.0000000  -0.0504075   0.0287017  -0.0000000
    8  -0.0211972   0.0295195  -0.0000000   0.0292568  -0.0174428  -0.0000000
    9  -0.0000000  -0.0000000   0.0031746  -0.0000000   0.0000000   0.0035575
   10  -0.1423815  -0.0636774  -0.0000000   0.0575121  -0.0274540  -0.0000000
   11  -0.1087132  -0.2323748   0.0000000   0.0256370  -0.0552704  -0.0000000
   12   0.0000000  -0.0000000  -0.0480401  -0.0000000  -0.0000000   0.0019710
   13   0.4075807   0.0026287   0.0000000  -0.1394698   0.1065886  -0.0000000
   14   0.0026287   0.5685113   0.0000000   0.0615910  -0.2338587   0.0000000
   15   0.0000000   0.0000000   0.0989868  -0.0000000  -0.0000000  -0.0482344
   16  -0.1394698   0.0615910  -0.0000000   0.5515948  -0.0434790   0.0000000
   17   0.1065886  -0.2338587  -0.0000000  -0.0434790   0.4984819  -0.0000000
   18  -0.0000000   0.0000000  -0.0482344   0.0000000  -0.0000000   0.1001898
   19  -0.0025991  -0.0030010   0.0000000  -0.0211844   0.0316586   0.0000000
   20  -0.0004656   0.0019864   0.0000000   0.0128811  -0.0160446   0.0000000
   21  -0.0000000  -0.0000000   0.0036989  -0.0000000   0.0000000   0.0030352
   22  -0.0009607   0.0000148  -0.0000000   0.0032776  -0.0025528  -0.0000000
   23   0.0000082   0.0002753  -0.0000000   0.0004700  -0.0030542  -0.0000000
   24   0.0000000   0.0000000  -0.0011794   0.0000000  -0.0000000   0.0038534
   25  -0.0025712   0.0030770   0.0000000  -0.0000790  -0.0002215   0.0000000
   26   0.0005124   0.0019284  -0.0000000  -0.0006346  -0.0001446  -0.0000000
   27  -0.0000000  -0.0000000   0.0036876  -0.0000000   0.0000000  -0.0011440
   28   0.0023051  -0.0005033  -0.0000000  -0.0002129  -0.0014455  -0.0000000
   29   0.0135294  -0.0338682   0.0000000  -0.0035670   0.0003360  -0.0000000
   30  -0.0000000  -0.0000000   0.0016076  -0.0000000   0.0000000   0.0034196
   31  -0.0713137  -0.0002722  -0.0000000  -0.0267755   0.0040100   0.0000000
   32  -0.0003884  -0.0305556   0.0000000   0.0142925  -0.0004376  -0.0000000
   33   0.0000000   0.0000000  -0.0217257  -0.0000000  -0.0000000   0.0015281
   34   0.0020038  -0.0001093  -0.0000000  -0.0581782  -0.0462564   0.0000000
   35  -0.0139764  -0.0336134  -0.0000000  -0.0484404  -0.1119595  -0.0000000
   36  -0.0000000   0.0000000   0.0015951   0.0000000  -0.0000000  -0.0189501
           19          20          21          22          23          24
    1  -0.0703179   0.0544446   0.0000000  -0.0381085  -0.0225398  -0.0000000
    2   0.0557833  -0.1345208   0.0000000  -0.0025876  -0.0002723  -0.0000000
    3  -0.0000000  -0.0000000  -0.0234022   0.0000000  -0.0000000   0.0033108
    4   0.0009549   0.0203990  -0.0000000  -0.1653749   0.0010484   0.0000000
    5   0.0000228  -0.0408212  -0.0000000   0.0010254  -0.0381081   0.0000000
    6  -0.0000000  -0.0000000   0.0036114  -0.0000000   0.0000000  -0.0221490
    7  -0.0007129  -0.0049885   0.0000000  -0.0376885   0.0230878  -0.0000000
    8  -0.0018081   0.0012818   0.0000000   0.0031972  -0.0007245  -0.0000000
    9  -0.0000000  -0.0000000   0.0039823   0.0000000   0.0000000   0.0033044
   10  -0.0000660   0.0006356   0.0000000   0.0033201  -0.0005774  -0.0000000
   11   0.0002172  -0.0001587  -0.0000000   0.0024226  -0.0030845   0.0000000
   12   0.0000000   0.0000000  -0.0011391  -0.0000000  -0.0000000   0.0038561
   13  -0.0025991  -0.0004656  -0.0000000  -0.0009607   0.0000082   0.0000000
   14  -0.0030010   0.0019864  -0.0000000   0.0000148   0.0002753   0.0000000
   15   0.0000000   0.0000000   0.0036989  -0.0000000  -0.0000000  -0.0011794
   16  -0.0211844   0.0128811  -0.0000000   0.0032776   0.0004700   0.0000000
   17   0.0316586  -0.0160446   0.0000000  -0.0025528  -0.0030542  -0.0000000
   18   0.0000000   0.0000000   0.0030352  -0.0000000  -0.0000000   0.0038534
   19   0.1055494  -0.0775190  -0.0000000   0.0000946  -0.0099882   0.0000000
   20  -0.0775190   0.1960210  -0.0000000  -0.0013527  -0.0067788   0.0000000
   21  -0.0000000  -0.0000000   0.0109547   0.0000000   0.0000000  -0.0006726
   22   0.0000946  -0.0013527   0.0000000   0.2380422  -0.0013962  -0.0000000
   23  -0.0099882  -0.0067788   0.0000000  -0.0013962   0.0590586  -0.0000000
   24   0.0000000   0.0000000  -0.0006726  -0.0000000  -0.0000000   0.0101265
   25   0.0003599   0.0002821  -0.0000000   0.0002851   0.0098685   0.0000000
   26  -0.0003208  -0.0017919   0.0000000   0.0012095  -0.0070021  -0.0000000
   27  -0.0000000  -0.0000000   0.0000971   0.0000000   0.0000000  -0.0006669
   28  -0.0002940   0.0006474  -0.0000000  -0.0009883   0.0011167  -0.0000000
   29   0.0007020  -0.0010928  -0.0000000   0.0004376  -0.0001809  -0.0000000
   30   0.0000000   0.0000000  -0.0000646   0.0000000   0.0000000   0.0001283
   31  -0.0006378   0.0000998   0.0000000  -0.0008875   0.0000077  -0.0000000
   32   0.0009029  -0.0001623  -0.0000000   0.0000054   0.0000298  -0.0000000
   33  -0.0000000  -0.0000000   0.0001617   0.0000000   0.0000000  -0.0000427
   34  -0.0111466  -0.0050640   0.0000000  -0.0010110  -0.0011057  -0.0000000
   35   0.0033504   0.0020818  -0.0000000  -0.0004234  -0.0001584   0.0000000
   36  -0.0000000  -0.0000000  -0.0002629   0.0000000   0.0000000   0.0001310
           25          26          27          28          29          30
    1  -0.0006083   0.0050262   0.0000000   0.0000493  -0.0000444  -0.0000000
    2   0.0018420   0.0011663  -0.0000000   0.0001502  -0.0003783  -0.0000000
    3  -0.0000000   0.0000000   0.0039833   0.0000000   0.0000000  -0.0009227
    4   0.0005450  -0.0210176  -0.0000000  -0.0020645  -0.0005451  -0.0000000
    5  -0.0006763  -0.0407005  -0.0000000  -0.0034760   0.0029106  -0.0000000
    6   0.0000000   0.0000000   0.0036296  -0.0000000  -0.0000000   0.0032076
    7  -0.0722490  -0.0557117   0.0000000  -0.0175515   0.0120961   0.0000000
    8  -0.0570063  -0.1330065   0.0000000   0.0277731  -0.0172753  -0.0000000
    9  -0.0000000   0.0000000  -0.0234360  -0.0000000  -0.0000000   0.0029785
   10  -0.0219435  -0.0127887   0.0000000  -0.0571810   0.0484795   0.0000000
   11  -0.0315788  -0.0153142  -0.0000000   0.0462372  -0.1150254   0.0000000
   12   0.0000000  -0.0000000   0.0030438   0.0000000   0.0000000  -0.0187161
   13  -0.0025712   0.0005124  -0.0000000   0.0023051   0.0135294  -0.0000000
   14   0.0030770   0.0019284  -0.0000000  -0.0005033  -0.0338682  -0.0000000
   15   0.0000000  -0.0000000   0.0036876  -0.0000000   0.0000000   0.0016076
   16  -0.0000790  -0.0006346  -0.0000000  -0.0002129  -0.0035670  -0.0000000
   17  -0.0002215  -0.0001446   0.0000000  -0.0014455   0.0003360   0.0000000
   18   0.0000000  -0.0000000  -0.0011440  -0.0000000  -0.0000000   0.0034196
   19   0.0003599  -0.0003208  -0.0000000  -0.0002940   0.0007020   0.0000000
   20   0.0002821  -0.0017919  -0.0000000   0.0006474  -0.0010928   0.0000000
   21  -0.0000000   0.0000000   0.0000971  -0.0000000  -0.0000000  -0.0000646
   22   0.0002851   0.0012095   0.0000000  -0.0009883   0.0004376   0.0000000
   23   0.0098685  -0.0070021   0.0000000   0.0011167  -0.0001809   0.0000000
   24   0.0000000  -0.0000000  -0.0006669  -0.0000000  -0.0000000   0.0001283
   25   0.1084004   0.0791922  -0.0000000  -0.0111763  -0.0031716  -0.0000000
   26   0.0791922   0.1940407   0.0000000   0.0052818   0.0020402   0.0000000
   27  -0.0000000   0.0000000   0.0109629   0.0000000   0.0000000  -0.0002635
   28  -0.0111763   0.0052818   0.0000000   0.0903579  -0.0652642   0.0000000
   29  -0.0031716   0.0020402   0.0000000  -0.0652642   0.1711818   0.0000000
   30  -0.0000000   0.0000000  -0.0002635   0.0000000   0.0000000   0.0082355
   31  -0.0006461  -0.0000870   0.0000000  -0.0034653  -0.0030275   0.0000000
   32  -0.0008935  -0.0001477   0.0000000  -0.0101201  -0.0077440   0.0000000
   33  -0.0000000   0.0000000   0.0001659   0.0000000  -0.0000000   0.0002131
   34  -0.0003170  -0.0006616  -0.0000000   0.0002214   0.0003749  -0.0000000
   35  -0.0007139  -0.0010682   0.0000000  -0.0003974  -0.0009040   0.0000000
   36   0.0000000  -0.0000000  -0.0000599  -0.0000000  -0.0000000   0.0001767
           31          32          33          34          35          36
    1   0.0027392   0.0001704  -0.0000000  -0.0182217  -0.0120555   0.0000000
    2   0.0022983  -0.0018490   0.0000000  -0.0277493  -0.0166150   0.0000000
    3  -0.0000000  -0.0000000   0.0025749  -0.0000000   0.0000000   0.0029640
    4  -0.0004502  -0.0000029   0.0000000  -0.0020149   0.0006003  -0.0000000
    5   0.0000020  -0.0003511  -0.0000000   0.0035593   0.0028643  -0.0000000
    6  -0.0000000  -0.0000000  -0.0007092   0.0000000   0.0000000   0.0032033
    7   0.0027066  -0.0002258  -0.0000000   0.0000485   0.0000579  -0.0000000
    8  -0.0023654  -0.0018082  -0.0000000  -0.0001507  -0.0003715   0.0000000
    9  -0.0000000   0.0000000   0.0025731   0.0000000  -0.0000000  -0.0009249
   10  -0.0267735  -0.0139190  -0.0000000  -0.0001245   0.0035745  -0.0000000
   11  -0.0035543  -0.0001460   0.0000000   0.0014490   0.0002373  -0.0000000
   12   0.0000000   0.0000000   0.0014743  -0.0000000   0.0000000   0.0034075
   13  -0.0713137  -0.0003884   0.0000000   0.0020038  -0.0139764  -0.0000000
   14  -0.0002722  -0.0305556   0.0000000  -0.0001093  -0.0336134   0.0000000
   15  -0.0000000   0.0000000  -0.0217257  -0.0000000  -0.0000000   0.0015951
   16  -0.0267755   0.0142925  -0.0000000  -0.0581782  -0.0484404   0.0000000
   17   0.0040100  -0.0004376  -0.0000000  -0.0462564  -0.1119595  -0.0000000
   18   0.0000000  -0.0000000   0.0015281   0.0000000  -0.0000000  -0.0189501
   19  -0.0006378   0.0009029  -0.0000000  -0.0111466   0.0033504  -0.0000000
   20   0.0000998  -0.0001623  -0.0000000  -0.0050640   0.0020818  -0.0000000
   21   0.0000000  -0.0000000   0.0001617   0.0000000  -0.0000000  -0.0002629
   22  -0.0008875   0.0000054   0.0000000  -0.0010110  -0.0004234   0.0000000
   23   0.0000077   0.0000298   0.0000000  -0.0011057  -0.0001584   0.0000000
   24  -0.0000000  -0.0000000  -0.0000427  -0.0000000   0.0000000   0.0001310
   25  -0.0006461  -0.0008935  -0.0000000  -0.0003170  -0.0007139   0.0000000
   26  -0.0000870  -0.0001477   0.0000000  -0.0006616  -0.0010682  -0.0000000
   27   0.0000000   0.0000000   0.0001659  -0.0000000   0.0000000  -0.0000599
   28  -0.0034653  -0.0101201   0.0000000   0.0002214  -0.0003974  -0.0000000
   29  -0.0030275  -0.0077440  -0.0000000   0.0003749  -0.0009040  -0.0000000
   30   0.0000000   0.0000000   0.0002131  -0.0000000   0.0000000   0.0001767
   31   0.1288905  -0.0002199  -0.0000000  -0.0033866   0.0031085   0.0000000
   32  -0.0002199   0.0514181  -0.0000000   0.0103984  -0.0082462  -0.0000000
   33  -0.0000000  -0.0000000   0.0135094  -0.0000000   0.0000000   0.0002771
   34  -0.0033866   0.0103984  -0.0000000   0.0921269   0.0653154   0.0000000
   35   0.0031085  -0.0082462   0.0000000   0.0653154   0.1677526  -0.0000000
   36   0.0000000  -0.0000000   0.0002771   0.0000000  -0.0000000   0.0084432
 **********************************************************************
 **                                                                  **
 **                       VIBRATIONAL ANALYSIS                       **
 **                       --------------------                       **
 **                                                                  **
 **        VIBRATIONAL FREQUENCIES (CM**-1) AND NORMAL MODES         **
 **     FORCE CONSTANTS (mDYN/ANGSTROM) AND REDUCED MASSES (AMU)     **
 **                  INFRARED INTENSITIES (KM/MOL)                   **
 **                                                                  **
 **********************************************************************


 Mode:                 1                      2                      3
 Frequency:        40.63                  48.86                  75.43
 Force Cnst:      0.0686                 0.0563                 0.1198
 Red. Mass:      70.5294                40.0166                35.7275
 IR Active:          YES                    YES                    YES
 IR Intens:        0.000                  0.000                  0.001
 Raman Active:       YES                    YES                    YES
               X      Y      Z        X      Y      Z        X      Y      Z
 C         -0.000  0.000  0.053    0.000 -0.000 -0.179    0.000 -0.000 -0.115
 C          0.000 -0.000  0.204    0.000 -0.000 -0.001    0.000 -0.000  0.055
 C         -0.000 -0.000  0.060    0.000 -0.000  0.181    0.000 -0.000 -0.114
 C         -0.000  0.000 -0.055   -0.000  0.000  0.015    0.000 -0.000 -0.064
 C         -0.000  0.000  0.049   -0.000  0.000  0.001   -0.000 -0.000 -0.024
 C         -0.000 -0.000 -0.057    0.000  0.000 -0.011    0.000 -0.000 -0.063
 Cl        -0.000 -0.000  0.004   -0.000 -0.000 -0.626   -0.000 -0.000 -0.501
 Cl         0.000 -0.000  0.545    0.000 -0.000 -0.008    0.000  0.000  0.654
 Cl        -0.000 -0.000  0.026    0.000 -0.000  0.628   -0.000  0.000 -0.498
 Br         0.000  0.000 -0.489   -0.000  0.000 -0.269    0.000 -0.000  0.130
 I         -0.000 -0.000  0.420   -0.000 -0.000 -0.004    0.000  0.000 -0.037
 Br         0.000 -0.000 -0.480    0.000  0.000  0.277   -0.000 -0.000  0.132
 TransDip  -0.000  0.000 -0.000   -0.000 -0.000 -0.000   -0.000  0.000  0.001

 Mode:                 4                      5                      6
 Frequency:       131.93                 142.43                 165.22
 Force Cnst:      0.8136                 0.9899                 0.2244
 Red. Mass:      79.3357                82.8215                13.9492
 IR Active:          YES                    YES                    YES
 IR Intens:        0.369                  0.127                  0.181
 Raman Active:       YES                    YES                    YES
               X      Y      Z        X      Y      Z        X      Y      Z
 C          0.051 -0.117  0.000    0.090 -0.035 -0.000    0.000 -0.000  0.368
 C          0.005 -0.083 -0.000    0.080  0.002 -0.000    0.000  0.000  0.363
 C         -0.042 -0.114 -0.000    0.094  0.042 -0.000    0.000  0.000  0.369
 C         -0.022 -0.211  0.000    0.109  0.013 -0.000    0.000 -0.000  0.418
 C          0.008 -0.204  0.000    0.211  0.006 -0.000   -0.000 -0.000  0.425
 C          0.030 -0.212  0.000    0.107  0.002 -0.000    0.000 -0.000  0.417
 Cl         0.204 -0.046 -0.000   -0.037 -0.105 -0.000    0.000 -0.000 -0.149
 Cl         0.006  0.030 -0.000    0.090 -0.004  0.000    0.000  0.000 -0.126
 Cl        -0.201 -0.035  0.000   -0.018  0.107  0.000   -0.000  0.000 -0.151
 Br        -0.278 -0.387 -0.000   -0.450 -0.311 -0.000    0.000 -0.000 -0.050
 I          0.018  0.570  0.000    0.492 -0.023  0.000   -0.000 -0.000 -0.044
 Br         0.241 -0.364  0.000   -0.461  0.345 -0.000   -0.000  0.000 -0.050
 TransDip  -0.000  0.019 -0.000   -0.011 -0.001  0.000   -0.000  0.000 -0.014

 Mode:                 7                      8                      9
 Frequency:       179.71                 185.30                 219.18
 Force Cnst:      0.8271                 1.0417                 1.1406
 Red. Mass:      43.4675                51.4949                40.2990
 IR Active:          YES                    YES                    YES
 IR Intens:        0.296                  0.101                  0.028
 Raman Active:       YES                    YES                    YES
               X      Y      Z        X      Y      Z        X      Y      Z
 C         -0.074  0.099  0.000   -0.231 -0.034  0.000   -0.040 -0.034  0.000
 C         -0.001  0.013  0.000   -0.282  0.002  0.000   -0.135  0.001  0.000
 C          0.072  0.097  0.000   -0.231  0.037  0.000   -0.039  0.037  0.000
 C          0.025  0.204  0.000   -0.192  0.087 -0.000   -0.057  0.105 -0.000
 C          0.000  0.197 -0.000   -0.085 -0.000 -0.000    0.011  0.001 -0.000
 C         -0.024  0.205  0.000   -0.193 -0.086  0.000   -0.059 -0.101  0.000
 Cl        -0.376 -0.063 -0.000   -0.320 -0.066 -0.000    0.545  0.305 -0.000
 Cl        -0.006 -0.536 -0.000   -0.331  0.005 -0.000   -0.147 -0.004 -0.000
 Cl         0.368 -0.067 -0.000   -0.323  0.072 -0.000    0.540 -0.311 -0.000
 Br        -0.353  0.103  0.000    0.028  0.361  0.000   -0.189  0.197  0.000
 I          0.000 -0.016 -0.000    0.352  0.000 -0.000    0.008 -0.000 -0.000
 Br         0.359  0.095 -0.000    0.021 -0.367  0.000   -0.191 -0.193  0.000
 TransDip  -0.000 -0.017 -0.000    0.010  0.000  0.000    0.005 -0.000  0.000

 Mode:                10                     11                     12
 Frequency:       239.81                 268.02                 280.61
 Force Cnst:      1.1885                 1.3425                 1.5663
 Red. Mass:      35.0775                31.7203                33.7612
 IR Active:          YES                    YES                    YES
 IR Intens:        0.001                  0.089                  0.098
 Raman Active:       YES                    YES                    YES
               X      Y      Z        X      Y      Z        X      Y      Z
 C          0.011 -0.050  0.000   -0.166  0.309  0.000    0.245 -0.071  0.000
 C         -0.000 -0.034  0.000    0.007  0.248 -0.000    0.342 -0.005  0.000
 C         -0.011 -0.050  0.000    0.177  0.307 -0.000    0.242  0.061 -0.000
 C          0.003  0.016 -0.000    0.159  0.051 -0.000    0.162  0.076 -0.000
 C          0.000  0.006 -0.000    0.003  0.091  0.000    0.180 -0.002 -0.000
 C         -0.003  0.015 -0.000   -0.153  0.053  0.000    0.165 -0.078  0.000
 Cl        -0.387 -0.283  0.000   -0.321  0.385 -0.000   -0.003 -0.341 -0.000
 Cl         0.006  0.723 -0.000    0.007 -0.032  0.000    0.538 -0.005 -0.000
 Cl         0.387 -0.291 -0.000    0.326  0.386  0.000   -0.006  0.331  0.000
 Br        -0.048 -0.027  0.000    0.093 -0.223  0.000   -0.147  0.218  0.000
 I         -0.000  0.003 -0.000   -0.002 -0.025 -0.000   -0.089  0.001  0.000
 Br         0.046 -0.029 -0.000   -0.100 -0.226 -0.000   -0.148 -0.210 -0.000
 TransDip  -0.000  0.001  0.000   -0.000 -0.010 -0.000   -0.010  0.001  0.000

 Mode:                13                     14                     15
 Frequency:       327.50                 329.08                 357.27
 Force Cnst:      0.7811                 0.7921                 2.3068
 Red. Mass:      12.3608                12.4141                30.6735
 IR Active:          YES                    YES                    YES
 IR Intens:        0.239                  0.002                  0.006
 Raman Active:       YES                    YES                    YES
               X      Y      Z        X      Y      Z        X      Y      Z
 C          0.000 -0.000 -0.255   -0.000  0.000 -0.493   -0.056  0.216 -0.000
 C         -0.000  0.000 -0.569    0.000  0.000 -0.050    0.224 -0.003 -0.000
 C          0.000  0.000 -0.336    0.000  0.000  0.441   -0.060 -0.218 -0.000
 C          0.000 -0.000  0.225   -0.000 -0.000  0.544   -0.079 -0.083  0.000
 C         -0.000 -0.000  0.579   -0.000  0.000  0.049   -0.147  0.001  0.000
 C          0.000 -0.000  0.316    0.000  0.000 -0.497   -0.077  0.084  0.000
 Cl         0.000 -0.000  0.038   -0.000  0.000  0.083   -0.222  0.461  0.000
 Cl        -0.000 -0.000  0.085    0.000 -0.000  0.008    0.520 -0.004  0.000
 Cl         0.000  0.000  0.051    0.000  0.000 -0.075   -0.230 -0.459  0.000
 Br        -0.000  0.000 -0.015    0.000 -0.000 -0.032   -0.026  0.037 -0.000
 I         -0.000 -0.000 -0.023    0.000 -0.000 -0.002    0.033 -0.000 -0.000
 Br         0.000  0.000 -0.020   -0.000 -0.000  0.029   -0.027 -0.036 -0.000
 TransDip  -0.000 -0.000 -0.016   -0.000 -0.000 -0.001   -0.002  0.000 -0.000

 Mode:                16                     17                     18
 Frequency:       580.41                 586.93                 591.28
 Force Cnst:      2.3954                 2.5918                 3.1192
 Red. Mass:      12.0683                12.7696                15.1428
 IR Active:          YES                    YES                    YES
 IR Intens:        0.307                  3.846                 41.940
 Raman Active:       YES                    YES                    YES
               X      Y      Z        X      Y      Z        X      Y      Z
 C         -0.000  0.000 -0.245   -0.304 -0.094 -0.000    0.301  0.009 -0.000
 C         -0.000  0.000  0.537   -0.011 -0.254 -0.000    0.197 -0.018  0.000
 C         -0.000  0.000 -0.223    0.271 -0.098  0.000    0.335 -0.027  0.000
 C         -0.000 -0.000 -0.345    0.308  0.322 -0.000    0.418  0.080 -0.000
 C         -0.000 -0.000  0.612   -0.026  0.544  0.000    0.553  0.028  0.000
 C         -0.000  0.000 -0.326   -0.343  0.335  0.000    0.377 -0.045  0.000
 Cl         0.000 -0.000  0.018    0.100 -0.047  0.000   -0.115  0.125  0.000
 Cl         0.000 -0.000 -0.040    0.013  0.048  0.000   -0.243  0.005 -0.000
 Cl         0.000  0.000  0.017   -0.088 -0.032 -0.000   -0.129 -0.127 -0.000
 Br         0.000 -0.000  0.008   -0.006 -0.040  0.000   -0.028  0.026  0.000
 I          0.000  0.000 -0.009    0.002 -0.015 -0.000   -0.038 -0.001 -0.000
 Br         0.000  0.000  0.007    0.008 -0.037 -0.000   -0.027 -0.029 -0.000
 TransDip  -0.000  0.000 -0.018   -0.011  0.062 -0.000    0.207  0.002 -0.000

 Mode:                19                     20                     21
 Frequency:       591.91                 627.37                 674.93
 Force Cnst:      2.4934                 3.3328                 3.2266
 Red. Mass:      12.0791                14.3719                12.0221
 IR Active:          YES                    YES                    YES
 IR Intens:        0.000                 43.171                  0.133
 Raman Active:       YES                    YES                    YES
               X      Y      Z        X      Y      Z        X      Y      Z
 C          0.000  0.000 -0.515    0.236  0.342 -0.000   -0.000 -0.000 -0.442
 C         -0.000  0.000 -0.011    0.005  0.476  0.000    0.000 -0.000  0.464
 C         -0.000  0.000  0.525   -0.229  0.345  0.000    0.000 -0.000 -0.442
 C         -0.000 -0.000 -0.471   -0.185  0.324 -0.000    0.000 -0.000  0.371
 C         -0.000 -0.000 -0.012    0.001  0.258 -0.000   -0.000  0.000 -0.343
 C          0.000 -0.000  0.484    0.192  0.325  0.000   -0.000  0.000  0.372
 Cl        -0.000 -0.000  0.035    0.053 -0.174  0.000    0.000  0.000  0.017
 Cl         0.000 -0.000  0.001   -0.001 -0.064  0.000   -0.000  0.000 -0.016
 Cl         0.000  0.000 -0.036   -0.056 -0.174 -0.000   -0.000 -0.000  0.017
 Br         0.000  0.000  0.012    0.038 -0.065  0.000   -0.000  0.000 -0.004
 I          0.000  0.000  0.000   -0.000 -0.002  0.000    0.000 -0.000  0.002
 Br         0.000  0.000 -0.012   -0.039 -0.064 -0.000    0.000 -0.000 -0.004
 TransDip  -0.000 -0.000  0.000    0.002  0.210  0.000    0.000 -0.000  0.012

 Mode:                22                     23                     24
 Frequency:       809.58                 843.67                1052.94
 Force Cnst:      4.9264                 5.3970                 7.9715
 Red. Mass:      12.7573                12.8692                12.2034
 IR Active:          YES                    YES                    YES
 IR Intens:        2.709                  2.995                  0.519
 Raman Active:       YES                    YES                    YES
               X      Y      Z        X      Y      Z        X      Y      Z
 C         -0.173 -0.260 -0.000   -0.300  0.371 -0.000   -0.201  0.395 -0.000
 C         -0.495  0.007  0.000    0.008  0.313  0.000    0.467 -0.004 -0.000
 C         -0.164  0.271 -0.000    0.308  0.358  0.000   -0.209 -0.394 -0.000
 C         -0.053  0.341  0.000    0.329 -0.292 -0.000   -0.229  0.279  0.000
 C          0.537 -0.004  0.000   -0.005 -0.180 -0.000    0.347 -0.002  0.000
 C         -0.066 -0.342 -0.000   -0.334 -0.283 -0.000   -0.232 -0.273  0.000
 Cl        -0.022  0.033  0.000    0.058 -0.113  0.000    0.027 -0.043  0.000
 Cl         0.154 -0.001  0.000   -0.002  0.004 -0.000   -0.052  0.000  0.000
 Cl        -0.024 -0.035 -0.000   -0.059 -0.111 -0.000    0.028  0.043  0.000
 Br         0.018 -0.023 -0.000   -0.015  0.029 -0.000    0.006 -0.011 -0.000
 I         -0.013 -0.000 -0.000    0.000 -0.002  0.000   -0.003 -0.000 -0.000
 Br         0.018  0.023  0.000    0.015  0.028  0.000    0.006  0.010 -0.000
 TransDip  -0.053  0.002 -0.000    0.001  0.055  0.000    0.023  0.001 -0.000

 Mode:                25                     26                     27
 Frequency:      1160.45                1238.09                1319.07
 Force Cnst:      9.6872                10.8378                12.3573
 Red. Mass:      12.2093                12.0003                12.0543
 IR Active:          YES                    YES                    YES
 IR Intens:        4.117                  0.037                170.879
 Raman Active:       YES                    YES                    YES
               X      Y      Z        X      Y      Z        X      Y      Z
 C         -0.235  0.283 -0.000   -0.354 -0.180  0.000   -0.285 -0.239 -0.000
 C         -0.336 -0.000  0.000   -0.004  0.381 -0.000    0.400 -0.183 -0.000
 C         -0.240 -0.276 -0.000    0.349 -0.197 -0.000    0.117  0.449  0.000
 C          0.132 -0.447 -0.000   -0.361 -0.208 -0.000   -0.390 -0.133 -0.000
 C          0.413 -0.010  0.000    0.004  0.429  0.000    0.278 -0.224  0.000
 C          0.135  0.451 -0.000    0.365 -0.214  0.000   -0.041  0.391 -0.000
 Cl         0.027 -0.041 -0.000   -0.000 -0.002 -0.000    0.008  0.011  0.000
 Cl         0.046 -0.000 -0.000    0.001  0.002  0.000   -0.029  0.007 -0.000
 Cl         0.028  0.040  0.000    0.001 -0.001  0.000   -0.011 -0.030 -0.000
 Br        -0.008  0.017  0.000   -0.000 -0.000  0.000    0.005  0.000 -0.000
 I         -0.005  0.000  0.000   -0.000 -0.000 -0.000   -0.001  0.001  0.000
 Br        -0.008 -0.017 -0.000    0.000 -0.000 -0.000   -0.001 -0.006  0.000
 TransDip  -0.065  0.002 -0.000   -0.004  0.004 -0.000    0.353  0.225 -0.000

 Mode:                28                     29                     30
 Frequency:      1321.05                1513.26                1516.07
 Force Cnst:     12.3876                16.1932                16.2528
 Red. Mass:      12.0475                12.0020                12.0016
 IR Active:          YES                    YES                    YES
 IR Intens:      178.910                  0.004                  0.000
 Raman Active:       YES                    YES                    YES
               X      Y      Z        X      Y      Z        X      Y      Z
 C         -0.259  0.387 -0.000    0.454  0.087  0.000   -0.175 -0.356  0.000
 C         -0.247 -0.298 -0.000   -0.280  0.083  0.000    0.045  0.562 -0.000
 C          0.369 -0.040  0.000    0.481 -0.192 -0.000    0.036 -0.317 -0.000
 C         -0.140  0.375  0.000   -0.410 -0.049 -0.000    0.195  0.298  0.000
 C         -0.176 -0.367 -0.000    0.193 -0.068  0.000   -0.033 -0.466 -0.000
 C          0.407  0.044 -0.000   -0.448  0.138 -0.000   -0.067  0.270 -0.000
 Cl         0.016 -0.028  0.000   -0.005 -0.002 -0.000    0.002  0.003  0.000
 Cl         0.018  0.011  0.000    0.002 -0.001 -0.000   -0.000 -0.006  0.000
 Cl        -0.015 -0.002  0.000   -0.005  0.003  0.000   -0.000  0.003 -0.000
 Br         0.004 -0.007 -0.000    0.001  0.000  0.000   -0.001 -0.000 -0.000
 I          0.001  0.002 -0.000    0.001  0.000  0.000   -0.000  0.001 -0.000
 Br        -0.006 -0.003  0.000    0.002 -0.000 -0.000    0.001 -0.000  0.000
 TransDip  -0.213  0.372  0.000   -0.002 -0.000 -0.000   -0.000  0.001  0.000

 STANDARD THERMODYNAMIC QUANTITIES AT   298.15 K  AND     1.00 ATM

   This Molecule has  0 Imaginary Frequencies
   Zero point vibrational energy:       24.900 kcal/mol

   Atom    1 Element C  Has Mass   12.00000
   Atom    2 Element C  Has Mass   12.00000
   Atom    3 Element C  Has Mass   12.00000
   Atom    4 Element C  Has Mass   12.00000
   Atom    5 Element C  Has Mass   12.00000
   Atom    6 Element C  Has Mass   12.00000
   Atom    7 Element Cl Has Mass   34.96885
   Atom    8 Element Cl Has Mass   34.96885
   Atom    9 Element Cl Has Mass   34.96885
   Atom   10 Element Br Has Mass   78.91830
   Atom   11 Element I  Has Mass  126.90440
   Atom   12 Element Br Has Mass   78.91830
   Molecular Mass:   461.647550 amu
   Principal axes and moments of inertia in amu*Bohr^2:
                             1           2           3
    Eigenvalues --     6766.25818  7464.88013 14231.13831
          X               1.00000    -0.00073    -0.00000
          Y               0.00073     1.00000    -0.00000
          Z               0.00000     0.00000     1.00000
   Rotational Symmetry Number is   1
   The Molecule is an Asymmetric Top
   Translational Enthalpy:        0.889 kcal/mol
   Rotational Enthalpy:           0.889 kcal/mol
   Vibrational Enthalpy:         31.074 kcal/mol
   gas constant (RT):             0.592 kcal/mol
   Translational Entropy:        44.277  cal/mol.K
   Rotational Entropy:           34.929  cal/mol.K
   Vibrational Entropy:          40.695  cal/mol.K

   Total Enthalpy:               33.443 kcal/mol
   Total Entropy:               119.901  cal/mol.K

 ======================================================================

 STANDARD THERMODYNAMIC QUANTITIES FOR ANHARMONIC VIBRATION -- TOSH

   Zero point vibrational energy: ************ kcal/mol

   Vibrational Enthalpy:       Infinity kcal/mol
   Vibrational Entropy:             NaN  cal/mol.K

   Total Enthalpy:             Infinity kcal/mol
   Total Entropy:                   NaN  cal/mol.K

 ======================================================================

 STANDARD THERMODYNAMIC QUANTITIES FOR ANHARMONIC VIBRATION -- VPT2

   Zero point vibrational energy: ************ kcal/mol

   Vibrational Enthalpy:       Infinity kcal/mol
   Vibrational Entropy:             NaN  cal/mol.K

   Total Enthalpy:             Infinity kcal/mol
   Total Entropy:                   NaN  cal/mol.K

 ======================================================================

Archival summary:
1\1\garfield\FREQ\ProcedureUnspecified\BasisUnspecified\1r2l36\taweetha\SunDec105:21:152019SunDec105:21:152019\0\\#,FREQ,ProcedureUnspecified,BasisUnspecified,\\0,1\I\C,1,2.13421\C,2,1.40435,1,120.442\C,3,1.40314,2,120.214,1,-180,0\C,4,1.40098,3,120.103,2,-0,0\C,5,1.40058,4,119.938,3,0,0\C,6,1.40295,5,119.977,4,-0,0\Cl,5,1.73569,4,120.021,3,-180,0\Cl,4,1.73668,3,120.776,2,-180,0\Cl,6,1.73699,5,119.202,4,180,0\Br,3,1.90096,2,121.229,1,-0,0\Br,7,1.9022,6,118.501,5,180,0\\\@

 Total job time:  1112.92s(wall), 4329.81s(cpu) 
 Sun Dec  1 05:21:15 2019

        *************************************************************
        *                                                           *
        *  Thank you very much for using Q-Chem.  Have a nice day.  *
        *                                                           *
        *************************************************************
