# Supplementary material for: Geometric and energetic data from quantum chemical calculations of halobenzenes and xylenes
Source: Data Brief. 2020 Mar 5;30:105386. doi: 10.1016/j.dib.2020.105386 (PMC7114895; doi:10.1016/j.dib.2020.105386)
Supplement: Supplementary file 1 [file mmc1.zip › halobenzene/B3LYP/ClClClBrII.out]

                  Welcome to Q-Chem
     A Quantum Leap Into The Future Of Chemistry


 Q-Chem 5.2 (devel), Q-Chem, Inc., Pleasanton, CA (2019)

 Yihan Shao,  Zhengting Gan,  E. Epifanovsky,  A. T. B. Gilbert,  M. Wormit,  
 J. Kussmann,  A. W. Lange,  A. Behn,  Jia Deng,  Xintian Feng,  D. Ghosh,  
 M. Goldey,  P. R. Horn,  L. D. Jacobson,  I. Kaliman,  T. Kus,  A. Landau,  
 Jie Liu,  E. I. Proynov,  R. M. Richard,  R. P. Steele,  E. J. Sundstrom,  
 H. L. Woodcock III,  P. M. Zimmerman,  D. Zuev,  B. Albrecht,  E. Alguire,  
 S. A. Baeppler,  D. Barton,  Z. Benda,  Y. A. Bernard,  E. J. Berquist,  
 K. B. Bravaya,  H. Burton,  D. Casanova,  Chun-Min Chang,  Yunqing Chen,  
 A. Chien,  K. D. Closser,  M. P. Coons,  S. Coriani,  S. Dasgupta,  
 A. L. Dempwolff,  M. Diedenhofen,  Hainam Do,  R. G. Edgar,  Po-Tung Fang,  
 S. Faraji,  S. Fatehi,  Qingguo Feng,  K. D. Fenk,  J. Fosso-Tande,  
 J. Gayvert,  Qinghui Ge,  A. Ghysels,  G. Gidofalvi,  J. Gomes,  
 J. Gonthier,  A. Gunina,  D. Hait,  M. W. D. Hanson-Heine,  
 P. H. P. Harbach,  A. W. Hauser,  M. F. Herbst,  J. E. Herr,  
 E. G. Hohenstein,  Z. C. Holden,  Kerwin Hui,  B. C. Huynh,  T.-C. Jagau,  
 Hyunjun Ji,  B. Kaduk,  K. Khistyaev,  Jaehoon Kim,  P. Klunzinger,  K. Koh,  
 D. Kosenkov,  L. Koulias,  T. Kowalczyk,  C. M. Krauter,  A. Kunitsa,  
 Ka Un Lao,  A. Laurent,  K. V. Lawler,  Joonho Lee,  D. Lefrancois,  
 S. Lehtola,  D. S. Levine,  Yi-Pei Li,  You-Sheng Lin,  Fenglai Liu,  
 E. Livshits,  A. Luenser,  P. Manohar,  E. Mansoor,  S. F. Manzer,  
 Shan-Ping Mao,  Yuezhi Mao,  N. Mardirossian,  A. V. Marenich,  
 T. Markovich,  L. A. Martinez-Martinez,  S. A. Maurer,  N. J. Mayhall,  
 S. C. McKenzie,  J.-M. Mewes,  P. Morgante,  A. F. Morrison,  
 J. W. Mullinax,  K. Nanda,  T. S. Nguyen-Beck,  R. Olivares-Amaya,  
 J. A. Parkhill,  Zheng Pei,  T. M. Perrine,  F. Plasser,  P. Pokhilko,  
 S. Prager,  A. Prociuk,  E. Ramos,  D. R. Rehn,  F. Rob,  M. Scheurer,  
 M. Schneider,  N. Sergueev,  S. M. Sharada,  S. Sharma,  D. W. Small,  
 T. Stauch,  T. Stein,  Yu-Chuan Su,  A. J. W. Thom,  A. Tkatchenko,  
 T. Tsuchimochi,  N. M. Tubman,  L. Vogt,  M. L. Vidal,  O. Vydrov,  
 M. A. Watson,  J. Wenzel,  M. de Wergifosse,  T. A. Wesolowski,  A. White,  
 J. Witte,  A. Yamada,  Jun Yang,  K. Yao,  S. Yeganeh,  S. R. Yost,  
 Zhi-Qiang You,  A. Zech,  Igor Ying Zhang,  Xing Zhang,  Yan Zhao,  
 Ying Zhu,  B. R. Brooks,  G. K. L. Chan,  C. J. Cramer,  M. S. Gordon,  
 W. J. Hehre,  A. Klamt,  M. W. Schmidt,  C. D. Sherrill,  D. G. Truhlar,  
 A. Aspuru-Guzik,  R. Baer,  A. T. Bell,  N. A. Besley,  Jeng-Da Chai,  
 A. E. DePrince, III,  R. A. DiStasio Jr.,  A. Dreuw,  B. D. Dunietz,  
 T. R. Furlani,  Chao-Ping Hsu,  Yousung Jung,  Jing Kong,  D. S. Lambrecht,  
 WanZhen Liang,  C. Ochsenfeld,  V. A. Rassolov,  L. V. Slipchenko,  
 J. E. Subotnik,  T. Van Voorhis,  J. M. Herbert,  A. I. Krylov,  
 P. M. W. Gill,  M. Head-Gordon

 Contributors to earlier versions of Q-Chem not listed above: 
 R. D. Adamson,  B. Austin,  J. Baker,  G. J. O. Beran,  K. Brandhorst,  
 S. T. Brown,  E. F. C. Byrd,  A. K. Chakraborty,  C.-L. Cheng,  
 Siu Hung Chien,  D. M. Chipman,  D. L. Crittenden,  H. Dachsel,  
 R. J. Doerksen,  A. D. Dutoi,  L. Fusti-Molnar,  W. A. Goddard III,  
 A. Golubeva-Zadorozhnaya,  S. R. Gwaltney,  G. Hawkins,  A. Heyden,  
 S. Hirata,  G. Kedziora,  F. J. Keil,  C. Kelley,  Jihan Kim,  R. A. King,  
 R. Z. Khaliullin,  P. P. Korambath,  W. Kurlancheek,  A. M. Lee,  M. S. Lee,  
 S. V. Levchenko,  Ching Yeh Lin,  D. Liotard,  R. C. Lochan,  I. Lotan,  
 P. E. Maslen,  N. Nair,  D. P. O'Neill,  D. Neuhauser,  E. Neuscamman,  
 C. M. Oana,  R. Olson,  B. Peters,  R. Peverati,  P. A. Pieniazek,  
 Y. M. Rhee,  J. Ritchie,  M. A. Rohrdanz,  E. Rosta,  N. J. Russ,  
 H. F. Schaefer III,  N. E. Schultz,  N. Shenvi,  A. C. Simmonett,  A. Sodt,  
 D. Stuck,  K. S. Thanthiriwatte,  V. Vanovschi,  Tao Wang,  A. Warshel,  
 C. F. Williams,  Q. Wu,  X. Xu,  W. Zhang

 Please cite Q-Chem as follows:
 Y. Shao et al., Mol. Phys. 113, 184-215 (2015)
 DOI: 10.1080/00268976.2014.952696

 Q-Chem 5.2.1 for Intel X86 EM64T Linux

 Parts of Q-Chem use Armadillo 8.300.2 (Tropical Shenanigans).
 http://arma.sourceforge.net/

 Q-Chem begins on Sun Dec  1 05:21:16 2019  

Host: 
0

     Scratch files written to /scratch/taweetham/qchem3963//
NAlpha2: 228
NElect   228
Mult     1

Checking the input file for inconsistencies... 	...done.

--------------------------------------------------------------
User input:
--------------------------------------------------------------
$MOLECULE
0 1
C   
C	1	CC
C	2	CC	1	120.0		
C	3	CC	2	120.0	1	0.0
C	4	CC	3	120.0	2	0.0	
C	5 	CC	4	120.0	3	0.0
Cl	1	CCl	2	120.0	3	180.0
Cl	2	CCl	3	120.0	4	180.0
Cl	3	CCl	4	120.0	5	180.0
Br	4	CBr	5	120.0	6	180.0
I	5	CI	6	120.0	1	180.0
I	6	CI	1	120.0	2	180.0

CC=1.39483
CH=1.08673
CF=1.33960
CCl=1.72090
CBr=1.89068
CI=2.07886
$END

$REM
   JOB_TYPE	OPTIMIZATION
   BASIS	6-311++G**
   METHOD	B3LYP
   MEM_TOTAL	64000
   SYM_IGNORE	TRUE
$END

--------------------------------------------------------------
 ----------------------------------------------------------------
             Standard Nuclear Orientation (Angstroms)
    I     Atom           X                Y                Z
 ----------------------------------------------------------------
    1      C       0.0000000000     0.0000000000     0.0000000000
    2      C       0.0000000000     0.0000000000     1.3948300000
    3      C       1.2079582140     0.0000000000     2.0922450000
    4      C       2.4159164279     0.0000000000     1.3948300000
    5      C       2.4159164279     0.0000000000    -0.0000000000
    6      C       1.2079582140     0.0000000000    -0.6974150000
    7      Cl     -1.4903431174    -0.0000000000    -0.8604500000
    8      Cl     -1.4903431174    -0.0000000000     2.2552800000
    9      Cl      1.2079582140    -0.0000000000     3.8131450000
   10      Br      4.0532933383    -0.0000000000     2.3401700000
   11      I       4.2162619988    -0.0000000000    -1.0394300000
   12      I       1.2079582140    -0.0000000000    -2.7762750000
 ----------------------------------------------------------------
 Nuclear Repulsion Energy =        3058.38120322 hartrees
 There are      114 alpha and      114 beta electrons
 Requested basis set is 6-311++G(d,p)
 There are 142 shells and 394 basis functions

 Total QAlloc Memory Limit  64000 MB
 Mega-Array Size       188 MB
 MEM_STATIC part       192 MB
 A cutoff of  1.0D-11 yielded   6433 shell pairs
 There are     55698 function pairs (     61612 Cartesian)
 Smallest overlap matrix eigenvalue = 3.54E-07

 Q-Chem warning in module stvman/mkSTV.C, line 318:

 Overlap eigenvalue is smaller than square root of threshold
 Use THRESH >= 12 to get rid of this warning

 Linear dependence detected in AO basis
 Tighter screening thresholds may be required for diffuse basis sets
 Use S2THRESH > 14 and THRESH = 14 in case of SCF convergence issues
 Number of orthogonalized atomic orbitals = 392
 Maximum deviation from orthogonality = 2.114E-10

 Scale SEOQF with 1.000000e-01/1.000000e-01/1.000000e-01

 Standard Electronic Orientation quadrupole field applied
 Nucleus-field energy     =    -0.0000000495 hartrees
 Guess from superposition of atomic densities
 Warning:  Energy on first SCF cycle will be non-variational
 SAD guess density has 228.000000 electrons

 -----------------------------------------------------------------------
  General SCF calculation program by
  Eric Jon Sundstrom, Paul Horn, Yuezhi Mao, Dmitri Zuev, Alec White,
  David Stuck, Shaama M.S., Shane Yost, Joonho Lee, David Small,
  Daniel Levine, Susi Lehtola, Hugh Burton, Evgeny Epifanovsky,
  Bang C. Huynh
 -----------------------------------------------------------------------
 Exchange:     0.2000 Hartree-Fock + 0.0800 Slater + 0.7200 B88
 Correlation:  0.1900 VWN1RPA + 0.8100 LYP
 Using SG-1 standard quadrature grid
 using 4 threads for integral computing
 -------------------------------------------------------
 OpenMP Integral computing Module                
 Release: version 2.0, May 2017, Q-Chem Inc. Pleasanton 
 -------------------------------------------------------
 A restricted SCF calculation will be
 performed using DIIS
 SCF converges when DIIS error is below 1.0e-08
 ---------------------------------------
  Cycle       Energy         DIIS error
 ---------------------------------------
    1  -18025.1262118885      2.96e-02  
    2  -18022.4546398238      1.78e-03  
    3  -18022.3860847048      2.51e-03  
    4  -18022.4839936643      8.24e-04  
    5  -18022.4983861333      1.61e-04  
    6  -18022.4986138135      1.05e-04  
    7  -18022.4988309684      2.08e-05  
    8  -18022.4988378156      4.73e-06  
    9  -18022.4988381167      1.31e-06  
   10  -18022.4988381435      5.65e-07  
   11  -18022.4988381488      1.18e-07  
   12  -18022.4988381477      5.95e-08  
   13  -18022.4988381483      2.88e-08  
   14  -18022.4988381476      3.33e-09  Convergence criterion met
 ---------------------------------------
 SCF time:   CPU 236.32s  wall 62.00s 
 SCF   energy in the final basis set =   -18022.4988381476
 Total energy in the final basis set =   -18022.4988381476

 --------------------------------------------------------------

                    Orbital Energies (a.u.)
 --------------------------------------------------------------

 Alpha MOs
 -- Occupied --
*****************-482.8565-176.3191-176.3185-165.7229-165.7223-165.7208
********-165.7202-165.7199-101.5837-101.5834-101.5831 -62.5095 -56.3302
-56.3261 -56.3257 -35.8157 -35.8152 -31.3090 -31.3085 -31.3031 -31.3025
-31.3025 -31.3019 -22.9595 -22.9589 -22.9582 -22.9578 -22.9576 -22.9572
-22.9536 -22.9536 -22.9530 -22.9530 -10.2852 -10.2847 -10.2842 -10.2776
-10.2670 -10.2663  -9.4988  -9.4987  -9.4983  -8.7185  -7.2637  -7.2636
 -7.2630  -7.2537  -7.2536  -7.2532  -7.2526  -7.2525  -7.2523  -6.5507
 -6.5370  -6.5359  -6.3655  -6.3650  -4.7783  -4.7778  -4.7634  -4.7630
 -4.7624  -4.7619  -2.6614  -2.6579  -2.6570  -2.6461  -2.6460  -2.0445
 -2.0439  -2.0397  -2.0393  -2.0390  -2.0385  -2.0261  -2.0259  -2.0256
 -2.0254  -0.9714  -0.9203  -0.8999  -0.8730  -0.8340  -0.7889  -0.7569
 -0.6965  -0.6818  -0.6248  -0.6104  -0.5616  -0.5253  -0.4803  -0.4741
 -0.4682  -0.4491  -0.4074  -0.4074  -0.3973  -0.3929  -0.3626  -0.3601
 -0.3556  -0.3391  -0.3385  -0.3196  -0.3091  -0.2994  -0.2966  -0.2643
 -0.2610  -0.2476
 -- Virtual --
 -0.0958  -0.0677  -0.0664  -0.0371  -0.0295  -0.0089  -0.0005   0.0146
  0.0230   0.0319   0.0337   0.0439   0.0524   0.0601   0.0647   0.0732
  0.0739   0.0746   0.0786   0.0823   0.0926   0.0974   0.0994   0.1058
  0.1064   0.1094   0.1203   0.1247   0.1409   0.1508   0.1547   0.1585
  0.1639   0.1666   0.1699   0.1800   0.1816   0.1893   0.1982   0.2042
  0.2108   0.2151   0.2205   0.2226   0.2270   0.2336   0.2429   0.2482
  0.2579   0.2661   0.2720   0.2744   0.2894   0.2916   0.3032   0.3397
  0.3503   0.3622   0.3794   0.3888   0.3909   0.4015   0.4065   0.4170
  0.4284   0.4303   0.4381   0.4384   0.4420   0.4541   0.4617   0.4723
  0.4746   0.4793   0.4891   0.4941   0.5009   0.5063   0.5104   0.5282
  0.5408   0.5448   0.5548   0.5621   0.5757   0.5766   0.5834   0.6016
  0.6141   0.6181   0.6304   0.6542   0.6604   0.6944   0.7111   0.7232
  0.7357   0.7514   0.7684   0.7700   0.7738   0.7950   0.8127   0.8217
  0.8337   0.8338   0.8387   0.8501   0.8527   0.8544   0.8709   0.8945
  0.8974   0.9179   0.9267   0.9379   0.9428   0.9450   0.9676   0.9802
  1.0067   1.0612   1.0681   1.0779   1.1123   1.1245   1.1296   1.1955
  1.2192   1.2346   1.2456   1.2656   1.2783   1.2806   1.2876   1.3419
  1.3591   1.3841   1.3872   1.4131   1.4444   1.4625   1.4750   1.4999
  1.5418   1.5617   1.6174   1.6440   1.7351   1.7377   1.7691   1.7794
  1.8266   1.8338   1.8489   1.8490   1.9233   2.0160   2.0344   2.0846
  2.1267   2.1794   2.2078   2.2207   2.2459   2.2522   2.2625   2.2827
  2.2909   2.2934   2.3438   2.3992   2.4310   2.4458   2.4812   2.5046
  2.5741   2.5849   2.6153   2.7110   2.7246   2.8306   2.8314   2.8764
  2.8995   3.0119   3.0492   3.0781   3.1283   3.2068   3.2140   3.4347
  3.4452   3.6717   3.8367   3.8559   3.9420   3.9711   3.9825   3.9894
  3.9988   4.0401   4.0415   4.0565   4.0927   4.1088   4.1945   4.2557
  4.2608   4.3120   4.4005   4.4507   4.5870   4.8088   5.9986   6.0461
  6.0714   6.1253   6.1653   6.2308   6.7475   7.5548   7.6717   7.7443
  9.7183   9.7938   9.8110  23.1812  23.7766  23.7837  23.9413  23.9443
 24.0263  25.7615  25.8097  25.8822  26.1099  26.1222  26.2057  26.4485
 26.6566  26.8642  27.8745  27.9734  28.3398  28.3756  28.3961  28.4132
 28.4480  28.4640  28.5222  28.5330  28.5419  28.5451  28.5690  28.5703
 28.6010  28.6507  28.7001  28.7691  47.9989 127.8823 127.9093 127.9303
127.9546 127.9774 128.0095 151.6674 151.7529 215.7044 215.7907 215.8106
289.7519 289.8707 289.96871020.81491901.83081901.9204
 --------------------------------------------------------------

          Ground-State Mulliken Net Atomic Charges

     Atom                 Charge (a.u.)
  ----------------------------------------
      1 C                    -0.388410
      2 C                    -0.196233
      3 C                    -0.060019
      4 C                    -0.512038
      5 C                    -0.355369
      6 C                    -0.270998
      7 Cl                    0.587865
      8 Cl                    0.673767
      9 Cl                    0.541749
     10 Br                   -0.225480
     11 I                     0.102163
     12 I                     0.103003
  ----------------------------------------
  Sum of atomic charges =     0.000000

 -----------------------------------------------------------------
                    Cartesian Multipole Moments
 -----------------------------------------------------------------
    Charge (ESU x 10^10)
                -0.0000
    Dipole Moment (Debye)
         X       0.5617      Y      -0.0000      Z      -0.6158
       Tot       0.8335
    Quadrupole Moments (Debye-Ang)
        XX    -141.3737     XY      -0.0000     YY    -147.6654
        XZ      -1.5526     YZ      -0.0000     ZZ    -142.4115
    Octopole Moments (Debye-Ang^2)
       XXX    -701.6450    XXY      -0.0000    XYY    -249.4830
       YYY      -0.0000    XXZ     -28.8606    XYZ      -0.0000
       YYZ     -22.8301    XZZ    -234.5481    YZZ      -0.0000
       ZZZ     -87.8149
    Hexadecapole Moments (Debye-Ang^3)
      XXXX   -5820.8891   XXXY      -0.0000   XXYY   -1080.9077
      XYYY       0.0000   YYYY    -186.3933   XXXZ     -73.2684
      XXYZ      -0.0000   XYYZ     -14.0274   YYYZ      -0.0000
      XXZZ   -1621.6614   XYZZ      -0.0000   YYZZ    -726.8324
      XZZZ     -64.3091   YZZZ      -0.0000   ZZZZ   -3885.2626
 -----------------------------------------------------------------
 Calculating analytic gradient of the SCF energy
 Gradient of SCF Energy
            1           2           3           4           5           6
    1  -0.0018694   0.0012438  -0.0026643  -0.0024855   0.0003206   0.0000250
    2   0.0000000   0.0000000  -0.0000000   0.0000000   0.0000000  -0.0000000
    3   0.0002158   0.0002925  -0.0006904  -0.0001625  -0.0029319  -0.0009610
            7           8           9          10          11          12
    1   0.0098946   0.0069193   0.0019859  -0.0019807  -0.0180043   0.0066148
    2  -0.0000000   0.0000000  -0.0000000  -0.0000000   0.0000000   0.0000000
    3   0.0004152  -0.0043228  -0.0080469  -0.0072634   0.0064254   0.0170300
 Max gradient component =       1.800E-02
 RMS gradient           =       5.317E-03
 Gradient time:  CPU 79.11 s  wall 19.88 s
 Geometry Optimization Parameters
   NAtoms,    NIC,     NZ,  NCons,   NDum,   NFix, NCnnct, MaxDiis
       12      78      12       0       0       0       0       0


** GEOMETRY OPTIMIZATION IN DELOCALIZED INTERNAL COORDINATES **
   Searching for a Minimum

   Optimization Cycle:   1

                       Coordinates (Angstroms)
     ATOM                X               Y               Z
      1  C         0.0000000000    0.0000000000    0.0000000000
      2  C         0.0000000000    0.0000000000    1.3948300000
      3  C         1.2079582140    0.0000000000    2.0922450000
      4  C         2.4159164279    0.0000000000    1.3948300000
      5  C         2.4159164279    0.0000000000    0.0000000000
      6  C         1.2079582140    0.0000000000   -0.6974150000
      7  Cl       -1.4903431174    0.0000000000   -0.8604500000
      8  Cl       -1.4903431174    0.0000000000    2.2552800000
      9  Cl        1.2079582140    0.0000000000    3.8131450000
     10  Br        4.0532933383    0.0000000000    2.3401700000
     11  I         4.2162619988    0.0000000000   -1.0394300000
     12  I         1.2079582140    0.0000000000   -2.7762750000
   Point Group: c1    Number of degrees of freedom:    30


   Energy is -18022.498838148


 Attempting to generate delocalized internal coordinates
 Initial Hessian constructed with Jon Baker's OPTIMIZE code

 21 Hessian modes will be used to form the next step
  Hessian Eigenvalues:
     0.124424    0.124424    0.201019    0.250000    0.250000    0.250000
     0.250000    0.250000    0.250000    0.250000    0.250000    0.250000
     0.334879    0.334879    0.334879    0.426727    0.426727    0.464882
     0.464882    0.464882    0.464882

 Minimum search - taking simple RFO step
 Searching for Lamda that Minimizes Along All modes
 Value Taken    Lamda =  -0.01084575
 Step Taken.  Stepsize is  0.232865

                             Maximum     Tolerance    Cnvgd?
         Gradient           0.037050      0.000300      NO
         Displacement       0.125814      0.001200      NO
         Energy change     *********      0.000001      NO


 New Cartesian Coordinates Obtained by Inverse Iteration

 Displacement from previous Coordinates is:  0.426914
 ----------------------------------------------------------------
             Standard Nuclear Orientation (Angstroms)
    I     Atom           X                Y                Z
 ----------------------------------------------------------------
    1      C       0.0048854039     0.0000000000    -0.0051057308
    2      C       0.0028863182     0.0000000000     1.3939821261
    3      C       1.2130739476     0.0000000000     2.0931168176
    4      C       2.4286737656     0.0000000000     1.3945046495
    5      C       2.4485195219     0.0000000000    -0.0183868908
    6      C       1.2160038462     0.0000000000    -0.7257517952
    7      Cl     -1.5257009239     0.0000000000    -0.8207193612
    8      Cl     -1.4978733800     0.0000000000     2.2613514612
    9      Cl      1.1888553516     0.0000000000     3.8261630872
   10      Br      4.0332770976     0.0000000000     2.4194863471
   11      I       4.3462885129     0.0000000000    -1.0339657928
   12      I       1.0936453524     0.0000000000    -2.8677449179
 ----------------------------------------------------------------
 Nuclear Repulsion Energy =        2989.42867297 hartrees
 There are      114 alpha and      114 beta electrons
 Applying Cartesian multipole field
    Component          Value
    ---------          -----
     (2,0,0)        1.00000E-11
     (0,2,0)        2.00000E-11
     (0,0,2)       -3.00000E-11
 Nucleus-field energy     =    -0.0000000524 hartrees
 Requested basis set is 6-311++G(d,p)
 There are 142 shells and 394 basis functions
 A cutoff of  1.0D-11 yielded   6370 shell pairs
 There are     55244 function pairs (     61064 Cartesian)
 Smallest overlap matrix eigenvalue = 4.02E-07

 Q-Chem warning in module stvman/mkSTV.C, line 318:

 Overlap eigenvalue is smaller than square root of threshold
 Use THRESH >= 12 to get rid of this warning

 Linear dependence detected in AO basis
 Tighter screening thresholds may be required for diffuse basis sets
 Use S2THRESH > 14 and THRESH = 14 in case of SCF convergence issues
 Number of orthogonalized atomic orbitals = 392
 Maximum deviation from orthogonality = 1.580E-10
 Guess MOs from SCF MO coefficient file

 -----------------------------------------------------------------------
  General SCF calculation program by
  Eric Jon Sundstrom, Paul Horn, Yuezhi Mao, Dmitri Zuev, Alec White,
  David Stuck, Shaama M.S., Shane Yost, Joonho Lee, David Small,
  Daniel Levine, Susi Lehtola, Hugh Burton, Evgeny Epifanovsky,
  Bang C. Huynh
 -----------------------------------------------------------------------
 Exchange:     0.2000 Hartree-Fock + 0.0800 Slater + 0.7200 B88
 Correlation:  0.1900 VWN1RPA + 0.8100 LYP
 Using SG-1 standard quadrature grid
 using 4 threads for integral computing
 -------------------------------------------------------
 OpenMP Integral computing Module                
 Release: version 2.0, May 2017, Q-Chem Inc. Pleasanton 
 -------------------------------------------------------
 A restricted SCF calculation will be
 performed using DIIS
 SCF converges when DIIS error is below 1.0e-08
 ---------------------------------------
  Cycle       Energy         DIIS error
 ---------------------------------------
    1  -18022.4956228785      6.57e-04  
    2  -18022.4988574143      3.59e-04  
    3  -18022.4950932153      5.52e-04  
    4  -18022.5015754499      4.26e-05  
    5  -18022.5016058917      1.71e-05  
    6  -18022.5016110115      5.53e-06  
    7  -18022.5016115016      2.42e-06  
    8  -18022.5016116117      6.54e-07  
    9  -18022.5016116201      1.32e-07  
   10  -18022.5016116209      8.77e-08  
   11  -18022.5016116213      3.64e-08  
   12  -18022.5016116216      5.63e-09  Convergence criterion met
 ---------------------------------------
 SCF time:   CPU 206.03s  wall 54.00s 
 SCF   energy in the final basis set =   -18022.5016116216
 Total energy in the final basis set =   -18022.5016116216

 --------------------------------------------------------------

                    Orbital Energies (a.u.)
 --------------------------------------------------------------

 Alpha MOs
 -- Occupied --
*****************-482.8571-176.3213-176.3213-165.7252-165.7252-165.7229
********-165.7228-165.7227-101.5843-101.5839-101.5836 -62.5100 -56.3308
-56.3266 -56.3262 -35.8177 -35.8177 -31.3113 -31.3112 -31.3049 -31.3048
-31.3044 -31.3043 -22.9617 -22.9616 -22.9602 -22.9602 -22.9599 -22.9599
-22.9554 -22.9554 -22.9554 -22.9554 -10.2890 -10.2883 -10.2872 -10.2832
-10.2778 -10.2763  -9.4991  -9.4988  -9.4986  -8.7189  -7.2642  -7.2636
 -7.2636  -7.2541  -7.2536  -7.2535  -7.2529  -7.2527  -7.2525  -6.5511
 -6.5374  -6.5363  -6.3670  -6.3669  -4.7801  -4.7800  -4.7646  -4.7645
 -4.7637  -4.7636  -2.6618  -2.6583  -2.6574  -2.6464  -2.6463  -2.0457
 -2.0455  -2.0411  -2.0411  -2.0404  -2.0404  -2.0270  -2.0269  -2.0269
 -2.0268  -0.9673  -0.9171  -0.8941  -0.8687  -0.8304  -0.7831  -0.7546
 -0.6923  -0.6751  -0.6244  -0.6125  -0.5557  -0.5240  -0.4796  -0.4703
 -0.4661  -0.4461  -0.4052  -0.4044  -0.3922  -0.3905  -0.3641  -0.3584
 -0.3567  -0.3364  -0.3364  -0.3160  -0.3080  -0.2968  -0.2943  -0.2664
 -0.2631  -0.2578
 -- Virtual --
 -0.1071  -0.0719  -0.0688  -0.0503  -0.0391  -0.0173  -0.0012   0.0127
  0.0214   0.0306   0.0332   0.0443   0.0517   0.0596   0.0640   0.0702
  0.0722   0.0744   0.0787   0.0817   0.0919   0.0960   0.0990   0.1033
  0.1072   0.1122   0.1191   0.1231   0.1399   0.1497   0.1565   0.1590
  0.1657   0.1658   0.1667   0.1695   0.1742   0.1868   0.1989   0.2040
  0.2080   0.2103   0.2191   0.2202   0.2266   0.2354   0.2399   0.2472
  0.2577   0.2655   0.2710   0.2746   0.2800   0.2860   0.2968   0.3395
  0.3517   0.3736   0.3783   0.3873   0.3952   0.3993   0.4064   0.4138
  0.4249   0.4296   0.4303   0.4322   0.4420   0.4522   0.4523   0.4682
  0.4712   0.4739   0.4878   0.4915   0.4992   0.5069   0.5076   0.5178
  0.5355   0.5376   0.5492   0.5559   0.5717   0.5747   0.5754   0.5822
  0.6059   0.6113   0.6137   0.6501   0.6602   0.6807   0.7045   0.7087
  0.7226   0.7488   0.7599   0.7683   0.7707   0.7941   0.8154   0.8219
  0.8288   0.8337   0.8357   0.8484   0.8508   0.8510   0.8660   0.8925
  0.9003   0.9193   0.9254   0.9277   0.9385   0.9422   0.9643   0.9763
  0.9939   1.0474   1.0625   1.0684   1.1068   1.1186   1.1203   1.1949
  1.2104   1.2288   1.2380   1.2548   1.2708   1.2720   1.2819   1.3393
  1.3483   1.3720   1.3745   1.4162   1.4290   1.4491   1.4563   1.4674
  1.5324   1.5393   1.6076   1.6342   1.7268   1.7287   1.7569   1.7643
  1.8190   1.8251   1.8348   1.8431   1.9126   2.0133   2.0191   2.0664
  2.1165   2.1724   2.1942   2.2206   2.2366   2.2408   2.2478   2.2746
  2.2777   2.2902   2.3231   2.3895   2.4201   2.4349   2.4751   2.4988
  2.5678   2.5752   2.6040   2.7073   2.7189   2.8250   2.8266   2.8580
  2.8931   3.0015   3.0356   3.0479   3.1123   3.1843   3.1938   3.4198
  3.4233   3.6421   3.8162   3.8424   3.9506   3.9609   3.9878   3.9925
  4.0033   4.0180   4.0311   4.0548   4.0846   4.1025   4.1654   4.2414
  4.2452   4.3099   4.3930   4.4204   4.5448   4.7772   5.9972   6.0352
  6.0895   6.1059   6.1277   6.1827   6.7398   7.5530   7.6690   7.7337
  9.7062   9.7885   9.8079  23.1787  23.7439  23.7523  23.8923  23.9026
 23.9739  25.7610  25.8086  25.8774  26.0967  26.1296  26.1950  26.4356
 26.6418  26.8329  27.8467  27.9486  28.3371  28.3663  28.3995  28.4131
 28.4255  28.4363  28.5240  28.5270  28.5398  28.5464  28.5543  28.5622
 28.5958  28.6276  28.6850  28.7538  47.9936 127.8793 127.9015 127.9372
127.9469 127.9541 127.9839 151.6436 151.7287 215.6909 215.7852 215.8077
289.7497 289.8674 289.95861020.80851901.80601901.8948
 --------------------------------------------------------------

          Ground-State Mulliken Net Atomic Charges

     Atom                 Charge (a.u.)
  ----------------------------------------
      1 C                    -0.457639
      2 C                    -0.362407
      3 C                    -0.122766
      4 C                    -0.471271
      5 C                    -0.181964
      6 C                    -0.212537
      7 Cl                    0.595510
      8 Cl                    0.693481
      9 Cl                    0.530631
     10 Br                   -0.225102
     11 I                     0.107848
     12 I                     0.106215
  ----------------------------------------
  Sum of atomic charges =     0.000000

 -----------------------------------------------------------------
                    Cartesian Multipole Moments
 -----------------------------------------------------------------
    Charge (ESU x 10^10)
                -0.0000
    Dipole Moment (Debye)
         X       0.5042      Y      -0.0000      Z      -0.5401
       Tot       0.7389
    Quadrupole Moments (Debye-Ang)
        XX    -141.1451     XY      -0.0000     YY    -148.1716
        XZ      -0.9139     YZ      -0.0000     ZZ    -142.1679
    Octopole Moments (Debye-Ang^2)
       XXX    -697.2209    XXY      -0.0000    XYY    -250.1475
       YYY      -0.0000    XXZ     -26.9509    XYZ       0.0000
       YYZ     -22.0532    XZZ    -236.0191    YZZ      -0.0000
       ZZZ     -85.7217
    Hexadecapole Moments (Debye-Ang^3)
      XXXX   -5923.0702   XXXY      -0.0000   XXYY   -1107.7507
      XYYY      -0.0000   YYYY    -187.6493   XXXZ     -97.4354
      XXYZ       0.0000   XYYZ     -19.6735   YYYZ      -0.0000
      XXZZ   -1669.8918   XYZZ      -0.0000   YYZZ    -750.5364
      XZZZ     -64.2945   YZZZ      -0.0000   ZZZZ   -3996.8801
 -----------------------------------------------------------------
 Calculating analytic gradient of the SCF energy
 Gradient of SCF Energy
            1           2           3           4           5           6
    1  -0.0039865  -0.0002561  -0.0009082  -0.0018633   0.0069936  -0.0042852
    2  -0.0000000   0.0000000  -0.0000000   0.0000000   0.0000000  -0.0000000
    3   0.0025119  -0.0000629   0.0008827   0.0048697  -0.0009528  -0.0050786
            7           8           9          10          11          12
    1   0.0020580   0.0011487   0.0008911  -0.0007570   0.0068259  -0.0058610
    2  -0.0000000   0.0000000  -0.0000000  -0.0000000  -0.0000000  -0.0000000
    3   0.0015221  -0.0014533  -0.0017934   0.0017864   0.0012880  -0.0035199
 Max gradient component =       6.994E-03
 RMS gradient           =       2.676E-03
 Gradient time:  CPU 76.45 s  wall 19.22 s
 Geometry Optimization Parameters
   NAtoms,    NIC,     NZ,  NCons,   NDum,   NFix, NCnnct, MaxDiis
       12      78      12       0       0       0       0       0

 Cartesian Hessian Update
 Hessian updated using BFGS update


** GEOMETRY OPTIMIZATION IN DELOCALIZED INTERNAL COORDINATES **
   Searching for a Minimum

   Optimization Cycle:   2

                       Coordinates (Angstroms)
     ATOM                X               Y               Z
      1  C         0.0048854039    0.0000000000   -0.0051057308
      2  C         0.0028863182    0.0000000000    1.3939821261
      3  C         1.2130739476    0.0000000000    2.0931168176
      4  C         2.4286737656    0.0000000000    1.3945046495
      5  C         2.4485195219    0.0000000000   -0.0183868908
      6  C         1.2160038462    0.0000000000   -0.7257517952
      7  Cl       -1.5257009239    0.0000000000   -0.8207193612
      8  Cl       -1.4978733800    0.0000000000    2.2613514612
      9  Cl        1.1888553516    0.0000000000    3.8261630872
     10  Br        4.0332770976    0.0000000000    2.4194863471
     11  I         4.3462885129    0.0000000000   -1.0339657928
     12  I         1.0936453524    0.0000000000   -2.8677449179
   Point Group: c1    Number of degrees of freedom:    30


   Energy is -18022.501611622

 Hessian updated using BFGS update

 11 Hessian modes will be used to form the next step
  Hessian Eigenvalues:
     0.124034    0.127529    0.200199    0.242017    0.311817    0.324387
     0.334930    0.426726    0.444601    0.462207    0.557074

 Minimum search - taking simple RFO step
 Searching for Lamda that Minimizes Along All modes
 Value Taken    Lamda =  -0.00196023
 Step Taken.  Stepsize is  0.067217

                             Maximum     Tolerance    Cnvgd?
         Gradient           0.026904      0.000300      NO
         Displacement       0.062146      0.001200      NO
         Energy change     -0.002773      0.000001      NO


 New Cartesian Coordinates Obtained by Inverse Iteration

 Displacement from previous Coordinates is:  0.190163
 ----------------------------------------------------------------
             Standard Nuclear Orientation (Angstroms)
    I     Atom           X                Y                Z
 ----------------------------------------------------------------
    1      C       0.0004361088     0.0000000000    -0.0049058435
    2      C      -0.0003589153     0.0000000000     1.3972616265
    3      C       1.2124473666     0.0000000000     2.0978775520
    4      C       2.4293126842     0.0000000000     1.3971513529
    5      C       2.4366223119     0.0000000000    -0.0109701970
    6      C       1.2153274838     0.0000000000    -0.7152971490
    7      Cl     -1.5310358157     0.0000000000    -0.8270463286
    8      Cl     -1.5004753596     0.0000000000     2.2714674786
    9      Cl      1.1799762286     0.0000000000     3.8337463660
   10      Br      4.0461251039     0.0000000000     2.4036605719
   11      I       4.2986003975     0.0000000000    -1.0713985510
   12      I       1.1655572195     0.0000000000    -2.8546168787
 ----------------------------------------------------------------
 Nuclear Repulsion Energy =        3002.29724401 hartrees
 There are      114 alpha and      114 beta electrons
 Applying Cartesian multipole field
    Component          Value
    ---------          -----
     (2,0,0)        1.00000E-11
     (0,2,0)        2.00000E-11
     (0,0,2)       -3.00000E-11
 Nucleus-field energy     =    -0.0000000527 hartrees
 Requested basis set is 6-311++G(d,p)
 There are 142 shells and 394 basis functions
 A cutoff of  1.0D-11 yielded   6374 shell pairs
 There are     55309 function pairs (     61153 Cartesian)
 Smallest overlap matrix eigenvalue = 3.92E-07

 Q-Chem warning in module stvman/mkSTV.C, line 318:

 Overlap eigenvalue is smaller than square root of threshold
 Use THRESH >= 12 to get rid of this warning

 Linear dependence detected in AO basis
 Tighter screening thresholds may be required for diffuse basis sets
 Use S2THRESH > 14 and THRESH = 14 in case of SCF convergence issues
 Number of orthogonalized atomic orbitals = 392
 Maximum deviation from orthogonality = 2.771E-10
 Guess MOs from SCF MO coefficient file

 -----------------------------------------------------------------------
  General SCF calculation program by
  Eric Jon Sundstrom, Paul Horn, Yuezhi Mao, Dmitri Zuev, Alec White,
  David Stuck, Shaama M.S., Shane Yost, Joonho Lee, David Small,
  Daniel Levine, Susi Lehtola, Hugh Burton, Evgeny Epifanovsky,
  Bang C. Huynh
 -----------------------------------------------------------------------
 Exchange:     0.2000 Hartree-Fock + 0.0800 Slater + 0.7200 B88
 Correlation:  0.1900 VWN1RPA + 0.8100 LYP
 Using SG-1 standard quadrature grid
 using 4 threads for integral computing
 -------------------------------------------------------
 OpenMP Integral computing Module                
 Release: version 2.0, May 2017, Q-Chem Inc. Pleasanton 
 -------------------------------------------------------
 A restricted SCF calculation will be
 performed using DIIS
 SCF converges when DIIS error is below 1.0e-08
 ---------------------------------------
  Cycle       Energy         DIIS error
 ---------------------------------------
    1  -18022.5015991397      2.35e-04  
    2  -18022.5023082835      1.03e-04  
    3  -18022.5019683653      1.63e-04  
    4  -18022.5025163438      2.42e-05  
    5  -18022.5025284934      7.22e-06  
    6  -18022.5025293933      2.53e-06  
    7  -18022.5025295013      1.08e-06  
    8  -18022.5025295234      2.24e-07  
    9  -18022.5025295258      7.41e-08  
   10  -18022.5025295248      1.46e-08  
   11  -18022.5025295255      9.07e-09  Convergence criterion met
 ---------------------------------------
 SCF time:   CPU 188.98s  wall 50.00s 
 SCF   energy in the final basis set =   -18022.5025295255
 Total energy in the final basis set =   -18022.5025295255

 --------------------------------------------------------------

                    Orbital Energies (a.u.)
 --------------------------------------------------------------

 Alpha MOs
 -- Occupied --
*****************-482.8575-176.3211-176.3207-165.7250-165.7246-165.7227
********-165.7224-165.7222-101.5844-101.5840-101.5839 -62.5104 -56.3311
-56.3270 -56.3266 -35.8175 -35.8172 -31.3111 -31.3107 -31.3047 -31.3043
-31.3042 -31.3039 -22.9614 -22.9611 -22.9600 -22.9597 -22.9597 -22.9593
-22.9552 -22.9552 -22.9549 -22.9549 -10.2896 -10.2891 -10.2880 -10.2833
-10.2757 -10.2747  -9.4991  -9.4988  -9.4987  -8.7192  -7.2642  -7.2637
 -7.2637  -7.2540  -7.2537  -7.2536  -7.2529  -7.2528  -7.2526  -6.5515
 -6.5377  -6.5366  -6.3668  -6.3665  -4.7799  -4.7796  -4.7645  -4.7642
 -4.7636  -4.7632  -2.6622  -2.6586  -2.6578  -2.6467  -2.6466  -2.0455
 -2.0451  -2.0409  -2.0407  -2.0403  -2.0400  -2.0270  -2.0268  -2.0267
 -2.0265  -0.9666  -0.9157  -0.8947  -0.8688  -0.8311  -0.7843  -0.7552
 -0.6914  -0.6774  -0.6248  -0.6121  -0.5565  -0.5236  -0.4794  -0.4702
 -0.4660  -0.4469  -0.4050  -0.4045  -0.3933  -0.3897  -0.3637  -0.3584
 -0.3558  -0.3371  -0.3365  -0.3166  -0.3084  -0.2987  -0.2963  -0.2662
 -0.2637  -0.2546
 -- Virtual --
 -0.1070  -0.0710  -0.0693  -0.0480  -0.0387  -0.0172  -0.0012   0.0122
  0.0208   0.0307   0.0326   0.0442   0.0516   0.0595   0.0636   0.0706
  0.0721   0.0742   0.0786   0.0808   0.0924   0.0967   0.0992   0.1028
  0.1067   0.1108   0.1191   0.1239   0.1398   0.1495   0.1559   0.1586
  0.1648   0.1666   0.1685   0.1734   0.1769   0.1856   0.1987   0.2039
  0.2060   0.2098   0.2182   0.2216   0.2256   0.2350   0.2397   0.2474
  0.2573   0.2655   0.2708   0.2740   0.2813   0.2869   0.2969   0.3371
  0.3506   0.3710   0.3787   0.3930   0.3947   0.3975   0.4024   0.4124
  0.4263   0.4272   0.4319   0.4320   0.4407   0.4528   0.4585   0.4702
  0.4714   0.4771   0.4882   0.4910   0.4988   0.5068   0.5096   0.5193
  0.5364   0.5381   0.5514   0.5549   0.5742   0.5747   0.5758   0.5868
  0.6048   0.6122   0.6134   0.6506   0.6590   0.6802   0.7086   0.7095
  0.7245   0.7498   0.7606   0.7640   0.7704   0.7940   0.8158   0.8222
  0.8291   0.8341   0.8347   0.8488   0.8516   0.8518   0.8662   0.8915
  0.8980   0.9184   0.9268   0.9289   0.9374   0.9418   0.9632   0.9753
  0.9966   1.0500   1.0603   1.0687   1.1071   1.1174   1.1210   1.1942
  1.2109   1.2300   1.2381   1.2568   1.2695   1.2729   1.2793   1.3383
  1.3503   1.3733   1.3743   1.4173   1.4273   1.4543   1.4620   1.4694
  1.5356   1.5377   1.6054   1.6321   1.7275   1.7293   1.7576   1.7686
  1.8181   1.8242   1.8393   1.8411   1.9129   2.0132   2.0203   2.0692
  2.1179   2.1715   2.1958   2.2204   2.2364   2.2419   2.2487   2.2747
  2.2782   2.2901   2.3226   2.3914   2.4210   2.4341   2.4738   2.4976
  2.5684   2.5751   2.6034   2.7071   2.7195   2.8257   2.8262   2.8582
  2.8934   3.0028   3.0371   3.0508   3.1091   3.1869   3.1926   3.4197
  3.4264   3.6444   3.8204   3.8408   3.9469   3.9649   3.9876   3.9923
  3.9926   4.0280   4.0328   4.0534   4.0852   4.0995   4.1731   4.2432
  4.2473   4.3081   4.3961   4.4251   4.5491   4.7828   5.9963   6.0375
  6.0738   6.1059   6.1397   6.1948   6.7387   7.5529   7.6684   7.7347
  9.7055   9.7868   9.8065  23.1770  23.7480  23.7567  23.9016  23.9054
 23.9765  25.7601  25.8076  25.8774  26.0959  26.1222  26.1922  26.4360
 26.6391  26.8303  27.8516  27.9512  28.3368  28.3680  28.3963  28.4045
 28.4312  28.4450  28.5226  28.5288  28.5402  28.5427  28.5597  28.5634
 28.5947  28.6332  28.6881  28.7551  47.9925 127.8792 127.9028 127.9311
127.9446 127.9610 127.9899 151.6477 151.7316 215.6902 215.7832 215.8060
289.7494 289.8664 289.95931020.80721901.81011901.8979
 --------------------------------------------------------------

          Ground-State Mulliken Net Atomic Charges

     Atom                 Charge (a.u.)
  ----------------------------------------
      1 C                    -0.403988
      2 C                    -0.380561
      3 C                    -0.116705
      4 C                    -0.486236
      5 C                    -0.209744
      6 C                    -0.208206
      7 Cl                    0.587702
      8 Cl                    0.695928
      9 Cl                    0.531329
     10 Br                   -0.222747
     11 I                     0.105986
     12 I                     0.107242
  ----------------------------------------
  Sum of atomic charges =     0.000000

 -----------------------------------------------------------------
                    Cartesian Multipole Moments
 -----------------------------------------------------------------
    Charge (ESU x 10^10)
                -0.0000
    Dipole Moment (Debye)
         X       0.5569      Y      -0.0000      Z      -0.5927
       Tot       0.8133
    Quadrupole Moments (Debye-Ang)
        XX    -141.3475     XY      -0.0000     YY    -148.1383
        XZ      -1.4830     YZ       0.0000     ZZ    -142.0381
    Octopole Moments (Debye-Ang^2)
       XXX    -701.7046    XXY      -0.0000    XYY    -250.5817
       YYY      -0.0000    XXZ     -27.7441    XYZ       0.0000
       YYZ     -21.4955    XZZ    -234.4106    YZZ      -0.0000
       ZZZ     -84.6510
    Hexadecapole Moments (Debye-Ang^3)
      XXXX   -5914.7710   XXXY      -0.0000   XXYY   -1101.9305
      XYYY      -0.0000   YYYY    -187.5637   XXXZ     -71.4563
      XXYZ      -0.0000   XYYZ     -10.5815   YYYZ       0.0000
      XXZZ   -1657.3537   XYZZ      -0.0000   YYZZ    -750.7343
      XZZZ     -49.8914   YZZZ       0.0000   ZZZZ   -3999.3127
 -----------------------------------------------------------------
 Calculating analytic gradient of the SCF energy
 Gradient of SCF Energy
            1           2           3           4           5           6
    1  -0.0019695  -0.0007431  -0.0003753  -0.0002272   0.0015403   0.0002964
    2   0.0000000  -0.0000000   0.0000000   0.0000000  -0.0000000   0.0000000
    3   0.0002966   0.0005839   0.0013097   0.0010860  -0.0006201  -0.0006441
            7           8           9          10          11          12
    1  -0.0005196   0.0003123  -0.0007585   0.0006004   0.0004161   0.0014278
    2   0.0000000  -0.0000000   0.0000000  -0.0000000   0.0000000  -0.0000000
    3   0.0011649   0.0001790  -0.0002000   0.0013172  -0.0021877  -0.0022854
 Max gradient component =       2.285E-03
 RMS gradient           =       8.803E-04
 Gradient time:  CPU 76.93 s  wall 19.34 s
 Geometry Optimization Parameters
   NAtoms,    NIC,     NZ,  NCons,   NDum,   NFix, NCnnct, MaxDiis
       12      78      12       0       0       0       0       0

 Cartesian Hessian Update
 Hessian updated using BFGS update


** GEOMETRY OPTIMIZATION IN DELOCALIZED INTERNAL COORDINATES **
   Searching for a Minimum

   Optimization Cycle:   3

                       Coordinates (Angstroms)
     ATOM                X               Y               Z
      1  C         0.0004361088    0.0000000000   -0.0049058435
      2  C        -0.0003589153    0.0000000000    1.3972616265
      3  C         1.2124473666    0.0000000000    2.0978775520
      4  C         2.4293126842    0.0000000000    1.3971513529
      5  C         2.4366223119    0.0000000000   -0.0109701970
      6  C         1.2153274838    0.0000000000   -0.7152971490
      7  Cl       -1.5310358157    0.0000000000   -0.8270463286
      8  Cl       -1.5004753596    0.0000000000    2.2714674786
      9  Cl        1.1799762286    0.0000000000    3.8337463660
     10  Br        4.0461251039    0.0000000000    2.4036605719
     11  I         4.2986003975    0.0000000000   -1.0713985510
     12  I         1.1655572195    0.0000000000   -2.8546168787
   Point Group: c1    Number of degrees of freedom:    30


   Energy is -18022.502529526

 Hessian updated using BFGS update

 14 Hessian modes will be used to form the next step
  Hessian Eigenvalues:
     0.121668    0.124899    0.200530    0.242709    0.249046    0.321252
     0.334828    0.334879    0.374037    0.426653    0.436466    0.455002
     0.464698    0.561645

 Minimum search - taking simple RFO step
 Searching for Lamda that Minimizes Along All modes
 Value Taken    Lamda =  -0.00032709
 Step Taken.  Stepsize is  0.037999

                             Maximum     Tolerance    Cnvgd?
         Gradient           0.005358      0.000300      NO
         Displacement       0.018024      0.001200      NO
         Energy change     -0.000918      0.000001      NO


 New Cartesian Coordinates Obtained by Inverse Iteration

 Displacement from previous Coordinates is:  0.078288
 ----------------------------------------------------------------
             Standard Nuclear Orientation (Angstroms)
    I     Atom           X                Y                Z
 ----------------------------------------------------------------
    1      C       0.0019831131     0.0000000000    -0.0053908232
    2      C      -0.0006140172     0.0000000000     1.3964278168
    3      C       1.2129390586     0.0000000000     2.0966484388
    4      C       2.4272304200     0.0000000000     1.3945903892
    5      C       2.4321924491     0.0000000000    -0.0086966244
    6      C       1.2142306382     0.0000000000    -0.7117454550
    7      Cl     -1.5216359521     0.0000000000    -0.8423901981
    8      Cl     -1.5026441617     0.0000000000     2.2678084794
    9      Cl      1.1898212309     0.0000000000     3.8329230188
   10      Br      4.0498847699     0.0000000000     2.3856263149
   11      I       4.2960623496     0.0000000000    -1.0488923918
   12      I       1.1530849158     0.0000000000    -2.8399789654
 ----------------------------------------------------------------
 Nuclear Repulsion Energy =        3009.94535256 hartrees
 There are      114 alpha and      114 beta electrons
 Applying Cartesian multipole field
    Component          Value
    ---------          -----
     (2,0,0)        1.00000E-11
     (0,2,0)        2.00000E-11
     (0,0,2)       -3.00000E-11
 Nucleus-field energy     =    -0.0000000517 hartrees
 Requested basis set is 6-311++G(d,p)
 There are 142 shells and 394 basis functions
 A cutoff of  1.0D-11 yielded   6379 shell pairs
 There are     55328 function pairs (     61174 Cartesian)
 Smallest overlap matrix eigenvalue = 3.86E-07

 Q-Chem warning in module stvman/mkSTV.C, line 318:

 Overlap eigenvalue is smaller than square root of threshold
 Use THRESH >= 12 to get rid of this warning

 Linear dependence detected in AO basis
 Tighter screening thresholds may be required for diffuse basis sets
 Use S2THRESH > 14 and THRESH = 14 in case of SCF convergence issues
 Number of orthogonalized atomic orbitals = 392
 Maximum deviation from orthogonality = 1.878E-10
 Guess MOs from SCF MO coefficient file

 -----------------------------------------------------------------------
  General SCF calculation program by
  Eric Jon Sundstrom, Paul Horn, Yuezhi Mao, Dmitri Zuev, Alec White,
  David Stuck, Shaama M.S., Shane Yost, Joonho Lee, David Small,
  Daniel Levine, Susi Lehtola, Hugh Burton, Evgeny Epifanovsky,
  Bang C. Huynh
 -----------------------------------------------------------------------
 Exchange:     0.2000 Hartree-Fock + 0.0800 Slater + 0.7200 B88
 Correlation:  0.1900 VWN1RPA + 0.8100 LYP
 Using SG-1 standard quadrature grid
 using 4 threads for integral computing
 -------------------------------------------------------
 OpenMP Integral computing Module                
 Release: version 2.0, May 2017, Q-Chem Inc. Pleasanton 
 -------------------------------------------------------
 A restricted SCF calculation will be
 performed using DIIS
 SCF converges when DIIS error is below 1.0e-08
 ---------------------------------------
  Cycle       Energy         DIIS error
 ---------------------------------------
    1  -18022.5023673274      1.23e-04  
    2  -18022.5025302567      5.70e-05  
    3  -18022.5024096130      9.40e-05  
    4  -18022.5025969948      8.61e-06  
    5  -18022.5025985973      2.32e-06  
    6  -18022.5025986773      1.18e-06  
    7  -18022.5025987041      3.36e-07  
    8  -18022.5025987071      1.20e-07  
    9  -18022.5025987067      3.31e-08  
   10  -18022.5025987068      7.95e-09  Convergence criterion met
 ---------------------------------------
 SCF time:   CPU 173.14s  wall 46.00s 
 SCF   energy in the final basis set =   -18022.5025987068
 Total energy in the final basis set =   -18022.5025987068

 --------------------------------------------------------------

                    Orbital Energies (a.u.)
 --------------------------------------------------------------

 Alpha MOs
 -- Occupied --
*****************-482.8575-176.3207-176.3203-165.7246-165.7242-165.7224
********-165.7220-165.7218-101.5844-101.5840-101.5839 -62.5104 -56.3311
-56.3270 -56.3266 -35.8172 -35.8168 -31.3107 -31.3103 -31.3044 -31.3040
-31.3039 -31.3035 -22.9611 -22.9607 -22.9597 -22.9594 -22.9593 -22.9590
-22.9549 -22.9549 -22.9545 -22.9545 -10.2890 -10.2889 -10.2880 -10.2823
-10.2742 -10.2733  -9.4991  -9.4988  -9.4987  -8.7192  -7.2642  -7.2637
 -7.2637  -7.2540  -7.2537  -7.2536  -7.2529  -7.2528  -7.2526  -6.5515
 -6.5377  -6.5367  -6.3666  -6.3662  -4.7796  -4.7792  -4.7643  -4.7639
 -4.7633  -4.7629  -2.6622  -2.6587  -2.6578  -2.6468  -2.6466  -2.0453
 -2.0448  -2.0407  -2.0404  -2.0400  -2.0397  -2.0268  -2.0266  -2.0264
 -2.0262  -0.9670  -0.9160  -0.8955  -0.8694  -0.8319  -0.7849  -0.7560
 -0.6927  -0.6776  -0.6249  -0.6121  -0.5576  -0.5238  -0.4793  -0.4708
 -0.4663  -0.4473  -0.4054  -0.4049  -0.3939  -0.3901  -0.3633  -0.3586
 -0.3560  -0.3375  -0.3374  -0.3176  -0.3085  -0.2972  -0.2965  -0.2664
 -0.2633  -0.2541
 -- Virtual --
 -0.1055  -0.0707  -0.0688  -0.0464  -0.0377  -0.0161  -0.0012   0.0124
  0.0206   0.0307   0.0327   0.0441   0.0517   0.0597   0.0635   0.0711
  0.0724   0.0741   0.0786   0.0810   0.0922   0.0965   0.0990   0.1030
  0.1067   0.1107   0.1192   0.1237   0.1400   0.1498   0.1556   0.1586
  0.1647   0.1665   0.1690   0.1730   0.1773   0.1866   0.1987   0.2035
  0.2077   0.2112   0.2188   0.2215   0.2257   0.2347   0.2405   0.2477
  0.2578   0.2655   0.2712   0.2744   0.2828   0.2873   0.2979   0.3379
  0.3512   0.3699   0.3785   0.3917   0.3958   0.3978   0.4018   0.4145
  0.4266   0.4291   0.4325   0.4326   0.4407   0.4527   0.4573   0.4702
  0.4717   0.4758   0.4883   0.4916   0.4995   0.5066   0.5094   0.5210
  0.5379   0.5386   0.5532   0.5549   0.5747   0.5752   0.5755   0.5894
  0.6061   0.6139   0.6155   0.6514   0.6592   0.6839   0.7100   0.7113
  0.7256   0.7501   0.7626   0.7673   0.7703   0.7948   0.8155   0.8218
  0.8297   0.8342   0.8356   0.8490   0.8516   0.8524   0.8674   0.8916
  0.8966   0.9182   0.9259   0.9295   0.9370   0.9421   0.9636   0.9753
  0.9989   1.0515   1.0624   1.0704   1.1067   1.1182   1.1218   1.1939
  1.2125   1.2297   1.2387   1.2571   1.2697   1.2730   1.2795   1.3397
  1.3515   1.3756   1.3767   1.4209   1.4312   1.4566   1.4645   1.4704
  1.5373   1.5396   1.6074   1.6327   1.7290   1.7304   1.7603   1.7706
  1.8198   1.8252   1.8407   1.8433   1.9145   2.0137   2.0223   2.0709
  2.1193   2.1724   2.1977   2.2201   2.2399   2.2437   2.2506   2.2756
  2.2806   2.2905   2.3252   2.3933   2.4214   2.4350   2.4753   2.4980
  2.5694   2.5756   2.6045   2.7076   2.7202   2.8264   2.8270   2.8615
  2.8945   3.0041   3.0394   3.0561   3.1103   3.1900   3.1957   3.4228
  3.4285   3.6489   3.8228   3.8440   3.9473   3.9647   3.9878   3.9937
  3.9939   4.0272   4.0339   4.0541   4.0865   4.1025   4.1742   4.2457
  4.2490   4.3098   4.3962   4.4281   4.5554   4.7880   5.9973   6.0385
  6.0785   6.1087   6.1408   6.1974   6.7409   7.5531   7.6687   7.7365
  9.7076   9.7866   9.8051  23.1767  23.7544  23.7616  23.9110  23.9120
 23.9872  25.7595  25.8077  25.8781  26.0975  26.1200  26.1926  26.4383
 26.6389  26.8335  27.8540  27.9549  28.3377  28.3690  28.3996  28.4071
 28.4332  28.4457  28.5232  28.5290  28.5411  28.5438  28.5597  28.5645
 28.5964  28.6340  28.6896  28.7575  47.9940 127.8800 127.9037 127.9339
127.9465 127.9618 127.9915 151.6499 151.7351 215.6926 215.7830 215.8042
289.7498 289.8671 289.96101020.80901901.81251901.9015
 --------------------------------------------------------------

          Ground-State Mulliken Net Atomic Charges

     Atom                 Charge (a.u.)
  ----------------------------------------
      1 C                    -0.425172
      2 C                    -0.319436
      3 C                    -0.105109
      4 C                    -0.498420
      5 C                    -0.237655
      6 C                    -0.215778
      7 Cl                    0.590769
      8 Cl                    0.690414
      9 Cl                    0.533605
     10 Br                   -0.224350
     11 I                     0.104965
     12 I                     0.106168
  ----------------------------------------
  Sum of atomic charges =     0.000000

 -----------------------------------------------------------------
                    Cartesian Multipole Moments
 -----------------------------------------------------------------
    Charge (ESU x 10^10)
                -0.0000
    Dipole Moment (Debye)
         X       0.5610      Y       0.0000      Z      -0.5812
       Tot       0.8078
    Quadrupole Moments (Debye-Ang)
        XX    -141.2366     XY       0.0000     YY    -148.0719
        XZ      -1.2482     YZ      -0.0000     ZZ    -142.2329
    Octopole Moments (Debye-Ang^2)
       XXX    -699.8244    XXY       0.0000    XYY    -250.2574
       YYY       0.0000    XXZ     -27.4135    XYZ       0.0000
       YYZ     -21.9990    XZZ    -235.2961    YZZ      -0.0000
       ZZZ     -85.9585
    Hexadecapole Moments (Debye-Ang^3)
      XXXX   -5899.5785   XXXY       0.0000   XXYY   -1100.3893
      XYYY      -0.0000   YYYY    -187.4023   XXXZ     -78.5074
      XXYZ       0.0000   XYYZ     -14.3105   YYYZ      -0.0000
      XXZZ   -1655.1889   XYZZ       0.0000   YYZZ    -745.2506
      XZZZ     -58.6633   YZZZ      -0.0000   ZZZZ   -3972.5843
 -----------------------------------------------------------------
 Calculating analytic gradient of the SCF energy
 Gradient of SCF Energy
            1           2           3           4           5           6
    1   0.0001852  -0.0002759   0.0005204  -0.0001807  -0.0001700   0.0002383
    2  -0.0000000   0.0000000  -0.0000000   0.0000000   0.0000000  -0.0000000
    3  -0.0007678   0.0000082   0.0003853  -0.0008712   0.0002787   0.0007497
            7           8           9          10          11          12
    1   0.0006844  -0.0000326   0.0000690   0.0002736  -0.0007228  -0.0005891
    2   0.0000000   0.0000000  -0.0000000  -0.0000000   0.0000000  -0.0000000
    3  -0.0008814   0.0000771  -0.0000392  -0.0011585   0.0013510   0.0008683
 Max gradient component =       1.351E-03
 RMS gradient           =       4.933E-04
 Gradient time:  CPU 77.05 s  wall 19.37 s
 Geometry Optimization Parameters
   NAtoms,    NIC,     NZ,  NCons,   NDum,   NFix, NCnnct, MaxDiis
       12      78      12       0       0       0       0       0

 Cartesian Hessian Update
 Hessian updated using BFGS update


** GEOMETRY OPTIMIZATION IN DELOCALIZED INTERNAL COORDINATES **
   Searching for a Minimum

   Optimization Cycle:   4

                       Coordinates (Angstroms)
     ATOM                X               Y               Z
      1  C         0.0019831131    0.0000000000   -0.0053908232
      2  C        -0.0006140172    0.0000000000    1.3964278168
      3  C         1.2129390586    0.0000000000    2.0966484388
      4  C         2.4272304200    0.0000000000    1.3945903892
      5  C         2.4321924491    0.0000000000   -0.0086966244
      6  C         1.2142306382    0.0000000000   -0.7117454550
      7  Cl       -1.5216359521    0.0000000000   -0.8423901981
      8  Cl       -1.5026441617    0.0000000000    2.2678084794
      9  Cl        1.1898212309    0.0000000000    3.8329230188
     10  Br        4.0498847699    0.0000000000    2.3856263149
     11  I         4.2960623496    0.0000000000   -1.0488923918
     12  I         1.1530849158    0.0000000000   -2.8399789654
   Point Group: c1    Number of degrees of freedom:    30


   Energy is -18022.502598707

 Hessian updated using BFGS update

 16 Hessian modes will be used to form the next step
  Hessian Eigenvalues:
     0.122653    0.131811    0.200289    0.246006    0.249212    0.280085
     0.321921    0.334774    0.334878    0.418954    0.427429    0.445186
     0.463063    0.464870    0.493707    0.596617

 Minimum search - taking simple RFO step
 Searching for Lamda that Minimizes Along All modes
 Value Taken    Lamda =  -0.00008359
 Step Taken.  Stepsize is  0.014740

                             Maximum     Tolerance    Cnvgd?
         Gradient           0.003973      0.000300      NO
         Displacement       0.008883      0.001200      NO
         Energy change     -0.000069      0.000001      NO


 New Cartesian Coordinates Obtained by Inverse Iteration

 Displacement from previous Coordinates is:  0.034056
 ----------------------------------------------------------------
             Standard Nuclear Orientation (Angstroms)
    I     Atom           X                Y                Z
 ----------------------------------------------------------------
    1      C       0.0021910582     0.0000000000    -0.0052539366
    2      C       0.0003061233     0.0000000000     1.3959051649
    3      C       1.2131403603     0.0000000000     2.0956813937
    4      C       2.4280315511     0.0000000000     1.3948954730
    5      C       2.4339485283     0.0000000000    -0.0101767654
    6      C       1.2146450260     0.0000000000    -0.7135396153
    7      Cl     -1.5258338276     0.0000000000    -0.8345043851
    8      Cl     -1.5017999037     0.0000000000     2.2670323966
    9      Cl      1.1890758624     0.0000000000     3.8319852968
   10      Br      4.0450241582     0.0000000000     2.3961652574
   11      I       4.2983289619     0.0000000000    -1.0571318237
   12      I       1.1554769158     0.0000000000    -2.8441284562
 ----------------------------------------------------------------
 Nuclear Repulsion Energy =        3007.13257262 hartrees
 There are      114 alpha and      114 beta electrons
 Applying Cartesian multipole field
    Component          Value
    ---------          -----
     (2,0,0)        1.00000E-11
     (0,2,0)        2.00000E-11
     (0,0,2)       -3.00000E-11
 Nucleus-field energy     =    -0.0000000521 hartrees
 Requested basis set is 6-311++G(d,p)
 There are 142 shells and 394 basis functions
 A cutoff of  1.0D-11 yielded   6376 shell pairs
 There are     55315 function pairs (     61159 Cartesian)
 Smallest overlap matrix eigenvalue = 3.87E-07

 Q-Chem warning in module stvman/mkSTV.C, line 318:

 Overlap eigenvalue is smaller than square root of threshold
 Use THRESH >= 12 to get rid of this warning

 Linear dependence detected in AO basis
 Tighter screening thresholds may be required for diffuse basis sets
 Use S2THRESH > 14 and THRESH = 14 in case of SCF convergence issues
 Number of orthogonalized atomic orbitals = 392
 Maximum deviation from orthogonality = 1.531E-10
 Guess MOs from SCF MO coefficient file

 -----------------------------------------------------------------------
  General SCF calculation program by
  Eric Jon Sundstrom, Paul Horn, Yuezhi Mao, Dmitri Zuev, Alec White,
  David Stuck, Shaama M.S., Shane Yost, Joonho Lee, David Small,
  Daniel Levine, Susi Lehtola, Hugh Burton, Evgeny Epifanovsky,
  Bang C. Huynh
 -----------------------------------------------------------------------
 Exchange:     0.2000 Hartree-Fock + 0.0800 Slater + 0.7200 B88
 Correlation:  0.1900 VWN1RPA + 0.8100 LYP
 Using SG-1 standard quadrature grid
 using 4 threads for integral computing
 -------------------------------------------------------
 OpenMP Integral computing Module                
 Release: version 2.0, May 2017, Q-Chem Inc. Pleasanton 
 -------------------------------------------------------
 A restricted SCF calculation will be
 performed using DIIS
 SCF converges when DIIS error is below 1.0e-08
 ---------------------------------------
  Cycle       Energy         DIIS error
 ---------------------------------------
    1  -18022.5025892827      5.29e-05  
    2  -18022.5026280492      2.13e-05  
    3  -18022.5026072258      3.78e-05  
    4  -18022.5026372328      3.53e-06  
    5  -18022.5026374993      8.18e-07  
    6  -18022.5026375067      5.33e-07  
    7  -18022.5026375114      1.18e-07  
    8  -18022.5026375122      4.89e-08  
    9  -18022.5026375117      1.16e-08  
   10  -18022.5026375114      6.45e-09  Convergence criterion met
 ---------------------------------------
 SCF time:   CPU 168.62s  wall 44.00s 
 SCF   energy in the final basis set =   -18022.5026375114
 Total energy in the final basis set =   -18022.5026375114

 --------------------------------------------------------------

                    Orbital Energies (a.u.)
 --------------------------------------------------------------

 Alpha MOs
 -- Occupied --
*****************-482.8575-176.3209-176.3205-165.7248-165.7244-165.7225
********-165.7221-165.7219-101.5844-101.5839-101.5838 -62.5104 -56.3311
-56.3270 -56.3266 -35.8173 -35.8170 -31.3109 -31.3105 -31.3045 -31.3042
-31.3040 -31.3037 -22.9613 -22.9609 -22.9598 -22.9595 -22.9595 -22.9591
-22.9551 -22.9551 -22.9547 -22.9547 -10.2891 -10.2888 -10.2878 -10.2826
-10.2748 -10.2737  -9.4991  -9.4987  -9.4987  -8.7192  -7.2641  -7.2637
 -7.2636  -7.2540  -7.2536  -7.2536  -7.2529  -7.2527  -7.2526  -6.5515
 -6.5377  -6.5367  -6.3667  -6.3664  -4.7798  -4.7794  -4.7644  -4.7640
 -4.7634  -4.7631  -2.6622  -2.6587  -2.6578  -2.6468  -2.6466  -2.0454
 -2.0449  -2.0408  -2.0406  -2.0402  -2.0398  -2.0269  -2.0268  -2.0265
 -2.0264  -0.9670  -0.9160  -0.8952  -0.8691  -0.8317  -0.7848  -0.7559
 -0.6923  -0.6776  -0.6250  -0.6122  -0.5573  -0.5238  -0.4793  -0.4707
 -0.4662  -0.4472  -0.4053  -0.4048  -0.3936  -0.3901  -0.3635  -0.3585
 -0.3560  -0.3373  -0.3370  -0.3170  -0.3085  -0.2977  -0.2965  -0.2663
 -0.2634  -0.2545
 -- Virtual --
 -0.1060  -0.0707  -0.0689  -0.0468  -0.0381  -0.0165  -0.0012   0.0124
  0.0207   0.0307   0.0327   0.0441   0.0517   0.0597   0.0636   0.0711
  0.0723   0.0742   0.0786   0.0809   0.0923   0.0966   0.0991   0.1030
  0.1067   0.1109   0.1191   0.1238   0.1399   0.1498   0.1557   0.1587
  0.1648   0.1665   0.1689   0.1730   0.1771   0.1862   0.1987   0.2039
  0.2071   0.2106   0.2187   0.2215   0.2259   0.2349   0.2402   0.2475
  0.2576   0.2656   0.2712   0.2742   0.2823   0.2872   0.2976   0.3381
  0.3511   0.3705   0.3786   0.3923   0.3952   0.3979   0.4022   0.4139
  0.4264   0.4288   0.4321   0.4324   0.4408   0.4527   0.4578   0.4703
  0.4716   0.4760   0.4883   0.4916   0.4993   0.5066   0.5094   0.5205
  0.5375   0.5384   0.5526   0.5550   0.5747   0.5750   0.5755   0.5883
  0.6059   0.6138   0.6142   0.6511   0.6595   0.6827   0.7100   0.7103
  0.7252   0.7502   0.7618   0.7664   0.7705   0.7943   0.8158   0.8219
  0.8297   0.8342   0.8355   0.8490   0.8516   0.8523   0.8669   0.8916
  0.8976   0.9186   0.9264   0.9291   0.9371   0.9421   0.9635   0.9753
  0.9981   1.0511   1.0618   1.0698   1.1072   1.1181   1.1215   1.1943
  1.2121   1.2302   1.2385   1.2570   1.2696   1.2730   1.2796   1.3393
  1.3513   1.3751   1.3757   1.4199   1.4291   1.4561   1.4637   1.4701
  1.5368   1.5389   1.6069   1.6325   1.7287   1.7302   1.7597   1.7701
  1.8197   1.8251   1.8404   1.8429   1.9143   2.0136   2.0219   2.0705
  2.1188   2.1729   2.1975   2.2203   2.2390   2.2434   2.2503   2.2759
  2.2801   2.2904   2.3244   2.3926   2.4214   2.4351   2.4753   2.4981
  2.5691   2.5755   2.6043   2.7075   2.7200   2.8263   2.8269   2.8611
  2.8943   3.0038   3.0390   3.0552   3.1101   3.1893   3.1953   3.4221
  3.4281   3.6480   3.8221   3.8434   3.9473   3.9647   3.9878   3.9931
  3.9940   4.0274   4.0336   4.0539   4.0861   4.1015   4.1738   4.2449
  4.2484   4.3092   4.3963   4.4270   4.5534   4.7869   5.9970   6.0381
  6.0772   6.1078   6.1403   6.1964   6.7403   7.5531   7.6688   7.7360
  9.7068   9.7868   9.8057  23.1768  23.7532  23.7606  23.9097  23.9107
 23.9846  25.7599  25.8078  25.8779  26.0967  26.1221  26.1929  26.4376
 26.6394  26.8327  27.8531  27.9538  28.3374  28.3686  28.3986  28.4063
 28.4325  28.4454  28.5230  28.5289  28.5408  28.5435  28.5595  28.5641
 28.5958  28.6336  28.6890  28.7567  47.9937 127.8797 127.9034 127.9331
127.9458 127.9614 127.9908 151.6491 151.7339 215.6917 215.7832 215.8050
289.7497 289.8671 289.96061020.80861901.81161901.9003
 --------------------------------------------------------------

          Ground-State Mulliken Net Atomic Charges

     Atom                 Charge (a.u.)
  ----------------------------------------
      1 C                    -0.415962
      2 C                    -0.339432
      3 C                    -0.115705
      4 C                    -0.492162
      5 C                    -0.221391
      6 C                    -0.217869
      7 Cl                    0.589784
      8 Cl                    0.692580
      9 Cl                    0.532184
     10 Br                   -0.223981
     11 I                     0.105346
     12 I                     0.106608
  ----------------------------------------
  Sum of atomic charges =     0.000000

 -----------------------------------------------------------------
                    Cartesian Multipole Moments
 -----------------------------------------------------------------
    Charge (ESU x 10^10)
                -0.0000
    Dipole Moment (Debye)
         X       0.5593      Y      -0.0000      Z      -0.5857
       Tot       0.8099
    Quadrupole Moments (Debye-Ang)
        XX    -141.2884     XY      -0.0000     YY    -148.0890
        XZ      -1.3054     YZ      -0.0000     ZZ    -142.1550
    Octopole Moments (Debye-Ang^2)
       XXX    -700.5401    XXY      -0.0000    XYY    -250.3216
       YYY      -0.0000    XXZ     -27.5274    XYZ      -0.0000
       YYZ     -21.8830    XZZ    -234.7895    YZZ      -0.0000
       ZZZ     -85.6125
    Hexadecapole Moments (Debye-Ang^3)
      XXXX   -5904.8522   XXXY       0.0000   XXYY   -1100.7468
      XYYY      -0.0000   YYYY    -187.4437   XXXZ     -77.2740
      XXYZ      -0.0000   XYYZ     -13.3489   YYYZ      -0.0000
      XXZZ   -1655.1762   XYZZ      -0.0000   YYZZ    -747.0297
      XZZZ     -55.5192   YZZZ      -0.0000   ZZZZ   -3981.0912
 -----------------------------------------------------------------
 Calculating analytic gradient of the SCF energy
 Gradient of SCF Energy
            1           2           3           4           5           6
    1  -0.0001593  -0.0000280   0.0002316  -0.0003179   0.0001693   0.0000584
    2  -0.0000000  -0.0000000   0.0000000  -0.0000000   0.0000000   0.0000000
    3  -0.0000799  -0.0001386   0.0000921   0.0001080  -0.0001283   0.0001708
            7           8           9          10          11          12
    1   0.0001023  -0.0000227   0.0002345  -0.0001685  -0.0000781  -0.0000217
    2   0.0000000  -0.0000000  -0.0000000   0.0000000   0.0000000  -0.0000000
    3   0.0001251  -0.0001718  -0.0001350   0.0001526  -0.0000627   0.0000677
 Max gradient component =       3.179E-04
 RMS gradient           =       1.179E-04
 Gradient time:  CPU 76.88 s  wall 19.32 s
 Geometry Optimization Parameters
   NAtoms,    NIC,     NZ,  NCons,   NDum,   NFix, NCnnct, MaxDiis
       12      78      12       0       0       0       0       0

 Cartesian Hessian Update
 Hessian updated using BFGS update


** GEOMETRY OPTIMIZATION IN DELOCALIZED INTERNAL COORDINATES **
   Searching for a Minimum

   Optimization Cycle:   5

                       Coordinates (Angstroms)
     ATOM                X               Y               Z
      1  C         0.0021910582    0.0000000000   -0.0052539366
      2  C         0.0003061233    0.0000000000    1.3959051649
      3  C         1.2131403603    0.0000000000    2.0956813937
      4  C         2.4280315511    0.0000000000    1.3948954730
      5  C         2.4339485283    0.0000000000   -0.0101767654
      6  C         1.2146450260    0.0000000000   -0.7135396153
      7  Cl       -1.5258338276    0.0000000000   -0.8345043851
      8  Cl       -1.5017999037    0.0000000000    2.2670323966
      9  Cl        1.1890758624    0.0000000000    3.8319852968
     10  Br        4.0450241582    0.0000000000    2.3961652574
     11  I         4.2983289619    0.0000000000   -1.0571318237
     12  I         1.1554769158    0.0000000000   -2.8441284562
   Point Group: c1    Number of degrees of freedom:    30


   Energy is -18022.502637511

 Hessian updated using BFGS update

 17 Hessian modes will be used to form the next step
  Hessian Eigenvalues:
     0.122112    0.127667    0.200066    0.242928    0.247681    0.249721
     0.301190    0.324572    0.334759    0.334856    0.422256    0.427737
     0.446590    0.452505    0.464870    0.514113    0.604710

 Minimum search - taking simple RFO step
 Searching for Lamda that Minimizes Along All modes
 Value Taken    Lamda =  -0.00000387
 Step Taken.  Stepsize is  0.003802

                             Maximum     Tolerance    Cnvgd?
         Gradient           0.000748      0.000300      NO
         Displacement       0.002375      0.001200      NO
         Energy change     -0.000039      0.000001      NO


 New Cartesian Coordinates Obtained by Inverse Iteration

 Displacement from previous Coordinates is:  0.008691
 ----------------------------------------------------------------
             Standard Nuclear Orientation (Angstroms)
    I     Atom           X                Y                Z
 ----------------------------------------------------------------
    1      C       0.0020323994     0.0000000000    -0.0052718956
    2      C       0.0003105975     0.0000000000     1.3960852000
    3      C       1.2129671427     0.0000000000     2.0958143040
    4      C       2.4283246716     0.0000000000     1.3949467269
    5      C       2.4337483470     0.0000000000    -0.0101489424
    6      C       1.2144841772     0.0000000000    -0.7139099855
    7      Cl     -1.5262680696     0.0000000000    -0.8345330112
    8      Cl     -1.5010293797     0.0000000000     2.2687527343
    9      Cl      1.1861208275     0.0000000000     3.8322991697
   10      Br      4.0467064960     0.0000000000     2.3943943166
   11      I       4.2990309124     0.0000000000    -1.0564460569
   12      I       1.1561066922     0.0000000000    -2.8450525598
 ----------------------------------------------------------------
 Nuclear Repulsion Energy =        3006.77656525 hartrees
 There are      114 alpha and      114 beta electrons
 Applying Cartesian multipole field
    Component          Value
    ---------          -----
     (2,0,0)        1.00000E-11
     (0,2,0)        2.00000E-11
     (0,0,2)       -3.00000E-11
 Nucleus-field energy     =    -0.0000000521 hartrees
 Requested basis set is 6-311++G(d,p)
 There are 142 shells and 394 basis functions
 A cutoff of  1.0D-11 yielded   6376 shell pairs
 There are     55315 function pairs (     61159 Cartesian)
 Smallest overlap matrix eigenvalue = 3.87E-07

 Q-Chem warning in module stvman/mkSTV.C, line 318:

 Overlap eigenvalue is smaller than square root of threshold
 Use THRESH >= 12 to get rid of this warning

 Linear dependence detected in AO basis
 Tighter screening thresholds may be required for diffuse basis sets
 Use S2THRESH > 14 and THRESH = 14 in case of SCF convergence issues
 Number of orthogonalized atomic orbitals = 392
 Maximum deviation from orthogonality = 3.496E-10
 Guess MOs from SCF MO coefficient file

 -----------------------------------------------------------------------
  General SCF calculation program by
  Eric Jon Sundstrom, Paul Horn, Yuezhi Mao, Dmitri Zuev, Alec White,
  David Stuck, Shaama M.S., Shane Yost, Joonho Lee, David Small,
  Daniel Levine, Susi Lehtola, Hugh Burton, Evgeny Epifanovsky,
  Bang C. Huynh
 -----------------------------------------------------------------------
 Exchange:     0.2000 Hartree-Fock + 0.0800 Slater + 0.7200 B88
 Correlation:  0.1900 VWN1RPA + 0.8100 LYP
 Using SG-1 standard quadrature grid
 using 4 threads for integral computing
 -------------------------------------------------------
 OpenMP Integral computing Module                
 Release: version 2.0, May 2017, Q-Chem Inc. Pleasanton 
 -------------------------------------------------------
 A restricted SCF calculation will be
 performed using DIIS
 SCF converges when DIIS error is below 1.0e-08
 ---------------------------------------
  Cycle       Energy         DIIS error
 ---------------------------------------
    1  -18022.5026345612      1.38e-05  
    2  -18022.5026380137      3.40e-06  
    3  -18022.5026375509      5.77e-06  
    4  -18022.5026382237      1.21e-06  
    5  -18022.5026382527      3.54e-07  
    6  -18022.5026382548      1.25e-07  
    7  -18022.5026382541      4.85e-08  
    8  -18022.5026382545      1.28e-08  
    9  -18022.5026382524      3.70e-09  Convergence criterion met
 ---------------------------------------
 SCF time:   CPU 150.01s  wall 40.00s 
 SCF   energy in the final basis set =   -18022.5026382524
 Total energy in the final basis set =   -18022.5026382524

 --------------------------------------------------------------

                    Orbital Energies (a.u.)
 --------------------------------------------------------------

 Alpha MOs
 -- Occupied --
*****************-482.8575-176.3209-176.3205-165.7248-165.7244-165.7226
********-165.7221-165.7219-101.5844-101.5839-101.5838 -62.5104 -56.3311
-56.3270 -56.3266 -35.8174 -35.8169 -31.3109 -31.3105 -31.3046 -31.3041
-31.3041 -31.3036 -22.9613 -22.9608 -22.9599 -22.9595 -22.9594 -22.9591
-22.9551 -22.9551 -22.9547 -22.9547 -10.2892 -10.2889 -10.2878 -10.2827
-10.2748 -10.2738  -9.4991  -9.4987  -9.4987  -8.7193  -7.2641  -7.2637
 -7.2636  -7.2540  -7.2536  -7.2535  -7.2529  -7.2527  -7.2526  -6.5515
 -6.5377  -6.5367  -6.3668  -6.3663  -4.7798  -4.7794  -4.7644  -4.7640
 -4.7635  -4.7631  -2.6622  -2.6587  -2.6578  -2.6468  -2.6466  -2.0455
 -2.0449  -2.0408  -2.0405  -2.0402  -2.0398  -2.0269  -2.0268  -2.0265
 -2.0263  -0.9670  -0.9158  -0.8952  -0.8690  -0.8317  -0.7848  -0.7558
 -0.6923  -0.6775  -0.6250  -0.6122  -0.5573  -0.5237  -0.4793  -0.4706
 -0.4661  -0.4472  -0.4053  -0.4047  -0.3936  -0.3900  -0.3636  -0.3584
 -0.3559  -0.3373  -0.3370  -0.3170  -0.3085  -0.2977  -0.2965  -0.2663
 -0.2634  -0.2545
 -- Virtual --
 -0.1061  -0.0708  -0.0690  -0.0469  -0.0382  -0.0166  -0.0012   0.0123
  0.0207   0.0307   0.0327   0.0441   0.0517   0.0597   0.0636   0.0710
  0.0723   0.0742   0.0786   0.0809   0.0923   0.0966   0.0991   0.1029
  0.1067   0.1108   0.1191   0.1238   0.1399   0.1497   0.1558   0.1587
  0.1648   0.1665   0.1689   0.1729   0.1771   0.1862   0.1987   0.2038
  0.2071   0.2106   0.2186   0.2215   0.2258   0.2349   0.2402   0.2476
  0.2576   0.2655   0.2711   0.2742   0.2822   0.2872   0.2976   0.3380
  0.3511   0.3706   0.3786   0.3923   0.3953   0.3979   0.4022   0.4138
  0.4264   0.4286   0.4321   0.4324   0.4408   0.4527   0.4577   0.4703
  0.4716   0.4763   0.4883   0.4915   0.4993   0.5066   0.5094   0.5203
  0.5374   0.5384   0.5524   0.5549   0.5747   0.5749   0.5755   0.5883
  0.6059   0.6137   0.6142   0.6510   0.6593   0.6825   0.7100   0.7102
  0.7251   0.7501   0.7618   0.7662   0.7705   0.7944   0.8158   0.8219
  0.8296   0.8342   0.8352   0.8490   0.8517   0.8523   0.8669   0.8916
  0.8975   0.9186   0.9266   0.9291   0.9370   0.9420   0.9634   0.9753
  0.9980   1.0510   1.0617   1.0697   1.1070   1.1178   1.1214   1.1943
  1.2118   1.2301   1.2385   1.2571   1.2695   1.2730   1.2795   1.3392
  1.3510   1.3751   1.3757   1.4199   1.4291   1.4560   1.4637   1.4698
  1.5368   1.5386   1.6067   1.6324   1.7286   1.7301   1.7595   1.7701
  1.8196   1.8251   1.8404   1.8427   1.9141   2.0135   2.0218   2.0703
  2.1188   2.1725   2.1975   2.2203   2.2388   2.2433   2.2502   2.2757
  2.2800   2.2904   2.3241   2.3924   2.4214   2.4350   2.4751   2.4979
  2.5691   2.5754   2.6041   2.7074   2.7200   2.8262   2.8268   2.8609
  2.8941   3.0038   3.0388   3.0548   3.1098   3.1892   3.1949   3.4219
  3.4279   3.6477   3.8221   3.8430   3.9473   3.9646   3.9877   3.9931
  3.9940   4.0273   4.0335   4.0538   4.0860   4.1014   4.1736   4.2448
  4.2482   4.3092   4.3962   4.4269   4.5531   4.7866   5.9970   6.0381
  6.0772   6.1076   6.1401   6.1961   6.7402   7.5530   7.6687   7.7359
  9.7066   9.7867   9.8058  23.1767  23.7527  23.7605  23.9089  23.9106
 23.9840  25.7599  25.8077  25.8778  26.0969  26.1216  26.1926  26.4373
 26.6393  26.8321  27.8530  27.9536  28.3374  28.3685  28.3986  28.4063
 28.4324  28.4452  28.5230  28.5289  28.5408  28.5435  28.5595  28.5640
 28.5958  28.6335  28.6889  28.7566  47.9935 127.8797 127.9033 127.9331
127.9458 127.9613 127.9907 151.6489 151.7338 215.6914 215.7831 215.8051
289.7497 289.8670 289.96051020.80841901.81151901.9002
 --------------------------------------------------------------

          Ground-State Mulliken Net Atomic Charges

     Atom                 Charge (a.u.)
  ----------------------------------------
      1 C                    -0.412700
      2 C                    -0.345329
      3 C                    -0.114186
      4 C                    -0.491909
      5 C                    -0.223010
      6 C                    -0.215724
      7 Cl                    0.589329
      8 Cl                    0.693190
      9 Cl                    0.532125
     10 Br                   -0.223797
     11 I                     0.105236
     12 I                     0.106775
  ----------------------------------------
  Sum of atomic charges =     0.000000

 -----------------------------------------------------------------
                    Cartesian Multipole Moments
 -----------------------------------------------------------------
    Charge (ESU x 10^10)
                -0.0000
    Dipole Moment (Debye)
         X       0.5611      Y       0.0000      Z      -0.5860
       Tot       0.8113
    Quadrupole Moments (Debye-Ang)
        XX    -141.2773     XY       0.0000     YY    -148.0938
        XZ      -1.3147     YZ       0.0000     ZZ    -142.1590
    Octopole Moments (Debye-Ang^2)
       XXX    -700.4714    XXY       0.0000    XYY    -250.3620
       YYY      -0.0000    XXZ     -27.4937    XYZ       0.0000
       YYZ     -21.8702    XZZ    -234.9281    YZZ       0.0000
       ZZZ     -85.6415
    Hexadecapole Moments (Debye-Ang^3)
      XXXX   -5905.8346   XXXY       0.0000   XXYY   -1101.1283
      XYYY      -0.0000   YYYY    -187.4549   XXXZ     -76.3197
      XXYZ       0.0000   XYYZ     -13.1304   YYYZ       0.0000
      XXZZ   -1655.9321   XYZZ       0.0000   YYZZ    -747.1373
      XZZZ     -55.5330   YZZZ       0.0000   ZZZZ   -3981.6418
 -----------------------------------------------------------------
 Calculating analytic gradient of the SCF energy
 Gradient of SCF Energy
            1           2           3           4           5           6
    1  -0.0001353   0.0000158  -0.0000601  -0.0000730   0.0001181   0.0000468
    2  -0.0000000   0.0000000  -0.0000000   0.0000000  -0.0000000  -0.0000000
    3  -0.0000227   0.0000317   0.0000848  -0.0000078  -0.0000612   0.0000221
            7           8           9          10          11          12
    1   0.0000005   0.0000772  -0.0002010   0.0001344   0.0000474   0.0000293
    2  -0.0000000  -0.0000000  -0.0000000  -0.0000000   0.0000000  -0.0000000
    3   0.0000492   0.0000813  -0.0000429  -0.0000420   0.0000284  -0.0001208
 Max gradient component =       2.010E-04
 RMS gradient           =       6.503E-05
 Gradient time:  CPU 77.00 s  wall 19.35 s
 Geometry Optimization Parameters
   NAtoms,    NIC,     NZ,  NCons,   NDum,   NFix, NCnnct, MaxDiis
       12      78      12       0       0       0       0       0

 Cartesian Hessian Update
 Hessian updated using BFGS update


** GEOMETRY OPTIMIZATION IN DELOCALIZED INTERNAL COORDINATES **
   Searching for a Minimum

   Optimization Cycle:   6

                       Coordinates (Angstroms)
     ATOM                X               Y               Z
      1  C         0.0020323994    0.0000000000   -0.0052718956
      2  C         0.0003105975    0.0000000000    1.3960852000
      3  C         1.2129671427    0.0000000000    2.0958143040
      4  C         2.4283246716    0.0000000000    1.3949467269
      5  C         2.4337483470    0.0000000000   -0.0101489424
      6  C         1.2144841772    0.0000000000   -0.7139099855
      7  Cl       -1.5262680696    0.0000000000   -0.8345330112
      8  Cl       -1.5010293797    0.0000000000    2.2687527343
      9  Cl        1.1861208275    0.0000000000    3.8322991697
     10  Br        4.0467064960    0.0000000000    2.3943943166
     11  I         4.2990309124    0.0000000000   -1.0564460569
     12  I         1.1561066922    0.0000000000   -2.8450525598
   Point Group: c1    Number of degrees of freedom:    30


   Energy is -18022.502638252

 Hessian updated using BFGS update

 18 Hessian modes will be used to form the next step
  Hessian Eigenvalues:
     0.123739    0.131315    0.201371    0.237474    0.249038    0.249696
     0.269878    0.315562    0.334582    0.334770    0.387501    0.423486
     0.430987    0.445669    0.464624    0.487267    0.554217    0.597958

 Minimum search - taking simple RFO step
 Searching for Lamda that Minimizes Along All modes
 Value Taken    Lamda =  -0.00000115
 Step Taken.  Stepsize is  0.001665

                             Maximum     Tolerance    Cnvgd?
         Gradient           0.000501      0.000300      NO
         Displacement       0.001129      0.001200     YES
         Energy change     -0.000001      0.000001     YES


 New Cartesian Coordinates Obtained by Inverse Iteration

 Displacement from previous Coordinates is:  0.003750
 ----------------------------------------------------------------
             Standard Nuclear Orientation (Angstroms)
    I     Atom           X                Y                Z
 ----------------------------------------------------------------
    1      C       0.0021162656     0.0000000000    -0.0052369777
    2      C       0.0002383626     0.0000000000     1.3961040562
    3      C       1.2130323095     0.0000000000     2.0958104129
    4      C       2.4282900008     0.0000000000     1.3949518317
    5      C       2.4336220261     0.0000000000    -0.0100622071
    6      C       1.2144494594     0.0000000000    -0.7137672664
    7      Cl     -1.5259394794     0.0000000000    -0.8350293851
    8      Cl     -1.5015136111     0.0000000000     2.2681254013
    9      Cl      1.1875078045     0.0000000000     3.8323676550
   10      Br      4.0462101698     0.0000000000     2.3948486455
   11      I       4.2986125053     0.0000000000    -1.0566387082
   12      I       1.1559090010     0.0000000000    -2.8445434581
 ----------------------------------------------------------------
 Nuclear Repulsion Energy =        3006.97492065 hartrees
 There are      114 alpha and      114 beta electrons
 Applying Cartesian multipole field
    Component          Value
    ---------          -----
     (2,0,0)        1.00000E-11
     (0,2,0)        2.00000E-11
     (0,0,2)       -3.00000E-11
 Nucleus-field energy     =    -0.0000000521 hartrees
 Requested basis set is 6-311++G(d,p)
 There are 142 shells and 394 basis functions
 A cutoff of  1.0D-11 yielded   6376 shell pairs
 There are     55315 function pairs (     61159 Cartesian)
 Smallest overlap matrix eigenvalue = 3.87E-07

 Q-Chem warning in module stvman/mkSTV.C, line 318:

 Overlap eigenvalue is smaller than square root of threshold
 Use THRESH >= 12 to get rid of this warning

 Linear dependence detected in AO basis
 Tighter screening thresholds may be required for diffuse basis sets
 Use S2THRESH > 14 and THRESH = 14 in case of SCF convergence issues
 Number of orthogonalized atomic orbitals = 392
 Maximum deviation from orthogonality = 1.052E-10
 Guess MOs from SCF MO coefficient file

 -----------------------------------------------------------------------
  General SCF calculation program by
  Eric Jon Sundstrom, Paul Horn, Yuezhi Mao, Dmitri Zuev, Alec White,
  David Stuck, Shaama M.S., Shane Yost, Joonho Lee, David Small,
  Daniel Levine, Susi Lehtola, Hugh Burton, Evgeny Epifanovsky,
  Bang C. Huynh
 -----------------------------------------------------------------------
 Exchange:     0.2000 Hartree-Fock + 0.0800 Slater + 0.7200 B88
 Correlation:  0.1900 VWN1RPA + 0.8100 LYP
 Using SG-1 standard quadrature grid
 using 4 threads for integral computing
 -------------------------------------------------------
 OpenMP Integral computing Module                
 Release: version 2.0, May 2017, Q-Chem Inc. Pleasanton 
 -------------------------------------------------------
 A restricted SCF calculation will be
 performed using DIIS
 SCF converges when DIIS error is below 1.0e-08
 ---------------------------------------
  Cycle       Energy         DIIS error
 ---------------------------------------
    1  -18022.5026380964      6.01e-06  
    2  -18022.5026387731      1.88e-06  
    3  -18022.5026385884      3.51e-06  
    4  -18022.5026388433      4.51e-07  
    5  -18022.5026388477      1.49e-07  
    6  -18022.5026388482      4.13e-08  
    7  -18022.5026388492      1.75e-08  
    8  -18022.5026388497      6.52e-09  Convergence criterion met
 ---------------------------------------
 SCF time:   CPU 134.39s  wall 36.00s 
 SCF   energy in the final basis set =   -18022.5026388497
 Total energy in the final basis set =   -18022.5026388497

 --------------------------------------------------------------

                    Orbital Energies (a.u.)
 --------------------------------------------------------------

 Alpha MOs
 -- Occupied --
*****************-482.8575-176.3209-176.3205-165.7248-165.7244-165.7226
********-165.7221-165.7219-101.5844-101.5839-101.5838 -62.5104 -56.3311
-56.3270 -56.3266 -35.8174 -35.8169 -31.3109 -31.3104 -31.3046 -31.3041
-31.3041 -31.3036 -22.9613 -22.9608 -22.9599 -22.9595 -22.9594 -22.9591
-22.9551 -22.9551 -22.9547 -22.9547 -10.2891 -10.2889 -10.2879 -10.2826
-10.2748 -10.2738  -9.4991  -9.4987  -9.4987  -8.7193  -7.2642  -7.2636
 -7.2636  -7.2540  -7.2536  -7.2535  -7.2529  -7.2527  -7.2525  -6.5515
 -6.5377  -6.5367  -6.3667  -6.3663  -4.7798  -4.7794  -4.7644  -4.7640
 -4.7635  -4.7630  -2.6622  -2.6587  -2.6578  -2.6468  -2.6466  -2.0455
 -2.0449  -2.0408  -2.0405  -2.0402  -2.0398  -2.0269  -2.0268  -2.0265
 -2.0263  -0.9670  -0.9159  -0.8952  -0.8690  -0.8317  -0.7848  -0.7559
 -0.6923  -0.6776  -0.6250  -0.6122  -0.5573  -0.5237  -0.4793  -0.4707
 -0.4661  -0.4472  -0.4053  -0.4048  -0.3936  -0.3900  -0.3635  -0.3584
 -0.3560  -0.3373  -0.3370  -0.3170  -0.3085  -0.2977  -0.2965  -0.2663
 -0.2634  -0.2545
 -- Virtual --
 -0.1060  -0.0708  -0.0689  -0.0469  -0.0382  -0.0166  -0.0012   0.0124
  0.0207   0.0307   0.0327   0.0441   0.0517   0.0597   0.0636   0.0710
  0.0723   0.0742   0.0786   0.0809   0.0923   0.0966   0.0991   0.1029
  0.1067   0.1108   0.1191   0.1238   0.1399   0.1497   0.1557   0.1587
  0.1648   0.1665   0.1689   0.1730   0.1771   0.1862   0.1987   0.2039
  0.2071   0.2107   0.2187   0.2215   0.2258   0.2349   0.2402   0.2475
  0.2576   0.2656   0.2712   0.2742   0.2823   0.2872   0.2976   0.3380
  0.3511   0.3705   0.3786   0.3923   0.3953   0.3978   0.4022   0.4138
  0.4264   0.4287   0.4321   0.4324   0.4408   0.4527   0.4577   0.4703
  0.4716   0.4762   0.4883   0.4915   0.4993   0.5066   0.5094   0.5204
  0.5375   0.5384   0.5525   0.5549   0.5747   0.5749   0.5755   0.5884
  0.6059   0.6137   0.6142   0.6511   0.6594   0.6826   0.7100   0.7103
  0.7251   0.7502   0.7618   0.7663   0.7705   0.7944   0.8158   0.8219
  0.8296   0.8343   0.8354   0.8490   0.8516   0.8523   0.8669   0.8916
  0.8975   0.9186   0.9265   0.9291   0.9370   0.9420   0.9634   0.9753
  0.9981   1.0510   1.0617   1.0697   1.1070   1.1179   1.1214   1.1943
  1.2119   1.2301   1.2385   1.2570   1.2695   1.2730   1.2795   1.3392
  1.3510   1.3751   1.3758   1.4199   1.4292   1.4560   1.4637   1.4699
  1.5368   1.5387   1.6068   1.6324   1.7286   1.7301   1.7596   1.7701
  1.8196   1.8251   1.8405   1.8428   1.9142   2.0135   2.0218   2.0704
  2.1188   2.1727   2.1976   2.2203   2.2389   2.2434   2.2502   2.2757
  2.2800   2.2904   2.3241   2.3925   2.4213   2.4351   2.4752   2.4979
  2.5691   2.5754   2.6041   2.7075   2.7200   2.8262   2.8268   2.8610
  2.8941   3.0038   3.0389   3.0550   3.1099   3.1892   3.1950   3.4219
  3.4279   3.6478   3.8221   3.8432   3.9473   3.9647   3.9877   3.9931
  3.9940   4.0273   4.0335   4.0538   4.0861   4.1014   4.1737   4.2449
  4.2483   4.3092   4.3963   4.4270   4.5532   4.7867   5.9970   6.0381
  6.0772   6.1077   6.1402   6.1963   6.7402   7.5530   7.6687   7.7360
  9.7067   9.7867   9.8057  23.1767  23.7529  23.7605  23.9092  23.9106
 23.9843  25.7598  25.8077  25.8779  26.0968  26.1216  26.1926  26.4374
 26.6392  26.8322  27.8530  27.9537  28.3374  28.3686  28.3986  28.4063
 28.4324  28.4453  28.5230  28.5289  28.5408  28.5435  28.5595  28.5641
 28.5958  28.6336  28.6890  28.7566  47.9936 127.8797 127.9034 127.9331
127.9458 127.9614 127.9908 151.6490 151.7338 215.6915 215.7831 215.8049
289.7497 289.8670 289.96061020.80851901.81151901.9002
 --------------------------------------------------------------

          Ground-State Mulliken Net Atomic Charges

     Atom                 Charge (a.u.)
  ----------------------------------------
      1 C                    -0.414402
      2 C                    -0.341146
      3 C                    -0.115033
      4 C                    -0.492447
      5 C                    -0.223132
      6 C                    -0.216546
      7 Cl                    0.589558
      8 Cl                    0.692799
      9 Cl                    0.532221
     10 Br                   -0.223845
     11 I                     0.105223
     12 I                     0.106750
  ----------------------------------------
  Sum of atomic charges =     0.000000

 -----------------------------------------------------------------
                    Cartesian Multipole Moments
 -----------------------------------------------------------------
    Charge (ESU x 10^10)
                -0.0000
    Dipole Moment (Debye)
         X       0.5609      Y      -0.0000      Z      -0.5861
       Tot       0.8113
    Quadrupole Moments (Debye-Ang)
        XX    -141.2827     XY      -0.0000     YY    -148.0921
        XZ      -1.3075     YZ      -0.0000     ZZ    -142.1572
    Octopole Moments (Debye-Ang^2)
       XXX    -700.4977    XXY      -0.0000    XYY    -250.3465
       YYY      -0.0000    XXZ     -27.4856    XYZ      -0.0000
       YYZ     -21.8772    XZZ    -234.8733    YZZ      -0.0000
       ZZZ     -85.6470
    Hexadecapole Moments (Debye-Ang^3)
      XXXX   -5905.4289   XXXY      -0.0000   XXYY   -1100.9745
      XYYY       0.0000   YYYY    -187.4508   XXXZ     -76.6396
      XXYZ      -0.0000   XYYZ     -13.2364   YYYZ      -0.0000
      XXZZ   -1655.6004   XYZZ      -0.0000   YYZZ    -747.0809
      XZZZ     -55.5867   YZZZ      -0.0000   ZZZZ   -3981.3742
 -----------------------------------------------------------------
 Calculating analytic gradient of the SCF energy
 Gradient of SCF Energy
            1           2           3           4           5           6
    1  -0.0000466  -0.0000119   0.0000357  -0.0000588   0.0000326   0.0000205
    2  -0.0000000   0.0000000  -0.0000000  -0.0000000   0.0000000  -0.0000000
    3  -0.0000413  -0.0000158   0.0000521   0.0000064  -0.0000384   0.0000494
            7           8           9          10          11          12
    1   0.0000276  -0.0000058  -0.0000101   0.0000168  -0.0000062   0.0000062
    2  -0.0000000   0.0000000  -0.0000000  -0.0000000   0.0000000   0.0000000
    3  -0.0000067   0.0000055  -0.0000152   0.0000106   0.0000045  -0.0000111
 Max gradient component =       5.875E-05
 RMS gradient           =       2.296E-05
 Gradient time:  CPU 76.91 s  wall 19.33 s
 Geometry Optimization Parameters
   NAtoms,    NIC,     NZ,  NCons,   NDum,   NFix, NCnnct, MaxDiis
       12      78      12       0       0       0       0       0

 Cartesian Hessian Update
 Hessian updated using BFGS update


** GEOMETRY OPTIMIZATION IN DELOCALIZED INTERNAL COORDINATES **
   Searching for a Minimum

   Optimization Cycle:   7

                       Coordinates (Angstroms)
     ATOM                X               Y               Z
      1  C         0.0021162656    0.0000000000   -0.0052369777
      2  C         0.0002383626    0.0000000000    1.3961040562
      3  C         1.2130323095    0.0000000000    2.0958104129
      4  C         2.4282900008    0.0000000000    1.3949518317
      5  C         2.4336220261    0.0000000000   -0.0100622071
      6  C         1.2144494594    0.0000000000   -0.7137672664
      7  Cl       -1.5259394794    0.0000000000   -0.8350293851
      8  Cl       -1.5015136111    0.0000000000    2.2681254013
      9  Cl        1.1875078045    0.0000000000    3.8323676550
     10  Br        4.0462101698    0.0000000000    2.3948486455
     11  I         4.2986125053    0.0000000000   -1.0566387082
     12  I         1.1559090010    0.0000000000   -2.8445434581
   Point Group: c1    Number of degrees of freedom:    30


   Energy is -18022.502638850

 Hessian updated using BFGS update

 19 Hessian modes will be used to form the next step
  Hessian Eigenvalues:
     0.122477    0.130882    0.199472    0.231687    0.248571    0.249432
     0.249793    0.274734    0.314798    0.333693    0.334762    0.381834
     0.422433    0.428451    0.444615    0.464330    0.496089    0.563523
     0.602428

 Minimum search - taking simple RFO step
 Searching for Lamda that Minimizes Along All modes
 Value Taken    Lamda =   0.00000000
 Step Taken.  Stepsize is  0.000349

                             Maximum     Tolerance    Cnvgd?
         Gradient           0.000055      0.000300     YES
         Displacement       0.000259      0.001200     YES
         Energy change     -0.000001      0.000001     YES


                       Distance Matrix (Angstroms)
             C (  1)   C (  2)   C (  3)   C (  4)   C (  5)   C (  6)
   C (  2)  1.401342
   C (  3)  2.425019  1.400164
   C (  4)  2.801223  2.428052  1.402873
   C (  5)  2.431511  2.810455  2.434038  1.405024
   C (  6)  1.404196  2.434310  2.809578  2.433127  1.407687
   Cl(  7)  1.738824  2.703179  4.011457  4.539686  4.044589  2.743071
   Cl(  8)  2.725634  1.736571  2.720010  4.025641  4.547024  4.033378
   Cl(  9)  4.016511  2.710164  1.736745  2.735057  4.039439  4.546215
   Br( 10)  4.702670  4.167419  2.848916  1.901962  2.895520  4.205040
   I ( 11)  4.423271  4.948936  4.411206  3.083570  2.138577  3.103163
   I ( 12)  3.064784  4.395300  4.940684  4.426316  3.109153  2.131580
             Cl(  7)   Cl(  8)   Cl(  9)   Br( 10)   I ( 11)
   Cl(  8)  3.103251
   Cl(  9)  5.398832  3.110899
   Br( 10)  6.440572  5.549171  3.199788
   I ( 11)  5.828766  6.685471  5.794942  3.460704
   I ( 12)  3.351188  5.762055  6.676986  5.983734  3.615686

 Final energy is   -18022.502638849710     


 ******************************
 **  OPTIMIZATION CONVERGED  **
 ******************************

                       Coordinates (Angstroms)
     ATOM                X               Y               Z
      1  C         0.0021162656    0.0000000000   -0.0052369777
      2  C         0.0002383626    0.0000000000    1.3961040562
      3  C         1.2130323095    0.0000000000    2.0958104129
      4  C         2.4282900008    0.0000000000    1.3949518317
      5  C         2.4336220261    0.0000000000   -0.0100622071
      6  C         1.2144494594    0.0000000000   -0.7137672664
      7  Cl       -1.5259394794    0.0000000000   -0.8350293851
      8  Cl       -1.5015136111    0.0000000000    2.2681254013
      9  Cl        1.1875078045    0.0000000000    3.8323676550
     10  Br        4.0462101698    0.0000000000    2.3948486455
     11  I         4.2986125053    0.0000000000   -1.0566387082
     12  I         1.1559090010    0.0000000000   -2.8445434581

Z-matrix Print:
$molecule
0 1
I 
C  1 2.138577
C  2 1.405024 1 119.517265
C  3 1.402873 2 120.190174 1 -180.000000 0
C  4 1.400164 3 120.045001 2 -0.000000 0
C  5 1.401342 4 119.905480 3 -0.000000 0
C  6 1.404196 5 120.380302 4 -0.000000 0
Cl 5 1.736571 4 119.875317 3 -180.000000 0
Cl 4 1.736745 3 120.814830 2 -180.000000 0
Cl 6 1.738824 5 118.426863 4 -180.000000 0
Br 3 1.901962 2 121.499197 1 -0.000000 0
I  7 2.131580 6 118.729787 5 -180.000000 0
$end


 --------------------------------------------------------------

                    Orbital Energies (a.u.)
 --------------------------------------------------------------

 Alpha MOs
 -- Occupied --
*****************-482.8575-176.3209-176.3205-165.7248-165.7244-165.7226
********-165.7221-165.7219-101.5844-101.5839-101.5838 -62.5104 -56.3311
-56.3270 -56.3266 -35.8174 -35.8169 -31.3109 -31.3104 -31.3046 -31.3041
-31.3041 -31.3036 -22.9613 -22.9608 -22.9599 -22.9595 -22.9594 -22.9591
-22.9551 -22.9551 -22.9547 -22.9547 -10.2891 -10.2889 -10.2879 -10.2826
-10.2748 -10.2738  -9.4991  -9.4987  -9.4987  -8.7193  -7.2642  -7.2636
 -7.2636  -7.2540  -7.2536  -7.2535  -7.2529  -7.2527  -7.2525  -6.5515
 -6.5377  -6.5367  -6.3667  -6.3663  -4.7798  -4.7794  -4.7644  -4.7640
 -4.7635  -4.7630  -2.6622  -2.6587  -2.6578  -2.6468  -2.6466  -2.0455
 -2.0449  -2.0408  -2.0405  -2.0402  -2.0398  -2.0269  -2.0268  -2.0265
 -2.0263  -0.9670  -0.9159  -0.8952  -0.8690  -0.8317  -0.7848  -0.7559
 -0.6923  -0.6776  -0.6250  -0.6122  -0.5573  -0.5237  -0.4793  -0.4707
 -0.4661  -0.4472  -0.4053  -0.4048  -0.3936  -0.3900  -0.3635  -0.3584
 -0.3560  -0.3373  -0.3370  -0.3170  -0.3085  -0.2977  -0.2965  -0.2663
 -0.2634  -0.2545
 -- Virtual --
 -0.1060  -0.0708  -0.0689  -0.0469  -0.0382  -0.0166  -0.0012   0.0124
  0.0207   0.0307   0.0327   0.0441   0.0517   0.0597   0.0636   0.0710
  0.0723   0.0742   0.0786   0.0809   0.0923   0.0966   0.0991   0.1029
  0.1067   0.1108   0.1191   0.1238   0.1399   0.1497   0.1557   0.1587
  0.1648   0.1665   0.1689   0.1730   0.1771   0.1862   0.1987   0.2039
  0.2071   0.2107   0.2187   0.2215   0.2258   0.2349   0.2402   0.2475
  0.2576   0.2656   0.2712   0.2742   0.2823   0.2872   0.2976   0.3380
  0.3511   0.3705   0.3786   0.3923   0.3953   0.3978   0.4022   0.4138
  0.4264   0.4287   0.4321   0.4324   0.4408   0.4527   0.4577   0.4703
  0.4716   0.4762   0.4883   0.4915   0.4993   0.5066   0.5094   0.5204
  0.5375   0.5384   0.5525   0.5549   0.5747   0.5749   0.5755   0.5884
  0.6059   0.6137   0.6142   0.6511   0.6594   0.6826   0.7100   0.7103
  0.7251   0.7502   0.7618   0.7663   0.7705   0.7944   0.8158   0.8219
  0.8296   0.8343   0.8354   0.8490   0.8516   0.8523   0.8669   0.8916
  0.8975   0.9186   0.9265   0.9291   0.9370   0.9420   0.9634   0.9753
  0.9981   1.0510   1.0617   1.0697   1.1070   1.1179   1.1214   1.1943
  1.2119   1.2301   1.2385   1.2570   1.2695   1.2730   1.2795   1.3392
  1.3510   1.3751   1.3758   1.4199   1.4292   1.4560   1.4637   1.4699
  1.5368   1.5387   1.6068   1.6324   1.7286   1.7301   1.7596   1.7701
  1.8196   1.8251   1.8405   1.8428   1.9142   2.0135   2.0218   2.0704
  2.1188   2.1727   2.1976   2.2203   2.2389   2.2434   2.2502   2.2757
  2.2800   2.2904   2.3241   2.3925   2.4213   2.4351   2.4752   2.4979
  2.5691   2.5754   2.6041   2.7075   2.7200   2.8262   2.8268   2.8610
  2.8941   3.0038   3.0389   3.0550   3.1099   3.1892   3.1950   3.4219
  3.4279   3.6478   3.8221   3.8432   3.9473   3.9647   3.9877   3.9931
  3.9940   4.0273   4.0335   4.0538   4.0861   4.1014   4.1737   4.2449
  4.2483   4.3092   4.3963   4.4270   4.5532   4.7867   5.9970   6.0381
  6.0772   6.1077   6.1402   6.1963   6.7402   7.5530   7.6687   7.7360
  9.7067   9.7867   9.8057  23.1767  23.7529  23.7605  23.9092  23.9106
 23.9843  25.7598  25.8077  25.8779  26.0968  26.1216  26.1926  26.4374
 26.6392  26.8322  27.8530  27.9537  28.3374  28.3686  28.3986  28.4063
 28.4324  28.4453  28.5230  28.5289  28.5408  28.5435  28.5595  28.5641
 28.5958  28.6336  28.6890  28.7566  47.9936 127.8797 127.9034 127.9331
127.9458 127.9614 127.9908 151.6490 151.7338 215.6915 215.7831 215.8049
289.7497 289.8670 289.96061020.80851901.81151901.9002
 --------------------------------------------------------------

          Ground-State Mulliken Net Atomic Charges

     Atom                 Charge (a.u.)
  ----------------------------------------
      1 C                    -0.414402
      2 C                    -0.341146
      3 C                    -0.115033
      4 C                    -0.492447
      5 C                    -0.223132
      6 C                    -0.216546
      7 Cl                    0.589558
      8 Cl                    0.692799
      9 Cl                    0.532221
     10 Br                   -0.223845
     11 I                     0.105223
     12 I                     0.106750
  ----------------------------------------
  Sum of atomic charges =     0.000000

 -----------------------------------------------------------------
                    Cartesian Multipole Moments
 -----------------------------------------------------------------
    Charge (ESU x 10^10)
                -0.0000
    Dipole Moment (Debye)
         X       0.5609      Y      -0.0000      Z      -0.5861
       Tot       0.8113
    Quadrupole Moments (Debye-Ang)
        XX    -141.2827     XY      -0.0000     YY    -148.0921
        XZ      -1.3075     YZ      -0.0000     ZZ    -142.1572
    Octopole Moments (Debye-Ang^2)
       XXX    -700.4977    XXY      -0.0000    XYY    -250.3465
       YYY      -0.0000    XXZ     -27.4856    XYZ      -0.0000
       YYZ     -21.8772    XZZ    -234.8733    YZZ      -0.0000
       ZZZ     -85.6470
    Hexadecapole Moments (Debye-Ang^3)
      XXXX   -5905.4289   XXXY      -0.0000   XXYY   -1100.9745
      XYYY       0.0000   YYYY    -187.4508   XXXZ     -76.6396
      XXYZ      -0.0000   XYYZ     -13.2364   YYYZ      -0.0000
      XXZZ   -1655.6004   XYZZ      -0.0000   YYZZ    -747.0809
      XZZZ     -55.5867   YZZZ      -0.0000   ZZZZ   -3981.3742
 -----------------------------------------------------------------
Archival summary:
1\1\garfield\OPT\ProcedureUnspecified\BasisUnspecified\2r1l36\taweetha\SunDec105:29:082019SunDec105:29:082019\0\\#,OPT,ProcedureUnspecified,BasisUnspecified,\\0,1\I\C,1,2.13858\C,2,1.40502,1,119.517\C,3,1.40287,2,120.19,1,-180,0\C,4,1.40016,3,120.045,2,-0,0\C,5,1.40134,4,119.905,3,-0,0\C,6,1.4042,5,120.38,4,-0,0\Cl,5,1.73657,4,119.875,3,-180,0\Cl,4,1.73674,3,120.815,2,-180,0\Cl,6,1.73882,5,118.427,4,-180,0\Br,3,1.90196,2,121.499,1,-0,0\I,7,2.13158,6,118.73,5,-180,0\\\@

 Total job time:  472.73s(wall), 1802.51s(cpu) 
 Sun Dec  1 05:29:08 2019

        *************************************************************
        *                                                           *
        *  Thank you very much for using Q-Chem.  Have a nice day.  *
        *                                                           *
        *************************************************************


 
User input: 2 of 2 
 
                  Welcome to Q-Chem
     A Quantum Leap Into The Future Of Chemistry


 Q-Chem 5.2 (devel), Q-Chem, Inc., Pleasanton, CA (2019)

 Yihan Shao,  Zhengting Gan,  E. Epifanovsky,  A. T. B. Gilbert,  M. Wormit,  
 J. Kussmann,  A. W. Lange,  A. Behn,  Jia Deng,  Xintian Feng,  D. Ghosh,  
 M. Goldey,  P. R. Horn,  L. D. Jacobson,  I. Kaliman,  T. Kus,  A. Landau,  
 Jie Liu,  E. I. Proynov,  R. M. Richard,  R. P. Steele,  E. J. Sundstrom,  
 H. L. Woodcock III,  P. M. Zimmerman,  D. Zuev,  B. Albrecht,  E. Alguire,  
 S. A. Baeppler,  D. Barton,  Z. Benda,  Y. A. Bernard,  E. J. Berquist,  
 K. B. Bravaya,  H. Burton,  D. Casanova,  Chun-Min Chang,  Yunqing Chen,  
 A. Chien,  K. D. Closser,  M. P. Coons,  S. Coriani,  S. Dasgupta,  
 A. L. Dempwolff,  M. Diedenhofen,  Hainam Do,  R. G. Edgar,  Po-Tung Fang,  
 S. Faraji,  S. Fatehi,  Qingguo Feng,  K. D. Fenk,  J. Fosso-Tande,  
 J. Gayvert,  Qinghui Ge,  A. Ghysels,  G. Gidofalvi,  J. Gomes,  
 J. Gonthier,  A. Gunina,  D. Hait,  M. W. D. Hanson-Heine,  
 P. H. P. Harbach,  A. W. Hauser,  M. F. Herbst,  J. E. Herr,  
 E. G. Hohenstein,  Z. C. Holden,  Kerwin Hui,  B. C. Huynh,  T.-C. Jagau,  
 Hyunjun Ji,  B. Kaduk,  K. Khistyaev,  Jaehoon Kim,  P. Klunzinger,  K. Koh,  
 D. Kosenkov,  L. Koulias,  T. Kowalczyk,  C. M. Krauter,  A. Kunitsa,  
 Ka Un Lao,  A. Laurent,  K. V. Lawler,  Joonho Lee,  D. Lefrancois,  
 S. Lehtola,  D. S. Levine,  Yi-Pei Li,  You-Sheng Lin,  Fenglai Liu,  
 E. Livshits,  A. Luenser,  P. Manohar,  E. Mansoor,  S. F. Manzer,  
 Shan-Ping Mao,  Yuezhi Mao,  N. Mardirossian,  A. V. Marenich,  
 T. Markovich,  L. A. Martinez-Martinez,  S. A. Maurer,  N. J. Mayhall,  
 S. C. McKenzie,  J.-M. Mewes,  P. Morgante,  A. F. Morrison,  
 J. W. Mullinax,  K. Nanda,  T. S. Nguyen-Beck,  R. Olivares-Amaya,  
 J. A. Parkhill,  Zheng Pei,  T. M. Perrine,  F. Plasser,  P. Pokhilko,  
 S. Prager,  A. Prociuk,  E. Ramos,  D. R. Rehn,  F. Rob,  M. Scheurer,  
 M. Schneider,  N. Sergueev,  S. M. Sharada,  S. Sharma,  D. W. Small,  
 T. Stauch,  T. Stein,  Yu-Chuan Su,  A. J. W. Thom,  A. Tkatchenko,  
 T. Tsuchimochi,  N. M. Tubman,  L. Vogt,  M. L. Vidal,  O. Vydrov,  
 M. A. Watson,  J. Wenzel,  M. de Wergifosse,  T. A. Wesolowski,  A. White,  
 J. Witte,  A. Yamada,  Jun Yang,  K. Yao,  S. Yeganeh,  S. R. Yost,  
 Zhi-Qiang You,  A. Zech,  Igor Ying Zhang,  Xing Zhang,  Yan Zhao,  
 Ying Zhu,  B. R. Brooks,  G. K. L. Chan,  C. J. Cramer,  M. S. Gordon,  
 W. J. Hehre,  A. Klamt,  M. W. Schmidt,  C. D. Sherrill,  D. G. Truhlar,  
 A. Aspuru-Guzik,  R. Baer,  A. T. Bell,  N. A. Besley,  Jeng-Da Chai,  
 A. E. DePrince, III,  R. A. DiStasio Jr.,  A. Dreuw,  B. D. Dunietz,  
 T. R. Furlani,  Chao-Ping Hsu,  Yousung Jung,  Jing Kong,  D. S. Lambrecht,  
 WanZhen Liang,  C. Ochsenfeld,  V. A. Rassolov,  L. V. Slipchenko,  
 J. E. Subotnik,  T. Van Voorhis,  J. M. Herbert,  A. I. Krylov,  
 P. M. W. Gill,  M. Head-Gordon

 Contributors to earlier versions of Q-Chem not listed above: 
 R. D. Adamson,  B. Austin,  J. Baker,  G. J. O. Beran,  K. Brandhorst,  
 S. T. Brown,  E. F. C. Byrd,  A. K. Chakraborty,  C.-L. Cheng,  
 Siu Hung Chien,  D. M. Chipman,  D. L. Crittenden,  H. Dachsel,  
 R. J. Doerksen,  A. D. Dutoi,  L. Fusti-Molnar,  W. A. Goddard III,  
 A. Golubeva-Zadorozhnaya,  S. R. Gwaltney,  G. Hawkins,  A. Heyden,  
 S. Hirata,  G. Kedziora,  F. J. Keil,  C. Kelley,  Jihan Kim,  R. A. King,  
 R. Z. Khaliullin,  P. P. Korambath,  W. Kurlancheek,  A. M. Lee,  M. S. Lee,  
 S. V. Levchenko,  Ching Yeh Lin,  D. Liotard,  R. C. Lochan,  I. Lotan,  
 P. E. Maslen,  N. Nair,  D. P. O'Neill,  D. Neuhauser,  E. Neuscamman,  
 C. M. Oana,  R. Olson,  B. Peters,  R. Peverati,  P. A. Pieniazek,  
 Y. M. Rhee,  J. Ritchie,  M. A. Rohrdanz,  E. Rosta,  N. J. Russ,  
 H. F. Schaefer III,  N. E. Schultz,  N. Shenvi,  A. C. Simmonett,  A. Sodt,  
 D. Stuck,  K. S. Thanthiriwatte,  V. Vanovschi,  Tao Wang,  A. Warshel,  
 C. F. Williams,  Q. Wu,  X. Xu,  W. Zhang

 Please cite Q-Chem as follows:
 Y. Shao et al., Mol. Phys. 113, 184-215 (2015)
 DOI: 10.1080/00268976.2014.952696

 Q-Chem 5.2.1 for Intel X86 EM64T Linux

 Parts of Q-Chem use Armadillo 8.300.2 (Tropical Shenanigans).
 http://arma.sourceforge.net/

 Q-Chem begins on Sun Dec  1 05:29:08 2019  

Host: 
0

     Scratch files written to /scratch/taweetham/qchem3963//
NAlpha2: 228
NElect   228
Mult     1
The previous job contains 0 fragments, simply inherited here

Checking the input file for inconsistencies... 	...done.

--------------------------------------------------------------
User input:
--------------------------------------------------------------

$MOLECULE
READ
$END

$REM
   JOB_TYPE 	FREQUENCY
   BASIS 	6-311++G**
   METHOD	B3LYP	
$END


--------------------------------------------------------------
 ----------------------------------------------------------------
             Standard Nuclear Orientation (Angstroms)
    I     Atom           X                Y                Z
 ----------------------------------------------------------------
    1      C       0.1352402199    -1.9371969269     0.0000000000
    2      C      -1.2607405649    -2.0596627105     0.0000000000
    3      C      -2.0622202757    -0.9115823926     0.0000000000
    4      C      -1.4685428341     0.3594805887     0.0000000000
    5      C      -0.0691999208     0.4857037675     0.0000000000
    6      C       0.7368125816    -0.6683873917    -0.0000000000
    7      Cl      1.0934537970    -3.3881747144    -0.0000000000
    8      Cl     -2.0002910319    -3.6308868586     0.0000000000
    9      Cl     -3.7901387466    -1.0864546704     0.0000000000
   10      Br     -2.6039632103     1.8853507932     0.0000000000
   11      I       0.8129990207     2.4338405408    -0.0000000000
   12      I       2.8647219003    -0.5433430169    -0.0000000000
 ----------------------------------------------------------------
 Molecular Point Group                 Cs    NOp =  2
 Largest Abelian Subgroup              Cs    NOp =  2
 Nuclear Repulsion Energy =        3006.97492065 hartrees
 There are      114 alpha and      114 beta electrons
 Requested basis set is 6-311++G(d,p)
 There are 142 shells and 394 basis functions

 Total QAlloc Memory Limit   2000 MB
 Mega-Array Size       188 MB
 MEM_STATIC part       192 MB

                       Distance Matrix (Angstroms)
             C (  1)   C (  2)   C (  3)   C (  4)   C (  5)   C (  6)
   C (  2)  1.401342
   C (  3)  2.425019  1.400164
   C (  4)  2.801223  2.428052  1.402873
   C (  5)  2.431511  2.810455  2.434038  1.405024
   C (  6)  1.404196  2.434310  2.809578  2.433127  1.407687
   Cl(  7)  1.738824  2.703179  4.011457  4.539686  4.044589  2.743071
   Cl(  8)  2.725634  1.736571  2.720010  4.025641  4.547024  4.033378
   Cl(  9)  4.016511  2.710164  1.736745  2.735057  4.039439  4.546215
   Br( 10)  4.702670  4.167419  2.848916  1.901962  2.895520  4.205040
   I ( 11)  4.423271  4.948936  4.411206  3.083570  2.138577  3.103163
   I ( 12)  3.064784  4.395300  4.940684  4.426316  3.109153  2.131580
             Cl(  7)   Cl(  8)   Cl(  9)   Br( 10)   I ( 11)
   Cl(  8)  3.103251
   Cl(  9)  5.398832  3.110899
   Br( 10)  6.440572  5.549171  3.199788
   I ( 11)  5.828766  6.685471  5.794942  3.460704
   I ( 12)  3.351188  5.762055  6.676986  5.983734  3.615686

 A cutoff of  1.0D-11 yielded   6376 shell pairs
 There are     55315 function pairs (     61159 Cartesian)
 Smallest overlap matrix eigenvalue = 3.87E-07

 Q-Chem warning in module stvman/mkSTV.C, line 318:

 Overlap eigenvalue is smaller than square root of threshold
 Use THRESH >= 12 to get rid of this warning

 Linear dependence detected in AO basis
 Tighter screening thresholds may be required for diffuse basis sets
 Use S2THRESH > 14 and THRESH = 14 in case of SCF convergence issues
 Number of orthogonalized atomic orbitals = 392
 Maximum deviation from orthogonality = 2.014E-10
 Guess from superposition of atomic densities
 Warning:  Energy on first SCF cycle will be non-variational
 SAD guess density has 228.000000 electrons

 -----------------------------------------------------------------------
  General SCF calculation program by
  Eric Jon Sundstrom, Paul Horn, Yuezhi Mao, Dmitri Zuev, Alec White,
  David Stuck, Shaama M.S., Shane Yost, Joonho Lee, David Small,
  Daniel Levine, Susi Lehtola, Hugh Burton, Evgeny Epifanovsky,
  Bang C. Huynh
 -----------------------------------------------------------------------
 Exchange:     0.2000 Hartree-Fock + 0.0800 Slater + 0.7200 B88
 Correlation:  0.1900 VWN1RPA + 0.8100 LYP
 Using SG-1 standard quadrature grid
 using 4 threads for integral computing
 -------------------------------------------------------
 OpenMP Integral computing Module                
 Release: version 2.0, May 2017, Q-Chem Inc. Pleasanton 
 -------------------------------------------------------
 A restricted SCF calculation will be
 performed using DIIS
 SCF converges when DIIS error is below 1.0e-08
 ---------------------------------------
  Cycle       Energy         DIIS error
 ---------------------------------------
    1  -18024.8813976958      2.85e-02  
    2  -18022.4647162970      1.67e-03  
    3  -18022.4166424369      2.22e-03  
    4  -18022.4864385326      8.39e-04  
    5  -18022.5015607091      1.59e-04  
    6  -18022.5017952582      1.02e-04  
    7  -18022.5020008692      2.02e-05  
    8  -18022.5020074593      4.64e-06  
    9  -18022.5020077538      1.31e-06  
   10  -18022.5020077787      6.15e-07  
   11  -18022.5020077853      1.95e-07  
   12  -18022.5020077857      8.93e-08  
   13  -18022.5020077857      2.59e-08  
   14  -18022.5020077869      2.97e-09  Convergence criterion met
 ---------------------------------------
 SCF time:   CPU 242.57s  wall 64.00s 
 SCF   energy in the final basis set =   -18022.5020077869
 Total energy in the final basis set =   -18022.5020077869

 --------------------------------------------------------------
             Orbital Energies (a.u.) and Symmetries
 --------------------------------------------------------------

 Alpha MOs, Restricted
 -- Occupied --                  
*******-1165.89 -482.86 -176.32 -176.32 -165.72 -165.72 -165.72
  1 A'    2 A'    3 A'    4 A'    5 A'    6 A'    7 A'    1 A"                 
-165.72 -165.72 -165.72 -101.58 -101.58 -101.58  -62.51  -56.33
  8 A'    2 A"    9 A'   10 A'   11 A'   12 A'   13 A'   14 A'                 
-56.327 -56.327 -35.817 -35.817 -31.311 -31.311 -31.305 -31.304
  3 A"   15 A'   16 A'   17 A'   18 A'   19 A'    4 A"    5 A"                 
-31.304 -31.304 -22.961 -22.961 -22.960 -22.959 -22.959 -22.959
 20 A'   21 A'   22 A'   23 A'    6 A"    7 A"   24 A'   25 A'                 
-22.955 -22.955 -22.955 -22.955 -10.289 -10.289 -10.288 -10.283
 26 A'    8 A"   27 A'    9 A"   28 A'   29 A'   30 A'   31 A'                 
-10.275 -10.274  -9.499  -9.499  -9.499  -8.719  -7.264  -7.264
 32 A'   33 A'   34 A'   35 A'   36 A'   37 A'   38 A'   39 A'                 
 -7.264  -7.254  -7.254  -7.254  -7.253  -7.253  -7.252  -6.552
 40 A'   10 A"   11 A"   12 A"   41 A'   42 A'   43 A'   44 A'                 
 -6.538  -6.537  -6.367  -6.366  -4.780  -4.779  -4.764  -4.764
 13 A"   45 A'   46 A'   47 A'   48 A'   49 A'   14 A"   15 A"                 
 -4.763  -4.763  -2.662  -2.659  -2.658  -2.647  -2.647  -2.045
 50 A'   51 A'   52 A'   16 A"   53 A'   54 A'   17 A"   55 A'                 
 -2.045  -2.041  -2.040  -2.040  -2.040  -2.027  -2.027  -2.026
 56 A'   18 A"   19 A"   57 A'   58 A'   20 A"   59 A'   21 A"                 
 -2.026  -0.967  -0.916  -0.895  -0.869  -0.832  -0.785  -0.756
 60 A'   61 A'   62 A'   63 A'   64 A'   65 A'   66 A'   67 A'                 
 -0.692  -0.678  -0.625  -0.612  -0.557  -0.524  -0.479  -0.471
 68 A'   69 A'   70 A'   71 A'   72 A'   73 A'   74 A'   22 A"                 
 -0.466  -0.447  -0.405  -0.405  -0.394  -0.390  -0.364  -0.358
 75 A'   76 A'   77 A'   23 A"   24 A"   78 A'   79 A'   25 A"                 
 -0.356  -0.337  -0.337  -0.317  -0.309  -0.298  -0.296  -0.266
 80 A'   26 A"   81 A'   82 A'   27 A"   83 A'   28 A"   29 A"                 
 -0.263  -0.254
 30 A"   84 A'                                                                 
 -- Virtual --                   
 -0.106  -0.071  -0.069  -0.047  -0.038  -0.017  -0.001   0.012
 85 A'   31 A"   32 A"   86 A'   87 A'   88 A'   89 A'   90 A'                 
  0.021   0.031   0.033   0.044   0.052   0.060   0.064   0.071
 91 A'   92 A'   93 A'   33 A"   94 A'   34 A"   95 A'   35 A"                 
  0.072   0.074   0.079   0.081   0.092   0.097   0.099   0.103
 96 A'   97 A'   36 A"   98 A'   37 A"   99 A'  100 A'  101 A'                 
  0.107   0.111   0.119   0.124   0.140   0.150   0.156   0.159
 38 A"  102 A'  103 A'   39 A"   40 A"  104 A'  105 A'  106 A'                 
  0.165   0.166   0.169   0.173   0.177   0.186   0.199   0.204
 41 A"   42 A"  107 A'  108 A'  109 A'  110 A'  111 A'  112 A'                 
  0.207   0.211   0.219   0.221   0.226   0.235   0.240   0.248
113 A'  114 A'  115 A'   43 A"  116 A'  117 A'   44 A"  118 A'                 
  0.257   0.265   0.271   0.274   0.282   0.287   0.298   0.338
119 A'  120 A'  121 A'  122 A'   45 A"  123 A'  124 A'  125 A'                 
  0.351   0.370   0.379   0.392   0.395   0.398   0.402   0.414
126 A'  127 A'   46 A"  128 A'  129 A'   47 A"   48 A"  130 A'                 
  0.426   0.429   0.432   0.432   0.441   0.453   0.458   0.470
 49 A"  131 A'   50 A"  132 A'  133 A'   51 A"  134 A'  135 A'                 
  0.472   0.476   0.488   0.492   0.499   0.507   0.509   0.520
 52 A"  136 A'   53 A"  137 A'  138 A'   54 A"  139 A'  140 A'                 
  0.538   0.538   0.552   0.555   0.575   0.575   0.576   0.588
141 A'   55 A"  142 A'   56 A"   57 A"  143 A'   58 A"  144 A'                 
  0.606   0.614   0.614   0.651   0.659   0.683   0.710   0.710
145 A'   59 A"  146 A'   60 A"  147 A'  148 A'   61 A"  149 A'                 
  0.725   0.750   0.762   0.766   0.771   0.794   0.816   0.822
150 A'  151 A'  152 A'  153 A'   62 A"  154 A'   63 A"  155 A'                 
  0.830   0.834   0.835   0.849   0.852   0.852   0.867   0.892
156 A'   64 A"  157 A'   65 A"  158 A'   66 A"  159 A'  160 A'                 
  0.897   0.919   0.926   0.929   0.937   0.942   0.963   0.975
161 A'  162 A'  163 A'  164 A'  165 A'   67 A"  166 A'  167 A'                 
  0.998   1.051   1.062   1.070   1.107   1.118   1.121   1.194
 68 A"  168 A'  169 A'  170 A'  171 A'  172 A'   69 A"  173 A'                 
  1.212   1.230   1.239   1.257   1.270   1.273   1.280   1.339
 70 A"  174 A'   71 A"  175 A'   72 A"  176 A'   73 A"   74 A"                 
  1.351   1.375   1.376   1.420   1.429   1.456   1.464   1.470
177 A'   75 A"  178 A'  179 A'  180 A'  181 A'  182 A'  183 A'                 
  1.537   1.539   1.607   1.632   1.729   1.730   1.760   1.770
184 A'  185 A'  186 A'  187 A'   76 A"   77 A"  188 A'  189 A'                 
  1.820   1.825   1.840   1.843   1.914   2.014   2.022   2.070
190 A'  191 A'   78 A"   79 A"   80 A"   81 A"  192 A'  193 A'                 
  2.118   2.173   2.198   2.220   2.239   2.243   2.250   2.276
194 A'  195 A'  196 A'   82 A"  197 A'   83 A"   84 A"  198 A'                 
  2.280   2.290   2.324   2.393   2.421   2.435   2.475   2.498
199 A'   85 A"  200 A'  201 A'  202 A'  203 A'  204 A'  205 A'                 
  2.569   2.575   2.604   2.707   2.720   2.826   2.827   2.861
 86 A"  206 A'  207 A'   87 A"   88 A"   89 A"   90 A"  208 A'                 
  2.894   3.004   3.039   3.055   3.110   3.189   3.195   3.422
209 A'  210 A'   91 A"  211 A'  212 A'  213 A'  214 A'  215 A'                 
  3.428   3.648   3.822   3.843   3.948   3.965   3.988   3.993
216 A'  217 A'  218 A'  219 A'   92 A"   93 A"   94 A"   95 A"                 
  3.994   4.027   4.033   4.054   4.086   4.101   4.174   4.245
220 A'  221 A'   96 A"  222 A'   97 A"  223 A'  224 A'  225 A'                 
  4.248   4.309   4.396   4.427   4.553   4.787   5.997   6.038
226 A'  227 A'  228 A'  229 A'  230 A'  231 A'   98 A"   99 A"                 
  6.077   6.108   6.140   6.196   6.740   7.553   7.669   7.736
232 A'  233 A'  234 A'  235 A'  236 A'  100 A"  237 A'  238 A'                 
  9.707   9.787   9.806  23.177  23.753  23.761  23.909  23.911
239 A'  240 A'  241 A'  242 A'  243 A'  244 A'  245 A'  246 A'                 
 23.984  25.760  25.808  25.878  26.097  26.122  26.193  26.438
247 A'  101 A"  102 A"  103 A"  248 A'  249 A'  250 A'  251 A'                 
 26.639  26.832  27.853  27.954  28.337  28.369  28.399  28.406
252 A'  253 A'  254 A'  255 A'  104 A"  105 A"  256 A'  257 A'                 
 28.433  28.445  28.523  28.529  28.541  28.544  28.560  28.564
258 A'  259 A'  106 A"  107 A"  108 A"  260 A'  261 A'  109 A"                 
 28.596  28.634  28.689  28.757  47.994 127.880 127.903 127.933
262 A'  263 A'  264 A'  265 A'  266 A'  110 A"  111 A"  267 A'                 
127.946 127.961 127.991 151.649 151.734 215.692 215.783 215.805
268 A'  269 A'  270 A'  271 A'  272 A'  273 A'  274 A'  275 A'                 
289.750 289.867 289.9611020.8091901.8121901.900
112 A"  276 A'  277 A'  278 A'  279 A'  280 A'                                 

 Beta MOs, Restricted
 -- Occupied --                  
*******-1165.89 -482.86 -176.32 -176.32 -165.72 -165.72 -165.72
  1 A'    2 A'    3 A'    4 A'    5 A'    6 A'    7 A'    1 A"                 
-165.72 -165.72 -165.72 -101.58 -101.58 -101.58  -62.51  -56.33
  8 A'    2 A"    9 A'   10 A'   11 A'   12 A'   13 A'   14 A'                 
-56.327 -56.327 -35.817 -35.817 -31.311 -31.311 -31.305 -31.304
  3 A"   15 A'   16 A'   17 A'   18 A'   19 A'    4 A"    5 A"                 
-31.304 -31.304 -22.961 -22.961 -22.960 -22.959 -22.959 -22.959
 20 A'   21 A'   22 A'   23 A'    6 A"    7 A"   24 A'   25 A'                 
-22.955 -22.955 -22.955 -22.955 -10.289 -10.289 -10.288 -10.283
 26 A'    8 A"   27 A'    9 A"   28 A'   29 A'   30 A'   31 A'                 
-10.275 -10.274  -9.499  -9.499  -9.499  -8.719  -7.264  -7.264
 32 A'   33 A'   34 A'   35 A'   36 A'   37 A'   38 A'   39 A'                 
 -7.264  -7.254  -7.254  -7.254  -7.253  -7.253  -7.252  -6.552
 40 A'   10 A"   11 A"   12 A"   41 A'   42 A'   43 A'   44 A'                 
 -6.538  -6.537  -6.367  -6.366  -4.780  -4.779  -4.764  -4.764
 13 A"   45 A'   46 A'   47 A'   48 A'   49 A'   14 A"   15 A"                 
 -4.763  -4.763  -2.662  -2.659  -2.658  -2.647  -2.647  -2.045
 50 A'   51 A'   52 A'   16 A"   53 A'   54 A'   17 A"   55 A'                 
 -2.045  -2.041  -2.040  -2.040  -2.040  -2.027  -2.027  -2.026
 56 A'   18 A"   19 A"   57 A'   58 A'   20 A"   59 A'   21 A"                 
 -2.026  -0.967  -0.916  -0.895  -0.869  -0.832  -0.785  -0.756
 60 A'   61 A'   62 A'   63 A'   64 A'   65 A'   66 A'   67 A'                 
 -0.692  -0.678  -0.625  -0.612  -0.557  -0.524  -0.479  -0.471
 68 A'   69 A'   70 A'   71 A'   72 A'   73 A'   74 A'   22 A"                 
 -0.466  -0.447  -0.405  -0.405  -0.394  -0.390  -0.364  -0.358
 75 A'   76 A'   77 A'   23 A"   24 A"   78 A'   79 A'   25 A"                 
 -0.356  -0.337  -0.337  -0.317  -0.309  -0.298  -0.296  -0.266
 80 A'   26 A"   81 A'   82 A'   27 A"   83 A'   28 A"   29 A"                 
 -0.263  -0.254
 30 A"   84 A'                                                                 
 -- Virtual --                   
 -0.106  -0.071  -0.069  -0.047  -0.038  -0.017  -0.001   0.012
 85 A'   31 A"   32 A"   86 A'   87 A'   88 A'   89 A'   90 A'                 
  0.021   0.031   0.033   0.044   0.052   0.060   0.064   0.071
 91 A'   92 A'   93 A'   33 A"   94 A'   34 A"   95 A'   35 A"                 
  0.072   0.074   0.079   0.081   0.092   0.097   0.099   0.103
 96 A'   97 A'   36 A"   98 A'   37 A"   99 A'  100 A'  101 A'                 
  0.107   0.111   0.119   0.124   0.140   0.150   0.156   0.159
 38 A"  102 A'  103 A'   39 A"   40 A"  104 A'  105 A'  106 A'                 
  0.165   0.166   0.169   0.173   0.177   0.186   0.199   0.204
 41 A"   42 A"  107 A'  108 A'  109 A'  110 A'  111 A'  112 A'                 
  0.207   0.211   0.219   0.221   0.226   0.235   0.240   0.248
113 A'  114 A'  115 A'   43 A"  116 A'  117 A'   44 A"  118 A'                 
  0.257   0.265   0.271   0.274   0.282   0.287   0.298   0.338
119 A'  120 A'  121 A'  122 A'   45 A"  123 A'  124 A'  125 A'                 
  0.351   0.370   0.379   0.392   0.395   0.398   0.402   0.414
126 A'  127 A'   46 A"  128 A'  129 A'   47 A"   48 A"  130 A'                 
  0.426   0.429   0.432   0.432   0.441   0.453   0.458   0.470
 49 A"  131 A'   50 A"  132 A'  133 A'   51 A"  134 A'  135 A'                 
  0.472   0.476   0.488   0.492   0.499   0.507   0.509   0.520
 52 A"  136 A'   53 A"  137 A'  138 A'   54 A"  139 A'  140 A'                 
  0.538   0.538   0.552   0.555   0.575   0.575   0.576   0.588
141 A'   55 A"  142 A'   56 A"   57 A"  143 A'   58 A"  144 A'                 
  0.606   0.614   0.614   0.651   0.659   0.683   0.710   0.710
145 A'   59 A"  146 A'   60 A"  147 A'  148 A'   61 A"  149 A'                 
  0.725   0.750   0.762   0.766   0.771   0.794   0.816   0.822
150 A'  151 A'  152 A'  153 A'   62 A"  154 A'   63 A"  155 A'                 
  0.830   0.834   0.835   0.849   0.852   0.852   0.867   0.892
156 A'   64 A"  157 A'   65 A"  158 A'   66 A"  159 A'  160 A'                 
  0.897   0.919   0.926   0.929   0.937   0.942   0.963   0.975
161 A'  162 A'  163 A'  164 A'  165 A'   67 A"  166 A'  167 A'                 
  0.998   1.051   1.062   1.070   1.107   1.118   1.121   1.194
 68 A"  168 A'  169 A'  170 A'  171 A'  172 A'   69 A"  173 A'                 
  1.212   1.230   1.239   1.257   1.270   1.273   1.280   1.339
 70 A"  174 A'   71 A"  175 A'   72 A"  176 A'   73 A"   74 A"                 
  1.351   1.375   1.376   1.420   1.429   1.456   1.464   1.470
177 A'   75 A"  178 A'  179 A'  180 A'  181 A'  182 A'  183 A'                 
  1.537   1.539   1.607   1.632   1.729   1.730   1.760   1.770
184 A'  185 A'  186 A'  187 A'   76 A"   77 A"  188 A'  189 A'                 
  1.820   1.825   1.840   1.843   1.914   2.014   2.022   2.070
190 A'  191 A'   78 A"   79 A"   80 A"   81 A"  192 A'  193 A'                 
  2.118   2.173   2.198   2.220   2.239   2.243   2.250   2.276
194 A'  195 A'  196 A'   82 A"  197 A'   83 A"   84 A"  198 A'                 
  2.280   2.290   2.324   2.393   2.421   2.435   2.475   2.498
199 A'   85 A"  200 A'  201 A'  202 A'  203 A'  204 A'  205 A'                 
  2.569   2.575   2.604   2.707   2.720   2.826   2.827   2.861
 86 A"  206 A'  207 A'   87 A"   88 A"   89 A"   90 A"  208 A'                 
  2.894   3.004   3.039   3.055   3.110   3.189   3.195   3.422
209 A'  210 A'   91 A"  211 A'  212 A'  213 A'  214 A'  215 A'                 
  3.428   3.648   3.822   3.843   3.948   3.965   3.988   3.993
216 A'  217 A'  218 A'  219 A'   92 A"   93 A"   94 A"   95 A"                 
  3.994   4.027   4.033   4.054   4.086   4.101   4.174   4.245
220 A'  221 A'   96 A"  222 A'   97 A"  223 A'  224 A'  225 A'                 
  4.248   4.309   4.396   4.427   4.553   4.787   5.997   6.038
226 A'  227 A'  228 A'  229 A'  230 A'  231 A'   98 A"   99 A"                 
  6.077   6.108   6.140   6.196   6.740   7.553   7.669   7.736
232 A'  233 A'  234 A'  235 A'  236 A'  100 A"  237 A'  238 A'                 
  9.707   9.787   9.806  23.177  23.753  23.761  23.909  23.911
239 A'  240 A'  241 A'  242 A'  243 A'  244 A'  245 A'  246 A'                 
 23.984  25.760  25.808  25.878  26.097  26.122  26.193  26.438
247 A'  101 A"  102 A"  103 A"  248 A'  249 A'  250 A'  251 A'                 
 26.639  26.832  27.853  27.954  28.337  28.369  28.399  28.406
252 A'  253 A'  254 A'  255 A'  104 A"  105 A"  256 A'  257 A'                 
 28.433  28.445  28.523  28.529  28.541  28.544  28.560  28.564
258 A'  259 A'  106 A"  107 A"  108 A"  260 A'  261 A'  109 A"                 
 28.596  28.634  28.689  28.757  47.994 127.880 127.903 127.933
262 A'  263 A'  264 A'  265 A'  266 A'  110 A"  111 A"  267 A'                 
127.946 127.961 127.991 151.649 151.734 215.692 215.783 215.805
268 A'  269 A'  270 A'  271 A'  272 A'  273 A'  274 A'  275 A'                 
289.750 289.867 289.9611020.8091901.8121901.900
112 A"  276 A'  277 A'  278 A'  279 A'  280 A'                                 
 --------------------------------------------------------------

          Ground-State Mulliken Net Atomic Charges

     Atom                 Charge (a.u.)
  ----------------------------------------
      1 C                    -0.411351
      2 C                    -0.340806
      3 C                    -0.108748
      4 C                    -0.496055
      5 C                    -0.231478
      6 C                    -0.212825
      7 Cl                    0.588761
      8 Cl                    0.692241
      9 Cl                    0.532037
     10 Br                   -0.223757
     11 I                     0.105297
     12 I                     0.106683
  ----------------------------------------
  Sum of atomic charges =     0.000000

 -----------------------------------------------------------------
                    Cartesian Multipole Moments
 -----------------------------------------------------------------
    Charge (ESU x 10^10)
                -0.0000
    Dipole Moment (Debye)
         X       0.5365      Y       0.6090      Z      -0.0000
       Tot       0.8117
    Quadrupole Moments (Debye-Ang)
        XX    -142.2256     XY       0.2501     YY    -143.4279
        XZ       0.0000     YZ      -0.0000     ZZ    -148.0921
    Octopole Moments (Debye-Ang^2)
       XXX      90.3644    XXY      44.8861    XYY      25.8880
       YYY     136.9469    XXZ      -0.0000    XYZ      -0.0000
       YYZ      -0.0000    XZZ      24.0579    YZZ      39.7238
       ZZZ       0.0000
    Hexadecapole Moments (Debye-Ang^3)
      XXXX   -3953.4017   XXXY    -125.9531   XXYY   -1287.8295
      XYYY     -91.8839   YYYY   -3707.5828   XXXZ       0.0000
      XXYZ       0.0000   XYYZ       0.0000   YYYZ      -0.0000
      XXZZ    -743.1993   XYZZ     -35.5222   YYZZ    -692.9906
      XZZZ       0.0000   YZZZ      -0.0000   ZZZZ    -187.4564
 -----------------------------------------------------------------
 Calculating MO derivatives via CPSCF
    1     0    39    0.0176161  
    2     0    39    0.0065479  
    3     0    39    0.0013985  
    4     0    39    0.0002096  
    5    19    20    0.0000271  
    6    37     2    0.0000016  
    7    39     0    0.0000001  Converged
 Time for AOints: 289.7 s (CPU) 72.8 s (wall)
 ------------------------------------------------------------------------------
                     AOints        : Timing summary (seconds)
 ------------------------------------------------------------------------------
     job step          cpu (% of tot)      sys (% of tot)     wall (% of tot)
 ------------------------------------------------------------------------------
  AOints            0.2897E+03 ( 8.4)   0.1000E-04 ( 4.2)   0.7278E+02 ( 8.3)
 ------------------------------------------------------------------------------
   Grand Totals     0.3458E+04          0.2370E-03          0.8818E+03
 ------------------------------------------------------------------------------
 Polarizability Matrix (a.u.)
            1           2           3
    1-238.9252655  -3.6212265   0.0000000
    2  -3.6212265-233.0766345  -0.0000000
    3   0.0000000  -0.0000000-103.7706629
 Calculating analytic Hessian of the SCF energy

 Direct stationary perturbation theory relativistic correction:

 rels  =     213.078607381314
 relv  =    -715.373159448577
 rel2e =     101.540364779608
 E_rel =    -400.754187287655

 Hessian of the SCF Energy
            1           2           3           4           5           6
    1   0.5623334   0.0404162   0.0000000  -0.2903628  -0.0490075  -0.0000000
    2   0.0404162   0.5253379   0.0000000   0.0149328  -0.0933851   0.0000000
    3   0.0000000   0.0000000   0.1070586   0.0000000  -0.0000000  -0.0516855
    4  -0.2903628   0.0149328   0.0000000   0.5888504  -0.0399178   0.0000000
    5  -0.0490075  -0.0933851  -0.0000000  -0.0399178   0.5279918   0.0000000
    6  -0.0000000   0.0000000  -0.0516855   0.0000000   0.0000000   0.1052305
    7  -0.0350988   0.0170629  -0.0000000  -0.1596808   0.1268464   0.0000000
    8   0.0731250   0.0394342  -0.0000000   0.0634359  -0.2296084   0.0000000
    9  -0.0000000  -0.0000000   0.0010551   0.0000000   0.0000000  -0.0525638
   10  -0.0456101  -0.0309455  -0.0000000   0.0585730  -0.0177422  -0.0000000
   11  -0.0317028  -0.0221495   0.0000000   0.0377146  -0.0551540  -0.0000000
   12  -0.0000000  -0.0000000   0.0031238  -0.0000000  -0.0000000   0.0026458
   13   0.0560173   0.0364639   0.0000000  -0.0543418   0.0252341   0.0000000
   14  -0.0163906  -0.0538105  -0.0000000   0.0250063  -0.0117153   0.0000000
   15   0.0000000  -0.0000000   0.0021197  -0.0000000   0.0000000   0.0032797
   16  -0.1285664  -0.1020262  -0.0000000  -0.0181551  -0.0255673  -0.0000000
   17  -0.0505768  -0.2466218  -0.0000000  -0.0809346   0.0200135  -0.0000000
   18   0.0000000  -0.0000000  -0.0494654  -0.0000000  -0.0000000   0.0030422
   19  -0.0777422   0.0566832   0.0000000  -0.0255306   0.0334898   0.0000000
   20   0.0593474  -0.1238388  -0.0000000   0.0128661  -0.0157383  -0.0000000
   21   0.0000000  -0.0000000  -0.0232147  -0.0000000   0.0000000   0.0035990
   22  -0.0171966  -0.0321556  -0.0000000  -0.0611998  -0.0485082   0.0000000
   23  -0.0125971  -0.0210580   0.0000000  -0.0482555  -0.1417413  -0.0000000
   24  -0.0000000  -0.0000000   0.0031082   0.0000000  -0.0000000  -0.0223727
   25   0.0035670   0.0032010   0.0000000  -0.0415291  -0.0009301   0.0000000
   26  -0.0000701  -0.0028806   0.0000000   0.0194689   0.0014004  -0.0000000
   27   0.0000000   0.0000000   0.0040591  -0.0000000  -0.0000000   0.0037291
   28  -0.0003745   0.0000015   0.0000000   0.0004879  -0.0017490  -0.0000000
   29   0.0003667  -0.0000589  -0.0000000  -0.0046953   0.0004327  -0.0000000
   30   0.0000000   0.0000000  -0.0008715  -0.0000000  -0.0000000   0.0031896
   31   0.0000508   0.0014194  -0.0000000  -0.0003451  -0.0000089  -0.0000000
   32   0.0032571   0.0007303  -0.0000000  -0.0000150  -0.0004404  -0.0000000
   33   0.0000000   0.0000000   0.0027946  -0.0000000  -0.0000000  -0.0007055
   34  -0.0270168  -0.0050543   0.0000000   0.0032334  -0.0021389  -0.0000000
   35  -0.0161672  -0.0016995   0.0000000   0.0003939  -0.0020561   0.0000000
   36  -0.0000000   0.0000000   0.0019181  -0.0000000  -0.0000000   0.0026116
            7           8           9          10          11          12
    1  -0.0350988   0.0731250  -0.0000000  -0.0456101  -0.0317028  -0.0000000
    2   0.0170629   0.0394342  -0.0000000  -0.0309455  -0.0221495  -0.0000000
    3  -0.0000000  -0.0000000   0.0010551  -0.0000000   0.0000000   0.0031238
    4  -0.1596808   0.0634359   0.0000000   0.0585730   0.0377146  -0.0000000
    5   0.1268464  -0.2296084   0.0000000  -0.0177422  -0.0551540  -0.0000000
    6   0.0000000   0.0000000  -0.0525638  -0.0000000  -0.0000000   0.0026458
    7   0.5067386  -0.0112185   0.0000000  -0.1253808  -0.1034209  -0.0000000
    8  -0.0112185   0.5980217   0.0000000  -0.0454650  -0.2540250  -0.0000000
    9   0.0000000   0.0000000   0.1082916   0.0000000  -0.0000000  -0.0522289
   10  -0.1253808  -0.0454650   0.0000000   0.5378510   0.0475288   0.0000000
   11  -0.1034209  -0.2540250  -0.0000000   0.0475288   0.5085767   0.0000000
   12  -0.0000000  -0.0000000  -0.0522289   0.0000000   0.0000000   0.1001478
   13  -0.0187436  -0.0799231  -0.0000000  -0.2796470   0.0045518  -0.0000000
   14  -0.0252885   0.0206104  -0.0000000  -0.0412887  -0.0905367  -0.0000000
   15  -0.0000000  -0.0000000   0.0031049  -0.0000000  -0.0000000  -0.0479691
   16  -0.0006757   0.0051250  -0.0000000  -0.0344675   0.0164887   0.0000000
   17   0.0056067  -0.0655440   0.0000000   0.0689508   0.0356438  -0.0000000
   18   0.0000000  -0.0000000   0.0034050  -0.0000000  -0.0000000   0.0027226
   19  -0.0018210  -0.0046189   0.0000000   0.0002649   0.0005216  -0.0000000
   20  -0.0011856   0.0023615   0.0000000   0.0000474  -0.0004933   0.0000000
   21   0.0000000  -0.0000000   0.0039667  -0.0000000   0.0000000  -0.0010526
   22   0.0026623   0.0037286  -0.0000000  -0.0011221   0.0015784  -0.0000000
   23  -0.0162685  -0.0411904   0.0000000   0.0045974   0.0014346  -0.0000000
   24  -0.0000000  -0.0000000   0.0035099   0.0000000   0.0000000   0.0039254
   25  -0.1635437  -0.0110190   0.0000000  -0.0339138  -0.0070573   0.0000000
   26  -0.0124139  -0.0393932   0.0000000  -0.0259023  -0.0033312   0.0000000
   27   0.0000000   0.0000000  -0.0235681  -0.0000000  -0.0000000   0.0031221
   28  -0.0019312   0.0046898  -0.0000000  -0.0665357   0.0527887   0.0000000
   29   0.0205259  -0.0331448   0.0000000   0.0503050  -0.1026700   0.0000000
   30   0.0000000   0.0000000   0.0030973   0.0000000   0.0000000  -0.0187771
   31  -0.0020466   0.0019840   0.0000000  -0.0119814  -0.0214522   0.0000000
   32  -0.0002591   0.0028654  -0.0000000  -0.0107545  -0.0159103   0.0000000
   33  -0.0000000  -0.0000000   0.0026204   0.0000000   0.0000000   0.0015628
   34  -0.0004790   0.0001565  -0.0000000   0.0019692   0.0024604  -0.0000000
   35   0.0000127  -0.0003874  -0.0000000   0.0006687  -0.0013850  -0.0000000
   36  -0.0000000  -0.0000000  -0.0006901   0.0000000   0.0000000   0.0027773
           13          14          15          16          17          18
    1   0.0560173  -0.0163906   0.0000000  -0.1285664  -0.0505768   0.0000000
    2   0.0364639  -0.0538105  -0.0000000  -0.1020262  -0.2466218  -0.0000000
    3   0.0000000  -0.0000000   0.0021197  -0.0000000  -0.0000000  -0.0494654
    4  -0.0543418   0.0250063  -0.0000000  -0.0181551  -0.0809346  -0.0000000
    5   0.0252341  -0.0117153   0.0000000  -0.0255673   0.0200135  -0.0000000
    6   0.0000000   0.0000000   0.0032797  -0.0000000  -0.0000000   0.0030422
    7  -0.0187436  -0.0252885  -0.0000000  -0.0006757   0.0056067   0.0000000
    8  -0.0799231   0.0206104  -0.0000000   0.0051250  -0.0655440  -0.0000000
    9  -0.0000000  -0.0000000   0.0031049  -0.0000000   0.0000000   0.0034050
   10  -0.2796470  -0.0412887  -0.0000000  -0.0344675   0.0689508  -0.0000000
   11   0.0045518  -0.0905367  -0.0000000   0.0164887   0.0356438  -0.0000000
   12  -0.0000000  -0.0000000  -0.0479691   0.0000000  -0.0000000   0.0027226
   13   0.5090036  -0.0705623   0.0000000  -0.1498804   0.0685808   0.0000000
   14  -0.0705623   0.4168767   0.0000000   0.1079169  -0.2147445  -0.0000000
   15   0.0000000   0.0000000   0.0900543   0.0000000  -0.0000000  -0.0464620
   16  -0.1498804   0.1079169   0.0000000   0.3973022  -0.0136186   0.0000000
   17   0.0685808  -0.2147445  -0.0000000  -0.0136186   0.5537856   0.0000000
   18   0.0000000  -0.0000000  -0.0464620   0.0000000   0.0000000   0.0973368
   19  -0.0001697  -0.0013753  -0.0000000   0.0017720   0.0020360  -0.0000000
   20  -0.0038698  -0.0005007   0.0000000   0.0201925  -0.0378389  -0.0000000
   21  -0.0000000   0.0000000   0.0039590  -0.0000000  -0.0000000   0.0021772
   22  -0.0000189  -0.0003953   0.0000000  -0.0028586   0.0029269   0.0000000
   23  -0.0005599  -0.0007074  -0.0000000   0.0000781   0.0027093   0.0000000
   24   0.0000000   0.0000000  -0.0012339   0.0000000   0.0000000   0.0039458
   25   0.0025492  -0.0019961   0.0000000  -0.0008799  -0.0004795  -0.0000000
   26   0.0006322  -0.0031136  -0.0000000  -0.0000569   0.0002497   0.0000000
   27  -0.0000000  -0.0000000   0.0037174   0.0000000  -0.0000000  -0.0011981
   28  -0.0215945   0.0249329  -0.0000000  -0.0018508  -0.0026540  -0.0000000
   29   0.0110641  -0.0093199  -0.0000000  -0.0005469   0.0017787  -0.0000000
   30  -0.0000000  -0.0000000   0.0013907  -0.0000000  -0.0000000   0.0034549
   31  -0.0160396  -0.0032537   0.0000000   0.0019994   0.0012465  -0.0000000
   32  -0.0040556  -0.0537023  -0.0000000  -0.0084852  -0.0291319   0.0000000
   33   0.0000000   0.0000000  -0.0127124  -0.0000000  -0.0000000   0.0008705
   34  -0.0271343   0.0026949   0.0000000  -0.0637392  -0.0010845  -0.0000000
   35   0.0124439   0.0006643  -0.0000000   0.0004995  -0.0202997   0.0000000
   36  -0.0000000  -0.0000000   0.0007517   0.0000000  -0.0000000  -0.0198295
           19          20          21          22          23          24
    1  -0.0777422   0.0593474   0.0000000  -0.0171966  -0.0125971  -0.0000000
    2   0.0566832  -0.1238388  -0.0000000  -0.0321556  -0.0210580  -0.0000000
    3   0.0000000  -0.0000000  -0.0232147  -0.0000000   0.0000000   0.0031082
    4  -0.0255306   0.0128661  -0.0000000  -0.0611998  -0.0482555   0.0000000
    5   0.0334898  -0.0157383   0.0000000  -0.0485082  -0.1417413  -0.0000000
    6   0.0000000  -0.0000000   0.0035990   0.0000000  -0.0000000  -0.0223727
    7  -0.0018210  -0.0011856   0.0000000   0.0026623  -0.0162685  -0.0000000
    8  -0.0046189   0.0023615  -0.0000000   0.0037286  -0.0411904  -0.0000000
    9   0.0000000   0.0000000   0.0039667  -0.0000000   0.0000000   0.0035099
   10   0.0002649   0.0000474  -0.0000000  -0.0011221   0.0045974   0.0000000
   11   0.0005216  -0.0004933   0.0000000   0.0015784   0.0014346   0.0000000
   12  -0.0000000   0.0000000  -0.0010526  -0.0000000  -0.0000000   0.0039254
   13  -0.0001697  -0.0038698  -0.0000000  -0.0000189  -0.0005599   0.0000000
   14  -0.0013753  -0.0005007   0.0000000  -0.0003953  -0.0007074   0.0000000
   15  -0.0000000   0.0000000   0.0039590   0.0000000  -0.0000000  -0.0012339
   16   0.0017720   0.0201925  -0.0000000  -0.0028586   0.0000781   0.0000000
   17   0.0020360  -0.0378389  -0.0000000   0.0029269   0.0027093   0.0000000
   18  -0.0000000  -0.0000000   0.0021772   0.0000000   0.0000000   0.0039458
   19   0.1182598  -0.0808794  -0.0000000  -0.0106170   0.0035169  -0.0000000
   20  -0.0808794   0.1830494   0.0000000  -0.0053398   0.0031055  -0.0000000
   21  -0.0000000   0.0000000   0.0106176  -0.0000000  -0.0000000  -0.0004689
   22  -0.0106170  -0.0053398  -0.0000000   0.0922010   0.0681224  -0.0000000
   23   0.0035169   0.0031055  -0.0000000   0.0681224   0.2054452   0.0000000
   24  -0.0000000  -0.0000000  -0.0004689  -0.0000000   0.0000000   0.0100405
   25  -0.0014009   0.0005470   0.0000000  -0.0013568   0.0020885   0.0000000
   26   0.0011515  -0.0000333   0.0000000   0.0108521  -0.0055897   0.0000000
   27   0.0000000   0.0000000   0.0000746   0.0000000   0.0000000  -0.0006406
   28  -0.0003935   0.0007762  -0.0000000   0.0002807  -0.0001550  -0.0000000
   29   0.0006999  -0.0009511   0.0000000   0.0005138  -0.0014481  -0.0000000
   30  -0.0000000  -0.0000000  -0.0001024  -0.0000000   0.0000000   0.0001308
   31   0.0001628   0.0005292   0.0000000  -0.0001326  -0.0003496  -0.0000000
   32  -0.0003283  -0.0007926  -0.0000000  -0.0003674  -0.0007104   0.0000000
   33   0.0000000  -0.0000000   0.0001706  -0.0000000   0.0000000  -0.0000722
   34  -0.0027845  -0.0030312   0.0000000  -0.0006416  -0.0002178  -0.0000000
   35  -0.0108970  -0.0083296  -0.0000000  -0.0009559  -0.0002493   0.0000000
   36   0.0000000   0.0000000   0.0002739   0.0000000   0.0000000   0.0001276
           25          26          27          28          29          30
    1   0.0035670  -0.0000701   0.0000000  -0.0003745   0.0003667   0.0000000
    2   0.0032010  -0.0028806   0.0000000   0.0000015  -0.0000589   0.0000000
    3   0.0000000   0.0000000   0.0040591   0.0000000  -0.0000000  -0.0008715
    4  -0.0415291   0.0194689  -0.0000000   0.0004879  -0.0046953  -0.0000000
    5  -0.0009301   0.0014004  -0.0000000  -0.0017490   0.0004327  -0.0000000
    6   0.0000000  -0.0000000   0.0037291  -0.0000000  -0.0000000   0.0031896
    7  -0.1635437  -0.0124139   0.0000000  -0.0019312   0.0205259   0.0000000
    8  -0.0110190  -0.0393932   0.0000000   0.0046898  -0.0331448   0.0000000
    9   0.0000000   0.0000000  -0.0235681  -0.0000000   0.0000000   0.0030973
   10  -0.0339138  -0.0259023  -0.0000000  -0.0665357   0.0503050   0.0000000
   11  -0.0070573  -0.0033312  -0.0000000   0.0527887  -0.1026700   0.0000000
   12   0.0000000   0.0000000   0.0031221   0.0000000   0.0000000  -0.0187771
   13   0.0025492   0.0006322  -0.0000000  -0.0215945   0.0110641  -0.0000000
   14  -0.0019961  -0.0031136  -0.0000000   0.0249329  -0.0093199  -0.0000000
   15   0.0000000  -0.0000000   0.0037174  -0.0000000  -0.0000000   0.0013907
   16  -0.0008799  -0.0000569   0.0000000  -0.0018508  -0.0005469  -0.0000000
   17  -0.0004795   0.0002497  -0.0000000  -0.0026540   0.0017787  -0.0000000
   18  -0.0000000   0.0000000  -0.0011981  -0.0000000  -0.0000000   0.0034549
   19  -0.0014009   0.0011515   0.0000000  -0.0003935   0.0006999  -0.0000000
   20   0.0005470  -0.0000333   0.0000000   0.0007762  -0.0009511  -0.0000000
   21   0.0000000   0.0000000   0.0000746  -0.0000000   0.0000000  -0.0001024
   22  -0.0013568   0.0108521   0.0000000   0.0002807   0.0005138  -0.0000000
   23   0.0020885  -0.0055897   0.0000000  -0.0001550  -0.0014481   0.0000000
   24   0.0000000   0.0000000  -0.0006406  -0.0000000  -0.0000000   0.0001308
   25   0.2375043   0.0161718  -0.0000000   0.0005078  -0.0003268  -0.0000000
   26   0.0161718   0.0626629  -0.0000000  -0.0087870  -0.0098287   0.0000000
   27  -0.0000000  -0.0000000   0.0108262   0.0000000   0.0000000  -0.0002097
   28   0.0005078  -0.0087870   0.0000000   0.1048528  -0.0714030   0.0000000
   29  -0.0003268  -0.0098287   0.0000000  -0.0714030   0.1543326   0.0000000
   30  -0.0000000   0.0000000  -0.0002097   0.0000000   0.0000000   0.0081037
   31  -0.0006257  -0.0009247   0.0000000  -0.0129782  -0.0063543   0.0000000
   32  -0.0001500  -0.0001712   0.0000000   0.0008095   0.0008962  -0.0000000
   33   0.0000000   0.0000000   0.0001533   0.0000000   0.0000000   0.0004381
   34  -0.0008784  -0.0001214   0.0000000  -0.0004712  -0.0001491   0.0000000
   35  -0.0000495   0.0000285  -0.0000000   0.0007493  -0.0000187  -0.0000000
   36  -0.0000000  -0.0000000  -0.0000654  -0.0000000  -0.0000000   0.0001556
           31          32          33          34          35          36
    1   0.0000508   0.0032571   0.0000000  -0.0270168  -0.0161672  -0.0000000
    2   0.0014194   0.0007303   0.0000000  -0.0050543  -0.0016995   0.0000000
    3  -0.0000000  -0.0000000   0.0027946   0.0000000   0.0000000   0.0019181
    4  -0.0003451  -0.0000150  -0.0000000   0.0032334   0.0003939  -0.0000000
    5  -0.0000089  -0.0004404  -0.0000000  -0.0021389  -0.0020561  -0.0000000
    6  -0.0000000  -0.0000000  -0.0007055  -0.0000000   0.0000000   0.0026116
    7  -0.0020466  -0.0002591  -0.0000000  -0.0004790   0.0000127  -0.0000000
    8   0.0019840   0.0028654  -0.0000000   0.0001565  -0.0003874  -0.0000000
    9   0.0000000  -0.0000000   0.0026204  -0.0000000  -0.0000000  -0.0006901
   10  -0.0119814  -0.0107545   0.0000000   0.0019692   0.0006687   0.0000000
   11  -0.0214522  -0.0159103   0.0000000   0.0024604  -0.0013850   0.0000000
   12   0.0000000   0.0000000   0.0015628  -0.0000000  -0.0000000   0.0027773
   13  -0.0160396  -0.0040556   0.0000000  -0.0271343   0.0124439  -0.0000000
   14  -0.0032537  -0.0537023   0.0000000   0.0026949   0.0006643  -0.0000000
   15   0.0000000  -0.0000000  -0.0127124   0.0000000  -0.0000000   0.0007517
   16   0.0019994  -0.0084852  -0.0000000  -0.0637392   0.0004995   0.0000000
   17   0.0012465  -0.0291319  -0.0000000  -0.0010845  -0.0202997  -0.0000000
   18  -0.0000000   0.0000000   0.0008705  -0.0000000   0.0000000  -0.0198295
   19   0.0001628  -0.0003283   0.0000000  -0.0027845  -0.0108970   0.0000000
   20   0.0005292  -0.0007926  -0.0000000  -0.0030312  -0.0083296   0.0000000
   21   0.0000000  -0.0000000   0.0001706   0.0000000  -0.0000000   0.0002739
   22  -0.0001326  -0.0003674  -0.0000000  -0.0006416  -0.0009559   0.0000000
   23  -0.0003496  -0.0007104   0.0000000  -0.0002178  -0.0002493   0.0000000
   24  -0.0000000   0.0000000  -0.0000722  -0.0000000   0.0000000   0.0001276
   25  -0.0006257  -0.0001500   0.0000000  -0.0008784  -0.0000495  -0.0000000
   26  -0.0009247  -0.0001712   0.0000000  -0.0001214   0.0000285  -0.0000000
   27   0.0000000   0.0000000   0.0001533   0.0000000  -0.0000000  -0.0000654
   28  -0.0129782   0.0008095   0.0000000  -0.0004712   0.0007493  -0.0000000
   29  -0.0063543   0.0008962   0.0000000  -0.0001491  -0.0000187  -0.0000000
   30   0.0000000  -0.0000000   0.0004381   0.0000000  -0.0000000   0.0001556
   31   0.0457281   0.0164531  -0.0000000  -0.0037920   0.0107113  -0.0000000
   32   0.0164531   0.1056637  -0.0000000   0.0038953  -0.0092963   0.0000000
   33  -0.0000000  -0.0000000   0.0040959   0.0000000   0.0000000   0.0007839
   34  -0.0037920   0.0038953   0.0000000   0.1217343   0.0025903  -0.0000000
   35   0.0107113  -0.0092963   0.0000000   0.0025903   0.0430288   0.0000000
   36  -0.0000000   0.0000000   0.0007839  -0.0000000   0.0000000   0.0111852
 **********************************************************************
 **                                                                  **
 **                       VIBRATIONAL ANALYSIS                       **
 **                       --------------------                       **
 **                                                                  **
 **        VIBRATIONAL FREQUENCIES (CM**-1) AND NORMAL MODES         **
 **     FORCE CONSTANTS (mDYN/ANGSTROM) AND REDUCED MASSES (AMU)     **
 **                  INFRARED INTENSITIES (KM/MOL)                   **
 **                                                                  **
 **********************************************************************


 Mode:                 1                      2                      3
 Frequency:        29.48                  46.32                  72.97
 Force Cnst:      0.0391                 0.0493                 0.1117
 Red. Mass:      76.4059                39.0144                35.6078
 IR Active:          YES                    YES                    YES
 IR Intens:        0.001                  0.000                  0.003
 Raman Active:       YES                    YES                    YES
               X      Y      Z        X      Y      Z        X      Y      Z
 C         -0.000 -0.000  0.059   -0.000 -0.000  0.195   -0.000 -0.000 -0.106
 C         -0.000 -0.000  0.180    0.000 -0.000 -0.010   -0.000 -0.000  0.065
 C          0.000 -0.000  0.001    0.000  0.000 -0.185    0.000  0.000 -0.114
 C          0.000  0.000 -0.139    0.000  0.000 -0.018    0.000  0.000 -0.058
 C          0.000 -0.000 -0.038    0.000 -0.000  0.011   -0.000 -0.000 -0.022
 C          0.000 -0.000 -0.069   -0.000 -0.000  0.045   -0.000 -0.000 -0.075
 Cl        -0.000 -0.000  0.119    0.000 -0.000  0.669    0.000  0.000 -0.485
 Cl        -0.000 -0.000  0.562   -0.000  0.000 -0.038   -0.000 -0.000  0.658
 Cl         0.000  0.000 -0.004    0.000  0.000 -0.616    0.000  0.000 -0.517
 Br         0.000 -0.000 -0.523   -0.000 -0.000  0.254    0.000  0.000  0.141
 I         -0.000  0.000  0.473   -0.000 -0.000  0.012   -0.000 -0.000 -0.038
 I          0.000  0.000 -0.334   -0.000  0.000 -0.178   -0.000  0.000  0.074
 TransDip  -0.000 -0.000  0.001    0.000 -0.000 -0.001    0.000 -0.000  0.002

 Mode:                 4                      5                      6
 Frequency:       114.01                 126.42                 154.74
 Force Cnst:      0.7523                 0.7299                 0.9991
 Red. Mass:      98.2248                77.5093                70.8219
 IR Active:          YES                    YES                    YES
 IR Intens:        0.179                  0.450                  0.010
 Raman Active:       YES                    YES                    YES
               X      Y      Z        X      Y      Z        X      Y      Z
 C         -0.114 -0.110  0.000    0.003 -0.169  0.000   -0.050  0.056 -0.000
 C         -0.122 -0.110 -0.000   -0.036 -0.066  0.000   -0.093  0.147 -0.000
 C         -0.134 -0.103 -0.000    0.009 -0.021 -0.000   -0.063  0.141 -0.000
 C         -0.153 -0.078  0.000    0.113 -0.104 -0.000   -0.033  0.095 -0.000
 C         -0.168 -0.124  0.000    0.097 -0.216  0.000    0.013  0.013 -0.000
 C         -0.180 -0.096  0.000    0.083 -0.201  0.000    0.073  0.013 -0.000
 Cl        -0.012 -0.035 -0.000   -0.064 -0.216 -0.000   -0.259 -0.062  0.000
 Cl        -0.108 -0.126 -0.000   -0.221  0.013 -0.000   -0.387  0.291  0.000
 Cl        -0.141 -0.128  0.000   -0.011  0.258  0.000   -0.087  0.257  0.000
 Br        -0.064 -0.029 -0.000    0.539  0.181  0.000   -0.484 -0.166  0.000
 I          0.486 -0.369 -0.000   -0.405 -0.317 -0.000    0.024 -0.173  0.000
 I         -0.292  0.526 -0.000    0.125  0.263  0.000    0.493  0.098  0.000
 TransDip   0.012  0.005 -0.000   -0.005  0.021 -0.000   -0.003 -0.001  0.000

 Mode:                 7                      8                      9
 Frequency:       157.50                 173.59                 207.18
 Force Cnst:      0.2019                 0.8352                 0.9709
 Red. Mass:      13.8163                47.0439                38.3880
 IR Active:          YES                    YES                    YES
 IR Intens:        0.370                  0.276                  0.074
 Raman Active:       YES                    YES                    YES
               X      Y      Z        X      Y      Z        X      Y      Z
 C          0.000  0.000  0.346   -0.047 -0.235  0.000    0.120  0.019  0.000
 C          0.000  0.000  0.335   -0.068 -0.188  0.000    0.120  0.032  0.000
 C          0.000  0.000  0.354    0.065 -0.132  0.000    0.217  0.086 -0.000
 C         -0.000  0.000  0.427    0.169 -0.187  0.000    0.222  0.023 -0.000
 C         -0.000  0.000  0.477    0.139 -0.123  0.000    0.170  0.051  0.000
 C         -0.000  0.000  0.416    0.038 -0.209  0.000    0.084  0.021  0.000
 Cl         0.000  0.000 -0.133   -0.295 -0.429 -0.000    0.368  0.174 -0.000
 Cl         0.000  0.000 -0.107   -0.420 -0.054 -0.000   -0.045  0.151 -0.000
 Cl         0.000 -0.000 -0.150    0.046  0.068 -0.000    0.206  0.684  0.000
 Br        -0.000  0.000 -0.069    0.176 -0.359 -0.000   -0.044 -0.292  0.000
 I         -0.000 -0.000 -0.029    0.062  0.319 -0.000   -0.035 -0.085 -0.000
 I          0.000 -0.000 -0.044   -0.015  0.120 -0.000   -0.171 -0.033  0.000
 TransDip   0.000 -0.000 -0.019   -0.011  0.013 -0.000   -0.009  0.002 -0.000

 Mode:                10                     11                     12
 Frequency:       242.46                 244.61                 271.73
 Force Cnst:      1.2171                 0.9919                 1.4125
 Red. Mass:      35.1394                28.1341                32.4688
 IR Active:          YES                    YES                    YES
 IR Intens:        0.004                  0.087                  0.096
 Raman Active:       YES                    YES                    YES
               X      Y      Z        X      Y      Z        X      Y      Z
 C         -0.023  0.020  0.000    0.226 -0.034  0.000    0.086 -0.378  0.000
 C         -0.011  0.024  0.000    0.272  0.158 -0.000    0.028 -0.302  0.000
 C         -0.027  0.022  0.000    0.326  0.153 -0.000    0.104 -0.127 -0.000
 C          0.023  0.014 -0.000    0.172  0.178 -0.000   -0.042 -0.008 -0.000
 C          0.019 -0.004 -0.000    0.172  0.053  0.000   -0.024 -0.152 -0.000
 C          0.030 -0.019 -0.000    0.155 -0.004  0.000   -0.050 -0.250  0.000
 Cl        -0.451 -0.273 -0.000   -0.182 -0.358 -0.000    0.413 -0.366 -0.000
 Cl         0.662 -0.288 -0.000    0.038  0.360  0.000   -0.186 -0.347 -0.000
 Cl        -0.061  0.431 -0.000    0.476 -0.215  0.000    0.098  0.213  0.000
 Br        -0.067 -0.000  0.000   -0.113  0.081 -0.000   -0.199  0.285  0.000
 I         -0.000 -0.001 -0.000   -0.037 -0.053 -0.000    0.007  0.068 -0.000
 I         -0.000  0.031  0.000   -0.109  0.013 -0.000    0.018  0.008 -0.000
 TransDip   0.002  0.001  0.000   -0.009 -0.000 -0.000   -0.004  0.009 -0.000

 Mode:                13                     14                     15
 Frequency:       318.03                 329.79                 355.09
 Force Cnst:      0.7391                 0.7939                 2.2518
 Red. Mass:      12.4034                12.3886                30.3118
 IR Active:          YES                    YES                    YES
 IR Intens:        0.459                  0.028                  0.017
 Raman Active:       YES                    YES                    YES
               X      Y      Z        X      Y      Z        X      Y      Z
 C          0.000  0.000  0.227    0.000 -0.000 -0.519   -0.178  0.134 -0.000
 C         -0.000 -0.000  0.572    0.000  0.000 -0.112   -0.097 -0.204 -0.000
 C          0.000  0.000  0.396   -0.000 -0.000  0.390    0.227 -0.034  0.000
 C          0.000  0.000 -0.131   -0.000 -0.000  0.554    0.114  0.042  0.000
 C          0.000  0.000 -0.566   -0.000 -0.000  0.103    0.066  0.148  0.000
 C          0.000  0.000 -0.334    0.000 -0.000 -0.485   -0.071  0.102 -0.000
 Cl        -0.000  0.000 -0.037    0.000 -0.000  0.089   -0.309  0.392  0.000
 Cl        -0.000 -0.000 -0.095    0.000  0.000  0.020   -0.212 -0.468  0.000
 Cl         0.000 -0.000 -0.066   -0.000  0.000 -0.065    0.524  0.006 -0.000
 Br        -0.000  0.000  0.013   -0.000  0.000 -0.032   -0.020  0.037 -0.000
 I         -0.000 -0.000  0.017   -0.000  0.000 -0.003   -0.008 -0.026 -0.000
 I         -0.000 -0.000  0.014   -0.000  0.000  0.017    0.014  0.005  0.000
 TransDip   0.000 -0.000  0.022   -0.000  0.000  0.005    0.000  0.004 -0.000

 Mode:                16                     17                     18
 Frequency:       550.50                 572.36                 575.86
 Force Cnst:      2.6230                 2.3282                 2.6831
 Red. Mass:      14.6907                12.0621                13.7328
 IR Active:          YES                    YES                    YES
 IR Intens:       27.194                  0.009                 16.835
 Raman Active:       YES                    YES                    YES
               X      Y      Z        X      Y      Z        X      Y      Z
 C          0.109  0.074 -0.000   -0.000 -0.000 -0.128    0.302  0.352  0.000
 C          0.043  0.089  0.000   -0.000 -0.000  0.511    0.266  0.008  0.000
 C          0.121  0.207  0.000   -0.000  0.000 -0.279    0.061 -0.084 -0.000
 C          0.490  0.140 -0.000    0.000 -0.000 -0.304   -0.167  0.052 -0.000
 C          0.590  0.084  0.000    0.000 -0.000  0.604   -0.202  0.471  0.000
 C          0.438 -0.038  0.000   -0.000 -0.000 -0.431    0.014  0.584 -0.000
 Cl        -0.015  0.027  0.000   -0.000  0.000  0.013    0.019 -0.176  0.000
 Cl        -0.075 -0.161 -0.000    0.000  0.000 -0.038   -0.113 -0.131 -0.000
 Cl        -0.253 -0.077 -0.000    0.000 -0.000  0.024   -0.070  0.020  0.000
 Br        -0.046  0.020  0.000   -0.000  0.000  0.006    0.033 -0.023  0.000
 I         -0.012 -0.012 -0.000   -0.000  0.000 -0.007    0.001 -0.026 -0.000
 I         -0.034  0.005 -0.000    0.000  0.000  0.006   -0.002 -0.011  0.000
 TransDip   0.155  0.063 -0.000   -0.000 -0.000 -0.003    0.038  0.126 -0.000

 Mode:                19                     20                     21
 Frequency:       588.26                 602.68                 672.26
 Force Cnst:      2.4622                 2.9544                 3.2014
 Red. Mass:      12.0764                13.8053                12.0232
 IR Active:          YES                    YES                    YES
 IR Intens:        0.225                 32.524                  0.000
 Raman Active:       YES                    YES                    YES
               X      Y      Z        X      Y      Z        X      Y      Z
 C         -0.000 -0.000  0.570   -0.344 -0.027  0.000   -0.000 -0.000 -0.428
 C         -0.000  0.000 -0.100   -0.369  0.238 -0.000    0.000 -0.000  0.488
 C          0.000  0.000 -0.469   -0.081  0.480  0.000    0.000  0.000 -0.479
 C          0.000 -0.000  0.501    0.045  0.434  0.000    0.000 -0.000  0.383
 C          0.000 -0.000 -0.068    0.036  0.287 -0.000    0.000  0.000 -0.300
 C          0.000 -0.000 -0.432   -0.332  0.009 -0.000   -0.000  0.000  0.333
 Cl        -0.000  0.000 -0.039    0.141 -0.147 -0.000   -0.000  0.000  0.015
 Cl         0.000  0.000  0.006    0.034 -0.095  0.000    0.000  0.000 -0.019
 Cl        -0.000 -0.000  0.034    0.064 -0.062 -0.000   -0.000 -0.000  0.018
 Br        -0.000  0.000 -0.013    0.035 -0.067 -0.000   -0.000  0.000 -0.005
 I         -0.000  0.000  0.001   -0.007 -0.012 -0.000    0.000 -0.000  0.001
 I         -0.000  0.000  0.006    0.019  0.003  0.000    0.000 -0.000 -0.002
 TransDip   0.000 -0.000  0.015   -0.107  0.148  0.000    0.000 -0.000 -0.000

 Mode:                22                     23                     24
 Frequency:       781.30                 826.37                1036.84
 Force Cnst:      4.5912                 5.2101                 7.7362
 Red. Mass:      12.7656                12.9495                12.2139
 IR Active:          YES                    YES                    YES
 IR Intens:        2.733                  4.976                  1.493
 Raman Active:       YES                    YES                    YES
               X      Y      Z        X      Y      Z        X      Y      Z
 C         -0.165 -0.153 -0.000    0.328 -0.379 -0.000    0.281 -0.281  0.000
 C         -0.035 -0.448 -0.000    0.375  0.035  0.000    0.220  0.464  0.000
 C          0.296 -0.259 -0.000    0.401  0.194  0.000   -0.460 -0.015 -0.000
 C          0.272 -0.129  0.000   -0.140  0.440 -0.000    0.161 -0.354 -0.000
 C          0.219  0.475  0.000   -0.182 -0.081 -0.000    0.160  0.241  0.000
 C         -0.444  0.028 -0.000   -0.281 -0.193 -0.000   -0.339 -0.085 -0.000
 Cl        -0.016  0.008  0.000   -0.085  0.110  0.000   -0.024  0.037 -0.000
 Cl         0.059  0.134  0.000   -0.023 -0.051 -0.000   -0.028 -0.056 -0.000
 Cl        -0.093 -0.006  0.000   -0.123 -0.004 -0.000    0.053  0.007  0.000
 Br        -0.012  0.024 -0.000    0.020 -0.029 -0.000   -0.009  0.011  0.000
 I         -0.003 -0.009 -0.000   -0.002  0.003  0.000    0.000 -0.001  0.000
 I          0.011  0.003  0.000    0.006 -0.001  0.000    0.002  0.000 -0.000
 TransDip   0.012 -0.052 -0.000    0.071 -0.001  0.000   -0.013  0.037 -0.000

 Mode:                25                     26                     27
 Frequency:      1135.72                1229.20                1304.62
 Force Cnst:      9.2711                10.6829                12.0755
 Red. Mass:      12.1994                12.0003                12.0416
 IR Active:          YES                    YES                    YES
 IR Intens:        3.665                  0.034                168.794
 Raman Active:       YES                    YES                    YES
               X      Y      Z        X      Y      Z        X      Y      Z
 C          0.135 -0.412  0.000   -0.320 -0.232 -0.000   -0.045  0.449  0.000
 C         -0.135 -0.256 -0.000    0.344 -0.155  0.000    0.307 -0.107  0.000
 C         -0.332 -0.091 -0.000   -0.021  0.375  0.000   -0.293 -0.292 -0.000
 C         -0.368  0.267  0.000   -0.358 -0.220 -0.000   -0.184  0.396  0.000
 C          0.133  0.435  0.000    0.401 -0.199  0.000    0.411 -0.124  0.000
 C          0.424 -0.090  0.000   -0.049  0.424  0.000   -0.275 -0.261 -0.000
 Cl        -0.026  0.049  0.000   -0.002 -0.000 -0.000    0.010 -0.025 -0.000
 Cl         0.020  0.039  0.000    0.001 -0.001 -0.000   -0.013  0.003 -0.000
 Cl         0.048  0.008  0.000   -0.001  0.002 -0.000    0.022  0.011  0.000
 Br         0.013 -0.014  0.000   -0.000 -0.001  0.000    0.004 -0.009  0.000
 I         -0.001 -0.004 -0.000    0.001  0.001  0.000   -0.002  0.001  0.000
 I         -0.005  0.000 -0.000    0.000  0.000 -0.000    0.001  0.001 -0.000
 TransDip  -0.041 -0.046 -0.000   -0.005  0.003 -0.000   -0.342  0.238  0.000

 Mode:                28                     29                     30
 Frequency:      1308.03                1503.85                1506.93
 Force Cnst:     12.1617                15.9930                16.0575
 Red. Mass:      12.0645                12.0025                12.0017
 IR Active:          YES                    YES                    YES
 IR Intens:      175.950                  0.115                  0.030
 Raman Active:       YES                    YES                    YES
               X      Y      Z        X      Y      Z        X      Y      Z
 C         -0.411  0.044 -0.000    0.436  0.312  0.000   -0.213  0.168 -0.000
 C          0.175  0.450  0.000   -0.303 -0.163  0.000    0.453 -0.332  0.000
 C          0.384 -0.198  0.000    0.167  0.394 -0.000   -0.237  0.410  0.000
 C         -0.352 -0.183 -0.000   -0.361 -0.344 -0.000    0.211 -0.122 -0.000
 C          0.049  0.308  0.000    0.205  0.092  0.000   -0.360  0.232 -0.000
 C          0.190 -0.341 -0.000   -0.137 -0.304  0.000    0.138 -0.352 -0.000
 Cl         0.021 -0.010 -0.000   -0.006 -0.002 -0.000    0.000 -0.001 -0.000
 Cl        -0.014 -0.034 -0.000    0.004  0.001 -0.000   -0.005  0.004 -0.000
 Cl        -0.028  0.007 -0.000   -0.000 -0.005  0.000    0.003 -0.004 -0.000
 Br         0.004  0.002  0.000    0.001  0.001  0.000   -0.000 -0.001 -0.000
 I          0.001 -0.000  0.000    0.001  0.002  0.000    0.001 -0.000  0.000
 I         -0.000  0.002  0.000   -0.001  0.000 -0.000    0.001  0.001  0.000
 TransDip   0.229  0.358  0.000    0.009 -0.006 -0.000   -0.004  0.004  0.000

 STANDARD THERMODYNAMIC QUANTITIES AT   298.15 K  AND     1.00 ATM

   This Molecule has  0 Imaginary Frequencies
   Zero point vibrational energy:       24.358 kcal/mol

   Atom    1 Element C  Has Mass   12.00000
   Atom    2 Element C  Has Mass   12.00000
   Atom    3 Element C  Has Mass   12.00000
   Atom    4 Element C  Has Mass   12.00000
   Atom    5 Element C  Has Mass   12.00000
   Atom    6 Element C  Has Mass   12.00000
   Atom    7 Element Cl Has Mass   34.96885
   Atom    8 Element Cl Has Mass   34.96885
   Atom    9 Element Cl Has Mass   34.96885
   Atom   10 Element Br Has Mass   78.91830
   Atom   11 Element I  Has Mass  126.90440
   Atom   12 Element I  Has Mass  126.90440
   Molecular Mass:   509.633650 amu
   Principal axes and moments of inertia in amu*Bohr^2:
                             1           2           3
    Eigenvalues --     7433.52294  8732.78495 16166.30790
          X               0.99605     0.08883     0.00000
          Y              -0.08883     0.99605     0.00000
          Z              -0.00000    -0.00000     1.00000
   Rotational Symmetry Number is   1
   The Molecule is an Asymmetric Top
   Translational Enthalpy:        0.889 kcal/mol
   Rotational Enthalpy:           0.889 kcal/mol
   Vibrational Enthalpy:         30.727 kcal/mol
   gas constant (RT):             0.592 kcal/mol
   Translational Entropy:        44.572  cal/mol.K
   Rotational Entropy:           35.305  cal/mol.K
   Vibrational Entropy:          43.074  cal/mol.K

   Total Enthalpy:               33.097 kcal/mol
   Total Entropy:               122.951  cal/mol.K

 ======================================================================

 STANDARD THERMODYNAMIC QUANTITIES FOR ANHARMONIC VIBRATION -- TOSH

   Zero point vibrational energy: ************ kcal/mol

   Vibrational Enthalpy:       Infinity kcal/mol
   Vibrational Entropy:             NaN  cal/mol.K

   Total Enthalpy:             Infinity kcal/mol
   Total Entropy:                   NaN  cal/mol.K

 ======================================================================

 STANDARD THERMODYNAMIC QUANTITIES FOR ANHARMONIC VIBRATION -- VPT2

   Zero point vibrational energy: ************ kcal/mol

   Vibrational Enthalpy:       Infinity kcal/mol
   Vibrational Entropy:             NaN  cal/mol.K

   Total Enthalpy:             Infinity kcal/mol
   Total Entropy:                   NaN  cal/mol.K

 ======================================================================

Archival summary:
1\1\garfield\FREQ\ProcedureUnspecified\BasisUnspecified\2r1l36\taweetha\SunDec105:48:372019SunDec105:48:372019\0\\#,FREQ,ProcedureUnspecified,BasisUnspecified,\\0,1\I\C,1,2.13858\C,2,1.40502,1,119.517\C,3,1.40287,2,120.19,1,-180,0\C,4,1.40016,3,120.045,2,-0,0\C,5,1.40134,4,119.905,3,0,0\C,6,1.4042,5,120.38,4,0,0\Cl,5,1.73657,4,119.875,3,-180,0\Cl,4,1.73674,3,120.815,2,180,0\Cl,6,1.73882,5,118.427,4,180,0\Br,3,1.90196,2,121.499,1,-0,0\I,7,2.13158,6,118.73,5,-180,0\\\@

 Total job time:  1168.95s(wall), 4538.92s(cpu) 
 Sun Dec  1 05:48:37 2019

        *************************************************************
        *                                                           *
        *  Thank you very much for using Q-Chem.  Have a nice day.  *
        *                                                           *
        *************************************************************
