# Supplementary material for: Geometric and energetic data from quantum chemical calculations of halobenzenes and xylenes
Source: Data Brief. 2020 Mar 5;30:105386. doi: 10.1016/j.dib.2020.105386 (PMC7114895; doi:10.1016/j.dib.2020.105386)
Supplement: Supplementary file 1 [file mmc1.zip › halobenzene/B3LYP/ClClClClBrBr.out]

                  Welcome to Q-Chem
     A Quantum Leap Into The Future Of Chemistry


 Q-Chem 5.2 (devel), Q-Chem, Inc., Pleasanton, CA (2019)

 Yihan Shao,  Zhengting Gan,  E. Epifanovsky,  A. T. B. Gilbert,  M. Wormit,  
 J. Kussmann,  A. W. Lange,  A. Behn,  Jia Deng,  Xintian Feng,  D. Ghosh,  
 M. Goldey,  P. R. Horn,  L. D. Jacobson,  I. Kaliman,  T. Kus,  A. Landau,  
 Jie Liu,  E. I. Proynov,  R. M. Richard,  R. P. Steele,  E. J. Sundstrom,  
 H. L. Woodcock III,  P. M. Zimmerman,  D. Zuev,  B. Albrecht,  E. Alguire,  
 S. A. Baeppler,  D. Barton,  Z. Benda,  Y. A. Bernard,  E. J. Berquist,  
 K. B. Bravaya,  H. Burton,  D. Casanova,  Chun-Min Chang,  Yunqing Chen,  
 A. Chien,  K. D. Closser,  M. P. Coons,  S. Coriani,  S. Dasgupta,  
 A. L. Dempwolff,  M. Diedenhofen,  Hainam Do,  R. G. Edgar,  Po-Tung Fang,  
 S. Faraji,  S. Fatehi,  Qingguo Feng,  K. D. Fenk,  J. Fosso-Tande,  
 J. Gayvert,  Qinghui Ge,  A. Ghysels,  G. Gidofalvi,  J. Gomes,  
 J. Gonthier,  A. Gunina,  D. Hait,  M. W. D. Hanson-Heine,  
 P. H. P. Harbach,  A. W. Hauser,  M. F. Herbst,  J. E. Herr,  
 E. G. Hohenstein,  Z. C. Holden,  Kerwin Hui,  B. C. Huynh,  T.-C. Jagau,  
 Hyunjun Ji,  B. Kaduk,  K. Khistyaev,  Jaehoon Kim,  P. Klunzinger,  K. Koh,  
 D. Kosenkov,  L. Koulias,  T. Kowalczyk,  C. M. Krauter,  A. Kunitsa,  
 Ka Un Lao,  A. Laurent,  K. V. Lawler,  Joonho Lee,  D. Lefrancois,  
 S. Lehtola,  D. S. Levine,  Yi-Pei Li,  You-Sheng Lin,  Fenglai Liu,  
 E. Livshits,  A. Luenser,  P. Manohar,  E. Mansoor,  S. F. Manzer,  
 Shan-Ping Mao,  Yuezhi Mao,  N. Mardirossian,  A. V. Marenich,  
 T. Markovich,  L. A. Martinez-Martinez,  S. A. Maurer,  N. J. Mayhall,  
 S. C. McKenzie,  J.-M. Mewes,  P. Morgante,  A. F. Morrison,  
 J. W. Mullinax,  K. Nanda,  T. S. Nguyen-Beck,  R. Olivares-Amaya,  
 J. A. Parkhill,  Zheng Pei,  T. M. Perrine,  F. Plasser,  P. Pokhilko,  
 S. Prager,  A. Prociuk,  E. Ramos,  D. R. Rehn,  F. Rob,  M. Scheurer,  
 M. Schneider,  N. Sergueev,  S. M. Sharada,  S. Sharma,  D. W. Small,  
 T. Stauch,  T. Stein,  Yu-Chuan Su,  A. J. W. Thom,  A. Tkatchenko,  
 T. Tsuchimochi,  N. M. Tubman,  L. Vogt,  M. L. Vidal,  O. Vydrov,  
 M. A. Watson,  J. Wenzel,  M. de Wergifosse,  T. A. Wesolowski,  A. White,  
 J. Witte,  A. Yamada,  Jun Yang,  K. Yao,  S. Yeganeh,  S. R. Yost,  
 Zhi-Qiang You,  A. Zech,  Igor Ying Zhang,  Xing Zhang,  Yan Zhao,  
 Ying Zhu,  B. R. Brooks,  G. K. L. Chan,  C. J. Cramer,  M. S. Gordon,  
 W. J. Hehre,  A. Klamt,  M. W. Schmidt,  C. D. Sherrill,  D. G. Truhlar,  
 A. Aspuru-Guzik,  R. Baer,  A. T. Bell,  N. A. Besley,  Jeng-Da Chai,  
 A. E. DePrince, III,  R. A. DiStasio Jr.,  A. Dreuw,  B. D. Dunietz,  
 T. R. Furlani,  Chao-Ping Hsu,  Yousung Jung,  Jing Kong,  D. S. Lambrecht,  
 WanZhen Liang,  C. Ochsenfeld,  V. A. Rassolov,  L. V. Slipchenko,  
 J. E. Subotnik,  T. Van Voorhis,  J. M. Herbert,  A. I. Krylov,  
 P. M. W. Gill,  M. Head-Gordon

 Contributors to earlier versions of Q-Chem not listed above: 
 R. D. Adamson,  B. Austin,  J. Baker,  G. J. O. Beran,  K. Brandhorst,  
 S. T. Brown,  E. F. C. Byrd,  A. K. Chakraborty,  C.-L. Cheng,  
 Siu Hung Chien,  D. M. Chipman,  D. L. Crittenden,  H. Dachsel,  
 R. J. Doerksen,  A. D. Dutoi,  L. Fusti-Molnar,  W. A. Goddard III,  
 A. Golubeva-Zadorozhnaya,  S. R. Gwaltney,  G. Hawkins,  A. Heyden,  
 S. Hirata,  G. Kedziora,  F. J. Keil,  C. Kelley,  Jihan Kim,  R. A. King,  
 R. Z. Khaliullin,  P. P. Korambath,  W. Kurlancheek,  A. M. Lee,  M. S. Lee,  
 S. V. Levchenko,  Ching Yeh Lin,  D. Liotard,  R. C. Lochan,  I. Lotan,  
 P. E. Maslen,  N. Nair,  D. P. O'Neill,  D. Neuhauser,  E. Neuscamman,  
 C. M. Oana,  R. Olson,  B. Peters,  R. Peverati,  P. A. Pieniazek,  
 Y. M. Rhee,  J. Ritchie,  M. A. Rohrdanz,  E. Rosta,  N. J. Russ,  
 H. F. Schaefer III,  N. E. Schultz,  N. Shenvi,  A. C. Simmonett,  A. Sodt,  
 D. Stuck,  K. S. Thanthiriwatte,  V. Vanovschi,  Tao Wang,  A. Warshel,  
 C. F. Williams,  Q. Wu,  X. Xu,  W. Zhang

 Please cite Q-Chem as follows:
 Y. Shao et al., Mol. Phys. 113, 184-215 (2015)
 DOI: 10.1080/00268976.2014.952696

 Q-Chem 5.2.1 for Intel X86 EM64T Linux

 Parts of Q-Chem use Armadillo 8.300.2 (Tropical Shenanigans).
 http://arma.sourceforge.net/

 Q-Chem begins on Sun Dec  1 05:48:37 2019  

Host: 
0

     Scratch files written to /scratch/taweetham/qchem4170//
NAlpha2: 174
NElect   174
Mult     1

Checking the input file for inconsistencies... 	...done.

--------------------------------------------------------------
User input:
--------------------------------------------------------------
$MOLECULE
0 1
C   
C	1	CC
C	2	CC	1	120.0		
C	3	CC	2	120.0	1	0.0
C	4	CC	3	120.0	2	0.0	
C	5 	CC	4	120.0	3	0.0
Cl	1	CCl	2	120.0	3	180.0
Cl	2	CCl	3	120.0	4	180.0
Cl	3	CCl	4	120.0	5	180.0
Cl	4	CCl	5	120.0	6	180.0
Br	5	CBr	6	120.0	1	180.0
Br	6	CBr	1	120.0	2	180.0

CC=1.39483
CH=1.08673
CF=1.33960
CCl=1.72090
CBr=1.89068
CI=2.07886
$END

$REM
   JOB_TYPE	OPTIMIZATION
   BASIS	6-311++G**
   METHOD	B3LYP
   MEM_TOTAL	64000
   SYM_IGNORE	TRUE
$END

--------------------------------------------------------------
 ----------------------------------------------------------------
             Standard Nuclear Orientation (Angstroms)
    I     Atom           X                Y                Z
 ----------------------------------------------------------------
    1      C       0.0000000000     0.0000000000     0.0000000000
    2      C       0.0000000000     0.0000000000     1.3948300000
    3      C       1.2079582140     0.0000000000     2.0922450000
    4      C       2.4159164279     0.0000000000     1.3948300000
    5      C       2.4159164279     0.0000000000    -0.0000000000
    6      C       1.2079582140     0.0000000000    -0.6974150000
    7      Cl     -1.4903431174    -0.0000000000    -0.8604500000
    8      Cl     -1.4903431174    -0.0000000000     2.2552800000
    9      Cl      1.2079582140    -0.0000000000     3.8131450000
   10      Cl      3.9062595453    -0.0000000000     2.2552800000
   11      Br      4.0532933383    -0.0000000000    -0.9453400000
   12      Br      1.2079582140    -0.0000000000    -2.5880950000
 ----------------------------------------------------------------
 Nuclear Repulsion Energy =        1966.09086844 hartrees
 There are       87 alpha and       87 beta electrons
 Requested basis set is 6-311++G(d,p)
 There are 126 shells and 348 basis functions

 Total QAlloc Memory Limit  64000 MB
 Mega-Array Size       188 MB
 MEM_STATIC part       192 MB
 A cutoff of  1.0D-11 yielded   5532 shell pairs
 There are     47751 function pairs (     52052 Cartesian)
 Smallest overlap matrix eigenvalue = 1.90E-07

 Q-Chem warning in module stvman/mkSTV.C, line 318:

 Overlap eigenvalue is smaller than square root of threshold
 Use THRESH >= 12 to get rid of this warning

 Linear dependence detected in AO basis
 Tighter screening thresholds may be required for diffuse basis sets
 Use S2THRESH > 14 and THRESH = 14 in case of SCF convergence issues
 Number of orthogonalized atomic orbitals = 346
 Maximum deviation from orthogonality = 2.467E-10

 Scale SEOQF with 1.000000e-01/1.000000e-01/1.000000e-01

 Standard Electronic Orientation quadrupole field applied
 Nucleus-field energy     =    -0.0000000421 hartrees
 Guess from superposition of atomic densities
 Warning:  Energy on first SCF cycle will be non-variational
 SAD guess density has 174.000000 electrons

 -----------------------------------------------------------------------
  General SCF calculation program by
  Eric Jon Sundstrom, Paul Horn, Yuezhi Mao, Dmitri Zuev, Alec White,
  David Stuck, Shaama M.S., Shane Yost, Joonho Lee, David Small,
  Daniel Levine, Susi Lehtola, Hugh Burton, Evgeny Epifanovsky,
  Bang C. Huynh
 -----------------------------------------------------------------------
 Exchange:     0.2000 Hartree-Fock + 0.0800 Slater + 0.7200 B88
 Correlation:  0.1900 VWN1RPA + 0.8100 LYP
 Using SG-1 standard quadrature grid
 using 4 threads for integral computing
 -------------------------------------------------------
 OpenMP Integral computing Module                
 Release: version 2.0, May 2017, Q-Chem Inc. Pleasanton 
 -------------------------------------------------------
 A restricted SCF calculation will be
 performed using DIIS
 SCF converges when DIIS error is below 1.0e-08
 ---------------------------------------
  Cycle       Energy         DIIS error
 ---------------------------------------
    1   -7220.5441375774      3.18e-02  
    2   -7217.8077013193      1.90e-03  
    3   -7217.7927690577      2.09e-03  
    4   -7217.8309810620      7.67e-04  
    5   -7217.8401405776      1.51e-04  
    6   -7217.8403554886      7.50e-05  
    7   -7217.8404320215      2.57e-05  
    8   -7217.8404412465      4.46e-06  
    9   -7217.8404414789      9.31e-07  
   10   -7217.8404414911      1.60e-07  
   11   -7217.8404414914      4.60e-08  
   12   -7217.8404414911      9.27e-09  Convergence criterion met
 ---------------------------------------
 SCF time:   CPU 177.44s  wall 46.00s 
 SCF   energy in the final basis set =    -7217.8404414911
 Total energy in the final basis set =    -7217.8404414911

 --------------------------------------------------------------

                    Orbital Energies (a.u.)
 --------------------------------------------------------------

 Alpha MOs
 -- Occupied --
********-482.8582-101.5858-101.5857-101.5848-101.5847 -62.5112 -62.5112
-56.3319 -56.3319 -56.3278 -56.3278 -56.3274 -56.3273 -10.2872 -10.2870
-10.2866 -10.2863 -10.2805 -10.2800  -9.5008  -9.5008  -9.4999  -9.4999
 -8.7201  -8.7201  -7.2658  -7.2656  -7.2649  -7.2649  -7.2557  -7.2556
 -7.2548  -7.2548  -7.2548  -7.2546  -7.2537  -7.2537  -6.5525  -6.5524
 -6.5386  -6.5386  -6.5375  -6.5374  -2.6632  -2.6631  -2.6596  -2.6594
 -2.6586  -2.6586  -2.6476  -2.6476  -2.6475  -2.6475  -0.9796  -0.9330
 -0.9178  -0.8795  -0.8762  -0.8277  -0.8247  -0.7504  -0.7462  -0.6400
 -0.6398  -0.5701  -0.5370  -0.4950  -0.4809  -0.4776  -0.4692  -0.4363
 -0.4256  -0.4176  -0.4081  -0.3649  -0.3635  -0.3631  -0.3627  -0.3533
 -0.3307  -0.3281  -0.3273  -0.3214  -0.2877  -0.2713  -0.2701
 -- Virtual --
 -0.0817  -0.0682  -0.0666  -0.0230  -0.0202  -0.0059   0.0075   0.0208
  0.0231   0.0265   0.0275   0.0398   0.0422   0.0596   0.0604   0.0666
  0.0706   0.0710   0.0766   0.0773   0.0803   0.0868   0.0914   0.0915
  0.1008   0.1021   0.1037   0.1186   0.1222   0.1290   0.1397   0.1409
  0.1457   0.1468   0.1499   0.1515   0.1683   0.1708   0.1826   0.1846
  0.1899   0.1932   0.2025   0.2037   0.2175   0.2273   0.2285   0.2375
  0.2441   0.2517   0.2542   0.2649   0.2653   0.2664   0.2738   0.2822
  0.2846   0.2925   0.3045   0.3712   0.3724   0.3846   0.3861   0.3968
  0.4223   0.4245   0.4255   0.4401   0.4447   0.4464   0.4508   0.4615
  0.4638   0.4786   0.4815   0.4827   0.4969   0.4978   0.4994   0.5119
  0.5164   0.5412   0.5428   0.5483   0.5507   0.5669   0.5722   0.5804
  0.5960   0.6013   0.6137   0.6196   0.6231   0.6319   0.6784   0.6825
  0.7255   0.7326   0.7394   0.7429   0.7596   0.8028   0.8054   0.8067
  0.8087   0.8178   0.8312   0.8314   0.8343   0.8455   0.8496   0.8554
  0.8584   0.8626   0.8678   0.8870   0.9030   0.9061   0.9162   0.9301
  0.9342   0.9375   0.9434   0.9457   0.9761   1.0114   1.0141   1.0513
  1.0514   1.0948   1.1157   1.1517   1.1558   1.1801   1.1945   1.2555
  1.2565   1.2652   1.2699   1.2828   1.2865   1.2928   1.2929   1.3684
  1.4410   1.4470   1.5029   1.5495   1.6453   1.6531   1.7354   1.7446
  1.7669   1.7696   1.8247   1.8266   1.8440   1.8454   1.9252   1.9857
  2.0402   2.0607   2.0638   2.1229   2.1404   2.1999   2.2082   2.2156
  2.2347   2.2588   2.2589   2.2591   2.2647   2.3007   2.3026   2.3187
  2.3587   2.3846   2.3901   2.4365   2.4587   2.4859   2.4937   2.5622
  2.5755   2.6301   2.6315   2.7245   2.7290   2.8352   2.8364   2.9491
  3.0024   3.0498   3.0712   3.1043   3.1297   3.2099   3.2217   3.4569
  3.4833   3.6980   3.8479   3.8748   3.9816   3.9940   4.0452   4.0470
  4.0777   4.0991   4.2010   4.2787   4.3687   4.4482   4.8085   6.6986
  6.8304   7.5349   7.5695   7.6634   7.6667   7.7115   7.7965   9.6965
  9.7843   9.8011   9.8151  23.1876  23.7770  23.7778  23.9336  23.9404
 24.0159  25.7514  25.7925  25.8269  25.8948  26.0761  26.1122  26.1588
 26.2689  26.3939  26.6008  26.7323  26.9254  47.9617  48.0714 215.6795
215.7795 215.7996 215.8154 289.7308 289.7669 289.8613 289.8661 289.9377
290.01891020.76911020.9061
 --------------------------------------------------------------

          Ground-State Mulliken Net Atomic Charges

     Atom                 Charge (a.u.)
  ----------------------------------------
      1 C                    -0.106436
      2 C                    -0.422371
      3 C                    -0.428699
      4 C                    -0.103262
      5 C                    -0.528876
      6 C                    -0.531306
      7 Cl                    0.571367
      8 Cl                    0.648974
      9 Cl                    0.648881
     10 Cl                    0.570846
     11 Br                   -0.159911
     12 Br                   -0.159207
  ----------------------------------------
  Sum of atomic charges =     0.000000

 -----------------------------------------------------------------
                    Cartesian Multipole Moments
 -----------------------------------------------------------------
    Charge (ESU x 10^10)
                 0.0000
    Dipole Moment (Debye)
         X       0.1511      Y      -0.0000      Z      -0.2613
       Tot       0.3018
    Quadrupole Moments (Debye-Ang)
        XX    -118.6178     XY      -0.0000     YY    -121.2012
        XZ      -1.0335     YZ      -0.0000     ZZ    -118.3921
    Octopole Moments (Debye-Ang^2)
       XXX    -478.3946    XXY      -0.0000    XYY    -165.0537
       YYY       0.0000    XXZ     -57.5599    XYZ      -0.0000
       YYZ     -52.2196    XZZ    -159.8037    YZZ      -0.0000
       ZZZ    -164.6859
    Hexadecapole Moments (Debye-Ang^3)
      XXXX   -3990.4116   XXXY      -0.0000   XXYY    -732.6791
      XYYY      -0.0000   YYYY    -141.9816   XXXZ    -161.8214
      XXYZ      -0.0000   XYYZ     -42.7660   YYYZ      -0.0000
      XXZZ   -1176.0922   XYZZ      -0.0000   YYZZ    -563.1539
      XZZZ    -143.2286   YZZZ      -0.0000   ZZZZ   -3024.1973
 -----------------------------------------------------------------
 Calculating analytic gradient of the SCF energy
 Gradient of SCF Energy
            1           2           3           4           5           6
    1  -0.0006326   0.0001719  -0.0000345  -0.0013519  -0.0019763  -0.0019450
    2   0.0000000   0.0000000  -0.0000000  -0.0000000  -0.0000000  -0.0000000
    3   0.0017429   0.0001833   0.0001092   0.0017378   0.0033349   0.0027326
            7           8           9          10          11          12
    1   0.0079583   0.0065199   0.0000926  -0.0060936  -0.0045765   0.0018677
    2   0.0000000   0.0000000  -0.0000000  -0.0000000   0.0000000  -0.0000000
    3   0.0025757  -0.0039644  -0.0074960  -0.0057378   0.0002580   0.0045237
 Max gradient component =       7.958E-03
 RMS gradient           =       3.046E-03
 Gradient time:  CPU 65.60 s  wall 16.49 s
 Geometry Optimization Parameters
   NAtoms,    NIC,     NZ,  NCons,   NDum,   NFix, NCnnct, MaxDiis
       12      78      12       0       0       0       0       0


** GEOMETRY OPTIMIZATION IN DELOCALIZED INTERNAL COORDINATES **
   Searching for a Minimum

   Optimization Cycle:   1

                       Coordinates (Angstroms)
     ATOM                X               Y               Z
      1  C         0.0000000000    0.0000000000    0.0000000000
      2  C         0.0000000000    0.0000000000    1.3948300000
      3  C         1.2079582140    0.0000000000    2.0922450000
      4  C         2.4159164279    0.0000000000    1.3948300000
      5  C         2.4159164279    0.0000000000    0.0000000000
      6  C         1.2079582140    0.0000000000   -0.6974150000
      7  Cl       -1.4903431174    0.0000000000   -0.8604500000
      8  Cl       -1.4903431174    0.0000000000    2.2552800000
      9  Cl        1.2079582140    0.0000000000    3.8131450000
     10  Cl        3.9062595453    0.0000000000    2.2552800000
     11  Br        4.0532933383    0.0000000000   -0.9453400000
     12  Br        1.2079582140    0.0000000000   -2.5880950000
   Point Group: c1    Number of degrees of freedom:    30


   Energy is  -7217.840441491


 Attempting to generate delocalized internal coordinates
 Initial Hessian constructed with Jon Baker's OPTIMIZE code

 21 Hessian modes will be used to form the next step
  Hessian Eigenvalues:
     0.201019    0.201019    0.250000    0.250000    0.250000    0.250000
     0.250000    0.250000    0.250000    0.250000    0.250000    0.334879
     0.334879    0.334879    0.334879    0.426727    0.426727    0.464882
     0.464882    0.464882    0.464882

 Minimum search - taking simple RFO step
 Searching for Lamda that Minimizes Along All modes
 Value Taken    Lamda =  -0.00206167
 Step Taken.  Stepsize is  0.078468

                             Maximum     Tolerance    Cnvgd?
         Gradient           0.024835      0.000300      NO
         Displacement       0.063910      0.001200      NO
         Energy change     *********      0.000001      NO


 New Cartesian Coordinates Obtained by Inverse Iteration

 Displacement from previous Coordinates is:  0.138312
 ----------------------------------------------------------------
             Standard Nuclear Orientation (Angstroms)
    I     Atom           X                Y                Z
 ----------------------------------------------------------------
    1      C      -0.0050271586     0.0000000000    -0.0086345191
    2      C      -0.0039673894     0.0000000000     1.3939244373
    3      C       1.2103931485     0.0000000000     2.0941749813
    4      C       2.4257382660     0.0000000000     1.3940340639
    5      C       2.4283287873     0.0000000000    -0.0102544305
    6      C       1.2104885902     0.0000000000    -0.7128238488
    7      Cl     -1.5173181365     0.0000000000    -0.8564862366
    8      Cl     -1.5029627173     0.0000000000     2.2633428539
    9      Cl      1.2093838498     0.0000000000     3.8268475705
   10      Cl      3.9152559288     0.0000000000     2.2811827054
   11      Br      4.0891363810     0.0000000000    -0.9359039693
   12      Br      1.1830828107     0.0000000000    -2.6150936079
 ----------------------------------------------------------------
 Nuclear Repulsion Energy =        1951.16538503 hartrees
 There are       87 alpha and       87 beta electrons
 Applying Cartesian multipole field
    Component          Value
    ---------          -----
     (2,0,0)        1.00000E-11
     (0,2,0)        2.00000E-11
     (0,0,2)       -3.00000E-11
 Nucleus-field energy     =    -0.0000000426 hartrees
 Requested basis set is 6-311++G(d,p)
 There are 126 shells and 348 basis functions
 A cutoff of  1.0D-11 yielded   5490 shell pairs
 There are     47459 function pairs (     51702 Cartesian)
 Smallest overlap matrix eigenvalue = 2.13E-07

 Q-Chem warning in module stvman/mkSTV.C, line 318:

 Overlap eigenvalue is smaller than square root of threshold
 Use THRESH >= 12 to get rid of this warning

 Linear dependence detected in AO basis
 Tighter screening thresholds may be required for diffuse basis sets
 Use S2THRESH > 14 and THRESH = 14 in case of SCF convergence issues
 Number of orthogonalized atomic orbitals = 346
 Maximum deviation from orthogonality = 1.930E-10
 Guess MOs from SCF MO coefficient file

 -----------------------------------------------------------------------
  General SCF calculation program by
  Eric Jon Sundstrom, Paul Horn, Yuezhi Mao, Dmitri Zuev, Alec White,
  David Stuck, Shaama M.S., Shane Yost, Joonho Lee, David Small,
  Daniel Levine, Susi Lehtola, Hugh Burton, Evgeny Epifanovsky,
  Bang C. Huynh
 -----------------------------------------------------------------------
 Exchange:     0.2000 Hartree-Fock + 0.0800 Slater + 0.7200 B88
 Correlation:  0.1900 VWN1RPA + 0.8100 LYP
 Using SG-1 standard quadrature grid
 using 4 threads for integral computing
 -------------------------------------------------------
 OpenMP Integral computing Module                
 Release: version 2.0, May 2017, Q-Chem Inc. Pleasanton 
 -------------------------------------------------------
 A restricted SCF calculation will be
 performed using DIIS
 SCF converges when DIIS error is below 1.0e-08
 ---------------------------------------
  Cycle       Energy         DIIS error
 ---------------------------------------
    1   -7217.8402603301      3.20e-04  
    2   -7217.8411123595      1.20e-04  
    3   -7217.8407367994      1.94e-04  
    4   -7217.8413393267      1.42e-05  
    5   -7217.8413410838      8.72e-06  
    6   -7217.8413422762      1.60e-06  
    7   -7217.8413423143      3.87e-07  
    8   -7217.8413423161      1.20e-07  
    9   -7217.8413423164      5.01e-08  
   10   -7217.8413423160      1.33e-08  
   11   -7217.8413423150      7.43e-09  Convergence criterion met
 ---------------------------------------
 SCF time:   CPU 160.76s  wall 42.00s 
 SCF   energy in the final basis set =    -7217.8413423150
 Total energy in the final basis set =    -7217.8413423150

 --------------------------------------------------------------

                    Orbital Energies (a.u.)
 --------------------------------------------------------------

 Alpha MOs
 -- Occupied --
********-482.8594-101.5863-101.5862-101.5857-101.5856 -62.5123 -62.5122
-56.3331 -56.3330 -56.3289 -56.3288 -56.3285 -56.3284 -10.2906 -10.2905
-10.2900 -10.2896 -10.2849 -10.2845  -9.5011  -9.5009  -9.5004  -9.5004
 -8.7211  -8.7211  -7.2661  -7.2658  -7.2655  -7.2654  -7.2559  -7.2558
 -7.2553  -7.2553  -7.2549  -7.2549  -7.2543  -7.2542  -6.5535  -6.5535
 -6.5396  -6.5395  -6.5385  -6.5384  -2.6642  -2.6642  -2.6606  -2.6604
 -2.6597  -2.6596  -2.6485  -2.6484  -2.6484  -2.6484  -0.9750  -0.9294
 -0.9139  -0.8771  -0.8735  -0.8254  -0.8246  -0.7503  -0.7461  -0.6391
 -0.6389  -0.5666  -0.5351  -0.4943  -0.4777  -0.4762  -0.4678  -0.4356
 -0.4252  -0.4155  -0.4059  -0.3651  -0.3635  -0.3626  -0.3619  -0.3526
 -0.3315  -0.3282  -0.3261  -0.3215  -0.2908  -0.2723  -0.2708
 -- Virtual --
 -0.0854  -0.0707  -0.0691  -0.0265  -0.0242  -0.0059   0.0028   0.0193
  0.0205   0.0254   0.0262   0.0400   0.0420   0.0597   0.0598   0.0656
  0.0679   0.0689   0.0761   0.0763   0.0784   0.0864   0.0881   0.0915
  0.0996   0.1014   0.1035   0.1171   0.1212   0.1275   0.1382   0.1397
  0.1452   0.1465   0.1505   0.1509   0.1679   0.1697   0.1824   0.1836
  0.1864   0.1929   0.2025   0.2029   0.2136   0.2246   0.2257   0.2358
  0.2432   0.2498   0.2543   0.2639   0.2646   0.2664   0.2727   0.2810
  0.2839   0.2929   0.3048   0.3709   0.3716   0.3836   0.3863   0.3965
  0.4223   0.4228   0.4256   0.4367   0.4444   0.4447   0.4477   0.4626
  0.4648   0.4792   0.4813   0.4836   0.4940   0.4969   0.4981   0.5129
  0.5141   0.5325   0.5427   0.5450   0.5530   0.5623   0.5720   0.5793
  0.5918   0.5931   0.6067   0.6185   0.6213   0.6287   0.6685   0.6808
  0.7205   0.7312   0.7405   0.7405   0.7605   0.8040   0.8044   0.8058
  0.8100   0.8192   0.8283   0.8314   0.8347   0.8447   0.8484   0.8522
  0.8562   0.8612   0.8656   0.8822   0.9024   0.9041   0.9121   0.9284
  0.9292   0.9356   0.9405   0.9414   0.9721   1.0023   1.0065   1.0427
  1.0475   1.0915   1.1104   1.1463   1.1499   1.1774   1.1920   1.2485
  1.2516   1.2583   1.2640   1.2762   1.2814   1.2857   1.2877   1.3626
  1.4357   1.4434   1.5002   1.5414   1.6346   1.6400   1.7281   1.7362
  1.7543   1.7587   1.8168   1.8186   1.8365   1.8373   1.9151   1.9832
  2.0382   2.0521   2.0548   2.1209   2.1302   2.1904   2.1963   2.2148
  2.2337   2.2444   2.2491   2.2540   2.2578   2.2931   2.3002   2.3074
  2.3419   2.3806   2.3849   2.4242   2.4509   2.4802   2.4810   2.5555
  2.5709   2.6210   2.6233   2.7206   2.7247   2.8312   2.8319   2.9311
  2.9957   3.0404   3.0497   3.0905   3.1155   3.1916   3.2039   3.4436
  3.4694   3.6747   3.8355   3.8627   3.9826   3.9908   4.0426   4.0501
  4.0684   4.0948   4.1962   4.2710   4.3633   4.4480   4.7901   6.6948
  6.8208   7.5331   7.5683   7.6569   7.6588   7.7140   7.7879   9.6892
  9.7771   9.7961   9.8090  23.1851  23.7551  23.7565  23.9018  23.9088
 23.9766  25.7492  25.7906  25.8250  25.8920  26.0671  26.1072  26.1551
 26.2530  26.3894  26.5892  26.7107  26.9013  47.9591  48.0629 215.6717
215.7715 215.7940 215.8086 289.7283 289.7654 289.8569 289.8578 289.9358
290.01001020.76631020.8954
 --------------------------------------------------------------

          Ground-State Mulliken Net Atomic Charges

     Atom                 Charge (a.u.)
  ----------------------------------------
      1 C                    -0.082952
      2 C                    -0.540888
      3 C                    -0.560341
      4 C                    -0.085347
      5 C                    -0.433437
      6 C                    -0.435996
      7 Cl                    0.568193
      8 Cl                    0.657377
      9 Cl                    0.657603
     10 Cl                    0.567852
     11 Br                   -0.156211
     12 Br                   -0.155854
  ----------------------------------------
  Sum of atomic charges =     0.000000

 -----------------------------------------------------------------
                    Cartesian Multipole Moments
 -----------------------------------------------------------------
    Charge (ESU x 10^10)
                -0.0000
    Dipole Moment (Debye)
         X       0.1663      Y       0.0000      Z      -0.2825
       Tot       0.3278
    Quadrupole Moments (Debye-Ang)
        XX    -118.5207     XY       0.0000     YY    -121.4398
        XZ      -0.9394     YZ       0.0000     ZZ    -118.5055
    Octopole Moments (Debye-Ang^2)
       XXX    -477.3621    XXY       0.0000    XYY    -165.2707
       YYY       0.0000    XXZ     -57.4155    XYZ       0.0000
       YYZ     -52.5229    XZZ    -160.1706    YZZ       0.0000
       ZZZ    -165.3348
    Hexadecapole Moments (Debye-Ang^3)
      XXXX   -4024.2097   XXXY       0.0000   XXYY    -740.9270
      XYYY       0.0000   YYYY    -142.5017   XXXZ    -167.8343
      XXYZ       0.0000   XYYZ     -44.9673   YYYZ       0.0000
      XXZZ   -1189.9631   XYZZ       0.0000   YYZZ    -569.4394
      XZZZ    -146.3239   YZZZ       0.0000   ZZZZ   -3054.6716
 -----------------------------------------------------------------
 Calculating analytic gradient of the SCF energy
 Gradient of SCF Energy
            1           2           3           4           5           6
    1  -0.0025411  -0.0016110   0.0001495   0.0016835   0.0014401  -0.0009361
    2  -0.0000000   0.0000000  -0.0000000  -0.0000000   0.0000000   0.0000000
    3  -0.0005219   0.0008733   0.0019005   0.0018976   0.0004014  -0.0011687
            7           8           9          10          11          12
    1   0.0009428   0.0008871   0.0004068  -0.0011029   0.0017391  -0.0010579
    2  -0.0000000   0.0000000  -0.0000000  -0.0000000  -0.0000000  -0.0000000
    3   0.0007191  -0.0008227  -0.0013190  -0.0005020   0.0000990  -0.0015565
 Max gradient component =       2.541E-03
 RMS gradient           =       1.020E-03
 Gradient time:  CPU 64.93 s  wall 16.32 s
 Geometry Optimization Parameters
   NAtoms,    NIC,     NZ,  NCons,   NDum,   NFix, NCnnct, MaxDiis
       12      78      12       0       0       0       0       0

 Cartesian Hessian Update
 Hessian updated using BFGS update


** GEOMETRY OPTIMIZATION IN DELOCALIZED INTERNAL COORDINATES **
   Searching for a Minimum

   Optimization Cycle:   2

                       Coordinates (Angstroms)
     ATOM                X               Y               Z
      1  C        -0.0050271586    0.0000000000   -0.0086345191
      2  C        -0.0039673894    0.0000000000    1.3939244373
      3  C         1.2103931485    0.0000000000    2.0941749813
      4  C         2.4257382660    0.0000000000    1.3940340639
      5  C         2.4283287873    0.0000000000   -0.0102544305
      6  C         1.2104885902    0.0000000000   -0.7128238488
      7  Cl       -1.5173181365    0.0000000000   -0.8564862366
      8  Cl       -1.5029627173    0.0000000000    2.2633428539
      9  Cl        1.2093838498    0.0000000000    3.8268475705
     10  Cl        3.9152559288    0.0000000000    2.2811827054
     11  Br        4.0891363810    0.0000000000   -0.9359039693
     12  Br        1.1830828107    0.0000000000   -2.6150936079
   Point Group: c1    Number of degrees of freedom:    30


   Energy is  -7217.841342315

 Hessian updated using BFGS update

 10 Hessian modes will be used to form the next step
  Hessian Eigenvalues:
     0.201017    0.206994    0.242886    0.271831    0.296179    0.334920
     0.426727    0.428816    0.462294    0.540973

 Minimum search - taking simple RFO step
 Searching for Lamda that Minimizes Along All modes
 Value Taken    Lamda =  -0.00012436
 Step Taken.  Stepsize is  0.018997

                             Maximum     Tolerance    Cnvgd?
         Gradient           0.004946      0.000300      NO
         Displacement       0.014228      0.001200      NO
         Energy change     -0.000901      0.000001      NO


 New Cartesian Coordinates Obtained by Inverse Iteration

 Displacement from previous Coordinates is:  0.040359
 ----------------------------------------------------------------
             Standard Nuclear Orientation (Angstroms)
    I     Atom           X                Y                Z
 ----------------------------------------------------------------
    1      C      -0.0042771217     0.0000000000    -0.0086203256
    2      C      -0.0036484492     0.0000000000     1.3938621001
    3      C       1.2102618729     0.0000000000     2.0938637810
    4      C       2.4255077233     0.0000000000     1.3932933332
    5      C       2.4259990987     0.0000000000    -0.0098518376
    6      C       1.2112207124     0.0000000000    -0.7103597016
    7      Cl     -1.5176504835     0.0000000000    -0.8592552291
    8      Cl     -1.5031288927     0.0000000000     2.2669670696
    9      Cl      1.2057051163     0.0000000000     3.8289900751
   10      Cl      3.9181869757     0.0000000000     2.2797171949
   11      Br      4.0782863964     0.0000000000    -0.9446573933
   12      Br      1.1960694121     0.0000000000    -2.6096390667
 ----------------------------------------------------------------
 Nuclear Repulsion Energy =        1952.79847339 hartrees
 There are       87 alpha and       87 beta electrons
 Applying Cartesian multipole field
    Component          Value
    ---------          -----
     (2,0,0)        1.00000E-11
     (0,2,0)        2.00000E-11
     (0,0,2)       -3.00000E-11
 Nucleus-field energy     =    -0.0000000427 hartrees
 Requested basis set is 6-311++G(d,p)
 There are 126 shells and 348 basis functions
 A cutoff of  1.0D-11 yielded   5492 shell pairs
 There are     47511 function pairs (     51768 Cartesian)
 Smallest overlap matrix eigenvalue = 2.10E-07

 Q-Chem warning in module stvman/mkSTV.C, line 318:

 Overlap eigenvalue is smaller than square root of threshold
 Use THRESH >= 12 to get rid of this warning

 Linear dependence detected in AO basis
 Tighter screening thresholds may be required for diffuse basis sets
 Use S2THRESH > 14 and THRESH = 14 in case of SCF convergence issues
 Number of orthogonalized atomic orbitals = 346
 Maximum deviation from orthogonality = 1.614E-10
 Guess MOs from SCF MO coefficient file

 -----------------------------------------------------------------------
  General SCF calculation program by
  Eric Jon Sundstrom, Paul Horn, Yuezhi Mao, Dmitri Zuev, Alec White,
  David Stuck, Shaama M.S., Shane Yost, Joonho Lee, David Small,
  Daniel Levine, Susi Lehtola, Hugh Burton, Evgeny Epifanovsky,
  Bang C. Huynh
 -----------------------------------------------------------------------
 Exchange:     0.2000 Hartree-Fock + 0.0800 Slater + 0.7200 B88
 Correlation:  0.1900 VWN1RPA + 0.8100 LYP
 Using SG-1 standard quadrature grid
 using 4 threads for integral computing
 -------------------------------------------------------
 OpenMP Integral computing Module                
 Release: version 2.0, May 2017, Q-Chem Inc. Pleasanton 
 -------------------------------------------------------
 A restricted SCF calculation will be
 performed using DIIS
 SCF converges when DIIS error is below 1.0e-08
 ---------------------------------------
  Cycle       Energy         DIIS error
 ---------------------------------------
    1   -7217.8413261942      8.06e-05  
    2   -7217.8413821882      2.99e-05  
    3   -7217.8413567761      4.99e-05  
    4   -7217.8413952821      5.05e-06  
    5   -7217.8413956520      1.65e-06  
    6   -7217.8413956866      4.37e-07  
    7   -7217.8413956892      1.35e-07  
    8   -7217.8413956890      5.91e-08  
    9   -7217.8413956894      1.81e-08  
   10   -7217.8413956888      2.67e-09  Convergence criterion met
 ---------------------------------------
 SCF time:   CPU 145.41s  wall 38.00s 
 SCF   energy in the final basis set =    -7217.8413956888
 Total energy in the final basis set =    -7217.8413956888

 --------------------------------------------------------------

                    Orbital Energies (a.u.)
 --------------------------------------------------------------

 Alpha MOs
 -- Occupied --
********-482.8594-101.5863-101.5861-101.5857-101.5856 -62.5123 -62.5122
-56.3331 -56.3330 -56.3289 -56.3288 -56.3285 -56.3284 -10.2908 -10.2907
-10.2902 -10.2898 -10.2844 -10.2839  -9.5010  -9.5008  -9.5004  -9.5004
 -8.7212  -8.7211  -7.2661  -7.2657  -7.2655  -7.2654  -7.2559  -7.2557
 -7.2553  -7.2552  -7.2548  -7.2548  -7.2542  -7.2542  -6.5536  -6.5535
 -6.5396  -6.5395  -6.5385  -6.5384  -2.6642  -2.6642  -2.6606  -2.6604
 -2.6597  -2.6596  -2.6486  -2.6485  -2.6485  -2.6484  -0.9750  -0.9287
 -0.9141  -0.8765  -0.8739  -0.8260  -0.8248  -0.7506  -0.7465  -0.6395
 -0.6389  -0.5670  -0.5351  -0.4940  -0.4778  -0.4760  -0.4680  -0.4356
 -0.4252  -0.4152  -0.4062  -0.3651  -0.3632  -0.3624  -0.3621  -0.3528
 -0.3315  -0.3279  -0.3271  -0.3217  -0.2903  -0.2725  -0.2711
 -- Virtual --
 -0.0856  -0.0705  -0.0693  -0.0268  -0.0239  -0.0060   0.0029   0.0191
  0.0202   0.0253   0.0261   0.0399   0.0419   0.0596   0.0599   0.0655
  0.0682   0.0690   0.0760   0.0762   0.0782   0.0865   0.0883   0.0914
  0.0996   0.1011   0.1035   0.1171   0.1211   0.1276   0.1384   0.1395
  0.1452   0.1463   0.1504   0.1509   0.1678   0.1696   0.1823   0.1837
  0.1869   0.1928   0.2027   0.2029   0.2142   0.2248   0.2255   0.2360
  0.2432   0.2505   0.2545   0.2638   0.2646   0.2663   0.2730   0.2811
  0.2839   0.2924   0.3048   0.3712   0.3716   0.3840   0.3861   0.3964
  0.4223   0.4228   0.4255   0.4370   0.4439   0.4449   0.4475   0.4626
  0.4642   0.4794   0.4814   0.4840   0.4944   0.4966   0.4974   0.5125
  0.5129   0.5344   0.5426   0.5452   0.5520   0.5637   0.5718   0.5791
  0.5927   0.5932   0.6073   0.6187   0.6207   0.6286   0.6717   0.6805
  0.7214   0.7310   0.7409   0.7412   0.7601   0.8047   0.8050   0.8066
  0.8099   0.8197   0.8283   0.8317   0.8349   0.8446   0.8480   0.8530
  0.8564   0.8613   0.8663   0.8819   0.9020   0.9042   0.9121   0.9284
  0.9293   0.9354   0.9403   0.9404   0.9722   1.0032   1.0069   1.0416
  1.0484   1.0912   1.1106   1.1469   1.1490   1.1772   1.1915   1.2494
  1.2525   1.2580   1.2632   1.2752   1.2807   1.2846   1.2883   1.3629
  1.4359   1.4438   1.5018   1.5425   1.6339   1.6392   1.7287   1.7361
  1.7559   1.7589   1.8175   1.8189   1.8366   1.8388   1.9154   1.9836
  2.0381   2.0528   2.0556   2.1191   2.1317   2.1909   2.1980   2.2148
  2.2335   2.2460   2.2511   2.2544   2.2579   2.2928   2.3002   2.3080
  2.3430   2.3807   2.3844   2.4240   2.4503   2.4802   2.4808   2.5546
  2.5712   2.6204   2.6236   2.7206   2.7249   2.8313   2.8321   2.9330
  2.9965   3.0412   3.0518   3.0901   3.1142   3.1928   3.2044   3.4437
  3.4703   3.6758   3.8372   3.8623   3.9819   3.9916   4.0429   4.0483
  4.0713   4.0956   4.1968   4.2723   4.3644   4.4471   4.7917   6.6949
  6.8236   7.5334   7.5682   7.6587   7.6598   7.7124   7.7895   9.6891
  9.7768   9.7946   9.8080  23.1841  23.7559  23.7599  23.9036  23.9136
 23.9823  25.7489  25.7900  25.8250  25.8919  26.0673  26.1040  26.1533
 26.2534  26.3901  26.5877  26.7095  26.9000  47.9589  48.0654 215.6717
215.7712 215.7923 215.8075 289.7287 289.7654 289.8564 289.8602 289.9357
290.01171020.76591020.8986
 --------------------------------------------------------------

          Ground-State Mulliken Net Atomic Charges

     Atom                 Charge (a.u.)
  ----------------------------------------
      1 C                    -0.063117
      2 C                    -0.539266
      3 C                    -0.556391
      4 C                    -0.065909
      5 C                    -0.454595
      6 C                    -0.458050
      7 Cl                    0.567405
      8 Cl                    0.658423
      9 Cl                    0.658249
     10 Cl                    0.567246
     11 Br                   -0.157164
     12 Br                   -0.156831
  ----------------------------------------
  Sum of atomic charges =     0.000000

 -----------------------------------------------------------------
                    Cartesian Multipole Moments
 -----------------------------------------------------------------
    Charge (ESU x 10^10)
                -0.0000
    Dipole Moment (Debye)
         X       0.1802      Y       0.0000      Z      -0.3074
       Tot       0.3563
    Quadrupole Moments (Debye-Ang)
        XX    -118.5644     XY      -0.0000     YY    -121.4293
        XZ      -1.0641     YZ       0.0000     ZZ    -118.5068
    Octopole Moments (Debye-Ang^2)
       XXX    -477.7753    XXY      -0.0000    XYY    -165.2394
       YYY       0.0000    XXZ     -57.7968    XYZ       0.0000
       YYZ     -52.5527    XZZ    -159.9870    YZZ       0.0000
       ZZZ    -165.4769
    Hexadecapole Moments (Debye-Ang^3)
      XXXX   -4022.2779   XXXY      -0.0000   XXYY    -739.9371
      XYYY      -0.0000   YYYY    -142.4714   XXXZ    -165.6089
      XXYZ       0.0000   XYYZ     -43.9724   YYYZ       0.0000
      XXZZ   -1188.2933   XYZZ       0.0000   YYZZ    -569.6181
      XZZZ    -145.1264   YZZZ      -0.0000   ZZZZ   -3055.8783
 -----------------------------------------------------------------
 Calculating analytic gradient of the SCF energy
 Gradient of SCF Energy
            1           2           3           4           5           6
    1  -0.0008026  -0.0005308  -0.0002088   0.0009755  -0.0001684   0.0005623
    2   0.0000000   0.0000000  -0.0000000  -0.0000000   0.0000000  -0.0000000
    3  -0.0006159   0.0005405   0.0008037   0.0003082  -0.0005378  -0.0001988
            7           8           9          10          11          12
    1  -0.0000208   0.0002246  -0.0001422  -0.0000822  -0.0002158   0.0004092
    2   0.0000000  -0.0000000  -0.0000000   0.0000000  -0.0000000  -0.0000000
    3   0.0001871   0.0001121  -0.0001969   0.0000291  -0.0004334   0.0000021
 Max gradient component =       9.755E-04
 RMS gradient           =       3.564E-04
 Gradient time:  CPU 64.83 s  wall 16.30 s
 Geometry Optimization Parameters
   NAtoms,    NIC,     NZ,  NCons,   NDum,   NFix, NCnnct, MaxDiis
       12      78      12       0       0       0       0       0

 Cartesian Hessian Update
 Hessian updated using BFGS update


** GEOMETRY OPTIMIZATION IN DELOCALIZED INTERNAL COORDINATES **
   Searching for a Minimum

   Optimization Cycle:   3

                       Coordinates (Angstroms)
     ATOM                X               Y               Z
      1  C        -0.0042771217    0.0000000000   -0.0086203256
      2  C        -0.0036484492    0.0000000000    1.3938621001
      3  C         1.2102618729    0.0000000000    2.0938637810
      4  C         2.4255077233    0.0000000000    1.3932933332
      5  C         2.4259990987    0.0000000000   -0.0098518376
      6  C         1.2112207124    0.0000000000   -0.7103597016
      7  Cl       -1.5176504835    0.0000000000   -0.8592552291
      8  Cl       -1.5031288927    0.0000000000    2.2669670696
      9  Cl        1.2057051163    0.0000000000    3.8289900751
     10  Cl        3.9181869757    0.0000000000    2.2797171949
     11  Br        4.0782863964    0.0000000000   -0.9446573933
     12  Br        1.1960694121    0.0000000000   -2.6096390667
   Point Group: c1    Number of degrees of freedom:    30


   Energy is  -7217.841395689

 Hessian updated using BFGS update

 13 Hessian modes will be used to form the next step
  Hessian Eigenvalues:
     0.198103    0.201040    0.248445    0.249130    0.276789    0.334396
     0.334872    0.339203    0.426714    0.441979    0.445376    0.464861
     0.550735

 Minimum search - taking simple RFO step
 Searching for Lamda that Minimizes Along All modes
 Value Taken    Lamda =  -0.00001620
 Step Taken.  Stepsize is  0.006601

                             Maximum     Tolerance    Cnvgd?
         Gradient           0.001848      0.000300      NO
         Displacement       0.004093      0.001200      NO
         Energy change     -0.000053      0.000001      NO


 New Cartesian Coordinates Obtained by Inverse Iteration

 Displacement from previous Coordinates is:  0.014603
 ----------------------------------------------------------------
             Standard Nuclear Orientation (Angstroms)
    I     Atom           X                Y                Z
 ----------------------------------------------------------------
    1      C      -0.0031309252     0.0000000000    -0.0081116045
    2      C      -0.0030928520     0.0000000000     1.3934801204
    3      C       1.2103464166     0.0000000000     2.0931877636
    4      C       2.4244964884     0.0000000000     1.3925595172
    5      C       2.4257694184     0.0000000000    -0.0096239388
    6      C       1.2111016650     0.0000000000    -0.7099909097
    7      Cl     -1.5160177406     0.0000000000    -0.8601184103
    8      Cl     -1.5037340666     0.0000000000     2.2652657417
    9      Cl      1.2075586900     0.0000000000     3.8287610421
   10      Cl      3.9179709219     0.0000000000     2.2780923584
   11      Br      4.0798084886     0.0000000000    -0.9403828899
   12      Br      1.1914558562     0.0000000000    -2.6088087904
 ----------------------------------------------------------------
 Nuclear Repulsion Energy =        1953.08802793 hartrees
 There are       87 alpha and       87 beta electrons
 Applying Cartesian multipole field
    Component          Value
    ---------          -----
     (2,0,0)        1.00000E-11
     (0,2,0)        2.00000E-11
     (0,0,2)       -3.00000E-11
 Nucleus-field energy     =    -0.0000000426 hartrees
 Requested basis set is 6-311++G(d,p)
 There are 126 shells and 348 basis functions
 A cutoff of  1.0D-11 yielded   5492 shell pairs
 There are     47499 function pairs (     51750 Cartesian)
 Smallest overlap matrix eigenvalue = 2.09E-07

 Q-Chem warning in module stvman/mkSTV.C, line 318:

 Overlap eigenvalue is smaller than square root of threshold
 Use THRESH >= 12 to get rid of this warning

 Linear dependence detected in AO basis
 Tighter screening thresholds may be required for diffuse basis sets
 Use S2THRESH > 14 and THRESH = 14 in case of SCF convergence issues
 Number of orthogonalized atomic orbitals = 346
 Maximum deviation from orthogonality = 2.992E-10
 Guess MOs from SCF MO coefficient file

 -----------------------------------------------------------------------
  General SCF calculation program by
  Eric Jon Sundstrom, Paul Horn, Yuezhi Mao, Dmitri Zuev, Alec White,
  David Stuck, Shaama M.S., Shane Yost, Joonho Lee, David Small,
  Daniel Levine, Susi Lehtola, Hugh Burton, Evgeny Epifanovsky,
  Bang C. Huynh
 -----------------------------------------------------------------------
 Exchange:     0.2000 Hartree-Fock + 0.0800 Slater + 0.7200 B88
 Correlation:  0.1900 VWN1RPA + 0.8100 LYP
 Using SG-1 standard quadrature grid
 using 4 threads for integral computing
 -------------------------------------------------------
 OpenMP Integral computing Module                
 Release: version 2.0, May 2017, Q-Chem Inc. Pleasanton 
 -------------------------------------------------------
 A restricted SCF calculation will be
 performed using DIIS
 SCF converges when DIIS error is below 1.0e-08
 ---------------------------------------
  Cycle       Energy         DIIS error
 ---------------------------------------
    1   -7217.8413912658      3.01e-05  
    2   -7217.8414013606      7.19e-06  
    3   -7217.8413999043      1.19e-05  
    4   -7217.8414021558      1.65e-06  
    5   -7217.8414021904      5.85e-07  
    6   -7217.8414021942      2.64e-07  
    7   -7217.8414021957      8.29e-08  
    8   -7217.8414021958      2.69e-08  
    9   -7217.8414021960      3.99e-09  Convergence criterion met
 ---------------------------------------
 SCF time:   CPU 131.38s  wall 35.00s 
 SCF   energy in the final basis set =    -7217.8414021960
 Total energy in the final basis set =    -7217.8414021960

 --------------------------------------------------------------

                    Orbital Energies (a.u.)
 --------------------------------------------------------------

 Alpha MOs
 -- Occupied --
********-482.8594-101.5863-101.5861-101.5856-101.5855 -62.5124 -62.5123
-56.3331 -56.3330 -56.3290 -56.3289 -56.3286 -56.3284 -10.2906 -10.2905
-10.2901 -10.2897 -10.2843 -10.2838  -9.5009  -9.5008  -9.5003  -9.5003
 -8.7212  -8.7211  -7.2660  -7.2657  -7.2654  -7.2653  -7.2558  -7.2557
 -7.2552  -7.2551  -7.2548  -7.2548  -7.2541  -7.2541  -6.5536  -6.5535
 -6.5397  -6.5395  -6.5385  -6.5384  -2.6642  -2.6642  -2.6607  -2.6604
 -2.6598  -2.6597  -2.6486  -2.6485  -2.6485  -2.6484  -0.9752  -0.9288
 -0.9141  -0.8765  -0.8738  -0.8262  -0.8250  -0.7508  -0.7466  -0.6396
 -0.6392  -0.5672  -0.5352  -0.4938  -0.4781  -0.4761  -0.4681  -0.4356
 -0.4252  -0.4152  -0.4062  -0.3651  -0.3634  -0.3623  -0.3620  -0.3529
 -0.3316  -0.3280  -0.3267  -0.3218  -0.2904  -0.2726  -0.2712
 -- Virtual --
 -0.0856  -0.0704  -0.0691  -0.0269  -0.0239  -0.0060   0.0030   0.0192
  0.0201   0.0253   0.0260   0.0399   0.0419   0.0597   0.0599   0.0655
  0.0684   0.0691   0.0760   0.0762   0.0782   0.0865   0.0883   0.0915
  0.0996   0.1013   0.1034   0.1171   0.1211   0.1276   0.1384   0.1395
  0.1452   0.1464   0.1504   0.1509   0.1679   0.1697   0.1824   0.1837
  0.1869   0.1929   0.2027   0.2029   0.2143   0.2251   0.2256   0.2362
  0.2434   0.2502   0.2545   0.2640   0.2646   0.2664   0.2730   0.2812
  0.2840   0.2926   0.3048   0.3715   0.3717   0.3841   0.3860   0.3964
  0.4224   0.4228   0.4255   0.4370   0.4440   0.4448   0.4476   0.4626
  0.4642   0.4794   0.4814   0.4838   0.4946   0.4966   0.4981   0.5125
  0.5138   0.5344   0.5425   0.5453   0.5521   0.5633   0.5718   0.5791
  0.5931   0.5933   0.6079   0.6187   0.6210   0.6288   0.6711   0.6807
  0.7216   0.7314   0.7410   0.7413   0.7600   0.8048   0.8050   0.8064
  0.8098   0.8198   0.8287   0.8318   0.8350   0.8448   0.8483   0.8528
  0.8566   0.8615   0.8664   0.8820   0.9019   0.9044   0.9122   0.9286
  0.9294   0.9358   0.9401   0.9405   0.9722   1.0033   1.0069   1.0419
  1.0486   1.0913   1.1108   1.1468   1.1500   1.1769   1.1919   1.2494
  1.2525   1.2583   1.2635   1.2752   1.2810   1.2846   1.2883   1.3631
  1.4363   1.4440   1.5020   1.5425   1.6336   1.6399   1.7291   1.7365
  1.7563   1.7600   1.8180   1.8194   1.8376   1.8390   1.9160   1.9835
  2.0383   2.0532   2.0558   2.1201   2.1313   2.1916   2.1984   2.2148
  2.2336   2.2472   2.2520   2.2550   2.2579   2.2929   2.3003   2.3085
  2.3432   2.3813   2.3848   2.4244   2.4509   2.4808   2.4809   2.5548
  2.5714   2.6207   2.6238   2.7208   2.7249   2.8315   2.8323   2.9342
  2.9970   3.0418   3.0535   3.0902   3.1145   3.1937   3.2056   3.4447
  3.4702   3.6772   3.8376   3.8632   3.9821   3.9914   4.0430   4.0490
  4.0706   4.0957   4.1972   4.2726   4.3643   4.4475   4.7931   6.6954
  6.8233   7.5333   7.5683   7.6584   7.6599   7.7132   7.7896   9.6892
  9.7767   9.7947   9.8079  23.1838  23.7582  23.7610  23.9070  23.9155
 23.9852  25.7489  25.7902  25.8250  25.8920  26.0672  26.1048  26.1535
 26.2540  26.3904  26.5880  26.7097  26.9005  47.9594  48.0650 215.6718
215.7712 215.7925 215.8073 289.7286 289.7655 289.8570 289.8598 289.9362
290.01191020.76661020.8981
 --------------------------------------------------------------

          Ground-State Mulliken Net Atomic Charges

     Atom                 Charge (a.u.)
  ----------------------------------------
      1 C                    -0.071342
      2 C                    -0.532433
      3 C                    -0.549974
      4 C                    -0.074062
      5 C                    -0.452905
      6 C                    -0.456345
      7 Cl                    0.567525
      8 Cl                    0.658090
      9 Cl                    0.657926
     10 Cl                    0.567410
     11 Br                   -0.157085
     12 Br                   -0.156805
  ----------------------------------------
  Sum of atomic charges =     0.000000

 -----------------------------------------------------------------
                    Cartesian Multipole Moments
 -----------------------------------------------------------------
    Charge (ESU x 10^10)
                -0.0000
    Dipole Moment (Debye)
         X       0.1816      Y      -0.0000      Z      -0.3099
       Tot       0.3592
    Quadrupole Moments (Debye-Ang)
        XX    -118.5528     XY      -0.0000     YY    -121.4200
        XZ      -1.0401     YZ      -0.0000     ZZ    -118.5329
    Octopole Moments (Debye-Ang^2)
       XXX    -477.5308    XXY      -0.0000    XYY    -165.2030
       YYY       0.0000    XXZ     -57.7654    XYZ      -0.0000
       YYZ     -52.5879    XZZ    -160.1056    YZZ      -0.0000
       ZZZ    -165.6322
    Hexadecapole Moments (Debye-Ang^3)
      XXXX   -4020.8404   XXXY      -0.0000   XXYY    -739.8938
      XYYY      -0.0000   YYYY    -142.4499   XXXZ    -167.0375
      XXYZ      -0.0000   XYYZ     -44.5043   YYYZ      -0.0000
      XXZZ   -1188.4272   XYZZ      -0.0000   YYZZ    -569.1652
      XZZZ    -146.1684   YZZZ      -0.0000   ZZZZ   -3053.5829
 -----------------------------------------------------------------
 Calculating analytic gradient of the SCF energy
 Gradient of SCF Energy
            1           2           3           4           5           6
    1  -0.0000211   0.0000054  -0.0000041   0.0002065  -0.0002183   0.0001150
    2   0.0000000  -0.0000000  -0.0000000   0.0000000  -0.0000000  -0.0000000
    3  -0.0001907   0.0000196   0.0000511  -0.0001245  -0.0000387   0.0001472
            7           8           9          10          11          12
    1   0.0001366   0.0000180   0.0000551  -0.0000299  -0.0001087  -0.0001544
    2   0.0000000   0.0000000  -0.0000000   0.0000000   0.0000000  -0.0000000
    3  -0.0000001   0.0000122  -0.0000289  -0.0001718   0.0001389   0.0001858
 Max gradient component =       2.183E-04
 RMS gradient           =       9.500E-05
 Gradient time:  CPU 65.05 s  wall 16.35 s
 Geometry Optimization Parameters
   NAtoms,    NIC,     NZ,  NCons,   NDum,   NFix, NCnnct, MaxDiis
       12      78      12       0       0       0       0       0

 Cartesian Hessian Update
 Hessian updated using BFGS update


** GEOMETRY OPTIMIZATION IN DELOCALIZED INTERNAL COORDINATES **
   Searching for a Minimum

   Optimization Cycle:   4

                       Coordinates (Angstroms)
     ATOM                X               Y               Z
      1  C        -0.0031309252    0.0000000000   -0.0081116045
      2  C        -0.0030928520    0.0000000000    1.3934801204
      3  C         1.2103464166    0.0000000000    2.0931877636
      4  C         2.4244964884    0.0000000000    1.3925595172
      5  C         2.4257694184    0.0000000000   -0.0096239388
      6  C         1.2111016650    0.0000000000   -0.7099909097
      7  Cl       -1.5160177406    0.0000000000   -0.8601184103
      8  Cl       -1.5037340666    0.0000000000    2.2652657417
      9  Cl        1.2075586900    0.0000000000    3.8287610421
     10  Cl        3.9179709219    0.0000000000    2.2780923584
     11  Br        4.0798084886    0.0000000000   -0.9403828899
     12  Br        1.1914558562    0.0000000000   -2.6088087904
   Point Group: c1    Number of degrees of freedom:    30


   Energy is  -7217.841402196

 Hessian updated using BFGS update

 16 Hessian modes will be used to form the next step
  Hessian Eigenvalues:
     0.200967    0.206679    0.240526    0.249082    0.256297    0.273974
     0.334017    0.334829    0.334885    0.379394    0.418996    0.426731
     0.463309    0.464882    0.500452    0.542521

 Minimum search - taking simple RFO step
 Searching for Lamda that Minimizes Along All modes
 Value Taken    Lamda =  -0.00000154
 Step Taken.  Stepsize is  0.002064

                             Maximum     Tolerance    Cnvgd?
         Gradient           0.000543      0.000300      NO
         Displacement       0.001312      0.001200      NO
         Energy change     -0.000007      0.000001      NO


 New Cartesian Coordinates Obtained by Inverse Iteration

 Displacement from previous Coordinates is:  0.004320
 ----------------------------------------------------------------
             Standard Nuclear Orientation (Angstroms)
    I     Atom           X                Y                Z
 ----------------------------------------------------------------
    1      C      -0.0031536574     0.0000000000    -0.0080388706
    2      C      -0.0030224625     0.0000000000     1.3934655328
    3      C       1.2103229751     0.0000000000     2.0930963001
    4      C       2.4244190816     0.0000000000     1.3926024830
    5      C       2.4260328886     0.0000000000    -0.0098036293
    6      C       1.2111117112     0.0000000000    -0.7103249980
    7      Cl     -1.5167520814     0.0000000000    -0.8590953100
    8      Cl     -1.5036178174     0.0000000000     2.2653605848
    9      Cl      1.2074601159     0.0000000000     3.8287152259
   10      Cl      3.9174530809     0.0000000000     2.2791619256
   11      Br      4.0801019891     0.0000000000    -0.9412587448
   12      Br      1.1921765368     0.0000000000    -2.6095704996
 ----------------------------------------------------------------
 Nuclear Repulsion Energy =        1952.87005577 hartrees
 There are       87 alpha and       87 beta electrons
 Applying Cartesian multipole field
    Component          Value
    ---------          -----
     (2,0,0)        1.00000E-11
     (0,2,0)        2.00000E-11
     (0,0,2)       -3.00000E-11
 Nucleus-field energy     =    -0.0000000426 hartrees
 Requested basis set is 6-311++G(d,p)
 There are 126 shells and 348 basis functions
 A cutoff of  1.0D-11 yielded   5492 shell pairs
 There are     47499 function pairs (     51750 Cartesian)
 Smallest overlap matrix eigenvalue = 2.09E-07

 Q-Chem warning in module stvman/mkSTV.C, line 318:

 Overlap eigenvalue is smaller than square root of threshold
 Use THRESH >= 12 to get rid of this warning

 Linear dependence detected in AO basis
 Tighter screening thresholds may be required for diffuse basis sets
 Use S2THRESH > 14 and THRESH = 14 in case of SCF convergence issues
 Number of orthogonalized atomic orbitals = 346
 Maximum deviation from orthogonality = 2.508E-10
 Guess MOs from SCF MO coefficient file

 -----------------------------------------------------------------------
  General SCF calculation program by
  Eric Jon Sundstrom, Paul Horn, Yuezhi Mao, Dmitri Zuev, Alec White,
  David Stuck, Shaama M.S., Shane Yost, Joonho Lee, David Small,
  Daniel Levine, Susi Lehtola, Hugh Burton, Evgeny Epifanovsky,
  Bang C. Huynh
 -----------------------------------------------------------------------
 Exchange:     0.2000 Hartree-Fock + 0.0800 Slater + 0.7200 B88
 Correlation:  0.1900 VWN1RPA + 0.8100 LYP
 Using SG-1 standard quadrature grid
 using 4 threads for integral computing
 -------------------------------------------------------
 OpenMP Integral computing Module                
 Release: version 2.0, May 2017, Q-Chem Inc. Pleasanton 
 -------------------------------------------------------
 A restricted SCF calculation will be
 performed using DIIS
 SCF converges when DIIS error is below 1.0e-08
 ---------------------------------------
  Cycle       Energy         DIIS error
 ---------------------------------------
    1   -7217.8414017720      8.59e-06  
    2   -7217.8414027021      3.25e-06  
    3   -7217.8414023602      5.65e-06  
    4   -7217.8414028663      3.79e-07  
    5   -7217.8414028686      9.73e-08  
    6   -7217.8414028688      6.61e-08  
    7   -7217.8414028684      1.36e-08  
    8   -7217.8414028682      4.98e-09  Convergence criterion met
 ---------------------------------------
 SCF time:   CPU 116.46s  wall 30.00s 
 SCF   energy in the final basis set =    -7217.8414028682
 Total energy in the final basis set =    -7217.8414028682

 --------------------------------------------------------------

                    Orbital Energies (a.u.)
 --------------------------------------------------------------

 Alpha MOs
 -- Occupied --
********-482.8595-101.5863-101.5861-101.5856-101.5855 -62.5124 -62.5123
-56.3332 -56.3331 -56.3290 -56.3289 -56.3286 -56.3285 -10.2906 -10.2905
-10.2901 -10.2897 -10.2844 -10.2839  -9.5010  -9.5008  -9.5003  -9.5003
 -8.7212  -8.7211  -7.2660  -7.2657  -7.2654  -7.2653  -7.2558  -7.2557
 -7.2552  -7.2551  -7.2548  -7.2548  -7.2541  -7.2541  -6.5536  -6.5535
 -6.5397  -6.5395  -6.5386  -6.5385  -2.6643  -2.6643  -2.6607  -2.6605
 -2.6598  -2.6597  -2.6486  -2.6485  -2.6485  -2.6484  -0.9752  -0.9287
 -0.9140  -0.8765  -0.8738  -0.8262  -0.8249  -0.7508  -0.7467  -0.6396
 -0.6392  -0.5672  -0.5352  -0.4938  -0.4780  -0.4760  -0.4680  -0.4355
 -0.4252  -0.4152  -0.4061  -0.3651  -0.3634  -0.3623  -0.3619  -0.3528
 -0.3316  -0.3280  -0.3267  -0.3218  -0.2904  -0.2727  -0.2712
 -- Virtual --
 -0.0857  -0.0705  -0.0691  -0.0269  -0.0240  -0.0060   0.0029   0.0191
  0.0202   0.0253   0.0260   0.0399   0.0419   0.0597   0.0599   0.0655
  0.0684   0.0690   0.0760   0.0762   0.0782   0.0865   0.0882   0.0915
  0.0996   0.1012   0.1034   0.1171   0.1211   0.1276   0.1383   0.1395
  0.1451   0.1464   0.1504   0.1509   0.1679   0.1697   0.1824   0.1837
  0.1869   0.1929   0.2027   0.2029   0.2143   0.2250   0.2256   0.2361
  0.2434   0.2503   0.2545   0.2640   0.2646   0.2664   0.2730   0.2812
  0.2840   0.2926   0.3048   0.3715   0.3717   0.3841   0.3860   0.3964
  0.4224   0.4228   0.4255   0.4370   0.4440   0.4448   0.4476   0.4626
  0.4643   0.4795   0.4815   0.4838   0.4945   0.4966   0.4979   0.5125
  0.5136   0.5343   0.5425   0.5453   0.5521   0.5633   0.5717   0.5791
  0.5931   0.5933   0.6078   0.6187   0.6211   0.6287   0.6710   0.6806
  0.7214   0.7313   0.7409   0.7413   0.7600   0.8047   0.8050   0.8064
  0.8098   0.8198   0.8285   0.8318   0.8350   0.8447   0.8483   0.8529
  0.8565   0.8615   0.8664   0.8819   0.9020   0.9044   0.9121   0.9286
  0.9293   0.9358   0.9401   0.9405   0.9722   1.0032   1.0068   1.0419
  1.0485   1.0913   1.1107   1.1469   1.1497   1.1769   1.1918   1.2494
  1.2524   1.2581   1.2635   1.2752   1.2810   1.2846   1.2883   1.3631
  1.4363   1.4440   1.5019   1.5423   1.6336   1.6398   1.7290   1.7363
  1.7562   1.7599   1.8180   1.8193   1.8376   1.8389   1.9159   1.9835
  2.0382   2.0531   2.0557   2.1199   2.1314   2.1913   2.1983   2.2148
  2.2336   2.2471   2.2517   2.2549   2.2579   2.2930   2.3003   2.3085
  2.3430   2.3811   2.3847   2.4243   2.4509   2.4807   2.4808   2.5548
  2.5713   2.6206   2.6238   2.7208   2.7249   2.8315   2.8322   2.9341
  2.9968   3.0418   3.0533   3.0901   3.1145   3.1936   3.2055   3.4446
  3.4700   3.6770   3.8375   3.8630   3.9821   3.9913   4.0429   4.0489
  4.0706   4.0956   4.1970   4.2724   4.3643   4.4474   4.7930   6.6952
  6.8232   7.5333   7.5683   7.6583   7.6597   7.7131   7.7895   9.6890
  9.7766   9.7948   9.8079  23.1838  23.7580  23.7608  23.9068  23.9154
 23.9846  25.7489  25.7902  25.8250  25.8920  26.0670  26.1050  26.1537
 26.2535  26.3902  26.5880  26.7096  26.9002  47.9592  48.0650 215.6716
215.7711 215.7926 215.8074 289.7286 289.7654 289.8568 289.8598 289.9360
290.01171020.76641020.8980
 --------------------------------------------------------------

          Ground-State Mulliken Net Atomic Charges

     Atom                 Charge (a.u.)
  ----------------------------------------
      1 C                    -0.069116
      2 C                    -0.535577
      3 C                    -0.553119
      4 C                    -0.072087
      5 C                    -0.452030
      6 C                    -0.455345
      7 Cl                    0.567382
      8 Cl                    0.658285
      9 Cl                    0.658111
     10 Cl                    0.567263
     11 Br                   -0.157025
     12 Br                   -0.156742
  ----------------------------------------
  Sum of atomic charges =     0.000000

 -----------------------------------------------------------------
                    Cartesian Multipole Moments
 -----------------------------------------------------------------
    Charge (ESU x 10^10)
                -0.0000
    Dipole Moment (Debye)
         X       0.1817      Y       0.0000      Z      -0.3098
       Tot       0.3592
    Quadrupole Moments (Debye-Ang)
        XX    -118.5572     XY       0.0000     YY    -121.4229
        XZ      -1.0493     YZ      -0.0000     ZZ    -118.5283
    Octopole Moments (Debye-Ang^2)
       XXX    -477.6020    XXY       0.0000    XYY    -165.2130
       YYY       0.0000    XXZ     -57.7860    XYZ      -0.0000
       YYZ     -52.5798    XZZ    -160.0687    YZZ      -0.0000
       ZZZ    -165.6109
    Hexadecapole Moments (Debye-Ang^3)
      XXXX   -4021.4500   XXXY       0.0000   XXYY    -739.9633
      XYYY       0.0000   YYYY    -142.4563   XXXZ    -166.8841
      XXYZ      -0.0000   XYYZ     -44.4024   YYYZ      -0.0000
      XXZZ   -1188.4925   XYZZ      -0.0000   YYZZ    -569.3128
      XZZZ    -145.9162   YZZZ      -0.0000   ZZZZ   -3054.2844
 -----------------------------------------------------------------
 Calculating analytic gradient of the SCF energy
 Gradient of SCF Energy
            1           2           3           4           5           6
    1  -0.0000653   0.0000509   0.0000023   0.0000540  -0.0000845   0.0000375
    2   0.0000000   0.0000000  -0.0000000  -0.0000000  -0.0000000   0.0000000
    3  -0.0000019  -0.0000001  -0.0000215   0.0000128  -0.0000229   0.0000532
            7           8           9          10          11          12
    1   0.0000092   0.0000162   0.0000665  -0.0000503   0.0000028  -0.0000392
    2   0.0000000   0.0000000   0.0000000  -0.0000000   0.0000000   0.0000000
    3   0.0000957   0.0000034  -0.0000209  -0.0000252  -0.0000458  -0.0000268
 Max gradient component =       9.574E-05
 RMS gradient           =       3.505E-05
 Gradient time:  CPU 65.06 s  wall 16.36 s
 Geometry Optimization Parameters
   NAtoms,    NIC,     NZ,  NCons,   NDum,   NFix, NCnnct, MaxDiis
       12      78      12       0       0       0       0       0

 Cartesian Hessian Update
 Hessian updated using BFGS update


** GEOMETRY OPTIMIZATION IN DELOCALIZED INTERNAL COORDINATES **
   Searching for a Minimum

   Optimization Cycle:   5

                       Coordinates (Angstroms)
     ATOM                X               Y               Z
      1  C        -0.0031536574    0.0000000000   -0.0080388706
      2  C        -0.0030224625    0.0000000000    1.3934655328
      3  C         1.2103229751    0.0000000000    2.0930963001
      4  C         2.4244190816    0.0000000000    1.3926024830
      5  C         2.4260328886    0.0000000000   -0.0098036293
      6  C         1.2111117112    0.0000000000   -0.7103249980
      7  Cl       -1.5167520814    0.0000000000   -0.8590953100
      8  Cl       -1.5036178174    0.0000000000    2.2653605848
      9  Cl        1.2074601159    0.0000000000    3.8287152259
     10  Cl        3.9174530809    0.0000000000    2.2791619256
     11  Br        4.0801019891    0.0000000000   -0.9412587448
     12  Br        1.1921765368    0.0000000000   -2.6095704996
   Point Group: c1    Number of degrees of freedom:    30


   Energy is  -7217.841402868

 Hessian updated using BFGS update

 17 Hessian modes will be used to form the next step
  Hessian Eigenvalues:
     0.200955    0.204458    0.230644    0.248985    0.249923    0.270325
     0.292251    0.332082    0.334850    0.334888    0.381737    0.426666
     0.431337    0.457295    0.464830    0.500165    0.554883

 Minimum search - taking simple RFO step
 Searching for Lamda that Minimizes Along All modes
 Value Taken    Lamda =   0.00000000
 Step Taken.  Stepsize is  0.000642

                             Maximum     Tolerance    Cnvgd?
         Gradient           0.000160      0.000300     YES
         Displacement       0.000484      0.001200     YES
         Energy change     -0.000001      0.000001     YES


                       Distance Matrix (Angstroms)
             C (  1)   C (  2)   C (  3)   C (  4)   C (  5)   C (  6)
   C (  2)  1.401504
   C (  3)  2.426375  1.400604
   C (  4)  2.802660  2.427442  1.401685
   C (  5)  2.429187  2.805258  2.429020  1.402407
   C (  6)  1.402728  2.429003  2.803421  2.427842  1.402414
   Cl(  7)  1.736455  2.713928  4.019002  4.539050  4.033218  2.731918
   Cl(  8)  2.723920  1.735508  2.719402  4.023827  4.540763  4.027960
   Cl(  9)  4.023216  2.719505  1.735621  2.723166  4.027300  4.539042
   Cl( 10)  4.538992  4.019277  2.713517  1.736415  2.731977  4.032532
   Br( 11)  4.188541  4.703493  4.176475  2.861502  1.898303  2.878270
   Br( 12)  2.863002  4.177655  4.702702  4.187578  2.877706  1.899340
             Cl(  7)   Cl(  8)   Cl(  9)   Cl( 10)   Br( 11)
   Cl(  8)  3.124484
   Cl(  9)  5.421891  3.129540
   Cl( 10)  6.275288  5.421088  3.121727
   Br( 11)  5.597457  6.438970  5.568188  3.224525
   Br( 12)  3.225284  5.570661  6.438304  5.597038  3.335173

 Final energy is   -7217.8414028681809     


 ******************************
 **  OPTIMIZATION CONVERGED  **
 ******************************

                       Coordinates (Angstroms)
     ATOM                X               Y               Z
      1  C        -0.0031536574    0.0000000000   -0.0080388706
      2  C        -0.0030224625    0.0000000000    1.3934655328
      3  C         1.2103229751    0.0000000000    2.0930963001
      4  C         2.4244190816    0.0000000000    1.3926024830
      5  C         2.4260328886    0.0000000000   -0.0098036293
      6  C         1.2111117112    0.0000000000   -0.7103249980
      7  Cl       -1.5167520814    0.0000000000   -0.8590953100
      8  Cl       -1.5036178174    0.0000000000    2.2653605848
      9  Cl        1.2074601159    0.0000000000    3.8287152259
     10  Cl        3.9174530809    0.0000000000    2.2791619256
     11  Br        4.0801019891    0.0000000000   -0.9412587448
     12  Br        1.1921765368    0.0000000000   -2.6095704996

Z-matrix Print:
$molecule
0 1
Br
C  1 1.898303
C  2 1.402407 1 119.451078
C  3 1.401685 2 120.049475 1 -180.000000 0
C  4 1.400604 3 120.048149 2 -0.000000 0
C  5 1.401504 4 119.973672 3 -0.000000 0
C  2 1.402414 1 120.647183 3 -180.000000 0
Cl 5 1.735508 4 119.873701 3 -180.000000 0
Cl 4 1.735621 3 120.078051 2 -180.000000 0
Cl 3 1.736415 2 120.635790 1 -0.000000 0
Cl 6 1.736455 5 119.353262 4 -180.000000 0
Br 7 1.899340 2 120.538883 1 -0.000000 0
$end


 --------------------------------------------------------------

                    Orbital Energies (a.u.)
 --------------------------------------------------------------

 Alpha MOs
 -- Occupied --
********-482.8595-101.5863-101.5861-101.5856-101.5855 -62.5124 -62.5123
-56.3332 -56.3331 -56.3290 -56.3289 -56.3286 -56.3285 -10.2906 -10.2905
-10.2901 -10.2897 -10.2844 -10.2839  -9.5010  -9.5008  -9.5003  -9.5003
 -8.7212  -8.7211  -7.2660  -7.2657  -7.2654  -7.2653  -7.2558  -7.2557
 -7.2552  -7.2551  -7.2548  -7.2548  -7.2541  -7.2541  -6.5536  -6.5535
 -6.5397  -6.5395  -6.5386  -6.5385  -2.6643  -2.6643  -2.6607  -2.6605
 -2.6598  -2.6597  -2.6486  -2.6485  -2.6485  -2.6484  -0.9752  -0.9287
 -0.9140  -0.8765  -0.8738  -0.8262  -0.8249  -0.7508  -0.7467  -0.6396
 -0.6392  -0.5672  -0.5352  -0.4938  -0.4780  -0.4760  -0.4680  -0.4355
 -0.4252  -0.4152  -0.4061  -0.3651  -0.3634  -0.3623  -0.3619  -0.3528
 -0.3316  -0.3280  -0.3267  -0.3218  -0.2904  -0.2727  -0.2712
 -- Virtual --
 -0.0857  -0.0705  -0.0691  -0.0269  -0.0240  -0.0060   0.0029   0.0191
  0.0202   0.0253   0.0260   0.0399   0.0419   0.0597   0.0599   0.0655
  0.0684   0.0690   0.0760   0.0762   0.0782   0.0865   0.0882   0.0915
  0.0996   0.1012   0.1034   0.1171   0.1211   0.1276   0.1383   0.1395
  0.1451   0.1464   0.1504   0.1509   0.1679   0.1697   0.1824   0.1837
  0.1869   0.1929   0.2027   0.2029   0.2143   0.2250   0.2256   0.2361
  0.2434   0.2503   0.2545   0.2640   0.2646   0.2664   0.2730   0.2812
  0.2840   0.2926   0.3048   0.3715   0.3717   0.3841   0.3860   0.3964
  0.4224   0.4228   0.4255   0.4370   0.4440   0.4448   0.4476   0.4626
  0.4643   0.4795   0.4815   0.4838   0.4945   0.4966   0.4979   0.5125
  0.5136   0.5343   0.5425   0.5453   0.5521   0.5633   0.5717   0.5791
  0.5931   0.5933   0.6078   0.6187   0.6211   0.6287   0.6710   0.6806
  0.7214   0.7313   0.7409   0.7413   0.7600   0.8047   0.8050   0.8064
  0.8098   0.8198   0.8285   0.8318   0.8350   0.8447   0.8483   0.8529
  0.8565   0.8615   0.8664   0.8819   0.9020   0.9044   0.9121   0.9286
  0.9293   0.9358   0.9401   0.9405   0.9722   1.0032   1.0068   1.0419
  1.0485   1.0913   1.1107   1.1469   1.1497   1.1769   1.1918   1.2494
  1.2524   1.2581   1.2635   1.2752   1.2810   1.2846   1.2883   1.3631
  1.4363   1.4440   1.5019   1.5423   1.6336   1.6398   1.7290   1.7363
  1.7562   1.7599   1.8180   1.8193   1.8376   1.8389   1.9159   1.9835
  2.0382   2.0531   2.0557   2.1199   2.1314   2.1913   2.1983   2.2148
  2.2336   2.2471   2.2517   2.2549   2.2579   2.2930   2.3003   2.3085
  2.3430   2.3811   2.3847   2.4243   2.4509   2.4807   2.4808   2.5548
  2.5713   2.6206   2.6238   2.7208   2.7249   2.8315   2.8322   2.9341
  2.9968   3.0418   3.0533   3.0901   3.1145   3.1936   3.2055   3.4446
  3.4700   3.6770   3.8375   3.8630   3.9821   3.9913   4.0429   4.0489
  4.0706   4.0956   4.1970   4.2724   4.3643   4.4474   4.7930   6.6952
  6.8232   7.5333   7.5683   7.6583   7.6597   7.7131   7.7895   9.6890
  9.7766   9.7948   9.8079  23.1838  23.7580  23.7608  23.9068  23.9154
 23.9846  25.7489  25.7902  25.8250  25.8920  26.0670  26.1050  26.1537
 26.2535  26.3902  26.5880  26.7096  26.9002  47.9592  48.0650 215.6716
215.7711 215.7926 215.8074 289.7286 289.7654 289.8568 289.8598 289.9360
290.01171020.76641020.8980
 --------------------------------------------------------------

          Ground-State Mulliken Net Atomic Charges

     Atom                 Charge (a.u.)
  ----------------------------------------
      1 C                    -0.069116
      2 C                    -0.535577
      3 C                    -0.553119
      4 C                    -0.072087
      5 C                    -0.452030
      6 C                    -0.455345
      7 Cl                    0.567382
      8 Cl                    0.658285
      9 Cl                    0.658111
     10 Cl                    0.567263
     11 Br                   -0.157025
     12 Br                   -0.156742
  ----------------------------------------
  Sum of atomic charges =     0.000000

 -----------------------------------------------------------------
                    Cartesian Multipole Moments
 -----------------------------------------------------------------
    Charge (ESU x 10^10)
                -0.0000
    Dipole Moment (Debye)
         X       0.1817      Y       0.0000      Z      -0.3098
       Tot       0.3592
    Quadrupole Moments (Debye-Ang)
        XX    -118.5572     XY       0.0000     YY    -121.4229
        XZ      -1.0493     YZ      -0.0000     ZZ    -118.5283
    Octopole Moments (Debye-Ang^2)
       XXX    -477.6020    XXY       0.0000    XYY    -165.2130
       YYY       0.0000    XXZ     -57.7860    XYZ      -0.0000
       YYZ     -52.5798    XZZ    -160.0687    YZZ      -0.0000
       ZZZ    -165.6109
    Hexadecapole Moments (Debye-Ang^3)
      XXXX   -4021.4500   XXXY       0.0000   XXYY    -739.9633
      XYYY       0.0000   YYYY    -142.4563   XXXZ    -166.8841
      XXYZ      -0.0000   XYYZ     -44.4024   YYYZ      -0.0000
      XXZZ   -1188.4925   XYZZ      -0.0000   YYZZ    -569.3128
      XZZZ    -145.9162   YZZZ      -0.0000   ZZZZ   -3054.2844
 -----------------------------------------------------------------
Archival summary:
1\1\garfield\OPT\ProcedureUnspecified\BasisUnspecified\r2l46\taweetha\SunDec105:53:132019SunDec105:53:132019\0\\#,OPT,ProcedureUnspecified,BasisUnspecified,\\0,1\Br\C,1,1.8983\C,2,1.40241,1,119.451\C,3,1.40169,2,120.049,1,-180,0\C,4,1.4006,3,120.048,2,-0,0\C,5,1.4015,4,119.974,3,-0,0\C,2,1.40241,1,120.647,3,-180,0\Cl,5,1.73551,4,119.874,3,-180,0\Cl,4,1.73562,3,120.078,2,-180,0\Cl,3,1.73642,2,120.636,1,-0,0\Cl,6,1.73646,5,119.353,4,-180,0\Br,7,1.89934,2,120.539,1,-0,0\\\@

 Total job time:  275.42s(wall), 1059.55s(cpu) 
 Sun Dec  1 05:53:13 2019

        *************************************************************
        *                                                           *
        *  Thank you very much for using Q-Chem.  Have a nice day.  *
        *                                                           *
        *************************************************************


 
User input: 2 of 2 
 
                  Welcome to Q-Chem
     A Quantum Leap Into The Future Of Chemistry


 Q-Chem 5.2 (devel), Q-Chem, Inc., Pleasanton, CA (2019)

 Yihan Shao,  Zhengting Gan,  E. Epifanovsky,  A. T. B. Gilbert,  M. Wormit,  
 J. Kussmann,  A. W. Lange,  A. Behn,  Jia Deng,  Xintian Feng,  D. Ghosh,  
 M. Goldey,  P. R. Horn,  L. D. Jacobson,  I. Kaliman,  T. Kus,  A. Landau,  
 Jie Liu,  E. I. Proynov,  R. M. Richard,  R. P. Steele,  E. J. Sundstrom,  
 H. L. Woodcock III,  P. M. Zimmerman,  D. Zuev,  B. Albrecht,  E. Alguire,  
 S. A. Baeppler,  D. Barton,  Z. Benda,  Y. A. Bernard,  E. J. Berquist,  
 K. B. Bravaya,  H. Burton,  D. Casanova,  Chun-Min Chang,  Yunqing Chen,  
 A. Chien,  K. D. Closser,  M. P. Coons,  S. Coriani,  S. Dasgupta,  
 A. L. Dempwolff,  M. Diedenhofen,  Hainam Do,  R. G. Edgar,  Po-Tung Fang,  
 S. Faraji,  S. Fatehi,  Qingguo Feng,  K. D. Fenk,  J. Fosso-Tande,  
 J. Gayvert,  Qinghui Ge,  A. Ghysels,  G. Gidofalvi,  J. Gomes,  
 J. Gonthier,  A. Gunina,  D. Hait,  M. W. D. Hanson-Heine,  
 P. H. P. Harbach,  A. W. Hauser,  M. F. Herbst,  J. E. Herr,  
 E. G. Hohenstein,  Z. C. Holden,  Kerwin Hui,  B. C. Huynh,  T.-C. Jagau,  
 Hyunjun Ji,  B. Kaduk,  K. Khistyaev,  Jaehoon Kim,  P. Klunzinger,  K. Koh,  
 D. Kosenkov,  L. Koulias,  T. Kowalczyk,  C. M. Krauter,  A. Kunitsa,  
 Ka Un Lao,  A. Laurent,  K. V. Lawler,  Joonho Lee,  D. Lefrancois,  
 S. Lehtola,  D. S. Levine,  Yi-Pei Li,  You-Sheng Lin,  Fenglai Liu,  
 E. Livshits,  A. Luenser,  P. Manohar,  E. Mansoor,  S. F. Manzer,  
 Shan-Ping Mao,  Yuezhi Mao,  N. Mardirossian,  A. V. Marenich,  
 T. Markovich,  L. A. Martinez-Martinez,  S. A. Maurer,  N. J. Mayhall,  
 S. C. McKenzie,  J.-M. Mewes,  P. Morgante,  A. F. Morrison,  
 J. W. Mullinax,  K. Nanda,  T. S. Nguyen-Beck,  R. Olivares-Amaya,  
 J. A. Parkhill,  Zheng Pei,  T. M. Perrine,  F. Plasser,  P. Pokhilko,  
 S. Prager,  A. Prociuk,  E. Ramos,  D. R. Rehn,  F. Rob,  M. Scheurer,  
 M. Schneider,  N. Sergueev,  S. M. Sharada,  S. Sharma,  D. W. Small,  
 T. Stauch,  T. Stein,  Yu-Chuan Su,  A. J. W. Thom,  A. Tkatchenko,  
 T. Tsuchimochi,  N. M. Tubman,  L. Vogt,  M. L. Vidal,  O. Vydrov,  
 M. A. Watson,  J. Wenzel,  M. de Wergifosse,  T. A. Wesolowski,  A. White,  
 J. Witte,  A. Yamada,  Jun Yang,  K. Yao,  S. Yeganeh,  S. R. Yost,  
 Zhi-Qiang You,  A. Zech,  Igor Ying Zhang,  Xing Zhang,  Yan Zhao,  
 Ying Zhu,  B. R. Brooks,  G. K. L. Chan,  C. J. Cramer,  M. S. Gordon,  
 W. J. Hehre,  A. Klamt,  M. W. Schmidt,  C. D. Sherrill,  D. G. Truhlar,  
 A. Aspuru-Guzik,  R. Baer,  A. T. Bell,  N. A. Besley,  Jeng-Da Chai,  
 A. E. DePrince, III,  R. A. DiStasio Jr.,  A. Dreuw,  B. D. Dunietz,  
 T. R. Furlani,  Chao-Ping Hsu,  Yousung Jung,  Jing Kong,  D. S. Lambrecht,  
 WanZhen Liang,  C. Ochsenfeld,  V. A. Rassolov,  L. V. Slipchenko,  
 J. E. Subotnik,  T. Van Voorhis,  J. M. Herbert,  A. I. Krylov,  
 P. M. W. Gill,  M. Head-Gordon

 Contributors to earlier versions of Q-Chem not listed above: 
 R. D. Adamson,  B. Austin,  J. Baker,  G. J. O. Beran,  K. Brandhorst,  
 S. T. Brown,  E. F. C. Byrd,  A. K. Chakraborty,  C.-L. Cheng,  
 Siu Hung Chien,  D. M. Chipman,  D. L. Crittenden,  H. Dachsel,  
 R. J. Doerksen,  A. D. Dutoi,  L. Fusti-Molnar,  W. A. Goddard III,  
 A. Golubeva-Zadorozhnaya,  S. R. Gwaltney,  G. Hawkins,  A. Heyden,  
 S. Hirata,  G. Kedziora,  F. J. Keil,  C. Kelley,  Jihan Kim,  R. A. King,  
 R. Z. Khaliullin,  P. P. Korambath,  W. Kurlancheek,  A. M. Lee,  M. S. Lee,  
 S. V. Levchenko,  Ching Yeh Lin,  D. Liotard,  R. C. Lochan,  I. Lotan,  
 P. E. Maslen,  N. Nair,  D. P. O'Neill,  D. Neuhauser,  E. Neuscamman,  
 C. M. Oana,  R. Olson,  B. Peters,  R. Peverati,  P. A. Pieniazek,  
 Y. M. Rhee,  J. Ritchie,  M. A. Rohrdanz,  E. Rosta,  N. J. Russ,  
 H. F. Schaefer III,  N. E. Schultz,  N. Shenvi,  A. C. Simmonett,  A. Sodt,  
 D. Stuck,  K. S. Thanthiriwatte,  V. Vanovschi,  Tao Wang,  A. Warshel,  
 C. F. Williams,  Q. Wu,  X. Xu,  W. Zhang

 Please cite Q-Chem as follows:
 Y. Shao et al., Mol. Phys. 113, 184-215 (2015)
 DOI: 10.1080/00268976.2014.952696

 Q-Chem 5.2.1 for Intel X86 EM64T Linux

 Parts of Q-Chem use Armadillo 8.300.2 (Tropical Shenanigans).
 http://arma.sourceforge.net/

 Q-Chem begins on Sun Dec  1 05:53:13 2019  

Host: 
0

     Scratch files written to /scratch/taweetham/qchem4170//
NAlpha2: 174
NElect   174
Mult     1
The previous job contains 0 fragments, simply inherited here

Checking the input file for inconsistencies... 	...done.

--------------------------------------------------------------
User input:
--------------------------------------------------------------

$MOLECULE
READ
$END

$REM
   JOB_TYPE 	FREQUENCY
   BASIS 	6-311++G**
   METHOD	B3LYP	
$END


--------------------------------------------------------------
 ----------------------------------------------------------------
             Standard Nuclear Orientation (Angstroms)
    I     Atom           X                Y                Z
 ----------------------------------------------------------------
    1      C      -0.6117968255    -1.4017293350    -0.0000000000
    2      C      -1.8254527170    -0.7008342023     0.0000000000
    3      C      -1.8246441880     0.6997691348     0.0000000000
    4      C      -0.6109337590     1.4009309833     0.0000000000
    5      C       0.6043755619     0.7010961723    -0.0000000000
    6      C       0.6035504029    -0.7013170958    -0.0000000000
    7      Cl     -0.6316014776    -3.1380717631    -0.0000000000
    8      Cl     -3.3308545165    -1.5644040157     0.0000000000
    9      Cl     -3.3291447985     1.5651356263     0.0000000000
   10      Cl     -0.6321578233     3.1372165899     0.0000000000
   11      Br      2.2380972532     1.6677950173    -0.0000000000
   12      Br      2.2388543360    -1.6673776853    -0.0000000000
 ----------------------------------------------------------------
 Molecular Point Group                 Cs    NOp =  2
 Largest Abelian Subgroup              Cs    NOp =  2
 Nuclear Repulsion Energy =        1952.87005577 hartrees
 There are       87 alpha and       87 beta electrons
 Requested basis set is 6-311++G(d,p)
 There are 126 shells and 348 basis functions

 Total QAlloc Memory Limit   2000 MB
 Mega-Array Size       188 MB
 MEM_STATIC part       192 MB

                       Distance Matrix (Angstroms)
             C (  1)   C (  2)   C (  3)   C (  4)   C (  5)   C (  6)
   C (  2)  1.401504
   C (  3)  2.426375  1.400604
   C (  4)  2.802660  2.427442  1.401685
   C (  5)  2.429187  2.805258  2.429020  1.402407
   C (  6)  1.402728  2.429003  2.803421  2.427842  1.402414
   Cl(  7)  1.736455  2.713928  4.019002  4.539050  4.033218  2.731918
   Cl(  8)  2.723920  1.735508  2.719402  4.023827  4.540763  4.027960
   Cl(  9)  4.023216  2.719505  1.735621  2.723166  4.027300  4.539042
   Cl( 10)  4.538992  4.019277  2.713517  1.736415  2.731977  4.032532
   Br( 11)  4.188541  4.703493  4.176475  2.861502  1.898303  2.878270
   Br( 12)  2.863002  4.177655  4.702702  4.187578  2.877706  1.899340
             Cl(  7)   Cl(  8)   Cl(  9)   Cl( 10)   Br( 11)
   Cl(  8)  3.124484
   Cl(  9)  5.421891  3.129540
   Cl( 10)  6.275288  5.421088  3.121727
   Br( 11)  5.597457  6.438970  5.568188  3.224525
   Br( 12)  3.225284  5.570661  6.438304  5.597038  3.335173

 A cutoff of  1.0D-11 yielded   5492 shell pairs
 There are     47499 function pairs (     51750 Cartesian)
 Smallest overlap matrix eigenvalue = 2.09E-07

 Q-Chem warning in module stvman/mkSTV.C, line 318:

 Overlap eigenvalue is smaller than square root of threshold
 Use THRESH >= 12 to get rid of this warning

 Linear dependence detected in AO basis
 Tighter screening thresholds may be required for diffuse basis sets
 Use S2THRESH > 14 and THRESH = 14 in case of SCF convergence issues
 Number of orthogonalized atomic orbitals = 346
 Maximum deviation from orthogonality = 2.272E-10
 Guess from superposition of atomic densities
 Warning:  Energy on first SCF cycle will be non-variational
 SAD guess density has 174.000000 electrons

 -----------------------------------------------------------------------
  General SCF calculation program by
  Eric Jon Sundstrom, Paul Horn, Yuezhi Mao, Dmitri Zuev, Alec White,
  David Stuck, Shaama M.S., Shane Yost, Joonho Lee, David Small,
  Daniel Levine, Susi Lehtola, Hugh Burton, Evgeny Epifanovsky,
  Bang C. Huynh
 -----------------------------------------------------------------------
 Exchange:     0.2000 Hartree-Fock + 0.0800 Slater + 0.7200 B88
 Correlation:  0.1900 VWN1RPA + 0.8100 LYP
 Using SG-1 standard quadrature grid
 using 4 threads for integral computing
 -------------------------------------------------------
 OpenMP Integral computing Module                
 Release: version 2.0, May 2017, Q-Chem Inc. Pleasanton 
 -------------------------------------------------------
 A restricted SCF calculation will be
 performed using DIIS
 SCF converges when DIIS error is below 1.0e-08
 ---------------------------------------
  Cycle       Energy         DIIS error
 ---------------------------------------
    1   -7220.4025638918      3.11e-02  
    2   -7217.8114776600      1.84e-03  
    3   -7217.8038889889      1.92e-03  
    4   -7217.8327704996      7.26e-04  
    5   -7217.8408904597      1.58e-04  
    6   -7217.8411613746      6.81e-05  
    7   -7217.8412216140      2.60e-05  
    8   -7217.8412313289      4.55e-06  
    9   -7217.8412315822      9.86e-07  
   10   -7217.8412315950      2.47e-07  
   11   -7217.8412315958      1.16e-07  
   12   -7217.8412315962      2.32e-08  
   13   -7217.8412315954      4.01e-09  Convergence criterion met
 ---------------------------------------
 SCF time:   CPU 194.39s  wall 51.00s 
 SCF   energy in the final basis set =    -7217.8412315954
 Total energy in the final basis set =    -7217.8412315954

 --------------------------------------------------------------
             Orbital Energies (a.u.) and Symmetries
 --------------------------------------------------------------

 Alpha MOs, Restricted
 -- Occupied --                  
-482.86 -482.86 -101.59 -101.59 -101.59 -101.59  -62.51  -62.51
  1 A'    2 A'    3 A'    4 A'    5 A'    6 A'    7 A'    8 A'                 
-56.333 -56.333 -56.329 -56.329 -56.329 -56.329 -10.291 -10.291
  9 A'   10 A'    1 A"    2 A"   11 A'   12 A'   13 A'   14 A'                 
-10.290 -10.290 -10.284 -10.284  -9.501  -9.501  -9.500  -9.500
 15 A'   16 A'   17 A'   18 A'   19 A'   20 A'   21 A'   22 A'                 
 -8.721  -8.721  -7.266  -7.266  -7.265  -7.265  -7.256  -7.256
 23 A'   24 A'   25 A'   26 A'   27 A'   28 A'    3 A"    4 A"                 
 -7.255  -7.255  -7.255  -7.255  -7.254  -7.254  -6.554  -6.554
  5 A"    6 A"   29 A'   30 A'   31 A'   32 A'   33 A'   34 A'                 
 -6.540  -6.540  -6.539  -6.539  -2.664  -2.664  -2.661  -2.661
  7 A"    8 A"   35 A'   36 A'   37 A'   38 A'    9 A"   10 A"                 
 -2.660  -2.660  -2.649  -2.649  -2.649  -2.648  -0.975  -0.929
 39 A'   40 A'   41 A'   42 A'   11 A"   12 A"   43 A'   44 A'                 
 -0.914  -0.876  -0.874  -0.826  -0.825  -0.751  -0.747  -0.640
 45 A'   46 A'   47 A'   48 A'   49 A'   50 A'   51 A'   52 A'                 
 -0.639  -0.567  -0.535  -0.494  -0.478  -0.476  -0.468  -0.436
 53 A'   54 A'   55 A'   56 A'   13 A"   57 A'   58 A'   59 A'                 
 -0.425  -0.415  -0.406  -0.365  -0.363  -0.362  -0.362  -0.353
 60 A'   14 A"   15 A"   61 A'   62 A'   16 A"   17 A"   63 A'                 
 -0.332  -0.328  -0.327  -0.322  -0.290  -0.273  -0.271
 18 A"   64 A'   65 A'   19 A"   66 A'   20 A"   21 A"                         
 -- Virtual --                   
 -0.086  -0.071  -0.069  -0.027  -0.024  -0.006   0.003   0.019
 67 A'   22 A"   23 A"   68 A'   69 A'   70 A'   71 A'   72 A'                 
  0.020   0.025   0.026   0.040   0.042   0.060   0.060   0.066
 73 A'   74 A'   75 A'   24 A"   76 A'   25 A"   26 A"   77 A'                 
  0.068   0.069   0.076   0.076   0.078   0.087   0.088   0.091
 27 A"   78 A'   79 A'   80 A'   81 A'   28 A"   82 A'   29 A"                 
  0.100   0.101   0.103   0.117   0.121   0.128   0.138   0.140
 83 A'   84 A'   30 A"   85 A'   86 A'   31 A"   87 A'   88 A'                 
  0.146   0.146   0.150   0.150   0.168   0.170   0.182   0.184
 32 A"   89 A'   90 A'   33 A"   91 A'   92 A'   34 A"   35 A"                 
  0.187   0.193   0.202   0.203   0.214   0.225   0.226   0.236
 93 A'   94 A'   95 A'   96 A'   97 A'   98 A'   99 A'  100 A'                 
  0.243   0.251   0.255   0.265   0.265   0.266   0.272   0.282
101 A'  102 A'  103 A'  104 A'   36 A"  105 A'  106 A'  107 A'                 
  0.285   0.292   0.304   0.371   0.372   0.384   0.386   0.396
108 A'  109 A'  110 A'  111 A'  112 A'  113 A'  114 A'   37 A"                 
  0.423   0.423   0.425   0.437   0.444   0.445   0.447   0.463
115 A'   38 A"   39 A"  116 A'  117 A'   40 A"  118 A'   41 A"                 
  0.464   0.479   0.481   0.484   0.495   0.497   0.498   0.512
119 A'   42 A"  120 A'  121 A'  122 A'   43 A"  123 A'   44 A"                 
  0.514   0.534   0.543   0.545   0.552   0.563   0.572   0.579
124 A'  125 A'   45 A"  126 A'   46 A"   47 A"   48 A"   49 A"                 
  0.593   0.593   0.608   0.619   0.621   0.629   0.671   0.681
127 A'  128 A'  129 A'   50 A"  130 A'   51 A"  131 A'  132 A'                 
  0.722   0.731   0.741   0.741   0.760   0.805   0.805   0.806
133 A'   52 A"  134 A'   53 A"  135 A'  136 A'   54 A"  137 A'                 
  0.810   0.820   0.828   0.832   0.835   0.845   0.848   0.853
138 A'   55 A"  139 A'   56 A"   57 A"  140 A'  141 A'  142 A'                 
  0.857   0.861   0.866   0.882   0.902   0.904   0.912   0.929
143 A'   58 A"   59 A"  144 A'  145 A'  146 A'  147 A'  148 A'                 
  0.929   0.936   0.940   0.940   0.972   1.003   1.007   1.042
149 A'  150 A'  151 A'   60 A"  152 A'  153 A'  154 A'  155 A'                 
  1.049   1.091   1.111   1.147   1.150   1.177   1.192   1.249
 61 A"  156 A'  157 A'  158 A'  159 A'   62 A"  160 A'   63 A"                 
  1.253   1.258   1.263   1.275   1.281   1.285   1.288   1.363
161 A'   64 A"  162 A'   65 A"  163 A'   66 A"  164 A'  165 A'                 
  1.436   1.444   1.502   1.542   1.633   1.640   1.729   1.736
166 A'  167 A'  168 A'  169 A'  170 A'  171 A'   67 A"   68 A"                 
  1.756   1.760   1.818   1.819   1.838   1.839   1.916   1.983
172 A'  173 A'  174 A'  175 A'   69 A"   70 A"   71 A"   72 A"                 
  2.038   2.053   2.056   2.120   2.131   2.192   2.199   2.215
 73 A"  176 A'  177 A'  178 A'  179 A'  180 A'  181 A'   74 A"                 
  2.234   2.247   2.252   2.255   2.258   2.293   2.300   2.309
 75 A"   76 A"  182 A'  183 A'   77 A"  184 A'   78 A"  185 A'                 
  2.343   2.381   2.384   2.425   2.451   2.481   2.481   2.555
186 A'  187 A'  188 A'  189 A'  190 A'  191 A'  192 A'  193 A'                 
  2.571   2.621   2.624   2.721   2.725   2.832   2.832   2.934
 79 A"  194 A'  195 A'   80 A"   81 A"   82 A"   83 A"  196 A'                 
  2.997   3.042   3.053   3.090   3.114   3.194   3.205   3.445
197 A'   84 A"  198 A'  199 A'  200 A'  201 A'  202 A'  203 A'                 
  3.470   3.677   3.838   3.863   3.982   3.991   4.043   4.049
204 A'  205 A'  206 A'  207 A'   85 A"   86 A"   87 A"  208 A'                 
  4.071   4.096   4.197   4.272   4.364   4.447   4.793   6.695
209 A'   88 A"  210 A'  211 A'  212 A'  213 A'  214 A'  215 A'                 
  6.823   7.533   7.568   7.658   7.660   7.713   7.789   9.689
216 A'   89 A"   90 A"  217 A'  218 A'  219 A'  220 A'  221 A'                 
  9.777   9.795   9.808  23.184  23.758  23.761  23.907  23.915
222 A'  223 A'  224 A'  225 A'  226 A'  227 A'  228 A'  229 A'                 
 23.985  25.749  25.790  25.825  25.892  26.067  26.105  26.154
230 A'   91 A"   92 A"   93 A"   94 A"  231 A'  232 A'  233 A'                 
 26.253  26.390  26.588  26.710  26.900  47.959  48.065 215.672
234 A'  235 A'  236 A'  237 A'  238 A'  239 A'  240 A'  241 A'                 
215.771 215.793 215.807 289.728 289.765 289.857 289.860 289.936
242 A'  243 A'  244 A'   95 A"   96 A"  245 A'  246 A'  247 A'                 
290.0121020.7661020.898
248 A'  249 A'  250 A'                                                         

 Beta MOs, Restricted
 -- Occupied --                  
-482.86 -482.86 -101.59 -101.59 -101.59 -101.59  -62.51  -62.51
  1 A'    2 A'    3 A'    4 A'    5 A'    6 A'    7 A'    8 A'                 
-56.333 -56.333 -56.329 -56.329 -56.329 -56.329 -10.291 -10.291
  9 A'   10 A'    1 A"    2 A"   11 A'   12 A'   13 A'   14 A'                 
-10.290 -10.290 -10.284 -10.284  -9.501  -9.501  -9.500  -9.500
 15 A'   16 A'   17 A'   18 A'   19 A'   20 A'   21 A'   22 A'                 
 -8.721  -8.721  -7.266  -7.266  -7.265  -7.265  -7.256  -7.256
 23 A'   24 A'   25 A'   26 A'   27 A'   28 A'    3 A"    4 A"                 
 -7.255  -7.255  -7.255  -7.255  -7.254  -7.254  -6.554  -6.554
  5 A"    6 A"   29 A'   30 A'   31 A'   32 A'   33 A'   34 A'                 
 -6.540  -6.540  -6.539  -6.539  -2.664  -2.664  -2.661  -2.661
  7 A"    8 A"   35 A'   36 A'   37 A'   38 A'    9 A"   10 A"                 
 -2.660  -2.660  -2.649  -2.649  -2.649  -2.648  -0.975  -0.929
 39 A'   40 A'   41 A'   42 A'   11 A"   12 A"   43 A'   44 A'                 
 -0.914  -0.876  -0.874  -0.826  -0.825  -0.751  -0.747  -0.640
 45 A'   46 A'   47 A'   48 A'   49 A'   50 A'   51 A'   52 A'                 
 -0.639  -0.567  -0.535  -0.494  -0.478  -0.476  -0.468  -0.436
 53 A'   54 A'   55 A'   56 A'   13 A"   57 A'   58 A'   59 A'                 
 -0.425  -0.415  -0.406  -0.365  -0.363  -0.362  -0.362  -0.353
 60 A'   14 A"   15 A"   61 A'   62 A'   16 A"   17 A"   63 A'                 
 -0.332  -0.328  -0.327  -0.322  -0.290  -0.273  -0.271
 18 A"   64 A'   65 A'   19 A"   66 A'   20 A"   21 A"                         
 -- Virtual --                   
 -0.086  -0.071  -0.069  -0.027  -0.024  -0.006   0.003   0.019
 67 A'   22 A"   23 A"   68 A'   69 A'   70 A'   71 A'   72 A'                 
  0.020   0.025   0.026   0.040   0.042   0.060   0.060   0.066
 73 A'   74 A'   75 A'   24 A"   76 A'   25 A"   26 A"   77 A'                 
  0.068   0.069   0.076   0.076   0.078   0.087   0.088   0.091
 27 A"   78 A'   79 A'   80 A'   81 A'   28 A"   82 A'   29 A"                 
  0.100   0.101   0.103   0.117   0.121   0.128   0.138   0.140
 83 A'   84 A'   30 A"   85 A'   86 A'   31 A"   87 A'   88 A'                 
  0.146   0.146   0.150   0.150   0.168   0.170   0.182   0.184
 32 A"   89 A'   90 A'   33 A"   91 A'   92 A'   34 A"   35 A"                 
  0.187   0.193   0.202   0.203   0.214   0.225   0.226   0.236
 93 A'   94 A'   95 A'   96 A'   97 A'   98 A'   99 A'  100 A'                 
  0.243   0.251   0.255   0.265   0.265   0.266   0.272   0.282
101 A'  102 A'  103 A'  104 A'   36 A"  105 A'  106 A'  107 A'                 
  0.285   0.292   0.304   0.371   0.372   0.384   0.386   0.396
108 A'  109 A'  110 A'  111 A'  112 A'  113 A'  114 A'   37 A"                 
  0.423   0.423   0.425   0.437   0.444   0.445   0.447   0.463
115 A'   38 A"   39 A"  116 A'  117 A'   40 A"  118 A'   41 A"                 
  0.464   0.479   0.481   0.484   0.495   0.497   0.498   0.512
119 A'   42 A"  120 A'  121 A'  122 A'   43 A"  123 A'   44 A"                 
  0.514   0.534   0.543   0.545   0.552   0.563   0.572   0.579
124 A'  125 A'   45 A"  126 A'   46 A"   47 A"   48 A"   49 A"                 
  0.593   0.593   0.608   0.619   0.621   0.629   0.671   0.681
127 A'  128 A'  129 A'   50 A"  130 A'   51 A"  131 A'  132 A'                 
  0.722   0.731   0.741   0.741   0.760   0.805   0.805   0.806
133 A'   52 A"  134 A'   53 A"  135 A'  136 A'   54 A"  137 A'                 
  0.810   0.820   0.828   0.832   0.835   0.845   0.848   0.853
138 A'   55 A"  139 A'   56 A"   57 A"  140 A'  141 A'  142 A'                 
  0.857   0.861   0.866   0.882   0.902   0.904   0.912   0.929
143 A'   58 A"   59 A"  144 A'  145 A'  146 A'  147 A'  148 A'                 
  0.929   0.936   0.940   0.940   0.972   1.003   1.007   1.042
149 A'  150 A'  151 A'   60 A"  152 A'  153 A'  154 A'  155 A'                 
  1.049   1.091   1.111   1.147   1.150   1.177   1.192   1.249
 61 A"  156 A'  157 A'  158 A'  159 A'   62 A"  160 A'   63 A"                 
  1.253   1.258   1.263   1.275   1.281   1.285   1.288   1.363
161 A'   64 A"  162 A'   65 A"  163 A'   66 A"  164 A'  165 A'                 
  1.436   1.444   1.502   1.542   1.633   1.640   1.729   1.736
166 A'  167 A'  168 A'  169 A'  170 A'  171 A'   67 A"   68 A"                 
  1.756   1.760   1.818   1.819   1.838   1.839   1.916   1.983
172 A'  173 A'  174 A'  175 A'   69 A"   70 A"   71 A"   72 A"                 
  2.038   2.053   2.056   2.120   2.131   2.192   2.199   2.215
 73 A"  176 A'  177 A'  178 A'  179 A'  180 A'  181 A'   74 A"                 
  2.234   2.247   2.252   2.255   2.258   2.293   2.300   2.309
 75 A"   76 A"  182 A'  183 A'   77 A"  184 A'   78 A"  185 A'                 
  2.343   2.381   2.384   2.425   2.451   2.481   2.481   2.555
186 A'  187 A'  188 A'  189 A'  190 A'  191 A'  192 A'  193 A'                 
  2.571   2.621   2.624   2.721   2.725   2.832   2.832   2.934
 79 A"  194 A'  195 A'   80 A"   81 A"   82 A"   83 A"  196 A'                 
  2.997   3.042   3.053   3.090   3.114   3.194   3.205   3.445
197 A'   84 A"  198 A'  199 A'  200 A'  201 A'  202 A'  203 A'                 
  3.470   3.677   3.838   3.863   3.982   3.991   4.043   4.049
204 A'  205 A'  206 A'  207 A'   85 A"   86 A"   87 A"  208 A'                 
  4.071   4.096   4.197   4.272   4.364   4.447   4.793   6.695
209 A'   88 A"  210 A'  211 A'  212 A'  213 A'  214 A'  215 A'                 
  6.823   7.533   7.568   7.658   7.660   7.713   7.789   9.689
216 A'   89 A"   90 A"  217 A'  218 A'  219 A'  220 A'  221 A'                 
  9.777   9.795   9.808  23.184  23.758  23.761  23.907  23.915
222 A'  223 A'  224 A'  225 A'  226 A'  227 A'  228 A'  229 A'                 
 23.985  25.749  25.790  25.825  25.892  26.067  26.105  26.154
230 A'   91 A"   92 A"   93 A"   94 A"  231 A'  232 A'  233 A'                 
 26.253  26.390  26.588  26.710  26.900  47.959  48.065 215.672
234 A'  235 A'  236 A'  237 A'  238 A'  239 A'  240 A'  241 A'                 
215.771 215.793 215.807 289.728 289.765 289.857 289.860 289.936
242 A'  243 A'  244 A'   95 A"   96 A"  245 A'  246 A'  247 A'                 
290.0121020.7661020.898
248 A'  249 A'  250 A'                                                         
 --------------------------------------------------------------

          Ground-State Mulliken Net Atomic Charges

     Atom                 Charge (a.u.)
  ----------------------------------------
      1 C                    -0.075745
      2 C                    -0.536482
      3 C                    -0.547314
      4 C                    -0.082278
      5 C                    -0.445413
      6 C                    -0.446288
      7 Cl                    0.566502
      8 Cl                    0.658481
      9 Cl                    0.658619
     10 Cl                    0.566792
     11 Br                   -0.158306
     12 Br                   -0.158566
  ----------------------------------------
  Sum of atomic charges =     0.000000

 -----------------------------------------------------------------
                    Cartesian Multipole Moments
 -----------------------------------------------------------------
    Charge (ESU x 10^10)
                -0.0000
    Dipole Moment (Debye)
         X       0.3581      Y       0.0020      Z      -0.0000
       Tot       0.3581
    Quadrupole Moments (Debye-Ang)
        XX    -118.0799     XY       0.0121     YY    -119.4687
        XZ       0.0000     YZ       0.0000     ZZ    -121.4223
    Octopole Moments (Debye-Ang^2)
       XXX     123.5137    XXY       0.0128    XYY      42.2810
       YYY       0.0471    XXZ      -0.0000    XYZ      -0.0000
       YYZ      -0.0000    XZZ      37.8678    YZZ       0.0100
       ZZZ      -0.0000
    Hexadecapole Moments (Debye-Ang^3)
      XXXX   -3080.2198   XXXY       0.1101   XXYY    -947.0582
      XYYY      -0.0232   YYYY   -2675.4559   XXXZ       0.0000
      XXYZ       0.0000   XYYZ       0.0000   YYYZ       0.0000
      XXZZ    -574.0119   XYZZ       0.0088   YYZZ    -499.5043
      XZZZ       0.0000   YZZZ       0.0000   ZZZZ    -142.4474
 -----------------------------------------------------------------
 Calculating MO derivatives via CPSCF
    1     0    39    0.0232132  
    2     0    39    0.0088322  
    3     0    39    0.0013202  
    4     0    39    0.0001027  
    5    19    20    0.0000093  
    6    39     0    0.0000009  Converged
 Time for AOints: 208.2 s (CPU) 52.3 s (wall)
 ------------------------------------------------------------------------------
                     AOints        : Timing summary (seconds)
 ------------------------------------------------------------------------------
     job step          cpu (% of tot)      sys (% of tot)     wall (% of tot)
 ------------------------------------------------------------------------------
  AOints            0.2082E+03 ( 8.5)   0.9000E-05 ( 5.5)   0.5226E+02 ( 8.4)
 ------------------------------------------------------------------------------
   Grand Totals     0.2445E+04          0.1650E-03          0.6217E+03
 ------------------------------------------------------------------------------
 Polarizability Matrix (a.u.)
            1           2           3
    1-204.6829180   0.0005352  -0.0000000
    2   0.0005352-195.0946090   0.0000000
    3  -0.0000000   0.0000000 -84.2417807
 Calculating analytic Hessian of the SCF energy

 Direct stationary perturbation theory relativistic correction:

 rels  =      36.744908504935
 relv  =    -127.312102071932
 rel2e =      22.733582817204
 E_rel =     -67.833610749793

 Hessian of the SCF Energy
            1           2           3           4           5           6
    1   0.5956836  -0.0008752  -0.0000000  -0.2430648   0.0545494  -0.0000000
    2  -0.0008752   0.5057792  -0.0000000   0.1176292  -0.1437202   0.0000000
    3  -0.0000000  -0.0000000   0.1052433   0.0000000  -0.0000000  -0.0511462
    4  -0.2430648   0.1176292   0.0000000   0.5365339  -0.0395518  -0.0000000
    5   0.0545494  -0.1437202  -0.0000000  -0.0395518   0.5860478  -0.0000000
    6  -0.0000000   0.0000000  -0.0511462  -0.0000000  -0.0000000   0.1049302
    7   0.0320037   0.0227089   0.0000000  -0.0951477   0.0310017   0.0000000
    8   0.0783149  -0.0267749   0.0000000  -0.0312918  -0.2965004   0.0000000
    9   0.0000000   0.0000000  -0.0001482  -0.0000000   0.0000000  -0.0502536
   10  -0.0681399   0.0001472  -0.0000000   0.0319666  -0.0782579  -0.0000000
   11  -0.0001723  -0.0005670   0.0000000  -0.0226772  -0.0267080   0.0000000
   12   0.0000000  -0.0000000   0.0054970   0.0000000   0.0000000  -0.0001635
   13   0.0309556  -0.0222620   0.0000000  -0.0174071   0.0291224  -0.0000000
   14  -0.0765018  -0.0267176  -0.0000000   0.0289701  -0.0503532  -0.0000000
   15   0.0000000   0.0000000   0.0016900   0.0000000  -0.0000000   0.0048974
   16  -0.2415511  -0.1129447   0.0000000  -0.0558032   0.0277332   0.0000000
   17  -0.0559409  -0.1412076   0.0000000  -0.0280399   0.0595172   0.0000000
   18  -0.0000000  -0.0000000  -0.0512835   0.0000000   0.0000000   0.0018696
   19  -0.0377820  -0.0012128  -0.0000000  -0.0004906   0.0230849   0.0000000
   20  -0.0001052  -0.1644715  -0.0000000   0.0027099  -0.0389428   0.0000000
   21   0.0000000  -0.0000000  -0.0219045   0.0000000   0.0000000   0.0032943
   22  -0.0394264  -0.0196571  -0.0000000  -0.1365048  -0.0564488   0.0000000
   23   0.0001557   0.0013747   0.0000000  -0.0564189  -0.0715843  -0.0000000
   24  -0.0000000   0.0000000   0.0032913   0.0000000   0.0000000  -0.0226830
   25   0.0025053  -0.0010563   0.0000000  -0.0176952   0.0127073  -0.0000000
   26  -0.0040650  -0.0021657  -0.0000000   0.0328541  -0.0210990   0.0000000
   27   0.0000000  -0.0000000   0.0040300   0.0000000   0.0000000   0.0031350
   28   0.0003665   0.0000113  -0.0000000  -0.0032072   0.0007406   0.0000000
   29   0.0002414  -0.0001049   0.0000000  -0.0023393   0.0036558  -0.0000000
   30  -0.0000000   0.0000000  -0.0013175  -0.0000000  -0.0000000   0.0040001
   31   0.0024235   0.0007271  -0.0000000  -0.0001902  -0.0002114  -0.0000000
   32   0.0030881  -0.0019771  -0.0000000  -0.0001305  -0.0001068  -0.0000000
   33  -0.0000000   0.0000000   0.0032027  -0.0000000  -0.0000000  -0.0010685
   34  -0.0339715   0.0167831  -0.0000000   0.0010096  -0.0044683  -0.0000000
   35   0.0013120   0.0005539   0.0000000  -0.0017162  -0.0002063   0.0000000
   36   0.0000000   0.0000000   0.0028455   0.0000000   0.0000000   0.0031883
            7           8           9          10          11          12
    1   0.0320037   0.0783149   0.0000000  -0.0681399  -0.0001723   0.0000000
    2   0.0227089  -0.0267749   0.0000000   0.0001472  -0.0005670  -0.0000000
    3   0.0000000   0.0000000  -0.0001482  -0.0000000   0.0000000   0.0054970
    4  -0.0951477  -0.0312918  -0.0000000   0.0319666  -0.0226772   0.0000000
    5   0.0310017  -0.2965004   0.0000000  -0.0782579  -0.0267080   0.0000000
    6   0.0000000   0.0000000  -0.0502536  -0.0000000   0.0000000  -0.0001635
    7   0.5360169   0.0395965  -0.0000000  -0.2426565  -0.1174450  -0.0000000
    8   0.0395965   0.5861737  -0.0000000  -0.0543843  -0.1436579  -0.0000000
    9  -0.0000000  -0.0000000   0.1049800   0.0000000   0.0000000  -0.0512306
   10  -0.2426565  -0.0543843   0.0000000   0.5961486   0.0002055   0.0000000
   11  -0.1174450  -0.1436579   0.0000000   0.0002055   0.5058616  -0.0000000
   12  -0.0000000  -0.0000000  -0.0512306   0.0000000  -0.0000000   0.1052476
   13  -0.0558010  -0.0276919  -0.0000000  -0.2422245   0.1132572  -0.0000000
   14   0.0280653   0.0595175   0.0000000   0.0562089  -0.1412974   0.0000000
   15   0.0000000   0.0000000   0.0018829  -0.0000000  -0.0000000  -0.0512648
   16  -0.0174992  -0.0291291   0.0000000   0.0309721   0.0223098  -0.0000000
   17  -0.0289770  -0.0503749  -0.0000000   0.0765833  -0.0267936   0.0000000
   18  -0.0000000   0.0000000   0.0049103   0.0000000  -0.0000000   0.0017315
   19  -0.0032125  -0.0007433  -0.0000000   0.0003719  -0.0000097  -0.0000000
   20   0.0023484   0.0036456  -0.0000000  -0.0002405  -0.0001037   0.0000000
   21  -0.0000000  -0.0000000   0.0040003   0.0000000   0.0000000  -0.0013185
   22  -0.0177417  -0.0127232   0.0000000   0.0025092   0.0010656  -0.0000000
   23  -0.0328631  -0.0210659   0.0000000   0.0040630  -0.0021559  -0.0000000
   24  -0.0000000   0.0000000   0.0031375   0.0000000  -0.0000000   0.0040332
   25  -0.1362756   0.0564472   0.0000000  -0.0395056   0.0196757  -0.0000000
   26   0.0564479  -0.0716751  -0.0000000  -0.0001133   0.0013445   0.0000000
   27  -0.0000000   0.0000000  -0.0227026  -0.0000000   0.0000000   0.0033103
   28  -0.0005157  -0.0230701  -0.0000000  -0.0377921   0.0013365   0.0000000
   29  -0.0027380  -0.0389874   0.0000000   0.0002242  -0.1644784  -0.0000000
   30   0.0000000   0.0000000   0.0033003  -0.0000000  -0.0000000  -0.0219147
   31   0.0010164   0.0044758  -0.0000000  -0.0340876  -0.0168373   0.0000000
   32   0.0017229  -0.0002012   0.0000000  -0.0013403   0.0005523   0.0000000
   33   0.0000000   0.0000000   0.0031943  -0.0000000   0.0000000   0.0028724
   34  -0.0001881   0.0002003   0.0000000   0.0024391  -0.0007094   0.0000000
   35   0.0001298  -0.0001002  -0.0000000  -0.0030941  -0.0019949  -0.0000000
   36  -0.0000000  -0.0000000  -0.0010708   0.0000000  -0.0000000   0.0032000
           13          14          15          16          17          18
    1   0.0309556  -0.0765018   0.0000000  -0.2415511  -0.0559409  -0.0000000
    2  -0.0222620  -0.0267176   0.0000000  -0.1129447  -0.1412076  -0.0000000
    3   0.0000000  -0.0000000   0.0016900   0.0000000   0.0000000  -0.0512835
    4  -0.0174071   0.0289701   0.0000000  -0.0558032  -0.0280399   0.0000000
    5   0.0291224  -0.0503532  -0.0000000   0.0277332   0.0595172   0.0000000
    6  -0.0000000  -0.0000000   0.0048974   0.0000000   0.0000000   0.0018696
    7  -0.0558010   0.0280653   0.0000000  -0.0174992  -0.0289770  -0.0000000
    8  -0.0276919   0.0595175   0.0000000  -0.0291291  -0.0503749   0.0000000
    9  -0.0000000   0.0000000   0.0018829   0.0000000  -0.0000000   0.0049103
   10  -0.2422245   0.0562089  -0.0000000   0.0309721   0.0765833   0.0000000
   11   0.1132572  -0.1412974  -0.0000000   0.0223098  -0.0267936  -0.0000000
   12  -0.0000000   0.0000000  -0.0512648  -0.0000000   0.0000000   0.0017315
   13   0.5091383  -0.0432606  -0.0000000  -0.0928705  -0.0253512   0.0000000
   14  -0.0432606   0.5623173  -0.0000000   0.0250175  -0.2914149  -0.0000000
   15  -0.0000000  -0.0000000   0.1002323  -0.0000000  -0.0000000  -0.0499608
   16  -0.0928705   0.0250175  -0.0000000   0.5077690   0.0436720  -0.0000000
   17  -0.0253512  -0.2914149  -0.0000000   0.0436720   0.5620705  -0.0000000
   18   0.0000000  -0.0000000  -0.0499608  -0.0000000  -0.0000000   0.1002610
   19  -0.0030795   0.0004390   0.0000000  -0.0005504  -0.0233861  -0.0000000
   20  -0.0021448   0.0027159   0.0000000  -0.0040677  -0.0364609  -0.0000000
   21   0.0000000   0.0000000   0.0038154  -0.0000000  -0.0000000   0.0029440
   22  -0.0003486  -0.0002654   0.0000000   0.0008151   0.0046097  -0.0000000
   23  -0.0004086   0.0001663  -0.0000000   0.0016914  -0.0007939   0.0000000
   24  -0.0000000  -0.0000000  -0.0014133   0.0000000   0.0000000   0.0038478
   25   0.0008140  -0.0046229  -0.0000000  -0.0003440   0.0002677   0.0000000
   26  -0.0016953  -0.0007859   0.0000000   0.0004066   0.0001625  -0.0000000
   27   0.0000000   0.0000000   0.0038467  -0.0000000  -0.0000000  -0.0014148
   28  -0.0005601   0.0233956   0.0000000  -0.0030800  -0.0004369  -0.0000000
   29   0.0040622  -0.0364364  -0.0000000   0.0021558   0.0027141   0.0000000
   30  -0.0000000  -0.0000000   0.0029467   0.0000000   0.0000000   0.0038139
   31  -0.1145504  -0.0492500   0.0000000  -0.0140071  -0.0117742  -0.0000000
   32  -0.0500758  -0.0597438  -0.0000000  -0.0264115  -0.0179455   0.0000000
   33  -0.0000000  -0.0000000  -0.0189033   0.0000000   0.0000000   0.0022162
   34  -0.0140657   0.0118048  -0.0000000  -0.1138530   0.0487724   0.0000000
   35   0.0264484  -0.0179677   0.0000000   0.0495684  -0.0594742  -0.0000000
   36   0.0000000   0.0000000   0.0022308  -0.0000000  -0.0000000  -0.0189352
           19          20          21          22          23          24
    1  -0.0377820  -0.0001052   0.0000000  -0.0394264   0.0001557  -0.0000000
    2  -0.0012128  -0.1644715  -0.0000000  -0.0196571   0.0013747   0.0000000
    3  -0.0000000  -0.0000000  -0.0219045  -0.0000000   0.0000000   0.0032913
    4  -0.0004906   0.0027099   0.0000000  -0.1365048  -0.0564189   0.0000000
    5   0.0230849  -0.0389428   0.0000000  -0.0564488  -0.0715843   0.0000000
    6   0.0000000   0.0000000   0.0032943   0.0000000  -0.0000000  -0.0226830
    7  -0.0032125   0.0023484  -0.0000000  -0.0177417  -0.0328631  -0.0000000
    8  -0.0007433   0.0036456  -0.0000000  -0.0127232  -0.0210659   0.0000000
    9  -0.0000000  -0.0000000   0.0040003   0.0000000   0.0000000   0.0031375
   10   0.0003719  -0.0002405   0.0000000   0.0025092   0.0040630   0.0000000
   11  -0.0000097  -0.0001037   0.0000000   0.0010656  -0.0021559  -0.0000000
   12  -0.0000000   0.0000000  -0.0013185  -0.0000000  -0.0000000   0.0040332
   13  -0.0030795  -0.0021448   0.0000000  -0.0003486  -0.0004086  -0.0000000
   14   0.0004390   0.0027159   0.0000000  -0.0002654   0.0001663  -0.0000000
   15   0.0000000   0.0000000   0.0038154   0.0000000  -0.0000000  -0.0014133
   16  -0.0005504  -0.0040677  -0.0000000   0.0008151   0.0016914   0.0000000
   17  -0.0233861  -0.0364609  -0.0000000   0.0046097  -0.0007939   0.0000000
   18  -0.0000000  -0.0000000   0.0029440  -0.0000000   0.0000000   0.0038478
   19   0.0591100   0.0008122  -0.0000000  -0.0063823   0.0097947   0.0000000
   20   0.0008122   0.2372971  -0.0000000   0.0012600   0.0001249   0.0000000
   21  -0.0000000  -0.0000000   0.0100280   0.0000000   0.0000000  -0.0007299
   22  -0.0063823   0.0012600   0.0000000   0.1967418   0.0796624  -0.0000000
   23   0.0097947   0.0001249   0.0000000   0.0796624   0.1041738  -0.0000000
   24   0.0000000   0.0000000  -0.0007299  -0.0000000  -0.0000000   0.0109086
   25  -0.0001738   0.0006165   0.0000000   0.0030418  -0.0041483   0.0000000
   26   0.0012111  -0.0012524  -0.0000000   0.0041385  -0.0089247   0.0000000
   27  -0.0000000  -0.0000000   0.0001328   0.0000000   0.0000000  -0.0006958
   28   0.0000912   0.0000140  -0.0000000  -0.0001731  -0.0012106   0.0000000
   29  -0.0000129  -0.0019905   0.0000000  -0.0006191  -0.0012534  -0.0000000
   30   0.0000000   0.0000000  -0.0000210  -0.0000000  -0.0000000   0.0001315
   31  -0.0001117  -0.0003431  -0.0000000  -0.0011014  -0.0006689  -0.0000000
   32  -0.0010303  -0.0009162   0.0000000  -0.0006926  -0.0003338  -0.0000000
   33   0.0000000   0.0000000   0.0001865   0.0000000  -0.0000000   0.0000296
   34  -0.0077903  -0.0008596  -0.0000000  -0.0014295   0.0003510   0.0000000
   35  -0.0089468   0.0003546  -0.0000000  -0.0003301   0.0002722   0.0000000
   36  -0.0000000  -0.0000000  -0.0004275  -0.0000000   0.0000000   0.0001424
           25          26          27          28          29          30
    1   0.0025053  -0.0040650   0.0000000   0.0003665   0.0002414  -0.0000000
    2  -0.0010563  -0.0021657  -0.0000000   0.0000113  -0.0001049   0.0000000
    3   0.0000000  -0.0000000   0.0040300  -0.0000000   0.0000000  -0.0013175
    4  -0.0176952   0.0328541   0.0000000  -0.0032072  -0.0023393  -0.0000000
    5   0.0127073  -0.0210990   0.0000000   0.0007406   0.0036558  -0.0000000
    6  -0.0000000   0.0000000   0.0031350   0.0000000  -0.0000000   0.0040001
    7  -0.1362756   0.0564479  -0.0000000  -0.0005157  -0.0027380   0.0000000
    8   0.0564472  -0.0716751   0.0000000  -0.0230701  -0.0389874   0.0000000
    9   0.0000000  -0.0000000  -0.0227026  -0.0000000   0.0000000   0.0033003
   10  -0.0395056  -0.0001133  -0.0000000  -0.0377921   0.0002242  -0.0000000
   11   0.0196757   0.0013445   0.0000000   0.0013365  -0.1644784  -0.0000000
   12  -0.0000000   0.0000000   0.0033103   0.0000000  -0.0000000  -0.0219147
   13   0.0008140  -0.0016953   0.0000000  -0.0005601   0.0040622  -0.0000000
   14  -0.0046229  -0.0007859   0.0000000   0.0233956  -0.0364364  -0.0000000
   15  -0.0000000   0.0000000   0.0038467   0.0000000  -0.0000000   0.0029467
   16  -0.0003440   0.0004066  -0.0000000  -0.0030800   0.0021558   0.0000000
   17   0.0002677   0.0001625  -0.0000000  -0.0004369   0.0027141   0.0000000
   18   0.0000000  -0.0000000  -0.0014148  -0.0000000   0.0000000   0.0038139
   19  -0.0001738   0.0012111  -0.0000000   0.0000912  -0.0000129   0.0000000
   20   0.0006165  -0.0012524  -0.0000000   0.0000140  -0.0019905   0.0000000
   21   0.0000000  -0.0000000   0.0001328  -0.0000000   0.0000000  -0.0000210
   22   0.0030418   0.0041385   0.0000000  -0.0001731  -0.0006191  -0.0000000
   23  -0.0041483  -0.0089247   0.0000000  -0.0012106  -0.0012534  -0.0000000
   24   0.0000000   0.0000000  -0.0006958   0.0000000  -0.0000000   0.0001315
   25   0.1966519  -0.0796163   0.0000000  -0.0064853  -0.0012923  -0.0000000
   26  -0.0796163   0.1043577  -0.0000000  -0.0098887   0.0000988   0.0000000
   27   0.0000000  -0.0000000   0.0109021  -0.0000000   0.0000000  -0.0007169
   28  -0.0064853  -0.0098887  -0.0000000   0.0592762  -0.0008838   0.0000000
   29  -0.0012923   0.0000988   0.0000000  -0.0008838   0.2373466  -0.0000000
   30  -0.0000000   0.0000000  -0.0007169   0.0000000  -0.0000000   0.0100153
   31  -0.0014336  -0.0003495   0.0000000  -0.0078065   0.0008569   0.0000000
   32   0.0003310   0.0002729   0.0000000   0.0089594   0.0003526  -0.0000000
   33  -0.0000000   0.0000000   0.0001408   0.0000000  -0.0000000  -0.0004247
   34  -0.0011000   0.0006699  -0.0000000  -0.0001137   0.0003450  -0.0000000
   35   0.0006907  -0.0003336  -0.0000000   0.0010326  -0.0009170   0.0000000
   36   0.0000000  -0.0000000   0.0000324  -0.0000000   0.0000000   0.0001870
           31          32          33          34          35          36
    1   0.0024235   0.0030881  -0.0000000  -0.0339715   0.0013120   0.0000000
    2   0.0007271  -0.0019771   0.0000000   0.0167831   0.0005539   0.0000000
    3  -0.0000000  -0.0000000   0.0032027  -0.0000000   0.0000000   0.0028455
    4  -0.0001902  -0.0001305  -0.0000000   0.0010096  -0.0017162   0.0000000
    5  -0.0002114  -0.0001068  -0.0000000  -0.0044683  -0.0002063   0.0000000
    6  -0.0000000  -0.0000000  -0.0010685  -0.0000000   0.0000000   0.0031883
    7   0.0010164   0.0017229   0.0000000  -0.0001881   0.0001298  -0.0000000
    8   0.0044758  -0.0002012   0.0000000   0.0002003  -0.0001002  -0.0000000
    9  -0.0000000   0.0000000   0.0031943   0.0000000  -0.0000000  -0.0010708
   10  -0.0340876  -0.0013403  -0.0000000   0.0024391  -0.0030941   0.0000000
   11  -0.0168373   0.0005523   0.0000000  -0.0007094  -0.0019949  -0.0000000
   12   0.0000000   0.0000000   0.0028724   0.0000000  -0.0000000   0.0032000
   13  -0.1145504  -0.0500758  -0.0000000  -0.0140657   0.0264484   0.0000000
   14  -0.0492500  -0.0597438  -0.0000000   0.0118048  -0.0179677   0.0000000
   15   0.0000000  -0.0000000  -0.0189033  -0.0000000   0.0000000   0.0022308
   16  -0.0140071  -0.0264115   0.0000000  -0.1138530   0.0495684  -0.0000000
   17  -0.0117742  -0.0179455   0.0000000   0.0487724  -0.0594742  -0.0000000
   18  -0.0000000   0.0000000   0.0022162   0.0000000  -0.0000000  -0.0189352
   19  -0.0001117  -0.0010303   0.0000000  -0.0077903  -0.0089468  -0.0000000
   20  -0.0003431  -0.0009162   0.0000000  -0.0008596   0.0003546  -0.0000000
   21  -0.0000000   0.0000000   0.0001865  -0.0000000  -0.0000000  -0.0004275
   22  -0.0011014  -0.0006926   0.0000000  -0.0014295  -0.0003301  -0.0000000
   23  -0.0006689  -0.0003338  -0.0000000   0.0003510   0.0002722   0.0000000
   24  -0.0000000  -0.0000000   0.0000296   0.0000000   0.0000000   0.0001424
   25  -0.0014336   0.0003310  -0.0000000  -0.0011000   0.0006907   0.0000000
   26  -0.0003495   0.0002729   0.0000000   0.0006699  -0.0003336  -0.0000000
   27   0.0000000   0.0000000   0.0001408  -0.0000000  -0.0000000   0.0000324
   28  -0.0078065   0.0089594   0.0000000  -0.0001137   0.0010326  -0.0000000
   29   0.0008569   0.0003526  -0.0000000   0.0003450  -0.0009170   0.0000000
   30   0.0000000  -0.0000000  -0.0004247  -0.0000000   0.0000000   0.0001870
   31   0.1680109   0.0694722   0.0000000   0.0018376   0.0039022  -0.0000000
   32   0.0694722   0.0908893   0.0000000  -0.0038926  -0.0108429  -0.0000000
   33   0.0000000   0.0000000   0.0087134  -0.0000000   0.0000000  -0.0001593
   34   0.0018376  -0.0038926  -0.0000000   0.1672255  -0.0689968   0.0000000
   35   0.0039022  -0.0108429   0.0000000  -0.0689968   0.0906563  -0.0000000
   36  -0.0000000  -0.0000000  -0.0001593   0.0000000  -0.0000000   0.0087665
 **********************************************************************
 **                                                                  **
 **                       VIBRATIONAL ANALYSIS                       **
 **                       --------------------                       **
 **                                                                  **
 **        VIBRATIONAL FREQUENCIES (CM**-1) AND NORMAL MODES         **
 **     FORCE CONSTANTS (mDYN/ANGSTROM) AND REDUCED MASSES (AMU)     **
 **                  INFRARED INTENSITIES (KM/MOL)                   **
 **                                                                  **
 **********************************************************************


 Mode:                 1                      2                      3
 Frequency:        46.07                  57.12                  81.16
 Force Cnst:      0.0648                 0.0681                 0.1377
 Red. Mass:      51.7939                35.4338                35.4799
 IR Active:          YES                    YES                    YES
 IR Intens:        0.000                  0.003                  0.000
 Raman Active:       YES                    YES                    YES
               X      Y      Z        X      Y      Z        X      Y      Z
 C          0.000  0.000  0.108    0.000  0.000  0.151    0.000 -0.000 -0.058
 C          0.000  0.000  0.117   -0.000 -0.000 -0.054    0.000  0.000  0.072
 C         -0.000 -0.000 -0.118   -0.000 -0.000 -0.055    0.000 -0.000 -0.071
 C          0.000 -0.000 -0.110   -0.000  0.000  0.151    0.000  0.000  0.057
 C          0.000  0.000  0.035   -0.000  0.000  0.047    0.000  0.000  0.027
 C          0.000  0.000 -0.036    0.000  0.000  0.046    0.000 -0.000 -0.027
 Cl        -0.000  0.000  0.315    0.000  0.000  0.590   -0.000 -0.000 -0.402
 Cl         0.000  0.000  0.410   -0.000 -0.000 -0.319    0.000  0.000  0.567
 Cl        -0.000 -0.000 -0.407    0.000 -0.000 -0.325   -0.000 -0.000 -0.565
 Cl        -0.000 -0.000 -0.319   -0.000  0.000  0.591   -0.000  0.000  0.398
 Br         0.000  0.000  0.454    0.000 -0.000 -0.140    0.000  0.000 -0.102
 Br        -0.000 -0.000 -0.453   -0.000 -0.000 -0.142    0.000 -0.000  0.103
 TransDip   0.000  0.000  0.000   -0.000  0.000 -0.002   -0.000  0.000  0.000

 Mode:                 4                      5                      6
 Frequency:       148.12                 160.12                 173.24
 Force Cnst:      0.8811                 0.2132                 0.6988
 Red. Mass:      68.1672                14.1142                39.5234
 IR Active:          YES                    YES                    YES
 IR Intens:        0.136                  0.046                  0.413
 Raman Active:       YES                    YES                    YES
               X      Y      Z        X      Y      Z        X      Y      Z
 C          0.126  0.031  0.000    0.000  0.000  0.382   -0.054 -0.216  0.000
 C          0.130  0.008  0.000   -0.000 -0.000  0.355   -0.033 -0.096  0.000
 C          0.130 -0.008  0.000   -0.000 -0.000  0.355    0.033 -0.097  0.000
 C          0.126 -0.032  0.000   -0.000  0.000  0.383    0.054 -0.216  0.000
 C          0.175  0.019  0.000    0.000  0.000  0.434   -0.024 -0.273  0.000
 C          0.175 -0.020  0.000   -0.000  0.000  0.434    0.024 -0.273  0.000
 Cl         0.005  0.026 -0.000    0.000  0.000 -0.137   -0.314 -0.242 -0.000
 Cl         0.150  0.001 -0.000    0.000 -0.000 -0.129   -0.219  0.196 -0.000
 Cl         0.150 -0.001  0.000   -0.000 -0.000 -0.129    0.218  0.195 -0.000
 Cl         0.006 -0.027 -0.000   -0.000  0.000 -0.137    0.313 -0.241 -0.000
 Br        -0.135  0.628 -0.000    0.000 -0.000 -0.060   -0.332  0.109 -0.000
 Br        -0.134 -0.627 -0.000   -0.000  0.000 -0.060    0.333  0.110 -0.000
 TransDip  -0.012  0.000 -0.000    0.000 -0.000 -0.007   -0.000  0.021 -0.000

 Mode:                 7                      8                      9
 Frequency:       206.92                 225.51                 239.02
 Force Cnst:      0.9912                 1.0839                 1.1819
 Red. Mass:      39.2915                36.1757                35.1132
 IR Active:          YES                    YES                    YES
 IR Intens:        0.110                  0.015                  0.000
 Raman Active:       YES                    YES                    YES
               X      Y      Z        X      Y      Z        X      Y      Z
 C         -0.048  0.006  0.000    0.027 -0.048  0.000   -0.007  0.045  0.000
 C         -0.075 -0.029  0.000   -0.021 -0.044 -0.000   -0.038  0.005  0.000
 C         -0.075  0.028  0.000    0.021 -0.044 -0.000   -0.042  0.005 -0.000
 C         -0.048 -0.007 -0.000   -0.027 -0.047 -0.000   -0.013 -0.037 -0.000
 C         -0.118 -0.031 -0.000   -0.021 -0.026  0.000    0.013  0.011 -0.000
 C         -0.118  0.030  0.000    0.021 -0.026  0.000    0.020 -0.009  0.000
 Cl         0.517  0.000 -0.000    0.550 -0.060 -0.000   -0.369  0.050 -0.000
 Cl         0.110 -0.367  0.000   -0.248  0.353  0.000    0.261 -0.525  0.000
 Cl         0.113  0.369 -0.000    0.237  0.334 -0.000    0.255  0.537 -0.000
 Cl         0.516 -0.002  0.000   -0.538 -0.059  0.000   -0.385 -0.039  0.000
 Br        -0.242 -0.056  0.000   -0.074 -0.107 -0.000    0.050 -0.020 -0.000
 Br        -0.242  0.057 -0.000    0.074 -0.108 -0.000    0.066  0.006 -0.000
 TransDip   0.011  0.000  0.000   -0.000  0.004 -0.000    0.001 -0.000 -0.000

 Mode:                10                     11                     12
 Frequency:       242.90                 285.00                 325.48
 Force Cnst:      1.3643                 1.5205                 0.7755
 Red. Mass:      39.2455                31.7727                12.4247
 IR Active:          YES                    YES                    YES
 IR Intens:        0.096                  0.040                  0.056
 Raman Active:       YES                    YES                    YES
               X      Y      Z        X      Y      Z        X      Y      Z
 C         -0.109 -0.220 -0.000    0.159 -0.143 -0.000   -0.000 -0.000  0.021
 C         -0.118 -0.261 -0.000    0.346  0.017  0.000    0.000  0.000  0.498
 C          0.118 -0.262 -0.000    0.345 -0.016  0.000   -0.000  0.000  0.509
 C          0.109 -0.221  0.000    0.158  0.144  0.000   -0.000 -0.000  0.044
 C          0.151 -0.047  0.000    0.007  0.004 -0.000    0.000 -0.000 -0.481
 C         -0.149 -0.048  0.000    0.009 -0.004 -0.000   -0.000 -0.000 -0.493
 Cl         0.012 -0.299  0.000   -0.139 -0.197  0.000    0.000 -0.000 -0.001
 Cl        -0.316 -0.044  0.000    0.418  0.229 -0.000    0.000  0.000 -0.081
 Cl         0.330 -0.020  0.000    0.417 -0.227 -0.000   -0.000  0.000 -0.083
 Cl        -0.033 -0.301 -0.000   -0.140  0.197 -0.000   -0.000 -0.000 -0.004
 Br         0.292  0.227 -0.000   -0.201 -0.099  0.000    0.000  0.000  0.029
 Br        -0.289  0.228 -0.000   -0.200  0.098  0.000   -0.000  0.000  0.030
 TransDip   0.000  0.010 -0.000   -0.006 -0.000  0.000   -0.000 -0.000  0.008

 Mode:                13                     14                     15
 Frequency:       331.53                 340.30                 365.77
 Force Cnst:      0.8089                 2.1059                 2.5100
 Red. Mass:      12.4910                30.8639                31.8426
 IR Active:          YES                    YES                    YES
 IR Intens:        0.000                  0.001                  0.001
 Raman Active:       YES                    YES                    YES
               X      Y      Z        X      Y      Z        X      Y      Z
 C          0.000  0.000  0.568   -0.065 -0.280  0.000   -0.080  0.128  0.000
 C          0.000  0.000  0.283   -0.032 -0.071  0.000   -0.184 -0.119  0.000
 C          0.000 -0.000 -0.263   -0.032  0.070 -0.000    0.185 -0.120  0.000
 C          0.000 -0.000 -0.566   -0.065  0.281 -0.000    0.080  0.128 -0.000
 C          0.000 -0.000 -0.315   -0.108  0.063 -0.000    0.026  0.093 -0.000
 C          0.000  0.000  0.296   -0.108 -0.062  0.000   -0.026  0.093 -0.000
 Cl        -0.000  0.000 -0.089    0.023 -0.599 -0.000   -0.022  0.343 -0.000
 Cl         0.000  0.000 -0.045   -0.120 -0.117 -0.000   -0.459 -0.289 -0.000
 Cl         0.000 -0.000  0.042   -0.120  0.116  0.000    0.461 -0.290 -0.000
 Cl        -0.000 -0.000  0.089    0.023  0.599  0.000    0.022  0.343  0.000
 Br        -0.000 -0.000  0.018    0.074  0.049  0.000   -0.070 -0.039  0.000
 Br        -0.000  0.000 -0.016    0.074 -0.049 -0.000    0.069 -0.039  0.000
 TransDip  -0.000  0.000  0.000    0.001  0.000 -0.000   -0.000 -0.001  0.000

 Mode:                16                     17                     18
 Frequency:       588.27                 598.58                 605.57
 Force Cnst:      2.4621                 2.5524                 2.7152
 Red. Mass:      12.0755                12.0906                12.5667
 IR Active:          YES                    YES                    YES
 IR Intens:        0.000                  0.019                  1.193
 Raman Active:       YES                    YES                    YES
               X      Y      Z        X      Y      Z        X      Y      Z
 C         -0.000 -0.000  0.027    0.000  0.000  0.578    0.395  0.041 -0.000
 C         -0.000  0.000  0.494    0.000 -0.000 -0.296    0.188 -0.286  0.000
 C         -0.000  0.000 -0.491   -0.000 -0.000 -0.300   -0.188 -0.286  0.000
 C          0.000 -0.000 -0.033   -0.000  0.000  0.577   -0.395  0.041 -0.000
 C          0.000 -0.000  0.507   -0.000  0.000 -0.273   -0.206  0.414  0.000
 C         -0.000 -0.000 -0.504    0.000  0.000 -0.278    0.207  0.414  0.000
 Cl         0.000  0.000 -0.001   -0.000 -0.000 -0.038   -0.068 -0.044  0.000
 Cl         0.000 -0.000 -0.035   -0.000  0.000  0.020   -0.048  0.041 -0.000
 Cl         0.000 -0.000  0.034    0.000  0.000  0.020    0.048  0.041 -0.000
 Cl        -0.000  0.000  0.001    0.000 -0.000 -0.038    0.068 -0.044  0.000
 Br         0.000  0.000 -0.012    0.000 -0.000  0.007    0.006 -0.024 -0.000
 Br         0.000  0.000  0.012   -0.000 -0.000  0.007   -0.006 -0.024 -0.000
 TransDip  -0.000 -0.000  0.000   -0.000  0.000 -0.004    0.000  0.035  0.000

 Mode:                19                     20                     21
 Frequency:       631.44                 660.36                 668.50
 Force Cnst:      3.5317                 3.9016                 3.1653
 Red. Mass:      15.0340                15.1856                12.0214
 IR Active:          YES                    YES                    YES
 IR Intens:       55.081                 64.293                  0.000
 Raman Active:       YES                    YES                    YES
               X      Y      Z        X      Y      Z        X      Y      Z
 C          0.410  0.029  0.000   -0.112  0.314  0.000    0.000 -0.000  0.411
 C          0.292 -0.036  0.000   -0.100  0.412 -0.000    0.000 -0.000 -0.422
 C          0.291  0.033 -0.000    0.103  0.412 -0.000    0.000  0.000  0.423
 C          0.408 -0.032  0.000    0.116  0.314  0.000    0.000  0.000 -0.412
 C          0.435 -0.018  0.000    0.070  0.371 -0.000    0.000  0.000  0.390
 C          0.437  0.013 -0.000   -0.066  0.372  0.000   -0.000  0.000 -0.389
 Cl        -0.039 -0.019 -0.000    0.007 -0.230 -0.000   -0.000 -0.000 -0.014
 Cl        -0.199 -0.090 -0.000   -0.062 -0.085  0.000   -0.000 -0.000  0.015
 Cl        -0.199  0.090  0.000    0.060 -0.084  0.000   -0.000 -0.000 -0.015
 Cl        -0.039  0.022  0.000   -0.007 -0.230 -0.000   -0.000 -0.000  0.014
 Br        -0.067 -0.033 -0.000   -0.035 -0.028  0.000   -0.000 -0.000 -0.005
 Br        -0.067  0.033  0.000    0.034 -0.027 -0.000    0.000 -0.000  0.005
 TransDip   0.238 -0.001  0.000    0.001  0.257 -0.000    0.000  0.000  0.000

 Mode:                22                     23                     24
 Frequency:       844.28                 858.25                1071.71
 Force Cnst:      5.3744                 5.6299                 8.2597
 Red. Mass:      12.7971                12.9725                12.2056
 IR Active:          YES                    YES                    YES
 IR Intens:        1.477                  1.245                  0.099
 Raman Active:       YES                    YES                    YES
               X      Y      Z        X      Y      Z        X      Y      Z
 C          0.237  0.061  0.000    0.041 -0.496  0.000   -0.021  0.403 -0.000
 C          0.275  0.353 -0.000    0.362 -0.053  0.000   -0.374 -0.219  0.000
 C         -0.285  0.352 -0.000    0.355  0.061 -0.000    0.373 -0.219  0.000
 C         -0.239  0.050  0.000    0.035  0.497 -0.000    0.020  0.405 -0.000
 C         -0.353 -0.309  0.000   -0.317  0.037  0.000   -0.337 -0.174  0.000
 C          0.360 -0.309  0.000   -0.309 -0.045  0.000    0.338 -0.176 -0.000
 Cl         0.008 -0.018  0.000   -0.001  0.121 -0.000   -0.000 -0.042 -0.000
 Cl        -0.098 -0.055  0.000   -0.062 -0.042 -0.000    0.041  0.023 -0.000
 Cl         0.100 -0.057  0.000   -0.060  0.041  0.000   -0.041  0.023 -0.000
 Cl        -0.008 -0.015 -0.000   -0.001 -0.121  0.000    0.001 -0.042  0.000
 Br         0.033  0.017 -0.000    0.015  0.012  0.000    0.011  0.007  0.000
 Br        -0.033  0.017 -0.000    0.014 -0.012 -0.000   -0.011  0.007  0.000
 TransDip  -0.001  0.039 -0.000    0.036  0.000 -0.000    0.000 -0.010  0.000

 Mode:                25                     26                     27
 Frequency:      1188.63                1244.96                1334.99
 Force Cnst:     10.2054                10.9586                12.6571
 Red. Mass:      12.2599                12.0003                12.0538
 IR Active:          YES                    YES                    YES
 IR Intens:        1.898                  0.214                192.995
 Raman Active:       YES                    YES                    YES
               X      Y      Z        X      Y      Z        X      Y      Z
 C          0.052  0.416 -0.000    0.419  0.004 -0.000    0.122  0.408 -0.000
 C          0.332  0.172 -0.000   -0.210  0.332 -0.000    0.267 -0.266  0.000
 C          0.333 -0.173  0.000   -0.212 -0.333  0.000   -0.394 -0.081  0.000
 C          0.050 -0.414  0.000    0.418 -0.001  0.000    0.063  0.430 -0.000
 C         -0.351 -0.238  0.000   -0.209  0.353 -0.000    0.301 -0.275  0.000
 C         -0.352  0.236  0.000   -0.213 -0.355  0.000   -0.387 -0.090  0.000
 Cl        -0.002 -0.050  0.000    0.001 -0.000  0.000   -0.004 -0.025  0.000
 Cl        -0.042 -0.023  0.000    0.000  0.002  0.000   -0.012  0.007 -0.000
 Cl        -0.042  0.023 -0.000    0.000 -0.002 -0.000    0.022 -0.002  0.000
 Cl        -0.002  0.050 -0.000    0.001  0.000 -0.000   -0.003 -0.027  0.000
 Br         0.015  0.009 -0.000   -0.000  0.000 -0.000   -0.005  0.002  0.000
 Br         0.015 -0.009  0.000   -0.000 -0.000  0.000    0.007 -0.000 -0.000
 TransDip   0.044  0.000 -0.000   -0.015  0.002  0.000   -0.105  0.432  0.000

 Mode:                28                     29                     30
 Frequency:      1337.10                1525.21                1528.23
 Force Cnst:     12.6957                16.4499                16.5146
 Red. Mass:      12.0524                12.0020                12.0016
 IR Active:          YES                    YES                    YES
 IR Intens:      172.841                  0.002                  0.002
 Raman Active:       YES                    YES                    YES
               X      Y      Z        X      Y      Z        X      Y      Z
 C          0.356 -0.148  0.000   -0.520  0.005  0.000    0.013 -0.248 -0.000
 C         -0.333 -0.302  0.000    0.330 -0.104 -0.000   -0.126  0.479 -0.000
 C         -0.160  0.392 -0.000   -0.339 -0.142  0.000   -0.100 -0.470  0.000
 C          0.371 -0.069 -0.000    0.521  0.023 -0.000   -0.029  0.247  0.000
 C         -0.260 -0.304  0.000   -0.294  0.092 -0.000    0.133 -0.435 -0.000
 C         -0.081  0.398 -0.000    0.302  0.127 -0.000    0.110  0.426  0.000
 Cl        -0.012  0.010 -0.000    0.005 -0.001 -0.000    0.000  0.001  0.000
 Cl         0.025  0.018 -0.000   -0.003  0.002 -0.000    0.001 -0.005  0.000
 Cl         0.016 -0.019  0.000    0.003  0.002 -0.000    0.001  0.005 -0.000
 Cl        -0.013  0.003  0.000   -0.005 -0.001  0.000    0.001 -0.001 -0.000
 Br         0.006  0.005  0.000    0.000 -0.001  0.000   -0.001  0.001 -0.000
 Br         0.003 -0.006 -0.000   -0.000 -0.001 -0.000   -0.001 -0.001  0.000
 TransDip  -0.406 -0.112  0.000   -0.000  0.001 -0.000   -0.002 -0.000 -0.000

 STANDARD THERMODYNAMIC QUANTITIES AT   298.15 K  AND     1.00 ATM

   This Molecule has  0 Imaginary Frequencies
   Zero point vibrational energy:       25.610 kcal/mol

   Atom    1 Element C  Has Mass   12.00000
   Atom    2 Element C  Has Mass   12.00000
   Atom    3 Element C  Has Mass   12.00000
   Atom    4 Element C  Has Mass   12.00000
   Atom    5 Element C  Has Mass   12.00000
   Atom    6 Element C  Has Mass   12.00000
   Atom    7 Element Cl Has Mass   34.96885
   Atom    8 Element Cl Has Mass   34.96885
   Atom    9 Element Cl Has Mass   34.96885
   Atom   10 Element Cl Has Mass   34.96885
   Atom   11 Element Br Has Mass   78.91830
   Atom   12 Element Br Has Mass   78.91830
   Molecular Mass:   369.712000 amu
   Principal axes and moments of inertia in amu*Bohr^2:
                             1           2           3
    Eigenvalues --     4890.16404  6032.20983 10922.37388
          X               1.00000     0.00001     0.00000
          Y              -0.00001     1.00000     0.00000
          Z               0.00000    -0.00000     1.00000
   Rotational Symmetry Number is   1
   The Molecule is an Asymmetric Top
   Translational Enthalpy:        0.889 kcal/mol
   Rotational Enthalpy:           0.889 kcal/mol
   Vibrational Enthalpy:         31.514 kcal/mol
   gas constant (RT):             0.592 kcal/mol
   Translational Entropy:        43.615  cal/mol.K
   Rotational Entropy:           34.132  cal/mol.K
   Vibrational Entropy:          37.983  cal/mol.K

   Total Enthalpy:               33.884 kcal/mol
   Total Entropy:               115.729  cal/mol.K

 ======================================================================

 STANDARD THERMODYNAMIC QUANTITIES FOR ANHARMONIC VIBRATION -- TOSH

   Zero point vibrational energy: ************ kcal/mol

   Vibrational Enthalpy:       Infinity kcal/mol
   Vibrational Entropy:             NaN  cal/mol.K

   Total Enthalpy:             Infinity kcal/mol
   Total Entropy:                   NaN  cal/mol.K

 ======================================================================

 STANDARD THERMODYNAMIC QUANTITIES FOR ANHARMONIC VIBRATION -- VPT2

   Zero point vibrational energy: ************ kcal/mol

   Vibrational Enthalpy:       Infinity kcal/mol
   Vibrational Entropy:             NaN  cal/mol.K

   Total Enthalpy:             Infinity kcal/mol
   Total Entropy:                   NaN  cal/mol.K

 ======================================================================

Archival summary:
1\1\garfield\FREQ\ProcedureUnspecified\BasisUnspecified\r2l46\taweetha\SunDec106:07:262019SunDec106:07:262019\0\\#,FREQ,ProcedureUnspecified,BasisUnspecified,\\0,1\Br\C,1,1.8983\C,2,1.40241,1,119.451\C,3,1.40169,2,120.049,1,-180,0\C,4,1.4006,3,120.048,2,-0,0\C,5,1.4015,4,119.974,3,0,0\C,2,1.40241,1,120.647,3,180,0\Cl,5,1.73551,4,119.874,3,-180,0\Cl,4,1.73562,3,120.078,2,-180,0\Cl,3,1.73642,2,120.636,1,-0,0\Cl,6,1.73646,5,119.353,4,180,0\Br,7,1.89934,2,120.539,1,0,0\\\@

 Total job time:  853.37s(wall), 3326.09s(cpu) 
 Sun Dec  1 06:07:26 2019

        *************************************************************
        *                                                           *
        *  Thank you very much for using Q-Chem.  Have a nice day.  *
        *                                                           *
        *************************************************************
