# Supplementary material for: Geometric and energetic data from quantum chemical calculations of halobenzenes and xylenes
Source: Data Brief. 2020 Mar 5;30:105386. doi: 10.1016/j.dib.2020.105386 (PMC7114895; doi:10.1016/j.dib.2020.105386)
Supplement: Supplementary file 1 [file mmc1.zip › halobenzene/B3LYP/ClClClClBrI.out]

                  Welcome to Q-Chem
     A Quantum Leap Into The Future Of Chemistry


 Q-Chem 5.2 (devel), Q-Chem, Inc., Pleasanton, CA (2019)

 Yihan Shao,  Zhengting Gan,  E. Epifanovsky,  A. T. B. Gilbert,  M. Wormit,  
 J. Kussmann,  A. W. Lange,  A. Behn,  Jia Deng,  Xintian Feng,  D. Ghosh,  
 M. Goldey,  P. R. Horn,  L. D. Jacobson,  I. Kaliman,  T. Kus,  A. Landau,  
 Jie Liu,  E. I. Proynov,  R. M. Richard,  R. P. Steele,  E. J. Sundstrom,  
 H. L. Woodcock III,  P. M. Zimmerman,  D. Zuev,  B. Albrecht,  E. Alguire,  
 S. A. Baeppler,  D. Barton,  Z. Benda,  Y. A. Bernard,  E. J. Berquist,  
 K. B. Bravaya,  H. Burton,  D. Casanova,  Chun-Min Chang,  Yunqing Chen,  
 A. Chien,  K. D. Closser,  M. P. Coons,  S. Coriani,  S. Dasgupta,  
 A. L. Dempwolff,  M. Diedenhofen,  Hainam Do,  R. G. Edgar,  Po-Tung Fang,  
 S. Faraji,  S. Fatehi,  Qingguo Feng,  K. D. Fenk,  J. Fosso-Tande,  
 J. Gayvert,  Qinghui Ge,  A. Ghysels,  G. Gidofalvi,  J. Gomes,  
 J. Gonthier,  A. Gunina,  D. Hait,  M. W. D. Hanson-Heine,  
 P. H. P. Harbach,  A. W. Hauser,  M. F. Herbst,  J. E. Herr,  
 E. G. Hohenstein,  Z. C. Holden,  Kerwin Hui,  B. C. Huynh,  T.-C. Jagau,  
 Hyunjun Ji,  B. Kaduk,  K. Khistyaev,  Jaehoon Kim,  P. Klunzinger,  K. Koh,  
 D. Kosenkov,  L. Koulias,  T. Kowalczyk,  C. M. Krauter,  A. Kunitsa,  
 Ka Un Lao,  A. Laurent,  K. V. Lawler,  Joonho Lee,  D. Lefrancois,  
 S. Lehtola,  D. S. Levine,  Yi-Pei Li,  You-Sheng Lin,  Fenglai Liu,  
 E. Livshits,  A. Luenser,  P. Manohar,  E. Mansoor,  S. F. Manzer,  
 Shan-Ping Mao,  Yuezhi Mao,  N. Mardirossian,  A. V. Marenich,  
 T. Markovich,  L. A. Martinez-Martinez,  S. A. Maurer,  N. J. Mayhall,  
 S. C. McKenzie,  J.-M. Mewes,  P. Morgante,  A. F. Morrison,  
 J. W. Mullinax,  K. Nanda,  T. S. Nguyen-Beck,  R. Olivares-Amaya,  
 J. A. Parkhill,  Zheng Pei,  T. M. Perrine,  F. Plasser,  P. Pokhilko,  
 S. Prager,  A. Prociuk,  E. Ramos,  D. R. Rehn,  F. Rob,  M. Scheurer,  
 M. Schneider,  N. Sergueev,  S. M. Sharada,  S. Sharma,  D. W. Small,  
 T. Stauch,  T. Stein,  Yu-Chuan Su,  A. J. W. Thom,  A. Tkatchenko,  
 T. Tsuchimochi,  N. M. Tubman,  L. Vogt,  M. L. Vidal,  O. Vydrov,  
 M. A. Watson,  J. Wenzel,  M. de Wergifosse,  T. A. Wesolowski,  A. White,  
 J. Witte,  A. Yamada,  Jun Yang,  K. Yao,  S. Yeganeh,  S. R. Yost,  
 Zhi-Qiang You,  A. Zech,  Igor Ying Zhang,  Xing Zhang,  Yan Zhao,  
 Ying Zhu,  B. R. Brooks,  G. K. L. Chan,  C. J. Cramer,  M. S. Gordon,  
 W. J. Hehre,  A. Klamt,  M. W. Schmidt,  C. D. Sherrill,  D. G. Truhlar,  
 A. Aspuru-Guzik,  R. Baer,  A. T. Bell,  N. A. Besley,  Jeng-Da Chai,  
 A. E. DePrince, III,  R. A. DiStasio Jr.,  A. Dreuw,  B. D. Dunietz,  
 T. R. Furlani,  Chao-Ping Hsu,  Yousung Jung,  Jing Kong,  D. S. Lambrecht,  
 WanZhen Liang,  C. Ochsenfeld,  V. A. Rassolov,  L. V. Slipchenko,  
 J. E. Subotnik,  T. Van Voorhis,  J. M. Herbert,  A. I. Krylov,  
 P. M. W. Gill,  M. Head-Gordon

 Contributors to earlier versions of Q-Chem not listed above: 
 R. D. Adamson,  B. Austin,  J. Baker,  G. J. O. Beran,  K. Brandhorst,  
 S. T. Brown,  E. F. C. Byrd,  A. K. Chakraborty,  C.-L. Cheng,  
 Siu Hung Chien,  D. M. Chipman,  D. L. Crittenden,  H. Dachsel,  
 R. J. Doerksen,  A. D. Dutoi,  L. Fusti-Molnar,  W. A. Goddard III,  
 A. Golubeva-Zadorozhnaya,  S. R. Gwaltney,  G. Hawkins,  A. Heyden,  
 S. Hirata,  G. Kedziora,  F. J. Keil,  C. Kelley,  Jihan Kim,  R. A. King,  
 R. Z. Khaliullin,  P. P. Korambath,  W. Kurlancheek,  A. M. Lee,  M. S. Lee,  
 S. V. Levchenko,  Ching Yeh Lin,  D. Liotard,  R. C. Lochan,  I. Lotan,  
 P. E. Maslen,  N. Nair,  D. P. O'Neill,  D. Neuhauser,  E. Neuscamman,  
 C. M. Oana,  R. Olson,  B. Peters,  R. Peverati,  P. A. Pieniazek,  
 Y. M. Rhee,  J. Ritchie,  M. A. Rohrdanz,  E. Rosta,  N. J. Russ,  
 H. F. Schaefer III,  N. E. Schultz,  N. Shenvi,  A. C. Simmonett,  A. Sodt,  
 D. Stuck,  K. S. Thanthiriwatte,  V. Vanovschi,  Tao Wang,  A. Warshel,  
 C. F. Williams,  Q. Wu,  X. Xu,  W. Zhang

 Please cite Q-Chem as follows:
 Y. Shao et al., Mol. Phys. 113, 184-215 (2015)
 DOI: 10.1080/00268976.2014.952696

 Q-Chem 5.2.1 for Intel X86 EM64T Linux

 Parts of Q-Chem use Armadillo 8.300.2 (Tropical Shenanigans).
 http://arma.sourceforge.net/

 Q-Chem begins on Sun Dec  1 06:07:26 2019  

Host: 
0

     Scratch files written to /scratch/taweetham/qchem4364//
NAlpha2: 192
NElect   192
Mult     1

Checking the input file for inconsistencies... 	...done.

--------------------------------------------------------------
User input:
--------------------------------------------------------------
$MOLECULE
0 1
C   
C	1	CC
C	2	CC	1	120.0		
C	3	CC	2	120.0	1	0.0
C	4	CC	3	120.0	2	0.0	
C	5 	CC	4	120.0	3	0.0
Cl	1	CCl	2	120.0	3	180.0
Cl	2	CCl	3	120.0	4	180.0
Cl	3	CCl	4	120.0	5	180.0
Cl	4	CCl	5	120.0	6	180.0
Br	5	CBr	6	120.0	1	180.0
I	6	CI	1	120.0	2	180.0

CC=1.39483
CH=1.08673
CF=1.33960
CCl=1.72090
CBr=1.89068
CI=2.07886
$END

$REM
   JOB_TYPE	OPTIMIZATION
   BASIS	6-311++G**
   METHOD	B3LYP
   MEM_TOTAL	64000
   SYM_IGNORE	TRUE
$END

--------------------------------------------------------------
 ----------------------------------------------------------------
             Standard Nuclear Orientation (Angstroms)
    I     Atom           X                Y                Z
 ----------------------------------------------------------------
    1      C       0.0000000000     0.0000000000     0.0000000000
    2      C       0.0000000000     0.0000000000     1.3948300000
    3      C       1.2079582140     0.0000000000     2.0922450000
    4      C       2.4159164279     0.0000000000     1.3948300000
    5      C       2.4159164279     0.0000000000    -0.0000000000
    6      C       1.2079582140     0.0000000000    -0.6974150000
    7      Cl     -1.4903431174    -0.0000000000    -0.8604500000
    8      Cl     -1.4903431174    -0.0000000000     2.2552800000
    9      Cl      1.2079582140    -0.0000000000     3.8131450000
   10      Cl      3.9062595453    -0.0000000000     2.2552800000
   11      Br      4.0532933383    -0.0000000000    -0.9453400000
   12      I       1.2079582140    -0.0000000000    -2.7762750000
 ----------------------------------------------------------------
 Nuclear Repulsion Energy =        2271.75768393 hartrees
 There are       96 alpha and       96 beta electrons
 Requested basis set is 6-311++G(d,p)
 There are 131 shells and 362 basis functions

 Total QAlloc Memory Limit  64000 MB
 Mega-Array Size       188 MB
 MEM_STATIC part       192 MB
 A cutoff of  1.0D-11 yielded   5799 shell pairs
 There are     49979 function pairs (     54804 Cartesian)
 Smallest overlap matrix eigenvalue = 3.17E-07

 Q-Chem warning in module stvman/mkSTV.C, line 318:

 Overlap eigenvalue is smaller than square root of threshold
 Use THRESH >= 12 to get rid of this warning

 Linear dependence detected in AO basis
 Tighter screening thresholds may be required for diffuse basis sets
 Use S2THRESH > 14 and THRESH = 14 in case of SCF convergence issues
 Number of orthogonalized atomic orbitals = 360
 Maximum deviation from orthogonality = 1.590E-10

 Scale SEOQF with 1.000000e-01/1.000000e-01/1.000000e-01

 Standard Electronic Orientation quadrupole field applied
 Nucleus-field energy     =    -0.0000000598 hartrees
 Guess from superposition of atomic densities
 Warning:  Energy on first SCF cycle will be non-variational
 SAD guess density has 192.000000 electrons

 -----------------------------------------------------------------------
  General SCF calculation program by
  Eric Jon Sundstrom, Paul Horn, Yuezhi Mao, Dmitri Zuev, Alec White,
  David Stuck, Shaama M.S., Shane Yost, Joonho Lee, David Small,
  Daniel Levine, Susi Lehtola, Hugh Burton, Evgeny Epifanovsky,
  Bang C. Huynh
 -----------------------------------------------------------------------
 Exchange:     0.2000 Hartree-Fock + 0.0800 Slater + 0.7200 B88
 Correlation:  0.1900 VWN1RPA + 0.8100 LYP
 Using SG-1 standard quadrature grid
 using 4 threads for integral computing
 -------------------------------------------------------
 OpenMP Integral computing Module                
 Release: version 2.0, May 2017, Q-Chem Inc. Pleasanton 
 -------------------------------------------------------
 A restricted SCF calculation will be
 performed using DIIS
 SCF converges when DIIS error is below 1.0e-08
 ---------------------------------------
  Cycle       Energy         DIIS error
 ---------------------------------------
    1  -11565.9088739662      3.10e-02  
    2  -11563.1757902424      1.77e-03  
    3  -11563.1438315961      2.19e-03  
    4  -11563.2007501770      7.98e-04  
    5  -11563.2117998892      1.57e-04  
    6  -11563.2120041520      9.64e-05  
    7  -11563.2121532336      2.25e-05  
    8  -11563.2121601694      5.05e-06  
    9  -11563.2121604744      1.64e-06  
   10  -11563.2121605100      5.63e-07  
   11  -11563.2121605140      1.20e-07  
   12  -11563.2121605144      5.79e-08  
   13  -11563.2121605147      2.88e-08  
   14  -11563.2121605151      3.83e-09  Convergence criterion met
 ---------------------------------------
 SCF time:   CPU 203.54s  wall 53.00s 
 SCF   energy in the final basis set =   -11563.2121605151
 Total energy in the final basis set =   -11563.2121605151

 --------------------------------------------------------------

                    Orbital Energies (a.u.)
 --------------------------------------------------------------

 Alpha MOs
 -- Occupied --
********-482.8579-176.3200-165.7238-165.7217-165.7214-101.5851-101.5848
********-101.5837 -62.5109 -56.3316 -56.3275 -56.3271 -35.8166 -31.3100
-31.3039 -31.3033 -22.9604 -22.9591 -22.9586 -22.9544 -22.9544 -10.2863
-10.2859 -10.2855 -10.2853 -10.2792 -10.2679  -9.5002  -9.4998  -9.4997
 -9.4989  -8.7199  -7.2650  -7.2648  -7.2646  -7.2639  -7.2551  -7.2547
 -7.2546  -7.2542  -7.2538  -7.2536  -7.2535  -7.2527  -6.5521  -6.5384
 -6.5373  -6.3663  -4.7792  -4.7642  -4.7630  -2.6628  -2.6593  -2.6584
 -2.6475  -2.6474  -2.0453  -2.0405  -2.0397  -2.0267  -2.0265  -0.9774
 -0.9318  -0.9133  -0.8787  -0.8707  -0.8264  -0.7764  -0.7482  -0.6905
 -0.6381  -0.6207  -0.5675  -0.5328  -0.4926  -0.4789  -0.4755  -0.4629
 -0.4320  -0.4165  -0.4041  -0.4041  -0.3643  -0.3629  -0.3615  -0.3597
 -0.3510  -0.3276  -0.3243  -0.3196  -0.3066  -0.2702  -0.2658  -0.2635
 -- Virtual --
 -0.0870  -0.0683  -0.0659  -0.0310  -0.0210  -0.0037   0.0051   0.0199
  0.0242   0.0291   0.0308   0.0419   0.0473   0.0594   0.0667   0.0678
  0.0729   0.0754   0.0781   0.0804   0.0871   0.0895   0.0999   0.1013
  0.1046   0.1064   0.1126   0.1193   0.1389   0.1402   0.1442   0.1508
  0.1509   0.1618   0.1682   0.1708   0.1757   0.1803   0.1887   0.1962
  0.1995   0.2068   0.2122   0.2173   0.2269   0.2283   0.2294   0.2468
  0.2477   0.2630   0.2672   0.2684   0.2760   0.2820   0.2835   0.2871
  0.2995   0.3500   0.3722   0.3788   0.3886   0.3970   0.4000   0.4238
  0.4258   0.4359   0.4363   0.4405   0.4473   0.4518   0.4526   0.4727
  0.4729   0.4773   0.4817   0.4866   0.4956   0.5064   0.5156   0.5248
  0.5343   0.5474   0.5537   0.5689   0.5778   0.5809   0.5887   0.6042
  0.6053   0.6177   0.6264   0.6267   0.6736   0.7055   0.7062   0.7277
  0.7384   0.7586   0.7753   0.8002   0.8052   0.8105   0.8183   0.8219
  0.8310   0.8342   0.8349   0.8446   0.8525   0.8602   0.8621   0.8670
  0.8840   0.9025   0.9080   0.9124   0.9301   0.9306   0.9444   0.9445
  0.9607   0.9819   0.9877   1.0319   1.0471   1.0690   1.1081   1.1323
  1.1465   1.1618   1.1879   1.2419   1.2447   1.2640   1.2641   1.2829
  1.2839   1.2901   1.2932   1.3668   1.3688   1.4262   1.4448   1.4739
  1.4861   1.4971   1.5692   1.6406   1.6513   1.7340   1.7456   1.7688
  1.7766   1.8252   1.8318   1.8457   1.8468   1.9266   2.0144   2.0539
  2.0919   2.1434   2.1733   2.2103   2.2160   2.2331   2.2500   2.2586
  2.2600   2.2788   2.3014   2.3139   2.3466   2.3849   2.3931   2.4330
  2.4521   2.4849   2.4893   2.5538   2.5758   2.6208   2.6284   2.7197
  2.7292   2.8295   2.8370   2.8949   2.9794   3.0471   3.0742   3.1025
  3.1305   3.2084   3.2239   3.4437   3.4820   3.6855   3.8438   3.8744
  3.9549   3.9902   4.0132   4.0147   4.0601   4.0848   4.1450   4.2535
  4.2858   4.4014   4.5310   4.8051   6.0275   6.1252   6.1686   6.7471
  7.5532   7.6741   7.7459   9.6967   9.7823   9.8014   9.8128  23.1858
 23.7761  23.7799  23.9353  23.9415  24.0173  25.7517  25.7913  25.8264
 25.8973  26.0750  26.1078  26.1629  26.2357  26.3982  26.5956  26.7329
 26.9175  27.9377  28.3613  28.4292  28.4376  28.5265  28.5549  28.5566
 28.6226  28.7309  47.9991 127.8982 127.9564 127.9785 151.7184 215.6803
215.7773 215.8000 215.8127 289.7504 289.8735 289.97061020.81551901.8842
 --------------------------------------------------------------

          Ground-State Mulliken Net Atomic Charges

     Atom                 Charge (a.u.)
  ----------------------------------------
      1 C                    -0.171783
      2 C                    -0.618249
      3 C                    -0.078427
      4 C                    -0.193071
      5 C                    -0.778267
      6 C                    -0.451065
      7 Cl                    0.608803
      8 Cl                    0.618542
      9 Cl                    0.652031
     10 Cl                    0.544547
     11 Br                   -0.233299
     12 I                     0.100238
  ----------------------------------------
  Sum of atomic charges =     0.000000

 -----------------------------------------------------------------
                    Cartesian Multipole Moments
 -----------------------------------------------------------------
    Charge (ESU x 10^10)
                -0.0000
    Dipole Moment (Debye)
         X       0.1633      Y       0.0000      Z      -0.5359
       Tot       0.5602
    Quadrupole Moments (Debye-Ang)
        XX    -128.9689     XY       0.0000     YY    -131.4984
        XZ      -1.4350     YZ      -0.0000     ZZ    -127.0034
    Octopole Moments (Debye-Ang^2)
       XXX    -516.0078    XXY       0.0000    XYY    -177.4641
       YYY       0.0000    XXZ     -26.7110    XYZ      -0.0000
       YYZ     -20.2478    XZZ    -169.9337    YZZ       0.0000
       ZZZ     -80.7951
    Hexadecapole Moments (Debye-Ang^3)
      XXXX   -4103.0278   XXXY       0.0000   XXYY    -753.7882
      XYYY       0.0000   YYYY    -160.1926   XXXZ     -49.1810
      XXYZ      -0.0000   XYYZ      -4.2334   YYYZ      -0.0000
      XXZZ   -1292.0466   XYZZ       0.0000   YYZZ    -666.5677
      XZZZ     -42.8077   YZZZ      -0.0000   ZZZZ   -3559.2524
 -----------------------------------------------------------------
 Calculating analytic gradient of the SCF energy
 Gradient of SCF Energy
            1           2           3           4           5           6
    1  -0.0021164   0.0010510  -0.0000655  -0.0022221  -0.0008000  -0.0017154
    2   0.0000000  -0.0000000   0.0000000  -0.0000000  -0.0000000   0.0000000
    3  -0.0005114   0.0004527   0.0002443   0.0018846   0.0011848   0.0003170
            7           8           9          10          11          12
    1   0.0096177   0.0067443   0.0000921  -0.0063251  -0.0067120   0.0024514
    2   0.0000000   0.0000000   0.0000000  -0.0000000  -0.0000000  -0.0000000
    3   0.0004979  -0.0043256  -0.0074446  -0.0060944  -0.0020109   0.0158056
 Max gradient component =       1.581E-02
 RMS gradient           =       4.130E-03
 Gradient time:  CPU 67.60 s  wall 16.99 s
 Geometry Optimization Parameters
   NAtoms,    NIC,     NZ,  NCons,   NDum,   NFix, NCnnct, MaxDiis
       12      78      12       0       0       0       0       0


** GEOMETRY OPTIMIZATION IN DELOCALIZED INTERNAL COORDINATES **
   Searching for a Minimum

   Optimization Cycle:   1

                       Coordinates (Angstroms)
     ATOM                X               Y               Z
      1  C         0.0000000000    0.0000000000    0.0000000000
      2  C         0.0000000000    0.0000000000    1.3948300000
      3  C         1.2079582140    0.0000000000    2.0922450000
      4  C         2.4159164279    0.0000000000    1.3948300000
      5  C         2.4159164279    0.0000000000    0.0000000000
      6  C         1.2079582140    0.0000000000   -0.6974150000
      7  Cl       -1.4903431174    0.0000000000   -0.8604500000
      8  Cl       -1.4903431174    0.0000000000    2.2552800000
      9  Cl        1.2079582140    0.0000000000    3.8131450000
     10  Cl        3.9062595453    0.0000000000    2.2552800000
     11  Br        4.0532933383    0.0000000000   -0.9453400000
     12  I         1.2079582140    0.0000000000   -2.7762750000
   Point Group: c1    Number of degrees of freedom:    30


   Energy is -11563.212160515


 Attempting to generate delocalized internal coordinates
 Initial Hessian constructed with Jon Baker's OPTIMIZE code

 21 Hessian modes will be used to form the next step
  Hessian Eigenvalues:
     0.124424    0.201019    0.250000    0.250000    0.250000    0.250000
     0.250000    0.250000    0.250000    0.250000    0.250000    0.334879
     0.334879    0.334879    0.334879    0.426727    0.426727    0.464882
     0.464882    0.464882    0.464882

 Minimum search - taking simple RFO step
 Searching for Lamda that Minimizes Along All modes
 Value Taken    Lamda =  -0.00560003
 Step Taken.  Stepsize is  0.162075

                             Maximum     Tolerance    Cnvgd?
         Gradient           0.030198      0.000300      NO
         Displacement       0.091535      0.001200      NO
         Energy change     *********      0.000001      NO


 New Cartesian Coordinates Obtained by Inverse Iteration

 Displacement from previous Coordinates is:  0.282961
 ----------------------------------------------------------------
             Standard Nuclear Orientation (Angstroms)
    I     Atom           X                Y                Z
 ----------------------------------------------------------------
    1      C      -0.0019194834     0.0000000000    -0.0082267356
    2      C      -0.0009118446     0.0000000000     1.3940358398
    3      C       1.2107675998     0.0000000000     2.0949938191
    4      C       2.4236429765     0.0000000000     1.3941097202
    5      C       2.4282768929     0.0000000000    -0.0104694759
    6      C       1.2111600449     0.0000000000    -0.7269277400
    7      Cl     -1.5322937537     0.0000000000    -0.8240181832
    8      Cl     -1.5000135441     0.0000000000     2.2641846587
    9      Cl      1.2093645428     0.0000000000     3.8274637350
   10      Cl      3.9123752743     0.0000000000     2.2834638644
   11      Br      4.1143555586     0.0000000000    -0.8928058607
   12      I       1.1677280965     0.0000000000    -2.8696736417
 ----------------------------------------------------------------
 Nuclear Repulsion Energy =        2237.31582260 hartrees
 There are       96 alpha and       96 beta electrons
 Applying Cartesian multipole field
    Component          Value
    ---------          -----
     (2,0,0)        1.00000E-11
     (0,2,0)        2.00000E-11
     (0,0,2)       -3.00000E-11
 Nucleus-field energy     =    -0.0000000623 hartrees
 Requested basis set is 6-311++G(d,p)
 There are 131 shells and 362 basis functions
 A cutoff of  1.0D-11 yielded   5750 shell pairs
 There are     49646 function pairs (     54398 Cartesian)
 Smallest overlap matrix eigenvalue = 3.50E-07

 Q-Chem warning in module stvman/mkSTV.C, line 318:

 Overlap eigenvalue is smaller than square root of threshold
 Use THRESH >= 12 to get rid of this warning

 Linear dependence detected in AO basis
 Tighter screening thresholds may be required for diffuse basis sets
 Use S2THRESH > 14 and THRESH = 14 in case of SCF convergence issues
 Number of orthogonalized atomic orbitals = 360
 Maximum deviation from orthogonality = 2.878E-10
 Guess MOs from SCF MO coefficient file

 -----------------------------------------------------------------------
  General SCF calculation program by
  Eric Jon Sundstrom, Paul Horn, Yuezhi Mao, Dmitri Zuev, Alec White,
  David Stuck, Shaama M.S., Shane Yost, Joonho Lee, David Small,
  Daniel Levine, Susi Lehtola, Hugh Burton, Evgeny Epifanovsky,
  Bang C. Huynh
 -----------------------------------------------------------------------
 Exchange:     0.2000 Hartree-Fock + 0.0800 Slater + 0.7200 B88
 Correlation:  0.1900 VWN1RPA + 0.8100 LYP
 Using SG-1 standard quadrature grid
 using 4 threads for integral computing
 -------------------------------------------------------
 OpenMP Integral computing Module                
 Release: version 2.0, May 2017, Q-Chem Inc. Pleasanton 
 -------------------------------------------------------
 A restricted SCF calculation will be
 performed using DIIS
 SCF converges when DIIS error is below 1.0e-08
 ---------------------------------------
  Cycle       Energy         DIIS error
 ---------------------------------------
    1  -11563.2103215287      5.32e-04  
    2  -11563.2127690636      2.47e-04  
    3  -11563.2111203127      3.93e-04  
    4  -11563.2138185111      3.60e-05  
    5  -11563.2138368281      1.42e-05  
    6  -11563.2138399019      4.31e-06  
    7  -11563.2138401525      1.82e-06  
    8  -11563.2138402026      4.12e-07  
    9  -11563.2138402052      1.05e-07  
   10  -11563.2138402053      5.98e-08  
   11  -11563.2138402061      2.33e-08  
   12  -11563.2138402058      4.56e-09  Convergence criterion met
 ---------------------------------------
 SCF time:   CPU 177.57s  wall 47.00s 
 SCF   energy in the final basis set =   -11563.2138402058
 Total energy in the final basis set =   -11563.2138402058

 --------------------------------------------------------------

                    Orbital Energies (a.u.)
 --------------------------------------------------------------

 Alpha MOs
 -- Occupied --
********-482.8586-176.3229-165.7268-165.7245-165.7243-101.5858-101.5853
********-101.5844 -62.5115 -56.3322 -56.3281 -56.3277 -35.8193 -31.3129
-31.3064 -31.3059 -22.9633 -22.9618 -22.9615 -22.9570 -22.9570 -10.2905
-10.2894 -10.2889 -10.2884 -10.2850 -10.2764  -9.5005  -9.5000  -9.4997
 -9.4993  -8.7203  -7.2654  -7.2651  -7.2647  -7.2643  -7.2554  -7.2549
 -7.2546  -7.2545  -7.2542  -7.2538  -7.2536  -7.2531  -6.5526  -6.5387
 -6.5377  -6.3685  -4.7817  -4.7661  -4.7651  -2.6633  -2.6596  -2.6589
 -2.6477  -2.6477  -2.0472  -2.0426  -2.0419  -2.0285  -2.0283  -0.9730
 -0.9284  -0.9086  -0.8757  -0.8668  -0.8243  -0.7734  -0.7475  -0.6860
 -0.6361  -0.6225  -0.5630  -0.5311  -0.4916  -0.4754  -0.4738  -0.4611
 -0.4302  -0.4144  -0.4023  -0.4007  -0.3650  -0.3624  -0.3617  -0.3581
 -0.3496  -0.3265  -0.3243  -0.3155  -0.3060  -0.2722  -0.2711  -0.2657
 -- Virtual --
 -0.0961  -0.0717  -0.0682  -0.0403  -0.0249  -0.0042  -0.0002   0.0188
  0.0218   0.0280   0.0294   0.0421   0.0468   0.0594   0.0653   0.0661
  0.0720   0.0739   0.0774   0.0783   0.0855   0.0898   0.0992   0.1008
  0.1041   0.1048   0.1130   0.1181   0.1377   0.1396   0.1441   0.1503
  0.1517   0.1623   0.1679   0.1697   0.1717   0.1790   0.1819   0.1961
  0.1983   0.2044   0.2100   0.2149   0.2251   0.2258   0.2278   0.2436
  0.2484   0.2639   0.2651   0.2688   0.2765   0.2803   0.2805   0.2826
  0.2938   0.3475   0.3737   0.3824   0.3871   0.4014   0.4028   0.4154
  0.4249   0.4306   0.4338   0.4393   0.4463   0.4534   0.4570   0.4720
  0.4725   0.4793   0.4827   0.4846   0.4865   0.5069   0.5120   0.5146
  0.5323   0.5437   0.5537   0.5691   0.5749   0.5774   0.5797   0.5977
  0.6018   0.6026   0.6195   0.6231   0.6709   0.6871   0.7035   0.7225
  0.7395   0.7549   0.7634   0.8026   0.8036   0.8126   0.8199   0.8217
  0.8312   0.8322   0.8353   0.8451   0.8505   0.8564   0.8584   0.8640
  0.8814   0.9043   0.9069   0.9124   0.9267   0.9296   0.9407   0.9417
  0.9517   0.9724   0.9826   1.0215   1.0400   1.0609   1.1039   1.1242
  1.1431   1.1583   1.1842   1.2361   1.2364   1.2580   1.2587   1.2766
  1.2769   1.2848   1.2863   1.3559   1.3606   1.4269   1.4402   1.4647
  1.4681   1.4735   1.5597   1.6297   1.6413   1.7272   1.7358   1.7554
  1.7663   1.8169   1.8237   1.8351   1.8403   1.9160   2.0120   2.0429
  2.0807   2.1339   2.1669   2.1949   2.2156   2.2322   2.2331   2.2443
  2.2571   2.2718   2.2986   2.3010   2.3279   2.3785   2.3896   2.4210
  2.4453   2.4768   2.4796   2.5466   2.5704   2.6113   2.6188   2.7163
  2.7238   2.8260   2.8314   2.8803   2.9700   3.0362   3.0492   3.0868
  3.1157   3.1879   3.2055   3.4307   3.4632   3.6600   3.8284   3.8615
  3.9548   3.9877   4.0080   4.0161   4.0535   4.0786   4.1343   4.2412
  4.2756   4.4008   4.4975   4.7806   6.0209   6.1134   6.1460   6.7390
  7.5516   7.6710   7.7368   9.6865   9.7743   9.7980   9.8079  23.1833
 23.7489  23.7561  23.8986  23.9051  23.9713  25.7501  25.7903  25.8244
 25.8932  26.0652  26.1043  26.1645  26.2170  26.3891  26.5841  26.7098
 26.8879  27.9151  28.3550  28.4148  28.4274  28.5238  28.5502  28.5511
 28.6128  28.7203  47.9939 127.8924 127.9474 127.9656 151.6976 215.6691
215.7684 215.7965 215.8073 289.7481 289.8682 289.96151020.80921901.8623
 --------------------------------------------------------------

          Ground-State Mulliken Net Atomic Charges

     Atom                 Charge (a.u.)
  ----------------------------------------
      1 C                    -0.148290
      2 C                    -0.808069
      3 C                    -0.233918
      4 C                    -0.231451
      5 C                    -0.713252
      6 C                    -0.179523
      7 Cl                    0.614487
      8 Cl                    0.622998
      9 Cl                    0.666772
     10 Cl                    0.532040
     11 Br                   -0.229153
     12 I                     0.107358
  ----------------------------------------
  Sum of atomic charges =     0.000000

 -----------------------------------------------------------------
                    Cartesian Multipole Moments
 -----------------------------------------------------------------
    Charge (ESU x 10^10)
                -0.0000
    Dipole Moment (Debye)
         X       0.1547      Y      -0.0000      Z      -0.5438
       Tot       0.5653
    Quadrupole Moments (Debye-Ang)
        XX    -128.8999     XY       0.0000     YY    -131.8502
        XZ      -1.1349     YZ      -0.0000     ZZ    -126.8458
    Octopole Moments (Debye-Ang^2)
       XXX    -513.3438    XXY       0.0000    XYY    -177.4645
       YYY      -0.0000    XXZ     -24.1339    XYZ      -0.0000
       YYZ     -19.3330    XZZ    -170.4395    YZZ      -0.0000
       ZZZ     -80.3496
    Hexadecapole Moments (Debye-Ang^3)
      XXXX   -4140.5872   XXXY       0.0000   XXYY    -764.7658
      XYYY       0.0000   YYYY    -161.0088   XXXZ     -55.4488
      XXYZ      -0.0000   XYYZ      -7.9174   YYYZ      -0.0000
      XXZZ   -1323.6712   XYZZ       0.0000   YYZZ    -683.8493
      XZZZ     -50.1647   YZZZ      -0.0000   ZZZZ   -3637.7200
 -----------------------------------------------------------------
 Calculating analytic gradient of the SCF energy
 Gradient of SCF Energy
            1           2           3           4           5           6
    1  -0.0046395  -0.0012921   0.0001568   0.0011916   0.0038877  -0.0008079
    2  -0.0000000  -0.0000000  -0.0000000  -0.0000000   0.0000000  -0.0000000
    3   0.0016362   0.0005252   0.0012321   0.0018522   0.0024348  -0.0033892
            7           8           9          10          11          12
    1   0.0007009   0.0008618   0.0004010  -0.0010688   0.0028126  -0.0022041
    2   0.0000000   0.0000000   0.0000000  -0.0000000  -0.0000000   0.0000000
    3   0.0026350  -0.0015640  -0.0013049  -0.0014881   0.0028487  -0.0054181
 Max gradient component =       5.418E-03
 RMS gradient           =       1.913E-03
 Gradient time:  CPU 66.06 s  wall 16.60 s
 Geometry Optimization Parameters
   NAtoms,    NIC,     NZ,  NCons,   NDum,   NFix, NCnnct, MaxDiis
       12      78      12       0       0       0       0       0

 Cartesian Hessian Update
 Hessian updated using BFGS update


** GEOMETRY OPTIMIZATION IN DELOCALIZED INTERNAL COORDINATES **
   Searching for a Minimum

   Optimization Cycle:   2

                       Coordinates (Angstroms)
     ATOM                X               Y               Z
      1  C        -0.0019194834    0.0000000000   -0.0082267356
      2  C        -0.0009118446    0.0000000000    1.3940358398
      3  C         1.2107675998    0.0000000000    2.0949938191
      4  C         2.4236429765    0.0000000000    1.3941097202
      5  C         2.4282768929    0.0000000000   -0.0104694759
      6  C         1.2111600449    0.0000000000   -0.7269277400
      7  Cl       -1.5322937537    0.0000000000   -0.8240181832
      8  Cl       -1.5000135441    0.0000000000    2.2641846587
      9  Cl        1.2093645428    0.0000000000    3.8274637350
     10  Cl        3.9123752743    0.0000000000    2.2834638644
     11  Br        4.1143555586    0.0000000000   -0.8928058607
     12  I         1.1677280965    0.0000000000   -2.8696736417
   Point Group: c1    Number of degrees of freedom:    30


   Energy is -11563.213840206

 Hessian updated using BFGS update

 10 Hessian modes will be used to form the next step
  Hessian Eigenvalues:
     0.132453    0.200700    0.242961    0.304821    0.311641    0.334904
     0.426727    0.438411    0.459867    0.539327

 Minimum search - taking simple RFO step
 Searching for Lamda that Minimizes Along All modes
 Value Taken    Lamda =  -0.00083984
 Step Taken.  Stepsize is  0.047131

                             Maximum     Tolerance    Cnvgd?
         Gradient           0.012911      0.000300      NO
         Displacement       0.030189      0.001200      NO
         Energy change     -0.001680      0.000001      NO


 New Cartesian Coordinates Obtained by Inverse Iteration

 Displacement from previous Coordinates is:  0.112415
 ----------------------------------------------------------------
             Standard Nuclear Orientation (Angstroms)
    I     Atom           X                Y                Z
 ----------------------------------------------------------------
    1      C      -0.0022810627     0.0000000000    -0.0081155810
    2      C      -0.0025839838     0.0000000000     1.3955738674
    3      C       1.2105176998     0.0000000000     2.0958132326
    4      C       2.4250028722     0.0000000000     1.3951031611
    5      C       2.4243785610     0.0000000000    -0.0098030237
    6      C       1.2110048257     0.0000000000    -0.7184468560
    7      Cl     -1.5265255894     0.0000000000    -0.8416896408
    8      Cl     -1.4997131218     0.0000000000     2.2742834182
    9      Cl      1.2062587416     0.0000000000     3.8305696587
   10      Cl      3.9137482893     0.0000000000     2.2899640087
   11      Br      4.0895285166     0.0000000000    -0.9280469679
   12      I       1.1931966121     0.0000000000    -2.8490752774
 ----------------------------------------------------------------
 Nuclear Repulsion Energy =        2243.70867937 hartrees
 There are       96 alpha and       96 beta electrons
 Applying Cartesian multipole field
    Component          Value
    ---------          -----
     (2,0,0)        1.00000E-11
     (0,2,0)        2.00000E-11
     (0,0,2)       -3.00000E-11
 Nucleus-field energy     =    -0.0000000623 hartrees
 Requested basis set is 6-311++G(d,p)
 There are 131 shells and 362 basis functions
 A cutoff of  1.0D-11 yielded   5749 shell pairs
 There are     49660 function pairs (     54417 Cartesian)
 Smallest overlap matrix eigenvalue = 3.46E-07

 Q-Chem warning in module stvman/mkSTV.C, line 318:

 Overlap eigenvalue is smaller than square root of threshold
 Use THRESH >= 12 to get rid of this warning

 Linear dependence detected in AO basis
 Tighter screening thresholds may be required for diffuse basis sets
 Use S2THRESH > 14 and THRESH = 14 in case of SCF convergence issues
 Number of orthogonalized atomic orbitals = 360
 Maximum deviation from orthogonality = 1.667E-10
 Guess MOs from SCF MO coefficient file

 -----------------------------------------------------------------------
  General SCF calculation program by
  Eric Jon Sundstrom, Paul Horn, Yuezhi Mao, Dmitri Zuev, Alec White,
  David Stuck, Shaama M.S., Shane Yost, Joonho Lee, David Small,
  Daniel Levine, Susi Lehtola, Hugh Burton, Evgeny Epifanovsky,
  Bang C. Huynh
 -----------------------------------------------------------------------
 Exchange:     0.2000 Hartree-Fock + 0.0800 Slater + 0.7200 B88
 Correlation:  0.1900 VWN1RPA + 0.8100 LYP
 Using SG-1 standard quadrature grid
 using 4 threads for integral computing
 -------------------------------------------------------
 OpenMP Integral computing Module                
 Release: version 2.0, May 2017, Q-Chem Inc. Pleasanton 
 -------------------------------------------------------
 A restricted SCF calculation will be
 performed using DIIS
 SCF converges when DIIS error is below 1.0e-08
 ---------------------------------------
  Cycle       Energy         DIIS error
 ---------------------------------------
    1  -11563.2137492221      1.83e-04  
    2  -11563.2141410704      7.37e-05  
    3  -11563.2139760857      1.22e-04  
    4  -11563.2142297632      1.44e-05  
    5  -11563.2142331234      4.44e-06  
    6  -11563.2142334122      1.23e-06  
    7  -11563.2142334333      3.69e-07  
    8  -11563.2142334342      1.71e-07  
    9  -11563.2142334351      3.75e-08  
   10  -11563.2142334350      1.36e-08  
   11  -11563.2142334335      7.62e-09  Convergence criterion met
 ---------------------------------------
 SCF time:   CPU 160.93s  wall 42.00s 
 SCF   energy in the final basis set =   -11563.2142334335
 Total energy in the final basis set =   -11563.2142334335

 --------------------------------------------------------------

                    Orbital Energies (a.u.)
 --------------------------------------------------------------

 Alpha MOs
 -- Occupied --
********-482.8588-176.3223-165.7262-165.7240-165.7238-101.5857-101.5854
********-101.5848 -62.5117 -56.3324 -56.3283 -56.3279 -35.8188 -31.3123
-31.3059 -31.3054 -22.9627 -22.9613 -22.9609 -22.9565 -22.9565 -10.2906
-10.2899 -10.2895 -10.2890 -10.2844 -10.2747  -9.5004  -9.5001  -9.4998
 -9.4995  -8.7205  -7.2653  -7.2652  -7.2648  -7.2646  -7.2553  -7.2550
 -7.2547  -7.2544  -7.2544  -7.2539  -7.2537  -7.2533  -6.5528  -6.5390
 -6.5379  -6.3681  -4.7812  -4.7657  -4.7647  -2.6635  -2.6599  -2.6591
 -2.6480  -2.6479  -2.0469  -2.0422  -2.0415  -2.0281  -2.0280  -0.9726
 -0.9272  -0.9088  -0.8753  -0.8677  -0.8247  -0.7743  -0.7479  -0.6869
 -0.6370  -0.6219  -0.5635  -0.5310  -0.4914  -0.4754  -0.4737  -0.4613
 -0.4306  -0.4138  -0.4022  -0.4013  -0.3648  -0.3618  -0.3616  -0.3586
 -0.3498  -0.3268  -0.3244  -0.3181  -0.3063  -0.2713  -0.2703  -0.2658
 -- Virtual --
 -0.0953  -0.0711  -0.0687  -0.0390  -0.0251  -0.0044  -0.0001   0.0182
  0.0212   0.0278   0.0293   0.0421   0.0468   0.0594   0.0650   0.0662
  0.0722   0.0740   0.0770   0.0782   0.0853   0.0896   0.0984   0.1010
  0.1039   0.1049   0.1127   0.1181   0.1378   0.1388   0.1437   0.1503
  0.1515   0.1618   0.1682   0.1689   0.1731   0.1793   0.1841   0.1955
  0.1985   0.2052   0.2106   0.2151   0.2250   0.2259   0.2271   0.2450
  0.2476   0.2639   0.2654   0.2684   0.2762   0.2807   0.2818   0.2826
  0.2947   0.3471   0.3733   0.3815   0.3871   0.3999   0.4009   0.4171
  0.4252   0.4314   0.4348   0.4387   0.4451   0.4534   0.4539   0.4712
  0.4728   0.4783   0.4826   0.4851   0.4895   0.5067   0.5132   0.5157
  0.5329   0.5441   0.5532   0.5687   0.5757   0.5769   0.5809   0.5971
  0.6026   0.6076   0.6194   0.6227   0.6703   0.6924   0.7032   0.7237
  0.7402   0.7560   0.7639   0.8025   0.8043   0.8129   0.8203   0.8216
  0.8314   0.8315   0.8354   0.8440   0.8507   0.8572   0.8586   0.8650
  0.8810   0.9031   0.9065   0.9104   0.9266   0.9287   0.9396   0.9414
  0.9529   0.9739   0.9817   1.0241   1.0376   1.0615   1.1038   1.1227
  1.1429   1.1579   1.1835   1.2367   1.2376   1.2572   1.2575   1.2750
  1.2772   1.2847   1.2850   1.3576   1.3624   1.4250   1.4409   1.4660
  1.4733   1.4790   1.5615   1.6288   1.6387   1.7277   1.7358   1.7574
  1.7661   1.8168   1.8236   1.8376   1.8394   1.9161   2.0120   2.0435
  2.0804   2.1356   2.1652   2.1961   2.2153   2.2318   2.2350   2.2459
  2.2572   2.2723   2.2985   2.3009   2.3280   2.3786   2.3887   2.4205
  2.4444   2.4758   2.4794   2.5453   2.5707   2.6107   2.6191   2.7159
  2.7243   2.8257   2.8317   2.8812   2.9701   3.0371   3.0515   3.0868
  3.1135   3.1893   3.2052   3.4295   3.4659   3.6610   3.8313   3.8601
  3.9545   3.9881   4.0091   4.0148   4.0541   4.0794   4.1356   4.2431
  4.2780   4.4001   4.5043   4.7838   6.0223   6.1153   6.1496   6.7401
  7.5516   7.6704   7.7377   9.6870   9.7741   9.7953   9.8064  23.1818
 23.7545  23.7555  23.9006  23.9110  23.9766  25.7494  25.7891  25.8242
 25.8933  26.0651  26.0994  26.1600  26.2169  26.3906  26.5815  26.7082
 26.8869  27.9197  28.3563  28.4176  28.4288  28.5243  28.5514  28.5518
 28.6149  28.7222  47.9941 127.8936 127.9489 127.9679 151.7018 215.6698
215.7682 215.7933 215.8057 289.7482 289.8685 289.96231020.80941901.8667
 --------------------------------------------------------------

          Ground-State Mulliken Net Atomic Charges

     Atom                 Charge (a.u.)
  ----------------------------------------
      1 C                    -0.116804
      2 C                    -0.770699
      3 C                    -0.247241
      4 C                    -0.181584
      5 C                    -0.744745
      6 C                    -0.250800
      7 Cl                    0.612592
      8 Cl                    0.621742
      9 Cl                    0.669512
     10 Cl                    0.532950
     11 Br                   -0.230822
     12 I                     0.105899
  ----------------------------------------
  Sum of atomic charges =     0.000000

 -----------------------------------------------------------------
                    Cartesian Multipole Moments
 -----------------------------------------------------------------
    Charge (ESU x 10^10)
                -0.0000
    Dipole Moment (Debye)
         X       0.1807      Y       0.0000      Z      -0.5670
       Tot       0.5951
    Quadrupole Moments (Debye-Ang)
        XX    -129.0227     XY       0.0000     YY    -131.8274
        XZ      -1.3848     YZ       0.0000     ZZ    -126.8116
    Octopole Moments (Debye-Ang^2)
       XXX    -515.3510    XXY       0.0000    XYY    -177.6923
       YYY      -0.0000    XXZ     -25.2534    XYZ       0.0000
       YYZ     -19.4798    XZZ    -169.8592    YZZ      -0.0000
       ZZZ     -80.0906
    Hexadecapole Moments (Debye-Ang^3)
      XXXX   -4139.2784   XXXY       0.0000   XXYY    -762.4022
      XYYY       0.0000   YYYY    -160.9452   XXXZ     -49.6987
      XXYZ       0.0000   XYYZ      -4.9623   YYYZ       0.0000
      XXZZ   -1316.1513   XYZZ       0.0000   YYZZ    -683.2811
      XZZZ     -44.2625   YZZZ       0.0000   ZZZZ   -3637.0549
 -----------------------------------------------------------------
 Calculating analytic gradient of the SCF energy
 Gradient of SCF Energy
            1           2           3           4           5           6
    1  -0.0016009  -0.0005951  -0.0001127   0.0009071   0.0002761   0.0005659
    2  -0.0000000   0.0000000  -0.0000000  -0.0000000   0.0000000  -0.0000000
    3  -0.0005276   0.0008583   0.0010650   0.0009631  -0.0004318  -0.0005285
            7           8           9          10          11          12
    1   0.0001446   0.0003184  -0.0000349  -0.0003403  -0.0000812   0.0005529
    2  -0.0000000   0.0000000  -0.0000000  -0.0000000   0.0000000   0.0000000
    3   0.0001723   0.0004065  -0.0002904   0.0007075  -0.0011167  -0.0012777
 Max gradient component =       1.601E-03
 RMS gradient           =       5.750E-04
 Gradient time:  CPU 66.24 s  wall 16.65 s
 Geometry Optimization Parameters
   NAtoms,    NIC,     NZ,  NCons,   NDum,   NFix, NCnnct, MaxDiis
       12      78      12       0       0       0       0       0

 Cartesian Hessian Update
 Hessian updated using BFGS update


** GEOMETRY OPTIMIZATION IN DELOCALIZED INTERNAL COORDINATES **
   Searching for a Minimum

   Optimization Cycle:   3

                       Coordinates (Angstroms)
     ATOM                X               Y               Z
      1  C        -0.0022810627    0.0000000000   -0.0081155810
      2  C        -0.0025839838    0.0000000000    1.3955738674
      3  C         1.2105176998    0.0000000000    2.0958132326
      4  C         2.4250028722    0.0000000000    1.3951031611
      5  C         2.4243785610    0.0000000000   -0.0098030237
      6  C         1.2110048257    0.0000000000   -0.7184468560
      7  Cl       -1.5265255894    0.0000000000   -0.8416896408
      8  Cl       -1.4997131218    0.0000000000    2.2742834182
      9  Cl        1.2062587416    0.0000000000    3.8305696587
     10  Cl        3.9137482893    0.0000000000    2.2899640087
     11  Br        4.0895285166    0.0000000000   -0.9280469679
     12  I         1.1931966121    0.0000000000   -2.8490752774
   Point Group: c1    Number of degrees of freedom:    30


   Energy is -11563.214233433

 Hessian updated using BFGS update

 13 Hessian modes will be used to form the next step
  Hessian Eigenvalues:
     0.122998    0.200505    0.245730    0.249228    0.306967    0.334546
     0.334871    0.360492    0.426552    0.435813    0.452374    0.464739
     0.546999

 Minimum search - taking simple RFO step
 Searching for Lamda that Minimizes Along All modes
 Value Taken    Lamda =  -0.00008849
 Step Taken.  Stepsize is  0.019448

                             Maximum     Tolerance    Cnvgd?
         Gradient           0.002755      0.000300      NO
         Displacement       0.009467      0.001200      NO
         Energy change     -0.000393      0.000001      NO


 New Cartesian Coordinates Obtained by Inverse Iteration

 Displacement from previous Coordinates is:  0.037787
 ----------------------------------------------------------------
             Standard Nuclear Orientation (Angstroms)
    I     Atom           X                Y                Z
 ----------------------------------------------------------------
    1      C      -0.0004209463     0.0000000000    -0.0074689456
    2      C      -0.0020824255     0.0000000000     1.3945410154
    3      C       1.2105333406     0.0000000000     2.0948270197
    4      C       2.4239560965     0.0000000000     1.3934744096
    5      C       2.4235211279     0.0000000000    -0.0090457752
    6      C       1.2109012781     0.0000000000    -0.7161168875
    7      Cl     -1.5233033591     0.0000000000    -0.8441964160
    8      Cl     -1.5021327346     0.0000000000     2.2684463821
    9      Cl      1.2072092485     0.0000000000     3.8299977023
   10      Cl      3.9171905674     0.0000000000     2.2806146150
   11      Br      4.0915049163     0.0000000000    -0.9191409157
   12      I       1.1856552506     0.0000000000    -2.8398022043
 ----------------------------------------------------------------
 Nuclear Repulsion Energy =        2246.01382146 hartrees
 There are       96 alpha and       96 beta electrons
 Applying Cartesian multipole field
    Component          Value
    ---------          -----
     (2,0,0)        1.00000E-11
     (0,2,0)        2.00000E-11
     (0,0,2)       -3.00000E-11
 Nucleus-field energy     =    -0.0000000618 hartrees
 Requested basis set is 6-311++G(d,p)
 There are 131 shells and 362 basis functions
 A cutoff of  1.0D-11 yielded   5751 shell pairs
 There are     49678 function pairs (     54438 Cartesian)
 Smallest overlap matrix eigenvalue = 3.42E-07

 Q-Chem warning in module stvman/mkSTV.C, line 318:

 Overlap eigenvalue is smaller than square root of threshold
 Use THRESH >= 12 to get rid of this warning

 Linear dependence detected in AO basis
 Tighter screening thresholds may be required for diffuse basis sets
 Use S2THRESH > 14 and THRESH = 14 in case of SCF convergence issues
 Number of orthogonalized atomic orbitals = 360
 Maximum deviation from orthogonality = 1.498E-10
 Guess MOs from SCF MO coefficient file

 -----------------------------------------------------------------------
  General SCF calculation program by
  Eric Jon Sundstrom, Paul Horn, Yuezhi Mao, Dmitri Zuev, Alec White,
  David Stuck, Shaama M.S., Shane Yost, Joonho Lee, David Small,
  Daniel Levine, Susi Lehtola, Hugh Burton, Evgeny Epifanovsky,
  Bang C. Huynh
 -----------------------------------------------------------------------
 Exchange:     0.2000 Hartree-Fock + 0.0800 Slater + 0.7200 B88
 Correlation:  0.1900 VWN1RPA + 0.8100 LYP
 Using SG-1 standard quadrature grid
 using 4 threads for integral computing
 -------------------------------------------------------
 OpenMP Integral computing Module                
 Release: version 2.0, May 2017, Q-Chem Inc. Pleasanton 
 -------------------------------------------------------
 A restricted SCF calculation will be
 performed using DIIS
 SCF converges when DIIS error is below 1.0e-08
 ---------------------------------------
  Cycle       Energy         DIIS error
 ---------------------------------------
    1  -11563.2141915543      7.05e-05  
    2  -11563.2142444618      2.87e-05  
    3  -11563.2142182213      4.79e-05  
    4  -11563.2142584809      4.54e-06  
    5  -11563.2142588050      1.76e-06  
    6  -11563.2142588497      6.16e-07  
    7  -11563.2142588552      1.99e-07  
    8  -11563.2142588558      6.22e-08  
    9  -11563.2142588560      2.04e-08  
   10  -11563.2142588559      7.67e-09  Convergence criterion met
 ---------------------------------------
 SCF time:   CPU 147.13s  wall 38.00s 
 SCF   energy in the final basis set =   -11563.2142588559
 Total energy in the final basis set =   -11563.2142588559

 --------------------------------------------------------------

                    Orbital Energies (a.u.)
 --------------------------------------------------------------

 Alpha MOs
 -- Occupied --
********-482.8587-176.3222-165.7261-165.7238-165.7236-101.5857-101.5854
********-101.5846 -62.5116 -56.3324 -56.3282 -56.3278 -35.8186 -31.3122
-31.3058 -31.3053 -22.9626 -22.9611 -22.9608 -22.9563 -22.9563 -10.2901
-10.2897 -10.2892 -10.2888 -10.2838 -10.2740  -9.5004  -9.5001  -9.4997
 -9.4994  -8.7205  -7.2653  -7.2652  -7.2647  -7.2644  -7.2553  -7.2550
 -7.2546  -7.2544  -7.2543  -7.2539  -7.2536  -7.2532  -6.5528  -6.5389
 -6.5379  -6.3680  -4.7811  -4.7656  -4.7646  -2.6635  -2.6599  -2.6591
 -2.6480  -2.6479  -2.0468  -2.0421  -2.0414  -2.0281  -2.0279  -0.9731
 -0.9274  -0.9090  -0.8754  -0.8678  -0.8250  -0.7749  -0.7483  -0.6875
 -0.6372  -0.6220  -0.5641  -0.5311  -0.4913  -0.4759  -0.4738  -0.4614
 -0.4307  -0.4140  -0.4025  -0.4015  -0.3647  -0.3620  -0.3616  -0.3585
 -0.3502  -0.3269  -0.3246  -0.3175  -0.3065  -0.2715  -0.2702  -0.2657
 -- Virtual --
 -0.0946  -0.0709  -0.0684  -0.0385  -0.0250  -0.0044   0.0003   0.0183
  0.0212   0.0279   0.0293   0.0420   0.0468   0.0594   0.0651   0.0666
  0.0721   0.0741   0.0770   0.0782   0.0853   0.0896   0.0986   0.1009
  0.1040   0.1048   0.1127   0.1182   0.1378   0.1390   0.1437   0.1502
  0.1514   0.1619   0.1688   0.1689   0.1730   0.1793   0.1841   0.1958
  0.1984   0.2052   0.2106   0.2154   0.2255   0.2260   0.2274   0.2449
  0.2479   0.2640   0.2656   0.2686   0.2763   0.2809   0.2824   0.2828
  0.2953   0.3478   0.3733   0.3816   0.3873   0.3998   0.4014   0.4180
  0.4253   0.4317   0.4348   0.4389   0.4452   0.4533   0.4541   0.4715
  0.4730   0.4783   0.4826   0.4852   0.4900   0.5066   0.5141   0.5160
  0.5328   0.5444   0.5532   0.5687   0.5763   0.5770   0.5820   0.5979
  0.6024   0.6090   0.6193   0.6231   0.6716   0.6930   0.7040   0.7243
  0.7403   0.7562   0.7659   0.8027   0.8045   0.8126   0.8203   0.8213
  0.8316   0.8324   0.8355   0.8447   0.8509   0.8579   0.8588   0.8653
  0.8807   0.9026   0.9065   0.9109   0.9267   0.9289   0.9394   0.9416
  0.9528   0.9745   0.9820   1.0254   1.0382   1.0619   1.1042   1.1249
  1.1427   1.1579   1.1842   1.2370   1.2379   1.2578   1.2578   1.2753
  1.2773   1.2847   1.2852   1.3586   1.3631   1.4251   1.4414   1.4673
  1.4757   1.4804   1.5616   1.6290   1.6397   1.7284   1.7367   1.7587
  1.7678   1.8180   1.8245   1.8388   1.8406   1.9172   2.0123   2.0446
  2.0818   2.1362   2.1665   2.1977   2.2153   2.2321   2.2368   2.2481
  2.2573   2.2729   2.2988   2.3021   2.3292   2.3793   2.3901   2.4214
  2.4449   2.4772   2.4797   2.5458   2.5713   2.6116   2.6195   2.7163
  2.7246   2.8261   2.8322   2.8829   2.9717   3.0385   3.0548   3.0875
  3.1143   3.1912   3.2075   3.4316   3.4665   3.6639   3.8324   3.8620
  3.9548   3.9881   4.0098   4.0158   4.0543   4.0800   4.1371   4.2441
  4.2786   4.4005   4.5073   4.7869   6.0228   6.1166   6.1519   6.7407
  7.5518   7.6712   7.7387   9.6878   9.7743   9.7954   9.8060  23.1814
 23.7573  23.7598  23.9071  23.9147  23.9831  25.7493  25.7893  25.8244
 25.8936  26.0654  26.1003  26.1598  26.2186  26.3918  26.5822  26.7089
 26.8891  27.9216  28.3568  28.4188  28.4299  28.5245  28.5520  28.5521
 28.6156  28.7232  47.9947 127.8940 127.9498 127.9690 151.7036 215.6707
215.7685 215.7934 215.8051 289.7485 289.8693 289.96341020.81021901.8686
 --------------------------------------------------------------

          Ground-State Mulliken Net Atomic Charges

     Atom                 Charge (a.u.)
  ----------------------------------------
      1 C                    -0.129814
      2 C                    -0.757757
      3 C                    -0.211056
      4 C                    -0.202312
      5 C                    -0.746571
      6 C                    -0.262971
      7 Cl                    0.612858
      8 Cl                    0.622413
      9 Cl                    0.666335
     10 Cl                    0.534326
     11 Br                   -0.231002
     12 I                     0.105551
  ----------------------------------------
  Sum of atomic charges =     0.000000

 -----------------------------------------------------------------
                    Cartesian Multipole Moments
 -----------------------------------------------------------------
    Charge (ESU x 10^10)
                -0.0000
    Dipole Moment (Debye)
         X       0.1790      Y      -0.0000      Z      -0.5692
       Tot       0.5967
    Quadrupole Moments (Debye-Ang)
        XX    -128.9716     XY      -0.0000     YY    -131.7952
        XZ      -1.3260     YZ       0.0000     ZZ    -126.9152
    Octopole Moments (Debye-Ang^2)
       XXX    -514.5038    XXY      -0.0000    XYY    -177.5328
       YYY      -0.0000    XXZ     -25.2837    XYZ       0.0000
       YYZ     -19.7006    XZZ    -170.2110    YZZ       0.0000
       ZZZ     -80.6729
    Hexadecapole Moments (Debye-Ang^3)
      XXXX   -4135.6564   XXXY      -0.0000   XXYY    -762.3496
      XYYY      -0.0000   YYYY    -160.8678   XXXZ     -52.7900
      XXYZ       0.0000   XYYZ      -6.2560   YYYZ       0.0000
      XXZZ   -1315.2220   XYZZ      -0.0000   YYZZ    -680.4793
      XZZZ     -47.1368   YZZZ       0.0000   ZZZZ   -3623.4811
 -----------------------------------------------------------------
 Calculating analytic gradient of the SCF energy
 Gradient of SCF Energy
            1           2           3           4           5           6
    1  -0.0000829  -0.0000519  -0.0000128   0.0002642  -0.0002329   0.0001132
    2   0.0000000   0.0000000  -0.0000000   0.0000000   0.0000000  -0.0000000
    3  -0.0003646  -0.0000636   0.0002036  -0.0002536  -0.0000239   0.0004030
            7           8           9          10          11          12
    1   0.0004625   0.0000126  -0.0000207   0.0000981  -0.0001191  -0.0004303
    2  -0.0000000   0.0000000  -0.0000000   0.0000000   0.0000000   0.0000000
    3  -0.0001866  -0.0000982  -0.0000870  -0.0005042   0.0003275   0.0006475
 Max gradient component =       6.475E-04
 RMS gradient           =       2.241E-04
 Gradient time:  CPU 66.18 s  wall 16.64 s
 Geometry Optimization Parameters
   NAtoms,    NIC,     NZ,  NCons,   NDum,   NFix, NCnnct, MaxDiis
       12      78      12       0       0       0       0       0

 Cartesian Hessian Update
 Hessian updated using BFGS update


** GEOMETRY OPTIMIZATION IN DELOCALIZED INTERNAL COORDINATES **
   Searching for a Minimum

   Optimization Cycle:   4

                       Coordinates (Angstroms)
     ATOM                X               Y               Z
      1  C        -0.0004209463    0.0000000000   -0.0074689456
      2  C        -0.0020824255    0.0000000000    1.3945410154
      3  C         1.2105333406    0.0000000000    2.0948270197
      4  C         2.4239560965    0.0000000000    1.3934744096
      5  C         2.4235211279    0.0000000000   -0.0090457752
      6  C         1.2109012781    0.0000000000   -0.7161168875
      7  Cl       -1.5233033591    0.0000000000   -0.8441964160
      8  Cl       -1.5021327346    0.0000000000    2.2684463821
      9  Cl        1.2072092485    0.0000000000    3.8299977023
     10  Cl        3.9171905674    0.0000000000    2.2806146150
     11  Br        4.0915049163    0.0000000000   -0.9191409157
     12  I         1.1856552506    0.0000000000   -2.8398022043
   Point Group: c1    Number of degrees of freedom:    30


   Energy is -11563.214258856

 Hessian updated using BFGS update

 16 Hessian modes will be used to form the next step
  Hessian Eigenvalues:
     0.131289    0.201409    0.245260    0.249296    0.275278    0.305261
     0.334332    0.334611    0.334882    0.395849    0.426854    0.434816
     0.462655    0.464881    0.497641    0.557536

 Minimum search - taking simple RFO step
 Searching for Lamda that Minimizes Along All modes
 Value Taken    Lamda =  -0.00001586
 Step Taken.  Stepsize is  0.006662

                             Maximum     Tolerance    Cnvgd?
         Gradient           0.001767      0.000300      NO
         Displacement       0.003983      0.001200      NO
         Energy change     -0.000025      0.000001      NO


 New Cartesian Coordinates Obtained by Inverse Iteration

 Displacement from previous Coordinates is:  0.014833
 ----------------------------------------------------------------
             Standard Nuclear Orientation (Angstroms)
    I     Atom           X                Y                Z
 ----------------------------------------------------------------
    1      C      -0.0007123343     0.0000000000    -0.0075676234
    2      C      -0.0018773866     0.0000000000     1.3944579951
    3      C       1.2105433665     0.0000000000     2.0944713926
    4      C       2.4237235734     0.0000000000     1.3933901001
    5      C       2.4236337722     0.0000000000    -0.0095950972
    6      C       1.2108107437     0.0000000000    -0.7173535779
    7      Cl     -1.5260354289     0.0000000000    -0.8406143349
    8      Cl     -1.5015098996     0.0000000000     2.2692424539
    9      Cl      1.2077207735     0.0000000000     3.8297706837
   10      Cl      3.9153612789     0.0000000000     2.2835965017
   11      Br      4.0916076068     0.0000000000    -0.9206832061
   12      I       1.1892662949     0.0000000000    -2.8429852877
 ----------------------------------------------------------------
 Nuclear Repulsion Energy =        2245.26105439 hartrees
 There are       96 alpha and       96 beta electrons
 Applying Cartesian multipole field
    Component          Value
    ---------          -----
     (2,0,0)        1.00000E-11
     (0,2,0)        2.00000E-11
     (0,0,2)       -3.00000E-11
 Nucleus-field energy     =    -0.0000000619 hartrees
 Requested basis set is 6-311++G(d,p)
 There are 131 shells and 362 basis functions
 A cutoff of  1.0D-11 yielded   5750 shell pairs
 There are     49675 function pairs (     54435 Cartesian)
 Smallest overlap matrix eigenvalue = 3.43E-07

 Q-Chem warning in module stvman/mkSTV.C, line 318:

 Overlap eigenvalue is smaller than square root of threshold
 Use THRESH >= 12 to get rid of this warning

 Linear dependence detected in AO basis
 Tighter screening thresholds may be required for diffuse basis sets
 Use S2THRESH > 14 and THRESH = 14 in case of SCF convergence issues
 Number of orthogonalized atomic orbitals = 360
 Maximum deviation from orthogonality = 1.170E-10
 Guess MOs from SCF MO coefficient file

 -----------------------------------------------------------------------
  General SCF calculation program by
  Eric Jon Sundstrom, Paul Horn, Yuezhi Mao, Dmitri Zuev, Alec White,
  David Stuck, Shaama M.S., Shane Yost, Joonho Lee, David Small,
  Daniel Levine, Susi Lehtola, Hugh Burton, Evgeny Epifanovsky,
  Bang C. Huynh
 -----------------------------------------------------------------------
 Exchange:     0.2000 Hartree-Fock + 0.0800 Slater + 0.7200 B88
 Correlation:  0.1900 VWN1RPA + 0.8100 LYP
 Using SG-1 standard quadrature grid
 using 4 threads for integral computing
 -------------------------------------------------------
 OpenMP Integral computing Module                
 Release: version 2.0, May 2017, Q-Chem Inc. Pleasanton 
 -------------------------------------------------------
 A restricted SCF calculation will be
 performed using DIIS
 SCF converges when DIIS error is below 1.0e-08
 ---------------------------------------
  Cycle       Energy         DIIS error
 ---------------------------------------
    1  -11563.2142549927      2.64e-05  
    2  -11563.2142644699      9.47e-06  
    3  -11563.2142610845      1.68e-05  
    4  -11563.2142659784      1.70e-06  
    5  -11563.2142660284      4.07e-07  
    6  -11563.2142660303      2.12e-07  
    7  -11563.2142660316      5.88e-08  
    8  -11563.2142660310      2.50e-08  
    9  -11563.2142660313      5.30e-09  Convergence criterion met
 ---------------------------------------
 SCF time:   CPU 131.84s  wall 35.00s 
 SCF   energy in the final basis set =   -11563.2142660313
 Total energy in the final basis set =   -11563.2142660313

 --------------------------------------------------------------

                    Orbital Energies (a.u.)
 --------------------------------------------------------------

 Alpha MOs
 -- Occupied --
********-482.8588-176.3223-165.7262-165.7239-165.7237-101.5857-101.5854
********-101.5846 -62.5117 -56.3324 -56.3283 -56.3279 -35.8187 -31.3123
-31.3059 -31.3054 -22.9627 -22.9612 -22.9609 -22.9564 -22.9564 -10.2902
-10.2897 -10.2892 -10.2888 -10.2840 -10.2743  -9.5004  -9.5001  -9.4997
 -9.4994  -8.7205  -7.2653  -7.2651  -7.2647  -7.2644  -7.2553  -7.2549
 -7.2545  -7.2544  -7.2543  -7.2539  -7.2536  -7.2532  -6.5528  -6.5390
 -6.5379  -6.3681  -4.7812  -4.7657  -4.7647  -2.6635  -2.6599  -2.6591
 -2.6480  -2.6479  -2.0469  -2.0422  -2.0415  -2.0281  -2.0280  -0.9730
 -0.9274  -0.9089  -0.8753  -0.8677  -0.8250  -0.7748  -0.7482  -0.6874
 -0.6372  -0.6220  -0.5640  -0.5311  -0.4912  -0.4758  -0.4738  -0.4613
 -0.4306  -0.4140  -0.4025  -0.4014  -0.3648  -0.3620  -0.3616  -0.3585
 -0.3500  -0.3268  -0.3246  -0.3177  -0.3065  -0.2715  -0.2704  -0.2658
 -- Virtual --
 -0.0948  -0.0710  -0.0684  -0.0387  -0.0251  -0.0044   0.0001   0.0183
  0.0212   0.0278   0.0293   0.0420   0.0468   0.0594   0.0651   0.0666
  0.0721   0.0741   0.0771   0.0782   0.0852   0.0896   0.0986   0.1009
  0.1040   0.1049   0.1127   0.1181   0.1378   0.1389   0.1438   0.1502
  0.1515   0.1619   0.1685   0.1690   0.1731   0.1792   0.1841   0.1957
  0.1985   0.2052   0.2106   0.2154   0.2254   0.2260   0.2274   0.2449
  0.2479   0.2640   0.2655   0.2686   0.2763   0.2808   0.2822   0.2827
  0.2952   0.3478   0.3734   0.3816   0.3872   0.4000   0.4013   0.4177
  0.4253   0.4316   0.4347   0.4389   0.4453   0.4533   0.4543   0.4715
  0.4729   0.4785   0.4826   0.4852   0.4897   0.5066   0.5139   0.5159
  0.5328   0.5443   0.5532   0.5686   0.5762   0.5769   0.5817   0.5980
  0.6024   0.6083   0.6195   0.6230   0.6712   0.6928   0.7037   0.7241
  0.7403   0.7562   0.7651   0.8029   0.8044   0.8126   0.8204   0.8214
  0.8317   0.8321   0.8355   0.8446   0.8508   0.8577   0.8588   0.8652
  0.8806   0.9030   0.9066   0.9109   0.9268   0.9289   0.9394   0.9416
  0.9527   0.9743   0.9819   1.0250   1.0381   1.0617   1.1040   1.1242
  1.1430   1.1578   1.1841   1.2369   1.2379   1.2577   1.2579   1.2752
  1.2774   1.2846   1.2853   1.3584   1.3628   1.4252   1.4413   1.4669
  1.4750   1.4797   1.5613   1.6289   1.6395   1.7283   1.7364   1.7584
  1.7676   1.8179   1.8245   1.8386   1.8405   1.9171   2.0122   2.0444
  2.0813   2.1361   2.1663   2.1973   2.2154   2.2321   2.2364   2.2478
  2.2572   2.2729   2.2987   2.3021   2.3288   2.3791   2.3897   2.4212
  2.4450   2.4771   2.4795   2.5457   2.5712   2.6114   2.6193   2.7162
  2.7245   2.8261   2.8321   2.8828   2.9714   3.0383   3.0544   3.0872
  3.1142   3.1909   3.2072   3.4312   3.4662   3.6634   3.8322   3.8617
  3.9547   3.9880   4.0095   4.0156   4.0542   4.0798   4.1366   4.2438
  4.2784   4.4004   4.5065   4.7864   6.0226   6.1162   6.1512   6.7405
  7.5517   7.6710   7.7384   9.6873   9.7740   9.7957   9.8062  23.1814
 23.7569  23.7592  23.9063  23.9145  23.9820  25.7494  25.7894  25.8243
 25.8935  26.0649  26.1008  26.1604  26.2177  26.3914  26.5822  26.7088
 26.8883  27.9211  28.3566  28.4184  28.4295  28.5244  28.5518  28.5520
 28.6153  28.7229  47.9945 127.8938 127.9495 127.9687 151.7030 215.6701
215.7682 215.7937 215.8054 289.7484 289.8690 289.96311020.81001901.8680
 --------------------------------------------------------------

          Ground-State Mulliken Net Atomic Charges

     Atom                 Charge (a.u.)
  ----------------------------------------
      1 C                    -0.120764
      2 C                    -0.766939
      3 C                    -0.223581
      4 C                    -0.197273
      5 C                    -0.744360
      6 C                    -0.258031
      7 Cl                    0.612417
      8 Cl                    0.622786
      9 Cl                    0.667269
     10 Cl                    0.533627
     11 Br                   -0.230993
     12 I                     0.105840
  ----------------------------------------
  Sum of atomic charges =     0.000000

 -----------------------------------------------------------------
                    Cartesian Multipole Moments
 -----------------------------------------------------------------
    Charge (ESU x 10^10)
                -0.0000
    Dipole Moment (Debye)
         X       0.1828      Y       0.0000      Z      -0.5710
       Tot       0.5995
    Quadrupole Moments (Debye-Ang)
        XX    -128.9776     XY       0.0000     YY    -131.8026
        XZ      -1.3577     YZ      -0.0000     ZZ    -126.8908
    Octopole Moments (Debye-Ang^2)
       XXX    -514.8351    XXY       0.0000    XYY    -177.6017
       YYY       0.0000    XXZ     -25.3014    XYZ      -0.0000
       YYZ     -19.6516    XZZ    -170.0720    YZZ       0.0000
       ZZZ     -80.6041
    Hexadecapole Moments (Debye-Ang^3)
      XXXX   -4137.5579   XXXY       0.0000   XXYY    -762.5554
      XYYY       0.0000   YYYY    -160.8843   XXXZ     -51.7368
      XXYZ      -0.0000   XYYZ      -5.8032   YYYZ      -0.0000
      XXZZ   -1315.5750   XYZZ       0.0000   YYZZ    -681.1725
      XZZZ     -46.1542   YZZZ       0.0000   ZZZZ   -3626.6648
 -----------------------------------------------------------------
 Calculating analytic gradient of the SCF energy
 Gradient of SCF Energy
            1           2           3           4           5           6
    1  -0.0002336   0.0000371   0.0000214   0.0000531  -0.0000895   0.0001494
    2   0.0000000  -0.0000000  -0.0000000   0.0000000   0.0000000  -0.0000000
    3  -0.0000443  -0.0000385   0.0000197   0.0000053  -0.0000315   0.0000939
            7           8           9          10          11          12
    1   0.0000301   0.0000073   0.0000823  -0.0000677  -0.0000434   0.0000534
    2   0.0000000   0.0000000  -0.0000000   0.0000000  -0.0000000   0.0000000
    3   0.0002339  -0.0000906  -0.0000686  -0.0000751  -0.0000170   0.0000127
 Max gradient component =       2.339E-04
 RMS gradient           =       7.341E-05
 Gradient time:  CPU 66.31 s  wall 16.67 s
 Geometry Optimization Parameters
   NAtoms,    NIC,     NZ,  NCons,   NDum,   NFix, NCnnct, MaxDiis
       12      78      12       0       0       0       0       0

 Cartesian Hessian Update
 Hessian updated using BFGS update


** GEOMETRY OPTIMIZATION IN DELOCALIZED INTERNAL COORDINATES **
   Searching for a Minimum

   Optimization Cycle:   5

                       Coordinates (Angstroms)
     ATOM                X               Y               Z
      1  C        -0.0007123343    0.0000000000   -0.0075676234
      2  C        -0.0018773866    0.0000000000    1.3944579951
      3  C         1.2105433665    0.0000000000    2.0944713926
      4  C         2.4237235734    0.0000000000    1.3933901001
      5  C         2.4236337722    0.0000000000   -0.0095950972
      6  C         1.2108107437    0.0000000000   -0.7173535779
      7  Cl       -1.5260354289    0.0000000000   -0.8406143349
      8  Cl       -1.5015098996    0.0000000000    2.2692424539
      9  Cl        1.2077207735    0.0000000000    3.8297706837
     10  Cl        3.9153612789    0.0000000000    2.2835965017
     11  Br        4.0916076068    0.0000000000   -0.9206832061
     12  I         1.1892662949    0.0000000000   -2.8429852877
   Point Group: c1    Number of degrees of freedom:    30


   Energy is -11563.214266031

 Hessian updated using BFGS update

 17 Hessian modes will be used to form the next step
  Hessian Eigenvalues:
     0.126457    0.200248    0.240250    0.248137    0.249404    0.295638
     0.314103    0.333925    0.334685    0.334872    0.402296    0.427131
     0.436888    0.450193    0.464664    0.514185    0.576020

 Minimum search - taking simple RFO step
 Searching for Lamda that Minimizes Along All modes
 Value Taken    Lamda =  -0.00000121
 Step Taken.  Stepsize is  0.002065

                             Maximum     Tolerance    Cnvgd?
         Gradient           0.000387      0.000300      NO
         Displacement       0.001121      0.001200     YES
         Energy change     -0.000007      0.000001      NO


 New Cartesian Coordinates Obtained by Inverse Iteration

 Displacement from previous Coordinates is:  0.004698
 ----------------------------------------------------------------
             Standard Nuclear Orientation (Angstroms)
    I     Atom           X                Y                Z
 ----------------------------------------------------------------
    1      C      -0.0005757118     0.0000000000    -0.0075986215
    2      C      -0.0019079769     0.0000000000     1.3946119376
    3      C       1.2105272535     0.0000000000     2.0945490865
    4      C       2.4238008064     0.0000000000     1.3934847680
    5      C       2.4238169144     0.0000000000    -0.0096712030
    6      C       1.2108128351     0.0000000000    -0.7175069671
    7      Cl     -1.5254370414     0.0000000000    -0.8419902564
    8      Cl     -1.5010498178     0.0000000000     2.2704245279
    9      Cl      1.2071811895     0.0000000000     3.8299650458
   10      Cl      3.9153467731     0.0000000000     2.2841789258
   11      Br      4.0918587635     0.0000000000    -0.9209018431
   12      I       1.1881583728     0.0000000000    -2.8434154006
 ----------------------------------------------------------------
 Nuclear Repulsion Energy =        2245.04857966 hartrees
 There are       96 alpha and       96 beta electrons
 Applying Cartesian multipole field
    Component          Value
    ---------          -----
     (2,0,0)        1.00000E-11
     (0,2,0)        2.00000E-11
     (0,0,2)       -3.00000E-11
 Nucleus-field energy     =    -0.0000000619 hartrees
 Requested basis set is 6-311++G(d,p)
 There are 131 shells and 362 basis functions
 A cutoff of  1.0D-11 yielded   5750 shell pairs
 There are     49675 function pairs (     54435 Cartesian)
 Smallest overlap matrix eigenvalue = 3.43E-07

 Q-Chem warning in module stvman/mkSTV.C, line 318:

 Overlap eigenvalue is smaller than square root of threshold
 Use THRESH >= 12 to get rid of this warning

 Linear dependence detected in AO basis
 Tighter screening thresholds may be required for diffuse basis sets
 Use S2THRESH > 14 and THRESH = 14 in case of SCF convergence issues
 Number of orthogonalized atomic orbitals = 360
 Maximum deviation from orthogonality = 1.412E-10
 Guess MOs from SCF MO coefficient file

 -----------------------------------------------------------------------
  General SCF calculation program by
  Eric Jon Sundstrom, Paul Horn, Yuezhi Mao, Dmitri Zuev, Alec White,
  David Stuck, Shaama M.S., Shane Yost, Joonho Lee, David Small,
  Daniel Levine, Susi Lehtola, Hugh Burton, Evgeny Epifanovsky,
  Bang C. Huynh
 -----------------------------------------------------------------------
 Exchange:     0.2000 Hartree-Fock + 0.0800 Slater + 0.7200 B88
 Correlation:  0.1900 VWN1RPA + 0.8100 LYP
 Using SG-1 standard quadrature grid
 using 4 threads for integral computing
 -------------------------------------------------------
 OpenMP Integral computing Module                
 Release: version 2.0, May 2017, Q-Chem Inc. Pleasanton 
 -------------------------------------------------------
 A restricted SCF calculation will be
 performed using DIIS
 SCF converges when DIIS error is below 1.0e-08
 ---------------------------------------
  Cycle       Energy         DIIS error
 ---------------------------------------
    1  -11563.2142651973      8.07e-06  
    2  -11563.2142662448      2.14e-06  
    3  -11563.2142661063      3.52e-06  
    4  -11563.2142663170      6.82e-07  
    5  -11563.2142663242      1.92e-07  
    6  -11563.2142663253      7.46e-08  
    7  -11563.2142663246      2.56e-08  
    8  -11563.2142663240      7.81e-09  Convergence criterion met
 ---------------------------------------
 SCF time:   CPU 117.73s  wall 31.00s 
 SCF   energy in the final basis set =   -11563.2142663240
 Total energy in the final basis set =   -11563.2142663240

 --------------------------------------------------------------

                    Orbital Energies (a.u.)
 --------------------------------------------------------------

 Alpha MOs
 -- Occupied --
********-482.8588-176.3223-165.7262-165.7239-165.7237-101.5857-101.5854
********-101.5846 -62.5117 -56.3324 -56.3283 -56.3279 -35.8187 -31.3123
-31.3059 -31.3054 -22.9627 -22.9613 -22.9609 -22.9564 -22.9564 -10.2903
-10.2898 -10.2893 -10.2889 -10.2840 -10.2743  -9.5004  -9.5001  -9.4997
 -9.4994  -8.7205  -7.2653  -7.2652  -7.2647  -7.2644  -7.2553  -7.2550
 -7.2545  -7.2544  -7.2543  -7.2539  -7.2536  -7.2532  -6.5528  -6.5390
 -6.5379  -6.3681  -4.7812  -4.7657  -4.7647  -2.6635  -2.6599  -2.6591
 -2.6480  -2.6479  -2.0469  -2.0422  -2.0415  -2.0281  -2.0280  -0.9730
 -0.9273  -0.9089  -0.8753  -0.8677  -0.8249  -0.7748  -0.7482  -0.6874
 -0.6372  -0.6220  -0.5640  -0.5311  -0.4912  -0.4758  -0.4737  -0.4613
 -0.4306  -0.4139  -0.4025  -0.4014  -0.3648  -0.3620  -0.3616  -0.3585
 -0.3500  -0.3268  -0.3246  -0.3177  -0.3065  -0.2715  -0.2704  -0.2658
 -- Virtual --
 -0.0949  -0.0710  -0.0684  -0.0388  -0.0251  -0.0044   0.0001   0.0183
  0.0212   0.0278   0.0292   0.0420   0.0468   0.0594   0.0651   0.0665
  0.0721   0.0741   0.0770   0.0782   0.0852   0.0896   0.0986   0.1009
  0.1040   0.1048   0.1127   0.1181   0.1378   0.1389   0.1438   0.1502
  0.1515   0.1619   0.1686   0.1690   0.1730   0.1792   0.1841   0.1957
  0.1985   0.2052   0.2106   0.2154   0.2253   0.2259   0.2274   0.2449
  0.2479   0.2640   0.2655   0.2686   0.2763   0.2808   0.2822   0.2827
  0.2951   0.3477   0.3734   0.3816   0.3872   0.3999   0.4013   0.4176
  0.4253   0.4316   0.4347   0.4389   0.4452   0.4533   0.4542   0.4715
  0.4730   0.4785   0.4827   0.4852   0.4897   0.5066   0.5138   0.5158
  0.5328   0.5443   0.5532   0.5686   0.5761   0.5769   0.5816   0.5979
  0.6024   0.6084   0.6195   0.6230   0.6712   0.6927   0.7037   0.7241
  0.7403   0.7561   0.7651   0.8029   0.8044   0.8127   0.8204   0.8214
  0.8317   0.8320   0.8355   0.8445   0.8508   0.8576   0.8588   0.8652
  0.8807   0.9030   0.9066   0.9108   0.9267   0.9289   0.9393   0.9416
  0.9527   0.9742   0.9819   1.0249   1.0380   1.0616   1.1040   1.1242
  1.1429   1.1577   1.1840   1.2369   1.2378   1.2576   1.2578   1.2752
  1.2773   1.2846   1.2852   1.3583   1.3628   1.4253   1.4413   1.4669
  1.4748   1.4797   1.5613   1.6288   1.6393   1.7283   1.7363   1.7583
  1.7675   1.8178   1.8244   1.8386   1.8404   1.9169   2.0122   2.0443
  2.0813   2.1360   2.1662   2.1972   2.2153   2.2320   2.2363   2.2477
  2.2573   2.2728   2.2987   2.3020   2.3287   2.3790   2.3896   2.4212
  2.4449   2.4770   2.4795   2.5455   2.5711   2.6112   2.6193   2.7162
  2.7244   2.8260   2.8320   2.8827   2.9712   3.0382   3.0542   3.0870
  3.1140   3.1908   3.2070   3.4312   3.4660   3.6632   3.8321   3.8615
  3.9547   3.9880   4.0095   4.0156   4.0542   4.0798   4.1366   4.2437
  4.2784   4.4004   4.5063   4.7862   6.0226   6.1161   6.1512   6.7404
  7.5517   7.6709   7.7384   9.6873   9.7740   9.7954   9.8061  23.1813
 23.7568  23.7589  23.9059  23.9142  23.9816  25.7494  25.7893  25.8243
 25.8935  26.0652  26.1002  26.1602  26.2177  26.3913  26.5820  26.7086
 26.8880  27.9210  28.3565  28.4183  28.4295  28.5244  28.5517  28.5519
 28.6153  28.7228  47.9944 127.8938 127.9494 127.9686 151.7029 215.6701
215.7682 215.7934 215.8053 289.7483 289.8690 289.96301020.80991901.8680
 --------------------------------------------------------------

          Ground-State Mulliken Net Atomic Charges

     Atom                 Charge (a.u.)
  ----------------------------------------
      1 C                    -0.120765
      2 C                    -0.765715
      3 C                    -0.227131
      4 C                    -0.196373
      5 C                    -0.744713
      6 C                    -0.256385
      7 Cl                    0.612472
      8 Cl                    0.622534
      9 Cl                    0.667675
     10 Cl                    0.533437
     11 Br                   -0.230912
     12 I                     0.105875
  ----------------------------------------
  Sum of atomic charges =     0.000000

 -----------------------------------------------------------------
                    Cartesian Multipole Moments
 -----------------------------------------------------------------
    Charge (ESU x 10^10)
                -0.0000
    Dipole Moment (Debye)
         X       0.1822      Y       0.0000      Z      -0.5713
       Tot       0.5996
    Quadrupole Moments (Debye-Ang)
        XX    -128.9884     XY       0.0000     YY    -131.8054
        XZ      -1.3554     YZ       0.0000     ZZ    -126.8818
    Octopole Moments (Debye-Ang^2)
       XXX    -514.7778    XXY       0.0000    XYY    -177.5871
       YYY       0.0000    XXZ     -25.2928    XYZ       0.0000
       YYZ     -19.6441    XZZ    -170.0986    YZZ       0.0000
       ZZZ     -80.5758
    Hexadecapole Moments (Debye-Ang^3)
      XXXX   -4137.1966   XXXY       0.0000   XXYY    -762.4825
      XYYY       0.0000   YYYY    -160.8907   XXXZ     -51.9548
      XXYZ       0.0000   XYYZ      -5.8758   YYYZ       0.0000
      XXZZ   -1315.7401   XYZZ       0.0000   YYZZ    -681.4109
      XZZZ     -46.3330   YZZZ       0.0000   ZZZZ   -3627.8464
 -----------------------------------------------------------------
 Calculating analytic gradient of the SCF energy
 Gradient of SCF Energy
            1           2           3           4           5           6
    1  -0.0001080   0.0000489  -0.0000125   0.0000429  -0.0000239   0.0000243
    2  -0.0000000   0.0000000  -0.0000000   0.0000000   0.0000000  -0.0000000
    3  -0.0000645   0.0000662   0.0000264   0.0000547  -0.0000565   0.0000054
            7           8           9          10          11          12
    1   0.0000476   0.0000439   0.0000056  -0.0000151   0.0000274  -0.0000811
    2  -0.0000000   0.0000000  -0.0000000   0.0000000  -0.0000000   0.0000000
    3  -0.0000120   0.0001009  -0.0000190   0.0000083  -0.0000533  -0.0000566
 Max gradient component =       1.080E-04
 RMS gradient           =       4.125E-05
 Gradient time:  CPU 66.27 s  wall 16.65 s
 Geometry Optimization Parameters
   NAtoms,    NIC,     NZ,  NCons,   NDum,   NFix, NCnnct, MaxDiis
       12      78      12       0       0       0       0       0

 Cartesian Hessian Update
 Hessian updated using BFGS update


** GEOMETRY OPTIMIZATION IN DELOCALIZED INTERNAL COORDINATES **
   Searching for a Minimum

   Optimization Cycle:   6

                       Coordinates (Angstroms)
     ATOM                X               Y               Z
      1  C        -0.0005757118    0.0000000000   -0.0075986215
      2  C        -0.0019079769    0.0000000000    1.3946119376
      3  C         1.2105272535    0.0000000000    2.0945490865
      4  C         2.4238008064    0.0000000000    1.3934847680
      5  C         2.4238169144    0.0000000000   -0.0096712030
      6  C         1.2108128351    0.0000000000   -0.7175069671
      7  Cl       -1.5254370414    0.0000000000   -0.8419902564
      8  Cl       -1.5010498178    0.0000000000    2.2704245279
      9  Cl        1.2071811895    0.0000000000    3.8299650458
     10  Cl        3.9153467731    0.0000000000    2.2841789258
     11  Br        4.0918587635    0.0000000000   -0.9209018431
     12  I         1.1881583728    0.0000000000   -2.8434154006
   Point Group: c1    Number of degrees of freedom:    30


   Energy is -11563.214266324

 Hessian updated using BFGS update

 18 Hessian modes will be used to form the next step
  Hessian Eigenvalues:
     0.132569    0.202562    0.235749    0.249032    0.249604    0.265877
     0.289800    0.331798    0.334484    0.334811    0.364999    0.413589
     0.430690    0.436304    0.464312    0.487679    0.552733    0.571519

 Minimum search - taking simple RFO step
 Searching for Lamda that Minimizes Along All modes
 Value Taken    Lamda =   0.00000000
 Step Taken.  Stepsize is  0.000866

                             Maximum     Tolerance    Cnvgd?
         Gradient           0.000231      0.000300     YES
         Displacement       0.000507      0.001200     YES
         Energy change     -0.000000      0.000001     YES


                       Distance Matrix (Angstroms)
             C (  1)   C (  2)   C (  3)   C (  4)   C (  5)   C (  6)
   C (  2)  1.402211
   C (  3)  2.426066  1.399968
   C (  4)  2.800114  2.425709  1.401258
   C (  5)  2.424394  2.802883  2.428953  1.403156
   C (  6)  1.404077  2.435516  2.812056  2.434672  1.404425
   Cl(  7)  1.738221  2.706202  4.013572  4.538042  4.036008  2.739080
   Cl(  8)  2.727785  1.736224  2.717275  4.021626  4.539099  4.035088
   Cl(  9)  4.023130  2.718978  1.735419  2.723343  4.027780  4.547473
   Cl( 10)  4.537256  4.016991  2.711459  1.737252  2.736130  4.040374
   Br( 11)  4.193107  4.703247  4.170733  2.852859  1.900712  2.888217
   I ( 12)  3.074890  4.401947  4.938015  4.413404  3.091433  2.126029
             Cl(  7)   Cl(  8)   Cl(  9)   Cl( 10)   Br( 11)
   Cl(  8)  3.112510
   Cl(  9)  5.412427  3.125169
   Cl( 10)  6.274955  5.416414  3.118271
   Br( 11)  5.617850  6.439347  5.558066  3.209938
   I ( 12)  3.371840  5.777820  6.673408  5.807735  3.482461

 Final energy is   -11563.214266324027     


 ******************************
 **  OPTIMIZATION CONVERGED  **
 ******************************

                       Coordinates (Angstroms)
     ATOM                X               Y               Z
      1  C        -0.0005757118    0.0000000000   -0.0075986215
      2  C        -0.0019079769    0.0000000000    1.3946119376
      3  C         1.2105272535    0.0000000000    2.0945490865
      4  C         2.4238008064    0.0000000000    1.3934847680
      5  C         2.4238169144    0.0000000000   -0.0096712030
      6  C         1.2108128351    0.0000000000   -0.7175069671
      7  Cl       -1.5254370414    0.0000000000   -0.8419902564
      8  Cl       -1.5010498178    0.0000000000    2.2704245279
      9  Cl        1.2071811895    0.0000000000    3.8299650458
     10  Cl        3.9153467731    0.0000000000    2.2841789258
     11  Br        4.0918587635    0.0000000000   -0.9209018431
     12  I         1.1881583728    0.0000000000   -2.8434154006

Z-matrix Print:
$molecule
0 1
I 
C  1 2.126029
C  2 1.404077 1 119.760981
C  3 1.402211 2 120.425961 1 -180.000000 0
C  4 1.399968 3 119.943341 2 -0.000000 0
C  5 1.401258 4 119.981665 3 -0.000000 0
C  6 1.403156 5 120.021214 4 -0.000000 0
Cl 5 1.735419 4 119.887307 3 -180.000000 0
Cl 4 1.736224 3 120.348307 2 -180.000000 0
Cl 6 1.737252 5 119.135412 4 -180.000000 0
Cl 3 1.738221 2 120.941359 1 -0.000000 0
Br 7 1.900712 6 118.647892 5 -180.000000 0
$end


 --------------------------------------------------------------

                    Orbital Energies (a.u.)
 --------------------------------------------------------------

 Alpha MOs
 -- Occupied --
********-482.8588-176.3223-165.7262-165.7239-165.7237-101.5857-101.5854
********-101.5846 -62.5117 -56.3324 -56.3283 -56.3279 -35.8187 -31.3123
-31.3059 -31.3054 -22.9627 -22.9613 -22.9609 -22.9564 -22.9564 -10.2903
-10.2898 -10.2893 -10.2889 -10.2840 -10.2743  -9.5004  -9.5001  -9.4997
 -9.4994  -8.7205  -7.2653  -7.2652  -7.2647  -7.2644  -7.2553  -7.2550
 -7.2545  -7.2544  -7.2543  -7.2539  -7.2536  -7.2532  -6.5528  -6.5390
 -6.5379  -6.3681  -4.7812  -4.7657  -4.7647  -2.6635  -2.6599  -2.6591
 -2.6480  -2.6479  -2.0469  -2.0422  -2.0415  -2.0281  -2.0280  -0.9730
 -0.9273  -0.9089  -0.8753  -0.8677  -0.8249  -0.7748  -0.7482  -0.6874
 -0.6372  -0.6220  -0.5640  -0.5311  -0.4912  -0.4758  -0.4737  -0.4613
 -0.4306  -0.4139  -0.4025  -0.4014  -0.3648  -0.3620  -0.3616  -0.3585
 -0.3500  -0.3268  -0.3246  -0.3177  -0.3065  -0.2715  -0.2704  -0.2658
 -- Virtual --
 -0.0949  -0.0710  -0.0684  -0.0388  -0.0251  -0.0044   0.0001   0.0183
  0.0212   0.0278   0.0292   0.0420   0.0468   0.0594   0.0651   0.0665
  0.0721   0.0741   0.0770   0.0782   0.0852   0.0896   0.0986   0.1009
  0.1040   0.1048   0.1127   0.1181   0.1378   0.1389   0.1438   0.1502
  0.1515   0.1619   0.1686   0.1690   0.1730   0.1792   0.1841   0.1957
  0.1985   0.2052   0.2106   0.2154   0.2253   0.2259   0.2274   0.2449
  0.2479   0.2640   0.2655   0.2686   0.2763   0.2808   0.2822   0.2827
  0.2951   0.3477   0.3734   0.3816   0.3872   0.3999   0.4013   0.4176
  0.4253   0.4316   0.4347   0.4389   0.4452   0.4533   0.4542   0.4715
  0.4730   0.4785   0.4827   0.4852   0.4897   0.5066   0.5138   0.5158
  0.5328   0.5443   0.5532   0.5686   0.5761   0.5769   0.5816   0.5979
  0.6024   0.6084   0.6195   0.6230   0.6712   0.6927   0.7037   0.7241
  0.7403   0.7561   0.7651   0.8029   0.8044   0.8127   0.8204   0.8214
  0.8317   0.8320   0.8355   0.8445   0.8508   0.8576   0.8588   0.8652
  0.8807   0.9030   0.9066   0.9108   0.9267   0.9289   0.9393   0.9416
  0.9527   0.9742   0.9819   1.0249   1.0380   1.0616   1.1040   1.1242
  1.1429   1.1577   1.1840   1.2369   1.2378   1.2576   1.2578   1.2752
  1.2773   1.2846   1.2852   1.3583   1.3628   1.4253   1.4413   1.4669
  1.4748   1.4797   1.5613   1.6288   1.6393   1.7283   1.7363   1.7583
  1.7675   1.8178   1.8244   1.8386   1.8404   1.9169   2.0122   2.0443
  2.0813   2.1360   2.1662   2.1972   2.2153   2.2320   2.2363   2.2477
  2.2573   2.2728   2.2987   2.3020   2.3287   2.3790   2.3896   2.4212
  2.4449   2.4770   2.4795   2.5455   2.5711   2.6112   2.6193   2.7162
  2.7244   2.8260   2.8320   2.8827   2.9712   3.0382   3.0542   3.0870
  3.1140   3.1908   3.2070   3.4312   3.4660   3.6632   3.8321   3.8615
  3.9547   3.9880   4.0095   4.0156   4.0542   4.0798   4.1366   4.2437
  4.2784   4.4004   4.5063   4.7862   6.0226   6.1161   6.1512   6.7404
  7.5517   7.6709   7.7384   9.6873   9.7740   9.7954   9.8061  23.1813
 23.7568  23.7589  23.9059  23.9142  23.9816  25.7494  25.7893  25.8243
 25.8935  26.0652  26.1002  26.1602  26.2177  26.3913  26.5820  26.7086
 26.8880  27.9210  28.3565  28.4183  28.4295  28.5244  28.5517  28.5519
 28.6153  28.7228  47.9944 127.8938 127.9494 127.9686 151.7029 215.6701
215.7682 215.7934 215.8053 289.7483 289.8690 289.96301020.80991901.8680
 --------------------------------------------------------------

          Ground-State Mulliken Net Atomic Charges

     Atom                 Charge (a.u.)
  ----------------------------------------
      1 C                    -0.120765
      2 C                    -0.765715
      3 C                    -0.227131
      4 C                    -0.196373
      5 C                    -0.744713
      6 C                    -0.256385
      7 Cl                    0.612472
      8 Cl                    0.622534
      9 Cl                    0.667675
     10 Cl                    0.533437
     11 Br                   -0.230912
     12 I                     0.105875
  ----------------------------------------
  Sum of atomic charges =     0.000000

 -----------------------------------------------------------------
                    Cartesian Multipole Moments
 -----------------------------------------------------------------
    Charge (ESU x 10^10)
                -0.0000
    Dipole Moment (Debye)
         X       0.1822      Y       0.0000      Z      -0.5713
       Tot       0.5996
    Quadrupole Moments (Debye-Ang)
        XX    -128.9884     XY       0.0000     YY    -131.8054
        XZ      -1.3554     YZ       0.0000     ZZ    -126.8818
    Octopole Moments (Debye-Ang^2)
       XXX    -514.7778    XXY       0.0000    XYY    -177.5871
       YYY       0.0000    XXZ     -25.2928    XYZ       0.0000
       YYZ     -19.6441    XZZ    -170.0986    YZZ       0.0000
       ZZZ     -80.5758
    Hexadecapole Moments (Debye-Ang^3)
      XXXX   -4137.1966   XXXY       0.0000   XXYY    -762.4825
      XYYY       0.0000   YYYY    -160.8907   XXXZ     -51.9548
      XXYZ       0.0000   XYYZ      -5.8758   YYYZ       0.0000
      XXZZ   -1315.7401   XYZZ       0.0000   YYZZ    -681.4109
      XZZZ     -46.3330   YZZZ       0.0000   ZZZZ   -3627.8464
 -----------------------------------------------------------------
Archival summary:
1\1\garfield\OPT\ProcedureUnspecified\BasisUnspecified\1r1l46\taweetha\SunDec106:13:162019SunDec106:13:162019\0\\#,OPT,ProcedureUnspecified,BasisUnspecified,\\0,1\I\C,1,2.12603\C,2,1.40408,1,119.761\C,3,1.40221,2,120.426,1,-180,0\C,4,1.39997,3,119.943,2,-0,0\C,5,1.40126,4,119.982,3,-0,0\C,6,1.40316,5,120.021,4,-0,0\Cl,5,1.73542,4,119.887,3,-180,0\Cl,4,1.73622,3,120.348,2,-180,0\Cl,6,1.73725,5,119.135,4,-180,0\Cl,3,1.73822,2,120.941,1,-0,0\Br,7,1.90071,6,118.648,5,-180,0\\\@

 Total job time:  349.97s(wall), 1340.78s(cpu) 
 Sun Dec  1 06:13:16 2019

        *************************************************************
        *                                                           *
        *  Thank you very much for using Q-Chem.  Have a nice day.  *
        *                                                           *
        *************************************************************


 
User input: 2 of 2 
 
                  Welcome to Q-Chem
     A Quantum Leap Into The Future Of Chemistry


 Q-Chem 5.2 (devel), Q-Chem, Inc., Pleasanton, CA (2019)

 Yihan Shao,  Zhengting Gan,  E. Epifanovsky,  A. T. B. Gilbert,  M. Wormit,  
 J. Kussmann,  A. W. Lange,  A. Behn,  Jia Deng,  Xintian Feng,  D. Ghosh,  
 M. Goldey,  P. R. Horn,  L. D. Jacobson,  I. Kaliman,  T. Kus,  A. Landau,  
 Jie Liu,  E. I. Proynov,  R. M. Richard,  R. P. Steele,  E. J. Sundstrom,  
 H. L. Woodcock III,  P. M. Zimmerman,  D. Zuev,  B. Albrecht,  E. Alguire,  
 S. A. Baeppler,  D. Barton,  Z. Benda,  Y. A. Bernard,  E. J. Berquist,  
 K. B. Bravaya,  H. Burton,  D. Casanova,  Chun-Min Chang,  Yunqing Chen,  
 A. Chien,  K. D. Closser,  M. P. Coons,  S. Coriani,  S. Dasgupta,  
 A. L. Dempwolff,  M. Diedenhofen,  Hainam Do,  R. G. Edgar,  Po-Tung Fang,  
 S. Faraji,  S. Fatehi,  Qingguo Feng,  K. D. Fenk,  J. Fosso-Tande,  
 J. Gayvert,  Qinghui Ge,  A. Ghysels,  G. Gidofalvi,  J. Gomes,  
 J. Gonthier,  A. Gunina,  D. Hait,  M. W. D. Hanson-Heine,  
 P. H. P. Harbach,  A. W. Hauser,  M. F. Herbst,  J. E. Herr,  
 E. G. Hohenstein,  Z. C. Holden,  Kerwin Hui,  B. C. Huynh,  T.-C. Jagau,  
 Hyunjun Ji,  B. Kaduk,  K. Khistyaev,  Jaehoon Kim,  P. Klunzinger,  K. Koh,  
 D. Kosenkov,  L. Koulias,  T. Kowalczyk,  C. M. Krauter,  A. Kunitsa,  
 Ka Un Lao,  A. Laurent,  K. V. Lawler,  Joonho Lee,  D. Lefrancois,  
 S. Lehtola,  D. S. Levine,  Yi-Pei Li,  You-Sheng Lin,  Fenglai Liu,  
 E. Livshits,  A. Luenser,  P. Manohar,  E. Mansoor,  S. F. Manzer,  
 Shan-Ping Mao,  Yuezhi Mao,  N. Mardirossian,  A. V. Marenich,  
 T. Markovich,  L. A. Martinez-Martinez,  S. A. Maurer,  N. J. Mayhall,  
 S. C. McKenzie,  J.-M. Mewes,  P. Morgante,  A. F. Morrison,  
 J. W. Mullinax,  K. Nanda,  T. S. Nguyen-Beck,  R. Olivares-Amaya,  
 J. A. Parkhill,  Zheng Pei,  T. M. Perrine,  F. Plasser,  P. Pokhilko,  
 S. Prager,  A. Prociuk,  E. Ramos,  D. R. Rehn,  F. Rob,  M. Scheurer,  
 M. Schneider,  N. Sergueev,  S. M. Sharada,  S. Sharma,  D. W. Small,  
 T. Stauch,  T. Stein,  Yu-Chuan Su,  A. J. W. Thom,  A. Tkatchenko,  
 T. Tsuchimochi,  N. M. Tubman,  L. Vogt,  M. L. Vidal,  O. Vydrov,  
 M. A. Watson,  J. Wenzel,  M. de Wergifosse,  T. A. Wesolowski,  A. White,  
 J. Witte,  A. Yamada,  Jun Yang,  K. Yao,  S. Yeganeh,  S. R. Yost,  
 Zhi-Qiang You,  A. Zech,  Igor Ying Zhang,  Xing Zhang,  Yan Zhao,  
 Ying Zhu,  B. R. Brooks,  G. K. L. Chan,  C. J. Cramer,  M. S. Gordon,  
 W. J. Hehre,  A. Klamt,  M. W. Schmidt,  C. D. Sherrill,  D. G. Truhlar,  
 A. Aspuru-Guzik,  R. Baer,  A. T. Bell,  N. A. Besley,  Jeng-Da Chai,  
 A. E. DePrince, III,  R. A. DiStasio Jr.,  A. Dreuw,  B. D. Dunietz,  
 T. R. Furlani,  Chao-Ping Hsu,  Yousung Jung,  Jing Kong,  D. S. Lambrecht,  
 WanZhen Liang,  C. Ochsenfeld,  V. A. Rassolov,  L. V. Slipchenko,  
 J. E. Subotnik,  T. Van Voorhis,  J. M. Herbert,  A. I. Krylov,  
 P. M. W. Gill,  M. Head-Gordon

 Contributors to earlier versions of Q-Chem not listed above: 
 R. D. Adamson,  B. Austin,  J. Baker,  G. J. O. Beran,  K. Brandhorst,  
 S. T. Brown,  E. F. C. Byrd,  A. K. Chakraborty,  C.-L. Cheng,  
 Siu Hung Chien,  D. M. Chipman,  D. L. Crittenden,  H. Dachsel,  
 R. J. Doerksen,  A. D. Dutoi,  L. Fusti-Molnar,  W. A. Goddard III,  
 A. Golubeva-Zadorozhnaya,  S. R. Gwaltney,  G. Hawkins,  A. Heyden,  
 S. Hirata,  G. Kedziora,  F. J. Keil,  C. Kelley,  Jihan Kim,  R. A. King,  
 R. Z. Khaliullin,  P. P. Korambath,  W. Kurlancheek,  A. M. Lee,  M. S. Lee,  
 S. V. Levchenko,  Ching Yeh Lin,  D. Liotard,  R. C. Lochan,  I. Lotan,  
 P. E. Maslen,  N. Nair,  D. P. O'Neill,  D. Neuhauser,  E. Neuscamman,  
 C. M. Oana,  R. Olson,  B. Peters,  R. Peverati,  P. A. Pieniazek,  
 Y. M. Rhee,  J. Ritchie,  M. A. Rohrdanz,  E. Rosta,  N. J. Russ,  
 H. F. Schaefer III,  N. E. Schultz,  N. Shenvi,  A. C. Simmonett,  A. Sodt,  
 D. Stuck,  K. S. Thanthiriwatte,  V. Vanovschi,  Tao Wang,  A. Warshel,  
 C. F. Williams,  Q. Wu,  X. Xu,  W. Zhang

 Please cite Q-Chem as follows:
 Y. Shao et al., Mol. Phys. 113, 184-215 (2015)
 DOI: 10.1080/00268976.2014.952696

 Q-Chem 5.2.1 for Intel X86 EM64T Linux

 Parts of Q-Chem use Armadillo 8.300.2 (Tropical Shenanigans).
 http://arma.sourceforge.net/

 Q-Chem begins on Sun Dec  1 06:13:16 2019  

Host: 
0

     Scratch files written to /scratch/taweetham/qchem4364//
NAlpha2: 192
NElect   192
Mult     1
The previous job contains 0 fragments, simply inherited here

Checking the input file for inconsistencies... 	...done.

--------------------------------------------------------------
User input:
--------------------------------------------------------------

$MOLECULE
READ
$END

$REM
   JOB_TYPE 	FREQUENCY
   BASIS 	6-311++G**
   METHOD	B3LYP	
$END


--------------------------------------------------------------
 ----------------------------------------------------------------
             Standard Nuclear Orientation (Angstroms)
    I     Atom           X                Y                Z
 ----------------------------------------------------------------
    1      C      -0.3803430859    -1.4452423214    -0.0000000000
    2      C      -1.7652257694    -1.2254784028     0.0000000000
    3      C      -2.2652499706     0.0821480724     0.0000000000
    4      C      -1.3816633348     1.1697134957     0.0000000000
    5      C       0.0039454241     0.9485008232     0.0000000000
    6      C       0.5116797621    -0.3609327212    -0.0000000000
    7      Cl      0.2031952735    -3.0825860416    -0.0000000000
    8      Cl     -2.8664464628    -2.5677849763     0.0000000000
    9      Cl     -3.9794880459     0.3524582071     0.0000000000
   10      Cl     -2.0260526889     2.7830354766     0.0000000000
   11      Br      1.1667708004     2.4520107280    -0.0000000000
   12      I       2.6074269159    -0.7184851787    -0.0000000000
 ----------------------------------------------------------------
 Molecular Point Group                 Cs    NOp =  2
 Largest Abelian Subgroup              Cs    NOp =  2
 Nuclear Repulsion Energy =        2245.04857966 hartrees
 There are       96 alpha and       96 beta electrons
 Requested basis set is 6-311++G(d,p)
 There are 131 shells and 362 basis functions

 Total QAlloc Memory Limit   2000 MB
 Mega-Array Size       188 MB
 MEM_STATIC part       192 MB

                       Distance Matrix (Angstroms)
             C (  1)   C (  2)   C (  3)   C (  4)   C (  5)   C (  6)
   C (  2)  1.402211
   C (  3)  2.426066  1.399968
   C (  4)  2.800114  2.425709  1.401258
   C (  5)  2.424394  2.802883  2.428953  1.403156
   C (  6)  1.404077  2.435516  2.812056  2.434672  1.404425
   Cl(  7)  1.738221  2.706202  4.013572  4.538042  4.036008  2.739080
   Cl(  8)  2.727785  1.736224  2.717275  4.021626  4.539099  4.035088
   Cl(  9)  4.023130  2.718978  1.735419  2.723343  4.027780  4.547473
   Cl( 10)  4.537256  4.016991  2.711459  1.737252  2.736130  4.040374
   Br( 11)  4.193107  4.703247  4.170733  2.852859  1.900712  2.888217
   I ( 12)  3.074890  4.401947  4.938015  4.413404  3.091433  2.126029
             Cl(  7)   Cl(  8)   Cl(  9)   Cl( 10)   Br( 11)
   Cl(  8)  3.112510
   Cl(  9)  5.412427  3.125169
   Cl( 10)  6.274955  5.416414  3.118271
   Br( 11)  5.617850  6.439347  5.558066  3.209938
   I ( 12)  3.371840  5.777820  6.673408  5.807735  3.482461

 A cutoff of  1.0D-11 yielded   5750 shell pairs
 There are     49675 function pairs (     54435 Cartesian)
 Smallest overlap matrix eigenvalue = 3.43E-07

 Q-Chem warning in module stvman/mkSTV.C, line 318:

 Overlap eigenvalue is smaller than square root of threshold
 Use THRESH >= 12 to get rid of this warning

 Linear dependence detected in AO basis
 Tighter screening thresholds may be required for diffuse basis sets
 Use S2THRESH > 14 and THRESH = 14 in case of SCF convergence issues
 Number of orthogonalized atomic orbitals = 360
 Maximum deviation from orthogonality = 1.543E-10
 Guess from superposition of atomic densities
 Warning:  Energy on first SCF cycle will be non-variational
 SAD guess density has 192.000000 electrons

 -----------------------------------------------------------------------
  General SCF calculation program by
  Eric Jon Sundstrom, Paul Horn, Yuezhi Mao, Dmitri Zuev, Alec White,
  David Stuck, Shaama M.S., Shane Yost, Joonho Lee, David Small,
  Daniel Levine, Susi Lehtola, Hugh Burton, Evgeny Epifanovsky,
  Bang C. Huynh
 -----------------------------------------------------------------------
 Exchange:     0.2000 Hartree-Fock + 0.0800 Slater + 0.7200 B88
 Correlation:  0.1900 VWN1RPA + 0.8100 LYP
 Using SG-1 standard quadrature grid
 using 4 threads for integral computing
 -------------------------------------------------------
 OpenMP Integral computing Module                
 Release: version 2.0, May 2017, Q-Chem Inc. Pleasanton 
 -------------------------------------------------------
 A restricted SCF calculation will be
 performed using DIIS
 SCF converges when DIIS error is below 1.0e-08
 ---------------------------------------
  Cycle       Energy         DIIS error
 ---------------------------------------
    1  -11565.7200320979      3.01e-02  
    2  -11563.1820984010      1.68e-03  
    3  -11563.1618999854      1.96e-03  
    4  -11563.2028207146      7.89e-04  
    5  -11563.2136535779      1.58e-04  
    6  -11563.2138874157      9.09e-05  
    7  -11563.2140189227      2.26e-05  
    8  -11563.2140261375      4.97e-06  
    9  -11563.2140264383      1.62e-06  
   10  -11563.2140264726      5.71e-07  
   11  -11563.2140264770      1.19e-07  
   12  -11563.2140264771      4.41e-08  
   13  -11563.2140264789      2.34e-08  
   14  -11563.2140264794      4.35e-09  Convergence criterion met
 ---------------------------------------
 SCF time:   CPU 208.73s  wall 54.00s 
 SCF   energy in the final basis set =   -11563.2140264794
 Total energy in the final basis set =   -11563.2140264794

 --------------------------------------------------------------
             Orbital Energies (a.u.) and Symmetries
 --------------------------------------------------------------

 Alpha MOs, Restricted
 -- Occupied --                  
******* -482.86 -176.32 -165.73 -165.72 -165.72 -101.59 -101.59
  1 A'    2 A'    3 A'    4 A'    1 A"    5 A'    6 A'    7 A'                 
-101.58 -101.58  -62.51  -56.33  -56.33  -56.33  -35.82  -31.31
  8 A'    9 A'   10 A'   11 A'    2 A"   12 A'   13 A'   14 A'                 
-31.306 -31.305 -22.963 -22.961 -22.961 -22.956 -22.956 -10.290
  3 A"   15 A'   16 A'    4 A"   17 A'   18 A'    5 A"   19 A'                 
-10.290 -10.289 -10.289 -10.284 -10.274  -9.500  -9.500  -9.500
 20 A'   21 A'   22 A'   23 A'   24 A'   25 A'   26 A'   27 A'                 
 -9.499  -8.721  -7.265  -7.265  -7.265  -7.264  -7.255  -7.255
 28 A'   29 A'   30 A'   31 A'   32 A'   33 A'    6 A"    7 A"                 
 -7.254  -7.254  -7.254  -7.254  -7.254  -7.253  -6.553  -6.539
  8 A"   34 A'    9 A"   35 A'   36 A'   37 A'   38 A'   10 A"                 
 -6.538  -6.368  -4.781  -4.766  -4.765  -2.664  -2.660  -2.659
 39 A'   40 A'   41 A'   11 A"   42 A'   43 A'   12 A"   44 A'                 
 -2.648  -2.648  -2.047  -2.042  -2.041  -2.028  -2.028  -0.973
 45 A'   13 A"   46 A'   14 A"   47 A'   48 A'   15 A"   49 A'                 
 -0.927  -0.909  -0.875  -0.868  -0.825  -0.775  -0.748  -0.687
 50 A'   51 A'   52 A'   53 A'   54 A'   55 A'   56 A'   57 A'                 
 -0.637  -0.622  -0.564  -0.531  -0.491  -0.476  -0.474  -0.461
 58 A'   59 A'   60 A'   61 A'   62 A'   16 A"   63 A'   64 A'                 
 -0.431  -0.414  -0.402  -0.401  -0.365  -0.362  -0.362  -0.358
 65 A'   17 A"   66 A'   18 A"   67 A'   68 A'   19 A"   20 A"                 
 -0.350  -0.327  -0.325  -0.318  -0.306  -0.272  -0.270  -0.266
 69 A'   70 A'   21 A"   71 A'   22 A"   23 A"   72 A'   24 A"                 
 -- Virtual --                   
 -0.095  -0.071  -0.068  -0.039  -0.025  -0.004   0.000   0.018
 73 A'   25 A"   26 A"   74 A'   75 A'   76 A'   77 A'   78 A'                 
  0.021   0.028   0.029   0.042   0.047   0.059   0.065   0.067
 79 A'   80 A'   81 A'   27 A"   82 A'   28 A"   83 A'   29 A"                 
  0.072   0.074   0.077   0.078   0.085   0.090   0.099   0.101
 84 A'   30 A"   85 A'   86 A'   87 A'   31 A"   88 A'   32 A"                 
  0.104   0.105   0.113   0.118   0.138   0.139   0.144   0.150
 89 A'   90 A'   33 A"   91 A'   34 A"   92 A'   93 A'   35 A"                 
  0.151   0.162   0.168   0.169   0.173   0.179   0.184   0.196
 94 A'   95 A'   96 A'   36 A"   97 A'   37 A"   98 A'   99 A'                 
  0.199   0.205   0.211   0.215   0.225   0.226   0.227   0.245
100 A'  101 A'  102 A'  103 A'  104 A'   38 A"  105 A'  106 A'                 
  0.248   0.264   0.265   0.269   0.277   0.281   0.282   0.283
107 A'  108 A'  109 A'  110 A'  111 A'  112 A'   39 A"  113 A'                 
  0.295   0.348   0.373   0.382   0.387   0.400   0.401   0.418
114 A'  115 A'  116 A'  117 A'   40 A"   41 A"  118 A'  119 A'                 
  0.425   0.432   0.435   0.439   0.445   0.453   0.454   0.472
 42 A"  120 A'   43 A"  121 A'  122 A'   44 A"  123 A'  124 A'                 
  0.473   0.479   0.483   0.485   0.489   0.507   0.514   0.516
 45 A"  125 A'   46 A"  126 A'  127 A'   47 A"  128 A'  129 A'                 
  0.533   0.545   0.553   0.569   0.576   0.577   0.582   0.598
 48 A"  130 A'   49 A"   50 A"  131 A'   51 A"  132 A'  133 A'                 
  0.602   0.608   0.619   0.623   0.671   0.693   0.704   0.724
 52 A"  134 A'  135 A'   53 A"  136 A'  137 A'   54 A"  138 A'                 
  0.740   0.756   0.765   0.803   0.804   0.813   0.820   0.821
 55 A"  139 A'  140 A'   56 A"  141 A'  142 A'   57 A"  143 A'                 
  0.832   0.832   0.835   0.845   0.851   0.858   0.859   0.865
 58 A"  144 A'   59 A"  145 A'  146 A'  147 A'   60 A"   61 A"                 
  0.881   0.903   0.907   0.911   0.927   0.929   0.939   0.942
148 A'  149 A'  150 A'  151 A'  152 A'  153 A'  154 A'   62 A"                 
  0.953   0.974   0.982   1.025   1.038   1.062   1.104   1.124
155 A'  156 A'  157 A'   63 A"  158 A'  159 A'  160 A'  161 A'                 
  1.143   1.158   1.184   1.237   1.238   1.258   1.258   1.275
162 A'   64 A"  163 A'   65 A"  164 A'   66 A"  165 A'   67 A"                 
  1.277   1.285   1.285   1.358   1.362   1.425   1.441   1.466
166 A'   68 A"  167 A'  168 A'   69 A"  169 A'  170 A'  171 A'                 
  1.475   1.480   1.561   1.629   1.639   1.728   1.736   1.758
172 A'  173 A'  174 A'  175 A'  176 A'   70 A"   71 A"  177 A'                 
  1.767   1.818   1.824   1.839   1.840   1.917   2.012   2.044
178 A'  179 A'  180 A'   72 A"   73 A"   74 A"   75 A"  181 A'                 
  2.081   2.136   2.166   2.197   2.215   2.232   2.236   2.248
182 A'  183 A'  184 A'  185 A'   76 A"   77 A"  186 A'   78 A"                 
  2.257   2.273   2.299   2.302   2.329   2.379   2.390   2.422
 79 A"  187 A'   80 A"  188 A'  189 A'  190 A'  191 A'  192 A'                 
  2.445   2.477   2.480   2.546   2.571   2.611   2.619   2.716
193 A'  194 A'  195 A'  196 A'   81 A"  197 A'  198 A'   82 A"                 
  2.724   2.826   2.832   2.883   2.971   3.038   3.054   3.087
 83 A"   84 A"   85 A"  199 A'  200 A'   86 A"  201 A'  202 A'                 
  3.114   3.191   3.207   3.431   3.466   3.663   3.832   3.861
203 A'  204 A'  205 A'  206 A'  207 A'  208 A'  209 A'  210 A'                 
  3.954   3.988   4.009   4.016   4.054   4.080   4.137   4.244
 87 A"   88 A"   89 A"  211 A'  212 A'   90 A"  213 A'  214 A'                 
  4.278   4.400   4.506   4.786   6.022   6.116   6.151   6.740
215 A'  216 A'  217 A'  218 A'   91 A"  219 A'  220 A'  221 A'                 
  7.552   7.671   7.738   9.687   9.774   9.795   9.806  23.181
 92 A"  222 A'  223 A'  224 A'  225 A'  226 A'  227 A'  228 A'                 
 23.757  23.759  23.906  23.914  23.982  25.750  25.790  25.825
229 A'  230 A'  231 A'  232 A'  233 A'   93 A"   94 A"   95 A"                 
 25.894  26.065  26.100  26.160  26.218  26.392  26.582  26.709
 96 A"  234 A'  235 A'  236 A'  237 A'  238 A'  239 A'  240 A'                 
 26.888  27.921  28.357  28.418  28.429  28.525  28.552  28.552
241 A'  242 A'   97 A"  243 A'  244 A'   98 A"   99 A"  245 A'                 
 28.615  28.723  47.994 127.894 127.949 127.969 151.703 215.670
246 A'  247 A'  248 A'  100 A"  249 A'  250 A'  251 A'  252 A'                 
215.768 215.793 215.805 289.748 289.869 289.9631020.8101901.868
253 A'  254 A'  255 A'  101 A"  256 A'  257 A'  258 A'  259 A'                 

 Beta MOs, Restricted
 -- Occupied --                  
******* -482.86 -176.32 -165.73 -165.72 -165.72 -101.59 -101.59
  1 A'    2 A'    3 A'    4 A'    1 A"    5 A'    6 A'    7 A'                 
-101.58 -101.58  -62.51  -56.33  -56.33  -56.33  -35.82  -31.31
  8 A'    9 A'   10 A'   11 A'    2 A"   12 A'   13 A'   14 A'                 
-31.306 -31.305 -22.963 -22.961 -22.961 -22.956 -22.956 -10.290
  3 A"   15 A'   16 A'    4 A"   17 A'   18 A'    5 A"   19 A'                 
-10.290 -10.289 -10.289 -10.284 -10.274  -9.500  -9.500  -9.500
 20 A'   21 A'   22 A'   23 A'   24 A'   25 A'   26 A'   27 A'                 
 -9.499  -8.721  -7.265  -7.265  -7.265  -7.264  -7.255  -7.255
 28 A'   29 A'   30 A'   31 A'   32 A'   33 A'    6 A"    7 A"                 
 -7.254  -7.254  -7.254  -7.254  -7.254  -7.253  -6.553  -6.539
  8 A"   34 A'    9 A"   35 A'   36 A'   37 A'   38 A'   10 A"                 
 -6.538  -6.368  -4.781  -4.766  -4.765  -2.664  -2.660  -2.659
 39 A'   40 A'   41 A'   11 A"   42 A'   43 A'   12 A"   44 A'                 
 -2.648  -2.648  -2.047  -2.042  -2.041  -2.028  -2.028  -0.973
 45 A'   13 A"   46 A'   14 A"   47 A'   48 A'   15 A"   49 A'                 
 -0.927  -0.909  -0.875  -0.868  -0.825  -0.775  -0.748  -0.687
 50 A'   51 A'   52 A'   53 A'   54 A'   55 A'   56 A'   57 A'                 
 -0.637  -0.622  -0.564  -0.531  -0.491  -0.476  -0.474  -0.461
 58 A'   59 A'   60 A'   61 A'   62 A'   16 A"   63 A'   64 A'                 
 -0.431  -0.414  -0.402  -0.401  -0.365  -0.362  -0.362  -0.358
 65 A'   17 A"   66 A'   18 A"   67 A'   68 A'   19 A"   20 A"                 
 -0.350  -0.327  -0.325  -0.318  -0.306  -0.272  -0.270  -0.266
 69 A'   70 A'   21 A"   71 A'   22 A"   23 A"   72 A'   24 A"                 
 -- Virtual --                   
 -0.095  -0.071  -0.068  -0.039  -0.025  -0.004   0.000   0.018
 73 A'   25 A"   26 A"   74 A'   75 A'   76 A'   77 A'   78 A'                 
  0.021   0.028   0.029   0.042   0.047   0.059   0.065   0.067
 79 A'   80 A'   81 A'   27 A"   82 A'   28 A"   83 A'   29 A"                 
  0.072   0.074   0.077   0.078   0.085   0.090   0.099   0.101
 84 A'   30 A"   85 A'   86 A'   87 A'   31 A"   88 A'   32 A"                 
  0.104   0.105   0.113   0.118   0.138   0.139   0.144   0.150
 89 A'   90 A'   33 A"   91 A'   34 A"   92 A'   93 A'   35 A"                 
  0.151   0.162   0.168   0.169   0.173   0.179   0.184   0.196
 94 A'   95 A'   96 A'   36 A"   97 A'   37 A"   98 A'   99 A'                 
  0.199   0.205   0.211   0.215   0.225   0.226   0.227   0.245
100 A'  101 A'  102 A'  103 A'  104 A'   38 A"  105 A'  106 A'                 
  0.248   0.264   0.265   0.269   0.277   0.281   0.282   0.283
107 A'  108 A'  109 A'  110 A'  111 A'  112 A'   39 A"  113 A'                 
  0.295   0.348   0.373   0.382   0.387   0.400   0.401   0.418
114 A'  115 A'  116 A'  117 A'   40 A"   41 A"  118 A'  119 A'                 
  0.425   0.432   0.435   0.439   0.445   0.453   0.454   0.472
 42 A"  120 A'   43 A"  121 A'  122 A'   44 A"  123 A'  124 A'                 
  0.473   0.479   0.483   0.485   0.489   0.507   0.514   0.516
 45 A"  125 A'   46 A"  126 A'  127 A'   47 A"  128 A'  129 A'                 
  0.533   0.545   0.553   0.569   0.576   0.577   0.582   0.598
 48 A"  130 A'   49 A"   50 A"  131 A'   51 A"  132 A'  133 A'                 
  0.602   0.608   0.619   0.623   0.671   0.693   0.704   0.724
 52 A"  134 A'  135 A'   53 A"  136 A'  137 A'   54 A"  138 A'                 
  0.740   0.756   0.765   0.803   0.804   0.813   0.820   0.821
 55 A"  139 A'  140 A'   56 A"  141 A'  142 A'   57 A"  143 A'                 
  0.832   0.832   0.835   0.845   0.851   0.858   0.859   0.865
 58 A"  144 A'   59 A"  145 A'  146 A'  147 A'   60 A"   61 A"                 
  0.881   0.903   0.907   0.911   0.927   0.929   0.939   0.942
148 A'  149 A'  150 A'  151 A'  152 A'  153 A'  154 A'   62 A"                 
  0.953   0.974   0.982   1.025   1.038   1.062   1.104   1.124
155 A'  156 A'  157 A'   63 A"  158 A'  159 A'  160 A'  161 A'                 
  1.143   1.158   1.184   1.237   1.238   1.258   1.258   1.275
162 A'   64 A"  163 A'   65 A"  164 A'   66 A"  165 A'   67 A"                 
  1.277   1.285   1.285   1.358   1.362   1.425   1.441   1.466
166 A'   68 A"  167 A'  168 A'   69 A"  169 A'  170 A'  171 A'                 
  1.475   1.480   1.561   1.629   1.639   1.728   1.736   1.758
172 A'  173 A'  174 A'  175 A'  176 A'   70 A"   71 A"  177 A'                 
  1.767   1.818   1.824   1.839   1.840   1.917   2.012   2.044
178 A'  179 A'  180 A'   72 A"   73 A"   74 A"   75 A"  181 A'                 
  2.081   2.136   2.166   2.197   2.215   2.232   2.236   2.248
182 A'  183 A'  184 A'  185 A'   76 A"   77 A"  186 A'   78 A"                 
  2.257   2.273   2.299   2.302   2.329   2.379   2.390   2.422
 79 A"  187 A'   80 A"  188 A'  189 A'  190 A'  191 A'  192 A'                 
  2.445   2.477   2.480   2.546   2.571   2.611   2.619   2.716
193 A'  194 A'  195 A'  196 A'   81 A"  197 A'  198 A'   82 A"                 
  2.724   2.826   2.832   2.883   2.971   3.038   3.054   3.087
 83 A"   84 A"   85 A"  199 A'  200 A'   86 A"  201 A'  202 A'                 
  3.114   3.191   3.207   3.431   3.466   3.663   3.832   3.861
203 A'  204 A'  205 A'  206 A'  207 A'  208 A'  209 A'  210 A'                 
  3.954   3.988   4.009   4.016   4.054   4.080   4.137   4.244
 87 A"   88 A"   89 A"  211 A'  212 A'   90 A"  213 A'  214 A'                 
  4.278   4.400   4.506   4.786   6.022   6.116   6.151   6.740
215 A'  216 A'  217 A'  218 A'   91 A"  219 A'  220 A'  221 A'                 
  7.552   7.671   7.738   9.687   9.774   9.795   9.806  23.181
 92 A"  222 A'  223 A'  224 A'  225 A'  226 A'  227 A'  228 A'                 
 23.757  23.759  23.906  23.914  23.982  25.750  25.790  25.825
229 A'  230 A'  231 A'  232 A'  233 A'   93 A"   94 A"   95 A"                 
 25.894  26.065  26.100  26.160  26.218  26.392  26.582  26.709
 96 A"  234 A'  235 A'  236 A'  237 A'  238 A'  239 A'  240 A'                 
 26.888  27.921  28.357  28.418  28.429  28.525  28.552  28.552
241 A'  242 A'   97 A"  243 A'  244 A'   98 A"   99 A"  245 A'                 
 28.615  28.723  47.994 127.894 127.949 127.969 151.703 215.670
246 A'  247 A'  248 A'  100 A"  249 A'  250 A'  251 A'  252 A'                 
215.768 215.793 215.805 289.748 289.869 289.9631020.8101901.868
253 A'  254 A'  255 A'  101 A"  256 A'  257 A'  258 A'  259 A'                 
 --------------------------------------------------------------

          Ground-State Mulliken Net Atomic Charges

     Atom                 Charge (a.u.)
  ----------------------------------------
      1 C                    -0.094797
      2 C                    -0.768926
      3 C                    -0.220667
      4 C                    -0.207274
      5 C                    -0.737756
      6 C                    -0.279198
      7 Cl                    0.608905
      8 Cl                    0.622266
      9 Cl                    0.668483
     10 Cl                    0.533589
     11 Br                   -0.233063
     12 I                     0.108439
  ----------------------------------------
  Sum of atomic charges =     0.000000

 -----------------------------------------------------------------
                    Cartesian Multipole Moments
 -----------------------------------------------------------------
    Charge (ESU x 10^10)
                -0.0000
    Dipole Moment (Debye)
         X       0.5947      Y       0.0893      Z      -0.0000
       Tot       0.6013
    Quadrupole Moments (Debye-Ang)
        XX    -126.9731     XY       0.0647     YY    -129.6169
        XZ       0.0000     YZ       0.0000     ZZ    -131.8044
    Octopole Moments (Debye-Ang^2)
       XXX     146.5043    XXY       9.7406    XYY      46.2999
       YYY      40.4840    XXZ      -0.0000    XYZ       0.0000
       YYZ       0.0000    XZZ      42.5162    YZZ      11.7906
       ZZZ      -0.0000
    Hexadecapole Moments (Debye-Ang^3)
      XXXX   -3727.4263   XXXY     -14.8008   XXYY   -1092.0990
      XYYY      17.7514   YYYY   -2774.6129   XXXZ      -0.0000
      XXYZ       0.0000   XYYZ       0.0000   YYYZ       0.0000
      XXZZ    -694.7366   XYZZ       0.7935   YYZZ    -521.7116
      XZZZ      -0.0000   YZZZ       0.0000   ZZZZ    -160.8880
 -----------------------------------------------------------------
 Calculating MO derivatives via CPSCF
    1     0    39    0.0203616  
    2     0    39    0.0067476  
    3     0    39    0.0012344  
    4     0    39    0.0001899  
    5    23    16    0.0000250  
    6    38     1    0.0000014  
    7    39     0    0.0000001  Converged
 Time for AOints: 229.8 s (CPU) 57.7 s (wall)
 ------------------------------------------------------------------------------
                     AOints        : Timing summary (seconds)
 ------------------------------------------------------------------------------
     job step          cpu (% of tot)      sys (% of tot)     wall (% of tot)
 ------------------------------------------------------------------------------
  AOints            0.2298E+03 ( 8.0)   0.1000E-04 ( 4.9)   0.5773E+02 ( 7.9)
 ------------------------------------------------------------------------------
   Grand Totals     0.2879E+04          0.2030E-03          0.7330E+03
 ------------------------------------------------------------------------------
 Polarizability Matrix (a.u.)
            1           2           3
    1-223.4374132  -0.3226444  -0.0000000
    2  -0.3226444-203.3738684   0.0000000
    3  -0.0000000   0.0000000 -91.9369618
 Calculating analytic Hessian of the SCF energy

 Direct stationary perturbation theory relativistic correction:

 rels  =     116.903272391768
 relv  =    -393.172716191170
 rel2e =      56.819421481706
 E_rel =    -219.450022317696

 Hessian of the SCF Energy
            1           2           3           4           5           6
    1   0.5760069   0.0293888  -0.0000000  -0.2848103  -0.0013213   0.0000000
    2   0.0293888   0.5035515   0.0000000   0.0623792  -0.0975456  -0.0000000
    3  -0.0000000   0.0000000   0.1057359   0.0000000  -0.0000000  -0.0516741
    4  -0.2848103   0.0623792   0.0000000   0.5646999  -0.0480412  -0.0000000
    5  -0.0013213  -0.0975456  -0.0000000  -0.0480412   0.5531413   0.0000000
    6   0.0000000  -0.0000000  -0.0516741  -0.0000000   0.0000000   0.1049524
    7  -0.0093659   0.0294708   0.0000000  -0.1202415   0.0986690   0.0000000
    8   0.0854367   0.0140096   0.0000000   0.0361991  -0.2722154  -0.0000000
    9   0.0000000  -0.0000000   0.0002233  -0.0000000   0.0000000  -0.0512183
   10  -0.0598905  -0.0218347  -0.0000000   0.0583767  -0.0456615   0.0000000
   11  -0.0224434  -0.0090971  -0.0000000   0.0092050  -0.0528664   0.0000000
   12  -0.0000000   0.0000000   0.0050630   0.0000000  -0.0000000   0.0001362
   13   0.0563015   0.0085995   0.0000000  -0.0411998   0.0329347  -0.0000000
   14  -0.0440434  -0.0521444  -0.0000000   0.0325463  -0.0266006  -0.0000000
   15   0.0000000   0.0000000   0.0005466   0.0000000  -0.0000000   0.0046745
   16  -0.1737594  -0.1205178   0.0000000  -0.0404168  -0.0106264   0.0000000
   17  -0.0701168  -0.2046882   0.0000000  -0.0656175   0.0429408  -0.0000000
   18  -0.0000000   0.0000000  -0.0495808   0.0000000  -0.0000000   0.0026540
   19  -0.0516204   0.0381571   0.0000000  -0.0142778   0.0330487  -0.0000000
   20   0.0406941  -0.1426146   0.0000000   0.0123872  -0.0264144   0.0000000
   21   0.0000000   0.0000000  -0.0213991   0.0000000   0.0000000   0.0035016
   22  -0.0277659  -0.0302789  -0.0000000  -0.0893167  -0.0622688   0.0000000
   23  -0.0108716  -0.0100829  -0.0000000  -0.0619536  -0.1157983   0.0000000
   24   0.0000000  -0.0000000   0.0030633   0.0000000  -0.0000000  -0.0218801
   25   0.0036770   0.0012739   0.0000000  -0.0336266   0.0079889   0.0000000
   26  -0.0018369  -0.0032692  -0.0000000   0.0281987  -0.0052818   0.0000000
   27  -0.0000000   0.0000000   0.0040823   0.0000000   0.0000000   0.0032298
   28   0.0001195   0.0000560   0.0000000  -0.0017338  -0.0013511  -0.0000000
   29   0.0004936   0.0000440   0.0000000  -0.0044818   0.0022720  -0.0000000
   30   0.0000000  -0.0000000  -0.0013050  -0.0000000  -0.0000000   0.0040285
   31   0.0005741   0.0015350   0.0000000  -0.0000011  -0.0001900  -0.0000000
   32   0.0036773  -0.0002890  -0.0000000  -0.0000993  -0.0002667   0.0000000
   33   0.0000000  -0.0000000   0.0034936  -0.0000000   0.0000000  -0.0010342
   34  -0.0294673   0.0017708  -0.0000000   0.0025498  -0.0031821  -0.0000000
   35  -0.0090579   0.0021262  -0.0000000  -0.0007203  -0.0013669  -0.0000000
   36   0.0000000   0.0000000   0.0017512  -0.0000000  -0.0000000   0.0026296
            7           8           9          10          11          12
    1  -0.0093659   0.0854367   0.0000000  -0.0598905  -0.0224434  -0.0000000
    2   0.0294708   0.0140096  -0.0000000  -0.0218347  -0.0090971   0.0000000
    3   0.0000000   0.0000000   0.0002233  -0.0000000  -0.0000000   0.0050630
    4  -0.1202415   0.0361991  -0.0000000   0.0583767   0.0092050   0.0000000
    5   0.0986690  -0.2722154   0.0000000  -0.0456615  -0.0528664  -0.0000000
    6   0.0000000  -0.0000000  -0.0512183   0.0000000   0.0000000   0.0001362
    7   0.5154957   0.0139598  -0.0000000  -0.1732483  -0.1292172  -0.0000000
    8   0.0139598   0.6074742  -0.0000000  -0.0661761  -0.2141617   0.0000000
    9  -0.0000000  -0.0000000   0.1069421  -0.0000000   0.0000000  -0.0524078
   10  -0.1732483  -0.0661761  -0.0000000   0.5805792   0.0337463  -0.0000000
   11  -0.1292172  -0.2141617   0.0000000   0.0337463   0.5140407   0.0000000
   12  -0.0000000   0.0000000  -0.0524078  -0.0000000   0.0000000   0.1062839
   13  -0.0412895  -0.0666692   0.0000000  -0.2824388   0.0584810   0.0000000
   14  -0.0105287   0.0446052  -0.0000000   0.0006662  -0.0961925   0.0000000
   15   0.0000000   0.0000000   0.0022342   0.0000000  -0.0000000  -0.0522202
   16  -0.0018697  -0.0105333   0.0000000  -0.0094725   0.0283929   0.0000000
   17  -0.0103839  -0.0643204   0.0000000   0.0818138   0.0123214  -0.0000000
   18  -0.0000000   0.0000000   0.0041461   0.0000000  -0.0000000   0.0030190
   19  -0.0029182  -0.0033253  -0.0000000   0.0004587   0.0001616   0.0000000
   20   0.0000183   0.0033611  -0.0000000  -0.0001185  -0.0001843  -0.0000000
   21  -0.0000000   0.0000000   0.0039603   0.0000000  -0.0000000  -0.0012815
   22  -0.0029980  -0.0059287   0.0000000   0.0002716   0.0019574  -0.0000000
   23  -0.0262799  -0.0357958  -0.0000000   0.0049870   0.0001485   0.0000000
   24   0.0000000  -0.0000000   0.0032567  -0.0000000   0.0000000   0.0041067
   25  -0.1647514   0.0198569   0.0000000  -0.0409958   0.0034814  -0.0000000
   26   0.0196146  -0.0417104   0.0000000  -0.0162605   0.0026115   0.0000000
   27  -0.0000000   0.0000000  -0.0231228   0.0000000  -0.0000000   0.0033886
   28   0.0029736  -0.0070764   0.0000000  -0.0527062   0.0415540  -0.0000000
   29   0.0134513  -0.0429731  -0.0000000   0.0404205  -0.1438009  -0.0000000
   30   0.0000000  -0.0000000   0.0035269  -0.0000000   0.0000000  -0.0217092
   31  -0.0013018   0.0041824   0.0000000  -0.0239098  -0.0267969   0.0000000
   32   0.0012229   0.0020965  -0.0000000  -0.0109715  -0.0106996  -0.0000000
   33   0.0000000  -0.0000000   0.0031984   0.0000000   0.0000000   0.0030595
   34  -0.0004850   0.0000754   0.0000000   0.0029756   0.0014764   0.0000000
   35   0.0000027  -0.0003683  -0.0000000  -0.0006111  -0.0021196   0.0000000
   36   0.0000000   0.0000000  -0.0007391  -0.0000000  -0.0000000   0.0025620
           13          14          15          16          17          18
    1   0.0563015  -0.0440434   0.0000000  -0.1737594  -0.0701168  -0.0000000
    2   0.0085995  -0.0521444   0.0000000  -0.1205178  -0.2046882   0.0000000
    3   0.0000000  -0.0000000   0.0005466   0.0000000   0.0000000  -0.0495808
    4  -0.0411998   0.0325463   0.0000000  -0.0404168  -0.0656175   0.0000000
    5   0.0329347  -0.0266006  -0.0000000  -0.0106264   0.0429408  -0.0000000
    6  -0.0000000  -0.0000000   0.0046745   0.0000000  -0.0000000   0.0026540
    7  -0.0412895  -0.0105287   0.0000000  -0.0018697  -0.0103839  -0.0000000
    8  -0.0666692   0.0446052   0.0000000  -0.0105333  -0.0643204   0.0000000
    9   0.0000000  -0.0000000   0.0022342   0.0000000   0.0000000   0.0041461
   10  -0.2824388   0.0006662   0.0000000  -0.0094725   0.0818138   0.0000000
   11   0.0584810  -0.0961925  -0.0000000   0.0283929   0.0123214  -0.0000000
   12   0.0000000   0.0000000  -0.0522202   0.0000000  -0.0000000   0.0030190
   13   0.5348032  -0.0480987  -0.0000000  -0.1178149   0.0443969   0.0000000
   14  -0.0480987   0.5176907   0.0000000   0.0882991  -0.2593548  -0.0000000
   15  -0.0000000   0.0000000   0.1014840  -0.0000000  -0.0000000  -0.0492014
   16  -0.1178149   0.0882991  -0.0000000   0.4137578   0.0285952  -0.0000000
   17   0.0443969  -0.2593548  -0.0000000   0.0285952   0.5664170   0.0000000
   18   0.0000000  -0.0000000  -0.0492014  -0.0000000   0.0000000   0.0952143
   19  -0.0016492  -0.0011348   0.0000000   0.0044820  -0.0086908   0.0000000
   20  -0.0035929   0.0010768   0.0000000   0.0098411  -0.0413866  -0.0000000
   21   0.0000000   0.0000000   0.0041427  -0.0000000  -0.0000000   0.0019698
   22  -0.0001494  -0.0002639  -0.0000000  -0.0018003   0.0040077  -0.0000000
   23  -0.0005801  -0.0001179   0.0000000   0.0012360   0.0014893   0.0000000
   24  -0.0000000  -0.0000000  -0.0013821   0.0000000   0.0000000   0.0039318
   25   0.0027521  -0.0033935  -0.0000000  -0.0009610   0.0000822   0.0000000
   26  -0.0003739  -0.0026459  -0.0000000   0.0002257   0.0003163  -0.0000000
   27   0.0000000   0.0000000   0.0038235  -0.0000000   0.0000000  -0.0013239
   28  -0.0143370   0.0315428   0.0000000  -0.0029898  -0.0022592   0.0000000
   29   0.0123777  -0.0223119   0.0000000   0.0002604   0.0023627   0.0000000
   30   0.0000000  -0.0000000   0.0029403   0.0000000   0.0000000   0.0038014
   31  -0.0719965  -0.0532561  -0.0000000  -0.0007663  -0.0052937   0.0000000
   32  -0.0553415  -0.1001978   0.0000000  -0.0193699  -0.0305466  -0.0000000
   33  -0.0000000  -0.0000000  -0.0185459   0.0000000  -0.0000000   0.0015970
   34  -0.0229816   0.0076643  -0.0000000  -0.0683902   0.0034680   0.0000000
   35   0.0178659  -0.0038074   0.0000000   0.0041968  -0.0255504  -0.0000000
   36  -0.0000000   0.0000000   0.0015038  -0.0000000  -0.0000000  -0.0162273
           19          20          21          22          23          24
    1  -0.0516204   0.0406941   0.0000000  -0.0277659  -0.0108716   0.0000000
    2   0.0381571  -0.1426146   0.0000000  -0.0302789  -0.0100829  -0.0000000
    3   0.0000000   0.0000000  -0.0213991  -0.0000000  -0.0000000   0.0030633
    4  -0.0142778   0.0123872   0.0000000  -0.0893167  -0.0619536   0.0000000
    5   0.0330487  -0.0264144   0.0000000  -0.0622688  -0.1157983  -0.0000000
    6  -0.0000000   0.0000000   0.0035016   0.0000000   0.0000000  -0.0218801
    7  -0.0029182   0.0000183  -0.0000000  -0.0029980  -0.0262799   0.0000000
    8  -0.0033253   0.0033611   0.0000000  -0.0059287  -0.0357958  -0.0000000
    9  -0.0000000  -0.0000000   0.0039603   0.0000000  -0.0000000   0.0032567
   10   0.0004587  -0.0001185   0.0000000   0.0002716   0.0049870  -0.0000000
   11   0.0001616  -0.0001843  -0.0000000   0.0019574   0.0001485   0.0000000
   12   0.0000000  -0.0000000  -0.0012815  -0.0000000   0.0000000   0.0041067
   13  -0.0016492  -0.0035929   0.0000000  -0.0001494  -0.0005801  -0.0000000
   14  -0.0011348   0.0010768   0.0000000  -0.0002639  -0.0001179  -0.0000000
   15   0.0000000   0.0000000   0.0041427  -0.0000000   0.0000000  -0.0013821
   16   0.0044820   0.0098411  -0.0000000  -0.0018003   0.0012360   0.0000000
   17  -0.0086908  -0.0413866  -0.0000000   0.0040077   0.0014893   0.0000000
   18   0.0000000  -0.0000000   0.0019698  -0.0000000   0.0000000   0.0039318
   19   0.0818835  -0.0559701  -0.0000000  -0.0096185   0.0065719   0.0000000
   20  -0.0559701   0.2113429  -0.0000000  -0.0022493   0.0030193   0.0000000
   21  -0.0000000  -0.0000000   0.0094182   0.0000000  -0.0000000  -0.0006014
   22  -0.0096185  -0.0022493   0.0000000   0.1310897   0.0882442  -0.0000000
   23   0.0065719   0.0030193  -0.0000000   0.0882442   0.1676241   0.0000000
   24   0.0000000   0.0000000  -0.0006014  -0.0000000   0.0000000   0.0099877
   25  -0.0009158   0.0007558   0.0000000   0.0013739   0.0000175   0.0000000
   26   0.0013647  -0.0005160  -0.0000000   0.0083755  -0.0078885   0.0000000
   27  -0.0000000  -0.0000000   0.0001125   0.0000000  -0.0000000  -0.0007069
   28  -0.0001533   0.0007298   0.0000000   0.0002962  -0.0006108   0.0000000
   29   0.0006741  -0.0017034   0.0000000  -0.0000168  -0.0017186  -0.0000000
   30   0.0000000   0.0000000  -0.0000502  -0.0000000   0.0000000   0.0001243
   31   0.0002550   0.0001436   0.0000000  -0.0005342  -0.0007479  -0.0000000
   32  -0.0005729  -0.0011312  -0.0000000  -0.0007809  -0.0008678   0.0000000
   33   0.0000000   0.0000000   0.0001819   0.0000000  -0.0000000  -0.0000309
   34  -0.0059261  -0.0026392   0.0000000  -0.0008485  -0.0000125  -0.0000000
   35  -0.0102840  -0.0048494  -0.0000000  -0.0007974  -0.0000114  -0.0000000
   36   0.0000000   0.0000000   0.0000453  -0.0000000   0.0000000   0.0001307
           25          26          27          28          29          30
    1   0.0036770  -0.0018369  -0.0000000   0.0001195   0.0004936   0.0000000
    2   0.0012739  -0.0032692   0.0000000   0.0000560   0.0000440  -0.0000000
    3   0.0000000  -0.0000000   0.0040823   0.0000000   0.0000000  -0.0013050
    4  -0.0336266   0.0281987   0.0000000  -0.0017338  -0.0044818  -0.0000000
    5   0.0079889  -0.0052818   0.0000000  -0.0013511   0.0022720  -0.0000000
    6   0.0000000   0.0000000   0.0032298  -0.0000000  -0.0000000   0.0040285
    7  -0.1647514   0.0196146  -0.0000000   0.0029736   0.0134513   0.0000000
    8   0.0198569  -0.0417104   0.0000000  -0.0070764  -0.0429731  -0.0000000
    9   0.0000000   0.0000000  -0.0231228   0.0000000  -0.0000000   0.0035269
   10  -0.0409958  -0.0162605   0.0000000  -0.0527062   0.0404205  -0.0000000
   11   0.0034814   0.0026115  -0.0000000   0.0415540  -0.1438009   0.0000000
   12  -0.0000000   0.0000000   0.0033886  -0.0000000  -0.0000000  -0.0217092
   13   0.0027521  -0.0003739   0.0000000  -0.0143370   0.0123777   0.0000000
   14  -0.0033935  -0.0026459   0.0000000   0.0315428  -0.0223119  -0.0000000
   15  -0.0000000  -0.0000000   0.0038235   0.0000000   0.0000000   0.0029403
   16  -0.0009610   0.0002257  -0.0000000  -0.0029898   0.0002604   0.0000000
   17   0.0000822   0.0003163   0.0000000  -0.0022592   0.0023627   0.0000000
   18   0.0000000  -0.0000000  -0.0013239   0.0000000   0.0000000   0.0038014
   19  -0.0009158   0.0013647  -0.0000000  -0.0001533   0.0006741   0.0000000
   20   0.0007558  -0.0005160  -0.0000000   0.0007298  -0.0017034   0.0000000
   21   0.0000000  -0.0000000   0.0001125   0.0000000   0.0000000  -0.0000502
   22   0.0013739   0.0083755   0.0000000   0.0002962  -0.0000168  -0.0000000
   23   0.0000175  -0.0078885  -0.0000000  -0.0006108  -0.0017186   0.0000000
   24   0.0000000   0.0000000  -0.0007069   0.0000000  -0.0000000   0.0001243
   25   0.2374846  -0.0280107  -0.0000000  -0.0019467  -0.0019600   0.0000000
   26  -0.0280107   0.0626874  -0.0000000  -0.0104981  -0.0043507   0.0000000
   27  -0.0000000  -0.0000000   0.0110836  -0.0000000  -0.0000000  -0.0006731
   28  -0.0019467  -0.0104981  -0.0000000   0.0818049  -0.0582006  -0.0000000
   29  -0.0019600  -0.0043507  -0.0000000  -0.0582006   0.2098144  -0.0000000
   30   0.0000000   0.0000000  -0.0006731  -0.0000000  -0.0000000   0.0094741
   31  -0.0012263  -0.0009369   0.0000000  -0.0108685  -0.0031346  -0.0000000
   32  -0.0002606   0.0000477  -0.0000000   0.0051672   0.0026881   0.0000000
   33   0.0000000   0.0000000   0.0001296  -0.0000000  -0.0000000  -0.0003394
   34  -0.0008640   0.0001378   0.0000000  -0.0004590   0.0001164  -0.0000000
   35   0.0001682  -0.0000004   0.0000000   0.0009464  -0.0003225  -0.0000000
   36  -0.0000000   0.0000000  -0.0000232  -0.0000000  -0.0000000   0.0001812
           31          32          33          34          35          36
    1   0.0005741   0.0036773   0.0000000  -0.0294673  -0.0090579   0.0000000
    2   0.0015350  -0.0002890  -0.0000000   0.0017708   0.0021262   0.0000000
    3   0.0000000  -0.0000000   0.0034936  -0.0000000  -0.0000000   0.0017512
    4  -0.0000011  -0.0000993  -0.0000000   0.0025498  -0.0007203  -0.0000000
    5  -0.0001900  -0.0002667   0.0000000  -0.0031821  -0.0013669  -0.0000000
    6  -0.0000000   0.0000000  -0.0010342  -0.0000000  -0.0000000   0.0026296
    7  -0.0013018   0.0012229   0.0000000  -0.0004850   0.0000027   0.0000000
    8   0.0041824   0.0020965  -0.0000000   0.0000754  -0.0003683   0.0000000
    9   0.0000000  -0.0000000   0.0031984   0.0000000  -0.0000000  -0.0007391
   10  -0.0239098  -0.0109715   0.0000000   0.0029756  -0.0006111  -0.0000000
   11  -0.0267969  -0.0106996   0.0000000   0.0014764  -0.0021196  -0.0000000
   12   0.0000000  -0.0000000   0.0030595   0.0000000   0.0000000   0.0025620
   13  -0.0719965  -0.0553415  -0.0000000  -0.0229816   0.0178659  -0.0000000
   14  -0.0532561  -0.1001978  -0.0000000   0.0076643  -0.0038074   0.0000000
   15  -0.0000000   0.0000000  -0.0185459  -0.0000000   0.0000000   0.0015038
   16  -0.0007663  -0.0193699   0.0000000  -0.0683902   0.0041968  -0.0000000
   17  -0.0052937  -0.0305466  -0.0000000   0.0034680  -0.0255504  -0.0000000
   18   0.0000000  -0.0000000   0.0015970   0.0000000  -0.0000000  -0.0162273
   19   0.0002550  -0.0005729   0.0000000  -0.0059261  -0.0102840   0.0000000
   20   0.0001436  -0.0011312   0.0000000  -0.0026392  -0.0048494   0.0000000
   21   0.0000000  -0.0000000   0.0001819   0.0000000  -0.0000000   0.0000453
   22  -0.0005342  -0.0007809   0.0000000  -0.0008485  -0.0007974  -0.0000000
   23  -0.0007479  -0.0008678  -0.0000000  -0.0000125  -0.0000114   0.0000000
   24  -0.0000000   0.0000000  -0.0000309  -0.0000000  -0.0000000   0.0001307
   25  -0.0012263  -0.0002606   0.0000000  -0.0008640   0.0001682  -0.0000000
   26  -0.0009369   0.0000477   0.0000000   0.0001378  -0.0000004   0.0000000
   27   0.0000000  -0.0000000   0.0001296   0.0000000   0.0000000  -0.0000232
   28  -0.0108685   0.0051672  -0.0000000  -0.0004590   0.0009464  -0.0000000
   29  -0.0031346   0.0026881  -0.0000000   0.0001164  -0.0003225  -0.0000000
   30  -0.0000000   0.0000000  -0.0003394  -0.0000000  -0.0000000   0.0001812
   31   0.1110720   0.0755626  -0.0000000  -0.0012964   0.0089324  -0.0000000
   32   0.0755626   0.1490036   0.0000000   0.0017665  -0.0098371   0.0000000
   33  -0.0000000   0.0000000   0.0079923  -0.0000000   0.0000000   0.0002981
   34  -0.0012964   0.0017665  -0.0000000   0.1251928  -0.0106419  -0.0000000
   35   0.0089324  -0.0098371   0.0000000  -0.0106419   0.0461072   0.0000000
   36  -0.0000000   0.0000000   0.0002981  -0.0000000   0.0000000   0.0078875
 **********************************************************************
 **                                                                  **
 **                       VIBRATIONAL ANALYSIS                       **
 **                       --------------------                       **
 **                                                                  **
 **        VIBRATIONAL FREQUENCIES (CM**-1) AND NORMAL MODES         **
 **     FORCE CONSTANTS (mDYN/ANGSTROM) AND REDUCED MASSES (AMU)     **
 **                  INFRARED INTENSITIES (KM/MOL)                   **
 **                                                                  **
 **********************************************************************


 Mode:                 1                      2                      3
 Frequency:        39.65                  52.94                  78.28
 Force Cnst:      0.0481                 0.0580                 0.1266
 Red. Mass:      51.9192                35.1139                35.0585
 IR Active:          YES                    YES                    YES
 IR Intens:        0.002                  0.005                  0.001
 Raman Active:       YES                    YES                    YES
               X      Y      Z        X      Y      Z        X      Y      Z
 C          0.000  0.000  0.160    0.000 -0.000  0.157    0.000 -0.000  0.059
 C          0.000  0.000  0.104   -0.000 -0.000 -0.063   -0.000 -0.000 -0.057
 C         -0.000  0.000 -0.135   -0.000 -0.000 -0.049    0.000 -0.000  0.093
 C         -0.000  0.000 -0.112    0.000 -0.000  0.148    0.000 -0.000 -0.046
 C         -0.000  0.000  0.070    0.000 -0.000  0.055   -0.000 -0.000 -0.010
 C          0.000  0.000  0.051    0.000 -0.000  0.075    0.000 -0.000  0.058
 Cl         0.000  0.000  0.428    0.000 -0.000  0.607    0.000 -0.000  0.343
 Cl         0.000  0.000  0.335   -0.000 -0.000 -0.377   -0.000  0.000 -0.566
 Cl        -0.000 -0.000 -0.435   -0.000  0.000 -0.279    0.000  0.000  0.588
 Cl        -0.000  0.000 -0.344    0.000 -0.000  0.567   -0.000 -0.000 -0.431
 Br         0.000 -0.000  0.478   -0.000 -0.000 -0.146   -0.000 -0.000  0.091
 I          0.000 -0.000 -0.306    0.000  0.000 -0.083    0.000  0.000 -0.048
 TransDip  -0.000  0.000 -0.001   -0.000 -0.000 -0.002    0.000 -0.000 -0.001

 Mode:                 4                      5                      6
 Frequency:       129.39                 156.93                 157.67
 Force Cnst:      0.6901                 0.2039                 0.8118
 Red. Mass:      69.9614                14.0512                55.4259
 IR Active:          YES                    YES                    YES
 IR Intens:        0.344                  0.114                  0.243
 Raman Active:       YES                    YES                    YES
               X      Y      Z        X      Y      Z        X      Y      Z
 C         -0.117 -0.201 -0.000   -0.000 -0.000  0.382   -0.074 -0.154 -0.000
 C         -0.119 -0.118 -0.000   -0.000 -0.000  0.355   -0.105 -0.037 -0.000
 C         -0.058 -0.081  0.000   -0.000 -0.000  0.349   -0.053 -0.027 -0.000
 C         -0.012 -0.114  0.000    0.000 -0.000  0.377    0.023 -0.138 -0.000
 C         -0.053 -0.221  0.000    0.000 -0.000  0.434    0.004 -0.222 -0.000
 C         -0.110 -0.210 -0.000    0.000 -0.000  0.445    0.067 -0.214 -0.000
 Cl        -0.121 -0.204 -0.000   -0.000 -0.000 -0.143   -0.367 -0.272  0.000
 Cl        -0.227 -0.047  0.000   -0.000  0.000 -0.120   -0.406  0.186  0.000
 Cl        -0.043  0.039 -0.000   -0.000  0.000 -0.140   -0.015  0.245  0.000
 Cl         0.200 -0.046 -0.000    0.000 -0.000 -0.131    0.122 -0.108  0.000
 Br         0.298 -0.538  0.000   -0.000 -0.000 -0.061   -0.384 -0.004  0.000
 I         -0.088  0.495 -0.000    0.000  0.000 -0.036    0.435  0.063  0.000
 TransDip   0.008  0.017  0.000   -0.000  0.000 -0.011   -0.002  0.016  0.000

 Mode:                 7                      8                      9
 Frequency:       191.46                 217.57                 229.55
 Force Cnst:      0.8153                 1.0561                 1.0058
 Red. Mass:      37.7489                37.8675                32.3959
 IR Active:          YES                    YES                    YES
 IR Intens:        0.197                  0.088                  0.100
 Raman Active:       YES                    YES                    YES
               X      Y      Z        X      Y      Z        X      Y      Z
 C          0.073 -0.184 -0.000   -0.063  0.116  0.000   -0.065  0.147  0.000
 C          0.084 -0.142  0.000   -0.110  0.060 -0.000   -0.042  0.156 -0.000
 C          0.159 -0.089  0.000   -0.210  0.073 -0.000   -0.179  0.120 -0.000
 C          0.195 -0.144  0.000   -0.187  0.045 -0.000   -0.123  0.122 -0.000
 C          0.125 -0.165  0.000   -0.204 -0.031  0.000   -0.111  0.023  0.000
 C          0.056 -0.165 -0.000   -0.085  0.067  0.000   -0.023  0.071  0.000
 Cl         0.168 -0.191  0.000    0.523  0.368 -0.000   -0.369  0.083 -0.000
 Cl         0.096 -0.156  0.000    0.095 -0.107  0.000    0.379 -0.172 -0.000
 Cl         0.255  0.276 -0.000   -0.202  0.433  0.000   -0.290 -0.341  0.000
 Cl         0.631 -0.013 -0.000   -0.016  0.150  0.000    0.419  0.382  0.000
 Br        -0.266  0.107  0.000   -0.175 -0.323 -0.000   -0.076 -0.069 -0.000
 I         -0.217  0.040 -0.000    0.080 -0.063  0.000    0.060 -0.005  0.000
 TransDip  -0.004  0.014  0.000    0.009 -0.003 -0.000    0.007 -0.007 -0.000

 Mode:                10                     11                     12
 Frequency:       240.56                 275.01                 321.84
 Force Cnst:      1.1971                 1.4016                 0.7570
 Red. Mass:      35.1090                31.4544                12.4041
 IR Active:          YES                    YES                    YES
 IR Intens:        0.008                  0.054                  0.250
 Raman Active:       YES                    YES                    YES
               X      Y      Z        X      Y      Z        X      Y      Z
 C         -0.037  0.033 -0.000    0.231  0.010  0.000    0.000 -0.000  0.089
 C         -0.046 -0.019 -0.000    0.327  0.219  0.000    0.000  0.000 -0.435
 C         -0.041 -0.017 -0.000    0.257  0.148  0.000   -0.000  0.000 -0.542
 C          0.008 -0.040  0.000    0.074  0.183 -0.000    0.000  0.000 -0.171
 C          0.016  0.022  0.000    0.004 -0.022 -0.000    0.000 -0.000  0.389
 C          0.004 -0.004  0.000    0.129  0.012 -0.000    0.000 -0.000  0.560
 Cl        -0.407 -0.103  0.000   -0.125 -0.138 -0.000    0.000 -0.000 -0.021
 Cl         0.455 -0.440  0.000    0.349  0.435 -0.000    0.000  0.000  0.069
 Cl         0.040  0.549  0.000    0.346 -0.056 -0.000   -0.000 -0.000  0.090
 Cl        -0.283 -0.155 -0.000   -0.257  0.114  0.000   -0.000 -0.000  0.024
 Br         0.072  0.035 -0.000   -0.194 -0.242  0.000   -0.000 -0.000 -0.026
 I          0.018  0.022 -0.000   -0.062  0.000  0.000   -0.000  0.000 -0.018
 TransDip   0.003  0.001 -0.000   -0.006 -0.004  0.000    0.000 -0.000 -0.016

 Mode:                13                     14                     15
 Frequency:       333.10                 336.06                 362.83
 Force Cnst:      0.8160                 1.9970                 2.4335
 Red. Mass:      12.4817                30.0112                31.3749
 IR Active:          YES                    YES                    YES
 IR Intens:        0.002                  0.005                  0.006
 Raman Active:       YES                    YES                    YES
               X      Y      Z        X      Y      Z        X      Y      Z
 C          0.000 -0.000  0.551    0.023 -0.291 -0.000   -0.128  0.102  0.000
 C          0.000 -0.000  0.386    0.002 -0.097 -0.000   -0.117 -0.166 -0.000
 C         -0.000  0.000 -0.147    0.010  0.047  0.000    0.240 -0.051 -0.000
 C         -0.000  0.000 -0.550   -0.146  0.259  0.000    0.050  0.125 -0.000
 C         -0.000  0.000 -0.412   -0.131  0.042  0.000   -0.005  0.101 -0.000
 C         -0.000 -0.000  0.185   -0.139 -0.080 -0.000   -0.096  0.090  0.000
 Cl         0.000 -0.000 -0.086    0.220 -0.545  0.000   -0.163  0.351 -0.000
 Cl        -0.000 -0.000 -0.061   -0.074 -0.167  0.000   -0.291 -0.395  0.000
 Cl        -0.000  0.000  0.023   -0.021  0.047 -0.000    0.587 -0.116  0.000
 Cl        -0.000  0.000  0.086   -0.192  0.588 -0.000   -0.072  0.254  0.000
 Br         0.000  0.000  0.024    0.041  0.063 -0.000   -0.056 -0.068  0.000
 I          0.000 -0.000 -0.006    0.029 -0.006  0.000    0.024 -0.003 -0.000
 TransDip   0.000  0.000 -0.001    0.000  0.002  0.000   -0.002 -0.001 -0.000

 Mode:                16                     17                     18
 Frequency:       583.91                 590.58                 599.39
 Force Cnst:      2.4243                 2.9469                 2.7997
 Red. Mass:      12.0684                14.3403                13.2267
 IR Active:          YES                    YES                    YES
 IR Intens:        0.377                 32.729                 14.439
 Raman Active:       YES                    YES                    YES
               X      Y      Z        X      Y      Z        X      Y      Z
 C         -0.000 -0.000 -0.213    0.105 -0.026  0.000    0.521  0.223 -0.000
 C         -0.000  0.000 -0.360    0.070  0.095  0.000    0.394 -0.156  0.000
 C          0.000  0.000  0.541    0.182  0.190 -0.000    0.050 -0.252  0.000
 C          0.000  0.000 -0.096    0.476  0.037  0.000   -0.131 -0.069 -0.000
 C          0.000 -0.000 -0.446    0.510 -0.235  0.000   -0.073  0.263  0.000
 C          0.000 -0.000  0.567    0.431 -0.283 -0.000    0.337  0.419  0.000
 Cl         0.000  0.000  0.011   -0.015  0.084 -0.000   -0.068 -0.045  0.000
 Cl        -0.000 -0.000  0.026   -0.085 -0.112 -0.000   -0.142 -0.064 -0.000
 Cl        -0.000 -0.000 -0.040   -0.200 -0.009  0.000   -0.099  0.060 -0.000
 Cl        -0.000  0.000  0.008   -0.119  0.105 -0.000    0.027  0.026  0.000
 Br        -0.000 -0.000  0.010   -0.037 -0.014  0.000   -0.011 -0.041 -0.000
 I         -0.000  0.000 -0.007   -0.029  0.011  0.000   -0.019 -0.008 -0.000
 TransDip   0.000 -0.000 -0.020    0.181 -0.026  0.000    0.117  0.035  0.000

 Mode:                19                     20                     21
 Frequency:       599.63                 650.67                 671.52
 Force Cnst:      2.5603                 3.7489                 3.1938
 Red. Mass:      12.0858                15.0289                12.0209
 IR Active:          YES                    YES                    YES
 IR Intens:        0.000                 58.734                  0.116
 Raman Active:       YES                    YES                    YES
               X      Y      Z        X      Y      Z        X      Y      Z
 C          0.000  0.000  0.571   -0.101  0.273 -0.000   -0.000  0.000  0.379
 C          0.000 -0.000 -0.434   -0.137  0.357  0.000   -0.000  0.000 -0.427
 C          0.000 -0.000 -0.139    0.070  0.463 -0.000   -0.000  0.000  0.460
 C         -0.000 -0.000  0.542    0.179  0.364 -0.000    0.000  0.000 -0.442
 C         -0.000  0.000 -0.386    0.118  0.373  0.000   -0.000  0.000  0.381
 C          0.000  0.000 -0.140   -0.077  0.323  0.000   -0.000  0.000 -0.347
 Cl        -0.000 -0.000 -0.036    0.073 -0.203  0.000    0.000 -0.000 -0.011
 Cl        -0.000 -0.000  0.028   -0.069 -0.146 -0.000    0.000 -0.000  0.014
 Cl        -0.000  0.000  0.010   -0.001 -0.053  0.000    0.000 -0.000 -0.017
 Cl         0.000  0.000 -0.035    0.051 -0.202  0.000    0.000 -0.000  0.015
 Br        -0.000 -0.000  0.010   -0.040 -0.054  0.000   -0.000 -0.000 -0.004
 I         -0.000 -0.000  0.002    0.005 -0.004 -0.000    0.000 -0.000  0.002
 TransDip   0.000  0.000 -0.000   -0.005  0.245 -0.000   -0.000  0.000  0.011

 Mode:                22                     23                     24
 Frequency:       816.56                 849.20                1056.12
 Force Cnst:      5.0533                 5.5001                 8.0252
 Red. Mass:      12.8631                12.9448                12.2118
 IR Active:          YES                    YES                    YES
 IR Intens:        4.523                  1.659                  0.477
 Raman Active:       YES                    YES                    YES
               X      Y      Z        X      Y      Z        X      Y      Z
 C          0.050  0.267 -0.000    0.273 -0.395 -0.000   -0.183  0.300  0.000
 C         -0.062  0.369  0.000    0.388  0.210 -0.000   -0.297 -0.371  0.000
 C         -0.478  0.171  0.000    0.175  0.245  0.000    0.430 -0.078 -0.000
 C         -0.256 -0.126  0.000   -0.197  0.436  0.000   -0.142  0.430  0.000
 C         -0.190 -0.341 -0.000   -0.345 -0.207  0.000   -0.249 -0.206  0.000
 C          0.498 -0.108 -0.000   -0.123 -0.195  0.000    0.372 -0.053 -0.000
 Cl         0.035 -0.057  0.000   -0.038  0.104  0.000    0.012 -0.030 -0.000
 Cl        -0.044 -0.056 -0.000   -0.064 -0.086  0.000    0.036  0.042 -0.000
 Cl         0.153 -0.025 -0.000   -0.036  0.011  0.000   -0.048  0.007 -0.000
 Cl        -0.005  0.001 -0.000    0.037 -0.110 -0.000    0.019 -0.046  0.000
 Br         0.024  0.024  0.000    0.016  0.024 -0.000    0.006  0.008  0.000
 I         -0.012  0.001  0.000    0.002 -0.002  0.000   -0.003  0.000  0.000
 TransDip  -0.056  0.039  0.000    0.033  0.025 -0.000    0.016 -0.015  0.000

 Mode:                25                     26                     27
 Frequency:      1168.53                1239.60                1322.36
 Force Cnst:      9.8490                10.8645                12.4180
 Red. Mass:      12.2424                12.0003                12.0532
 IR Active:          YES                    YES                    YES
 IR Intens:        3.570                  0.129                177.846
 Raman Active:       YES                    YES                    YES
               X      Y      Z        X      Y      Z        X      Y      Z
 C         -0.071  0.475  0.000   -0.390 -0.149  0.000    0.084  0.401 -0.000
 C          0.238  0.225 -0.000    0.314 -0.237 -0.000    0.259 -0.244 -0.000
 C          0.359 -0.039 -0.000    0.069  0.371 -0.000   -0.405 -0.152  0.000
 C          0.194 -0.311 -0.000   -0.392 -0.129  0.000   -0.047  0.453  0.000
 C         -0.233 -0.431  0.000    0.332 -0.265 -0.000    0.368 -0.199 -0.000
 C         -0.372  0.090  0.000    0.073  0.415  0.000   -0.319 -0.177  0.000
 Cl         0.015 -0.051 -0.000   -0.002 -0.001 -0.000    0.001 -0.020  0.000
 Cl        -0.030 -0.033  0.000    0.000 -0.002  0.000   -0.009  0.010  0.000
 Cl        -0.047  0.007  0.000   -0.000  0.002  0.000    0.029  0.003 -0.000
 Cl        -0.020  0.042  0.000   -0.001 -0.002  0.000    0.006 -0.028 -0.000
 Br         0.011  0.016 -0.000    0.000 -0.000 -0.000   -0.005  0.001 -0.000
 I          0.005 -0.001 -0.000   -0.000  0.000 -0.000    0.001  0.001  0.000
 TransDip   0.060  0.010 -0.000    0.007  0.009 -0.000   -0.295  0.309 -0.000

 Mode:                28                     29                     30
 Frequency:      1326.03                1517.56                1520.59
 Force Cnst:     12.4881                16.2856                16.3501
 Red. Mass:      12.0542                12.0022                12.0017
 IR Active:          YES                    YES                    YES
 IR Intens:      180.091                  0.118                  0.009
 Raman Active:       YES                    YES                    YES
               X      Y      Z        X      Y      Z        X      Y      Z
 C          0.393 -0.113 -0.000   -0.489 -0.090  0.000    0.060  0.260  0.000
 C         -0.296 -0.362  0.000    0.426 -0.114 -0.000    0.169 -0.404 -0.000
 C         -0.228  0.330  0.000   -0.290 -0.099 -0.000    0.009  0.551 -0.000
 C          0.369  0.012 -0.000    0.499  0.141  0.000   -0.032 -0.280  0.000
 C         -0.182 -0.347  0.000   -0.370  0.082  0.000   -0.178  0.331  0.000
 C         -0.113  0.385  0.000    0.212  0.084  0.000   -0.033 -0.460  0.000
 Cl        -0.016  0.011 -0.000    0.005  0.000  0.000   -0.002 -0.000  0.000
 Cl         0.020  0.026 -0.000   -0.004  0.002  0.000   -0.002  0.004  0.000
 Cl         0.019 -0.013 -0.000    0.003  0.001  0.000   -0.000 -0.006  0.000
 Cl        -0.013  0.002  0.000   -0.005 -0.003  0.000    0.000  0.001 -0.000
 Br         0.004  0.007  0.000    0.001 -0.001 -0.000    0.001 -0.001 -0.000
 I          0.000 -0.002  0.000    0.001 -0.000 -0.000    0.001  0.001 -0.000
 TransDip  -0.275 -0.330 -0.000   -0.010  0.003 -0.000   -0.001  0.003 -0.000

 STANDARD THERMODYNAMIC QUANTITIES AT   298.15 K  AND     1.00 ATM

   This Molecule has  0 Imaginary Frequencies
   Zero point vibrational energy:       25.211 kcal/mol

   Atom    1 Element C  Has Mass   12.00000
   Atom    2 Element C  Has Mass   12.00000
   Atom    3 Element C  Has Mass   12.00000
   Atom    4 Element C  Has Mass   12.00000
   Atom    5 Element C  Has Mass   12.00000
   Atom    6 Element C  Has Mass   12.00000
   Atom    7 Element Cl Has Mass   34.96885
   Atom    8 Element Cl Has Mass   34.96885
   Atom    9 Element Cl Has Mass   34.96885
   Atom   10 Element Cl Has Mass   34.96885
   Atom   11 Element Br Has Mass   78.91830
   Atom   12 Element I  Has Mass  126.90440
   Molecular Mass:   417.698100 amu
   Principal axes and moments of inertia in amu*Bohr^2:
                             1           2           3
    Eigenvalues --     5176.60737  7412.64114 12589.24851
          X               0.99973     0.02323     0.00000
          Y              -0.02323     0.99973     0.00000
          Z               0.00000    -0.00000     1.00000
   Rotational Symmetry Number is   1
   The Molecule is an Asymmetric Top
   Translational Enthalpy:        0.889 kcal/mol
   Rotational Enthalpy:           0.889 kcal/mol
   Vibrational Enthalpy:         31.249 kcal/mol
   gas constant (RT):             0.592 kcal/mol
   Translational Entropy:        43.979  cal/mol.K
   Rotational Entropy:           34.534  cal/mol.K
   Vibrational Entropy:          39.508  cal/mol.K

   Total Enthalpy:               33.619 kcal/mol
   Total Entropy:               118.021  cal/mol.K

 ======================================================================

 STANDARD THERMODYNAMIC QUANTITIES FOR ANHARMONIC VIBRATION -- TOSH

   Zero point vibrational energy: ************ kcal/mol

   Vibrational Enthalpy:       Infinity kcal/mol
   Vibrational Entropy:             NaN  cal/mol.K

   Total Enthalpy:             Infinity kcal/mol
   Total Entropy:                   NaN  cal/mol.K

 ======================================================================

 STANDARD THERMODYNAMIC QUANTITIES FOR ANHARMONIC VIBRATION -- VPT2

   Zero point vibrational energy: ************ kcal/mol

   Vibrational Enthalpy:       Infinity kcal/mol
   Vibrational Entropy:             NaN  cal/mol.K

   Total Enthalpy:             Infinity kcal/mol
   Total Entropy:                   NaN  cal/mol.K

 ======================================================================

Archival summary:
1\1\garfield\FREQ\ProcedureUnspecified\BasisUnspecified\1r1l46\taweetha\SunDec106:29:322019SunDec106:29:322019\0\\#,FREQ,ProcedureUnspecified,BasisUnspecified,\\0,1\I\C,1,2.12603\C,2,1.40408,1,119.761\C,3,1.40221,2,120.426,1,180,0\C,4,1.39997,3,119.943,2,-0,0\C,5,1.40126,4,119.982,3,-0,0\C,6,1.40316,5,120.021,4,0,0\Cl,5,1.73542,4,119.887,3,180,0\Cl,4,1.73622,3,120.348,2,-180,0\Cl,6,1.73725,5,119.135,4,180,0\Cl,3,1.73822,2,120.941,1,-0,0\Br,7,1.90071,6,118.648,5,180,0\\\@

 Total job time:  975.82s(wall), 3797.62s(cpu) 
 Sun Dec  1 06:29:32 2019

        *************************************************************
        *                                                           *
        *  Thank you very much for using Q-Chem.  Have a nice day.  *
        *                                                           *
        *************************************************************
