# Supplementary material for: Geometric and energetic data from quantum chemical calculations of halobenzenes and xylenes
Source: Data Brief. 2020 Mar 5;30:105386. doi: 10.1016/j.dib.2020.105386 (PMC7114895; doi:10.1016/j.dib.2020.105386)
Supplement: Supplementary file 1 [file mmc1.zip › halobenzene/B3LYP/ClClClClClBr.out]

                  Welcome to Q-Chem
     A Quantum Leap Into The Future Of Chemistry


 Q-Chem 5.2 (devel), Q-Chem, Inc., Pleasanton, CA (2019)

 Yihan Shao,  Zhengting Gan,  E. Epifanovsky,  A. T. B. Gilbert,  M. Wormit,  
 J. Kussmann,  A. W. Lange,  A. Behn,  Jia Deng,  Xintian Feng,  D. Ghosh,  
 M. Goldey,  P. R. Horn,  L. D. Jacobson,  I. Kaliman,  T. Kus,  A. Landau,  
 Jie Liu,  E. I. Proynov,  R. M. Richard,  R. P. Steele,  E. J. Sundstrom,  
 H. L. Woodcock III,  P. M. Zimmerman,  D. Zuev,  B. Albrecht,  E. Alguire,  
 S. A. Baeppler,  D. Barton,  Z. Benda,  Y. A. Bernard,  E. J. Berquist,  
 K. B. Bravaya,  H. Burton,  D. Casanova,  Chun-Min Chang,  Yunqing Chen,  
 A. Chien,  K. D. Closser,  M. P. Coons,  S. Coriani,  S. Dasgupta,  
 A. L. Dempwolff,  M. Diedenhofen,  Hainam Do,  R. G. Edgar,  Po-Tung Fang,  
 S. Faraji,  S. Fatehi,  Qingguo Feng,  K. D. Fenk,  J. Fosso-Tande,  
 J. Gayvert,  Qinghui Ge,  A. Ghysels,  G. Gidofalvi,  J. Gomes,  
 J. Gonthier,  A. Gunina,  D. Hait,  M. W. D. Hanson-Heine,  
 P. H. P. Harbach,  A. W. Hauser,  M. F. Herbst,  J. E. Herr,  
 E. G. Hohenstein,  Z. C. Holden,  Kerwin Hui,  B. C. Huynh,  T.-C. Jagau,  
 Hyunjun Ji,  B. Kaduk,  K. Khistyaev,  Jaehoon Kim,  P. Klunzinger,  K. Koh,  
 D. Kosenkov,  L. Koulias,  T. Kowalczyk,  C. M. Krauter,  A. Kunitsa,  
 Ka Un Lao,  A. Laurent,  K. V. Lawler,  Joonho Lee,  D. Lefrancois,  
 S. Lehtola,  D. S. Levine,  Yi-Pei Li,  You-Sheng Lin,  Fenglai Liu,  
 E. Livshits,  A. Luenser,  P. Manohar,  E. Mansoor,  S. F. Manzer,  
 Shan-Ping Mao,  Yuezhi Mao,  N. Mardirossian,  A. V. Marenich,  
 T. Markovich,  L. A. Martinez-Martinez,  S. A. Maurer,  N. J. Mayhall,  
 S. C. McKenzie,  J.-M. Mewes,  P. Morgante,  A. F. Morrison,  
 J. W. Mullinax,  K. Nanda,  T. S. Nguyen-Beck,  R. Olivares-Amaya,  
 J. A. Parkhill,  Zheng Pei,  T. M. Perrine,  F. Plasser,  P. Pokhilko,  
 S. Prager,  A. Prociuk,  E. Ramos,  D. R. Rehn,  F. Rob,  M. Scheurer,  
 M. Schneider,  N. Sergueev,  S. M. Sharada,  S. Sharma,  D. W. Small,  
 T. Stauch,  T. Stein,  Yu-Chuan Su,  A. J. W. Thom,  A. Tkatchenko,  
 T. Tsuchimochi,  N. M. Tubman,  L. Vogt,  M. L. Vidal,  O. Vydrov,  
 M. A. Watson,  J. Wenzel,  M. de Wergifosse,  T. A. Wesolowski,  A. White,  
 J. Witte,  A. Yamada,  Jun Yang,  K. Yao,  S. Yeganeh,  S. R. Yost,  
 Zhi-Qiang You,  A. Zech,  Igor Ying Zhang,  Xing Zhang,  Yan Zhao,  
 Ying Zhu,  B. R. Brooks,  G. K. L. Chan,  C. J. Cramer,  M. S. Gordon,  
 W. J. Hehre,  A. Klamt,  M. W. Schmidt,  C. D. Sherrill,  D. G. Truhlar,  
 A. Aspuru-Guzik,  R. Baer,  A. T. Bell,  N. A. Besley,  Jeng-Da Chai,  
 A. E. DePrince, III,  R. A. DiStasio Jr.,  A. Dreuw,  B. D. Dunietz,  
 T. R. Furlani,  Chao-Ping Hsu,  Yousung Jung,  Jing Kong,  D. S. Lambrecht,  
 WanZhen Liang,  C. Ochsenfeld,  V. A. Rassolov,  L. V. Slipchenko,  
 J. E. Subotnik,  T. Van Voorhis,  J. M. Herbert,  A. I. Krylov,  
 P. M. W. Gill,  M. Head-Gordon

 Contributors to earlier versions of Q-Chem not listed above: 
 R. D. Adamson,  B. Austin,  J. Baker,  G. J. O. Beran,  K. Brandhorst,  
 S. T. Brown,  E. F. C. Byrd,  A. K. Chakraborty,  C.-L. Cheng,  
 Siu Hung Chien,  D. M. Chipman,  D. L. Crittenden,  H. Dachsel,  
 R. J. Doerksen,  A. D. Dutoi,  L. Fusti-Molnar,  W. A. Goddard III,  
 A. Golubeva-Zadorozhnaya,  S. R. Gwaltney,  G. Hawkins,  A. Heyden,  
 S. Hirata,  G. Kedziora,  F. J. Keil,  C. Kelley,  Jihan Kim,  R. A. King,  
 R. Z. Khaliullin,  P. P. Korambath,  W. Kurlancheek,  A. M. Lee,  M. S. Lee,  
 S. V. Levchenko,  Ching Yeh Lin,  D. Liotard,  R. C. Lochan,  I. Lotan,  
 P. E. Maslen,  N. Nair,  D. P. O'Neill,  D. Neuhauser,  E. Neuscamman,  
 C. M. Oana,  R. Olson,  B. Peters,  R. Peverati,  P. A. Pieniazek,  
 Y. M. Rhee,  J. Ritchie,  M. A. Rohrdanz,  E. Rosta,  N. J. Russ,  
 H. F. Schaefer III,  N. E. Schultz,  N. Shenvi,  A. C. Simmonett,  A. Sodt,  
 D. Stuck,  K. S. Thanthiriwatte,  V. Vanovschi,  Tao Wang,  A. Warshel,  
 C. F. Williams,  Q. Wu,  X. Xu,  W. Zhang

 Please cite Q-Chem as follows:
 Y. Shao et al., Mol. Phys. 113, 184-215 (2015)
 DOI: 10.1080/00268976.2014.952696

 Q-Chem 5.2.1 for Intel X86 EM64T Linux

 Parts of Q-Chem use Armadillo 8.300.2 (Tropical Shenanigans).
 http://arma.sourceforge.net/

 Q-Chem begins on Sun Dec  1 06:29:32 2019  

Host: 
0

     Scratch files written to /scratch/taweetham/qchem4696//
NAlpha2: 156
NElect   156
Mult     1

Checking the input file for inconsistencies... 	...done.

--------------------------------------------------------------
User input:
--------------------------------------------------------------
$MOLECULE
0 1
C   
C	1	CC
C	2	CC	1	120.0		
C	3	CC	2	120.0	1	0.0
C	4	CC	3	120.0	2	0.0	
C	5 	CC	4	120.0	3	0.0
Cl	1	CCl	2	120.0	3	180.0
Cl	2	CCl	3	120.0	4	180.0
Cl	3	CCl	4	120.0	5	180.0
Cl	4	CCl	5	120.0	6	180.0
Cl	5	CCl	6	120.0	1	180.0
Br	6	CBr	1	120.0	2	180.0

CC=1.39483
CH=1.08673
CF=1.33960
CCl=1.72090
CBr=1.89068
CI=2.07886
$END

$REM
   JOB_TYPE	OPTIMIZATION
   BASIS	6-311++G**
   METHOD	B3LYP
   MEM_TOTAL	64000
   SYM_IGNORE	TRUE
$END

--------------------------------------------------------------
 ----------------------------------------------------------------
             Standard Nuclear Orientation (Angstroms)
    I     Atom           X                Y                Z
 ----------------------------------------------------------------
    1      C       0.0000000000     0.0000000000     0.0000000000
    2      C       0.0000000000     0.0000000000     1.3948300000
    3      C       1.2079582140     0.0000000000     2.0922450000
    4      C       2.4159164279     0.0000000000     1.3948300000
    5      C       2.4159164279     0.0000000000    -0.0000000000
    6      C       1.2079582140     0.0000000000    -0.6974150000
    7      Cl     -1.4903431174    -0.0000000000    -0.8604500000
    8      Cl     -1.4903431174    -0.0000000000     2.2552800000
    9      Cl      1.2079582140    -0.0000000000     3.8131450000
   10      Cl      3.9062595453    -0.0000000000     2.2552800000
   11      Cl      3.9062595453    -0.0000000000    -0.8604500000
   12      Br      1.2079582140    -0.0000000000    -2.5880950000
 ----------------------------------------------------------------
 Nuclear Repulsion Energy =        1632.84130778 hartrees
 There are       78 alpha and       78 beta electrons
 Requested basis set is 6-311++G(d,p)
 There are 120 shells and 330 basis functions

 Total QAlloc Memory Limit  64000 MB
 Mega-Array Size       188 MB
 MEM_STATIC part       192 MB
 A cutoff of  1.0D-11 yielded   5171 shell pairs
 There are     44253 function pairs (     47995 Cartesian)
 Smallest overlap matrix eigenvalue = 2.01E-07

 Q-Chem warning in module stvman/mkSTV.C, line 318:

 Overlap eigenvalue is smaller than square root of threshold
 Use THRESH >= 12 to get rid of this warning

 Linear dependence detected in AO basis
 Tighter screening thresholds may be required for diffuse basis sets
 Use S2THRESH > 14 and THRESH = 14 in case of SCF convergence issues
 Number of orthogonalized atomic orbitals = 328
 Maximum deviation from orthogonality = 6.870E-10

 Scale SEOQF with 1.000000e-01/1.000000e-01/1.000000e-01

 Standard Electronic Orientation quadrupole field applied
 Nucleus-field energy     =    -0.0000000514 hartrees
 Guess from superposition of atomic densities
 Warning:  Energy on first SCF cycle will be non-variational
 SAD guess density has 156.000000 electrons

 -----------------------------------------------------------------------
  General SCF calculation program by
  Eric Jon Sundstrom, Paul Horn, Yuezhi Mao, Dmitri Zuev, Alec White,
  David Stuck, Shaama M.S., Shane Yost, Joonho Lee, David Small,
  Daniel Levine, Susi Lehtola, Hugh Burton, Evgeny Epifanovsky,
  Bang C. Huynh
 -----------------------------------------------------------------------
 Exchange:     0.2000 Hartree-Fock + 0.0800 Slater + 0.7200 B88
 Correlation:  0.1900 VWN1RPA + 0.8100 LYP
 Using SG-1 standard quadrature grid
 using 4 threads for integral computing
 -------------------------------------------------------
 OpenMP Integral computing Module                
 Release: version 2.0, May 2017, Q-Chem Inc. Pleasanton 
 -------------------------------------------------------
 A restricted SCF calculation will be
 performed using DIIS
 SCF converges when DIIS error is below 1.0e-08
 ---------------------------------------
  Cycle       Energy         DIIS error
 ---------------------------------------
    1   -5106.6964596024      3.26e-02  
    2   -5103.8943193701      1.74e-03  
    3   -5103.8893719557      1.80e-03  
    4   -5103.9163715603      7.16e-04  
    5   -5103.9234163940      1.35e-04  
    6   -5103.9235758231      5.97e-05  
    7   -5103.9236120317      2.35e-05  
    8   -5103.9236192159      5.33e-06  
    9   -5103.9236195302      8.84e-07  
   10   -5103.9236195400      2.24e-07  
   11   -5103.9236195407      1.08e-07  
   12   -5103.9236195407      1.94e-08  
   13   -5103.9236195413      4.63e-09  Convergence criterion met
 ---------------------------------------
 SCF time:   CPU 160.59s  wall 42.00s 
 SCF   energy in the final basis set =    -5103.9236195413
 Total energy in the final basis set =    -5103.9236195413

 --------------------------------------------------------------

                    Orbital Energies (a.u.)
 --------------------------------------------------------------

 Alpha MOs
 -- Occupied --
********-101.5862-101.5858-101.5858-101.5853-101.5853 -62.5120 -56.3328
-56.3286 -56.3282 -10.2874 -10.2873 -10.2872 -10.2865 -10.2863 -10.2801
 -9.5012  -9.5008  -9.5008  -9.5004  -9.5004  -8.7210  -7.2661  -7.2658
 -7.2658  -7.2654  -7.2654  -7.2561  -7.2557  -7.2557  -7.2553  -7.2553
 -7.2552  -7.2546  -7.2546  -7.2542  -7.2542  -6.5533  -6.5394  -6.5383
 -2.6641  -2.6603  -2.6595  -2.6484  -2.6483  -0.9829  -0.9377  -0.9276
 -0.8903  -0.8795  -0.8537  -0.8273  -0.7535  -0.7488  -0.6420  -0.6419
 -0.5732  -0.5406  -0.4991  -0.4835  -0.4828  -0.4743  -0.4462  -0.4327
 -0.4211  -0.4141  -0.3702  -0.3655  -0.3652  -0.3637  -0.3598  -0.3452
 -0.3388  -0.3283  -0.3233  -0.2988  -0.2726  -0.2711
 -- Virtual --
 -0.0753  -0.0679  -0.0663  -0.0225  -0.0088  -0.0055   0.0152   0.0233
  0.0234   0.0267   0.0290   0.0405   0.0441   0.0597   0.0660   0.0706
  0.0715   0.0750   0.0786   0.0810   0.0850   0.0895   0.0942   0.0968
  0.1013   0.1055   0.1056   0.1203   0.1318   0.1368   0.1402   0.1465
  0.1479   0.1481   0.1511   0.1538   0.1738   0.1828   0.1855   0.1876
  0.1898   0.1942   0.2025   0.2121   0.2211   0.2269   0.2324   0.2414
  0.2425   0.2552   0.2599   0.2655   0.2675   0.2723   0.2752   0.2823
  0.2852   0.2904   0.2948   0.3706   0.3719   0.3949   0.3984   0.4049
  0.4246   0.4309   0.4364   0.4401   0.4525   0.4529   0.4545   0.4702
  0.4708   0.4729   0.4789   0.4852   0.4871   0.5014   0.5018   0.5297
  0.5425   0.5511   0.5521   0.5645   0.5752   0.5863   0.5883   0.6024
  0.6106   0.6205   0.6270   0.6308   0.6582   0.6856   0.7226   0.7361
  0.7559   0.7826   0.7896   0.8133   0.8172   0.8174   0.8240   0.8276
  0.8279   0.8342   0.8353   0.8377   0.8471   0.8494   0.8545   0.8719
  0.8788   0.8928   0.8942   0.9046   0.9074   0.9164   0.9287   0.9358
  0.9376   0.9437   0.9440   0.9574   0.9866   1.0395   1.0488   1.0595
  1.0657   1.1091   1.1569   1.1779   1.1802   1.2023   1.2338   1.2596
  1.2737   1.2756   1.2842   1.2874   1.2960   1.2974   1.2987   1.3717
  1.4417   1.4458   1.5195   1.5787   1.6497   1.6705   1.7393   1.7482
  1.7694   1.7799   1.8244   1.8290   1.8429   1.8441   1.9312   2.0129
  2.0812   2.0823   2.1485   2.1643   2.2140   2.2145   2.2237   2.2484
  2.2575   2.2651   2.2717   2.2795   2.3094   2.3168   2.3488   2.3770
  2.3787   2.3932   2.4465   2.4565   2.4859   2.4915   2.5238   2.5750
  2.5973   2.6345   2.6501   2.7265   2.7306   2.8354   2.8372   2.9623
  3.0488   3.0699   3.0740   3.1212   3.1336   3.2160   3.2261   3.4702
  3.5100   3.6994   3.8631   3.8803   3.9870   4.0628   4.0710   4.2394
  4.4068   4.8018   6.7473   7.5532   7.6730   7.7394   9.6776   9.7776
  9.7897   9.8119   9.8121  23.1878  23.7722  23.7785  23.9316  23.9379
 24.0066  25.7462  25.7776  25.8107  25.8366  25.9081  26.0534  26.0790
 26.1639  26.1770  26.2820  26.3661  26.5333  26.6781  26.7740  26.9672
 48.0021 215.6593 215.7718 215.7860 215.8120 215.8126 289.7496 289.8704
289.96601020.8196
 --------------------------------------------------------------

          Ground-State Mulliken Net Atomic Charges

     Atom                 Charge (a.u.)
  ----------------------------------------
      1 C                    -0.348992
      2 C                    -0.301387
      3 C                    -0.723551
      4 C                    -0.301387
      5 C                    -0.348992
      6 C                    -0.816578
      7 Cl                    0.550874
      8 Cl                    0.668742
      9 Cl                    0.599482
     10 Cl                    0.668742
     11 Cl                    0.550874
     12 Br                   -0.197828
  ----------------------------------------
  Sum of atomic charges =     0.000000

 -----------------------------------------------------------------
                    Cartesian Multipole Moments
 -----------------------------------------------------------------
    Charge (ESU x 10^10)
                 0.0000
    Dipole Moment (Debye)
         X      -0.0000      Y      -0.0000      Z      -0.1717
       Tot       0.1717
    Quadrupole Moments (Debye-Ang)
        XX    -114.3753     XY      -0.0000     YY    -115.3037
        XZ      -0.2075     YZ      -0.0000     ZZ    -112.7957
    Octopole Moments (Debye-Ang^2)
       XXX    -414.4818    XXY      -0.0000    XYY    -139.2821
       YYY      -0.0000    XXZ     -58.8663    XYZ       0.0000
       YYZ     -58.8565    XZZ    -136.2525    YZZ       0.0000
       ZZZ    -183.4168
    Hexadecapole Moments (Debye-Ang^3)
      XXXX   -3407.4358   XXXY       0.0000   XXYY    -618.4804
      XYYY       0.0000   YYYY    -133.8322   XXXZ    -212.7188
      XXYZ       0.0000   XYYZ     -71.0962   YYYZ      -0.0000
      XXZZ   -1068.1763   XYZZ       0.0000   YYZZ    -553.3673
      XZZZ    -221.5598   YZZZ       0.0000   ZZZZ   -2973.9756
 -----------------------------------------------------------------
 Calculating analytic gradient of the SCF energy
 Gradient of SCF Energy
            1           2           3           4           5           6
    1  -0.0009586   0.0002508  -0.0000000  -0.0002508   0.0009586  -0.0000000
    2   0.0000000  -0.0000000   0.0000000  -0.0000000  -0.0000000   0.0000000
    3   0.0015075   0.0001438   0.0005077   0.0001438   0.0015075   0.0024751
            7           8           9          10          11          12
    1   0.0077802   0.0066431   0.0000000  -0.0066431  -0.0077802   0.0000000
    2  -0.0000000  -0.0000000   0.0000000   0.0000000   0.0000000  -0.0000000
    3   0.0025765  -0.0040334  -0.0073087  -0.0040334   0.0025765   0.0039372
 Max gradient component =       7.780E-03
 RMS gradient           =       3.060E-03
 Gradient time:  CPU 56.16 s  wall 14.53 s
 Geometry Optimization Parameters
   NAtoms,    NIC,     NZ,  NCons,   NDum,   NFix, NCnnct, MaxDiis
       12      78      12       0       0       0       0       0


** GEOMETRY OPTIMIZATION IN DELOCALIZED INTERNAL COORDINATES **
   Searching for a Minimum

   Optimization Cycle:   1

                       Coordinates (Angstroms)
     ATOM                X               Y               Z
      1  C         0.0000000000    0.0000000000    0.0000000000
      2  C         0.0000000000    0.0000000000    1.3948300000
      3  C         1.2079582140    0.0000000000    2.0922450000
      4  C         2.4159164279    0.0000000000    1.3948300000
      5  C         2.4159164279    0.0000000000    0.0000000000
      6  C         1.2079582140    0.0000000000   -0.6974150000
      7  Cl       -1.4903431174    0.0000000000   -0.8604500000
      8  Cl       -1.4903431174    0.0000000000    2.2552800000
      9  Cl        1.2079582140    0.0000000000    3.8131450000
     10  Cl        3.9062595453    0.0000000000    2.2552800000
     11  Cl        3.9062595453    0.0000000000   -0.8604500000
     12  Br        1.2079582140    0.0000000000   -2.5880950000
   Point Group: c1    Number of degrees of freedom:    30


   Energy is  -5103.923619541


 Attempting to generate delocalized internal coordinates
 Initial Hessian constructed with Jon Baker's OPTIMIZE code

 21 Hessian modes will be used to form the next step
  Hessian Eigenvalues:
     0.201019    0.250000    0.250000    0.250000    0.250000    0.250000
     0.250000    0.250000    0.250000    0.250000    0.334879    0.334879
     0.334879    0.334879    0.334879    0.426727    0.426727    0.464882
     0.464882    0.464882    0.464882

 Minimum search - taking simple RFO step
 Searching for Lamda that Minimizes Along All modes
 Value Taken    Lamda =  -0.00182066
 Step Taken.  Stepsize is  0.071232

                             Maximum     Tolerance    Cnvgd?
         Gradient           0.024802      0.000300      NO
         Displacement       0.062405      0.001200      NO
         Energy change     *********      0.000001      NO


 New Cartesian Coordinates Obtained by Inverse Iteration

 Displacement from previous Coordinates is:  0.113728
 ----------------------------------------------------------------
             Standard Nuclear Orientation (Angstroms)
    I     Atom           X                Y                Z
 ----------------------------------------------------------------
    1      C      -0.0081906247     0.0000000000    -0.0071758686
    2      C      -0.0070734209     0.0000000000     1.3959197103
    3      C       1.2079582139     0.0000000000     2.0965484559
    4      C       2.4229898488     0.0000000000     1.3959197107
    5      C       2.4241070529     0.0000000000    -0.0071758676
    6      C       1.2079582142     0.0000000000    -0.7093657496
    7      Cl     -1.5190059497     0.0000000000    -0.8571810291
    8      Cl     -1.5064523314     0.0000000000     2.2651367836
    9      Cl      1.2079582140     0.0000000000     3.8289353017
   10      Cl      3.9223687596     0.0000000000     2.2651367837
   11      Cl      3.9349223776     0.0000000000    -0.8571810288
   12      Br      1.2079582131     0.0000000000    -2.6103172022
 ----------------------------------------------------------------
 Nuclear Repulsion Energy =        1621.92407758 hartrees
 There are       78 alpha and       78 beta electrons
 Applying Cartesian multipole field
    Component          Value
    ---------          -----
     (2,0,0)        1.00000E-11
     (0,2,0)        2.00000E-11
     (0,0,2)       -3.00000E-11
 Nucleus-field energy     =    -0.0000000519 hartrees
 Requested basis set is 6-311++G(d,p)
 There are 120 shells and 330 basis functions
 A cutoff of  1.0D-11 yielded   5124 shell pairs
 There are     43980 function pairs (     47667 Cartesian)
 Smallest overlap matrix eigenvalue = 2.18E-07

 Q-Chem warning in module stvman/mkSTV.C, line 318:

 Overlap eigenvalue is smaller than square root of threshold
 Use THRESH >= 12 to get rid of this warning

 Linear dependence detected in AO basis
 Tighter screening thresholds may be required for diffuse basis sets
 Use S2THRESH > 14 and THRESH = 14 in case of SCF convergence issues
 Number of orthogonalized atomic orbitals = 328
 Maximum deviation from orthogonality = 2.494E-09
 Guess MOs from SCF MO coefficient file

 -----------------------------------------------------------------------
  General SCF calculation program by
  Eric Jon Sundstrom, Paul Horn, Yuezhi Mao, Dmitri Zuev, Alec White,
  David Stuck, Shaama M.S., Shane Yost, Joonho Lee, David Small,
  Daniel Levine, Susi Lehtola, Hugh Burton, Evgeny Epifanovsky,
  Bang C. Huynh
 -----------------------------------------------------------------------
 Exchange:     0.2000 Hartree-Fock + 0.0800 Slater + 0.7200 B88
 Correlation:  0.1900 VWN1RPA + 0.8100 LYP
 Using SG-1 standard quadrature grid
 using 4 threads for integral computing
 -------------------------------------------------------
 OpenMP Integral computing Module                
 Release: version 2.0, May 2017, Q-Chem Inc. Pleasanton 
 -------------------------------------------------------
 A restricted SCF calculation will be
 performed using DIIS
 SCF converges when DIIS error is below 1.0e-08
 ---------------------------------------
  Cycle       Energy         DIIS error
 ---------------------------------------
    1   -5103.9235773460      2.87e-04  
    2   -5103.9242846532      1.14e-04  
    3   -5103.9240528462      1.71e-04  
    4   -5103.9244733902      1.29e-05  
    5   -5103.9244748693      5.72e-06  
    6   -5103.9244752846      1.97e-06  
    7   -5103.9244753373      4.34e-07  
    8   -5103.9244753393      1.72e-07  
    9   -5103.9244753399      3.53e-08  
   10   -5103.9244753399      7.88e-09  Convergence criterion met
 ---------------------------------------
 SCF time:   CPU 127.66s  wall 34.00s 
 SCF   energy in the final basis set =    -5103.9244753399
 Total energy in the final basis set =    -5103.9244753399

 --------------------------------------------------------------

                    Orbital Energies (a.u.)
 --------------------------------------------------------------

 Alpha MOs
 -- Occupied --
********-101.5868-101.5866-101.5866-101.5863-101.5863 -62.5130 -56.3338
-56.3296 -56.3292 -10.2912 -10.2912 -10.2908 -10.2901 -10.2899 -10.2843
 -9.5016  -9.5013  -9.5013  -9.5011  -9.5011  -8.7218  -7.2665  -7.2664
 -7.2664  -7.2662  -7.2662  -7.2564  -7.2562  -7.2562  -7.2560  -7.2560
 -7.2556  -7.2551  -7.2551  -7.2549  -7.2549  -6.5543  -6.5402  -6.5391
 -2.6650  -2.6611  -2.6604  -2.6492  -2.6491  -0.9785  -0.9341  -0.9237
 -0.8876  -0.8773  -0.8524  -0.8259  -0.7536  -0.7488  -0.6412  -0.6411
 -0.5699  -0.5388  -0.4985  -0.4816  -0.4803  -0.4730  -0.4453  -0.4321
 -0.4191  -0.4119  -0.3693  -0.3658  -0.3652  -0.3631  -0.3594  -0.3455
 -0.3387  -0.3286  -0.3235  -0.3008  -0.2738  -0.2720
 -- Virtual --
 -0.0794  -0.0705  -0.0690  -0.0260  -0.0126  -0.0055   0.0111   0.0205
  0.0216   0.0253   0.0280   0.0406   0.0438   0.0595   0.0660   0.0684
  0.0697   0.0731   0.0772   0.0787   0.0842   0.0893   0.0934   0.0941
  0.1005   0.1045   0.1053   0.1193   0.1302   0.1349   0.1387   0.1450
  0.1474   0.1477   0.1512   0.1533   0.1725   0.1807   0.1851   0.1867
  0.1891   0.1935   0.2023   0.2111   0.2181   0.2248   0.2278   0.2414
  0.2415   0.2543   0.2592   0.2650   0.2666   0.2713   0.2751   0.2813
  0.2846   0.2906   0.2950   0.3690   0.3718   0.3928   0.3994   0.4045
  0.4246   0.4315   0.4344   0.4373   0.4498   0.4501   0.4529   0.4682
  0.4720   0.4735   0.4793   0.4851   0.4865   0.4970   0.5011   0.5297
  0.5359   0.5471   0.5521   0.5647   0.5744   0.5837   0.5862   0.5941
  0.6079   0.6122   0.6248   0.6308   0.6571   0.6819   0.7170   0.7369
  0.7562   0.7829   0.7906   0.8146   0.8176   0.8183   0.8223   0.8281
  0.8284   0.8308   0.8344   0.8377   0.8470   0.8498   0.8532   0.8703
  0.8765   0.8872   0.8913   0.9030   0.9054   0.9128   0.9263   0.9331
  0.9355   0.9394   0.9409   0.9522   0.9824   1.0311   1.0406   1.0499
  1.0629   1.1051   1.1515   1.1740   1.1746   1.1988   1.2287   1.2525
  1.2667   1.2689   1.2792   1.2805   1.2899   1.2917   1.2932   1.3664
  1.4359   1.4422   1.5188   1.5722   1.6378   1.6567   1.7315   1.7398
  1.7571   1.7700   1.8162   1.8213   1.8354   1.8365   1.9205   2.0103
  2.0715   2.0740   2.1424   2.1557   2.2034   2.2130   2.2225   2.2433
  2.2474   2.2608   2.2637   2.2689   2.3010   2.3070   2.3330   2.3736
  2.3754   2.3856   2.4336   2.4482   2.4791   2.4798   2.5164   2.5704
  2.5898   2.6264   2.6412   2.7225   2.7261   2.8312   2.8328   2.9462
  3.0396   3.0490   3.0617   3.1072   3.1196   3.1978   3.2083   3.4568
  3.4970   3.6762   3.8505   3.8683   3.9861   4.0599   4.0678   4.2330
  4.4038   4.7834   6.7418   7.5518   7.6685   7.7340   9.6718   9.7704
  9.7838   9.8053   9.8058  23.1845  23.7515  23.7577  23.9014  23.9066
 23.9700  25.7434  25.7750  25.8085  25.8347  25.9053  26.0411  26.0744
 26.1564  26.1675  26.2688  26.3641  26.5203  26.6633  26.7472  26.9461
 47.9975 215.6534 215.7637 215.7796 215.8043 215.8056 289.7477 289.8656
289.96011020.8140
 --------------------------------------------------------------

          Ground-State Mulliken Net Atomic Charges

     Atom                 Charge (a.u.)
  ----------------------------------------
      1 C                    -0.288275
      2 C                    -0.373822
      3 C                    -0.794136
      4 C                    -0.373822
      5 C                    -0.288275
      6 C                    -0.740160
      7 Cl                    0.550122
      8 Cl                    0.677401
      9 Cl                    0.600772
     10 Cl                    0.677401
     11 Cl                    0.550122
     12 Br                   -0.197328
  ----------------------------------------
  Sum of atomic charges =     0.000000

 -----------------------------------------------------------------
                    Cartesian Multipole Moments
 -----------------------------------------------------------------
    Charge (ESU x 10^10)
                -0.0000
    Dipole Moment (Debye)
         X      -0.0000      Y      -0.0000      Z      -0.1921
       Tot       0.1921
    Quadrupole Moments (Debye-Ang)
        XX    -114.3906     XY       0.0000     YY    -115.5357
        XZ      -0.2320     YZ      -0.0000     ZZ    -112.8941
    Octopole Moments (Debye-Ang^2)
       XXX    -414.5370    XXY       0.0000    XYY    -139.5622
       YYY      -0.0000    XXZ     -58.8134    XYZ       0.0000
       YYZ     -59.0387    XZZ    -136.3713    YZZ      -0.0000
       ZZZ    -183.9375
    Hexadecapole Moments (Debye-Ang^3)
      XXXX   -3441.8799   XXXY       0.0000   XXYY    -625.9248
      XYYY       0.0000   YYYY    -134.3344   XXXZ    -212.4553
      XXYZ       0.0000   XYYZ     -71.3163   YYYZ      -0.0000
      XXZZ   -1079.8899   XYZZ       0.0000   YYZZ    -558.8815
      XZZZ    -222.1888   YZZZ      -0.0000   ZZZZ   -3000.7635
 -----------------------------------------------------------------
 Calculating analytic gradient of the SCF energy
 Gradient of SCF Energy
            1           2           3           4           5           6
    1  -0.0028328  -0.0018660   0.0000000   0.0018660   0.0028328  -0.0000000
    2  -0.0000000  -0.0000000   0.0000000   0.0000000   0.0000000   0.0000000
    3  -0.0007112   0.0010053   0.0022599   0.0010053  -0.0007112  -0.0007470
            7           8           9          10          11          12
    1   0.0005674   0.0007955   0.0000000  -0.0007955  -0.0005674  -0.0000000
    2  -0.0000000  -0.0000000  -0.0000000   0.0000000   0.0000000  -0.0000000
    3   0.0009936  -0.0007946  -0.0011793  -0.0007946   0.0009936  -0.0013198
 Max gradient component =       2.833E-03
 RMS gradient           =       1.054E-03
 Gradient time:  CPU 55.58 s  wall 13.98 s
 Geometry Optimization Parameters
   NAtoms,    NIC,     NZ,  NCons,   NDum,   NFix, NCnnct, MaxDiis
       12      78      12       0       0       0       0       0

 Cartesian Hessian Update
 Hessian updated using BFGS update


** GEOMETRY OPTIMIZATION IN DELOCALIZED INTERNAL COORDINATES **
   Searching for a Minimum

   Optimization Cycle:   2

                       Coordinates (Angstroms)
     ATOM                X               Y               Z
      1  C        -0.0081906247    0.0000000000   -0.0071758686
      2  C        -0.0070734209    0.0000000000    1.3959197103
      3  C         1.2079582139    0.0000000000    2.0965484559
      4  C         2.4229898488    0.0000000000    1.3959197107
      5  C         2.4241070529    0.0000000000   -0.0071758676
      6  C         1.2079582142    0.0000000000   -0.7093657496
      7  Cl       -1.5190059497    0.0000000000   -0.8571810291
      8  Cl       -1.5064523314    0.0000000000    2.2651367836
      9  Cl        1.2079582140    0.0000000000    3.8289353017
     10  Cl        3.9223687596    0.0000000000    2.2651367837
     11  Cl        3.9349223776    0.0000000000   -0.8571810288
     12  Br        1.2079582131    0.0000000000   -2.6103172022
   Point Group: c1    Number of degrees of freedom:    30


   Energy is  -5103.924475340

 Hessian updated using BFGS update

  8 Hessian modes will be used to form the next step
  Hessian Eigenvalues:
     0.204701    0.247434    0.257932    0.290317    0.334960    0.427364
     0.463537    0.544564

 Minimum search - taking simple RFO step
 Searching for Lamda that Minimizes Along All modes
 Value Taken    Lamda =  -0.00007311
 Step Taken.  Stepsize is  0.014643

                             Maximum     Tolerance    Cnvgd?
         Gradient           0.003288      0.000300      NO
         Displacement       0.007974      0.001200      NO
         Energy change     -0.000856      0.000001      NO


 New Cartesian Coordinates Obtained by Inverse Iteration

 Displacement from previous Coordinates is:  0.024184
 ----------------------------------------------------------------
             Standard Nuclear Orientation (Angstroms)
    I     Atom           X                Y                Z
 ----------------------------------------------------------------
    1      C      -0.0064719855     0.0000000000    -0.0069874077
    2      C      -0.0062911338     0.0000000000     1.3956080902
    3      C       1.2079582142     0.0000000000     2.0956547935
    4      C       2.4222075624     0.0000000000     1.3956080908
    5      C       2.4223884131     0.0000000000    -0.0069874077
    6      C       1.2079582138     0.0000000000    -0.7074249048
    7      Cl     -1.5157250855     0.0000000000    -0.8637364985
    8      Cl     -1.5061373278     0.0000000000     2.2682035013
    9      Cl      1.2079582138     0.0000000000     3.8302541999
   10      Cl      3.9220537561     0.0000000000     2.2682035027
   11      Cl      3.9316415130     0.0000000000    -0.8637364991
   12      Br      1.2079582136     0.0000000000    -2.6054594606
 ----------------------------------------------------------------
 Nuclear Repulsion Energy =        1622.42908625 hartrees
 There are       78 alpha and       78 beta electrons
 Applying Cartesian multipole field
    Component          Value
    ---------          -----
     (2,0,0)        1.00000E-11
     (0,2,0)        2.00000E-11
     (0,0,2)       -3.00000E-11
 Nucleus-field energy     =    -0.0000000519 hartrees
 Requested basis set is 6-311++G(d,p)
 There are 120 shells and 330 basis functions
 A cutoff of  1.0D-11 yielded   5124 shell pairs
 There are     43980 function pairs (     47667 Cartesian)
 Smallest overlap matrix eigenvalue = 2.17E-07

 Q-Chem warning in module stvman/mkSTV.C, line 318:

 Overlap eigenvalue is smaller than square root of threshold
 Use THRESH >= 12 to get rid of this warning

 Linear dependence detected in AO basis
 Tighter screening thresholds may be required for diffuse basis sets
 Use S2THRESH > 14 and THRESH = 14 in case of SCF convergence issues
 Number of orthogonalized atomic orbitals = 328
 Maximum deviation from orthogonality = 1.766E-09
 Guess MOs from SCF MO coefficient file

 -----------------------------------------------------------------------
  General SCF calculation program by
  Eric Jon Sundstrom, Paul Horn, Yuezhi Mao, Dmitri Zuev, Alec White,
  David Stuck, Shaama M.S., Shane Yost, Joonho Lee, David Small,
  Daniel Levine, Susi Lehtola, Hugh Burton, Evgeny Epifanovsky,
  Bang C. Huynh
 -----------------------------------------------------------------------
 Exchange:     0.2000 Hartree-Fock + 0.0800 Slater + 0.7200 B88
 Correlation:  0.1900 VWN1RPA + 0.8100 LYP
 Using SG-1 standard quadrature grid
 using 4 threads for integral computing
 -------------------------------------------------------
 OpenMP Integral computing Module                
 Release: version 2.0, May 2017, Q-Chem Inc. Pleasanton 
 -------------------------------------------------------
 A restricted SCF calculation will be
 performed using DIIS
 SCF converges when DIIS error is below 1.0e-08
 ---------------------------------------
  Cycle       Energy         DIIS error
 ---------------------------------------
    1   -5103.9244664787      5.74e-05  
    2   -5103.9245055399      1.98e-05  
    3   -5103.9244967143      3.20e-05  
    4   -5103.9245106336      3.98e-06  
    5   -5103.9245108379      1.30e-06  
    6   -5103.9245108584      2.95e-07  
    7   -5103.9245108591      1.71e-07  
    8   -5103.9245108589      3.64e-08  
    9   -5103.9245108597      1.11e-08  
   10   -5103.9245108602      1.78e-09  Convergence criterion met
 ---------------------------------------
 SCF time:   CPU 122.92s  wall 32.00s 
 SCF   energy in the final basis set =    -5103.9245108602
 Total energy in the final basis set =    -5103.9245108602

 --------------------------------------------------------------

                    Orbital Energies (a.u.)
 --------------------------------------------------------------

 Alpha MOs
 -- Occupied --
********-101.5868-101.5866-101.5866-101.5863-101.5863 -62.5130 -56.3338
-56.3296 -56.3292 -10.2912 -10.2912 -10.2909 -10.2903 -10.2901 -10.2839
 -9.5015  -9.5013  -9.5013  -9.5011  -9.5010  -8.7219  -7.2664  -7.2664
 -7.2664  -7.2661  -7.2661  -7.2564  -7.2562  -7.2562  -7.2559  -7.2559
 -7.2555  -7.2551  -7.2551  -7.2549  -7.2549  -6.5543  -6.5403  -6.5392
 -2.6650  -2.6612  -2.6604  -2.6493  -2.6492  -0.9786  -0.9335  -0.9237
 -0.8873  -0.8769  -0.8525  -0.8264  -0.7541  -0.7493  -0.6417  -0.6412
 -0.5702  -0.5389  -0.4981  -0.4814  -0.4806  -0.4731  -0.4451  -0.4321
 -0.4188  -0.4121  -0.3692  -0.3656  -0.3653  -0.3629  -0.3597  -0.3456
 -0.3389  -0.3285  -0.3238  -0.3006  -0.2741  -0.2724
 -- Virtual --
 -0.0799  -0.0703  -0.0691  -0.0262  -0.0132  -0.0056   0.0111   0.0203
  0.0213   0.0252   0.0278   0.0406   0.0437   0.0595   0.0660   0.0688
  0.0696   0.0731   0.0770   0.0785   0.0841   0.0893   0.0933   0.0941
  0.1004   0.1047   0.1052   0.1193   0.1303   0.1346   0.1387   0.1452
  0.1473   0.1476   0.1512   0.1532   0.1725   0.1809   0.1850   0.1867
  0.1891   0.1934   0.2023   0.2114   0.2184   0.2247   0.2281   0.2413
  0.2415   0.2546   0.2594   0.2650   0.2668   0.2718   0.2751   0.2814
  0.2846   0.2904   0.2951   0.3694   0.3719   0.3929   0.3994   0.4045
  0.4246   0.4315   0.4342   0.4373   0.4495   0.4500   0.4529   0.4680
  0.4720   0.4728   0.4795   0.4849   0.4869   0.4975   0.5009   0.5295
  0.5371   0.5473   0.5519   0.5645   0.5742   0.5839   0.5861   0.5945
  0.6081   0.6130   0.6249   0.6305   0.6571   0.6828   0.7181   0.7374
  0.7561   0.7835   0.7907   0.8149   0.8175   0.8186   0.8227   0.8281
  0.8284   0.8321   0.8346   0.8378   0.8472   0.8496   0.8531   0.8704
  0.8771   0.8864   0.8911   0.9029   0.9054   0.9130   0.9259   0.9331
  0.9351   0.9394   0.9408   0.9515   0.9818   1.0307   1.0411   1.0490
  1.0635   1.1052   1.1520   1.1735   1.1750   1.1978   1.2289   1.2528
  1.2663   1.2687   1.2788   1.2797   1.2889   1.2909   1.2944   1.3665
  1.4364   1.4427   1.5198   1.5720   1.6374   1.6557   1.7320   1.7396
  1.7588   1.7703   1.8171   1.8216   1.8358   1.8379   1.9210   2.0106
  2.0721   2.0738   2.1422   2.1563   2.2046   2.2129   2.2223   2.2453
  2.2473   2.2624   2.2638   2.2686   2.3024   2.3070   2.3328   2.3739
  2.3756   2.3859   2.4338   2.4477   2.4795   2.4795   2.5159   2.5706
  2.5891   2.6259   2.6417   2.7224   2.7263   2.8314   2.8329   2.9484
  3.0405   3.0515   3.0617   3.1065   3.1188   3.1990   3.2095   3.4571
  3.4968   3.6775   3.8521   3.8680   3.9860   4.0604   4.0683   4.2342
  4.4039   4.7854   6.7429   7.5519   7.6690   7.7347   9.6721   9.7705
  9.7827   9.8044   9.8045  23.1833  23.7552  23.7588  23.9042  23.9121
 23.9757  25.7431  25.7745  25.8084  25.8348  25.9053  26.0434  26.0709
 26.1560  26.1653  26.2706  26.3650  26.5200  26.6612  26.7467  26.9455
 47.9983 215.6537 215.7640 215.7783 215.8033 215.8041 289.7479 289.8661
289.96091020.8151
 --------------------------------------------------------------

          Ground-State Mulliken Net Atomic Charges

     Atom                 Charge (a.u.)
  ----------------------------------------
      1 C                    -0.290028
      2 C                    -0.354219
      3 C                    -0.802551
      4 C                    -0.354219
      5 C                    -0.290028
      6 C                    -0.766242
      7 Cl                    0.549858
      8 Cl                    0.676677
      9 Cl                    0.602753
     10 Cl                    0.676677
     11 Cl                    0.549858
     12 Br                   -0.198536
  ----------------------------------------
  Sum of atomic charges =     0.000000

 -----------------------------------------------------------------
                    Cartesian Multipole Moments
 -----------------------------------------------------------------
    Charge (ESU x 10^10)
                -0.0000
    Dipole Moment (Debye)
         X      -0.0000      Y       0.0000      Z      -0.2061
       Tot       0.2061
    Quadrupole Moments (Debye-Ang)
        XX    -114.4777     XY      -0.0000     YY    -115.5302
        XZ      -0.2489     YZ      -0.0000     ZZ    -112.8799
    Octopole Moments (Debye-Ang^2)
       XXX    -414.8527    XXY      -0.0000    XYY    -139.5556
       YYY       0.0000    XXZ     -58.9409    XYZ      -0.0000
       YYZ     -59.1002    XZZ    -136.3542    YZZ       0.0000
       ZZZ    -184.1068
    Hexadecapole Moments (Debye-Ang^3)
      XXXX   -3441.3004   XXXY      -0.0000   XXYY    -625.4504
      XYYY      -0.0000   YYYY    -134.3167   XXXZ    -212.8681
      XXYZ      -0.0000   XYYZ     -71.3906   YYYZ      -0.0000
      XXZZ   -1079.1024   XYZZ      -0.0000   YYZZ    -559.1645
      XZZZ    -222.3933   YZZZ       0.0000   ZZZZ   -3002.3176
 -----------------------------------------------------------------
 Calculating analytic gradient of the SCF energy
 Gradient of SCF Energy
            1           2           3           4           5           6
    1  -0.0005494  -0.0004285   0.0000000   0.0004285   0.0005494  -0.0000000
    2   0.0000000   0.0000000  -0.0000000  -0.0000000   0.0000000  -0.0000000
    3  -0.0008042   0.0004655   0.0007353   0.0004655  -0.0008042   0.0001009
            7           8           9          10          11          12
    1   0.0003054   0.0001930   0.0000000  -0.0001930  -0.0003054   0.0000000
    2  -0.0000000  -0.0000000  -0.0000000  -0.0000000  -0.0000000  -0.0000000
    3  -0.0001245   0.0001120  -0.0002597   0.0001120  -0.0001245   0.0001262
 Max gradient component =       8.042E-04
 RMS gradient           =       3.184E-04
 Gradient time:  CPU 55.45 s  wall 13.95 s
 Geometry Optimization Parameters
   NAtoms,    NIC,     NZ,  NCons,   NDum,   NFix, NCnnct, MaxDiis
       12      78      12       0       0       0       0       0

 Cartesian Hessian Update
 Hessian updated using BFGS update


** GEOMETRY OPTIMIZATION IN DELOCALIZED INTERNAL COORDINATES **
   Searching for a Minimum

   Optimization Cycle:   3

                       Coordinates (Angstroms)
     ATOM                X               Y               Z
      1  C        -0.0064719855    0.0000000000   -0.0069874077
      2  C        -0.0062911338    0.0000000000    1.3956080902
      3  C         1.2079582142    0.0000000000    2.0956547935
      4  C         2.4222075624    0.0000000000    1.3956080908
      5  C         2.4223884131    0.0000000000   -0.0069874077
      6  C         1.2079582138    0.0000000000   -0.7074249048
      7  Cl       -1.5157250855    0.0000000000   -0.8637364985
      8  Cl       -1.5061373278    0.0000000000    2.2682035013
      9  Cl        1.2079582138    0.0000000000    3.8302541999
     10  Cl        3.9220537561    0.0000000000    2.2682035027
     11  Cl        3.9316415130    0.0000000000   -0.8637364991
     12  Br        1.2079582136    0.0000000000   -2.6054594606
   Point Group: c1    Number of degrees of freedom:    30


   Energy is  -5103.924510860

 Hessian updated using BFGS update

 10 Hessian modes will be used to form the next step
  Hessian Eigenvalues:
     0.199932    0.237345    0.250001    0.260942    0.319325    0.334876
     0.336220    0.435889    0.448840    0.542194

 Minimum search - taking simple RFO step
 Searching for Lamda that Minimizes Along All modes
 Value Taken    Lamda =  -0.00000959
 Step Taken.  Stepsize is  0.005497

                             Maximum     Tolerance    Cnvgd?
         Gradient           0.001291      0.000300      NO
         Displacement       0.003614      0.001200      NO
         Energy change     -0.000036      0.000001      NO


 New Cartesian Coordinates Obtained by Inverse Iteration

 Displacement from previous Coordinates is:  0.009748
 ----------------------------------------------------------------
             Standard Nuclear Orientation (Angstroms)
    I     Atom           X                Y                Z
 ----------------------------------------------------------------
    1      C      -0.0056749452     0.0000000000    -0.0065289298
    2      C      -0.0056260214     0.0000000000     1.3950897020
    3      C       1.2079582140     0.0000000000     2.0950764990
    4      C       2.4215424498     0.0000000000     1.3950897026
    5      C       2.4215913731     0.0000000000    -0.0065289299
    6      C       1.2079582139     0.0000000000    -0.7075948661
    7      Cl     -1.5166966968     0.0000000000    -0.8612792752
    8      Cl     -1.5068404326     0.0000000000     2.2661835428
    9      Cl      1.2079582134     0.0000000000     3.8303491063
   10      Cl      3.9227568611     0.0000000000     2.2661835430
   11      Cl      3.9326131247     0.0000000000    -0.8612792756
   12      Br      1.2079582137     0.0000000000    -2.6055608192
 ----------------------------------------------------------------
 Nuclear Repulsion Energy =        1622.49773058 hartrees
 There are       78 alpha and       78 beta electrons
 Applying Cartesian multipole field
    Component          Value
    ---------          -----
     (2,0,0)        1.00000E-11
     (0,2,0)        2.00000E-11
     (0,0,2)       -3.00000E-11
 Nucleus-field energy     =    -0.0000000519 hartrees
 Requested basis set is 6-311++G(d,p)
 There are 120 shells and 330 basis functions
 A cutoff of  1.0D-11 yielded   5124 shell pairs
 There are     43980 function pairs (     47667 Cartesian)
 Smallest overlap matrix eigenvalue = 2.16E-07

 Q-Chem warning in module stvman/mkSTV.C, line 318:

 Overlap eigenvalue is smaller than square root of threshold
 Use THRESH >= 12 to get rid of this warning

 Linear dependence detected in AO basis
 Tighter screening thresholds may be required for diffuse basis sets
 Use S2THRESH > 14 and THRESH = 14 in case of SCF convergence issues
 Number of orthogonalized atomic orbitals = 328
 Maximum deviation from orthogonality = 1.906E-09
 Guess MOs from SCF MO coefficient file

 -----------------------------------------------------------------------
  General SCF calculation program by
  Eric Jon Sundstrom, Paul Horn, Yuezhi Mao, Dmitri Zuev, Alec White,
  David Stuck, Shaama M.S., Shane Yost, Joonho Lee, David Small,
  Daniel Levine, Susi Lehtola, Hugh Burton, Evgeny Epifanovsky,
  Bang C. Huynh
 -----------------------------------------------------------------------
 Exchange:     0.2000 Hartree-Fock + 0.0800 Slater + 0.7200 B88
 Correlation:  0.1900 VWN1RPA + 0.8100 LYP
 Using SG-1 standard quadrature grid
 using 4 threads for integral computing
 -------------------------------------------------------
 OpenMP Integral computing Module                
 Release: version 2.0, May 2017, Q-Chem Inc. Pleasanton 
 -------------------------------------------------------
 A restricted SCF calculation will be
 performed using DIIS
 SCF converges when DIIS error is below 1.0e-08
 ---------------------------------------
  Cycle       Energy         DIIS error
 ---------------------------------------
    1   -5103.9245061488      2.66e-05  
    2   -5103.9245144465      5.27e-06  
    3   -5103.9245138229      8.45e-06  
    4   -5103.9245148243      1.28e-06  
    5   -5103.9245148434      3.38e-07  
    6   -5103.9245148448      1.70e-07  
    7   -5103.9245148452      5.76e-08  
    8   -5103.9245148456      2.08e-08  
    9   -5103.9245148449      4.25e-09  Convergence criterion met
 ---------------------------------------
 SCF time:   CPU 111.23s  wall 30.00s 
 SCF   energy in the final basis set =    -5103.9245148449
 Total energy in the final basis set =    -5103.9245148449

 --------------------------------------------------------------

                    Orbital Energies (a.u.)
 --------------------------------------------------------------

 Alpha MOs
 -- Occupied --
********-101.5868-101.5866-101.5866-101.5863-101.5863 -62.5131 -56.3339
-56.3297 -56.3293 -10.2912 -10.2912 -10.2909 -10.2902 -10.2901 -10.2840
 -9.5015  -9.5012  -9.5012  -9.5010  -9.5010  -8.7220  -7.2664  -7.2663
 -7.2663  -7.2661  -7.2661  -7.2563  -7.2561  -7.2561  -7.2559  -7.2559
 -7.2555  -7.2551  -7.2551  -7.2548  -7.2548  -6.5544  -6.5404  -6.5393
 -2.6651  -2.6613  -2.6605  -2.6493  -2.6493  -0.9788  -0.9336  -0.9236
 -0.8871  -0.8769  -0.8525  -0.8266  -0.7543  -0.7495  -0.6418  -0.6415
 -0.5704  -0.5390  -0.4980  -0.4814  -0.4808  -0.4731  -0.4449  -0.4321
 -0.4189  -0.4120  -0.3691  -0.3658  -0.3653  -0.3629  -0.3597  -0.3456
 -0.3387  -0.3285  -0.3239  -0.3006  -0.2743  -0.2725
 -- Virtual --
 -0.0801  -0.0703  -0.0690  -0.0263  -0.0134  -0.0056   0.0110   0.0202
  0.0214   0.0251   0.0278   0.0406   0.0437   0.0595   0.0660   0.0690
  0.0696   0.0731   0.0770   0.0785   0.0841   0.0893   0.0933   0.0941
  0.1005   0.1046   0.1052   0.1193   0.1303   0.1347   0.1387   0.1451
  0.1473   0.1476   0.1511   0.1532   0.1726   0.1809   0.1851   0.1867
  0.1891   0.1935   0.2023   0.2113   0.2184   0.2247   0.2283   0.2414
  0.2417   0.2547   0.2594   0.2650   0.2668   0.2717   0.2752   0.2815
  0.2847   0.2905   0.2951   0.3697   0.3719   0.3932   0.3993   0.4044
  0.4246   0.4315   0.4344   0.4372   0.4495   0.4500   0.4529   0.4681
  0.4721   0.4733   0.4795   0.4851   0.4868   0.4975   0.5008   0.5295
  0.5372   0.5475   0.5518   0.5643   0.5741   0.5840   0.5860   0.5949
  0.6081   0.6134   0.6249   0.6307   0.6571   0.6825   0.7179   0.7375
  0.7560   0.7838   0.7907   0.8151   0.8175   0.8187   0.8224   0.8281
  0.8285   0.8317   0.8347   0.8379   0.8471   0.8498   0.8534   0.8705
  0.8772   0.8868   0.8910   0.9029   0.9055   0.9133   0.9262   0.9331
  0.9351   0.9394   0.9408   0.9512   0.9818   1.0306   1.0410   1.0491
  1.0636   1.1050   1.1520   1.1740   1.1751   1.1974   1.2289   1.2526
  1.2666   1.2686   1.2791   1.2795   1.2887   1.2914   1.2942   1.3665
  1.4368   1.4429   1.5199   1.5715   1.6370   1.6560   1.7322   1.7398
  1.7590   1.7712   1.8174   1.8221   1.8367   1.8380   1.9214   2.0105
  2.0721   2.0741   2.1424   2.1566   2.2050   2.2129   2.2224   2.2462
  2.2474   2.2632   2.2638   2.2690   2.3025   2.3070   2.3327   2.3742
  2.3757   2.3859   2.4340   2.4481   2.4794   2.4800   2.5159   2.5707
  2.5891   2.6261   2.6418   2.7226   2.7262   2.8315   2.8330   2.9493
  3.0410   3.0528   3.0621   3.1062   3.1188   3.1996   3.2104   3.4576
  3.4967   3.6785   3.8522   3.8687   3.9860   4.0603   4.0683   4.2342
  4.4040   4.7866   6.7429   7.5518   7.6690   7.7348   9.6717   9.7701
  9.7828   9.8042   9.8047  23.1829  23.7561  23.7608  23.9070  23.9137
 23.9781  25.7431  25.7747  25.8084  25.8347  25.9053  26.0420  26.0724
 26.1557  26.1665  26.2697  26.3650  26.5201  26.6615  26.7465  26.9452
 47.9983 215.6533 215.7635 215.7785 215.8031 215.8044 289.7478 289.8661
289.96111020.8150
 --------------------------------------------------------------

          Ground-State Mulliken Net Atomic Charges

     Atom                 Charge (a.u.)
  ----------------------------------------
      1 C                    -0.289479
      2 C                    -0.358987
      3 C                    -0.797654
      4 C                    -0.358987
      5 C                    -0.289479
      6 C                    -0.763120
      7 Cl                    0.549602
      8 Cl                    0.677471
      9 Cl                    0.601935
     10 Cl                    0.677471
     11 Cl                    0.549602
     12 Br                   -0.198375
  ----------------------------------------
  Sum of atomic charges =     0.000000

 -----------------------------------------------------------------
                    Cartesian Multipole Moments
 -----------------------------------------------------------------
    Charge (ESU x 10^10)
                -0.0000
    Dipole Moment (Debye)
         X      -0.0000      Y       0.0000      Z      -0.2093
       Tot       0.2093
    Quadrupole Moments (Debye-Ang)
        XX    -114.4801     XY      -0.0000     YY    -115.5257
        XZ      -0.2529     YZ       0.0000     ZZ    -112.8996
    Octopole Moments (Debye-Ang^2)
       XXX    -414.8615    XXY      -0.0000    XYY    -139.5502
       YYY       0.0000    XXZ     -58.9270    XYZ      -0.0000
       YYZ     -59.1073    XZZ    -136.3779    YZZ       0.0000
       ZZZ    -184.2294
    Hexadecapole Moments (Debye-Ang^3)
      XXXX   -3441.9132   XXXY      -0.0000   XXYY    -625.6540
      XYYY      -0.0000   YYYY    -134.3059   XXXZ    -212.8061
      XXYZ      -0.0000   XYYZ     -71.3992   YYYZ       0.0000
      XXZZ   -1079.2778   XYZZ      -0.0000   YYZZ    -558.8257
      XZZZ    -222.5414   YZZZ       0.0000   ZZZZ   -3000.5252
 -----------------------------------------------------------------
 Calculating analytic gradient of the SCF energy
 Gradient of SCF Energy
            1           2           3           4           5           6
    1   0.0000575   0.0000972  -0.0000000  -0.0000972  -0.0000575  -0.0000000
    2   0.0000000  -0.0000000   0.0000000  -0.0000000  -0.0000000   0.0000000
    3  -0.0001061  -0.0000858  -0.0000669  -0.0000858  -0.0001061   0.0002857
            7           8           9          10          11          12
    1   0.0000298  -0.0000499  -0.0000000   0.0000499  -0.0000298   0.0000000
    2   0.0000000   0.0000000   0.0000000  -0.0000000  -0.0000000  -0.0000000
    3   0.0000895  -0.0000552   0.0000241  -0.0000552   0.0000895   0.0000724
 Max gradient component =       2.857E-04
 RMS gradient           =       7.140E-05
 Gradient time:  CPU 55.44 s  wall 13.95 s
 Geometry Optimization Parameters
   NAtoms,    NIC,     NZ,  NCons,   NDum,   NFix, NCnnct, MaxDiis
       12      78      12       0       0       0       0       0

 Cartesian Hessian Update
 Hessian updated using BFGS update


** GEOMETRY OPTIMIZATION IN DELOCALIZED INTERNAL COORDINATES **
   Searching for a Minimum

   Optimization Cycle:   4

                       Coordinates (Angstroms)
     ATOM                X               Y               Z
      1  C        -0.0056749452    0.0000000000   -0.0065289298
      2  C        -0.0056260214    0.0000000000    1.3950897020
      3  C         1.2079582140    0.0000000000    2.0950764990
      4  C         2.4215424498    0.0000000000    1.3950897026
      5  C         2.4215913731    0.0000000000   -0.0065289299
      6  C         1.2079582139    0.0000000000   -0.7075948661
      7  Cl       -1.5166966968    0.0000000000   -0.8612792752
      8  Cl       -1.5068404326    0.0000000000    2.2661835428
      9  Cl        1.2079582134    0.0000000000    3.8303491063
     10  Cl        3.9227568611    0.0000000000    2.2661835430
     11  Cl        3.9326131247    0.0000000000   -0.8612792756
     12  Br        1.2079582137    0.0000000000   -2.6055608192
   Point Group: c1    Number of degrees of freedom:    30


   Energy is  -5103.924514845

 Hessian updated using BFGS update

 11 Hessian modes will be used to form the next step
  Hessian Eigenvalues:
     0.204049    0.217808    0.249979    0.251024    0.268289    0.333934
     0.334206    0.355295    0.427551    0.512577    0.532111

 Minimum search - taking simple RFO step
 Searching for Lamda that Minimizes Along All modes
 Value Taken    Lamda =   0.00000000
 Step Taken.  Stepsize is  0.001263

                             Maximum     Tolerance    Cnvgd?
         Gradient           0.000305      0.000300      NO
         Displacement       0.000766      0.001200     YES
         Energy change     -0.000004      0.000001      NO


 New Cartesian Coordinates Obtained by Inverse Iteration

 Displacement from previous Coordinates is:  0.002459
 ----------------------------------------------------------------
             Standard Nuclear Orientation (Angstroms)
    I     Atom           X                Y                Z
 ----------------------------------------------------------------
    1      C      -0.0057505724     0.0000000000    -0.0065545229
    2      C      -0.0056799229     0.0000000000     1.3951915723
    3      C       1.2079582139     0.0000000000     2.0951093859
    4      C       2.4215963504     0.0000000000     1.3951915719
    5      C       2.4216669999     0.0000000000    -0.0065545231
    6      C       1.2079582138     0.0000000000    -0.7079019187
    7      Cl     -1.5166940920     0.0000000000    -0.8616244256
    8      Cl     -1.5065321140     0.0000000000     2.2668443927
    9      Cl      1.2079582143     0.0000000000     3.8303456181
   10      Cl      3.9224485420     0.0000000000     2.2668443917
   11      Cl      3.9326105210     0.0000000000    -0.8616244241
   12      Br      1.2079582136     0.0000000000    -2.6060671183
 ----------------------------------------------------------------
 Nuclear Repulsion Energy =        1622.40022261 hartrees
 There are       78 alpha and       78 beta electrons
 Applying Cartesian multipole field
    Component          Value
    ---------          -----
     (2,0,0)        1.00000E-11
     (0,2,0)        2.00000E-11
     (0,0,2)       -3.00000E-11
 Nucleus-field energy     =    -0.0000000519 hartrees
 Requested basis set is 6-311++G(d,p)
 There are 120 shells and 330 basis functions
 A cutoff of  1.0D-11 yielded   5124 shell pairs
 There are     43980 function pairs (     47667 Cartesian)
 Smallest overlap matrix eigenvalue = 2.16E-07

 Q-Chem warning in module stvman/mkSTV.C, line 318:

 Overlap eigenvalue is smaller than square root of threshold
 Use THRESH >= 12 to get rid of this warning

 Linear dependence detected in AO basis
 Tighter screening thresholds may be required for diffuse basis sets
 Use S2THRESH > 14 and THRESH = 14 in case of SCF convergence issues
 Number of orthogonalized atomic orbitals = 328
 Maximum deviation from orthogonality = 3.301E-09
 Guess MOs from SCF MO coefficient file

 -----------------------------------------------------------------------
  General SCF calculation program by
  Eric Jon Sundstrom, Paul Horn, Yuezhi Mao, Dmitri Zuev, Alec White,
  David Stuck, Shaama M.S., Shane Yost, Joonho Lee, David Small,
  Daniel Levine, Susi Lehtola, Hugh Burton, Evgeny Epifanovsky,
  Bang C. Huynh
 -----------------------------------------------------------------------
 Exchange:     0.2000 Hartree-Fock + 0.0800 Slater + 0.7200 B88
 Correlation:  0.1900 VWN1RPA + 0.8100 LYP
 Using SG-1 standard quadrature grid
 using 4 threads for integral computing
 -------------------------------------------------------
 OpenMP Integral computing Module                
 Release: version 2.0, May 2017, Q-Chem Inc. Pleasanton 
 -------------------------------------------------------
 A restricted SCF calculation will be
 performed using DIIS
 SCF converges when DIIS error is below 1.0e-08
 ---------------------------------------
  Cycle       Energy         DIIS error
 ---------------------------------------
    1   -5103.9245146883      5.83e-06  
    2   -5103.9245151028      1.92e-06  
    3   -5103.9245149936      3.37e-06  
    4   -5103.9245151535      2.52e-07  
    5   -5103.9245151545      1.27e-07  
    6   -5103.9245151553      3.77e-08  
    7   -5103.9245151547      1.22e-08  
    8   -5103.9245151550      4.03e-09  Convergence criterion met
 ---------------------------------------
 SCF time:   CPU 98.42s  wall 26.00s 
 SCF   energy in the final basis set =    -5103.9245151550
 Total energy in the final basis set =    -5103.9245151550

 --------------------------------------------------------------

                    Orbital Energies (a.u.)
 --------------------------------------------------------------

 Alpha MOs
 -- Occupied --
********-101.5868-101.5866-101.5866-101.5863-101.5863 -62.5132 -56.3339
-56.3298 -56.3293 -10.2912 -10.2912 -10.2909 -10.2903 -10.2901 -10.2840
 -9.5015  -9.5013  -9.5012  -9.5010  -9.5010  -8.7220  -7.2664  -7.2663
 -7.2663  -7.2661  -7.2661  -7.2564  -7.2561  -7.2561  -7.2559  -7.2559
 -7.2555  -7.2551  -7.2551  -7.2548  -7.2548  -6.5544  -6.5404  -6.5393
 -2.6651  -2.6613  -2.6605  -2.6494  -2.6493  -0.9788  -0.9335  -0.9236
 -0.8871  -0.8769  -0.8525  -0.8266  -0.7542  -0.7495  -0.6418  -0.6415
 -0.5704  -0.5389  -0.4980  -0.4814  -0.4808  -0.4731  -0.4449  -0.4322
 -0.4188  -0.4120  -0.3691  -0.3658  -0.3654  -0.3629  -0.3597  -0.3456
 -0.3387  -0.3285  -0.3239  -0.3006  -0.2743  -0.2725
 -- Virtual --
 -0.0801  -0.0703  -0.0690  -0.0264  -0.0134  -0.0056   0.0110   0.0202
  0.0213   0.0251   0.0278   0.0406   0.0437   0.0595   0.0660   0.0690
  0.0696   0.0731   0.0770   0.0785   0.0841   0.0893   0.0933   0.0941
  0.1005   0.1046   0.1052   0.1193   0.1303   0.1347   0.1387   0.1451
  0.1473   0.1476   0.1511   0.1532   0.1725   0.1809   0.1851   0.1867
  0.1891   0.1935   0.2023   0.2113   0.2184   0.2247   0.2283   0.2414
  0.2416   0.2547   0.2594   0.2650   0.2668   0.2717   0.2752   0.2814
  0.2847   0.2905   0.2951   0.3696   0.3719   0.3931   0.3994   0.4044
  0.4246   0.4315   0.4343   0.4372   0.4495   0.4500   0.4529   0.4681
  0.4721   0.4732   0.4795   0.4851   0.4868   0.4974   0.5008   0.5295
  0.5371   0.5475   0.5518   0.5643   0.5741   0.5840   0.5860   0.5948
  0.6081   0.6133   0.6249   0.6307   0.6571   0.6825   0.7178   0.7374
  0.7560   0.7838   0.7907   0.8151   0.8175   0.8187   0.8224   0.8281
  0.8285   0.8317   0.8347   0.8379   0.8471   0.8497   0.8533   0.8705
  0.8772   0.8867   0.8910   0.9029   0.9055   0.9132   0.9261   0.9331
  0.9351   0.9394   0.9408   0.9512   0.9818   1.0306   1.0410   1.0491
  1.0635   1.1049   1.1519   1.1739   1.1751   1.1974   1.2288   1.2526
  1.2665   1.2686   1.2791   1.2795   1.2887   1.2913   1.2942   1.3665
  1.4367   1.4429   1.5199   1.5715   1.6370   1.6559   1.7322   1.7397
  1.7589   1.7711   1.8174   1.8219   1.8366   1.8379   1.9213   2.0105
  2.0720   2.0740   2.1423   2.1566   2.2049   2.2129   2.2224   2.2461
  2.2473   2.2630   2.2638   2.2688   2.3024   2.3070   2.3326   2.3741
  2.3757   2.3859   2.4340   2.4480   2.4794   2.4799   2.5158   2.5707
  2.5890   2.6260   2.6418   2.7225   2.7262   2.8315   2.8330   2.9492
  3.0409   3.0526   3.0619   3.1062   3.1188   3.1995   3.2102   3.4575
  3.4965   3.6783   3.8521   3.8685   3.9859   4.0602   4.0682   4.2341
  4.4040   4.7864   6.7428   7.5518   7.6690   7.7348   9.6717   9.7702
  9.7827   9.8043   9.8046  23.1829  23.7558  23.7605  23.9066  23.9134
 23.9776  25.7431  25.7746  25.8084  25.8348  25.9052  26.0423  26.0720
 26.1559  26.1662  26.2697  26.3648  26.5201  26.6613  26.7465  26.9450
 47.9982 215.6532 215.7636 215.7784 215.8031 215.8043 289.7478 289.8660
289.96101020.8150
 --------------------------------------------------------------

          Ground-State Mulliken Net Atomic Charges

     Atom                 Charge (a.u.)
  ----------------------------------------
      1 C                    -0.289154
      2 C                    -0.358583
      3 C                    -0.800028
      4 C                    -0.358583
      5 C                    -0.289154
      6 C                    -0.762226
      7 Cl                    0.549624
      8 Cl                    0.677291
      9 Cl                    0.602227
     10 Cl                    0.677291
     11 Cl                    0.549624
     12 Br                   -0.198328
  ----------------------------------------
  Sum of atomic charges =     0.000000

 -----------------------------------------------------------------
                    Cartesian Multipole Moments
 -----------------------------------------------------------------
    Charge (ESU x 10^10)
                -0.0000
    Dipole Moment (Debye)
         X      -0.0000      Y      -0.0000      Z      -0.2088
       Tot       0.2088
    Quadrupole Moments (Debye-Ang)
        XX    -114.4860     XY       0.0000     YY    -115.5277
        XZ      -0.2522     YZ       0.0000     ZZ    -112.8910
    Octopole Moments (Debye-Ang^2)
       XXX    -414.8827    XXY       0.0000    XYY    -139.5526
       YYY      -0.0000    XXZ     -58.9183    XYZ       0.0000
       YYZ     -59.1039    XZZ    -136.3676    YZZ      -0.0000
       ZZZ    -184.2134
    Hexadecapole Moments (Debye-Ang^3)
      XXXX   -3441.9130   XXXY       0.0000   XXYY    -625.6220
      XYYY       0.0000   YYYY    -134.3101   XXXZ    -212.7766
      XXYZ       0.0000   XYYZ     -71.3951   YYYZ       0.0000
      XXZZ   -1079.3018   XYZZ      -0.0000   YYZZ    -558.9686
      XZZZ    -222.5221   YZZZ       0.0000   ZZZZ   -3001.2186
 -----------------------------------------------------------------
 Calculating analytic gradient of the SCF energy
 Gradient of SCF Energy
            1           2           3           4           5           6
    1  -0.0000199   0.0000526  -0.0000000  -0.0000526   0.0000199   0.0000000
    2  -0.0000000  -0.0000000   0.0000000  -0.0000000   0.0000000   0.0000000
    3  -0.0000528   0.0000047  -0.0000266   0.0000047  -0.0000528   0.0000992
            7           8           9          10          11          12
    1   0.0000170  -0.0000048   0.0000000   0.0000048  -0.0000170   0.0000000
    2  -0.0000000   0.0000000  -0.0000000   0.0000000   0.0000000   0.0000000
    3   0.0000188   0.0000140   0.0000013   0.0000140   0.0000188  -0.0000430
 Max gradient component =       9.915E-05
 RMS gradient           =       2.690E-05
 Gradient time:  CPU 55.66 s  wall 14.00 s
 Geometry Optimization Parameters
   NAtoms,    NIC,     NZ,  NCons,   NDum,   NFix, NCnnct, MaxDiis
       12      78      12       0       0       0       0       0

 Cartesian Hessian Update
 Hessian updated using BFGS update


** GEOMETRY OPTIMIZATION IN DELOCALIZED INTERNAL COORDINATES **
   Searching for a Minimum

   Optimization Cycle:   5

                       Coordinates (Angstroms)
     ATOM                X               Y               Z
      1  C        -0.0057505724    0.0000000000   -0.0065545229
      2  C        -0.0056799229    0.0000000000    1.3951915723
      3  C         1.2079582139    0.0000000000    2.0951093859
      4  C         2.4215963504    0.0000000000    1.3951915719
      5  C         2.4216669999    0.0000000000   -0.0065545231
      6  C         1.2079582138    0.0000000000   -0.7079019187
      7  Cl       -1.5166940920    0.0000000000   -0.8616244256
      8  Cl       -1.5065321140    0.0000000000    2.2668443927
      9  Cl        1.2079582143    0.0000000000    3.8303456181
     10  Cl        3.9224485420    0.0000000000    2.2668443917
     11  Cl        3.9326105210    0.0000000000   -0.8616244241
     12  Br        1.2079582136    0.0000000000   -2.6060671183
   Point Group: c1    Number of degrees of freedom:    30


   Energy is  -5103.924515155

 Hessian updated using BFGS update

 11 Hessian modes will be used to form the next step
  Hessian Eigenvalues:
     0.202984    0.217430    0.249731    0.250975    0.269725    0.324118
     0.334197    0.355012    0.429415    0.495409    0.556459

 Minimum search - taking simple RFO step
 Searching for Lamda that Minimizes Along All modes
 Value Taken    Lamda =   0.00000000
 Step Taken.  Stepsize is  0.000377

                             Maximum     Tolerance    Cnvgd?
         Gradient           0.000056      0.000300     YES
         Displacement       0.000242      0.001200     YES
         Energy change     -0.000000      0.000001     YES


                       Distance Matrix (Angstroms)
             C (  1)   C (  2)   C (  3)   C (  4)   C (  5)   C (  6)
   C (  2)  1.401746
   C (  3)  2.426949  1.401001
   C (  4)  2.803017  2.427276  1.401001
   C (  5)  2.427418  2.803017  2.426949  1.401746
   C (  6)  1.401776  2.428152  2.803011  2.428152  1.401776
   Cl(  7)  1.736115  2.715950  4.020697  4.539091  4.030116  2.728985
   Cl(  8)  2.724094  1.735608  2.719917  4.023676  4.538622  4.027105
   Cl(  9)  4.024288  2.720826  1.735236  2.720826  4.024288  4.538248
   Cl( 10)  4.538622  4.023676  2.719917  1.735608  2.724094  4.027105
   Cl( 11)  4.030116  4.539091  4.020697  2.715950  1.736115  2.728985
   Br( 12)  2.868894  4.181266  4.701177  4.181266  2.868894  1.898165
             Cl(  7)   Cl(  8)   Cl(  9)   Cl( 10)   Cl( 11)
   Cl(  8)  3.128485
   Cl(  9)  5.425709  3.132570
   Cl( 10)  6.274678  5.428981  3.132570
   Cl( 11)  5.449305  6.274678  5.425709  3.128485
   Br( 12)  3.235245  5.577968  6.436413  5.577968  3.235245

 Final energy is   -5103.9245151549849     


 ******************************
 **  OPTIMIZATION CONVERGED  **
 ******************************

                       Coordinates (Angstroms)
     ATOM                X               Y               Z
      1  C        -0.0057505724    0.0000000000   -0.0065545229
      2  C        -0.0056799229    0.0000000000    1.3951915723
      3  C         1.2079582139    0.0000000000    2.0951093859
      4  C         2.4215963504    0.0000000000    1.3951915719
      5  C         2.4216669999    0.0000000000   -0.0065545231
      6  C         1.2079582138    0.0000000000   -0.7079019187
      7  Cl       -1.5166940920    0.0000000000   -0.8616244256
      8  Cl       -1.5065321140    0.0000000000    2.2668443927
      9  Cl        1.2079582143    0.0000000000    3.8303456181
     10  Cl        3.9224485420    0.0000000000    2.2668443917
     11  Cl        3.9326105210    0.0000000000   -0.8616244241
     12  Br        1.2079582136    0.0000000000   -2.6060671183

Z-matrix Print:
$molecule
0 1
Br
C  1 1.898165
C  2 1.401776 1 120.021674
C  3 1.401746 2 120.018786 1 -180.000000 0
C  4 1.401001 3 119.975387 2 -0.000000 0
C  5 1.401001 4 120.055002 3 -0.000000 0
C  6 1.401746 5 119.975387 4 -0.000000 0
Cl 5 1.735236 4 119.972499 3 -180.000000 0
Cl 6 1.735608 5 119.880684 4 -180.000000 0
Cl 4 1.735608 3 120.143929 2 -180.000000 0
Cl 7 1.736115 6 119.509184 5 -180.000000 0
Cl 3 1.736115 2 120.472030 1 -0.000000 0
$end


 --------------------------------------------------------------

                    Orbital Energies (a.u.)
 --------------------------------------------------------------

 Alpha MOs
 -- Occupied --
********-101.5868-101.5866-101.5866-101.5863-101.5863 -62.5132 -56.3339
-56.3298 -56.3293 -10.2912 -10.2912 -10.2909 -10.2903 -10.2901 -10.2840
 -9.5015  -9.5013  -9.5012  -9.5010  -9.5010  -8.7220  -7.2664  -7.2663
 -7.2663  -7.2661  -7.2661  -7.2564  -7.2561  -7.2561  -7.2559  -7.2559
 -7.2555  -7.2551  -7.2551  -7.2548  -7.2548  -6.5544  -6.5404  -6.5393
 -2.6651  -2.6613  -2.6605  -2.6494  -2.6493  -0.9788  -0.9335  -0.9236
 -0.8871  -0.8769  -0.8525  -0.8266  -0.7542  -0.7495  -0.6418  -0.6415
 -0.5704  -0.5389  -0.4980  -0.4814  -0.4808  -0.4731  -0.4449  -0.4322
 -0.4188  -0.4120  -0.3691  -0.3658  -0.3654  -0.3629  -0.3597  -0.3456
 -0.3387  -0.3285  -0.3239  -0.3006  -0.2743  -0.2725
 -- Virtual --
 -0.0801  -0.0703  -0.0690  -0.0264  -0.0134  -0.0056   0.0110   0.0202
  0.0213   0.0251   0.0278   0.0406   0.0437   0.0595   0.0660   0.0690
  0.0696   0.0731   0.0770   0.0785   0.0841   0.0893   0.0933   0.0941
  0.1005   0.1046   0.1052   0.1193   0.1303   0.1347   0.1387   0.1451
  0.1473   0.1476   0.1511   0.1532   0.1725   0.1809   0.1851   0.1867
  0.1891   0.1935   0.2023   0.2113   0.2184   0.2247   0.2283   0.2414
  0.2416   0.2547   0.2594   0.2650   0.2668   0.2717   0.2752   0.2814
  0.2847   0.2905   0.2951   0.3696   0.3719   0.3931   0.3994   0.4044
  0.4246   0.4315   0.4343   0.4372   0.4495   0.4500   0.4529   0.4681
  0.4721   0.4732   0.4795   0.4851   0.4868   0.4974   0.5008   0.5295
  0.5371   0.5475   0.5518   0.5643   0.5741   0.5840   0.5860   0.5948
  0.6081   0.6133   0.6249   0.6307   0.6571   0.6825   0.7178   0.7374
  0.7560   0.7838   0.7907   0.8151   0.8175   0.8187   0.8224   0.8281
  0.8285   0.8317   0.8347   0.8379   0.8471   0.8497   0.8533   0.8705
  0.8772   0.8867   0.8910   0.9029   0.9055   0.9132   0.9261   0.9331
  0.9351   0.9394   0.9408   0.9512   0.9818   1.0306   1.0410   1.0491
  1.0635   1.1049   1.1519   1.1739   1.1751   1.1974   1.2288   1.2526
  1.2665   1.2686   1.2791   1.2795   1.2887   1.2913   1.2942   1.3665
  1.4367   1.4429   1.5199   1.5715   1.6370   1.6559   1.7322   1.7397
  1.7589   1.7711   1.8174   1.8219   1.8366   1.8379   1.9213   2.0105
  2.0720   2.0740   2.1423   2.1566   2.2049   2.2129   2.2224   2.2461
  2.2473   2.2630   2.2638   2.2688   2.3024   2.3070   2.3326   2.3741
  2.3757   2.3859   2.4340   2.4480   2.4794   2.4799   2.5158   2.5707
  2.5890   2.6260   2.6418   2.7225   2.7262   2.8315   2.8330   2.9492
  3.0409   3.0526   3.0619   3.1062   3.1188   3.1995   3.2102   3.4575
  3.4965   3.6783   3.8521   3.8685   3.9859   4.0602   4.0682   4.2341
  4.4040   4.7864   6.7428   7.5518   7.6690   7.7348   9.6717   9.7702
  9.7827   9.8043   9.8046  23.1829  23.7558  23.7605  23.9066  23.9134
 23.9776  25.7431  25.7746  25.8084  25.8348  25.9052  26.0423  26.0720
 26.1559  26.1662  26.2697  26.3648  26.5201  26.6613  26.7465  26.9450
 47.9982 215.6532 215.7636 215.7784 215.8031 215.8043 289.7478 289.8660
289.96101020.8150
 --------------------------------------------------------------

          Ground-State Mulliken Net Atomic Charges

     Atom                 Charge (a.u.)
  ----------------------------------------
      1 C                    -0.289154
      2 C                    -0.358583
      3 C                    -0.800028
      4 C                    -0.358583
      5 C                    -0.289154
      6 C                    -0.762226
      7 Cl                    0.549624
      8 Cl                    0.677291
      9 Cl                    0.602227
     10 Cl                    0.677291
     11 Cl                    0.549624
     12 Br                   -0.198328
  ----------------------------------------
  Sum of atomic charges =     0.000000

 -----------------------------------------------------------------
                    Cartesian Multipole Moments
 -----------------------------------------------------------------
    Charge (ESU x 10^10)
                -0.0000
    Dipole Moment (Debye)
         X      -0.0000      Y      -0.0000      Z      -0.2088
       Tot       0.2088
    Quadrupole Moments (Debye-Ang)
        XX    -114.4860     XY       0.0000     YY    -115.5277
        XZ      -0.2522     YZ       0.0000     ZZ    -112.8910
    Octopole Moments (Debye-Ang^2)
       XXX    -414.8827    XXY       0.0000    XYY    -139.5526
       YYY      -0.0000    XXZ     -58.9183    XYZ       0.0000
       YYZ     -59.1039    XZZ    -136.3676    YZZ      -0.0000
       ZZZ    -184.2134
    Hexadecapole Moments (Debye-Ang^3)
      XXXX   -3441.9130   XXXY       0.0000   XXYY    -625.6220
      XYYY       0.0000   YYYY    -134.3101   XXXZ    -212.7766
      XXYZ       0.0000   XYYZ     -71.3951   YYYZ       0.0000
      XXZZ   -1079.3018   XYZZ      -0.0000   YYZZ    -558.9686
      XZZZ    -222.5221   YZZZ       0.0000   ZZZZ   -3001.2186
 -----------------------------------------------------------------
Archival summary:
1\1\garfield\OPT\ProcedureUnspecified\BasisUnspecified\r1l56\taweetha\SunDec106:33:272019SunDec106:33:272019\0\\#,OPT,ProcedureUnspecified,BasisUnspecified,\\0,1\Br\C,1,1.89817\C,2,1.40178,1,120.022\C,3,1.40175,2,120.019,1,-180,0\C,4,1.401,3,119.975,2,-0,0\C,5,1.401,4,120.055,3,-0,0\C,6,1.40175,5,119.975,4,-0,0\Cl,5,1.73524,4,119.972,3,-180,0\Cl,6,1.73561,5,119.881,4,-180,0\Cl,4,1.73561,3,120.144,2,-180,0\Cl,7,1.73611,6,119.509,5,-180,0\Cl,3,1.73611,2,120.472,1,-0,0\\\@

 Total job time:  234.78s(wall), 901.48s(cpu) 
 Sun Dec  1 06:33:27 2019

        *************************************************************
        *                                                           *
        *  Thank you very much for using Q-Chem.  Have a nice day.  *
        *                                                           *
        *************************************************************


 
User input: 2 of 2 
 
                  Welcome to Q-Chem
     A Quantum Leap Into The Future Of Chemistry


 Q-Chem 5.2 (devel), Q-Chem, Inc., Pleasanton, CA (2019)

 Yihan Shao,  Zhengting Gan,  E. Epifanovsky,  A. T. B. Gilbert,  M. Wormit,  
 J. Kussmann,  A. W. Lange,  A. Behn,  Jia Deng,  Xintian Feng,  D. Ghosh,  
 M. Goldey,  P. R. Horn,  L. D. Jacobson,  I. Kaliman,  T. Kus,  A. Landau,  
 Jie Liu,  E. I. Proynov,  R. M. Richard,  R. P. Steele,  E. J. Sundstrom,  
 H. L. Woodcock III,  P. M. Zimmerman,  D. Zuev,  B. Albrecht,  E. Alguire,  
 S. A. Baeppler,  D. Barton,  Z. Benda,  Y. A. Bernard,  E. J. Berquist,  
 K. B. Bravaya,  H. Burton,  D. Casanova,  Chun-Min Chang,  Yunqing Chen,  
 A. Chien,  K. D. Closser,  M. P. Coons,  S. Coriani,  S. Dasgupta,  
 A. L. Dempwolff,  M. Diedenhofen,  Hainam Do,  R. G. Edgar,  Po-Tung Fang,  
 S. Faraji,  S. Fatehi,  Qingguo Feng,  K. D. Fenk,  J. Fosso-Tande,  
 J. Gayvert,  Qinghui Ge,  A. Ghysels,  G. Gidofalvi,  J. Gomes,  
 J. Gonthier,  A. Gunina,  D. Hait,  M. W. D. Hanson-Heine,  
 P. H. P. Harbach,  A. W. Hauser,  M. F. Herbst,  J. E. Herr,  
 E. G. Hohenstein,  Z. C. Holden,  Kerwin Hui,  B. C. Huynh,  T.-C. Jagau,  
 Hyunjun Ji,  B. Kaduk,  K. Khistyaev,  Jaehoon Kim,  P. Klunzinger,  K. Koh,  
 D. Kosenkov,  L. Koulias,  T. Kowalczyk,  C. M. Krauter,  A. Kunitsa,  
 Ka Un Lao,  A. Laurent,  K. V. Lawler,  Joonho Lee,  D. Lefrancois,  
 S. Lehtola,  D. S. Levine,  Yi-Pei Li,  You-Sheng Lin,  Fenglai Liu,  
 E. Livshits,  A. Luenser,  P. Manohar,  E. Mansoor,  S. F. Manzer,  
 Shan-Ping Mao,  Yuezhi Mao,  N. Mardirossian,  A. V. Marenich,  
 T. Markovich,  L. A. Martinez-Martinez,  S. A. Maurer,  N. J. Mayhall,  
 S. C. McKenzie,  J.-M. Mewes,  P. Morgante,  A. F. Morrison,  
 J. W. Mullinax,  K. Nanda,  T. S. Nguyen-Beck,  R. Olivares-Amaya,  
 J. A. Parkhill,  Zheng Pei,  T. M. Perrine,  F. Plasser,  P. Pokhilko,  
 S. Prager,  A. Prociuk,  E. Ramos,  D. R. Rehn,  F. Rob,  M. Scheurer,  
 M. Schneider,  N. Sergueev,  S. M. Sharada,  S. Sharma,  D. W. Small,  
 T. Stauch,  T. Stein,  Yu-Chuan Su,  A. J. W. Thom,  A. Tkatchenko,  
 T. Tsuchimochi,  N. M. Tubman,  L. Vogt,  M. L. Vidal,  O. Vydrov,  
 M. A. Watson,  J. Wenzel,  M. de Wergifosse,  T. A. Wesolowski,  A. White,  
 J. Witte,  A. Yamada,  Jun Yang,  K. Yao,  S. Yeganeh,  S. R. Yost,  
 Zhi-Qiang You,  A. Zech,  Igor Ying Zhang,  Xing Zhang,  Yan Zhao,  
 Ying Zhu,  B. R. Brooks,  G. K. L. Chan,  C. J. Cramer,  M. S. Gordon,  
 W. J. Hehre,  A. Klamt,  M. W. Schmidt,  C. D. Sherrill,  D. G. Truhlar,  
 A. Aspuru-Guzik,  R. Baer,  A. T. Bell,  N. A. Besley,  Jeng-Da Chai,  
 A. E. DePrince, III,  R. A. DiStasio Jr.,  A. Dreuw,  B. D. Dunietz,  
 T. R. Furlani,  Chao-Ping Hsu,  Yousung Jung,  Jing Kong,  D. S. Lambrecht,  
 WanZhen Liang,  C. Ochsenfeld,  V. A. Rassolov,  L. V. Slipchenko,  
 J. E. Subotnik,  T. Van Voorhis,  J. M. Herbert,  A. I. Krylov,  
 P. M. W. Gill,  M. Head-Gordon

 Contributors to earlier versions of Q-Chem not listed above: 
 R. D. Adamson,  B. Austin,  J. Baker,  G. J. O. Beran,  K. Brandhorst,  
 S. T. Brown,  E. F. C. Byrd,  A. K. Chakraborty,  C.-L. Cheng,  
 Siu Hung Chien,  D. M. Chipman,  D. L. Crittenden,  H. Dachsel,  
 R. J. Doerksen,  A. D. Dutoi,  L. Fusti-Molnar,  W. A. Goddard III,  
 A. Golubeva-Zadorozhnaya,  S. R. Gwaltney,  G. Hawkins,  A. Heyden,  
 S. Hirata,  G. Kedziora,  F. J. Keil,  C. Kelley,  Jihan Kim,  R. A. King,  
 R. Z. Khaliullin,  P. P. Korambath,  W. Kurlancheek,  A. M. Lee,  M. S. Lee,  
 S. V. Levchenko,  Ching Yeh Lin,  D. Liotard,  R. C. Lochan,  I. Lotan,  
 P. E. Maslen,  N. Nair,  D. P. O'Neill,  D. Neuhauser,  E. Neuscamman,  
 C. M. Oana,  R. Olson,  B. Peters,  R. Peverati,  P. A. Pieniazek,  
 Y. M. Rhee,  J. Ritchie,  M. A. Rohrdanz,  E. Rosta,  N. J. Russ,  
 H. F. Schaefer III,  N. E. Schultz,  N. Shenvi,  A. C. Simmonett,  A. Sodt,  
 D. Stuck,  K. S. Thanthiriwatte,  V. Vanovschi,  Tao Wang,  A. Warshel,  
 C. F. Williams,  Q. Wu,  X. Xu,  W. Zhang

 Please cite Q-Chem as follows:
 Y. Shao et al., Mol. Phys. 113, 184-215 (2015)
 DOI: 10.1080/00268976.2014.952696

 Q-Chem 5.2.1 for Intel X86 EM64T Linux

 Parts of Q-Chem use Armadillo 8.300.2 (Tropical Shenanigans).
 http://arma.sourceforge.net/

 Q-Chem begins on Sun Dec  1 06:33:27 2019  

Host: 
0

     Scratch files written to /scratch/taweetham/qchem4696//
NAlpha2: 156
NElect   156
Mult     1
The previous job contains 0 fragments, simply inherited here

Checking the input file for inconsistencies... 	...done.

--------------------------------------------------------------
User input:
--------------------------------------------------------------

$MOLECULE
READ
$END

$REM
   JOB_TYPE 	FREQUENCY
   BASIS 	6-311++G**
   METHOD	B3LYP	
$END


--------------------------------------------------------------
 ----------------------------------------------------------------
             Standard Nuclear Orientation (Angstroms)
    I     Atom           X                Y                Z
 ----------------------------------------------------------------
    1      C      -1.2137087863     0.0000000000     0.3057076940
    2      C      -1.2136381372     0.0000000000    -1.0960384011
    3      C      -0.0000000006     0.0000000000    -1.7959562150
    4      C       1.2136381361     0.0000000000    -1.0960384014
    5      C       1.2137087860    -0.0000000000     0.3057076936
    6      C       0.0000000001    -0.0000000000     1.0070550895
    7      Cl     -2.7246523057    -0.0000000000     1.1607775972
    8      Cl     -2.7144903285     0.0000000000    -1.9676912212
    9      Cl     -0.0000000006     0.0000000000    -3.5311924473
   10      Cl      2.7144903274     0.0000000000    -1.9676912215
   11      Cl      2.7246523074    -0.0000000000     1.1607775942
   12      Br      0.0000000004    -0.0000000000     2.9052202891
 ----------------------------------------------------------------
 Molecular Point Group                 C2v   NOp =  4
 Largest Abelian Subgroup              C2v   NOp =  4
 Nuclear Repulsion Energy =        1622.40022261 hartrees
 There are       78 alpha and       78 beta electrons
 Requested basis set is 6-311++G(d,p)
 There are 120 shells and 330 basis functions

 Total QAlloc Memory Limit   2000 MB
 Mega-Array Size       188 MB
 MEM_STATIC part       192 MB

                       Distance Matrix (Angstroms)
             C (  1)   C (  2)   C (  3)   C (  4)   C (  5)   C (  6)
   C (  2)  1.401746
   C (  3)  2.426949  1.401001
   C (  4)  2.803017  2.427276  1.401001
   C (  5)  2.427418  2.803017  2.426949  1.401746
   C (  6)  1.401776  2.428152  2.803011  2.428152  1.401776
   Cl(  7)  1.736115  2.715950  4.020697  4.539091  4.030116  2.728985
   Cl(  8)  2.724094  1.735608  2.719917  4.023676  4.538622  4.027105
   Cl(  9)  4.024288  2.720826  1.735236  2.720826  4.024288  4.538248
   Cl( 10)  4.538622  4.023676  2.719917  1.735608  2.724094  4.027105
   Cl( 11)  4.030116  4.539091  4.020697  2.715950  1.736115  2.728985
   Br( 12)  2.868894  4.181266  4.701177  4.181266  2.868894  1.898165
             Cl(  7)   Cl(  8)   Cl(  9)   Cl( 10)   Cl( 11)
   Cl(  8)  3.128485
   Cl(  9)  5.425709  3.132570
   Cl( 10)  6.274678  5.428981  3.132570
   Cl( 11)  5.449305  6.274678  5.425709  3.128485
   Br( 12)  3.235245  5.577968  6.436413  5.577968  3.235245

 A cutoff of  1.0D-11 yielded   5124 shell pairs
 There are     43980 function pairs (     47667 Cartesian)
 Smallest overlap matrix eigenvalue = 2.16E-07

 Q-Chem warning in module stvman/mkSTV.C, line 318:

 Overlap eigenvalue is smaller than square root of threshold
 Use THRESH >= 12 to get rid of this warning

 Linear dependence detected in AO basis
 Tighter screening thresholds may be required for diffuse basis sets
 Use S2THRESH > 14 and THRESH = 14 in case of SCF convergence issues
 Number of orthogonalized atomic orbitals = 328
 Maximum deviation from orthogonality = 1.564E-09
 Guess from superposition of atomic densities
 Warning:  Energy on first SCF cycle will be non-variational
 SAD guess density has 156.000000 electrons

 -----------------------------------------------------------------------
  General SCF calculation program by
  Eric Jon Sundstrom, Paul Horn, Yuezhi Mao, Dmitri Zuev, Alec White,
  David Stuck, Shaama M.S., Shane Yost, Joonho Lee, David Small,
  Daniel Levine, Susi Lehtola, Hugh Burton, Evgeny Epifanovsky,
  Bang C. Huynh
 -----------------------------------------------------------------------
 Exchange:     0.2000 Hartree-Fock + 0.0800 Slater + 0.7200 B88
 Correlation:  0.1900 VWN1RPA + 0.8100 LYP
 Using SG-1 standard quadrature grid
 using 4 threads for integral computing
 -------------------------------------------------------
 OpenMP Integral computing Module                
 Release: version 2.0, May 2017, Q-Chem Inc. Pleasanton 
 -------------------------------------------------------
 A restricted SCF calculation will be
 performed using DIIS
 SCF converges when DIIS error is below 1.0e-08
 ---------------------------------------
  Cycle       Energy         DIIS error
 ---------------------------------------
    1   -5106.5515157894      3.19e-02  
    2   -5103.8985982221      1.68e-03  
    3   -5103.8993639454      1.61e-03  
    4   -5103.9187807231      6.67e-04  
    5   -5103.9247613574      1.45e-04  
    6   -5103.9249824939      5.51e-05  
    7   -5103.9250118726      2.26e-05  
    8   -5103.9250185845      5.61e-06  
    9   -5103.9250190484      1.01e-06  
   10   -5103.9250190868      3.58e-07  
   11   -5103.9250190619      1.11e-07  
   12   -5103.9250190052      1.91e-08  
   13   -5103.9250191008      5.84e-09  Convergence criterion met
 ---------------------------------------
 SCF time:   CPU 114.37s  wall 31.00s 
 SCF   energy in the final basis set =    -5103.9250191008
 Total energy in the final basis set =    -5103.9250191008

 Q-Chem warning in module /home/taweetham/qchem52/libsym/oriorb.F, line  198:

 OriOrb: Failure to resolve orbital degeneracies.


 Q-Chem warning in module /home/taweetham/qchem52/libsym/oriorb.F, line  198:

 OriOrb: Failure to resolve orbital degeneracies.


 --------------------------------------------------------------
             Orbital Energies (a.u.) and Symmetries
 --------------------------------------------------------------

 Alpha MOs, Restricted
 -- Occupied --                  
-482.86 -101.59 -101.59 -101.59 -101.59 -101.59  -62.51  -56.33
  1 A1    2 A1    1 B1    3 A1    2 B1    4 A1    5 A1    6 A1                 
-56.330 -56.329 -10.291 -10.291 -10.291 -10.290 -10.290 -10.284
  1 B2    3 B1    7 A1    4 B1    8 A1    5 B1    9 A1   10 A1                 
 -9.501  -9.501  -9.501  -9.501  -9.501  -8.722  -7.266  -7.266
 11 A1    6 B1   12 A1    7 B1   13 A1   14 A1   15 A1   16 A1                 
 -7.266  -7.266  -7.266  -7.256  -7.256  -7.256  -7.256  -7.256
  8 B1   17 A1    9 B1    2 B2    3 B2    1 A2    4 B2    2 A2                 
 -7.255  -7.255  -7.255  -7.255  -7.255  -6.554  -6.540  -6.539
 10 B1   11 B1   18 A1   12 B1   19 A1   20 A1    5 B2   13 B1                 
 -2.665  -2.661  -2.661  -2.649  -2.649  -0.979  -0.934  -0.924
 21 A1    6 B2   14 B1    3 A2   22 A1   23 A1   15 B1   24 A1                 
 -0.887  -0.877  -0.853  -0.827  -0.754  -0.749  -0.642  -0.641
 16 B1   25 A1   26 A1   27 A1   17 B1   28 A1   18 B1   29 A1                 
 -0.570  -0.539  -0.498  -0.481  -0.481  -0.473  -0.445  -0.432
 19 B1   30 A1   31 A1   20 B1    7 B2   32 A1   21 B1   33 A1                 
 -0.419  -0.412  -0.369  -0.366  -0.365  -0.363  -0.360  -0.346
  4 A2    8 B2    5 A2   34 A1   22 B1    9 B2   23 B1   10 B2                 
 -0.339  -0.329  -0.324  -0.301  -0.274  -0.273
 35 A1   24 B1   11 B2   25 B1    6 A2   12 B2                                 
 -- Virtual --                   
 -0.080  -0.070  -0.069  -0.026  -0.013  -0.006   0.011   0.020
 36 A1   13 B2    7 A2   37 A1   26 B1   38 A1   39 A1   40 A1                 
  0.021   0.025   0.028   0.041   0.044   0.060   0.066   0.069
 27 B1   41 A1   28 B1   14 B2   42 A1   15 B2    8 A2   16 B2                 
  0.070   0.073   0.077   0.079   0.084   0.089   0.093   0.094
 29 B1   43 A1   44 A1   30 B1   31 B1   17 B2   45 A1    9 A2                 
  0.100   0.105   0.105   0.119   0.130   0.135   0.139   0.145
 32 B1   46 A1   18 B2   47 A1   19 B2   33 B1   48 A1   34 B1                 
  0.147   0.148   0.151   0.153   0.173   0.181   0.185   0.187
 49 A1   20 B2   50 A1   10 A2   35 B1   51 A1   21 B2   11 A2                 
  0.189   0.193   0.202   0.211   0.218   0.225   0.228   0.241
 52 A1   36 B1   53 A1   37 B1   38 B1   39 B1   54 A1   40 B1                 
  0.242   0.255   0.259   0.265   0.267   0.272   0.275   0.281
 55 A1   41 B1   56 A1   22 B2   42 B1   57 A1   58 A1   59 A1                 
  0.285   0.290   0.295   0.370   0.372   0.393   0.399   0.404
 43 B1   44 B1   60 A1   45 B1   61 A1   62 A1   46 B1   23 B2                 
  0.425   0.432   0.434   0.437   0.450   0.450   0.453   0.468
 24 B2   12 A2   63 A1   47 B1   64 A1   48 B1   25 B2   49 B1                 
  0.472   0.473   0.479   0.485   0.487   0.497   0.501   0.529
 13 A2   65 A1   26 B2   50 B1   66 A1   51 B1   27 B2   28 B2                 
  0.537   0.548   0.552   0.564   0.574   0.584   0.586   0.595
 67 A1   68 A1   14 A2   15 A2   29 B2   52 B1   16 A2   69 A1                 
  0.608   0.613   0.625   0.631   0.657   0.682   0.718   0.737
 70 A1   53 B1   30 B2   54 B1   31 B2   71 A1   72 A1   32 B2                 
  0.756   0.784   0.791   0.815   0.817   0.819   0.822   0.828
 73 A1   17 A2   74 A1   33 B2   75 A1   18 A2   55 B1   76 A1                 
  0.829   0.832   0.835   0.838   0.847   0.850   0.853   0.871
 19 A2   56 B1   20 A2   34 B2   77 A1   57 B1   58 B1   35 B2                 
  0.877   0.887   0.891   0.903   0.905   0.913   0.926   0.933
 21 A2   59 B1   78 A1   60 B1   79 A1   80 A1   81 A1   82 A1                 
  0.935   0.939   0.941   0.951   0.982   1.031   1.041   1.049
 61 B1   62 B1   22 A2   83 A1   84 A1   85 A1   63 B1   64 B1                 
  1.064   1.105   1.152   1.174   1.175   1.197   1.229   1.253
 36 B2   86 A1   65 B1   87 A1   66 B1   37 B2   88 A1   38 B2                 
  1.267   1.269   1.279   1.280   1.289   1.291   1.294   1.366
 23 A2   89 A1   67 B1   39 B2   24 A2   68 B1   90 A1   91 A1                 
  1.437   1.443   1.520   1.571   1.637   1.656   1.732   1.740
 92 A1   69 B1   70 B1   93 A1   94 A1   71 B1   40 B2   25 A2                 
  1.759   1.771   1.817   1.822   1.837   1.838   1.921   2.010
 95 A1   72 B1   73 B1   96 A1   41 B2   26 A2   42 B2   43 B2                 
  2.072   2.074   2.142   2.157   2.205   2.213   2.222   2.246
 97 A1   74 B1   75 B1   98 A1   76 B1   44 B2   27 A2   28 A2                 
  2.247   2.263   2.264   2.269   2.302   2.307   2.333   2.374
 45 B2   99 A1   29 A2  100 A1   77 B1   46 B2  101 A1   78 B1                 
  2.376   2.386   2.434   2.448   2.479   2.480   2.516   2.571
 79 B1  102 A1   80 B1  103 A1  104 A1   81 B1   82 B1   47 B2                 
  2.589   2.626   2.642   2.723   2.726   2.831   2.833   2.949
105 A1  106 A1   83 B1   48 B2   30 A2   49 B2   31 A2  107 A1                 
  3.041   3.053   3.062   3.106   3.119   3.199   3.210   3.457
 50 B2   84 B1  108 A1   85 B1  109 A1  110 A1   86 B1  111 A1                 
  3.497   3.678   3.852   3.869   3.986   4.060   4.068   4.234
 87 B1  112 A1  113 A1   88 B1   32 A2  114 A1   51 B2   89 B1                 
  4.404   4.786   6.743   7.552   7.669   7.735   9.672   9.770
115 A1   90 B1  116 A1   52 B2   91 B1  117 A1  118 A1   92 B1                 
  9.783   9.804   9.805  23.183  23.756  23.761  23.907  23.913
119 A1  120 A1   93 B1  121 A1   94 B1  122 A1   95 B1  123 A1                 
 23.978  25.743  25.775  25.808  25.835  25.905  26.042  26.072
124 A1   53 B2   33 A2   54 B2   34 A2   55 B2  125 A1   96 B1                 
 26.156  26.166  26.270  26.365  26.520  26.661  26.746  26.945
 97 B1  126 A1   98 B1  127 A1   99 B1  128 A1  100 B1  129 A1                 
 47.998 215.653 215.764 215.778 215.803 215.804 289.748 289.866
130 A1  131 A1  101 B1  132 A1  133 A1  102 B1   56 B2  103 B1                 
289.9611020.815
134 A1  135 A1                                                                 

 Beta MOs, Restricted
 -- Occupied --                  
-482.86 -101.59 -101.59 -101.59 -101.59 -101.59  -62.51  -56.33
  1 A1    2 A1    1 B1    3 A1    2 B1    4 A1    5 A1    6 A1                 
-56.330 -56.329 -10.291 -10.291 -10.291 -10.290 -10.290 -10.284
  1 B2    3 B1    7 A1    4 B1    8 A1    5 B1    9 A1   10 A1                 
 -9.501  -9.501  -9.501  -9.501  -9.501  -8.722  -7.266  -7.266
 11 A1    6 B1   12 A1    7 B1   13 A1   14 A1   15 A1   16 A1                 
 -7.266  -7.266  -7.266  -7.256  -7.256  -7.256  -7.256  -7.256
  8 B1   17 A1    9 B1    2 B2    3 B2    1 A2    4 B2    2 A2                 
 -7.255  -7.255  -7.255  -7.255  -7.255  -6.554  -6.540  -6.539
 10 B1   11 B1   18 A1   12 B1   19 A1   20 A1    5 B2   13 B1                 
 -2.665  -2.661  -2.661  -2.649  -2.649  -0.979  -0.934  -0.924
 21 A1    6 B2   14 B1    3 A2   22 A1   23 A1   15 B1   24 A1                 
 -0.887  -0.877  -0.853  -0.827  -0.754  -0.749  -0.642  -0.641
 16 B1   25 A1   26 A1   27 A1   17 B1   28 A1   18 B1   29 A1                 
 -0.570  -0.539  -0.498  -0.481  -0.481  -0.473  -0.445  -0.432
 19 B1   30 A1   31 A1   20 B1    7 B2   32 A1   21 B1   33 A1                 
 -0.419  -0.412  -0.369  -0.366  -0.365  -0.363  -0.360  -0.346
  4 A2    8 B2    5 A2   34 A1   22 B1    9 B2   23 B1   10 B2                 
 -0.339  -0.329  -0.324  -0.301  -0.274  -0.273
 35 A1   24 B1   11 B2   25 B1    6 A2   12 B2                                 
 -- Virtual --                   
 -0.080  -0.070  -0.069  -0.026  -0.013  -0.006   0.011   0.020
 36 A1   13 B2    7 A2   37 A1   26 B1   38 A1   39 A1   40 A1                 
  0.021   0.025   0.028   0.041   0.044   0.060   0.066   0.069
 27 B1   41 A1   28 B1   14 B2   42 A1   15 B2    8 A2   16 B2                 
  0.070   0.073   0.077   0.079   0.084   0.089   0.093   0.094
 29 B1   43 A1   44 A1   30 B1   31 B1   17 B2   45 A1    9 A2                 
  0.100   0.105   0.105   0.119   0.130   0.135   0.139   0.145
 32 B1   46 A1   18 B2   47 A1   19 B2   33 B1   48 A1   34 B1                 
  0.147   0.148   0.151   0.153   0.173   0.181   0.185   0.187
 49 A1   20 B2   50 A1   10 A2   35 B1   51 A1   21 B2   11 A2                 
  0.189   0.193   0.202   0.211   0.218   0.225   0.228   0.241
 52 A1   36 B1   53 A1   37 B1   38 B1   39 B1   54 A1   40 B1                 
  0.242   0.255   0.259   0.265   0.267   0.272   0.275   0.281
 55 A1   41 B1   56 A1   22 B2   42 B1   57 A1   58 A1   59 A1                 
  0.285   0.290   0.295   0.370   0.372   0.393   0.399   0.404
 43 B1   44 B1   60 A1   45 B1   61 A1   62 A1   46 B1   23 B2                 
  0.425   0.432   0.434   0.437   0.450   0.450   0.453   0.468
 24 B2   12 A2   63 A1   47 B1   64 A1   48 B1   25 B2   49 B1                 
  0.472   0.473   0.479   0.485   0.487   0.497   0.501   0.529
 13 A2   65 A1   26 B2   50 B1   66 A1   51 B1   27 B2   28 B2                 
  0.537   0.548   0.552   0.564   0.574   0.584   0.586   0.595
 67 A1   68 A1   14 A2   15 A2   29 B2   52 B1   16 A2   69 A1                 
  0.608   0.613   0.625   0.631   0.657   0.682   0.718   0.737
 70 A1   53 B1   30 B2   54 B1   31 B2   71 A1   72 A1   32 B2                 
  0.756   0.784   0.791   0.815   0.817   0.819   0.822   0.828
 73 A1   17 A2   74 A1   33 B2   75 A1   18 A2   55 B1   76 A1                 
  0.829   0.832   0.835   0.838   0.847   0.850   0.853   0.871
 19 A2   56 B1   20 A2   34 B2   77 A1   57 B1   58 B1   35 B2                 
  0.877   0.887   0.891   0.903   0.905   0.913   0.926   0.933
 21 A2   59 B1   78 A1   60 B1   79 A1   80 A1   81 A1   82 A1                 
  0.935   0.939   0.941   0.951   0.982   1.031   1.041   1.049
 61 B1   62 B1   22 A2   83 A1   84 A1   85 A1   63 B1   64 B1                 
  1.064   1.105   1.152   1.174   1.175   1.197   1.229   1.253
 36 B2   86 A1   65 B1   87 A1   66 B1   37 B2   88 A1   38 B2                 
  1.267   1.269   1.279   1.280   1.289   1.291   1.294   1.366
 23 A2   89 A1   67 B1   39 B2   24 A2   68 B1   90 A1   91 A1                 
  1.437   1.443   1.520   1.571   1.637   1.656   1.732   1.740
 92 A1   69 B1   70 B1   93 A1   94 A1   71 B1   40 B2   25 A2                 
  1.759   1.771   1.817   1.822   1.837   1.838   1.921   2.010
 95 A1   72 B1   73 B1   96 A1   41 B2   26 A2   42 B2   43 B2                 
  2.072   2.074   2.142   2.157   2.205   2.213   2.222   2.246
 97 A1   74 B1   75 B1   98 A1   76 B1   44 B2   27 A2   28 A2                 
  2.247   2.263   2.264   2.269   2.302   2.307   2.333   2.374
 45 B2   99 A1   29 A2  100 A1   77 B1   46 B2  101 A1   78 B1                 
  2.376   2.386   2.434   2.448   2.479   2.480   2.516   2.571
 79 B1  102 A1   80 B1  103 A1  104 A1   81 B1   82 B1   47 B2                 
  2.589   2.626   2.642   2.723   2.726   2.831   2.833   2.949
105 A1  106 A1   83 B1   48 B2   30 A2   49 B2   31 A2  107 A1                 
  3.041   3.053   3.062   3.106   3.119   3.199   3.210   3.457
 50 B2   84 B1  108 A1   85 B1  109 A1  110 A1   86 B1  111 A1                 
  3.497   3.678   3.852   3.869   3.986   4.060   4.068   4.234
 87 B1  112 A1  113 A1   88 B1   32 A2  114 A1   51 B2   89 B1                 
  4.404   4.786   6.743   7.552   7.669   7.735   9.672   9.770
115 A1   90 B1  116 A1   52 B2   91 B1  117 A1  118 A1   92 B1                 
  9.783   9.804   9.805  23.183  23.756  23.761  23.907  23.913
119 A1  120 A1   93 B1  121 A1   94 B1  122 A1   95 B1  123 A1                 
 23.978  25.743  25.775  25.808  25.835  25.905  26.042  26.072
124 A1   53 B2   33 A2   54 B2   34 A2   55 B2  125 A1   96 B1                 
 26.156  26.166  26.270  26.365  26.520  26.661  26.746  26.945
 97 B1  126 A1   98 B1  127 A1   99 B1  128 A1  100 B1  129 A1                 
 47.998 215.653 215.764 215.778 215.803 215.804 289.748 289.866
130 A1  131 A1  101 B1  132 A1  133 A1  102 B1   56 B2  103 B1                 
289.9611020.815
134 A1  135 A1                                                                 
 --------------------------------------------------------------

          Ground-State Mulliken Net Atomic Charges

     Atom                 Charge (a.u.)
  ----------------------------------------
      1 C                    -0.268916
      2 C                    -0.350410
      3 C                    -0.835728
      4 C                    -0.350410
      5 C                    -0.268903
      6 C                    -0.775641
      7 Cl                    0.548988
      8 Cl                    0.673053
      9 Cl                    0.607655
     10 Cl                    0.673051
     11 Cl                    0.548988
     12 Br                   -0.201726
  ----------------------------------------
  Sum of atomic charges =     0.000000

 -----------------------------------------------------------------
                    Cartesian Multipole Moments
 -----------------------------------------------------------------
    Charge (ESU x 10^10)
                -0.0000
    Dipole Moment (Debye)
         X       0.0000      Y      -0.0000      Z       0.2087
       Tot       0.2087
    Quadrupole Moments (Debye-Ang)
        XX    -114.4845     XY       0.0000     YY    -115.5273
        XZ      -0.0000     YZ       0.0000     ZZ    -112.7674
    Octopole Moments (Debye-Ang^2)
       XXX       0.0000    XXY       0.0000    XYY       0.0000
       YYY      -0.0000    XXZ      24.3660    XYZ      -0.0000
       YYZ      24.5438    XZZ      -0.0000    YZZ      -0.0000
       ZZZ      82.9504
    Hexadecapole Moments (Debye-Ang^3)
      XXXX   -2439.5569   XXXY       0.0000   XXYY    -457.0432
      XYYY      -0.0000   YYYY    -134.3087   XXXZ      -0.0000
      XXYZ       0.0000   XYYZ       0.0000   YYYZ       0.0000
      XXZZ    -889.7673   XYZZ       0.0000   YYZZ    -533.9462
      XZZZ      -0.0000   YZZZ       0.0000   ZZZZ   -2841.3896
 -----------------------------------------------------------------
 Calculating MO derivatives via CPSCF
    1     0    39    0.0208541  
    2     0    39    0.0072600  
    3     0    39    0.0010237  
    4     0    39    0.0001241  
    5    19    20    0.0000087  
    6    39     0    0.0000008  Converged
 Time for AOints: 176.7 s (CPU) 44.4 s (wall)
 ------------------------------------------------------------------------------
                     AOints        : Timing summary (seconds)
 ------------------------------------------------------------------------------
     job step          cpu (% of tot)      sys (% of tot)     wall (% of tot)
 ------------------------------------------------------------------------------
  AOints            0.1767E+03 ( 8.3)   0.8000E-05 ( 5.3)   0.4436E+02 ( 8.2)
 ------------------------------------------------------------------------------
   Grand Totals     0.2122E+04          0.1520E-03          0.5392E+03
 ------------------------------------------------------------------------------
 Polarizability Matrix (a.u.)
            1           2           3
    1-185.5395773  -0.0000000  -0.0000000
    2  -0.0000000 -79.5193669   0.0000000
    3  -0.0000000   0.0000000-196.3018023
 Calculating analytic Hessian of the SCF energy

 Direct stationary perturbation theory relativistic correction:

 rels  =      20.727412088109
 relv  =     -72.408410290086
 rel2e =      13.534980298361
 E_rel =     -38.146017903615

 Hessian of the SCF Energy
            1           2           3           4           5           6
    1   0.5331281   0.0000000   0.0382035  -0.0944715  -0.0000000   0.0313387
    2   0.0000000   0.1078309   0.0000000  -0.0000000  -0.0520024  -0.0000000
    3   0.0382035   0.0000000   0.5758087  -0.0313576   0.0000000  -0.2925466
    4  -0.0944715  -0.0000000  -0.0313576   0.5386277   0.0000000  -0.0402420
    5  -0.0000000  -0.0520024   0.0000000   0.0000000   0.1053648  -0.0000000
    6   0.0313387  -0.0000000  -0.2925466  -0.0402420  -0.0000000   0.5824388
    7   0.0317831  -0.0000000   0.0785276  -0.2455420  -0.0000000   0.0551874
    8  -0.0000000  -0.0000528  -0.0000000   0.0000000  -0.0506717   0.0000000
    9   0.0226487   0.0000000  -0.0264956   0.1175811   0.0000000  -0.1447606
   10  -0.0175022  -0.0000000  -0.0291636  -0.0556565  -0.0000000   0.0275860
   11  -0.0000000   0.0064660  -0.0000000  -0.0000000  -0.0006943   0.0000000
   12  -0.0290176   0.0000000  -0.0514674  -0.0275877   0.0000000   0.0612851
   13  -0.0549706  -0.0000000  -0.0271708  -0.0175025  -0.0000000   0.0290161
   14  -0.0000000  -0.0001372  -0.0000000  -0.0000000   0.0064660   0.0000000
   15   0.0271713  -0.0000000   0.0607524   0.0291649   0.0000000  -0.0514667
   16  -0.2424700  -0.0000000  -0.0584369   0.0307620  -0.0000000  -0.0778036
   17   0.0000000  -0.0513681  -0.0000000  -0.0000000   0.0016601  -0.0000000
   18  -0.1147024  -0.0000000  -0.1445038  -0.0223475  -0.0000000  -0.0265836
   19  -0.1357370   0.0000000   0.0561305  -0.0181608  -0.0000000   0.0128858
   20   0.0000000  -0.0230361  -0.0000000  -0.0000000   0.0034598  -0.0000000
   21   0.0554615  -0.0000000  -0.0707386   0.0331115  -0.0000000  -0.0213362
   22  -0.0172386  -0.0000000  -0.0125227  -0.1364204   0.0000000  -0.0565607
   23   0.0000000   0.0031881   0.0000000  -0.0000000  -0.0225117   0.0000000
   24  -0.0323936   0.0000000  -0.0210533  -0.0568743   0.0000000  -0.0718143
   25  -0.0032150   0.0000000  -0.0007453  -0.0003165   0.0000000   0.0230373
   26   0.0000000   0.0039950  -0.0000000  -0.0000000   0.0031928  -0.0000000
   27   0.0022758  -0.0000000   0.0035109   0.0028312  -0.0000000  -0.0379186
   28   0.0000234   0.0000000   0.0003008   0.0012625   0.0000000  -0.0047062
   29   0.0000000  -0.0015139   0.0000000   0.0000000   0.0040456   0.0000000
   30   0.0001671   0.0000000   0.0001612  -0.0017801   0.0000000  -0.0009619
   31   0.0008123  -0.0000000   0.0043961   0.0000094  -0.0000000  -0.0001258
   32  -0.0000000   0.0039713  -0.0000000  -0.0000000  -0.0014900   0.0000000
   33   0.0016758   0.0000000  -0.0009722  -0.0002279  -0.0000000   0.0003350
   34  -0.0001419   0.0000000  -0.0181609  -0.0025916  -0.0000000   0.0003857
   35  -0.0000000   0.0026591  -0.0000000  -0.0000000   0.0031810  -0.0000000
   36  -0.0028319   0.0000000  -0.0324598  -0.0022711   0.0000000   0.0033323
            7           8           9          10          11          12
    1   0.0317831  -0.0000000   0.0226487  -0.0175022  -0.0000000  -0.0290176
    2  -0.0000000  -0.0000528   0.0000000  -0.0000000   0.0064660   0.0000000
    3   0.0785276  -0.0000000  -0.0264956  -0.0291636  -0.0000000  -0.0514674
    4  -0.2455420   0.0000000   0.1175811  -0.0556565  -0.0000000  -0.0275877
    5  -0.0000000  -0.0506717   0.0000000  -0.0000000  -0.0006943   0.0000000
    6   0.0551874   0.0000000  -0.1447606   0.0275860   0.0000000   0.0612851
    7   0.6074312   0.0000000   0.0000013  -0.2455441   0.0000000  -0.0551862
    8   0.0000000   0.1045199  -0.0000000   0.0000000  -0.0506717   0.0000000
    9   0.0000013  -0.0000000   0.5119886  -0.1175791  -0.0000000  -0.1447598
   10  -0.2455441   0.0000000  -0.1175791   0.5386268   0.0000000   0.0402391
   11   0.0000000  -0.0506717  -0.0000000   0.0000000   0.1053648   0.0000000
   12  -0.0551862   0.0000000  -0.1447598   0.0402391   0.0000000   0.5824350
   13   0.0317850  -0.0000000  -0.0226477  -0.0944692   0.0000000  -0.0313387
   14  -0.0000000  -0.0000528   0.0000000   0.0000000  -0.0520024  -0.0000000
   15  -0.0785309  -0.0000000  -0.0264988   0.0313580  -0.0000000  -0.2925440
   16  -0.0674608  -0.0000000  -0.0000026   0.0307629  -0.0000000   0.0778042
   17  -0.0000000   0.0056241   0.0000000  -0.0000000   0.0016601  -0.0000000
   18   0.0000015  -0.0000000  -0.0005858   0.0223468  -0.0000000  -0.0265858
   19   0.0025264   0.0000000  -0.0010216   0.0000095  -0.0000000   0.0001257
   20   0.0000000   0.0039610   0.0000000  -0.0000000  -0.0014900  -0.0000000
   21  -0.0041027   0.0000000  -0.0022072   0.0002278  -0.0000000   0.0003350
   22  -0.0397124   0.0000000  -0.0200719   0.0012625   0.0000000   0.0047063
   23  -0.0000000   0.0031365   0.0000000  -0.0000000   0.0040456  -0.0000000
   24   0.0000981   0.0000000   0.0013015   0.0017801  -0.0000000  -0.0009618
   25  -0.0380668  -0.0000000  -0.0000001  -0.0003167  -0.0000000  -0.0230373
   26   0.0000000  -0.0217850   0.0000000  -0.0000000   0.0031928  -0.0000000
   27   0.0000000  -0.0000000  -0.1667653  -0.0028313   0.0000000  -0.0379188
   28  -0.0397123  -0.0000000   0.0200722  -0.1364202   0.0000000   0.0565606
   29  -0.0000000   0.0031365  -0.0000000   0.0000000  -0.0225117   0.0000000
   30  -0.0000982   0.0000000   0.0013013   0.0568743  -0.0000000  -0.0718143
   31   0.0025263   0.0000000   0.0010214  -0.0181609  -0.0000000  -0.0128858
   32   0.0000000   0.0039610  -0.0000000  -0.0000000   0.0034598  -0.0000000
   33   0.0041029  -0.0000000  -0.0022072  -0.0331117   0.0000000  -0.0213363
   34  -0.0000122   0.0000000   0.0000000  -0.0025918  -0.0000000  -0.0003857
   35   0.0000000  -0.0011051  -0.0000000  -0.0000000   0.0031810   0.0000000
   36   0.0000000  -0.0000000  -0.0003101   0.0022711  -0.0000000   0.0033324
           13          14          15          16          17          18
    1  -0.0549706  -0.0000000   0.0271713  -0.2424700   0.0000000  -0.1147024
    2  -0.0000000  -0.0001372  -0.0000000  -0.0000000  -0.0513681  -0.0000000
    3  -0.0271708  -0.0000000   0.0607524  -0.0584369  -0.0000000  -0.1445038
    4  -0.0175025  -0.0000000   0.0291649   0.0307620  -0.0000000  -0.0223475
    5  -0.0000000   0.0064660   0.0000000  -0.0000000   0.0016601  -0.0000000
    6   0.0290161   0.0000000  -0.0514667  -0.0778036  -0.0000000  -0.0265836
    7   0.0317850  -0.0000000  -0.0785309  -0.0674608  -0.0000000   0.0000015
    8  -0.0000000  -0.0000528  -0.0000000  -0.0000000   0.0056241  -0.0000000
    9  -0.0226477   0.0000000  -0.0264988  -0.0000026   0.0000000  -0.0005858
   10  -0.0944692   0.0000000   0.0313580   0.0307629  -0.0000000   0.0223468
   11   0.0000000  -0.0520024  -0.0000000  -0.0000000   0.0016601  -0.0000000
   12  -0.0313387  -0.0000000  -0.2925440   0.0778042  -0.0000000  -0.0265858
   13   0.5331256   0.0000000  -0.0382046  -0.2424709   0.0000000   0.1147018
   14   0.0000000   0.1078309   0.0000000   0.0000000  -0.0513681  -0.0000000
   15  -0.0382046   0.0000000   0.5758114   0.0584401  -0.0000000  -0.1445030
   16  -0.2424709   0.0000000   0.0584401   0.5962999   0.0000000   0.0000017
   17   0.0000000  -0.0513681  -0.0000000   0.0000000   0.1001534   0.0000000
   18   0.1147018  -0.0000000  -0.1445030   0.0000017   0.0000000   0.4925258
   19   0.0008122  -0.0000000  -0.0043960  -0.0395151   0.0000000   0.0186218
   20  -0.0000000   0.0039713  -0.0000000   0.0000000   0.0030810  -0.0000000
   21  -0.0016757  -0.0000000  -0.0009722  -0.0008948   0.0000000   0.0023711
   22   0.0000234   0.0000000  -0.0003010   0.0022481  -0.0000000   0.0008661
   23   0.0000000  -0.0015139  -0.0000000  -0.0000000   0.0038787   0.0000000
   24  -0.0001671  -0.0000000   0.0001611   0.0037393   0.0000000  -0.0022992
   25  -0.0032148  -0.0000000   0.0007453   0.0003762  -0.0000000  -0.0000000
   26   0.0000000   0.0039950   0.0000000   0.0000000  -0.0014572   0.0000000
   27  -0.0022760   0.0000000   0.0035111   0.0000001   0.0000000  -0.0004905
   28  -0.0172386  -0.0000000   0.0125227   0.0022482   0.0000000  -0.0008660
   29  -0.0000000   0.0031881  -0.0000000  -0.0000000   0.0038787  -0.0000000
   30   0.0323937   0.0000000  -0.0210533  -0.0037394  -0.0000000  -0.0022991
   31  -0.1357370   0.0000000  -0.0561304  -0.0395151  -0.0000000  -0.0186218
   32   0.0000000  -0.0230361   0.0000000   0.0000000   0.0030810   0.0000000
   33  -0.0554617   0.0000000  -0.0707386   0.0008948  -0.0000000   0.0023710
   34  -0.0001419  -0.0000000   0.0181608  -0.0312671  -0.0000000   0.0000001
   35  -0.0000000   0.0026591  -0.0000000   0.0000000  -0.0188237   0.0000000
   36   0.0028320  -0.0000000  -0.0324595   0.0000000   0.0000000  -0.1494160
           19          20          21          22          23          24
    1  -0.1357370   0.0000000   0.0554615  -0.0172386   0.0000000  -0.0323936
    2   0.0000000  -0.0230361  -0.0000000  -0.0000000   0.0031881   0.0000000
    3   0.0561305  -0.0000000  -0.0707386  -0.0125227   0.0000000  -0.0210533
    4  -0.0181608  -0.0000000   0.0331115  -0.1364204  -0.0000000  -0.0568743
    5  -0.0000000   0.0034598  -0.0000000   0.0000000  -0.0225117   0.0000000
    6   0.0128858  -0.0000000  -0.0213362  -0.0565607   0.0000000  -0.0718143
    7   0.0025264   0.0000000  -0.0041027  -0.0397124  -0.0000000   0.0000981
    8   0.0000000   0.0039610   0.0000000   0.0000000   0.0031365   0.0000000
    9  -0.0010216   0.0000000  -0.0022072  -0.0200719   0.0000000   0.0013015
   10   0.0000095  -0.0000000   0.0002278   0.0012625  -0.0000000   0.0017801
   11  -0.0000000  -0.0014900  -0.0000000   0.0000000   0.0040456  -0.0000000
   12   0.0001257  -0.0000000   0.0003350   0.0047063  -0.0000000  -0.0009618
   13   0.0008122  -0.0000000  -0.0016757   0.0000234   0.0000000  -0.0001671
   14  -0.0000000   0.0039713  -0.0000000   0.0000000  -0.0015139  -0.0000000
   15  -0.0043960  -0.0000000  -0.0009722  -0.0003010  -0.0000000   0.0001611
   16  -0.0395151   0.0000000  -0.0008948   0.0022481  -0.0000000   0.0037393
   17   0.0000000   0.0030810   0.0000000  -0.0000000   0.0038787   0.0000000
   18   0.0186218  -0.0000000   0.0023711   0.0008661   0.0000000  -0.0022992
   19   0.1965598  -0.0000000  -0.0784076   0.0030393  -0.0000000  -0.0040930
   20  -0.0000000   0.0109598   0.0000000   0.0000000  -0.0007146   0.0000000
   21  -0.0784076   0.0000000   0.1041056   0.0042227  -0.0000000  -0.0089566
   22   0.0030393   0.0000000   0.0042227   0.1963772   0.0000000   0.0801518
   23  -0.0000000  -0.0007146  -0.0000000   0.0000000   0.0109199  -0.0000000
   24  -0.0040930   0.0000000  -0.0089566   0.0801518  -0.0000000   0.1043405
   25  -0.0002007  -0.0000000   0.0012203  -0.0061460   0.0000000   0.0094417
   26   0.0000000   0.0001256   0.0000000  -0.0000000  -0.0007902   0.0000000
   27   0.0006215  -0.0000000  -0.0012127   0.0010864  -0.0000000   0.0003306
   28  -0.0015063  -0.0000000   0.0008902  -0.0017603   0.0000000   0.0003000
   29   0.0000000   0.0000400  -0.0000000  -0.0000000   0.0001618  -0.0000000
   30   0.0009140  -0.0000000  -0.0004194  -0.0003000   0.0000000   0.0003587
   31  -0.0015976  -0.0000000  -0.0003065  -0.0015063  -0.0000000  -0.0009140
   32   0.0000000   0.0001796   0.0000000   0.0000000   0.0000400   0.0000000
   33   0.0003065  -0.0000000   0.0003825  -0.0008902   0.0000000  -0.0004194
   34  -0.0062295  -0.0000000  -0.0097467  -0.0001666   0.0000000  -0.0010692
   35   0.0000000  -0.0005375   0.0000000  -0.0000000   0.0001597   0.0000000
   36  -0.0016876   0.0000000  -0.0013512  -0.0003868  -0.0000000  -0.0009878
           25          26          27          28          29          30
    1  -0.0032150   0.0000000   0.0022758   0.0000234   0.0000000   0.0001671
    2   0.0000000   0.0039950  -0.0000000   0.0000000  -0.0015139   0.0000000
    3  -0.0007453  -0.0000000   0.0035109   0.0003008   0.0000000   0.0001612
    4  -0.0003165  -0.0000000   0.0028312   0.0012625   0.0000000  -0.0017801
    5   0.0000000   0.0031928  -0.0000000   0.0000000   0.0040456   0.0000000
    6   0.0230373  -0.0000000  -0.0379186  -0.0047062   0.0000000  -0.0009619
    7  -0.0380668   0.0000000   0.0000000  -0.0397123  -0.0000000  -0.0000982
    8  -0.0000000  -0.0217850  -0.0000000  -0.0000000   0.0031365   0.0000000
    9  -0.0000001   0.0000000  -0.1667653   0.0200722  -0.0000000   0.0013013
   10  -0.0003167  -0.0000000  -0.0028313  -0.1364202   0.0000000   0.0568743
   11  -0.0000000   0.0031928   0.0000000   0.0000000  -0.0225117  -0.0000000
   12  -0.0230373  -0.0000000  -0.0379188   0.0565606   0.0000000  -0.0718143
   13  -0.0032148   0.0000000  -0.0022760  -0.0172386  -0.0000000   0.0323937
   14  -0.0000000   0.0039950   0.0000000  -0.0000000   0.0031881   0.0000000
   15   0.0007453   0.0000000   0.0035111   0.0125227  -0.0000000  -0.0210533
   16   0.0003762   0.0000000   0.0000001   0.0022482  -0.0000000  -0.0037394
   17  -0.0000000  -0.0014572   0.0000000   0.0000000   0.0038787  -0.0000000
   18  -0.0000000   0.0000000  -0.0004905  -0.0008660  -0.0000000  -0.0022991
   19  -0.0002007   0.0000000   0.0006215  -0.0015063   0.0000000   0.0009140
   20  -0.0000000   0.0001256  -0.0000000  -0.0000000   0.0000400  -0.0000000
   21   0.0012203   0.0000000  -0.0012127   0.0008902  -0.0000000  -0.0004194
   22  -0.0061460  -0.0000000   0.0010864  -0.0017603  -0.0000000  -0.0003000
   23   0.0000000  -0.0007902  -0.0000000   0.0000000   0.0001618   0.0000000
   24   0.0094417   0.0000000   0.0003306   0.0003000  -0.0000000   0.0003587
   25   0.0573802   0.0000000   0.0000001  -0.0061459  -0.0000000  -0.0094418
   26   0.0000000   0.0101545  -0.0000000  -0.0000000  -0.0007902  -0.0000000
   27   0.0000001  -0.0000000   0.2393439  -0.0010865   0.0000000   0.0003306
   28  -0.0061459  -0.0000000  -0.0010865   0.1963771   0.0000000  -0.0801518
   29  -0.0000000  -0.0007902   0.0000000   0.0000000   0.0109199   0.0000000
   30  -0.0094418  -0.0000000   0.0003306  -0.0801518   0.0000000   0.1043405
   31  -0.0002007  -0.0000000  -0.0006215   0.0030393   0.0000000   0.0040930
   32   0.0000000   0.0001256  -0.0000000   0.0000000  -0.0007146   0.0000000
   33  -0.0012203  -0.0000000  -0.0012127  -0.0042227   0.0000000  -0.0089565
   34   0.0000667   0.0000000   0.0000000  -0.0001666  -0.0000000   0.0010692
   35   0.0000000   0.0000413   0.0000000  -0.0000000   0.0001597  -0.0000000
   36  -0.0000000  -0.0000000  -0.0015083   0.0003868   0.0000000  -0.0009878
           31          32          33          34          35          36
    1   0.0008123  -0.0000000   0.0016758  -0.0001419  -0.0000000  -0.0028319
    2  -0.0000000   0.0039713   0.0000000   0.0000000   0.0026591   0.0000000
    3   0.0043961  -0.0000000  -0.0009722  -0.0181609  -0.0000000  -0.0324598
    4   0.0000094  -0.0000000  -0.0002279  -0.0025916  -0.0000000  -0.0022711
    5  -0.0000000  -0.0014900  -0.0000000  -0.0000000   0.0031810   0.0000000
    6  -0.0001258   0.0000000   0.0003350   0.0003857  -0.0000000   0.0033323
    7   0.0025263   0.0000000   0.0041029  -0.0000122   0.0000000   0.0000000
    8   0.0000000   0.0039610  -0.0000000   0.0000000  -0.0011051  -0.0000000
    9   0.0010214  -0.0000000  -0.0022072   0.0000000  -0.0000000  -0.0003101
   10  -0.0181609  -0.0000000  -0.0331117  -0.0025918  -0.0000000   0.0022711
   11  -0.0000000   0.0034598   0.0000000  -0.0000000   0.0031810  -0.0000000
   12  -0.0128858  -0.0000000  -0.0213363  -0.0003857   0.0000000   0.0033324
   13  -0.1357370   0.0000000  -0.0554617  -0.0001419  -0.0000000   0.0028320
   14   0.0000000  -0.0230361   0.0000000  -0.0000000   0.0026591  -0.0000000
   15  -0.0561304   0.0000000  -0.0707386   0.0181608  -0.0000000  -0.0324595
   16  -0.0395151   0.0000000   0.0008948  -0.0312671   0.0000000   0.0000000
   17  -0.0000000   0.0030810  -0.0000000  -0.0000000  -0.0188237   0.0000000
   18  -0.0186218   0.0000000   0.0023710   0.0000001   0.0000000  -0.1494160
   19  -0.0015976   0.0000000   0.0003065  -0.0062295   0.0000000  -0.0016876
   20  -0.0000000   0.0001796  -0.0000000  -0.0000000  -0.0005375   0.0000000
   21  -0.0003065   0.0000000   0.0003825  -0.0097467   0.0000000  -0.0013512
   22  -0.0015063   0.0000000  -0.0008902  -0.0001666  -0.0000000  -0.0003868
   23  -0.0000000   0.0000400   0.0000000   0.0000000   0.0001597  -0.0000000
   24  -0.0009140   0.0000000  -0.0004194  -0.0010692   0.0000000  -0.0009878
   25  -0.0002007   0.0000000  -0.0012203   0.0000667   0.0000000  -0.0000000
   26  -0.0000000   0.0001256  -0.0000000   0.0000000   0.0000413  -0.0000000
   27  -0.0006215  -0.0000000  -0.0012127   0.0000000   0.0000000  -0.0015083
   28   0.0030393   0.0000000  -0.0042227  -0.0001666  -0.0000000   0.0003868
   29   0.0000000  -0.0007146   0.0000000  -0.0000000   0.0001597   0.0000000
   30   0.0040930   0.0000000  -0.0089565   0.0010692  -0.0000000  -0.0009878
   31   0.1965597  -0.0000000   0.0784076  -0.0062295   0.0000000   0.0016876
   32  -0.0000000   0.0109598   0.0000000   0.0000000  -0.0005375   0.0000000
   33   0.0784076   0.0000000   0.1041057   0.0097468   0.0000000  -0.0013512
   34  -0.0062295   0.0000000   0.0097468   0.0494718   0.0000000  -0.0000000
   35   0.0000000  -0.0005375   0.0000000   0.0000000   0.0089629   0.0000000
   36   0.0016876   0.0000000  -0.0013512  -0.0000000   0.0000000   0.2141671
 **********************************************************************
 **                                                                  **
 **                       VIBRATIONAL ANALYSIS                       **
 **                       --------------------                       **
 **                                                                  **
 **        VIBRATIONAL FREQUENCIES (CM**-1) AND NORMAL MODES         **
 **     FORCE CONSTANTS (mDYN/ANGSTROM) AND REDUCED MASSES (AMU)     **
 **                  INFRARED INTENSITIES (KM/MOL)                   **
 **                                                                  **
 **********************************************************************


 Mode:                 1                      2                      3
 Frequency:        54.13                  63.98                  85.04
 Force Cnst:      0.0674                 0.0824                 0.1507
 Red. Mass:      39.0340                34.1423                35.3584
 IR Active:          YES                    NO                     YES
 IR Intens:        0.003                  0.000                  0.000
 Raman Active:       YES                    YES                    YES
               X      Y      Z        X      Y      Z        X      Y      Z
 C          0.000 -0.173  0.000   -0.000  0.094  0.000   -0.000  0.073  0.000
 C         -0.000 -0.081 -0.000    0.000 -0.096  0.000    0.000 -0.042  0.000
 C         -0.000  0.092  0.000   -0.000 -0.000  0.000   -0.000  0.063  0.000
 C         -0.000 -0.081 -0.000   -0.000  0.096  0.000    0.000 -0.042  0.000
 C          0.000 -0.173  0.000    0.000 -0.094  0.000   -0.000  0.073  0.000
 C          0.000 -0.062 -0.000   -0.000  0.000  0.000   -0.000  0.070 -0.000
 Cl         0.000 -0.449  0.000   -0.000  0.490 -0.000   -0.000  0.354 -0.000
 Cl        -0.000 -0.169 -0.000    0.000 -0.492 -0.000    0.000 -0.476 -0.000
 Cl        -0.000  0.564  0.000   -0.000  0.000  0.000   -0.000  0.503  0.000
 Cl        -0.000 -0.169 -0.000   -0.000  0.492 -0.000    0.000 -0.476  0.000
 Cl         0.000 -0.449  0.000    0.000 -0.490  0.000   -0.000  0.354 -0.000
 Br        -0.000  0.370 -0.000    0.000  0.000  0.000    0.000 -0.145  0.000
 TransDip   0.000  0.002 -0.000    0.000 -0.000  0.000    0.000 -0.001 -0.000

 Mode:                 4                      5                      6
 Frequency:       165.50                 167.69                 203.83
 Force Cnst:      0.2313                 0.6574                 0.9970
 Red. Mass:      14.3307                39.6811                40.7302
 IR Active:          YES                    YES                    YES
 IR Intens:        0.008                  0.316                  0.185
 Raman Active:       YES                    YES                    YES
               X      Y      Z        X      Y      Z        X      Y      Z
 C         -0.000  0.387 -0.000   -0.260 -0.000 -0.028    0.002  0.000  0.099
 C         -0.000  0.374 -0.000   -0.166 -0.000 -0.063    0.049  0.000  0.075
 C         -0.000  0.378  0.000   -0.120 -0.000 -0.000   -0.000  0.000  0.087
 C         -0.000  0.374  0.000   -0.166 -0.000  0.063   -0.049  0.000  0.075
 C         -0.000  0.387  0.000   -0.260 -0.000  0.028   -0.002 -0.000  0.099
 C         -0.000  0.424 -0.000   -0.250 -0.000  0.000   -0.000 -0.000  0.229
 Cl        -0.000 -0.148 -0.000   -0.343  0.000 -0.136   -0.260 -0.000 -0.340
 Cl        -0.000 -0.131 -0.000   -0.058  0.000 -0.303    0.282  0.000 -0.306
 Cl         0.000 -0.126 -0.000    0.088  0.000 -0.000    0.000 -0.000  0.104
 Cl        -0.000 -0.131  0.000   -0.058  0.000  0.303   -0.282 -0.000 -0.306
 Cl        -0.000 -0.148  0.000   -0.343  0.000  0.136    0.260  0.000 -0.340
 Br         0.000 -0.051 -0.000    0.502  0.000  0.000   -0.000  0.000  0.426
 TransDip   0.000 -0.003 -0.000    0.018  0.000  0.000   -0.000  0.000 -0.014

 Mode:                 7                      8                      9
 Frequency:       222.38                 227.14                 240.07
 Force Cnst:      0.9341                 1.0532                 1.1835
 Red. Mass:      32.0612                34.6466                34.8554
 IR Active:          YES                    YES                    YES
 IR Intens:        0.128                  0.004                  0.006
 Raman Active:       YES                    YES                    YES
               X      Y      Z        X      Y      Z        X      Y      Z
 C         -0.128 -0.000  0.010    0.037 -0.000 -0.032    0.055 -0.000 -0.022
 C         -0.185  0.000 -0.038    0.030 -0.000 -0.021    0.033  0.000 -0.012
 C         -0.126  0.000  0.000   -0.000  0.000 -0.098    0.028  0.000  0.000
 C         -0.185  0.000  0.038   -0.030  0.000 -0.021    0.033  0.000  0.012
 C         -0.128 -0.000 -0.010   -0.037  0.000 -0.032    0.055 -0.000  0.022
 C         -0.103 -0.000 -0.000   -0.000 -0.000  0.039    0.022 -0.000  0.000
 Cl         0.055  0.000  0.406   -0.183  0.000 -0.426   -0.108  0.000 -0.333
 Cl        -0.187 -0.000 -0.102   -0.251 -0.000  0.454   -0.226 -0.000  0.460
 Cl         0.664  0.000  0.000    0.000 -0.000 -0.108    0.464  0.000  0.000
 Cl        -0.187 -0.000  0.102    0.251 -0.000  0.454   -0.226 -0.000 -0.460
 Cl         0.055  0.000 -0.406    0.183 -0.000 -0.426   -0.108  0.000  0.333
 Br        -0.047  0.000 -0.000   -0.000  0.000  0.049    0.056 -0.000 -0.000
 TransDip   0.011  0.000  0.000    0.000  0.000  0.002   -0.002  0.000  0.000

 Mode:                10                     11                     12
 Frequency:       268.50                 322.20                 326.85
 Force Cnst:      1.4168                 1.7410                 0.7841
 Red. Mass:      33.3566                28.4647                12.4582
 IR Active:          YES                    YES                    YES
 IR Intens:        0.109                  0.003                  0.022
 Raman Active:       YES                    YES                    YES
               X      Y      Z        X      Y      Z        X      Y      Z
 C         -0.123  0.000  0.143    0.176 -0.000 -0.181    0.000  0.263 -0.000
 C         -0.056 -0.000  0.216   -0.171  0.000 -0.180   -0.000 -0.298 -0.000
 C         -0.000 -0.000  0.386   -0.128  0.000  0.000   -0.000 -0.563 -0.000
 C          0.056 -0.000  0.216   -0.171  0.000  0.180   -0.000 -0.298  0.000
 C          0.123 -0.000  0.143    0.176 -0.000  0.181    0.000  0.263  0.000
 C          0.000  0.000 -0.042    0.127 -0.000 -0.000    0.000  0.591 -0.000
 Cl        -0.321 -0.000 -0.061    0.360  0.000 -0.229    0.000 -0.046 -0.000
 Cl         0.108  0.000  0.010   -0.348 -0.000 -0.231   -0.000  0.049 -0.000
 Cl        -0.000  0.000  0.556   -0.061 -0.000 -0.000   -0.000  0.087 -0.000
 Cl        -0.108  0.000  0.010   -0.348 -0.000  0.231   -0.000  0.049  0.000
 Cl         0.321  0.000 -0.061    0.360  0.000  0.229    0.000 -0.046  0.000
 Br         0.000 -0.000 -0.363    0.014  0.000  0.000    0.000 -0.034  0.000
 TransDip   0.000 -0.000 -0.011   -0.002  0.000  0.000   -0.000 -0.005 -0.000

 Mode:                13                     14                     15
 Frequency:       338.21                 351.88                 380.18
 Force Cnst:      0.8442                 2.2875                 2.7963
 Red. Mass:      12.5264                31.3560                32.8369
 IR Active:          NO                     YES                    YES
 IR Intens:        0.000                  0.000                  0.003
 Raman Active:       YES                    YES                    YES
               X      Y      Z        X      Y      Z        X      Y      Z
 C         -0.000  0.490 -0.000   -0.161 -0.000 -0.031    0.110  0.000 -0.115
 C         -0.000  0.498 -0.000   -0.222 -0.000 -0.095   -0.064  0.000 -0.039
 C          0.000  0.000  0.000    0.000 -0.000  0.048    0.000 -0.000  0.187
 C          0.000 -0.498 -0.000    0.222  0.000 -0.095    0.064 -0.000 -0.039
 C          0.000 -0.490 -0.000    0.161  0.000 -0.031   -0.110  0.000 -0.115
 C         -0.000 -0.000 -0.000   -0.000  0.000 -0.082    0.000  0.000 -0.044
 Cl        -0.000 -0.075  0.000   -0.263  0.000  0.140    0.421 -0.000 -0.239
 Cl        -0.000 -0.076 -0.000   -0.502  0.000 -0.247   -0.183 -0.000 -0.089
 Cl         0.000 -0.000 -0.000   -0.000  0.000  0.067   -0.000  0.000  0.588
 Cl         0.000  0.076 -0.000    0.502 -0.000 -0.247    0.183  0.000 -0.089
 Cl         0.000  0.075  0.000    0.263 -0.000  0.140   -0.421 -0.000 -0.239
 Br        -0.000  0.000  0.000   -0.000 -0.000  0.108   -0.000 -0.000  0.056
 TransDip   0.000  0.000 -0.000   -0.000 -0.000  0.000   -0.000 -0.000 -0.002

 Mode:                16                     17                     18
 Frequency:       595.14                 607.48                 617.09
 Force Cnst:      2.5215                 2.6310                 2.8107
 Red. Mass:      12.0833                12.1005                12.5275
 IR Active:          YES                    NO                     YES
 IR Intens:        0.028                  0.000                  0.281
 Raman Active:       YES                    YES                    YES
               X      Y      Z        X      Y      Z        X      Y      Z
 C         -0.000 -0.296 -0.000    0.000 -0.503  0.000    0.222  0.000  0.356
 C          0.000 -0.288 -0.000   -0.000  0.495  0.000   -0.176 -0.000  0.342
 C          0.000  0.594  0.000   -0.000  0.000  0.000   -0.372  0.000 -0.000
 C          0.000 -0.288  0.000   -0.000 -0.495 -0.000   -0.176  0.000 -0.342
 C         -0.000 -0.296  0.000    0.000  0.503 -0.000    0.222 -0.000 -0.356
 C         -0.000  0.551 -0.000    0.000  0.000  0.000    0.436  0.000 -0.000
 Cl         0.000  0.020  0.000   -0.000  0.034 -0.000   -0.047 -0.000 -0.051
 Cl         0.000  0.019  0.000    0.000 -0.032 -0.000    0.015  0.000 -0.063
 Cl        -0.000 -0.039 -0.000    0.000 -0.000 -0.000    0.060 -0.000  0.000
 Cl        -0.000  0.019 -0.000    0.000  0.032  0.000    0.015 -0.000  0.063
 Cl         0.000  0.020 -0.000   -0.000 -0.034  0.000   -0.047  0.000  0.051
 Br         0.000 -0.014  0.000   -0.000 -0.000 -0.000   -0.022 -0.000  0.000
 TransDip   0.000  0.005 -0.000    0.000  0.000  0.000    0.017  0.000 -0.000

 Mode:                19                     20                     21
 Frequency:       651.13                 668.75                 679.82
 Force Cnst:      3.7791                 3.1682                 4.2186
 Red. Mass:      15.1287                12.0236                15.4927
 IR Active:          YES                    YES                    YES
 IR Intens:       63.499                  0.008                 75.700
 Raman Active:       YES                    YES                    YES
               X      Y      Z        X      Y      Z        X      Y      Z
 C          0.073  0.000  0.401   -0.000  0.416 -0.000    0.332 -0.000  0.004
 C         -0.014 -0.000  0.366    0.000 -0.407 -0.000    0.370 -0.000 -0.069
 C         -0.000  0.000  0.272    0.000  0.397 -0.000    0.450  0.000 -0.000
 C          0.014  0.000  0.366   -0.000 -0.407  0.000    0.370 -0.000  0.069
 C         -0.073 -0.000  0.401   -0.000  0.416  0.000    0.332  0.000 -0.004
 C          0.000  0.000  0.452   -0.000 -0.407  0.000    0.377 -0.000 -0.000
 Cl         0.083 -0.000 -0.083   -0.000 -0.014  0.000   -0.174  0.000  0.084
 Cl        -0.101  0.000 -0.098    0.000  0.014  0.000   -0.179 -0.000 -0.078
 Cl         0.000 -0.000 -0.218   -0.000 -0.013  0.000   -0.039 -0.000  0.000
 Cl         0.101 -0.000 -0.098    0.000  0.014 -0.000   -0.179 -0.000  0.078
 Cl        -0.083  0.000 -0.083    0.000 -0.014 -0.000   -0.174  0.000 -0.084
 Br        -0.000 -0.000 -0.087    0.000  0.005 -0.000   -0.010  0.000  0.000
 TransDip   0.000  0.000  0.255   -0.000 -0.003 -0.000    0.279  0.000 -0.000

 Mode:                22                     23                     24
 Frequency:       855.49                 870.64                1079.70
 Force Cnst:      5.5601                 5.8248                 8.3939
 Red. Mass:      12.8944                13.0424                12.2210
 IR Active:          YES                    YES                    YES
 IR Intens:        1.525                  0.012                  0.056
 Raman Active:       YES                    YES                    YES
               X      Y      Z        X      Y      Z        X      Y      Z
 C         -0.319  0.000 -0.021    0.321 -0.000 -0.326    0.324  0.000 -0.210
 C         -0.307  0.000  0.107   -0.319 -0.000 -0.324   -0.366 -0.000 -0.215
 C         -0.000 -0.000  0.530   -0.248 -0.000 -0.000    0.000 -0.000  0.410
 C          0.307  0.000  0.107   -0.319  0.000  0.324    0.366  0.000 -0.215
 C          0.319  0.000 -0.021    0.321  0.000  0.326   -0.324 -0.000 -0.210
 C          0.000 -0.000 -0.516    0.247  0.000  0.000    0.000  0.000  0.406
 Cl         0.055  0.000 -0.041   -0.094  0.000  0.050   -0.034 -0.000  0.020
 Cl         0.044  0.000  0.031    0.094  0.000  0.050    0.039  0.000  0.023
 Cl        -0.000 -0.000 -0.136   -0.007  0.000  0.000   -0.000  0.000 -0.042
 Cl        -0.044 -0.000  0.031    0.094  0.000 -0.050   -0.039  0.000  0.023
 Cl        -0.055 -0.000 -0.041   -0.094 -0.000 -0.050    0.034 -0.000  0.020
 Br         0.000  0.000  0.042    0.002 -0.000 -0.000   -0.000 -0.000 -0.015
 TransDip  -0.000 -0.000  0.040   -0.004 -0.000 -0.000   -0.000 -0.000  0.008

 Mode:                25                     26                     27
 Frequency:      1200.40                1248.82                1342.73
 Force Cnst:     10.4397                11.0266                12.8044
 Red. Mass:      12.2965                12.0002                12.0540
 IR Active:          YES                    YES                    YES
 IR Intens:        0.862                  0.065                171.927
 Raman Active:       YES                    YES                    YES
               X      Y      Z        X      Y      Z        X      Y      Z
 C         -0.387 -0.000  0.189   -0.203 -0.000 -0.360   -0.347 -0.000 -0.201
 C         -0.333 -0.000 -0.207   -0.198 -0.000  0.358    0.368  0.000 -0.162
 C         -0.000  0.000 -0.390    0.396  0.000 -0.000   -0.000 -0.000  0.436
 C          0.333  0.000 -0.207   -0.198 -0.000 -0.358   -0.368 -0.000 -0.162
 C          0.387  0.000  0.189   -0.203  0.000  0.360    0.347  0.000 -0.201
 C         -0.000  0.000  0.396    0.409  0.000  0.000   -0.000  0.000  0.403
 Cl         0.044  0.000 -0.024   -0.001  0.000 -0.001    0.016 -0.000  0.004
 Cl         0.042  0.000  0.025   -0.001  0.000  0.001   -0.019 -0.000  0.002
 Cl        -0.000  0.000  0.047    0.002  0.000  0.000    0.000  0.000 -0.029
 Cl        -0.042 -0.000  0.025   -0.001 -0.000 -0.001    0.019  0.000  0.002
 Cl        -0.044 -0.000 -0.024   -0.001 -0.000  0.001   -0.016  0.000  0.004
 Br        -0.000 -0.000 -0.017    0.000 -0.000 -0.000    0.000 -0.000 -0.009
 TransDip   0.000  0.000 -0.030    0.008  0.000  0.000    0.000  0.000  0.420

 Mode:                28                     29                     30
 Frequency:      1344.49                1531.67                1533.92
 Force Cnst:     12.8464                16.5898                16.6381
 Red. Mass:      12.0619                12.0023                12.0018
 IR Active:          YES                    YES                    YES
 IR Intens:      203.525                  0.022                  0.034
 Raman Active:       YES                    YES                    YES
               X      Y      Z        X      Y      Z        X      Y      Z
 C         -0.237 -0.000  0.341   -0.109 -0.000 -0.449    0.312  0.000  0.121
 C         -0.223 -0.000 -0.353   -0.122 -0.000  0.459   -0.325 -0.000  0.114
 C          0.381  0.000  0.000   -0.000  0.000 -0.259    0.531  0.000 -0.000
 C         -0.223 -0.000  0.353    0.122  0.000  0.459   -0.325  0.000 -0.114
 C         -0.237 -0.000 -0.341    0.108 -0.000 -0.448    0.312 -0.000 -0.121
 C          0.399  0.000  0.000    0.000  0.000  0.237   -0.506 -0.000  0.000
 Cl         0.018 -0.000 -0.017    0.001  0.000  0.004   -0.002 -0.000 -0.002
 Cl         0.018 -0.000  0.018    0.002  0.000 -0.005    0.003 -0.000 -0.002
 Cl        -0.013  0.000 -0.000    0.000 -0.000  0.001   -0.006 -0.000  0.000
 Cl         0.018  0.000 -0.018   -0.002 -0.000 -0.005    0.003  0.000  0.002
 Cl         0.018  0.000  0.017   -0.001 -0.000  0.004   -0.002  0.000  0.002
 Br        -0.004 -0.000 -0.000   -0.000  0.000 -0.000    0.002  0.000 -0.000
 TransDip  -0.457  0.000  0.000   -0.000  0.000 -0.005    0.006 -0.000 -0.000

 STANDARD THERMODYNAMIC QUANTITIES AT   298.15 K  AND     1.00 ATM

   This Molecule has  0 Imaginary Frequencies
   Zero point vibrational energy:       26.082 kcal/mol

   Atom    1 Element C  Has Mass   12.00000
   Atom    2 Element C  Has Mass   12.00000
   Atom    3 Element C  Has Mass   12.00000
   Atom    4 Element C  Has Mass   12.00000
   Atom    5 Element C  Has Mass   12.00000
   Atom    6 Element C  Has Mass   12.00000
   Atom    7 Element Cl Has Mass   34.96885
   Atom    8 Element Cl Has Mass   34.96885
   Atom    9 Element Cl Has Mass   34.96885
   Atom   10 Element Cl Has Mass   34.96885
   Atom   11 Element Cl Has Mass   34.96885
   Atom   12 Element Br Has Mass   78.91830
   Molecular Mass:   325.762550 amu
   Principal axes and moments of inertia in amu*Bohr^2:
                             1           2           3
    Eigenvalues --     3946.86855  5527.14274  9474.01128
          X               0.00000     1.00000    -0.00000
          Y              -0.00000     0.00000     1.00000
          Z               1.00000    -0.00000     0.00000
   Rotational Symmetry Number is   2
   The Molecule is an Asymmetric Top
   Translational Enthalpy:        0.889 kcal/mol
   Rotational Enthalpy:           0.889 kcal/mol
   Vibrational Enthalpy:         31.787 kcal/mol
   gas constant (RT):             0.592 kcal/mol
   Translational Entropy:        43.238  cal/mol.K
   Rotational Entropy:           32.313  cal/mol.K
   Vibrational Entropy:          35.942  cal/mol.K

   Total Enthalpy:               34.157 kcal/mol
   Total Entropy:               111.493  cal/mol.K

 ======================================================================

 STANDARD THERMODYNAMIC QUANTITIES FOR ANHARMONIC VIBRATION -- TOSH

   Zero point vibrational energy: ************ kcal/mol

   Vibrational Enthalpy:       Infinity kcal/mol
   Vibrational Entropy:             NaN  cal/mol.K

   Total Enthalpy:             Infinity kcal/mol
   Total Entropy:                   NaN  cal/mol.K

 ======================================================================

 STANDARD THERMODYNAMIC QUANTITIES FOR ANHARMONIC VIBRATION -- VPT2

   Zero point vibrational energy: ************ kcal/mol

   Vibrational Enthalpy:       Infinity kcal/mol
   Vibrational Entropy:             NaN  cal/mol.K

   Total Enthalpy:             Infinity kcal/mol
   Total Entropy:                   NaN  cal/mol.K

 ======================================================================

Archival summary:
1\1\garfield\FREQ\ProcedureUnspecified\BasisUnspecified\r1l56\taweetha\SunDec106:45:382019SunDec106:45:382019\0\\#,FREQ,ProcedureUnspecified,BasisUnspecified,\\0,1\Br\C,1,1.89817\C,2,1.40178,1,120.022\C,3,1.40175,2,120.019,1,-180,0\C,4,1.401,3,119.975,2,0,0\C,5,1.401,4,120.055,3,0,0\C,6,1.40175,5,119.975,4,-0,0\Cl,5,1.73524,4,119.972,3,-180,0\Cl,6,1.73561,5,119.881,4,-180,0\Cl,4,1.73561,3,120.144,2,-180,0\Cl,7,1.73611,6,119.509,5,-180,0\Cl,3,1.73611,2,120.472,1,0,0\\\@

 Total job time:  730.59s(wall), 2839.47s(cpu) 
 Sun Dec  1 06:45:38 2019

        *************************************************************
        *                                                           *
        *  Thank you very much for using Q-Chem.  Have a nice day.  *
        *                                                           *
        *************************************************************
