# Supplementary material for: Geometric and energetic data from quantum chemical calculations of halobenzenes and xylenes
Source: Data Brief. 2020 Mar 5;30:105386. doi: 10.1016/j.dib.2020.105386 (PMC7114895; doi:10.1016/j.dib.2020.105386)
Supplement: Supplementary file 1 [file mmc1.zip › halobenzene/B3LYP/ClClClClClCl.out]

                  Welcome to Q-Chem
     A Quantum Leap Into The Future Of Chemistry


 Q-Chem 5.2 (devel), Q-Chem, Inc., Pleasanton, CA (2019)

 Yihan Shao,  Zhengting Gan,  E. Epifanovsky,  A. T. B. Gilbert,  M. Wormit,  
 J. Kussmann,  A. W. Lange,  A. Behn,  Jia Deng,  Xintian Feng,  D. Ghosh,  
 M. Goldey,  P. R. Horn,  L. D. Jacobson,  I. Kaliman,  T. Kus,  A. Landau,  
 Jie Liu,  E. I. Proynov,  R. M. Richard,  R. P. Steele,  E. J. Sundstrom,  
 H. L. Woodcock III,  P. M. Zimmerman,  D. Zuev,  B. Albrecht,  E. Alguire,  
 S. A. Baeppler,  D. Barton,  Z. Benda,  Y. A. Bernard,  E. J. Berquist,  
 K. B. Bravaya,  H. Burton,  D. Casanova,  Chun-Min Chang,  Yunqing Chen,  
 A. Chien,  K. D. Closser,  M. P. Coons,  S. Coriani,  S. Dasgupta,  
 A. L. Dempwolff,  M. Diedenhofen,  Hainam Do,  R. G. Edgar,  Po-Tung Fang,  
 S. Faraji,  S. Fatehi,  Qingguo Feng,  K. D. Fenk,  J. Fosso-Tande,  
 J. Gayvert,  Qinghui Ge,  A. Ghysels,  G. Gidofalvi,  J. Gomes,  
 J. Gonthier,  A. Gunina,  D. Hait,  M. W. D. Hanson-Heine,  
 P. H. P. Harbach,  A. W. Hauser,  M. F. Herbst,  J. E. Herr,  
 E. G. Hohenstein,  Z. C. Holden,  Kerwin Hui,  B. C. Huynh,  T.-C. Jagau,  
 Hyunjun Ji,  B. Kaduk,  K. Khistyaev,  Jaehoon Kim,  P. Klunzinger,  K. Koh,  
 D. Kosenkov,  L. Koulias,  T. Kowalczyk,  C. M. Krauter,  A. Kunitsa,  
 Ka Un Lao,  A. Laurent,  K. V. Lawler,  Joonho Lee,  D. Lefrancois,  
 S. Lehtola,  D. S. Levine,  Yi-Pei Li,  You-Sheng Lin,  Fenglai Liu,  
 E. Livshits,  A. Luenser,  P. Manohar,  E. Mansoor,  S. F. Manzer,  
 Shan-Ping Mao,  Yuezhi Mao,  N. Mardirossian,  A. V. Marenich,  
 T. Markovich,  L. A. Martinez-Martinez,  S. A. Maurer,  N. J. Mayhall,  
 S. C. McKenzie,  J.-M. Mewes,  P. Morgante,  A. F. Morrison,  
 J. W. Mullinax,  K. Nanda,  T. S. Nguyen-Beck,  R. Olivares-Amaya,  
 J. A. Parkhill,  Zheng Pei,  T. M. Perrine,  F. Plasser,  P. Pokhilko,  
 S. Prager,  A. Prociuk,  E. Ramos,  D. R. Rehn,  F. Rob,  M. Scheurer,  
 M. Schneider,  N. Sergueev,  S. M. Sharada,  S. Sharma,  D. W. Small,  
 T. Stauch,  T. Stein,  Yu-Chuan Su,  A. J. W. Thom,  A. Tkatchenko,  
 T. Tsuchimochi,  N. M. Tubman,  L. Vogt,  M. L. Vidal,  O. Vydrov,  
 M. A. Watson,  J. Wenzel,  M. de Wergifosse,  T. A. Wesolowski,  A. White,  
 J. Witte,  A. Yamada,  Jun Yang,  K. Yao,  S. Yeganeh,  S. R. Yost,  
 Zhi-Qiang You,  A. Zech,  Igor Ying Zhang,  Xing Zhang,  Yan Zhao,  
 Ying Zhu,  B. R. Brooks,  G. K. L. Chan,  C. J. Cramer,  M. S. Gordon,  
 W. J. Hehre,  A. Klamt,  M. W. Schmidt,  C. D. Sherrill,  D. G. Truhlar,  
 A. Aspuru-Guzik,  R. Baer,  A. T. Bell,  N. A. Besley,  Jeng-Da Chai,  
 A. E. DePrince, III,  R. A. DiStasio Jr.,  A. Dreuw,  B. D. Dunietz,  
 T. R. Furlani,  Chao-Ping Hsu,  Yousung Jung,  Jing Kong,  D. S. Lambrecht,  
 WanZhen Liang,  C. Ochsenfeld,  V. A. Rassolov,  L. V. Slipchenko,  
 J. E. Subotnik,  T. Van Voorhis,  J. M. Herbert,  A. I. Krylov,  
 P. M. W. Gill,  M. Head-Gordon

 Contributors to earlier versions of Q-Chem not listed above: 
 R. D. Adamson,  B. Austin,  J. Baker,  G. J. O. Beran,  K. Brandhorst,  
 S. T. Brown,  E. F. C. Byrd,  A. K. Chakraborty,  C.-L. Cheng,  
 Siu Hung Chien,  D. M. Chipman,  D. L. Crittenden,  H. Dachsel,  
 R. J. Doerksen,  A. D. Dutoi,  L. Fusti-Molnar,  W. A. Goddard III,  
 A. Golubeva-Zadorozhnaya,  S. R. Gwaltney,  G. Hawkins,  A. Heyden,  
 S. Hirata,  G. Kedziora,  F. J. Keil,  C. Kelley,  Jihan Kim,  R. A. King,  
 R. Z. Khaliullin,  P. P. Korambath,  W. Kurlancheek,  A. M. Lee,  M. S. Lee,  
 S. V. Levchenko,  Ching Yeh Lin,  D. Liotard,  R. C. Lochan,  I. Lotan,  
 P. E. Maslen,  N. Nair,  D. P. O'Neill,  D. Neuhauser,  E. Neuscamman,  
 C. M. Oana,  R. Olson,  B. Peters,  R. Peverati,  P. A. Pieniazek,  
 Y. M. Rhee,  J. Ritchie,  M. A. Rohrdanz,  E. Rosta,  N. J. Russ,  
 H. F. Schaefer III,  N. E. Schultz,  N. Shenvi,  A. C. Simmonett,  A. Sodt,  
 D. Stuck,  K. S. Thanthiriwatte,  V. Vanovschi,  Tao Wang,  A. Warshel,  
 C. F. Williams,  Q. Wu,  X. Xu,  W. Zhang

 Please cite Q-Chem as follows:
 Y. Shao et al., Mol. Phys. 113, 184-215 (2015)
 DOI: 10.1080/00268976.2014.952696

 Q-Chem 5.2.1 for Intel X86 EM64T Linux

 Parts of Q-Chem use Armadillo 8.300.2 (Tropical Shenanigans).
 http://arma.sourceforge.net/

 Q-Chem begins on Sun Dec  1 06:45:38 2019  

Host: 
0

     Scratch files written to /scratch/taweetham/qchem4989//
NAlpha2: 138
NElect   138
Mult     1

Checking the input file for inconsistencies... 	...done.

--------------------------------------------------------------
User input:
--------------------------------------------------------------
$MOLECULE
0 1
C   
C	1	CC
C	2	CC	1	120.0		
C	3	CC	2	120.0	1	0.0
C	4	CC	3	120.0	2	0.0	
C	5 	CC	4	120.0	3	0.0
Cl	1	CCl	2	120.0	3	180.0
Cl	2	CCl	3	120.0	4	180.0
Cl	3	CCl	4	120.0	5	180.0
Cl	4	CCl	5	120.0	6	180.0
Cl	5	CCl	6	120.0	1	180.0
Cl	6	CCl	1	120.0	2	180.0

CC=1.39483
CH=1.08673
CF=1.33960
CCl=1.72090
CBr=1.89068
CI=2.07886
$END

$REM
   JOB_TYPE	OPTIMIZATION
   BASIS	6-311++G**
   METHOD	B3LYP
   MEM_TOTAL	64000
   SYM_IGNORE	TRUE
$END

--------------------------------------------------------------
 ----------------------------------------------------------------
             Standard Nuclear Orientation (Angstroms)
    I     Atom           X                Y                Z
 ----------------------------------------------------------------
    1      C       0.0000000000     0.0000000000     0.0000000000
    2      C       0.0000000000     0.0000000000     1.3948300000
    3      C       1.2079582140     0.0000000000     2.0922450000
    4      C       2.4159164279     0.0000000000     1.3948300000
    5      C       2.4159164279     0.0000000000    -0.0000000000
    6      C       1.2079582140     0.0000000000    -0.6974150000
    7      Cl     -1.4903431174    -0.0000000000    -0.8604500000
    8      Cl     -1.4903431174    -0.0000000000     2.2552800000
    9      Cl      1.2079582140    -0.0000000000     3.8131450000
   10      Cl      3.9062595453    -0.0000000000     2.2552800000
   11      Cl      3.9062595453    -0.0000000000    -0.8604500000
   12      Cl      1.2079582140    -0.0000000000    -2.4183150000
 ----------------------------------------------------------------
 Nuclear Repulsion Energy =        1349.43662184 hartrees
 There are       69 alpha and       69 beta electrons
 Requested basis set is 6-311++G(d,p)
 There are 114 shells and 312 basis functions

 Total QAlloc Memory Limit  64000 MB
 Mega-Array Size       188 MB
 MEM_STATIC part       192 MB
 A cutoff of  1.0D-11 yielded   4812 shell pairs
 There are     40785 function pairs (     43974 Cartesian)
 Smallest overlap matrix eigenvalue = 1.24E-07

 Q-Chem warning in module stvman/mkSTV.C, line 318:

 Overlap eigenvalue is smaller than square root of threshold
 Use THRESH >= 12 to get rid of this warning

 Linear dependence detected in AO basis
 Tighter screening thresholds may be required for diffuse basis sets
 Use S2THRESH > 14 and THRESH = 14 in case of SCF convergence issues
 Number of orthogonalized atomic orbitals = 310
 Maximum deviation from orthogonality = 1.737E-10

 Scale SEOQF with 1.000000e-01/1.000000e-01/1.000000e-01

 Standard Electronic Orientation quadrupole field applied
 Nucleus-field energy     =    -0.0000000379 hartrees
 Guess from superposition of atomic densities
 Warning:  Energy on first SCF cycle will be non-variational
 SAD guess density has 138.000000 electrons

 -----------------------------------------------------------------------
  General SCF calculation program by
  Eric Jon Sundstrom, Paul Horn, Yuezhi Mao, Dmitri Zuev, Alec White,
  David Stuck, Shaama M.S., Shane Yost, Joonho Lee, David Small,
  Daniel Levine, Susi Lehtola, Hugh Burton, Evgeny Epifanovsky,
  Bang C. Huynh
 -----------------------------------------------------------------------
 Exchange:     0.2000 Hartree-Fock + 0.0800 Slater + 0.7200 B88
 Correlation:  0.1900 VWN1RPA + 0.8100 LYP
 Using SG-1 standard quadrature grid
 using 4 threads for integral computing
 -------------------------------------------------------
 OpenMP Integral computing Module                
 Release: version 2.0, May 2017, Q-Chem Inc. Pleasanton 
 -------------------------------------------------------
 A restricted SCF calculation will be
 performed using DIIS
 SCF converges when DIIS error is below 1.0e-08
 ---------------------------------------
  Cycle       Energy         DIIS error
 ---------------------------------------
    1   -2992.8492094069      3.35e-02  
    2   -2989.9805617269      1.52e-03  
    3   -2989.9841507721      1.37e-03  
    4   -2990.0002296058      6.99e-04  
    5   -2990.0062758030      8.46e-05  
    6   -2990.0063498475      1.51e-05  
    7   -2990.0063522125      4.55e-06  
    8   -2990.0063524553      3.49e-07  
    9   -2990.0063524574      5.60e-08  
   10   -2990.0063524572      6.98e-09  Convergence criterion met
 ---------------------------------------
 SCF time:   CPU 106.65s  wall 28.00s 
 SCF   energy in the final basis set =    -2990.0063524572
 Total energy in the final basis set =    -2990.0063524572

 --------------------------------------------------------------

                    Orbital Energies (a.u.)
 --------------------------------------------------------------

 Alpha MOs
 -- Occupied --
********-101.5862-101.5862-101.5862-101.5862-101.5862 -10.2875 -10.2873
-10.2873 -10.2867 -10.2867 -10.2865  -9.5013  -9.5013  -9.5013  -9.5013
 -9.5012  -9.5012  -7.2663  -7.2663  -7.2663  -7.2663  -7.2661  -7.2661
 -7.2562  -7.2562  -7.2562  -7.2562  -7.2561  -7.2561  -7.2552  -7.2552
 -7.2551  -7.2551  -7.2551  -7.2551  -0.9866  -0.9383  -0.9383  -0.8909
 -0.8909  -0.8697  -0.8444  -0.7542  -0.7542  -0.6440  -0.6440  -0.5762
 -0.5438  -0.5031  -0.4861  -0.4833  -0.4833  -0.4487  -0.4486  -0.4216
 -0.4216  -0.3707  -0.3707  -0.3661  -0.3661  -0.3651  -0.3572  -0.3396
 -0.3396  -0.3292  -0.3122  -0.2732  -0.2732
 -- Virtual --
 -0.0678  -0.0669  -0.0669  -0.0092  -0.0092  -0.0031   0.0223   0.0243
  0.0243   0.0285   0.0285   0.0423   0.0468   0.0660   0.0661   0.0723
  0.0801   0.0808   0.0809   0.0850   0.0851   0.0947   0.0949   0.0983
  0.1064   0.1065   0.1070   0.1343   0.1367   0.1369   0.1402   0.1507
  0.1507   0.1528   0.1534   0.1743   0.1780   0.1781   0.1892   0.1897
  0.1940   0.1978   0.2111   0.2121   0.2253   0.2302   0.2304   0.2420
  0.2421   0.2626   0.2631   0.2705   0.2738   0.2750   0.2857   0.2871
  0.2883   0.2930   0.2932   0.3690   0.3737   0.4002   0.4055   0.4326
  0.4327   0.4388   0.4390   0.4438   0.4567   0.4570   0.4707   0.4709
  0.4711   0.4815   0.4823   0.4826   0.4880   0.4884   0.5007   0.5481
  0.5597   0.5598   0.5852   0.5855   0.5937   0.5940   0.6131   0.6245
  0.6341   0.6341   0.6449   0.6867   0.7282   0.7658   0.7816   0.7816
  0.8137   0.8234   0.8235   0.8240   0.8243   0.8315   0.8334   0.8374
  0.8375   0.8446   0.8448   0.8495   0.8498   0.8848   0.8849   0.8910
  0.9029   0.9032   0.9079   0.9081   0.9167   0.9361   0.9364   0.9436
  0.9446   0.9476   0.9477   0.9858   1.0017   1.0576   1.0576   1.0838
  1.0874   1.1788   1.1791   1.1826   1.1826   1.2195   1.2723   1.2724
  1.2730   1.2882   1.2886   1.2968   1.2969   1.3067   1.3068   1.3789
  1.4403   1.4453   1.5337   1.6019   1.6712   1.6713   1.7473   1.7473
  1.7792   1.7792   1.8270   1.8271   1.8423   1.8423   1.9386   2.1024
  2.1025   2.1858   2.1860   2.2093   2.2229   2.2229   2.2562   2.2645
  2.2645   2.3064   2.3067   2.3188   2.3521   2.3685   2.3728   2.3852
  2.3857   2.4427   2.4594   2.4597   2.4992   2.5249   2.5249   2.5743
  2.6290   2.6577   2.6577   2.7302   2.7302   2.8369   2.8370   3.0159
  3.0485   3.0680   3.1211   3.1212   3.1290   3.2249   3.2249   3.5077
  3.5078   3.7130   3.8789   3.8789   4.7963   9.6498   9.7749   9.7750
  9.8088   9.8089   9.8122  23.1834  23.7709  23.7709  23.9318  23.9318
 23.9989  25.7339  25.7762  25.7765  25.8356  25.8359  25.9301  26.0256
 26.0256  26.1607  26.1727  26.1730  26.2879  26.2959  26.5402  26.5406
 26.7872  26.7873  27.0529 215.6292 215.7690 215.7691 215.8090 215.8090
215.8118
 --------------------------------------------------------------

          Ground-State Mulliken Net Atomic Charges

     Atom                 Charge (a.u.)
  ----------------------------------------
      1 C                    -0.610690
      2 C                    -0.610690
      3 C                    -0.617108
      4 C                    -0.610690
      5 C                    -0.610690
      6 C                    -0.617108
      7 Cl                    0.613000
      8 Cl                    0.613000
      9 Cl                    0.612489
     10 Cl                    0.613000
     11 Cl                    0.613000
     12 Cl                    0.612489
  ----------------------------------------
  Sum of atomic charges =     0.000000

 -----------------------------------------------------------------
                    Cartesian Multipole Moments
 -----------------------------------------------------------------
    Charge (ESU x 10^10)
                 0.0000
    Dipole Moment (Debye)
         X      -0.0000      Y       0.0000      Z       0.0000
       Tot       0.0000
    Quadrupole Moments (Debye-Ang)
        XX    -108.4414     XY       0.0000     YY    -109.4007
        XZ       0.0000     YZ       0.0000     ZZ    -108.4318
    Octopole Moments (Debye-Ang^2)
       XXX    -392.9780    XXY       0.0000    XYY    -132.1514
       YYY       0.0000    XXZ     -75.6287    XYZ       0.0000
       YYZ     -76.2977    XZZ    -130.9811    YZZ      -0.0000
       ZZZ    -226.8659
    Hexadecapole Moments (Debye-Ang^3)
      XXXX   -3345.6843   XXXY       0.0000   XXYY    -607.1593
      XYYY       0.0000   YYYY    -125.6298   XXXZ    -274.0688
      XXYZ       0.0000   XYYZ     -92.1644   YYYZ       0.0000
      XXZZ   -1009.7131   XYZZ       0.0000   YYZZ    -500.7249
      XZZZ    -274.0445   YZZZ       0.0000   ZZZZ   -2712.5177
 -----------------------------------------------------------------
 Calculating analytic gradient of the SCF energy
 Gradient of SCF Energy
            1           2           3           4           5           6
    1  -0.0001011  -0.0001011  -0.0000000   0.0001011   0.0001011  -0.0000000
    2   0.0000000  -0.0000000  -0.0000000   0.0000000   0.0000000  -0.0000000
    3  -0.0002961   0.0002961   0.0004075   0.0002961  -0.0002961  -0.0004075
            7           8           9          10          11          12
    1   0.0065217   0.0065217   0.0000000  -0.0065217  -0.0065217   0.0000000
    2  -0.0000000  -0.0000000   0.0000000   0.0000000  -0.0000000  -0.0000000
    3   0.0038567  -0.0038567  -0.0074443  -0.0038567   0.0038567   0.0074443
 Max gradient component =       7.444E-03
 RMS gradient           =       3.079E-03
 Gradient time:  CPU 47.25 s  wall 11.89 s
 Geometry Optimization Parameters
   NAtoms,    NIC,     NZ,  NCons,   NDum,   NFix, NCnnct, MaxDiis
       12      78      12       0       0       0       0       0


** GEOMETRY OPTIMIZATION IN DELOCALIZED INTERNAL COORDINATES **
   Searching for a Minimum

   Optimization Cycle:   1

                       Coordinates (Angstroms)
     ATOM                X               Y               Z
      1  C         0.0000000000    0.0000000000    0.0000000000
      2  C         0.0000000000    0.0000000000    1.3948300000
      3  C         1.2079582140    0.0000000000    2.0922450000
      4  C         2.4159164279    0.0000000000    1.3948300000
      5  C         2.4159164279    0.0000000000    0.0000000000
      6  C         1.2079582140    0.0000000000   -0.6974150000
      7  Cl       -1.4903431174    0.0000000000   -0.8604500000
      8  Cl       -1.4903431174    0.0000000000    2.2552800000
      9  Cl        1.2079582140    0.0000000000    3.8131450000
     10  Cl        3.9062595453    0.0000000000    2.2552800000
     11  Cl        3.9062595453    0.0000000000   -0.8604500000
     12  Cl        1.2079582140    0.0000000000   -2.4183150000
   Point Group: c1    Number of degrees of freedom:    30


   Energy is  -2990.006352457


 Attempting to generate delocalized internal coordinates
 Initial Hessian constructed with Jon Baker's OPTIMIZE code

 19 Hessian modes will be used to form the next step
  Hessian Eigenvalues:
     0.250000    0.250000    0.250000    0.250000    0.250000    0.250000
     0.250000    0.250000    0.250000    0.334879    0.334879    0.334879
     0.334879    0.334879    0.334879    0.464882    0.464882    0.464882
     0.464882

 Minimum search - taking simple RFO step
 Searching for Lamda that Minimizes Along All modes
 Value Taken    Lamda =  -0.00168724
 Step Taken.  Stepsize is  0.066759

                             Maximum     Tolerance    Cnvgd?
         Gradient           0.024784      0.000300      NO
         Displacement       0.061151      0.001200      NO
         Energy change     *********      0.000001      NO


 New Cartesian Coordinates Obtained by Inverse Iteration

 Displacement from previous Coordinates is:  0.100439
 ----------------------------------------------------------------
             Standard Nuclear Orientation (Angstroms)
    I     Atom           X                Y                Z
 ----------------------------------------------------------------
    1      C      -0.0075357691     0.0000000000    -0.0040144958
    2      C      -0.0075357691     0.0000000000     1.3988444954
    3      C       1.2079582138     0.0000000000     2.0998104481
    4      C       2.4234521968     0.0000000000     1.3988444954
    5      C       2.4234521968     0.0000000000    -0.0040144957
    6      C       1.2079582138     0.0000000000    -0.7049804485
    7      Cl     -1.5075377263     0.0000000000    -0.8715581505
    8      Cl     -1.5075377256     0.0000000000     2.2663881513
    9      Cl      1.2079582144     0.0000000000     3.8324149462
   10      Cl      3.9234541536     0.0000000000     2.2663881511
   11      Cl      3.9234541542     0.0000000000    -0.8715581504
   12      Cl      1.2079582144     0.0000000000    -2.4375849466
 ----------------------------------------------------------------
 Nuclear Repulsion Energy =        1340.83614387 hartrees
 There are       69 alpha and       69 beta electrons
 Applying Cartesian multipole field
    Component          Value
    ---------          -----
     (2,0,0)        1.00000E-11
     (0,2,0)        2.00000E-11
     (0,0,2)       -3.00000E-11
 Nucleus-field energy     =    -0.0000000384 hartrees
 Requested basis set is 6-311++G(d,p)
 There are 114 shells and 312 basis functions
 A cutoff of  1.0D-11 yielded   4758 shell pairs
 There are     40479 function pairs (     43602 Cartesian)
 Smallest overlap matrix eigenvalue = 1.35E-07

 Q-Chem warning in module stvman/mkSTV.C, line 318:

 Overlap eigenvalue is smaller than square root of threshold
 Use THRESH >= 12 to get rid of this warning

 Linear dependence detected in AO basis
 Tighter screening thresholds may be required for diffuse basis sets
 Use S2THRESH > 14 and THRESH = 14 in case of SCF convergence issues
 Number of orthogonalized atomic orbitals = 310
 Maximum deviation from orthogonality = 2.209E-10
 Guess MOs from SCF MO coefficient file

 -----------------------------------------------------------------------
  General SCF calculation program by
  Eric Jon Sundstrom, Paul Horn, Yuezhi Mao, Dmitri Zuev, Alec White,
  David Stuck, Shaama M.S., Shane Yost, Joonho Lee, David Small,
  Daniel Levine, Susi Lehtola, Hugh Burton, Evgeny Epifanovsky,
  Bang C. Huynh
 -----------------------------------------------------------------------
 Exchange:     0.2000 Hartree-Fock + 0.0800 Slater + 0.7200 B88
 Correlation:  0.1900 VWN1RPA + 0.8100 LYP
 Using SG-1 standard quadrature grid
 using 4 threads for integral computing
 -------------------------------------------------------
 OpenMP Integral computing Module                
 Release: version 2.0, May 2017, Q-Chem Inc. Pleasanton 
 -------------------------------------------------------
 A restricted SCF calculation will be
 performed using DIIS
 SCF converges when DIIS error is below 1.0e-08
 ---------------------------------------
  Cycle       Energy         DIIS error
 ---------------------------------------
    1   -2990.0064267393      2.65e-04  
    2   -2990.0070207419      1.13e-04  
    3   -2990.0068791985      1.54e-04  
    4   -2990.0071854528      1.30e-05  
    5   -2990.0071870229      1.72e-06  
    6   -2990.0071870604      3.21e-07  
    7   -2990.0071870618      1.05e-07  
    8   -2990.0071870626      4.39e-08  
    9   -2990.0071870625      6.24e-09  Convergence criterion met
 ---------------------------------------
 SCF time:   CPU 97.13s  wall 25.00s 
 SCF   energy in the final basis set =    -2990.0071870625
 Total energy in the final basis set =    -2990.0071870625

 --------------------------------------------------------------

                    Orbital Energies (a.u.)
 --------------------------------------------------------------

 Alpha MOs
 -- Occupied --
********-101.5872-101.5872-101.5872-101.5871-101.5871 -10.2913 -10.2911
-10.2911 -10.2906 -10.2906 -10.2903  -9.5019  -9.5019  -9.5019  -9.5019
 -9.5018  -9.5018  -7.2670  -7.2670  -7.2670  -7.2670  -7.2667  -7.2667
 -7.2568  -7.2568  -7.2568  -7.2568  -7.2567  -7.2567  -7.2558  -7.2558
 -7.2558  -7.2558  -7.2558  -7.2558  -0.9822  -0.9347  -0.9346  -0.8887
 -0.8886  -0.8684  -0.8425  -0.7544  -0.7542  -0.6433  -0.6433  -0.5730
 -0.5421  -0.5027  -0.4831  -0.4823  -0.4821  -0.4477  -0.4476  -0.4196
 -0.4196  -0.3701  -0.3701  -0.3662  -0.3661  -0.3650  -0.3572  -0.3402
 -0.3400  -0.3295  -0.3135  -0.2744  -0.2742
 -- Virtual --
 -0.0723  -0.0696  -0.0695  -0.0129  -0.0128  -0.0029   0.0173   0.0222
  0.0223   0.0275   0.0275   0.0425   0.0465   0.0659   0.0660   0.0688
  0.0778   0.0778   0.0800   0.0842   0.0843   0.0946   0.0948   0.0948
  0.1056   0.1057   0.1068   0.1328   0.1345   0.1347   0.1390   0.1496
  0.1497   0.1523   0.1530   0.1754   0.1764   0.1765   0.1886   0.1891
  0.1929   0.1968   0.2106   0.2115   0.2244   0.2259   0.2260   0.2412
  0.2414   0.2608   0.2614   0.2699   0.2737   0.2748   0.2851   0.2865
  0.2887   0.2926   0.2930   0.3689   0.3715   0.4024   0.4055   0.4329
  0.4330   0.4365   0.4367   0.4393   0.4530   0.4532   0.4673   0.4718
  0.4719   0.4801   0.4807   0.4829   0.4872   0.4878   0.5005   0.5447
  0.5601   0.5602   0.5838   0.5840   0.5908   0.5909   0.6025   0.6162
  0.6328   0.6329   0.6411   0.6900   0.7261   0.7676   0.7816   0.7817
  0.8149   0.8232   0.8236   0.8240   0.8242   0.8317   0.8332   0.8373
  0.8375   0.8438   0.8441   0.8500   0.8502   0.8814   0.8828   0.8829
  0.9014   0.9016   0.9052   0.9053   0.9121   0.9356   0.9359   0.9413
  0.9416   0.9418   0.9429   0.9822   0.9970   1.0485   1.0488   1.0769
  1.0847   1.1738   1.1742   1.1776   1.1780   1.2151   1.2649   1.2650
  1.2653   1.2829   1.2836   1.2895   1.2899   1.3013   1.3018   1.3734
  1.4343   1.4417   1.5342   1.5977   1.6569   1.6577   1.7388   1.7393
  1.7683   1.7689   1.8192   1.8193   1.8347   1.8350   1.9272   2.0923
  2.0924   2.1761   2.1765   2.2079   2.2215   2.2216   2.2423   2.2633
  2.2634   2.2899   2.2901   2.3163   2.3363   2.3681   2.3696   2.3779
  2.3785   2.4417   2.4463   2.4465   2.4867   2.5178   2.5180   2.5697
  2.6211   2.6494   2.6494   2.7258   2.7259   2.8325   2.8327   2.9960
  3.0395   3.0477   3.1082   3.1084   3.1154   3.2068   3.2074   3.4948
  3.4949   3.6895   3.8664   3.8669   4.7781   9.6463   9.7692   9.7692
  9.8017   9.8023   9.8042  23.1789  23.7505  23.7511  23.9017  23.9023
 23.9642  25.7305  25.7731  25.7737  25.8342  25.8345  25.9274  26.0170
 26.0182  26.1522  26.1605  26.1612  26.2887  26.2921  26.5275  26.5282
 26.7619  26.7620  27.0356 215.6259 215.7626 215.7628 215.8009 215.8015
215.8027
 --------------------------------------------------------------

          Ground-State Mulliken Net Atomic Charges

     Atom                 Charge (a.u.)
  ----------------------------------------
      1 C                    -0.611045
      2 C                    -0.611045
      3 C                    -0.628269
      4 C                    -0.611045
      5 C                    -0.611045
      6 C                    -0.628269
      7 Cl                    0.616857
      8 Cl                    0.616857
      9 Cl                    0.616645
     10 Cl                    0.616857
     11 Cl                    0.616857
     12 Cl                    0.616645
  ----------------------------------------
  Sum of atomic charges =     0.000000

 -----------------------------------------------------------------
                    Cartesian Multipole Moments
 -----------------------------------------------------------------
    Charge (ESU x 10^10)
                -0.0000
    Dipole Moment (Debye)
         X      -0.0000      Y      -0.0000      Z       0.0000
       Tot       0.0000
    Quadrupole Moments (Debye-Ang)
        XX    -108.5104     XY      -0.0000     YY    -109.6289
        XZ       0.0000     YZ       0.0000     ZZ    -108.5000
    Octopole Moments (Debye-Ang^2)
       XXX    -393.2281    XXY      -0.0000    XYY    -132.4272
       YYY      -0.0000    XXZ     -75.6768    XYZ       0.0000
       YYZ     -76.4569    XZZ    -131.0634    YZZ      -0.0000
       ZZZ    -227.0085
    Hexadecapole Moments (Debye-Ang^3)
      XXXX   -3375.0634   XXXY      -0.0000   XXYY    -613.1420
      XYYY      -0.0000   YYYY    -126.1227   XXXZ    -274.2432
      XXYZ       0.0000   XYYZ     -92.3567   YYYZ       0.0000
      XXZZ   -1019.2262   XYZZ      -0.0000   YYZZ    -506.5381
      XZZZ    -274.2168   YZZZ       0.0000   ZZZZ   -2741.6056
 -----------------------------------------------------------------
 Calculating analytic gradient of the SCF energy
 Gradient of SCF Energy
            1           2           3           4           5           6
    1  -0.0020647  -0.0020647   0.0000000   0.0020647   0.0020647   0.0000000
    2   0.0000000   0.0000000   0.0000000  -0.0000000  -0.0000000   0.0000000
    3  -0.0012654   0.0012654   0.0025185   0.0012654  -0.0012654  -0.0025185
            7           8           9          10          11          12
    1   0.0008368   0.0008368   0.0000000  -0.0008368  -0.0008368   0.0000000
    2  -0.0000000   0.0000000  -0.0000000  -0.0000000  -0.0000000  -0.0000000
    3   0.0004354  -0.0004354  -0.0010957  -0.0004354   0.0004354   0.0010957
 Max gradient component =       2.518E-03
 RMS gradient           =       1.081E-03
 Gradient time:  CPU 46.71 s  wall 11.76 s
 Geometry Optimization Parameters
   NAtoms,    NIC,     NZ,  NCons,   NDum,   NFix, NCnnct, MaxDiis
       12      78      12       0       0       0       0       0

 Cartesian Hessian Update
 Hessian updated using BFGS update


** GEOMETRY OPTIMIZATION IN DELOCALIZED INTERNAL COORDINATES **
   Searching for a Minimum

   Optimization Cycle:   2

                       Coordinates (Angstroms)
     ATOM                X               Y               Z
      1  C        -0.0075357691    0.0000000000   -0.0040144958
      2  C        -0.0075357691    0.0000000000    1.3988444954
      3  C         1.2079582138    0.0000000000    2.0998104481
      4  C         2.4234521968    0.0000000000    1.3988444954
      5  C         2.4234521968    0.0000000000   -0.0040144957
      6  C         1.2079582138    0.0000000000   -0.7049804485
      7  Cl       -1.5075377263    0.0000000000   -0.8715581505
      8  Cl       -1.5075377256    0.0000000000    2.2663881513
      9  Cl        1.2079582144    0.0000000000    3.8324149462
     10  Cl        3.9234541536    0.0000000000    2.2663881511
     11  Cl        3.9234541542    0.0000000000   -0.8715581504
     12  Cl        1.2079582144    0.0000000000   -2.4375849466
   Point Group: c1    Number of degrees of freedom:    30


   Energy is  -2990.007187062

 Hessian updated using BFGS update

  6 Hessian modes will be used to form the next step
  Hessian Eigenvalues:
     0.249959    0.250096    0.285723    0.334937    0.464844    0.548076

 Minimum search - taking simple RFO step
 Searching for Lamda that Minimizes Along All modes
 Value Taken    Lamda =  -0.00004534
 Step Taken.  Stepsize is  0.011016

                             Maximum     Tolerance    Cnvgd?
         Gradient           0.003950      0.000300      NO
         Displacement       0.010920      0.001200      NO
         Energy change     -0.000835      0.000001      NO


 New Cartesian Coordinates Obtained by Inverse Iteration

 Displacement from previous Coordinates is:  0.007288
 ----------------------------------------------------------------
             Standard Nuclear Orientation (Angstroms)
    I     Atom           X                Y                Z
 ----------------------------------------------------------------
    1      C      -0.0063024258     0.0000000000    -0.0032462382
    2      C      -0.0063024253     0.0000000000     1.3980762384
    3      C       1.2079582138     0.0000000000     2.0983977291
    4      C       2.4222188533     0.0000000000     1.3980762386
    5      C       2.4222188538     0.0000000000    -0.0032462384
    6      C       1.2079582138     0.0000000000    -0.7035677296
    7      Cl     -1.5081114833     0.0000000000    -0.8712705429
    8      Cl     -1.5081114825     0.0000000000     2.2661005433
    9      Cl      1.2079582140     0.0000000000     3.8330436284
   10      Cl      3.9240279106     0.0000000000     2.2661005438
   11      Cl      3.9240279113     0.0000000000    -0.8712705433
   12      Cl      1.2079582140     0.0000000000    -2.4382136293
 ----------------------------------------------------------------
 Nuclear Repulsion Energy =        1340.70875953 hartrees
 There are       69 alpha and       69 beta electrons
 Applying Cartesian multipole field
    Component          Value
    ---------          -----
     (2,0,0)        1.00000E-11
     (0,2,0)        2.00000E-11
     (0,0,2)       -3.00000E-11
 Nucleus-field energy     =    -0.0000000383 hartrees
 Requested basis set is 6-311++G(d,p)
 There are 114 shells and 312 basis functions
 A cutoff of  1.0D-11 yielded   4758 shell pairs
 There are     40479 function pairs (     43602 Cartesian)
 Smallest overlap matrix eigenvalue = 1.34E-07

 Q-Chem warning in module stvman/mkSTV.C, line 318:

 Overlap eigenvalue is smaller than square root of threshold
 Use THRESH >= 12 to get rid of this warning

 Linear dependence detected in AO basis
 Tighter screening thresholds may be required for diffuse basis sets
 Use S2THRESH > 14 and THRESH = 14 in case of SCF convergence issues
 Number of orthogonalized atomic orbitals = 310
 Maximum deviation from orthogonality = 2.071E-10
 Guess MOs from SCF MO coefficient file

 -----------------------------------------------------------------------
  General SCF calculation program by
  Eric Jon Sundstrom, Paul Horn, Yuezhi Mao, Dmitri Zuev, Alec White,
  David Stuck, Shaama M.S., Shane Yost, Joonho Lee, David Small,
  Daniel Levine, Susi Lehtola, Hugh Burton, Evgeny Epifanovsky,
  Bang C. Huynh
 -----------------------------------------------------------------------
 Exchange:     0.2000 Hartree-Fock + 0.0800 Slater + 0.7200 B88
 Correlation:  0.1900 VWN1RPA + 0.8100 LYP
 Using SG-1 standard quadrature grid
 using 4 threads for integral computing
 -------------------------------------------------------
 OpenMP Integral computing Module                
 Release: version 2.0, May 2017, Q-Chem Inc. Pleasanton 
 -------------------------------------------------------
 A restricted SCF calculation will be
 performed using DIIS
 SCF converges when DIIS error is below 1.0e-08
 ---------------------------------------
  Cycle       Energy         DIIS error
 ---------------------------------------
    1   -2990.0071965082      4.02e-05  
    2   -2990.0072139826      8.02e-06  
    3   -2990.0072131554      1.13e-05  
    4   -2990.0072146479      2.39e-06  
    5   -2990.0072147167      2.44e-07  
    6   -2990.0072147176      1.59e-07  
    7   -2990.0072147178      3.34e-08  
    8   -2990.0072147183      6.94e-09  Convergence criterion met
 ---------------------------------------
 SCF time:   CPU 85.85s  wall 23.00s 
 SCF   energy in the final basis set =    -2990.0072147183
 Total energy in the final basis set =    -2990.0072147183

 --------------------------------------------------------------

                    Orbital Energies (a.u.)
 --------------------------------------------------------------

 Alpha MOs
 -- Occupied --
********-101.5873-101.5873-101.5873-101.5871-101.5871 -10.2914 -10.2912
-10.2912 -10.2907 -10.2907 -10.2904  -9.5019  -9.5019  -9.5019  -9.5019
 -9.5018  -9.5018  -7.2670  -7.2670  -7.2670  -7.2670  -7.2667  -7.2667
 -7.2568  -7.2568  -7.2568  -7.2568  -7.2566  -7.2566  -7.2558  -7.2558
 -7.2557  -7.2557  -7.2557  -7.2557  -0.9825  -0.9344  -0.9344  -0.8883
 -0.8882  -0.8680  -0.8430  -0.7551  -0.7548  -0.6437  -0.6437  -0.5734
 -0.5422  -0.5023  -0.4835  -0.4823  -0.4821  -0.4474  -0.4473  -0.4196
 -0.4195  -0.3700  -0.3699  -0.3663  -0.3662  -0.3652  -0.3570  -0.3400
 -0.3399  -0.3299  -0.3135  -0.2748  -0.2747
 -- Virtual --
 -0.0733  -0.0696  -0.0695  -0.0136  -0.0135  -0.0029   0.0170   0.0221
  0.0221   0.0274   0.0274   0.0425   0.0464   0.0659   0.0660   0.0693
  0.0775   0.0776   0.0800   0.0841   0.0842   0.0946   0.0946   0.0948
  0.1056   0.1057   0.1067   0.1328   0.1344   0.1346   0.1390   0.1496
  0.1496   0.1522   0.1529   0.1753   0.1765   0.1766   0.1885   0.1891
  0.1929   0.1968   0.2107   0.2116   0.2243   0.2260   0.2262   0.2414
  0.2416   0.2612   0.2617   0.2699   0.2737   0.2749   0.2851   0.2865
  0.2888   0.2926   0.2930   0.3691   0.3722   0.4021   0.4054   0.4330
  0.4330   0.4364   0.4366   0.4401   0.4526   0.4529   0.4672   0.4719
  0.4720   0.4803   0.4808   0.4829   0.4873   0.4879   0.5002   0.5449
  0.5597   0.5598   0.5835   0.5838   0.5910   0.5911   0.6034   0.6170
  0.6329   0.6330   0.6409   0.6902   0.7257   0.7677   0.7822   0.7824
  0.8152   0.8229   0.8232   0.8244   0.8245   0.8319   0.8331   0.8374
  0.8376   0.8437   0.8440   0.8501   0.8503   0.8814   0.8831   0.8832
  0.9011   0.9013   0.9053   0.9054   0.9124   0.9359   0.9362   0.9410
  0.9411   0.9412   0.9425   0.9812   0.9965   1.0479   1.0481   1.0767
  1.0850   1.1739   1.1744   1.1779   1.1782   1.2135   1.2645   1.2650
  1.2652   1.2828   1.2833   1.2885   1.2888   1.3018   1.3020   1.3734
  1.4349   1.4422   1.5348   1.5956   1.6564   1.6571   1.7389   1.7395
  1.7695   1.7699   1.8199   1.8199   1.8357   1.8360   1.9278   2.0923
  2.0923   2.1770   2.1774   2.2079   2.2214   2.2216   2.2445   2.2633
  2.2633   2.2908   2.2908   2.3163   2.3356   2.3690   2.3695   2.3781
  2.3787   2.4413   2.4464   2.4465   2.4872   2.5173   2.5175   2.5699
  2.6204   2.6495   2.6496   2.7258   2.7259   2.8326   2.8328   2.9982
  3.0404   3.0505   3.1073   3.1076   3.1149   3.2083   3.2088   3.4945
  3.4946   3.6909   3.8669   3.8676   4.7804   9.6459   9.7686   9.7687
  9.8012   9.8016   9.8035  23.1774  23.7531  23.7540  23.9063  23.9072
 23.9699  25.7303  25.7730  25.7735  25.8341  25.8344  25.9273  26.0169
 26.0175  26.1520  26.1603  26.1606  26.2883  26.2929  26.5272  26.5279
 26.7608  26.7610  27.0351 215.6254 215.7621 215.7622 215.8004 215.8007
215.8019
 --------------------------------------------------------------

          Ground-State Mulliken Net Atomic Charges

     Atom                 Charge (a.u.)
  ----------------------------------------
      1 C                    -0.612610
      2 C                    -0.612610
      3 C                    -0.626303
      4 C                    -0.612610
      5 C                    -0.612610
      6 C                    -0.626303
      7 Cl                    0.617373
      8 Cl                    0.617373
      9 Cl                    0.616777
     10 Cl                    0.617373
     11 Cl                    0.617373
     12 Cl                    0.616777
  ----------------------------------------
  Sum of atomic charges =     0.000000

 -----------------------------------------------------------------
                    Cartesian Multipole Moments
 -----------------------------------------------------------------
    Charge (ESU x 10^10)
                -0.0000
    Dipole Moment (Debye)
         X      -0.0000      Y      -0.0000      Z       0.0000
       Tot       0.0000
    Quadrupole Moments (Debye-Ang)
        XX    -108.5368     XY      -0.0000     YY    -109.6285
        XZ       0.0000     YZ      -0.0000     ZZ    -108.5390
    Octopole Moments (Debye-Ang^2)
       XXX    -393.3236    XXY      -0.0000    XYY    -132.4266
       YYY      -0.0000    XXZ     -75.6952    XYZ       0.0000
       YYZ     -76.4566    XZZ    -131.1106    YZZ      -0.0000
       ZZZ    -227.0903
    Hexadecapole Moments (Debye-Ang^3)
      XXXX   -3375.8136   XXXY       0.0000   XXYY    -613.2959
      XYYY      -0.0000   YYYY    -126.1191   XXXZ    -274.3098
      XXYZ       0.0000   XYYZ     -92.3563   YYYZ      -0.0000
      XXZZ   -1019.4852   XYZZ      -0.0000   YYZZ    -506.5985
      XZZZ    -274.3156   YZZZ      -0.0000   ZZZZ   -2741.8743
 -----------------------------------------------------------------
 Calculating analytic gradient of the SCF energy
 Gradient of SCF Energy
            1           2           3           4           5           6
    1  -0.0004708  -0.0004708  -0.0000000   0.0004708   0.0004708  -0.0000000
    2   0.0000000  -0.0000000  -0.0000000   0.0000000   0.0000000  -0.0000000
    3  -0.0002296   0.0002296   0.0005932   0.0002296  -0.0002296  -0.0005932
            7           8           9          10          11          12
    1   0.0001753   0.0001753   0.0000000  -0.0001753  -0.0001753   0.0000000
    2   0.0000000   0.0000000  -0.0000000   0.0000000  -0.0000000  -0.0000000
    3   0.0001292  -0.0001292  -0.0002580  -0.0001292   0.0001292   0.0002580
 Max gradient component =       5.932E-04
 RMS gradient           =       2.429E-04
 Gradient time:  CPU 46.72 s  wall 11.76 s
 Geometry Optimization Parameters
   NAtoms,    NIC,     NZ,  NCons,   NDum,   NFix, NCnnct, MaxDiis
       12      78      12       0       0       0       0       0

 Cartesian Hessian Update
 Hessian updated using BFGS update


** GEOMETRY OPTIMIZATION IN DELOCALIZED INTERNAL COORDINATES **
   Searching for a Minimum

   Optimization Cycle:   3

                       Coordinates (Angstroms)
     ATOM                X               Y               Z
      1  C        -0.0063024258    0.0000000000   -0.0032462382
      2  C        -0.0063024253    0.0000000000    1.3980762384
      3  C         1.2079582138    0.0000000000    2.0983977291
      4  C         2.4222188533    0.0000000000    1.3980762386
      5  C         2.4222188538    0.0000000000   -0.0032462384
      6  C         1.2079582138    0.0000000000   -0.7035677296
      7  Cl       -1.5081114833    0.0000000000   -0.8712705429
      8  Cl       -1.5081114825    0.0000000000    2.2661005433
      9  Cl        1.2079582140    0.0000000000    3.8330436284
     10  Cl        3.9240279106    0.0000000000    2.2661005438
     11  Cl        3.9240279113    0.0000000000   -0.8712705433
     12  Cl        1.2079582140    0.0000000000   -2.4382136293
   Point Group: c1    Number of degrees of freedom:    30


   Energy is  -2990.007214718

 Hessian updated using BFGS update

  6 Hessian modes will be used to form the next step
  Hessian Eigenvalues:
     0.238540    0.250007    0.255730    0.334910    0.464449    0.501078

 Minimum search - taking simple RFO step
 Searching for Lamda that Minimizes Along All modes
 Value Taken    Lamda =  -0.00000304
 Step Taken.  Stepsize is  0.003303

                             Maximum     Tolerance    Cnvgd?
         Gradient           0.000887      0.000300      NO
         Displacement       0.003226      0.001200      NO
         Energy change     -0.000028      0.000001      NO


 New Cartesian Coordinates Obtained by Inverse Iteration

 Displacement from previous Coordinates is:  0.002585
 ----------------------------------------------------------------
             Standard Nuclear Orientation (Angstroms)
    I     Atom           X                Y                Z
 ----------------------------------------------------------------
    1      C      -0.0059484317     0.0000000000    -0.0030761402
    2      C      -0.0059484311     0.0000000000     1.3979061404
    3      C       1.2079582136     0.0000000000     2.0979567241
    4      C       2.4218648590     0.0000000000     1.3979061407
    5      C       2.4218648596     0.0000000000    -0.0030761404
    6      C       1.2079582136     0.0000000000    -0.7031267249
    7      Cl     -1.5080280911     0.0000000000    -0.8717096408
    8      Cl     -1.5080280901     0.0000000000     2.2665396414
    9      Cl      1.2079582141     0.0000000000     3.8332258391
   10      Cl      3.9239445183     0.0000000000     2.2665396413
   11      Cl      3.9239445193     0.0000000000    -0.8717096407
   12      Cl      1.2079582141     0.0000000000    -2.4383958402
 ----------------------------------------------------------------
 Nuclear Repulsion Energy =        1340.65931949 hartrees
 There are       69 alpha and       69 beta electrons
 Applying Cartesian multipole field
    Component          Value
    ---------          -----
     (2,0,0)        1.00000E-11
     (0,2,0)        2.00000E-11
     (0,0,2)       -3.00000E-11
 Nucleus-field energy     =    -0.0000000384 hartrees
 Requested basis set is 6-311++G(d,p)
 There are 114 shells and 312 basis functions
 A cutoff of  1.0D-11 yielded   4758 shell pairs
 There are     40479 function pairs (     43602 Cartesian)
 Smallest overlap matrix eigenvalue = 1.34E-07

 Q-Chem warning in module stvman/mkSTV.C, line 318:

 Overlap eigenvalue is smaller than square root of threshold
 Use THRESH >= 12 to get rid of this warning

 Linear dependence detected in AO basis
 Tighter screening thresholds may be required for diffuse basis sets
 Use S2THRESH > 14 and THRESH = 14 in case of SCF convergence issues
 Number of orthogonalized atomic orbitals = 310
 Maximum deviation from orthogonality = 3.479E-10
 Guess MOs from SCF MO coefficient file

 -----------------------------------------------------------------------
  General SCF calculation program by
  Eric Jon Sundstrom, Paul Horn, Yuezhi Mao, Dmitri Zuev, Alec White,
  David Stuck, Shaama M.S., Shane Yost, Joonho Lee, David Small,
  Daniel Levine, Susi Lehtola, Hugh Burton, Evgeny Epifanovsky,
  Bang C. Huynh
 -----------------------------------------------------------------------
 Exchange:     0.2000 Hartree-Fock + 0.0800 Slater + 0.7200 B88
 Correlation:  0.1900 VWN1RPA + 0.8100 LYP
 Using SG-1 standard quadrature grid
 using 4 threads for integral computing
 -------------------------------------------------------
 OpenMP Integral computing Module                
 Release: version 2.0, May 2017, Q-Chem Inc. Pleasanton 
 -------------------------------------------------------
 A restricted SCF calculation will be
 performed using DIIS
 SCF converges when DIIS error is below 1.0e-08
 ---------------------------------------
  Cycle       Energy         DIIS error
 ---------------------------------------
    1   -2990.0072145164      1.19e-05  
    2   -2990.0072161175      2.26e-06  
    3   -2990.0072160610      3.06e-06  
    4   -2990.0072161710      7.40e-07  
    5   -2990.0072161782      7.04e-08  
    6   -2990.0072161779      4.24e-08  
    7   -2990.0072161775      1.11e-08  
    8   -2990.0072161783      2.36e-09  Convergence criterion met
 ---------------------------------------
 SCF time:   CPU 83.34s  wall 22.00s 
 SCF   energy in the final basis set =    -2990.0072161783
 Total energy in the final basis set =    -2990.0072161783

 --------------------------------------------------------------

                    Orbital Energies (a.u.)
 --------------------------------------------------------------

 Alpha MOs
 -- Occupied --
********-101.5873-101.5873-101.5873-101.5871-101.5871 -10.2915 -10.2913
-10.2912 -10.2907 -10.2907 -10.2905  -9.5019  -9.5019  -9.5019  -9.5019
 -9.5018  -9.5018  -7.2670  -7.2670  -7.2670  -7.2670  -7.2667  -7.2667
 -7.2568  -7.2568  -7.2568  -7.2568  -7.2566  -7.2566  -7.2558  -7.2558
 -7.2557  -7.2557  -7.2557  -7.2557  -0.9826  -0.9343  -0.9343  -0.8882
 -0.8881  -0.8679  -0.8432  -0.7552  -0.7550  -0.6439  -0.6439  -0.5735
 -0.5423  -0.5021  -0.4836  -0.4823  -0.4820  -0.4473  -0.4472  -0.4195
 -0.4195  -0.3699  -0.3698  -0.3663  -0.3662  -0.3653  -0.3570  -0.3400
 -0.3398  -0.3300  -0.3134  -0.2750  -0.2749
 -- Virtual --
 -0.0736  -0.0696  -0.0696  -0.0138  -0.0137  -0.0030   0.0169   0.0220
  0.0221   0.0273   0.0273   0.0425   0.0463   0.0659   0.0660   0.0694
  0.0775   0.0775   0.0800   0.0841   0.0841   0.0945   0.0946   0.0948
  0.1057   0.1057   0.1066   0.1328   0.1344   0.1345   0.1390   0.1496
  0.1496   0.1522   0.1528   0.1753   0.1765   0.1766   0.1885   0.1890
  0.1929   0.1968   0.2107   0.2116   0.2243   0.2261   0.2262   0.2415
  0.2416   0.2613   0.2618   0.2699   0.2737   0.2749   0.2851   0.2865
  0.2888   0.2926   0.2930   0.3691   0.3724   0.4021   0.4054   0.4330
  0.4330   0.4363   0.4365   0.4403   0.4526   0.4528   0.4672   0.4719
  0.4720   0.4803   0.4809   0.4830   0.4873   0.4880   0.5002   0.5449
  0.5596   0.5597   0.5834   0.5837   0.5911   0.5911   0.6036   0.6173
  0.6329   0.6330   0.6408   0.6903   0.7256   0.7678   0.7823   0.7826
  0.8153   0.8227   0.8231   0.8245   0.8246   0.8319   0.8330   0.8375
  0.8376   0.8436   0.8440   0.8501   0.8503   0.8814   0.8832   0.8832
  0.9010   0.9013   0.9053   0.9054   0.9125   0.9360   0.9363   0.9408
  0.9410   0.9412   0.9424   0.9809   0.9964   1.0477   1.0479   1.0766
  1.0851   1.1739   1.1744   1.1780   1.1783   1.2130   1.2643   1.2650
  1.2652   1.2827   1.2833   1.2883   1.2885   1.3019   1.3022   1.3734
  1.4351   1.4423   1.5350   1.5950   1.6562   1.6569   1.7389   1.7395
  1.7697   1.7703   1.8201   1.8201   1.8360   1.8363   1.9280   2.0922
  2.0923   2.1772   2.1776   2.2078   2.2214   2.2216   2.2451   2.2633
  2.2633   2.2909   2.2911   2.3163   2.3354   2.3693   2.3695   2.3781
  2.3787   2.4412   2.4464   2.4465   2.4874   2.5172   2.5173   2.5699
  2.6202   2.6496   2.6496   2.7257   2.7259   2.8326   2.8328   2.9989
  3.0407   3.0513   3.1069   3.1074   3.1148   3.2087   3.2092   3.4943
  3.4945   3.6913   3.8672   3.8677   4.7811   9.6458   9.7684   9.7685
  9.8010   9.8014   9.8033  23.1770  23.7540  23.7547  23.9078  23.9085
 23.9715  25.7302  25.7729  25.7735  25.8340  25.8343  25.9273  26.0165
 26.0176  26.1519  26.1601  26.1606  26.2882  26.2931  26.5271  26.5278
 26.7606  26.7606  27.0349 215.6253 215.7619 215.7621 215.8001 215.8006
215.8017
 --------------------------------------------------------------

          Ground-State Mulliken Net Atomic Charges

     Atom                 Charge (a.u.)
  ----------------------------------------
      1 C                    -0.612072
      2 C                    -0.612072
      3 C                    -0.627731
      4 C                    -0.612072
      5 C                    -0.612071
      6 C                    -0.627731
      7 Cl                    0.617423
      8 Cl                    0.617423
      9 Cl                    0.617027
     10 Cl                    0.617423
     11 Cl                    0.617423
     12 Cl                    0.617027
  ----------------------------------------
  Sum of atomic charges =     0.000000

 -----------------------------------------------------------------
                    Cartesian Multipole Moments
 -----------------------------------------------------------------
    Charge (ESU x 10^10)
                -0.0000
    Dipole Moment (Debye)
         X      -0.0000      Y       0.0000      Z       0.0000
       Tot       0.0000
    Quadrupole Moments (Debye-Ang)
        XX    -108.5485     XY      -0.0000     YY    -109.6287
        XZ       0.0000     YZ      -0.0000     ZZ    -108.5466
    Octopole Moments (Debye-Ang^2)
       XXX    -393.3661    XXY      -0.0000    XYY    -132.4269
       YYY       0.0000    XXZ     -75.7033    XYZ      -0.0000
       YYZ     -76.4567    XZZ    -131.1197    YZZ      -0.0000
       ZZZ    -227.1061
    Hexadecapole Moments (Debye-Ang^3)
      XXXX   -3375.8371   XXXY      -0.0000   XXYY    -613.2741
      XYYY      -0.0000   YYYY    -126.1187   XXXZ    -274.3394
      XXYZ       0.0000   XYYZ     -92.3565   YYYZ      -0.0000
      XXZZ   -1019.5050   XYZZ      -0.0000   YYZZ    -506.7001
      XZZZ    -274.3346   YZZZ      -0.0000   ZZZZ   -2742.3883
 -----------------------------------------------------------------
 Calculating analytic gradient of the SCF energy
 Gradient of SCF Energy
            1           2           3           4           5           6
    1   0.0000197   0.0000197  -0.0000000  -0.0000197  -0.0000197  -0.0000000
    2  -0.0000000   0.0000000   0.0000000  -0.0000000  -0.0000000   0.0000000
    3  -0.0000012   0.0000012   0.0000097   0.0000012  -0.0000012  -0.0000097
            7           8           9          10          11          12
    1   0.0000081   0.0000081   0.0000000  -0.0000081  -0.0000081   0.0000000
    2   0.0000000  -0.0000000   0.0000000   0.0000000   0.0000000  -0.0000000
    3  -0.0000282   0.0000282  -0.0000134   0.0000282  -0.0000282   0.0000134
 Max gradient component =       2.820E-05
 RMS gradient           =       1.242E-05
 Gradient time:  CPU 46.91 s  wall 11.81 s
 Geometry Optimization Parameters
   NAtoms,    NIC,     NZ,  NCons,   NDum,   NFix, NCnnct, MaxDiis
       12      78      12       0       0       0       0       0

 Cartesian Hessian Update
 Hessian updated using BFGS update


** GEOMETRY OPTIMIZATION IN DELOCALIZED INTERNAL COORDINATES **
   Searching for a Minimum

   Optimization Cycle:   4

                       Coordinates (Angstroms)
     ATOM                X               Y               Z
      1  C        -0.0059484317    0.0000000000   -0.0030761402
      2  C        -0.0059484311    0.0000000000    1.3979061404
      3  C         1.2079582136    0.0000000000    2.0979567241
      4  C         2.4218648590    0.0000000000    1.3979061407
      5  C         2.4218648596    0.0000000000   -0.0030761404
      6  C         1.2079582136    0.0000000000   -0.7031267249
      7  Cl       -1.5080280911    0.0000000000   -0.8717096408
      8  Cl       -1.5080280901    0.0000000000    2.2665396414
      9  Cl        1.2079582141    0.0000000000    3.8332258391
     10  Cl        3.9239445183    0.0000000000    2.2665396413
     11  Cl        3.9239445193    0.0000000000   -0.8717096407
     12  Cl        1.2079582141    0.0000000000   -2.4383958402
   Point Group: c1    Number of degrees of freedom:    30


   Energy is  -2990.007216178

 Hessian updated using BFGS update

  6 Hessian modes will be used to form the next step
  Hessian Eigenvalues:
     0.225126    0.250311    0.277060    0.335075    0.469851    0.503412

 Minimum search - taking simple RFO step
 Searching for Lamda that Minimizes Along All modes
 Value Taken    Lamda =   0.00000000
 Step Taken.  Stepsize is  0.000515

                             Maximum     Tolerance    Cnvgd?
         Gradient           0.000143      0.000300     YES
         Displacement       0.000500      0.001200     YES
         Energy change     -0.000001      0.000001      NO


                       Distance Matrix (Angstroms)
             C (  1)   C (  2)   C (  3)   C (  4)   C (  5)   C (  6)
   C (  2)  1.400982
   C (  3)  2.426501  1.401299
   C (  4)  2.803039  2.427813  1.401299
   C (  5)  2.427813  2.803039  2.426501  1.400982
   C (  6)  1.401299  2.426501  2.801083  2.426501  1.401299
   Cl(  7)  1.735156  2.721654  4.024363  4.538195  4.024746  2.721213
   Cl(  8)  2.721654  1.735156  2.721213  4.024746  4.538195  4.024363
   Cl(  9)  4.023777  2.721094  1.735269  2.721094  4.023777  4.536353
   Cl( 10)  4.538195  4.024746  2.721213  1.735156  2.721654  4.024363
   Cl( 11)  4.024746  4.538195  4.024363  2.721654  1.735156  2.721213
   Cl( 12)  2.721094  4.023777  4.536353  4.023777  2.721094  1.735269
             Cl(  7)   Cl(  8)   Cl(  9)   Cl( 10)   Cl( 11)
   Cl(  8)  3.138249
   Cl(  9)  5.432587  3.135456
   Cl( 10)  6.273351  5.431973  3.135456
   Cl( 11)  5.431973  6.273351  5.432587  3.138249
   Cl( 12)  3.135456  5.432587  6.271622  5.432587  3.135456

 Final energy is   -2990.0072161783414     


 ******************************
 **  OPTIMIZATION CONVERGED  **
 ******************************

                       Coordinates (Angstroms)
     ATOM                X               Y               Z
      1  C        -0.0059484317    0.0000000000   -0.0030761402
      2  C        -0.0059484311    0.0000000000    1.3979061404
      3  C         1.2079582136    0.0000000000    2.0979567241
      4  C         2.4218648590    0.0000000000    1.3979061407
      5  C         2.4218648596    0.0000000000   -0.0030761404
      6  C         1.2079582136    0.0000000000   -0.7031267249
      7  Cl       -1.5080280911    0.0000000000   -0.8717096408
      8  Cl       -1.5080280901    0.0000000000    2.2665396414
      9  Cl        1.2079582141    0.0000000000    3.8332258391
     10  Cl        3.9239445183    0.0000000000    2.2665396413
     11  Cl        3.9239445193    0.0000000000   -0.8717096407
     12  Cl        1.2079582141    0.0000000000   -2.4383958402

Z-matrix Print:
$molecule
0 1
Cl
C  1 1.735269
C  2 1.401299 1 119.971717
C  3 1.400982 2 119.971717 1 -180.000000 0
C  2 1.401299 1 119.971717 3 -180.000000 0
C  5 1.400982 2 119.971717 1 -180.000000 0
C  4 1.401299 3 119.971717 2 -0.000000 0
Cl 3 1.735156 2 119.988036 1 -0.000000 0
Cl 5 1.735156 2 119.988036 1 -0.000000 0
Cl 4 1.735156 3 120.040247 2 -180.000000 0
Cl 6 1.735156 5 120.040247 2 -180.000000 0
Cl 7 1.735269 4 119.971717 3 -180.000000 0
$end


 --------------------------------------------------------------

                    Orbital Energies (a.u.)
 --------------------------------------------------------------

 Alpha MOs
 -- Occupied --
********-101.5873-101.5873-101.5873-101.5871-101.5871 -10.2915 -10.2913
-10.2912 -10.2907 -10.2907 -10.2905  -9.5019  -9.5019  -9.5019  -9.5019
 -9.5018  -9.5018  -7.2670  -7.2670  -7.2670  -7.2670  -7.2667  -7.2667
 -7.2568  -7.2568  -7.2568  -7.2568  -7.2566  -7.2566  -7.2558  -7.2558
 -7.2557  -7.2557  -7.2557  -7.2557  -0.9826  -0.9343  -0.9343  -0.8882
 -0.8881  -0.8679  -0.8432  -0.7552  -0.7550  -0.6439  -0.6439  -0.5735
 -0.5423  -0.5021  -0.4836  -0.4823  -0.4820  -0.4473  -0.4472  -0.4195
 -0.4195  -0.3699  -0.3698  -0.3663  -0.3662  -0.3653  -0.3570  -0.3400
 -0.3398  -0.3300  -0.3134  -0.2750  -0.2749
 -- Virtual --
 -0.0736  -0.0696  -0.0696  -0.0138  -0.0137  -0.0030   0.0169   0.0220
  0.0221   0.0273   0.0273   0.0425   0.0463   0.0659   0.0660   0.0694
  0.0775   0.0775   0.0800   0.0841   0.0841   0.0945   0.0946   0.0948
  0.1057   0.1057   0.1066   0.1328   0.1344   0.1345   0.1390   0.1496
  0.1496   0.1522   0.1528   0.1753   0.1765   0.1766   0.1885   0.1890
  0.1929   0.1968   0.2107   0.2116   0.2243   0.2261   0.2262   0.2415
  0.2416   0.2613   0.2618   0.2699   0.2737   0.2749   0.2851   0.2865
  0.2888   0.2926   0.2930   0.3691   0.3724   0.4021   0.4054   0.4330
  0.4330   0.4363   0.4365   0.4403   0.4526   0.4528   0.4672   0.4719
  0.4720   0.4803   0.4809   0.4830   0.4873   0.4880   0.5002   0.5449
  0.5596   0.5597   0.5834   0.5837   0.5911   0.5911   0.6036   0.6173
  0.6329   0.6330   0.6408   0.6903   0.7256   0.7678   0.7823   0.7826
  0.8153   0.8227   0.8231   0.8245   0.8246   0.8319   0.8330   0.8375
  0.8376   0.8436   0.8440   0.8501   0.8503   0.8814   0.8832   0.8832
  0.9010   0.9013   0.9053   0.9054   0.9125   0.9360   0.9363   0.9408
  0.9410   0.9412   0.9424   0.9809   0.9964   1.0477   1.0479   1.0766
  1.0851   1.1739   1.1744   1.1780   1.1783   1.2130   1.2643   1.2650
  1.2652   1.2827   1.2833   1.2883   1.2885   1.3019   1.3022   1.3734
  1.4351   1.4423   1.5350   1.5950   1.6562   1.6569   1.7389   1.7395
  1.7697   1.7703   1.8201   1.8201   1.8360   1.8363   1.9280   2.0922
  2.0923   2.1772   2.1776   2.2078   2.2214   2.2216   2.2451   2.2633
  2.2633   2.2909   2.2911   2.3163   2.3354   2.3693   2.3695   2.3781
  2.3787   2.4412   2.4464   2.4465   2.4874   2.5172   2.5173   2.5699
  2.6202   2.6496   2.6496   2.7257   2.7259   2.8326   2.8328   2.9989
  3.0407   3.0513   3.1069   3.1074   3.1148   3.2087   3.2092   3.4943
  3.4945   3.6913   3.8672   3.8677   4.7811   9.6458   9.7684   9.7685
  9.8010   9.8014   9.8033  23.1770  23.7540  23.7547  23.9078  23.9085
 23.9715  25.7302  25.7729  25.7735  25.8340  25.8343  25.9273  26.0165
 26.0176  26.1519  26.1601  26.1606  26.2882  26.2931  26.5271  26.5278
 26.7606  26.7606  27.0349 215.6253 215.7619 215.7621 215.8001 215.8006
215.8017
 --------------------------------------------------------------

          Ground-State Mulliken Net Atomic Charges

     Atom                 Charge (a.u.)
  ----------------------------------------
      1 C                    -0.612072
      2 C                    -0.612072
      3 C                    -0.627731
      4 C                    -0.612072
      5 C                    -0.612071
      6 C                    -0.627731
      7 Cl                    0.617423
      8 Cl                    0.617423
      9 Cl                    0.617027
     10 Cl                    0.617423
     11 Cl                    0.617423
     12 Cl                    0.617027
  ----------------------------------------
  Sum of atomic charges =     0.000000

 -----------------------------------------------------------------
                    Cartesian Multipole Moments
 -----------------------------------------------------------------
    Charge (ESU x 10^10)
                -0.0000
    Dipole Moment (Debye)
         X      -0.0000      Y       0.0000      Z       0.0000
       Tot       0.0000
    Quadrupole Moments (Debye-Ang)
        XX    -108.5485     XY      -0.0000     YY    -109.6287
        XZ       0.0000     YZ      -0.0000     ZZ    -108.5466
    Octopole Moments (Debye-Ang^2)
       XXX    -393.3661    XXY      -0.0000    XYY    -132.4269
       YYY       0.0000    XXZ     -75.7033    XYZ      -0.0000
       YYZ     -76.4567    XZZ    -131.1197    YZZ      -0.0000
       ZZZ    -227.1061
    Hexadecapole Moments (Debye-Ang^3)
      XXXX   -3375.8371   XXXY      -0.0000   XXYY    -613.2741
      XYYY      -0.0000   YYYY    -126.1187   XXXZ    -274.3394
      XXYZ       0.0000   XYYZ     -92.3565   YYYZ      -0.0000
      XXZZ   -1019.5050   XYZZ      -0.0000   YYZZ    -506.7001
      XZZZ    -274.3346   YZZZ      -0.0000   ZZZZ   -2742.3883
 -----------------------------------------------------------------
Archival summary:
1\1\garfield\OPT\ProcedureUnspecified\BasisUnspecified\l66\taweetha\SunDec106:48:042019SunDec106:48:042019\0\\#,OPT,ProcedureUnspecified,BasisUnspecified,\\0,1\Cl\C,1,1.73527\C,2,1.4013,1,119.972\C,3,1.40098,2,119.972,1,-180,0\C,2,1.4013,1,119.972,3,-180,0\C,5,1.40098,2,119.972,1,-180,0\C,4,1.4013,3,119.972,2,-0,0\Cl,3,1.73516,2,119.988,1,-0,0\Cl,5,1.73516,2,119.988,1,-0,0\Cl,4,1.73516,3,120.04,2,-180,0\Cl,6,1.73516,5,120.04,2,-180,0\Cl,7,1.73527,4,119.972,3,-180,0\\\@

 Total job time:  146.25s(wall), 562.27s(cpu) 
 Sun Dec  1 06:48:04 2019

        *************************************************************
        *                                                           *
        *  Thank you very much for using Q-Chem.  Have a nice day.  *
        *                                                           *
        *************************************************************


 
User input: 2 of 2 
 
                  Welcome to Q-Chem
     A Quantum Leap Into The Future Of Chemistry


 Q-Chem 5.2 (devel), Q-Chem, Inc., Pleasanton, CA (2019)

 Yihan Shao,  Zhengting Gan,  E. Epifanovsky,  A. T. B. Gilbert,  M. Wormit,  
 J. Kussmann,  A. W. Lange,  A. Behn,  Jia Deng,  Xintian Feng,  D. Ghosh,  
 M. Goldey,  P. R. Horn,  L. D. Jacobson,  I. Kaliman,  T. Kus,  A. Landau,  
 Jie Liu,  E. I. Proynov,  R. M. Richard,  R. P. Steele,  E. J. Sundstrom,  
 H. L. Woodcock III,  P. M. Zimmerman,  D. Zuev,  B. Albrecht,  E. Alguire,  
 S. A. Baeppler,  D. Barton,  Z. Benda,  Y. A. Bernard,  E. J. Berquist,  
 K. B. Bravaya,  H. Burton,  D. Casanova,  Chun-Min Chang,  Yunqing Chen,  
 A. Chien,  K. D. Closser,  M. P. Coons,  S. Coriani,  S. Dasgupta,  
 A. L. Dempwolff,  M. Diedenhofen,  Hainam Do,  R. G. Edgar,  Po-Tung Fang,  
 S. Faraji,  S. Fatehi,  Qingguo Feng,  K. D. Fenk,  J. Fosso-Tande,  
 J. Gayvert,  Qinghui Ge,  A. Ghysels,  G. Gidofalvi,  J. Gomes,  
 J. Gonthier,  A. Gunina,  D. Hait,  M. W. D. Hanson-Heine,  
 P. H. P. Harbach,  A. W. Hauser,  M. F. Herbst,  J. E. Herr,  
 E. G. Hohenstein,  Z. C. Holden,  Kerwin Hui,  B. C. Huynh,  T.-C. Jagau,  
 Hyunjun Ji,  B. Kaduk,  K. Khistyaev,  Jaehoon Kim,  P. Klunzinger,  K. Koh,  
 D. Kosenkov,  L. Koulias,  T. Kowalczyk,  C. M. Krauter,  A. Kunitsa,  
 Ka Un Lao,  A. Laurent,  K. V. Lawler,  Joonho Lee,  D. Lefrancois,  
 S. Lehtola,  D. S. Levine,  Yi-Pei Li,  You-Sheng Lin,  Fenglai Liu,  
 E. Livshits,  A. Luenser,  P. Manohar,  E. Mansoor,  S. F. Manzer,  
 Shan-Ping Mao,  Yuezhi Mao,  N. Mardirossian,  A. V. Marenich,  
 T. Markovich,  L. A. Martinez-Martinez,  S. A. Maurer,  N. J. Mayhall,  
 S. C. McKenzie,  J.-M. Mewes,  P. Morgante,  A. F. Morrison,  
 J. W. Mullinax,  K. Nanda,  T. S. Nguyen-Beck,  R. Olivares-Amaya,  
 J. A. Parkhill,  Zheng Pei,  T. M. Perrine,  F. Plasser,  P. Pokhilko,  
 S. Prager,  A. Prociuk,  E. Ramos,  D. R. Rehn,  F. Rob,  M. Scheurer,  
 M. Schneider,  N. Sergueev,  S. M. Sharada,  S. Sharma,  D. W. Small,  
 T. Stauch,  T. Stein,  Yu-Chuan Su,  A. J. W. Thom,  A. Tkatchenko,  
 T. Tsuchimochi,  N. M. Tubman,  L. Vogt,  M. L. Vidal,  O. Vydrov,  
 M. A. Watson,  J. Wenzel,  M. de Wergifosse,  T. A. Wesolowski,  A. White,  
 J. Witte,  A. Yamada,  Jun Yang,  K. Yao,  S. Yeganeh,  S. R. Yost,  
 Zhi-Qiang You,  A. Zech,  Igor Ying Zhang,  Xing Zhang,  Yan Zhao,  
 Ying Zhu,  B. R. Brooks,  G. K. L. Chan,  C. J. Cramer,  M. S. Gordon,  
 W. J. Hehre,  A. Klamt,  M. W. Schmidt,  C. D. Sherrill,  D. G. Truhlar,  
 A. Aspuru-Guzik,  R. Baer,  A. T. Bell,  N. A. Besley,  Jeng-Da Chai,  
 A. E. DePrince, III,  R. A. DiStasio Jr.,  A. Dreuw,  B. D. Dunietz,  
 T. R. Furlani,  Chao-Ping Hsu,  Yousung Jung,  Jing Kong,  D. S. Lambrecht,  
 WanZhen Liang,  C. Ochsenfeld,  V. A. Rassolov,  L. V. Slipchenko,  
 J. E. Subotnik,  T. Van Voorhis,  J. M. Herbert,  A. I. Krylov,  
 P. M. W. Gill,  M. Head-Gordon

 Contributors to earlier versions of Q-Chem not listed above: 
 R. D. Adamson,  B. Austin,  J. Baker,  G. J. O. Beran,  K. Brandhorst,  
 S. T. Brown,  E. F. C. Byrd,  A. K. Chakraborty,  C.-L. Cheng,  
 Siu Hung Chien,  D. M. Chipman,  D. L. Crittenden,  H. Dachsel,  
 R. J. Doerksen,  A. D. Dutoi,  L. Fusti-Molnar,  W. A. Goddard III,  
 A. Golubeva-Zadorozhnaya,  S. R. Gwaltney,  G. Hawkins,  A. Heyden,  
 S. Hirata,  G. Kedziora,  F. J. Keil,  C. Kelley,  Jihan Kim,  R. A. King,  
 R. Z. Khaliullin,  P. P. Korambath,  W. Kurlancheek,  A. M. Lee,  M. S. Lee,  
 S. V. Levchenko,  Ching Yeh Lin,  D. Liotard,  R. C. Lochan,  I. Lotan,  
 P. E. Maslen,  N. Nair,  D. P. O'Neill,  D. Neuhauser,  E. Neuscamman,  
 C. M. Oana,  R. Olson,  B. Peters,  R. Peverati,  P. A. Pieniazek,  
 Y. M. Rhee,  J. Ritchie,  M. A. Rohrdanz,  E. Rosta,  N. J. Russ,  
 H. F. Schaefer III,  N. E. Schultz,  N. Shenvi,  A. C. Simmonett,  A. Sodt,  
 D. Stuck,  K. S. Thanthiriwatte,  V. Vanovschi,  Tao Wang,  A. Warshel,  
 C. F. Williams,  Q. Wu,  X. Xu,  W. Zhang

 Please cite Q-Chem as follows:
 Y. Shao et al., Mol. Phys. 113, 184-215 (2015)
 DOI: 10.1080/00268976.2014.952696

 Q-Chem 5.2.1 for Intel X86 EM64T Linux

 Parts of Q-Chem use Armadillo 8.300.2 (Tropical Shenanigans).
 http://arma.sourceforge.net/

 Q-Chem begins on Sun Dec  1 06:48:04 2019  

Host: 
0

     Scratch files written to /scratch/taweetham/qchem4989//
NAlpha2: 138
NElect   138
Mult     1
The previous job contains 0 fragments, simply inherited here

Checking the input file for inconsistencies... 	...done.

--------------------------------------------------------------
User input:
--------------------------------------------------------------

$MOLECULE
READ
$END

$REM
   JOB_TYPE 	FREQUENCY
   BASIS 	6-311++G**
   METHOD	B3LYP	
$END


--------------------------------------------------------------
 Atom   2: ( -0.7004911466, -1.2139066415, -0.0000000000)
         ->( -0.7004911340, -1.2139066493,  0.0000000000)
 Atom   5: (  0.7004911466,  1.2139066419,  0.0000000000)
         ->(  0.7004911340,  1.2139066493,  0.0000000000)
 Atom   3: ( -1.4005417241,  0.0000000067, -0.0000000000)
         ->( -1.4005417241,  0.0000000000,  0.0000000000)
 Atom   8: ( -1.5691246552, -2.7159862961, -0.0000000000)
         ->( -1.5691246269, -2.7159863131, -0.0000000000)
 Atom  11: (  1.5691246546,  2.7159862972,  0.0000000000)
         ->(  1.5691246269,  2.7159863131, -0.0000000000)
 Atom   9: ( -3.1358108391,  0.0000000161, -0.0000000000)
         ->( -3.1358108391,  0.0000000000,  0.0000000000)
 ----------------------------------------------------------------
             Standard Nuclear Orientation (Angstroms)
    I     Atom           X                Y                Z
 ----------------------------------------------------------------
    1      C       0.7004911340    -1.2139066493    -0.0000000000
    2      C      -0.7004911340    -1.2139066493     0.0000000000
    3      C      -1.4005417241     0.0000000000     0.0000000000
    4      C      -0.7004911345     1.2139066485     0.0000000000
    5      C       0.7004911340     1.2139066493     0.0000000000
    6      C       1.4005417249    -0.0000000076     0.0000000000
    7      Cl      1.5691246269    -2.7159863131     0.0000000000
    8      Cl     -1.5691246269    -2.7159863131    -0.0000000000
    9      Cl     -3.1358108391     0.0000000000     0.0000000000
   10      Cl     -1.5691246274     2.7159863123    -0.0000000000
   11      Cl      1.5691246269     2.7159863131    -0.0000000000
   12      Cl      3.1358108402    -0.0000000159     0.0000000000
 ----------------------------------------------------------------
 Molecular Point Group                 D2h   NOp =  8
 Largest Abelian Subgroup              D2h   NOp =  8
 Nuclear Repulsion Energy =        1340.65931949 hartrees
 There are       69 alpha and       69 beta electrons
 Requested basis set is 6-311++G(d,p)
 There are 114 shells and 312 basis functions

 Total QAlloc Memory Limit   2000 MB
 Mega-Array Size       188 MB
 MEM_STATIC part       192 MB

                       Distance Matrix (Angstroms)
             C (  1)   C (  2)   C (  3)   C (  4)   C (  5)   C (  6)
   C (  2)  1.400982
   C (  3)  2.426501  1.401299
   C (  4)  2.803039  2.427813  1.401299
   C (  5)  2.427813  2.803039  2.426501  1.400982
   C (  6)  1.401299  2.426501  2.801083  2.426501  1.401299
   Cl(  7)  1.735156  2.721654  4.024363  4.538195  4.024746  2.721213
   Cl(  8)  2.721654  1.735156  2.721213  4.024746  4.538195  4.024363
   Cl(  9)  4.023777  2.721094  1.735269  2.721094  4.023777  4.536353
   Cl( 10)  4.538195  4.024746  2.721213  1.735156  2.721654  4.024363
   Cl( 11)  4.024746  4.538195  4.024363  2.721654  1.735156  2.721213
   Cl( 12)  2.721094  4.023777  4.536353  4.023777  2.721094  1.735269
             Cl(  7)   Cl(  8)   Cl(  9)   Cl( 10)   Cl( 11)
   Cl(  8)  3.138249
   Cl(  9)  5.432587  3.135456
   Cl( 10)  6.273351  5.431973  3.135456
   Cl( 11)  5.431973  6.273351  5.432587  3.138249
   Cl( 12)  3.135456  5.432587  6.271622  5.432587  3.135456

 A cutoff of  1.0D-11 yielded   4758 shell pairs
 There are     40479 function pairs (     43602 Cartesian)
 Smallest overlap matrix eigenvalue = 1.34E-07

 Q-Chem warning in module stvman/mkSTV.C, line 318:

 Overlap eigenvalue is smaller than square root of threshold
 Use THRESH >= 12 to get rid of this warning

 Linear dependence detected in AO basis
 Tighter screening thresholds may be required for diffuse basis sets
 Use S2THRESH > 14 and THRESH = 14 in case of SCF convergence issues
 Number of orthogonalized atomic orbitals = 310
 Maximum deviation from orthogonality = 2.461E-09
 Guess from superposition of atomic densities
 Warning:  Energy on first SCF cycle will be non-variational
 SAD guess density has 138.000000 electrons

 -----------------------------------------------------------------------
  General SCF calculation program by
  Eric Jon Sundstrom, Paul Horn, Yuezhi Mao, Dmitri Zuev, Alec White,
  David Stuck, Shaama M.S., Shane Yost, Joonho Lee, David Small,
  Daniel Levine, Susi Lehtola, Hugh Burton, Evgeny Epifanovsky,
  Bang C. Huynh
 -----------------------------------------------------------------------
 Exchange:     0.2000 Hartree-Fock + 0.0800 Slater + 0.7200 B88
 Correlation:  0.1900 VWN1RPA + 0.8100 LYP
 Using SG-1 standard quadrature grid
 using 4 threads for integral computing
 -------------------------------------------------------
 OpenMP Integral computing Module                
 Release: version 2.0, May 2017, Q-Chem Inc. Pleasanton 
 -------------------------------------------------------
 A restricted SCF calculation will be
 performed using DIIS
 SCF converges when DIIS error is below 1.0e-08
 ---------------------------------------
  Cycle       Energy         DIIS error
 ---------------------------------------
    1   -2992.7012833812      3.28e-02  
    2   -2990.0139746735      1.46e-03  
    3   -2989.8825945181      1.16e-03  
    4   -2989.9209419400      6.38e-04  
    5   -2989.9332416259      9.68e-05  
    6   -2989.9371809751      2.05e-05  
    7   -2989.9358908287      4.49e-06  
    8   -2989.9357121043      6.40e-07  
    9   -2989.9357140046      1.18e-07  
   10   -2989.9357148820      6.43e-08  
   11   -2989.9357159024      8.72e-09  Convergence criterion met
 ---------------------------------------
 SCF time:   CPU 58.87s  wall 16.00s 
 SCF   energy in the final basis set =    -2989.9357159024
 Total energy in the final basis set =    -2989.9357159024

 Q-Chem warning in module /home/taweetham/qchem52/libsym/oriorb.F, line  198:

 OriOrb: Failure to resolve orbital degeneracies.


 Q-Chem warning in module /home/taweetham/qchem52/libsym/oriorb.F, line  198:

 OriOrb: Failure to resolve orbital degeneracies.


 --------------------------------------------------------------
             Orbital Energies (a.u.) and Symmetries
 --------------------------------------------------------------

 Alpha MOs, Restricted
 -- Occupied --                  
-101.59 -101.59 -101.59 -101.59 -101.59 -101.59  -10.29  -10.29
  1 B1g   1 B3u   1 B2u   1 Ag    2 B3u   2 Ag    3 Ag    2 B2u                
-10.291 -10.290 -10.290 -10.290  -9.502  -9.502  -9.502  -9.502
  3 B3u   2 B1g   4 Ag    4 B3u   3 B1g   5 B3u   3 B2u   5 Ag                 
 -9.502  -9.502  -7.266  -7.266  -7.266  -7.266  -7.265  -7.265
  6 B3u   6 Ag    7 B3u   4 B1g   4 B2u   7 Ag    8 B3u   8 Ag                 
 -7.255  -7.255  -7.255  -7.255  -7.255  -7.255  -7.254  -7.254
  1 B2g   1 Au    1 B3g   1 B1u   2 B2g   2 B1u   5 B1g   5 B2u                
 -7.254  -7.254  -7.254  -7.254  -0.982  -0.934  -0.934  -0.888
  6 B1g   9 B3u   6 B2u   9 Ag   10 Ag    7 B2u  10 B3u   7 B1g                
 -0.888  -0.868  -0.843  -0.754  -0.754  -0.643  -0.643  -0.573
 11 Ag   11 B3u  12 Ag    8 B2u  12 B3u   8 B1g  13 Ag    9 B2u                
 -0.541  -0.501  -0.482  -0.481  -0.481  -0.446  -0.446  -0.418
 14 Ag   13 B3u   3 B1u  10 B2u  14 B3u   9 B1g  15 Ag    2 B3g                
 -0.418  -0.368  -0.368  -0.365  -0.365  -0.364  -0.355  -0.339
  3 B2g   2 Au    4 B1u  10 B1g  16 Ag   11 B2u   4 B2g  15 B3u                
 -0.338  -0.329  -0.312  -0.274  -0.274
 12 B2u   5 B1u  11 B1g   3 B3g   5 B2g                                        
 -- Virtual --                   
 -0.073  -0.069  -0.069  -0.013  -0.013  -0.002   0.018   0.023
 17 Ag    3 Au    6 B1u  13 B2u  16 B3u  18 Ag   17 B3u  12 B1g                
  0.023   0.027   0.027   0.043   0.046   0.066   0.066   0.070
 19 Ag   14 B2u  18 B3u   7 B1u  20 Ag    6 B2g   4 B3g   7 B2g                
  0.077   0.078   0.080   0.084   0.084   0.095   0.095   0.095
 21 Ag   13 B1g  15 B2u  19 B3u  16 B2u  20 B3u   8 B1u   4 Au                 
  0.106   0.106   0.107   0.133   0.134   0.135   0.141   0.150
 22 Ag   14 B1g   9 B1u   8 B2g  23 Ag   15 B1g  24 Ag   21 B3u                
  0.151   0.153   0.154   0.176   0.178   0.180   0.189   0.190
 17 B2u   9 B2g   5 B3g  25 Ag   22 B3u  18 B2u   5 Au   10 B1u                
  0.195   0.197   0.211   0.212   0.222   0.225   0.225   0.241
 23 B3u  16 B1g  24 B3u  19 B2u  20 B2u  17 B1g  26 Ag   27 Ag                 
  0.242   0.263   0.263   0.270   0.272   0.274   0.279   0.282
 18 B1g  25 B3u  21 B2u  10 B2g  28 Ag   19 B1g  26 B3u  22 B2u                
  0.286   0.287   0.288   0.367   0.372   0.402   0.405   0.429
 20 B1g  29 Ag   27 B3u  30 Ag   21 B1g  23 B2u  11 B1u  28 B3u                
  0.430   0.433   0.433   0.433   0.449   0.449   0.466   0.472
 24 B2u  29 B3u  11 B2g   6 B3g  22 B1g  31 Ag   25 B2u  12 B1u                
  0.472   0.476   0.477   0.483   0.484   0.486   0.500   0.545
  6 Au   32 Ag   23 B1g  12 B2g  26 B2u  30 B3u  13 B1u  33 Ag                 
  0.560   0.560   0.584   0.584   0.590   0.591   0.598   0.618
  7 B3g  13 B2g  14 B1u   7 Au   24 B1g  34 Ag   31 B3u  25 B1g                
  0.634   0.636   0.642   0.692   0.724   0.773   0.784   0.784
 32 B3u  27 B2u  14 B2g  15 B1u  35 Ag   33 B3u   8 B3g  15 B2g                
  0.817   0.824   0.824   0.826   0.826   0.833   0.834   0.839
  9 B3g  34 B3u  28 B2u   8 Au   16 B1u   9 Au   36 Ag   10 B3g                
  0.839   0.843   0.845   0.845   0.846   0.882   0.884   0.884
 16 B2g  29 B2u  26 B1g  37 Ag   35 B3u  27 B1g  10 Au   17 B1u                
  0.901   0.902   0.904   0.904   0.911   0.934   0.934   0.943
 38 Ag   28 B1g  30 B2u  36 B3u  37 B3u  39 Ag   29 B1g  11 B3g                
  0.945   0.946   0.946   0.984   0.999   1.056   1.056   1.077
 38 B3u  31 B2u  40 Ag   41 Ag   39 B3u  42 Ag   30 B1g  32 B2u                
  1.085   1.178   1.178   1.183   1.183   1.215   1.264   1.267
 17 B2g  43 Ag   31 B1g  33 B2u  40 B3u  18 B1u  41 B3u  11 Au                 
  1.267   1.290   1.291   1.294   1.295   1.302   1.302   1.411
 19 B1u  12 B3g  18 B2g  32 B1g  44 Ag   42 B3u  34 B2u  43 B3u                
  1.437   1.444   1.533   1.598   1.658   1.659   1.741   1.742
 45 Ag   35 B2u  33 B1g  46 Ag   36 B2u  44 B3u  20 B1u  12 Au                 
  1.771   1.771   1.821   1.821   1.838   1.838   1.930   2.093
 34 B1g  47 Ag   45 B3u  37 B2u  19 B2g  13 B3g  20 B2g  35 B1g                
  2.093   2.178   2.178   2.209   2.223   2.223   2.247   2.265
 48 Ag   38 B2u  46 B3u  21 B1u  14 B3g  21 B2g  13 Au   22 B1u                
  2.265   2.292   2.293   2.318   2.342   2.369   2.371   2.379
 14 Au   49 Ag   36 B1g  22 B2g  47 B3u  37 B1g  39 B2u  40 B2u                
  2.380   2.443   2.448   2.448   2.488   2.520   2.520   2.572
 48 B3u  50 Ag   51 Ag   38 B1g  39 B1g  41 B2u  49 B3u  23 B1u                
  2.630   2.655   2.655   2.728   2.728   2.835   2.835   3.007
 50 B3u  52 Ag   40 B1g  23 B2g  15 B3g  24 B1u  15 Au   51 B3u                
  3.043   3.054   3.109   3.109   3.117   3.211   3.212   3.496
 24 B2g  42 B2u  52 B3u  43 B2u  53 Ag   41 B1g  54 Ag   55 Ag                 
  3.497   3.695   3.868   3.868   4.783   9.646   9.769   9.769
 42 B1g  53 B3u  54 B3u  44 B2u  43 B1g  56 Ag   55 B3u  45 B2u                
  9.801   9.802   9.804  23.178  23.755  23.756  23.909  23.910
 44 B1g  57 Ag   56 B3u  58 Ag   46 B2u  57 B3u  59 Ag   45 B1g                
 23.973  25.732  25.774  25.775  25.835  25.836  25.929  26.018
 58 B3u  25 B1u  16 B3g  25 B2g  16 Au   26 B1u  26 B2g  47 B2u                
 26.019  26.153  26.161  26.162  26.290  26.294  26.528  26.529
 59 B3u  48 B2u  60 Ag   46 B1g  47 B1g  61 Ag   49 B2u  60 B3u                
 26.763  26.763  27.039 215.625 215.762 215.762 215.800 215.800
 62 Ag   48 B1g  61 B3u  63 Ag   62 B3u  50 B2u  49 B1g  64 Ag                 
215.801
 63 B3u                                                                        

 Beta MOs, Restricted
 -- Occupied --                  
-101.59 -101.59 -101.59 -101.59 -101.59 -101.59  -10.29  -10.29
  1 B1g   1 B3u   1 B2u   1 Ag    2 B3u   2 Ag    3 Ag    2 B2u                
-10.291 -10.290 -10.290 -10.290  -9.502  -9.502  -9.502  -9.502
  3 B3u   2 B1g   4 Ag    4 B3u   3 B1g   5 B3u   3 B2u   5 Ag                 
 -9.502  -9.502  -7.266  -7.266  -7.266  -7.266  -7.265  -7.265
  6 B3u   6 Ag    7 B3u   4 B1g   4 B2u   7 Ag    8 B3u   8 Ag                 
 -7.255  -7.255  -7.255  -7.255  -7.255  -7.255  -7.254  -7.254
  1 B2g   1 Au    1 B3g   1 B1u   2 B2g   2 B1u   5 B1g   5 B2u                
 -7.254  -7.254  -7.254  -7.254  -0.982  -0.934  -0.934  -0.888
  6 B1g   9 B3u   6 B2u   9 Ag   10 Ag    7 B2u  10 B3u   7 B1g                
 -0.888  -0.868  -0.843  -0.754  -0.754  -0.643  -0.643  -0.573
 11 Ag   11 B3u  12 Ag    8 B2u  12 B3u   8 B1g  13 Ag    9 B2u                
 -0.541  -0.501  -0.482  -0.481  -0.481  -0.446  -0.446  -0.418
 14 Ag   13 B3u   3 B1u  10 B2u  14 B3u   9 B1g  15 Ag    2 B3g                
 -0.418  -0.368  -0.368  -0.365  -0.365  -0.364  -0.355  -0.339
  3 B2g   2 Au    4 B1u  10 B1g  16 Ag   11 B2u   4 B2g  15 B3u                
 -0.338  -0.329  -0.312  -0.274  -0.274
 12 B2u   5 B1u  11 B1g   3 B3g   5 B2g                                        
 -- Virtual --                   
 -0.073  -0.069  -0.069  -0.013  -0.013  -0.002   0.018   0.023
 17 Ag    3 Au    6 B1u  13 B2u  16 B3u  18 Ag   17 B3u  12 B1g                
  0.023   0.027   0.027   0.043   0.046   0.066   0.066   0.070
 19 Ag   14 B2u  18 B3u   7 B1u  20 Ag    6 B2g   4 B3g   7 B2g                
  0.077   0.078   0.080   0.084   0.084   0.095   0.095   0.095
 21 Ag   13 B1g  15 B2u  19 B3u  16 B2u  20 B3u   8 B1u   4 Au                 
  0.106   0.106   0.107   0.133   0.134   0.135   0.141   0.150
 22 Ag   14 B1g   9 B1u   8 B2g  23 Ag   15 B1g  24 Ag   21 B3u                
  0.151   0.153   0.154   0.176   0.178   0.180   0.189   0.190
 17 B2u   9 B2g   5 B3g  25 Ag   22 B3u  18 B2u   5 Au   10 B1u                
  0.195   0.197   0.211   0.212   0.222   0.225   0.225   0.241
 23 B3u  16 B1g  24 B3u  19 B2u  20 B2u  17 B1g  26 Ag   27 Ag                 
  0.242   0.263   0.263   0.270   0.272   0.274   0.279   0.282
 18 B1g  25 B3u  21 B2u  10 B2g  28 Ag   19 B1g  26 B3u  22 B2u                
  0.286   0.287   0.288   0.367   0.372   0.402   0.405   0.429
 20 B1g  29 Ag   27 B3u  30 Ag   21 B1g  23 B2u  11 B1u  28 B3u                
  0.430   0.433   0.433   0.433   0.449   0.449   0.466   0.472
 24 B2u  29 B3u  11 B2g   6 B3g  22 B1g  31 Ag   25 B2u  12 B1u                
  0.472   0.476   0.477   0.483   0.484   0.486   0.500   0.545
  6 Au   32 Ag   23 B1g  12 B2g  26 B2u  30 B3u  13 B1u  33 Ag                 
  0.560   0.560   0.584   0.584   0.590   0.591   0.598   0.618
  7 B3g  13 B2g  14 B1u   7 Au   24 B1g  34 Ag   31 B3u  25 B1g                
  0.634   0.636   0.642   0.692   0.724   0.773   0.784   0.784
 32 B3u  27 B2u  14 B2g  15 B1u  35 Ag   33 B3u   8 B3g  15 B2g                
  0.817   0.824   0.824   0.826   0.826   0.833   0.834   0.839
  9 B3g  34 B3u  28 B2u   8 Au   16 B1u   9 Au   36 Ag   10 B3g                
  0.839   0.843   0.845   0.845   0.846   0.882   0.884   0.884
 16 B2g  29 B2u  26 B1g  37 Ag   35 B3u  27 B1g  10 Au   17 B1u                
  0.901   0.902   0.904   0.904   0.911   0.934   0.934   0.943
 38 Ag   28 B1g  30 B2u  36 B3u  37 B3u  39 Ag   29 B1g  11 B3g                
  0.945   0.946   0.946   0.984   0.999   1.056   1.056   1.077
 38 B3u  31 B2u  40 Ag   41 Ag   39 B3u  42 Ag   30 B1g  32 B2u                
  1.085   1.178   1.178   1.183   1.183   1.215   1.264   1.267
 17 B2g  43 Ag   31 B1g  33 B2u  40 B3u  18 B1u  41 B3u  11 Au                 
  1.267   1.290   1.291   1.294   1.295   1.302   1.302   1.411
 19 B1u  12 B3g  18 B2g  32 B1g  44 Ag   42 B3u  34 B2u  43 B3u                
  1.437   1.444   1.533   1.598   1.658   1.659   1.741   1.742
 45 Ag   35 B2u  33 B1g  46 Ag   36 B2u  44 B3u  20 B1u  12 Au                 
  1.771   1.771   1.821   1.821   1.838   1.838   1.930   2.093
 34 B1g  47 Ag   45 B3u  37 B2u  19 B2g  13 B3g  20 B2g  35 B1g                
  2.093   2.178   2.178   2.209   2.223   2.223   2.247   2.265
 48 Ag   38 B2u  46 B3u  21 B1u  14 B3g  21 B2g  13 Au   22 B1u                
  2.265   2.292   2.293   2.318   2.342   2.369   2.371   2.379
 14 Au   49 Ag   36 B1g  22 B2g  47 B3u  37 B1g  39 B2u  40 B2u                
  2.380   2.443   2.448   2.448   2.488   2.520   2.520   2.572
 48 B3u  50 Ag   51 Ag   38 B1g  39 B1g  41 B2u  49 B3u  23 B1u                
  2.630   2.655   2.655   2.728   2.728   2.835   2.835   3.007
 50 B3u  52 Ag   40 B1g  23 B2g  15 B3g  24 B1u  15 Au   51 B3u                
  3.043   3.054   3.109   3.109   3.117   3.211   3.212   3.496
 24 B2g  42 B2u  52 B3u  43 B2u  53 Ag   41 B1g  54 Ag   55 Ag                 
  3.497   3.695   3.868   3.868   4.783   9.646   9.769   9.769
 42 B1g  53 B3u  54 B3u  44 B2u  43 B1g  56 Ag   55 B3u  45 B2u                
  9.801   9.802   9.804  23.178  23.755  23.756  23.909  23.910
 44 B1g  57 Ag   56 B3u  58 Ag   46 B2u  57 B3u  59 Ag   45 B1g                
 23.973  25.732  25.774  25.775  25.835  25.836  25.929  26.018
 58 B3u  25 B1u  16 B3g  25 B2g  16 Au   26 B1u  26 B2g  47 B2u                
 26.019  26.153  26.161  26.162  26.290  26.294  26.528  26.529
 59 B3u  48 B2u  60 Ag   46 B1g  47 B1g  61 Ag   49 B2u  60 B3u                
 26.763  26.763  27.039 215.625 215.762 215.762 215.800 215.800
 62 Ag   48 B1g  61 B3u  63 Ag   62 B3u  50 B2u  49 B1g  64 Ag                 
215.801
 63 B3u                                                                        
 --------------------------------------------------------------

          Ground-State Mulliken Net Atomic Charges

     Atom                 Charge (a.u.)
  ----------------------------------------
      1 C                    -0.968252
      2 C                    -0.968493
      3 C                     0.150739
      4 C                    -0.968381
      5 C                    -0.968674
      6 C                     0.150703
      7 Cl                    0.630890
      8 Cl                    0.630908
      9 Cl                    0.524370
     10 Cl                    0.630900
     11 Cl                    0.630919
     12 Cl                    0.524371
  ----------------------------------------
  Sum of atomic charges =     0.000000

 -----------------------------------------------------------------
                    Cartesian Multipole Moments
 -----------------------------------------------------------------
    Charge (ESU x 10^10)
                -0.0000
    Dipole Moment (Debye)
         X       0.0000      Y      -0.0000      Z      -0.0000
       Tot       0.0000
    Quadrupole Moments (Debye-Ang)
        XX    -108.6701     XY       0.0000     YY    -108.6085
        XZ       0.0000     YZ      -0.0000     ZZ    -109.6134
    Octopole Moments (Debye-Ang^2)
       XXX      -0.0000    XXY       0.0000    XYY      -0.0000
       YYY      -0.0000    XXZ       0.0000    XYZ      -0.0000
       YYZ      -0.0000    XZZ       0.0000    YZZ       0.0000
       ZZZ      -0.0000
    Hexadecapole Moments (Debye-Ang^3)
      XXXX   -2429.1591   XXXY       0.0000   XXYY    -809.0071
      XYYY      -0.0000   YYYY   -2426.9961   XXXZ       0.0000
      XXYZ      -0.0000   XYYZ      -0.0000   YYYZ      -0.0000
      XXZZ    -453.2380   XYZZ       0.0000   YYZZ    -453.1977
      XZZZ       0.0000   YZZZ      -0.0000   ZZZZ    -126.0843
 -----------------------------------------------------------------
 Calculating MO derivatives via CPSCF
    1     0    39    0.0196220  
    2     0    39    0.0063616  
    3     0    39    0.0007069  
    4     0    39    0.0000545  
    5    19    20    0.0000040  
    6    39     0    0.0000002  Converged
 Time for AOints: 148.1 s (CPU) 37.2 s (wall)
 ------------------------------------------------------------------------------
                     AOints        : Timing summary (seconds)
 ------------------------------------------------------------------------------
     job step          cpu (% of tot)      sys (% of tot)     wall (% of tot)
 ------------------------------------------------------------------------------
  AOints            0.1481E+03 ( 8.1)   0.5000E-05 ( 4.2)   0.3716E+02 ( 8.0)
 ------------------------------------------------------------------------------
   Grand Totals     0.1837E+04          0.1180E-03          0.4674E+03
 ------------------------------------------------------------------------------
 Polarizability Matrix (a.u.)
            1           2           3
    1-181.9867664   0.0000006   0.0000000
    2   0.0000006-181.8961299  -0.0000000
    3   0.0000000  -0.0000000 -74.7607582
 Calculating analytic Hessian of the SCF energy

 Direct stationary perturbation theory relativistic correction:

 rels  =       4.709816122415
 relv  =     -17.815178062497
 rel2e =       4.646869671600
 E_rel =      -8.458492268482

 Hessian of the SCF Energy
            1           2           3           4           5           6
    1   0.5380009   0.0398960   0.0000000  -0.2737151  -0.0325196   0.0000000
    2   0.0398960   0.4963798   0.0000000   0.0325148  -0.0760501   0.0000000
    3   0.0000000   0.0000000   0.0781864  -0.0000000   0.0000000  -0.0408865
    4  -0.2737151   0.0325148  -0.0000000   0.5380013  -0.0398905  -0.0000000
    5  -0.0325196  -0.0760501   0.0000000  -0.0398905   0.4963784   0.0000000
    6   0.0000000   0.0000000  -0.0408865  -0.0000000   0.0000000   0.0781857
    7  -0.0160674   0.0222387   0.0000000  -0.1292252   0.1181297   0.0000000
    8   0.0810896   0.0390820  -0.0000000   0.0497587  -0.2301034   0.0000000
    9   0.0000000  -0.0000000   0.0004824   0.0000000  -0.0000000  -0.0546502
   10  -0.0588791  -0.0309606  -0.0000000   0.0671822  -0.0307394  -0.0000000
   11  -0.0309500  -0.0278995  -0.0000000   0.0307232  -0.0475817  -0.0000000
   12  -0.0000000  -0.0000000   0.0160399   0.0000000  -0.0000000   0.0090993
   13   0.0671855   0.0307326   0.0000000  -0.0588793   0.0309666   0.0000000
   14  -0.0307340  -0.0476086  -0.0000000   0.0309618  -0.0279085  -0.0000000
   15   0.0000000  -0.0000000   0.0090993   0.0000000  -0.0000000   0.0160393
   16  -0.1292259  -0.1181267  -0.0000000  -0.0160676  -0.0222386  -0.0000000
   17  -0.0497621  -0.2301004  -0.0000000  -0.0810887   0.0390770  -0.0000000
   18   0.0000000  -0.0000000  -0.0546509   0.0000000  -0.0000000   0.0004829
   19  -0.0701903   0.0557526   0.0000000  -0.0205583   0.0329233  -0.0000000
   20   0.0558914  -0.1344858   0.0000000   0.0141456  -0.0183295  -0.0000000
   21  -0.0000000   0.0000000  -0.0187257  -0.0000000  -0.0000000   0.0003024
   22  -0.0205583  -0.0329233   0.0000000  -0.0701904  -0.0557531  -0.0000000
   23  -0.0141452  -0.0183290  -0.0000000  -0.0558919  -0.1344856   0.0000000
   24   0.0000000  -0.0000000   0.0003024   0.0000000   0.0000000  -0.0187255
   25   0.0035314   0.0024421  -0.0000000  -0.0395083   0.0035323  -0.0000000
   26  -0.0012854  -0.0033921   0.0000000   0.0228798   0.0007920  -0.0000000
   27  -0.0000000   0.0000000   0.0060210  -0.0000000  -0.0000000   0.0025102
   28   0.0005098   0.0005661   0.0000000  -0.0010818  -0.0013995   0.0000000
   29   0.0003453   0.0002963  -0.0000000  -0.0050585   0.0013293   0.0000000
   30   0.0000000   0.0000000  -0.0028637   0.0000000   0.0000000   0.0044853
   31  -0.0010820   0.0013993  -0.0000000   0.0005099  -0.0005666  -0.0000000
   32   0.0050585   0.0013290   0.0000000  -0.0003454   0.0002964  -0.0000000
   33  -0.0000000   0.0000000   0.0044853  -0.0000000   0.0000000  -0.0028636
   34  -0.0395081  -0.0035320   0.0000000   0.0035315  -0.0024424   0.0000000
   35  -0.0228799   0.0007925  -0.0000000   0.0012856  -0.0033929   0.0000000
   36   0.0000000  -0.0000000   0.0025103   0.0000000   0.0000000   0.0060208
            7           8           9          10          11          12
    1  -0.0160674   0.0810896   0.0000000  -0.0588791  -0.0309500  -0.0000000
    2   0.0222387   0.0390820  -0.0000000  -0.0309606  -0.0278995  -0.0000000
    3   0.0000000  -0.0000000   0.0004824  -0.0000000  -0.0000000   0.0160399
    4  -0.1292252   0.0497587   0.0000000   0.0671822   0.0307232   0.0000000
    5   0.1181297  -0.2301034  -0.0000000  -0.0307394  -0.0475817  -0.0000000
    6   0.0000000   0.0000000  -0.0546502  -0.0000000  -0.0000000   0.0090993
    7   0.4637083  -0.0000021   0.0000000  -0.1292266  -0.1181196  -0.0000000
    8  -0.0000021   0.5680646   0.0000000  -0.0497587  -0.2300947  -0.0000000
    9   0.0000000   0.0000000   0.0876522  -0.0000000  -0.0000000  -0.0546508
   10  -0.1292266  -0.0497587  -0.0000000   0.5380044   0.0398919   0.0000000
   11  -0.1181196  -0.2300947  -0.0000000   0.0398919   0.4963376   0.0000000
   12  -0.0000000  -0.0000000  -0.0546508   0.0000000   0.0000000   0.0781862
   13  -0.0160674  -0.0810893   0.0000000  -0.2737171   0.0325195  -0.0000000
   14  -0.0222397   0.0390719  -0.0000000  -0.0325137  -0.0760605   0.0000000
   15  -0.0000000  -0.0000000   0.0004830   0.0000000   0.0000000  -0.0408866
   16  -0.0093608  -0.0000004   0.0000000  -0.0160669   0.0222297   0.0000000
   17   0.0000001  -0.0733996  -0.0000000   0.0810903   0.0390741  -0.0000000
   18  -0.0000000  -0.0000000   0.0281455   0.0000000  -0.0000000   0.0004825
   19  -0.0021637  -0.0046314  -0.0000000   0.0005100   0.0005661   0.0000000
   20  -0.0009592   0.0024079  -0.0000000   0.0003456   0.0002969  -0.0000000
   21   0.0000000   0.0000000   0.0060163   0.0000000  -0.0000000  -0.0028637
   22   0.0018353  -0.0019278  -0.0000000  -0.0010819   0.0013996  -0.0000000
   23  -0.0207612  -0.0404393   0.0000000   0.0050588   0.0013289   0.0000000
   24  -0.0000000  -0.0000000   0.0025575  -0.0000000   0.0000000   0.0044853
   25  -0.1633694   0.0000001   0.0000000  -0.0395082  -0.0035330   0.0000000
   26  -0.0000001  -0.0376015   0.0000000  -0.0228797   0.0007922  -0.0000000
   27  -0.0000000   0.0000000  -0.0201191   0.0000000  -0.0000000   0.0025103
   28   0.0018354   0.0019278   0.0000000  -0.0701907   0.0557526  -0.0000000
   29   0.0207612  -0.0404401   0.0000000   0.0558916  -0.1344858  -0.0000000
   30  -0.0000000  -0.0000000   0.0025576  -0.0000000   0.0000000  -0.0187256
   31  -0.0021635   0.0046313  -0.0000000  -0.0205582  -0.0329232   0.0000000
   32   0.0009593   0.0024084  -0.0000000  -0.0141457  -0.0183296  -0.0000000
   33  -0.0000000   0.0000000   0.0060162   0.0000000  -0.0000000   0.0003024
   34   0.0002649   0.0000003   0.0000000   0.0035313   0.0024425  -0.0000000
   35  -0.0000001   0.0010300   0.0000000  -0.0012856  -0.0033922   0.0000000
   36   0.0000000   0.0000000  -0.0044904  -0.0000000   0.0000000   0.0060209
           13          14          15          16          17          18
    1   0.0671855  -0.0307340   0.0000000  -0.1292259  -0.0497621   0.0000000
    2   0.0307326  -0.0476086  -0.0000000  -0.1181267  -0.2301004  -0.0000000
    3   0.0000000  -0.0000000   0.0090993  -0.0000000  -0.0000000  -0.0546509
    4  -0.0588793   0.0309618   0.0000000  -0.0160676  -0.0810887   0.0000000
    5   0.0309666  -0.0279085  -0.0000000  -0.0222386   0.0390770  -0.0000000
    6   0.0000000  -0.0000000   0.0160393  -0.0000000  -0.0000000   0.0004829
    7  -0.0160674  -0.0222397  -0.0000000  -0.0093608   0.0000001  -0.0000000
    8  -0.0810893   0.0390719  -0.0000000  -0.0000004  -0.0733996  -0.0000000
    9   0.0000000  -0.0000000   0.0004830   0.0000000  -0.0000000   0.0281455
   10  -0.2737171  -0.0325137   0.0000000  -0.0160669   0.0810903   0.0000000
   11   0.0325195  -0.0760605   0.0000000   0.0222297   0.0390741  -0.0000000
   12  -0.0000000   0.0000000  -0.0408866   0.0000000  -0.0000000   0.0004825
   13   0.5380027  -0.0398976  -0.0000000  -0.1292260   0.0497597   0.0000000
   14  -0.0398976   0.4963605   0.0000000   0.1181263  -0.2300852  -0.0000000
   15  -0.0000000   0.0000000   0.0781857   0.0000000   0.0000000  -0.0546501
   16  -0.1292260   0.1181263   0.0000000   0.4637079   0.0000029  -0.0000000
   17   0.0497597  -0.2300852   0.0000000   0.0000029   0.5680792   0.0000000
   18   0.0000000  -0.0000000  -0.0546501  -0.0000000   0.0000000   0.0876521
   19  -0.0010820  -0.0013994   0.0000000   0.0018355   0.0019280   0.0000000
   20  -0.0050586   0.0013298   0.0000000   0.0207613  -0.0404402   0.0000000
   21   0.0000000   0.0000000   0.0044853   0.0000000  -0.0000000   0.0025576
   22   0.0005099  -0.0005662  -0.0000000  -0.0021635   0.0046317  -0.0000000
   23  -0.0003458   0.0002961  -0.0000000   0.0009592   0.0024081  -0.0000000
   24  -0.0000000  -0.0000000  -0.0028636   0.0000000   0.0000000   0.0060162
   25   0.0035314  -0.0024425   0.0000000   0.0002648   0.0000004   0.0000000
   26   0.0012854  -0.0033919   0.0000000   0.0000001   0.0010298   0.0000000
   27   0.0000000   0.0000000   0.0060208  -0.0000000   0.0000000  -0.0044904
   28  -0.0205582   0.0329234  -0.0000000  -0.0021636  -0.0046316  -0.0000000
   29   0.0141455  -0.0183296  -0.0000000  -0.0009591   0.0024093  -0.0000000
   30  -0.0000000  -0.0000000   0.0003024   0.0000000   0.0000000   0.0060163
   31  -0.0701904  -0.0557526  -0.0000000   0.0018354  -0.0019276   0.0000000
   32  -0.0558913  -0.1344854  -0.0000000  -0.0207614  -0.0404403   0.0000000
   33   0.0000000   0.0000000  -0.0187255  -0.0000000  -0.0000000   0.0025574
   34  -0.0395081   0.0035325  -0.0000000  -0.1633695  -0.0000005  -0.0000000
   35   0.0228798   0.0007924  -0.0000000   0.0000000  -0.0376020   0.0000000
   36  -0.0000000  -0.0000000   0.0025101   0.0000000   0.0000000  -0.0201191
           19          20          21          22          23          24
    1  -0.0701903   0.0558914  -0.0000000  -0.0205583  -0.0141452   0.0000000
    2   0.0557526  -0.1344858   0.0000000  -0.0329233  -0.0183290  -0.0000000
    3   0.0000000   0.0000000  -0.0187257   0.0000000  -0.0000000   0.0003024
    4  -0.0205583   0.0141456  -0.0000000  -0.0701904  -0.0558919   0.0000000
    5   0.0329233  -0.0183295  -0.0000000  -0.0557531  -0.1344856   0.0000000
    6  -0.0000000  -0.0000000   0.0003024  -0.0000000   0.0000000  -0.0187255
    7  -0.0021637  -0.0009592   0.0000000   0.0018353  -0.0207612  -0.0000000
    8  -0.0046314   0.0024079   0.0000000  -0.0019278  -0.0404393  -0.0000000
    9  -0.0000000  -0.0000000   0.0060163  -0.0000000   0.0000000   0.0025575
   10   0.0005100   0.0003456   0.0000000  -0.0010819   0.0050588  -0.0000000
   11   0.0005661   0.0002969  -0.0000000   0.0013996   0.0013289   0.0000000
   12   0.0000000  -0.0000000  -0.0028637  -0.0000000   0.0000000   0.0044853
   13  -0.0010820  -0.0050586   0.0000000   0.0005099  -0.0003458  -0.0000000
   14  -0.0013994   0.0013298   0.0000000  -0.0005662   0.0002961  -0.0000000
   15   0.0000000   0.0000000   0.0044853  -0.0000000  -0.0000000  -0.0028636
   16   0.0018355   0.0207613   0.0000000  -0.0021635   0.0009592   0.0000000
   17   0.0019280  -0.0404402  -0.0000000   0.0046317   0.0024081   0.0000000
   18   0.0000000   0.0000000   0.0025576  -0.0000000  -0.0000000   0.0060162
   19   0.1013590  -0.0812729   0.0000000  -0.0092256   0.0041262  -0.0000000
   20  -0.0812729   0.1952292   0.0000000  -0.0041262   0.0034657  -0.0000000
   21   0.0000000   0.0000000   0.0076150   0.0000000  -0.0000000   0.0004883
   22  -0.0092256  -0.0041262   0.0000000   0.1013591   0.0812730  -0.0000000
   23   0.0041262   0.0034657  -0.0000000   0.0812730   0.1952292  -0.0000000
   24  -0.0000000  -0.0000000   0.0004883  -0.0000000  -0.0000000   0.0076149
   25  -0.0009897   0.0005913  -0.0000000   0.0005181   0.0014932   0.0000000
   26   0.0009840  -0.0001042   0.0000000   0.0097795  -0.0063486  -0.0000000
   27   0.0000000   0.0000000  -0.0002326   0.0000000   0.0000000   0.0000744
   28  -0.0003523   0.0009889  -0.0000000   0.0003393  -0.0001859   0.0000000
   29   0.0009890  -0.0015493  -0.0000000   0.0001859  -0.0014717  -0.0000000
   30  -0.0000000  -0.0000000   0.0003044  -0.0000000  -0.0000000  -0.0000217
   31   0.0003393   0.0001859  -0.0000000  -0.0003523  -0.0009889   0.0000000
   32  -0.0001859  -0.0014717  -0.0000000  -0.0009889  -0.0015493   0.0000000
   33   0.0000000   0.0000000  -0.0000217   0.0000000  -0.0000000   0.0003044
   34   0.0005181  -0.0014931   0.0000000  -0.0009898  -0.0005913  -0.0000000
   35  -0.0097794  -0.0063486  -0.0000000  -0.0009840  -0.0001042   0.0000000
   36  -0.0000000  -0.0000000   0.0000743  -0.0000000   0.0000000  -0.0002326
           25          26          27          28          29          30
    1   0.0035314  -0.0012854  -0.0000000   0.0005098   0.0003453   0.0000000
    2   0.0024421  -0.0033921   0.0000000   0.0005661   0.0002963   0.0000000
    3  -0.0000000   0.0000000   0.0060210   0.0000000  -0.0000000  -0.0028637
    4  -0.0395083   0.0228798  -0.0000000  -0.0010818  -0.0050585   0.0000000
    5   0.0035323   0.0007920  -0.0000000  -0.0013995   0.0013293   0.0000000
    6  -0.0000000  -0.0000000   0.0025102   0.0000000   0.0000000   0.0044853
    7  -0.1633694  -0.0000001  -0.0000000   0.0018354   0.0207612  -0.0000000
    8   0.0000001  -0.0376015   0.0000000   0.0019278  -0.0404401  -0.0000000
    9   0.0000000   0.0000000  -0.0201191   0.0000000   0.0000000   0.0025576
   10  -0.0395082  -0.0228797   0.0000000  -0.0701907   0.0558916  -0.0000000
   11  -0.0035330   0.0007922  -0.0000000   0.0557526  -0.1344858   0.0000000
   12   0.0000000  -0.0000000   0.0025103  -0.0000000  -0.0000000  -0.0187256
   13   0.0035314   0.0012854   0.0000000  -0.0205582   0.0141455  -0.0000000
   14  -0.0024425  -0.0033919   0.0000000   0.0329234  -0.0183296  -0.0000000
   15   0.0000000   0.0000000   0.0060208  -0.0000000  -0.0000000   0.0003024
   16   0.0002648   0.0000001  -0.0000000  -0.0021636  -0.0009591   0.0000000
   17   0.0000004   0.0010298   0.0000000  -0.0046316   0.0024093   0.0000000
   18   0.0000000   0.0000000  -0.0044904  -0.0000000  -0.0000000   0.0060163
   19  -0.0009897   0.0009840   0.0000000  -0.0003523   0.0009890  -0.0000000
   20   0.0005913  -0.0001042   0.0000000   0.0009889  -0.0015493  -0.0000000
   21  -0.0000000   0.0000000  -0.0002326  -0.0000000  -0.0000000   0.0003044
   22   0.0005181   0.0097795   0.0000000   0.0003393   0.0001859  -0.0000000
   23   0.0014932  -0.0063486   0.0000000  -0.0001859  -0.0014717  -0.0000000
   24   0.0000000  -0.0000000   0.0000744   0.0000000  -0.0000000  -0.0000217
   25   0.2380934   0.0000000   0.0000000   0.0005181  -0.0014931  -0.0000000
   26   0.0000000   0.0542924   0.0000000  -0.0097795  -0.0063485  -0.0000000
   27   0.0000000   0.0000000   0.0073550  -0.0000000   0.0000000   0.0000743
   28   0.0005181  -0.0097795  -0.0000000   0.1013591  -0.0812729   0.0000000
   29  -0.0014931  -0.0063485   0.0000000  -0.0812729   0.1952293   0.0000000
   30  -0.0000000  -0.0000000   0.0000743   0.0000000   0.0000000   0.0076150
   31  -0.0009897  -0.0009840  -0.0000000  -0.0092256  -0.0041262   0.0000000
   32  -0.0005913  -0.0001042  -0.0000000   0.0041263   0.0034656   0.0000000
   33   0.0000000   0.0000000  -0.0002326  -0.0000000  -0.0000000   0.0004883
   34  -0.0020919  -0.0000000   0.0000000  -0.0009898   0.0005913  -0.0000000
   35  -0.0000000   0.0003854  -0.0000000   0.0009840  -0.0001042   0.0000000
   36  -0.0000000  -0.0000000   0.0005088   0.0000000   0.0000000  -0.0002326
           31          32          33          34          35          36
    1  -0.0010820   0.0050585  -0.0000000  -0.0395081  -0.0228799   0.0000000
    2   0.0013993   0.0013290   0.0000000  -0.0035320   0.0007925  -0.0000000
    3  -0.0000000   0.0000000   0.0044853   0.0000000  -0.0000000   0.0025103
    4   0.0005099  -0.0003454  -0.0000000   0.0035315   0.0012856   0.0000000
    5  -0.0005666   0.0002964   0.0000000  -0.0024424  -0.0033929   0.0000000
    6  -0.0000000  -0.0000000  -0.0028636   0.0000000   0.0000000   0.0060208
    7  -0.0021635   0.0009593  -0.0000000   0.0002649  -0.0000001   0.0000000
    8   0.0046313   0.0024084   0.0000000   0.0000003   0.0010300   0.0000000
    9  -0.0000000  -0.0000000   0.0060162   0.0000000   0.0000000  -0.0044904
   10  -0.0205582  -0.0141457   0.0000000   0.0035313  -0.0012856  -0.0000000
   11  -0.0329232  -0.0183296  -0.0000000   0.0024425  -0.0033922   0.0000000
   12   0.0000000  -0.0000000   0.0003024  -0.0000000   0.0000000   0.0060209
   13  -0.0701904  -0.0558913   0.0000000  -0.0395081   0.0228798  -0.0000000
   14  -0.0557526  -0.1344854   0.0000000   0.0035325   0.0007924  -0.0000000
   15  -0.0000000  -0.0000000  -0.0187255  -0.0000000  -0.0000000   0.0025101
   16   0.0018354  -0.0207614  -0.0000000  -0.1633695   0.0000000   0.0000000
   17  -0.0019276  -0.0404403  -0.0000000  -0.0000005  -0.0376020   0.0000000
   18   0.0000000   0.0000000   0.0025574  -0.0000000   0.0000000  -0.0201191
   19   0.0003393  -0.0001859   0.0000000   0.0005181  -0.0097794  -0.0000000
   20   0.0001859  -0.0014717   0.0000000  -0.0014931  -0.0063486  -0.0000000
   21  -0.0000000  -0.0000000  -0.0000217   0.0000000  -0.0000000   0.0000743
   22  -0.0003523  -0.0009889   0.0000000  -0.0009898  -0.0009840  -0.0000000
   23  -0.0009889  -0.0015493  -0.0000000  -0.0005913  -0.0001042   0.0000000
   24   0.0000000   0.0000000   0.0003044  -0.0000000   0.0000000  -0.0002326
   25  -0.0009897  -0.0005913   0.0000000  -0.0020919  -0.0000000  -0.0000000
   26  -0.0009840  -0.0001042   0.0000000  -0.0000000   0.0003854  -0.0000000
   27  -0.0000000  -0.0000000  -0.0002326   0.0000000  -0.0000000   0.0005088
   28  -0.0092256   0.0041263  -0.0000000  -0.0009898   0.0009840   0.0000000
   29  -0.0041262   0.0034656  -0.0000000   0.0005913  -0.0001042   0.0000000
   30   0.0000000   0.0000000   0.0004883  -0.0000000   0.0000000  -0.0002326
   31   0.1013591   0.0812729  -0.0000000   0.0005181   0.0097795   0.0000000
   32   0.0812729   0.1952293   0.0000000   0.0014931  -0.0063485  -0.0000000
   33  -0.0000000   0.0000000   0.0076149   0.0000000  -0.0000000   0.0000744
   34   0.0005181   0.0014931   0.0000000   0.2380935  -0.0000000  -0.0000000
   35   0.0097795  -0.0063485  -0.0000000  -0.0000000   0.0542924   0.0000000
   36   0.0000000  -0.0000000   0.0000744  -0.0000000   0.0000000   0.0073550
 **********************************************************************
 **                                                                  **
 **                       VIBRATIONAL ANALYSIS                       **
 **                       --------------------                       **
 **                                                                  **
 **        VIBRATIONAL FREQUENCIES (CM**-1) AND NORMAL MODES         **
 **     FORCE CONSTANTS (mDYN/ANGSTROM) AND REDUCED MASSES (AMU)     **
 **                  INFRARED INTENSITIES (KM/MOL)                   **
 **                                                                  **
 **********************************************************************


 Mode:                 1                      2                      3
 Frequency:        35.44                  37.92                  67.23
 Force Cnst:      0.0252                 0.0288                 0.0929
 Red. Mass:      34.0997                33.9951                34.8970
 IR Active:          YES                    NO                     NO 
 IR Intens:        0.000                  0.000                  0.000
 Raman Active:       NO                     NO                     YES
               X      Y      Z        X      Y      Z        X      Y      Z
 C          0.000  0.000 -0.065   -0.000  0.000 -0.103    0.000 -0.000  0.013
 C          0.000  0.000 -0.065   -0.000 -0.000  0.103    0.000  0.000 -0.013
 C         -0.000 -0.000  0.102   -0.000 -0.000 -0.000   -0.000  0.000  0.035
 C          0.000  0.000 -0.065   -0.000  0.000 -0.103   -0.000  0.000 -0.013
 C         -0.000  0.000 -0.065   -0.000 -0.000  0.103   -0.000 -0.000  0.013
 C          0.000 -0.000  0.102   -0.000  0.000  0.000   -0.000  0.000 -0.035
 Cl        -0.000  0.000 -0.280    0.000  0.000 -0.489   -0.000 -0.000  0.409
 Cl         0.000  0.000 -0.280    0.000 -0.000  0.489   -0.000  0.000 -0.409
 Cl        -0.000 -0.000  0.570   -0.000  0.000 -0.000   -0.000 -0.000  0.406
 Cl        -0.000  0.000 -0.280    0.000  0.000 -0.489    0.000  0.000 -0.409
 Cl         0.000  0.000 -0.280    0.000 -0.000  0.489    0.000 -0.000  0.409
 Cl         0.000 -0.000  0.570   -0.000 -0.000 -0.000   -0.000  0.000 -0.406
 TransDip   0.000  0.000  0.000   -0.000 -0.000 -0.000    0.000  0.000  0.000

 Mode:                 4                      5                      6
 Frequency:       140.00                 153.84                 195.22
 Force Cnst:      0.1447                 0.2011                 0.2813
 Red. Mass:      12.5288                14.4219                12.5279
 IR Active:          NO                     YES                    NO 
 IR Intens:        0.000                  0.064                  0.000
 Raman Active:       YES                    NO                     YES
               X      Y      Z        X      Y      Z        X      Y      Z
 C         -0.000  0.000 -0.289   -0.000 -0.000  0.385   -0.000  0.000 -0.494
 C         -0.000 -0.000  0.289   -0.000 -0.000  0.385   -0.000  0.000 -0.494
 C         -0.000 -0.000  0.567   -0.000 -0.000  0.389   -0.000  0.000 -0.000
 C          0.000 -0.000  0.289    0.000 -0.000  0.385    0.000 -0.000  0.494
 C          0.000  0.000 -0.289   -0.000 -0.000  0.385    0.000 -0.000  0.494
 C         -0.000  0.000 -0.567    0.000 -0.000  0.389    0.000  0.000  0.000
 Cl        -0.000  0.000  0.040    0.000 -0.000 -0.135   -0.000  0.000  0.076
 Cl        -0.000 -0.000 -0.040    0.000 -0.000 -0.135    0.000  0.000  0.076
 Cl        -0.000  0.000 -0.091   -0.000  0.000 -0.127   -0.000 -0.000  0.000
 Cl         0.000 -0.000 -0.040    0.000 -0.000 -0.135    0.000 -0.000 -0.076
 Cl         0.000  0.000  0.040   -0.000 -0.000 -0.135   -0.000 -0.000 -0.076
 Cl        -0.000 -0.000  0.091   -0.000  0.000 -0.127    0.000 -0.000 -0.000
 TransDip  -0.000 -0.000  0.000   -0.000 -0.000  0.008    0.000  0.000  0.000

 Mode:                 7                      8                      9
 Frequency:       209.16                 209.47                 219.64
 Force Cnst:      0.7575                 0.7612                 0.9835
 Red. Mass:      29.3877                29.4459                34.6028
 IR Active:          YES                    YES                    NO 
 IR Intens:        0.096                  0.113                  0.000
 Raman Active:       NO                     NO                     YES
               X      Y      Z        X      Y      Z        X      Y      Z
 C          0.034 -0.216 -0.000    0.176 -0.033 -0.000    0.006 -0.036 -0.000
 C         -0.034 -0.216 -0.000    0.176  0.033  0.000   -0.006 -0.036 -0.000
 C          0.000 -0.160 -0.000    0.237  0.000  0.000    0.073 -0.000 -0.000
 C          0.034 -0.216  0.000    0.176 -0.033  0.000   -0.006  0.036  0.000
 C         -0.034 -0.216  0.000    0.176  0.033 -0.000    0.006  0.036  0.000
 C          0.000 -0.160 -0.000    0.237  0.000 -0.000   -0.073 -0.000  0.000
 Cl         0.304 -0.106  0.000   -0.243 -0.301 -0.000    0.442  0.219  0.000
 Cl        -0.304 -0.105  0.000   -0.243  0.301  0.000   -0.442  0.219  0.000
 Cl         0.000  0.414  0.000    0.283 -0.000 -0.000    0.069  0.000  0.000
 Cl         0.304 -0.106 -0.000   -0.243 -0.301 -0.000   -0.442 -0.219 -0.000
 Cl        -0.304 -0.105 -0.000   -0.243  0.301  0.000    0.442 -0.219 -0.000
 Cl         0.000  0.414  0.000    0.283 -0.000  0.000   -0.069 -0.000 -0.000
 TransDip  -0.000  0.010 -0.000   -0.011 -0.000  0.000   -0.000  0.000 -0.000

 Mode:                10                     11                     12
 Frequency:       219.98                 239.79                 308.71
 Force Cnst:      0.9866                 1.1846                 1.5540
 Red. Mass:      34.6056                34.9657                27.6757
 IR Active:          NO                     YES                    NO 
 IR Intens:        0.000                  0.000                  0.000
 Raman Active:       YES                    NO                     YES
               X      Y      Z        X      Y      Z        X      Y      Z
 C         -0.037  0.050  0.000    0.004  0.001 -0.000   -0.035 -0.182 -0.000
 C         -0.037 -0.050 -0.000   -0.004  0.001 -0.000    0.036 -0.181 -0.000
 C         -0.000 -0.014 -0.000   -0.000 -0.005 -0.000    0.301  0.000 -0.000
 C          0.037 -0.050 -0.000    0.004  0.001  0.000    0.035  0.182  0.000
 C          0.037  0.050  0.000   -0.004  0.001  0.000   -0.036  0.181  0.000
 C          0.000  0.014  0.000   -0.000 -0.005  0.000   -0.301 -0.000  0.000
 Cl         0.218  0.192 -0.000   -0.351 -0.205 -0.000    0.058 -0.222  0.000
 Cl         0.218 -0.192 -0.000    0.351 -0.205 -0.000   -0.057 -0.220  0.000
 Cl        -0.000  0.569  0.000   -0.000  0.411  0.000    0.487  0.000  0.000
 Cl        -0.218 -0.192  0.000   -0.351 -0.205 -0.000   -0.058  0.222 -0.000
 Cl        -0.218  0.192  0.000    0.351 -0.205 -0.000    0.057  0.220 -0.000
 Cl         0.000 -0.569 -0.000    0.000  0.411  0.000   -0.487 -0.000  0.000
 TransDip   0.000  0.000 -0.000    0.000 -0.000  0.000   -0.000  0.000 -0.000

 Mode:                13                     14                     15
 Frequency:       309.32                 364.62                 380.29
 Force Cnst:      1.5547                 2.5299                 2.7625
 Red. Mass:      27.5789                32.2972                32.4207
 IR Active:          NO                     NO                     YES
 IR Intens:        0.000                  0.000                  0.002
 Raman Active:       YES                    YES                    NO 
               X      Y      Z        X      Y      Z        X      Y      Z
 C         -0.185  0.188  0.000    0.070 -0.128 -0.000   -0.071  0.118 -0.000
 C         -0.185 -0.189 -0.000   -0.070 -0.128 -0.000   -0.071 -0.118  0.000
 C          0.001 -0.146 -0.000   -0.126  0.000 -0.000    0.132 -0.000  0.000
 C          0.185 -0.188 -0.000   -0.070  0.128  0.000   -0.071  0.118 -0.000
 C          0.185  0.189  0.000    0.070  0.128  0.000   -0.071 -0.118  0.000
 C         -0.001  0.146  0.000    0.126 -0.000 -0.000    0.132  0.000 -0.000
 Cl        -0.234  0.335 -0.000    0.197 -0.343  0.000   -0.191  0.334  0.000
 Cl        -0.234 -0.336  0.000   -0.197 -0.343  0.000   -0.191 -0.334 -0.000
 Cl         0.001 -0.068  0.000   -0.359  0.000  0.000    0.385  0.000 -0.000
 Cl         0.234 -0.335  0.000   -0.197  0.343 -0.000   -0.191  0.334  0.000
 Cl         0.234  0.336 -0.000    0.197  0.343 -0.000   -0.191 -0.334 -0.000
 Cl        -0.001  0.068 -0.000    0.359  0.000  0.000    0.385  0.000 -0.000
 TransDip   0.000  0.000  0.000   -0.000  0.000 -0.000   -0.001  0.000  0.000

 Mode:                16                     17                     18
 Frequency:       530.74                 588.09                 608.69
 Force Cnst:      2.0113                 2.5530                 2.6211
 Red. Mass:      12.1191                12.5286                12.0069
 IR Active:          NO                     NO                     NO 
 IR Intens:        0.000                  0.000                  0.000
 Raman Active:       NO                     YES                    YES
               X      Y      Z        X      Y      Z        X      Y      Z
 C          0.000  0.000 -0.499   -0.347 -0.205 -0.000   -0.000 -0.000  0.406
 C          0.000 -0.000  0.499   -0.347  0.205  0.000   -0.000  0.000 -0.406
 C          0.000 -0.000 -0.000    0.000  0.405  0.000    0.000  0.000  0.412
 C          0.000  0.000 -0.499    0.347  0.205  0.000    0.000  0.000 -0.406
 C          0.000 -0.000  0.499    0.347 -0.205 -0.000    0.000 -0.000  0.406
 C          0.000  0.000 -0.000   -0.000 -0.405 -0.000   -0.000 -0.000 -0.412
 Cl         0.000 -0.000  0.036    0.052  0.034  0.000    0.000  0.000 -0.007
 Cl         0.000  0.000 -0.036    0.052 -0.034 -0.000    0.000 -0.000  0.007
 Cl        -0.000  0.000  0.000   -0.000 -0.062 -0.000   -0.000 -0.000 -0.008
 Cl         0.000 -0.000  0.036   -0.052 -0.034 -0.000   -0.000 -0.000  0.007
 Cl         0.000  0.000 -0.036   -0.052  0.034  0.000   -0.000  0.000 -0.007
 Cl        -0.000 -0.000  0.000    0.000  0.062  0.000    0.000  0.000  0.008
 TransDip  -0.000  0.000 -0.000    0.000  0.000 -0.000   -0.000 -0.000  0.000

 Mode:                19                     20                     21
 Frequency:       616.31                 678.49                 680.53
 Force Cnst:      2.7089                 4.2062                 4.2365
 Red. Mass:      12.1044                15.5079                15.5260
 IR Active:          YES                    YES                    YES
 IR Intens:        0.408                 82.801                 83.402
 Raman Active:       NO                     NO                     NO 
               X      Y      Z        X      Y      Z        X      Y      Z
 C         -0.000  0.000 -0.289    0.393  0.040  0.000    0.037  0.352 -0.000
 C         -0.000  0.000 -0.289    0.393 -0.040 -0.000   -0.037  0.352 -0.000
 C         -0.000 -0.000  0.575    0.335 -0.000 -0.000    0.000  0.415  0.000
 C          0.000  0.000 -0.289    0.393  0.040  0.000    0.037  0.352 -0.000
 C          0.000 -0.000 -0.289    0.393 -0.040 -0.000   -0.037  0.352 -0.000
 C          0.000 -0.000  0.575    0.335 -0.000  0.000    0.000  0.415  0.000
 Cl         0.000  0.000  0.020   -0.081  0.083 -0.000    0.083 -0.176  0.000
 Cl         0.000  0.000  0.020   -0.081 -0.083  0.000   -0.083 -0.176  0.000
 Cl         0.000  0.000 -0.039   -0.222  0.000  0.000   -0.000 -0.032 -0.000
 Cl        -0.000  0.000  0.020   -0.081  0.083 -0.000    0.083 -0.176  0.000
 Cl         0.000  0.000  0.020   -0.081 -0.083  0.000   -0.083 -0.176  0.000
 Cl        -0.000  0.000 -0.039   -0.222  0.000 -0.000   -0.000 -0.032 -0.000
 TransDip   0.000  0.000  0.020    0.291 -0.000  0.000    0.000  0.292  0.000

 Mode:                22                     23                     24
 Frequency:       835.33                 838.24                 999.10
 Force Cnst:      5.4446                 5.4909                 7.2531
 Red. Mass:      13.2435                13.2634                12.3326
 IR Active:          NO                     NO                     YES
 IR Intens:        0.000                  0.000                  0.001
 Raman Active:       YES                    YES                    NO 
               X      Y      Z        X      Y      Z        X      Y      Z
 C         -0.056 -0.315 -0.000   -0.328  0.318  0.000   -0.207  0.348  0.000
 C          0.056 -0.315 -0.000   -0.328 -0.318 -0.000   -0.207 -0.348 -0.000
 C          0.518  0.000  0.000    0.000 -0.236 -0.000    0.407 -0.000  0.000
 C          0.056  0.315  0.000    0.328 -0.318 -0.000   -0.207  0.348  0.000
 C         -0.056  0.315  0.000    0.328  0.318  0.000   -0.207 -0.348 -0.000
 C         -0.518 -0.000  0.000   -0.000  0.236  0.000    0.407  0.000 -0.000
 Cl        -0.039  0.053  0.000    0.056 -0.103 -0.000    0.025 -0.043  0.000
 Cl         0.039  0.053  0.000    0.056  0.103  0.000    0.025  0.043  0.000
 Cl        -0.136  0.000  0.000   -0.000 -0.009  0.000   -0.048  0.000 -0.000
 Cl         0.039 -0.053 -0.000   -0.056  0.103  0.000    0.025 -0.043 -0.000
 Cl        -0.039 -0.053 -0.000   -0.056 -0.103 -0.000    0.025  0.043 -0.000
 Cl         0.136 -0.000 -0.000    0.000  0.009 -0.000   -0.048  0.000  0.000
 TransDip  -0.000 -0.000  0.000    0.000  0.000 -0.000    0.001  0.000 -0.000

 Mode:                25                     26                     27
 Frequency:      1172.87                1181.05                1284.67
 Force Cnst:      9.7265                10.1496                11.7387
 Red. Mass:      12.0006                12.3500                12.0722
 IR Active:          YES                    NO                     YES
 IR Intens:        0.470                  0.000                195.453
 Raman Active:       NO                     YES                    NO 
               X      Y      Z        X      Y      Z        X      Y      Z
 C         -0.370 -0.193 -0.000   -0.209  0.356  0.000   -0.179 -0.356 -0.000
 C          0.370 -0.193 -0.000    0.209  0.356  0.000   -0.179  0.355  0.000
 C          0.000  0.390  0.000    0.389 -0.000 -0.000    0.426  0.000  0.000
 C         -0.370 -0.193 -0.000    0.209 -0.356 -0.000   -0.179 -0.355 -0.000
 C          0.370 -0.193 -0.000   -0.209 -0.356 -0.000   -0.179  0.355  0.000
 C         -0.000  0.390  0.000   -0.389 -0.000  0.000    0.426  0.000 -0.000
 Cl        -0.000 -0.002  0.000    0.026 -0.044 -0.000    0.003  0.019  0.000
 Cl         0.000 -0.002 -0.000   -0.026 -0.045 -0.000    0.003 -0.019 -0.000
 Cl        -0.000  0.003 -0.000   -0.048 -0.000  0.000   -0.029 -0.000 -0.000
 Cl        -0.000 -0.002  0.000   -0.026  0.044  0.000    0.003  0.019 -0.000
 Cl         0.000 -0.002  0.000    0.026  0.045  0.000    0.003 -0.019  0.000
 Cl         0.000  0.003 -0.000    0.048 -0.000 -0.000   -0.029 -0.000  0.000
 TransDip  -0.000  0.022  0.000    0.000 -0.000 -0.000    0.448 -0.000 -0.000

 Mode:                28                     29                     30
 Frequency:      1300.26                1499.16                1503.25
 Force Cnst:     12.0239                15.8935                15.9804
 Red. Mass:      12.0707                12.0026                12.0026
 IR Active:          YES                    NO                     NO 
 IR Intens:      195.435                  0.000                  0.000
 Raman Active:       NO                     YES                    YES
               X      Y      Z        X      Y      Z        X      Y      Z
 C          0.335 -0.236 -0.000   -0.450 -0.127 -0.000    0.118  0.315 -0.000
 C         -0.335 -0.236 -0.000    0.450 -0.126 -0.000    0.119 -0.316  0.000
 C         -0.000  0.404  0.000   -0.251 -0.001 -0.000   -0.000  0.522  0.000
 C          0.335 -0.235 -0.000    0.450  0.127  0.000   -0.118 -0.315  0.000
 C         -0.335 -0.236 -0.000   -0.450  0.126  0.000   -0.119  0.316 -0.000
 C         -0.000  0.404  0.000    0.251  0.001 -0.000    0.000 -0.522 -0.000
 Cl        -0.018  0.018  0.000    0.004  0.003  0.000   -0.002 -0.002  0.000
 Cl         0.018  0.018  0.000   -0.004  0.003  0.000   -0.002  0.002 -0.000
 Cl         0.000 -0.014 -0.000    0.000  0.000  0.000    0.000 -0.006 -0.000
 Cl        -0.018  0.018 -0.000   -0.004 -0.003 -0.000    0.002  0.002 -0.000
 Cl         0.018  0.018 -0.000    0.004 -0.003 -0.000    0.002 -0.002  0.000
 Cl         0.000 -0.014 -0.000   -0.000 -0.000  0.000    0.000  0.006  0.000
 TransDip  -0.000 -0.448  0.000    0.000 -0.000 -0.000   -0.000 -0.000  0.000

 STANDARD THERMODYNAMIC QUANTITIES AT   298.15 K  AND     1.00 ATM

   This Molecule has  0 Imaginary Frequencies
   Zero point vibrational energy:       24.885 kcal/mol

   Atom    1 Element C  Has Mass   12.00000
   Atom    2 Element C  Has Mass   12.00000
   Atom    3 Element C  Has Mass   12.00000
   Atom    4 Element C  Has Mass   12.00000
   Atom    5 Element C  Has Mass   12.00000
   Atom    6 Element C  Has Mass   12.00000
   Atom    7 Element Cl Has Mass   34.96885
   Atom    8 Element Cl Has Mass   34.96885
   Atom    9 Element Cl Has Mass   34.96885
   Atom   10 Element Cl Has Mass   34.96885
   Atom   11 Element Cl Has Mass   34.96885
   Atom   12 Element Cl Has Mass   34.96885
   Molecular Mass:   281.813100 amu
   Principal axes and moments of inertia in amu*Bohr^2:
                             1           2           3
    Eigenvalues --     3937.21910  3937.96672  7875.18582
          X               1.00000     0.00001     0.00000
          Y              -0.00001     1.00000     0.00000
          Z               0.00000    -0.00000     1.00000
   Rotational Symmetry Number is   4
   The Molecule is an Asymmetric Top
   Translational Enthalpy:        0.889 kcal/mol
   Rotational Enthalpy:           0.889 kcal/mol
   Vibrational Enthalpy:         30.971 kcal/mol
   gas constant (RT):             0.592 kcal/mol
   Translational Entropy:        42.806  cal/mol.K
   Rotational Entropy:           30.413  cal/mol.K
   Vibrational Entropy:          40.602  cal/mol.K

   Total Enthalpy:               33.341 kcal/mol
   Total Entropy:               113.821  cal/mol.K

 ======================================================================

 STANDARD THERMODYNAMIC QUANTITIES FOR ANHARMONIC VIBRATION -- TOSH

   Zero point vibrational energy: ************ kcal/mol

   Vibrational Enthalpy:       Infinity kcal/mol
   Vibrational Entropy:             NaN  cal/mol.K

   Total Enthalpy:             Infinity kcal/mol
   Total Entropy:                   NaN  cal/mol.K

 ======================================================================

 STANDARD THERMODYNAMIC QUANTITIES FOR ANHARMONIC VIBRATION -- VPT2

   Zero point vibrational energy: ************ kcal/mol

   Vibrational Enthalpy:       Infinity kcal/mol
   Vibrational Entropy:             NaN  cal/mol.K

   Total Enthalpy:             Infinity kcal/mol
   Total Entropy:                   NaN  cal/mol.K

 ======================================================================

Archival summary:
1\1\garfield\FREQ\ProcedureUnspecified\BasisUnspecified\l66\taweetha\SunDec106:58:252019SunDec106:58:252019\0\\#,FREQ,ProcedureUnspecified,BasisUnspecified,\\0,1\Cl\C,1,1.73527\C,2,1.4013,1,119.972\C,3,1.40098,2,119.972,1,180,0\C,2,1.4013,1,119.972,3,180,0\C,5,1.40098,2,119.972,1,180,0\C,6,1.4013,5,119.972,2,0,0\Cl,4,1.73516,3,120.04,2,180,0\Cl,3,1.73516,2,119.988,1,-0,0\Cl,5,1.73516,2,119.988,1,0,0\Cl,6,1.73516,5,120.04,2,180,0\Cl,7,1.73527,6,119.972,5,180,0\\\@

 Total job time:  620.89s(wall), 2410.43s(cpu) 
 Sun Dec  1 06:58:25 2019

        *************************************************************
        *                                                           *
        *  Thank you very much for using Q-Chem.  Have a nice day.  *
        *                                                           *
        *************************************************************
