# Supplementary material for: Geometric and energetic data from quantum chemical calculations of halobenzenes and xylenes
Source: Data Brief. 2020 Mar 5;30:105386. doi: 10.1016/j.dib.2020.105386 (PMC7114895; doi:10.1016/j.dib.2020.105386)
Supplement: Supplementary file 1 [file mmc1.zip › halobenzene/B3LYP/ClClClClClI.out]

                  Welcome to Q-Chem
     A Quantum Leap Into The Future Of Chemistry


 Q-Chem 5.2 (devel), Q-Chem, Inc., Pleasanton, CA (2019)

 Yihan Shao,  Zhengting Gan,  E. Epifanovsky,  A. T. B. Gilbert,  M. Wormit,  
 J. Kussmann,  A. W. Lange,  A. Behn,  Jia Deng,  Xintian Feng,  D. Ghosh,  
 M. Goldey,  P. R. Horn,  L. D. Jacobson,  I. Kaliman,  T. Kus,  A. Landau,  
 Jie Liu,  E. I. Proynov,  R. M. Richard,  R. P. Steele,  E. J. Sundstrom,  
 H. L. Woodcock III,  P. M. Zimmerman,  D. Zuev,  B. Albrecht,  E. Alguire,  
 S. A. Baeppler,  D. Barton,  Z. Benda,  Y. A. Bernard,  E. J. Berquist,  
 K. B. Bravaya,  H. Burton,  D. Casanova,  Chun-Min Chang,  Yunqing Chen,  
 A. Chien,  K. D. Closser,  M. P. Coons,  S. Coriani,  S. Dasgupta,  
 A. L. Dempwolff,  M. Diedenhofen,  Hainam Do,  R. G. Edgar,  Po-Tung Fang,  
 S. Faraji,  S. Fatehi,  Qingguo Feng,  K. D. Fenk,  J. Fosso-Tande,  
 J. Gayvert,  Qinghui Ge,  A. Ghysels,  G. Gidofalvi,  J. Gomes,  
 J. Gonthier,  A. Gunina,  D. Hait,  M. W. D. Hanson-Heine,  
 P. H. P. Harbach,  A. W. Hauser,  M. F. Herbst,  J. E. Herr,  
 E. G. Hohenstein,  Z. C. Holden,  Kerwin Hui,  B. C. Huynh,  T.-C. Jagau,  
 Hyunjun Ji,  B. Kaduk,  K. Khistyaev,  Jaehoon Kim,  P. Klunzinger,  K. Koh,  
 D. Kosenkov,  L. Koulias,  T. Kowalczyk,  C. M. Krauter,  A. Kunitsa,  
 Ka Un Lao,  A. Laurent,  K. V. Lawler,  Joonho Lee,  D. Lefrancois,  
 S. Lehtola,  D. S. Levine,  Yi-Pei Li,  You-Sheng Lin,  Fenglai Liu,  
 E. Livshits,  A. Luenser,  P. Manohar,  E. Mansoor,  S. F. Manzer,  
 Shan-Ping Mao,  Yuezhi Mao,  N. Mardirossian,  A. V. Marenich,  
 T. Markovich,  L. A. Martinez-Martinez,  S. A. Maurer,  N. J. Mayhall,  
 S. C. McKenzie,  J.-M. Mewes,  P. Morgante,  A. F. Morrison,  
 J. W. Mullinax,  K. Nanda,  T. S. Nguyen-Beck,  R. Olivares-Amaya,  
 J. A. Parkhill,  Zheng Pei,  T. M. Perrine,  F. Plasser,  P. Pokhilko,  
 S. Prager,  A. Prociuk,  E. Ramos,  D. R. Rehn,  F. Rob,  M. Scheurer,  
 M. Schneider,  N. Sergueev,  S. M. Sharada,  S. Sharma,  D. W. Small,  
 T. Stauch,  T. Stein,  Yu-Chuan Su,  A. J. W. Thom,  A. Tkatchenko,  
 T. Tsuchimochi,  N. M. Tubman,  L. Vogt,  M. L. Vidal,  O. Vydrov,  
 M. A. Watson,  J. Wenzel,  M. de Wergifosse,  T. A. Wesolowski,  A. White,  
 J. Witte,  A. Yamada,  Jun Yang,  K. Yao,  S. Yeganeh,  S. R. Yost,  
 Zhi-Qiang You,  A. Zech,  Igor Ying Zhang,  Xing Zhang,  Yan Zhao,  
 Ying Zhu,  B. R. Brooks,  G. K. L. Chan,  C. J. Cramer,  M. S. Gordon,  
 W. J. Hehre,  A. Klamt,  M. W. Schmidt,  C. D. Sherrill,  D. G. Truhlar,  
 A. Aspuru-Guzik,  R. Baer,  A. T. Bell,  N. A. Besley,  Jeng-Da Chai,  
 A. E. DePrince, III,  R. A. DiStasio Jr.,  A. Dreuw,  B. D. Dunietz,  
 T. R. Furlani,  Chao-Ping Hsu,  Yousung Jung,  Jing Kong,  D. S. Lambrecht,  
 WanZhen Liang,  C. Ochsenfeld,  V. A. Rassolov,  L. V. Slipchenko,  
 J. E. Subotnik,  T. Van Voorhis,  J. M. Herbert,  A. I. Krylov,  
 P. M. W. Gill,  M. Head-Gordon

 Contributors to earlier versions of Q-Chem not listed above: 
 R. D. Adamson,  B. Austin,  J. Baker,  G. J. O. Beran,  K. Brandhorst,  
 S. T. Brown,  E. F. C. Byrd,  A. K. Chakraborty,  C.-L. Cheng,  
 Siu Hung Chien,  D. M. Chipman,  D. L. Crittenden,  H. Dachsel,  
 R. J. Doerksen,  A. D. Dutoi,  L. Fusti-Molnar,  W. A. Goddard III,  
 A. Golubeva-Zadorozhnaya,  S. R. Gwaltney,  G. Hawkins,  A. Heyden,  
 S. Hirata,  G. Kedziora,  F. J. Keil,  C. Kelley,  Jihan Kim,  R. A. King,  
 R. Z. Khaliullin,  P. P. Korambath,  W. Kurlancheek,  A. M. Lee,  M. S. Lee,  
 S. V. Levchenko,  Ching Yeh Lin,  D. Liotard,  R. C. Lochan,  I. Lotan,  
 P. E. Maslen,  N. Nair,  D. P. O'Neill,  D. Neuhauser,  E. Neuscamman,  
 C. M. Oana,  R. Olson,  B. Peters,  R. Peverati,  P. A. Pieniazek,  
 Y. M. Rhee,  J. Ritchie,  M. A. Rohrdanz,  E. Rosta,  N. J. Russ,  
 H. F. Schaefer III,  N. E. Schultz,  N. Shenvi,  A. C. Simmonett,  A. Sodt,  
 D. Stuck,  K. S. Thanthiriwatte,  V. Vanovschi,  Tao Wang,  A. Warshel,  
 C. F. Williams,  Q. Wu,  X. Xu,  W. Zhang

 Please cite Q-Chem as follows:
 Y. Shao et al., Mol. Phys. 113, 184-215 (2015)
 DOI: 10.1080/00268976.2014.952696

 Q-Chem 5.2.1 for Intel X86 EM64T Linux

 Parts of Q-Chem use Armadillo 8.300.2 (Tropical Shenanigans).
 http://arma.sourceforge.net/

 Q-Chem begins on Sun Dec  1 06:58:25 2019  

Host: 
0

     Scratch files written to /scratch/taweetham/qchem5204//
NAlpha2: 174
NElect   174
Mult     1

Checking the input file for inconsistencies... 	...done.

--------------------------------------------------------------
User input:
--------------------------------------------------------------
$MOLECULE
0 1
C   
C	1	CC
C	2	CC	1	120.0		
C	3	CC	2	120.0	1	0.0
C	4	CC	3	120.0	2	0.0	
C	5 	CC	4	120.0	3	0.0
Cl	1	CCl	2	120.0	3	180.0
Cl	2	CCl	3	120.0	4	180.0
Cl	3	CCl	4	120.0	5	180.0
Cl	4	CCl	5	120.0	6	180.0
Cl	5	CCl	6	120.0	1	180.0
I	6	CI	1	120.0	2	180.0

CC=1.39483
CH=1.08673
CF=1.33960
CCl=1.72090
CBr=1.89068
CI=2.07886
$END

$REM
   JOB_TYPE	OPTIMIZATION
   BASIS	6-311++G**
   METHOD	B3LYP
   MEM_TOTAL	64000
   SYM_IGNORE	TRUE
$END

--------------------------------------------------------------
 ----------------------------------------------------------------
             Standard Nuclear Orientation (Angstroms)
    I     Atom           X                Y                Z
 ----------------------------------------------------------------
    1      C       0.0000000000     0.0000000000     0.0000000000
    2      C       0.0000000000     0.0000000000     1.3948300000
    3      C       1.2079582140     0.0000000000     2.0922450000
    4      C       2.4159164279     0.0000000000     1.3948300000
    5      C       2.4159164279     0.0000000000    -0.0000000000
    6      C       1.2079582140     0.0000000000    -0.6974150000
    7      Cl     -1.4903431174    -0.0000000000    -0.8604500000
    8      Cl     -1.4903431174    -0.0000000000     2.2552800000
    9      Cl      1.2079582140    -0.0000000000     3.8131450000
   10      Cl      3.9062595453    -0.0000000000     2.2552800000
   11      Cl      3.9062595453    -0.0000000000    -0.8604500000
   12      I       1.2079582140    -0.0000000000    -2.7762750000
 ----------------------------------------------------------------
 Nuclear Repulsion Energy =        1891.49882284 hartrees
 There are       87 alpha and       87 beta electrons
 Requested basis set is 6-311++G(d,p)
 There are 125 shells and 344 basis functions

 Total QAlloc Memory Limit  64000 MB
 Mega-Array Size       188 MB
 MEM_STATIC part       192 MB
 A cutoff of  1.0D-11 yielded   5436 shell pairs
 There are     46493 function pairs (     50752 Cartesian)
 Smallest overlap matrix eigenvalue = 3.00E-07

 Q-Chem warning in module stvman/mkSTV.C, line 318:

 Overlap eigenvalue is smaller than square root of threshold
 Use THRESH >= 12 to get rid of this warning

 Linear dependence detected in AO basis
 Tighter screening thresholds may be required for diffuse basis sets
 Use S2THRESH > 14 and THRESH = 14 in case of SCF convergence issues
 Number of orthogonalized atomic orbitals = 342
 Maximum deviation from orthogonality = 4.989E-10

 Scale SEOQF with 1.000000e-01/1.000000e-01/1.000000e-01

 Standard Electronic Orientation quadrupole field applied
 Nucleus-field energy     =    -0.0000000691 hartrees
 Guess from superposition of atomic densities
 Warning:  Energy on first SCF cycle will be non-variational
 SAD guess density has 174.000000 electrons

 -----------------------------------------------------------------------
  General SCF calculation program by
  Eric Jon Sundstrom, Paul Horn, Yuezhi Mao, Dmitri Zuev, Alec White,
  David Stuck, Shaama M.S., Shane Yost, Joonho Lee, David Small,
  Daniel Levine, Susi Lehtola, Hugh Burton, Evgeny Epifanovsky,
  Bang C. Huynh
 -----------------------------------------------------------------------
 Exchange:     0.2000 Hartree-Fock + 0.0800 Slater + 0.7200 B88
 Correlation:  0.1900 VWN1RPA + 0.8100 LYP
 Using SG-1 standard quadrature grid
 using 4 threads for integral computing
 -------------------------------------------------------
 OpenMP Integral computing Module                
 Release: version 2.0, May 2017, Q-Chem Inc. Pleasanton 
 -------------------------------------------------------
 A restricted SCF calculation will be
 performed using DIIS
 SCF converges when DIIS error is below 1.0e-08
 ---------------------------------------
  Cycle       Energy         DIIS error
 ---------------------------------------
    1   -9452.0596995855      3.17e-02  
    2   -9449.2631558329      1.60e-03  
    3   -9449.2439451093      1.90e-03  
    4   -9449.2869382501      7.48e-04  
    5   -9449.2955596203      1.38e-04  
    6   -9449.2956910285      9.41e-05  
    7   -9449.2958180880      1.97e-05  
    8   -9449.2958227497      5.41e-06  
    9   -9449.2958230432      1.80e-06  
   10   -9449.2958230840      4.82e-07  
   11   -9449.2958230870      7.19e-08  
   12   -9449.2958230875      3.93e-08  
   13   -9449.2958230893      8.16e-09  Convergence criterion met
 ---------------------------------------
 SCF time:   CPU 163.37s  wall 43.00s 
 SCF   energy in the final basis set =    -9449.2958230893
 Total energy in the final basis set =    -9449.2958230893

 --------------------------------------------------------------

                    Orbital Energies (a.u.)
 --------------------------------------------------------------

 Alpha MOs
 -- Occupied --
********-176.3210-165.7248-165.7226-165.7224-101.5856-101.5850-101.5850
********-101.5847 -35.8176 -31.3110 -31.3049 -31.3043 -22.9614 -22.9600
-22.9596 -22.9554 -22.9554 -10.2866 -10.2862 -10.2862 -10.2854 -10.2852
-10.2678  -9.5006  -9.5002  -9.5002  -9.4998  -9.4998  -7.2655  -7.2651
 -7.2651  -7.2648  -7.2648  -7.2555  -7.2551  -7.2551  -7.2547  -7.2547
 -7.2546  -7.2541  -7.2541  -7.2536  -7.2536  -6.3672  -4.7802  -4.7651
 -4.7639  -2.0463  -2.0415  -2.0407  -2.0276  -2.0274  -0.9807  -0.9371
 -0.9235  -0.8899  -0.8767  -0.8487  -0.7793  -0.7524  -0.6915  -0.6401
 -0.6224  -0.5707  -0.5368  -0.4965  -0.4820  -0.4815  -0.4677  -0.4445
 -0.4205  -0.4105  -0.4076  -0.3699  -0.3645  -0.3643  -0.3618  -0.3584
 -0.3382  -0.3376  -0.3235  -0.3076  -0.2730  -0.2718  -0.2640
 -- Virtual --
 -0.0813  -0.0684  -0.0654  -0.0310  -0.0082  -0.0014   0.0109   0.0241
  0.0242   0.0310   0.0338   0.0441   0.0504   0.0653   0.0684   0.0730
  0.0761   0.0787   0.0847   0.0851   0.0870   0.0925   0.1023   0.1036
  0.1065   0.1066   0.1149   0.1372   0.1393   0.1417   0.1459   0.1541
  0.1628   0.1697   0.1711   0.1722   0.1766   0.1825   0.1841   0.1980
  0.2076   0.2111   0.2165   0.2170   0.2272   0.2286   0.2316   0.2461
  0.2627   0.2628   0.2677   0.2695   0.2776   0.2850   0.2857   0.2895
  0.3010   0.3490   0.3747   0.3895   0.3950   0.3969   0.4222   0.4265
  0.4274   0.4401   0.4425   0.4461   0.4502   0.4543   0.4667   0.4717
  0.4722   0.4838   0.4852   0.4915   0.5034   0.5051   0.5148   0.5511
  0.5612   0.5699   0.5732   0.5864   0.5895   0.6032   0.6052   0.6073
  0.6236   0.6278   0.6461   0.6992   0.7190   0.7435   0.7695   0.7833
  0.7871   0.8099   0.8178   0.8198   0.8244   0.8276   0.8313   0.8349
  0.8376   0.8452   0.8468   0.8677   0.8682   0.8787   0.8844   0.8970
  0.9047   0.9074   0.9164   0.9353   0.9363   0.9411   0.9451   0.9463
  0.9870   1.0178   1.0187   1.0406   1.0579   1.0715   1.1430   1.1748
  1.1803   1.1872   1.2078   1.2482   1.2707   1.2739   1.2754   1.2862
  1.2920   1.2947   1.2984   1.3691   1.3708   1.4329   1.4439   1.4793
  1.5043   1.5099   1.5849   1.6395   1.6718   1.7383   1.7494   1.7742
  1.7844   1.8284   1.8294   1.8445   1.8456   1.9341   2.0720   2.1163
  2.1895   2.1963   2.2140   2.2241   2.2435   2.2556   2.2587   2.2654
  2.3070   2.3127   2.3404   2.3730   2.3850   2.3887   2.4424   2.4506
  2.4776   2.4866   2.5234   2.5749   2.5814   2.6259   2.6452   2.7207
  2.7315   2.8296   2.8381   2.8931   3.0464   3.0615   3.0729   3.1223
  3.1288   3.2149   3.2292   3.4537   3.5092   3.6924   3.8576   3.8833
  3.9567   4.0212   4.0267   4.1622   4.2861   4.5087   4.7985   6.0290
  6.1282   6.1698   9.6779   9.7735   9.7898   9.8092   9.8120  23.1819
 23.7704  23.7805  23.9321  23.9396  24.0083  25.7451  25.7783  25.8063
 25.8369  25.9115  26.0481  26.0797  26.1659  26.1689  26.2373  26.3704
 26.5337  26.6716  26.7728  26.9518  27.9359  28.3622  28.4302  28.4390
 28.5255  28.5555  28.5558  28.6225  28.7305 127.8986 127.9577 127.9775
151.7129 215.6598 215.7675 215.7862 215.8097 215.81171901.8785
 --------------------------------------------------------------

          Ground-State Mulliken Net Atomic Charges

     Atom                 Charge (a.u.)
  ----------------------------------------
      1 C                    -0.659294
      2 C                    -0.478892
      3 C                    -0.271497
      4 C                    -0.478892
      5 C                    -0.659294
      6 C                    -0.620020
      7 Cl                    0.599487
      8 Cl                    0.625710
      9 Cl                    0.613664
     10 Cl                    0.625710
     11 Cl                    0.599487
     12 I                     0.103832
  ----------------------------------------
  Sum of atomic charges =     0.000000

 -----------------------------------------------------------------
                    Cartesian Multipole Moments
 -----------------------------------------------------------------
    Charge (ESU x 10^10)
                -0.0000
    Dipole Moment (Debye)
         X      -0.0000      Y       0.0000      Z      -0.4473
       Tot       0.4473
    Quadrupole Moments (Debye-Ang)
        XX    -124.7521     XY       0.0000     YY    -125.6093
        XZ      -0.5403     YZ       0.0000     ZZ    -121.3980
    Octopole Moments (Debye-Ang^2)
       XXX    -452.0861    XXY       0.0000    XYY    -151.7308
       YYY       0.0000    XXZ     -27.7516    XYZ       0.0000
       YYZ     -26.8857    XZZ    -146.6438    YZZ       0.0000
       ZZZ     -99.6557
    Hexadecapole Moments (Debye-Ang^3)
      XXXX   -3519.2512   XXXY      -0.0000   XXYY    -639.7299
      XYYY      -0.0000   YYYY    -152.0107   XXXZ     -98.9913
      XXYZ       0.0000   XYYZ     -32.4769   YYYZ       0.0000
      XXZZ   -1185.2193   XYZZ       0.0000   YYZZ    -656.7502
      XZZZ    -120.3799   YZZZ       0.0000   ZZZZ   -3508.1305
 -----------------------------------------------------------------
 Calculating analytic gradient of the SCF energy
 Gradient of SCF Energy
            1           2           3           4           5           6
    1  -0.0024450   0.0011046  -0.0000000  -0.0011046   0.0024450  -0.0000000
    2   0.0000000  -0.0000000   0.0000000  -0.0000000  -0.0000000   0.0000000
    3  -0.0006485   0.0003881   0.0006110   0.0003881  -0.0006485  -0.0000641
            7           8           9          10          11          12
    1   0.0094100   0.0068644   0.0000000  -0.0068644  -0.0094100   0.0000000
    2  -0.0000000  -0.0000000   0.0000000  -0.0000000  -0.0000000   0.0000000
    3   0.0004896  -0.0043853  -0.0072431  -0.0043853   0.0004896   0.0150087
 Max gradient component =       1.501E-02
 RMS gradient           =       4.096E-03
 Gradient time:  CPU 57.60 s  wall 14.49 s
 Geometry Optimization Parameters
   NAtoms,    NIC,     NZ,  NCons,   NDum,   NFix, NCnnct, MaxDiis
       12      78      12       0       0       0       0       0


** GEOMETRY OPTIMIZATION IN DELOCALIZED INTERNAL COORDINATES **
   Searching for a Minimum

   Optimization Cycle:   1

                       Coordinates (Angstroms)
     ATOM                X               Y               Z
      1  C         0.0000000000    0.0000000000    0.0000000000
      2  C         0.0000000000    0.0000000000    1.3948300000
      3  C         1.2079582140    0.0000000000    2.0922450000
      4  C         2.4159164279    0.0000000000    1.3948300000
      5  C         2.4159164279    0.0000000000    0.0000000000
      6  C         1.2079582140    0.0000000000   -0.6974150000
      7  Cl       -1.4903431174    0.0000000000   -0.8604500000
      8  Cl       -1.4903431174    0.0000000000    2.2552800000
      9  Cl        1.2079582140    0.0000000000    3.8131450000
     10  Cl        3.9062595453    0.0000000000    2.2552800000
     11  Cl        3.9062595453    0.0000000000   -0.8604500000
     12  I         1.2079582140    0.0000000000   -2.7762750000
   Point Group: c1    Number of degrees of freedom:    30


   Energy is  -9449.295823089


 Attempting to generate delocalized internal coordinates
 Initial Hessian constructed with Jon Baker's OPTIMIZE code

 21 Hessian modes will be used to form the next step
  Hessian Eigenvalues:
     0.124424    0.250000    0.250000    0.250000    0.250000    0.250000
     0.250000    0.250000    0.250000    0.250000    0.334879    0.334879
     0.334879    0.334879    0.334879    0.426727    0.426727    0.464882
     0.464882    0.464882    0.464882

 Minimum search - taking simple RFO step
 Searching for Lamda that Minimizes Along All modes
 Value Taken    Lamda =  -0.00471506
 Step Taken.  Stepsize is  0.149368

                             Maximum     Tolerance    Cnvgd?
         Gradient           0.029681      0.000300      NO
         Displacement       0.088342      0.001200      NO
         Energy change     *********      0.000001      NO


 New Cartesian Coordinates Obtained by Inverse Iteration

 Displacement from previous Coordinates is:  0.238208
 ----------------------------------------------------------------
             Standard Nuclear Orientation (Angstroms)
    I     Atom           X                Y                Z
 ----------------------------------------------------------------
    1      C      -0.0062560745     0.0000000000    -0.0063295189
    2      C      -0.0046281472     0.0000000000     1.3967407160
    3      C       1.2079582140     0.0000000000     2.0981498243
    4      C       2.4205445764     0.0000000000     1.3967407189
    5      C       2.4221725033     0.0000000000    -0.0063295156
    6      C       1.2079582145     0.0000000000    -0.7220872596
    7      Cl     -1.5352526994     0.0000000000    -0.8241661555
    8      Cl     -1.5037760806     0.0000000000     2.2672897727
    9      Cl      1.2079582132     0.0000000000     3.8303364738
   10      Cl      3.9196925105     0.0000000000     2.2672897738
   11      Cl      3.9511691265     0.0000000000    -0.8241661550
   12      I       1.2079582109     0.0000000000    -2.8624486750
 ----------------------------------------------------------------
 Nuclear Repulsion Energy =        1866.08144354 hartrees
 There are       87 alpha and       87 beta electrons
 Applying Cartesian multipole field
    Component          Value
    ---------          -----
     (2,0,0)        1.00000E-11
     (0,2,0)        2.00000E-11
     (0,0,2)       -3.00000E-11
 Nucleus-field energy     =    -0.0000000717 hartrees
 Requested basis set is 6-311++G(d,p)
 There are 125 shells and 344 basis functions
 A cutoff of  1.0D-11 yielded   5378 shell pairs
 There are     46097 function pairs (     50273 Cartesian)
 Smallest overlap matrix eigenvalue = 3.30E-07

 Q-Chem warning in module stvman/mkSTV.C, line 318:

 Overlap eigenvalue is smaller than square root of threshold
 Use THRESH >= 12 to get rid of this warning

 Linear dependence detected in AO basis
 Tighter screening thresholds may be required for diffuse basis sets
 Use S2THRESH > 14 and THRESH = 14 in case of SCF convergence issues
 Number of orthogonalized atomic orbitals = 342
 Maximum deviation from orthogonality = 2.640E-09
 Guess MOs from SCF MO coefficient file

 -----------------------------------------------------------------------
  General SCF calculation program by
  Eric Jon Sundstrom, Paul Horn, Yuezhi Mao, Dmitri Zuev, Alec White,
  David Stuck, Shaama M.S., Shane Yost, Joonho Lee, David Small,
  Daniel Levine, Susi Lehtola, Hugh Burton, Evgeny Epifanovsky,
  Bang C. Huynh
 -----------------------------------------------------------------------
 Exchange:     0.2000 Hartree-Fock + 0.0800 Slater + 0.7200 B88
 Correlation:  0.1900 VWN1RPA + 0.8100 LYP
 Using SG-1 standard quadrature grid
 using 4 threads for integral computing
 -------------------------------------------------------
 OpenMP Integral computing Module                
 Release: version 2.0, May 2017, Q-Chem Inc. Pleasanton 
 -------------------------------------------------------
 A restricted SCF calculation will be
 performed using DIIS
 SCF converges when DIIS error is below 1.0e-08
 ---------------------------------------
  Cycle       Energy         DIIS error
 ---------------------------------------
    1   -9449.2945290796      4.89e-04  
    2   -9449.2965443808      2.32e-04  
    3   -9449.2954440631      3.51e-04  
    4   -9449.2973797815      3.33e-05  
    5   -9449.2973938786      1.33e-05  
    6   -9449.2973964171      3.81e-06  
    7   -9449.2973965854      1.47e-06  
    8   -9449.2973966144      3.77e-07  
    9   -9449.2973966163      6.79e-08  
   10   -9449.2973966164      2.45e-08  
   11   -9449.2973966163      8.53e-09  Convergence criterion met
 ---------------------------------------
 SCF time:   CPU 141.06s  wall 37.00s 
 SCF   energy in the final basis set =    -9449.2973966163
 Total energy in the final basis set =    -9449.2973966163

 --------------------------------------------------------------

                    Orbital Energies (a.u.)
 --------------------------------------------------------------

 Alpha MOs
 -- Occupied --
********-176.3237-165.7276-165.7253-165.7251-101.5864-101.5855-101.5855
********-101.5855 -35.8201 -31.3137 -31.3072 -31.3067 -22.9641 -22.9626
-22.9623 -22.9578 -22.9578 -10.2912 -10.2912 -10.2900 -10.2887 -10.2886
-10.2758  -9.5012  -9.5003  -9.5003  -9.5002  -9.5002  -7.2661  -7.2653
 -7.2653  -7.2653  -7.2653  -7.2560  -7.2552  -7.2552  -7.2551  -7.2551
 -7.2551  -7.2542  -7.2542  -7.2540  -7.2540  -6.3693  -4.7825  -4.7669
 -4.7659  -2.0480  -2.0434  -2.0427  -2.0292  -2.0291  -0.9761  -0.9337
 -0.9188  -0.8861  -0.8742  -0.8464  -0.7762  -0.7518  -0.6873  -0.6383
 -0.6242  -0.5664  -0.5350  -0.4957  -0.4801  -0.4779  -0.4663  -0.4426
 -0.4186  -0.4072  -0.4056  -0.3683  -0.3651  -0.3650  -0.3610  -0.3569
 -0.3372  -0.3363  -0.3224  -0.3070  -0.2776  -0.2728  -0.2664
 -- Virtual --
 -0.0916  -0.0716  -0.0678  -0.0389  -0.0118  -0.0017   0.0068   0.0213
  0.0230   0.0300   0.0314   0.0443   0.0498   0.0655   0.0660   0.0705
  0.0750   0.0784   0.0829   0.0844   0.0855   0.0928   0.1006   0.1032
  0.1053   0.1074   0.1151   0.1355   0.1378   0.1407   0.1456   0.1537
  0.1630   0.1660   0.1697   0.1708   0.1767   0.1803   0.1828   0.1966
  0.2053   0.2107   0.2131   0.2160   0.2262   0.2265   0.2275   0.2466
  0.2613   0.2623   0.2665   0.2690   0.2782   0.2822   0.2843   0.2845
  0.2951   0.3460   0.3762   0.3921   0.3951   0.4007   0.4180   0.4187
  0.4265   0.4372   0.4394   0.4436   0.4470   0.4543   0.4660   0.4713
  0.4725   0.4845   0.4845   0.4914   0.4995   0.5056   0.5102   0.5469
  0.5614   0.5686   0.5693   0.5839   0.5851   0.5935   0.6005   0.6037
  0.6090   0.6237   0.6443   0.6912   0.7194   0.7404   0.7446   0.7846
  0.7864   0.8118   0.8189   0.8196   0.8262   0.8286   0.8295   0.8350
  0.8380   0.8445   0.8481   0.8635   0.8656   0.8755   0.8841   0.8939
  0.9042   0.9071   0.9187   0.9326   0.9346   0.9363   0.9421   0.9438
  0.9847   1.0052   1.0108   1.0303   1.0495   1.0617   1.1362   1.1738
  1.1742   1.1838   1.2010   1.2393   1.2658   1.2669   1.2696   1.2797
  1.2842   1.2915   1.2927   1.3586   1.3626   1.4341   1.4398   1.4676
  1.4816   1.4956   1.5787   1.6277   1.6603   1.7319   1.7390   1.7602
  1.7777   1.8202   1.8214   1.8346   1.8391   1.9227   2.0591   2.1032
  2.1822   2.1840   2.2133   2.2234   2.2388   2.2428   2.2434   2.2636
  2.2912   2.3039   2.3237   2.3719   2.3802   2.3802   2.4302   2.4426
  2.4704   2.4773   2.5159   2.5697   2.5719   2.6168   2.6361   2.7177
  2.7258   2.8259   2.8325   2.8805   3.0358   3.0475   3.0488   3.1057
  3.1138   3.1943   3.2113   3.4404   3.4923   3.6677   3.8428   3.8701
  3.9544   4.0175   4.0182   4.1472   4.2807   4.4806   4.7756   6.0225
  6.1159   6.1471   9.6670   9.7646   9.7849   9.8063   9.8063  23.1779
 23.7444  23.7579  23.9005  23.9005  23.9664  25.7431  25.7769  25.8046
 25.8345  25.9069  26.0257  26.0846  26.1639  26.1647  26.2139  26.3593
 26.5211  26.6545  26.7450  26.9207  27.9166  28.3559  28.4160  28.4287
 28.5230  28.5498  28.5520  28.6133  28.7204 127.8929 127.9484 127.9652
151.6943 215.6480 215.7574 215.7808 215.8053 215.80651901.8589
 --------------------------------------------------------------

          Ground-State Mulliken Net Atomic Charges

     Atom                 Charge (a.u.)
  ----------------------------------------
      1 C                    -0.579823
      2 C                    -0.668459
      3 C                    -0.382850
      4 C                    -0.668459
      5 C                    -0.579823
      6 C                    -0.312771
      7 Cl                    0.597703
      8 Cl                    0.634747
      9 Cl                    0.616491
     10 Cl                    0.634747
     11 Cl                    0.597703
     12 I                     0.110793
  ----------------------------------------
  Sum of atomic charges =     0.000000

 -----------------------------------------------------------------
                    Cartesian Multipole Moments
 -----------------------------------------------------------------
    Charge (ESU x 10^10)
                -0.0000
    Dipole Moment (Debye)
         X      -0.0000      Y       0.0000      Z      -0.4723
       Tot       0.4723
    Quadrupole Moments (Debye-Ang)
        XX    -124.8057     XY       0.0000     YY    -125.9429
        XZ      -0.5705     YZ       0.0000     ZZ    -121.1687
    Octopole Moments (Debye-Ang^2)
       XXX    -452.2804    XXY       0.0000    XYY    -152.1337
       YYY       0.0000    XXZ     -25.8174    XYZ       0.0000
       YYZ     -25.6830    XZZ    -146.3667    YZZ       0.0000
       ZZZ     -98.6220
    Hexadecapole Moments (Debye-Ang^3)
      XXXX   -3560.3918   XXXY       0.0000   XXYY    -649.2223
      XYYY       0.0000   YYYY    -152.7699   XXXZ     -91.8939
      XXYZ       0.0000   XYYZ     -31.0240   YYYZ       0.0000
      XXZZ   -1211.1135   XYZZ       0.0000   YYZZ    -673.3857
      XZZZ    -119.1313   YZZZ       0.0000   ZZZZ   -3584.0431
 -----------------------------------------------------------------
 Calculating analytic gradient of the SCF energy
 Gradient of SCF Energy
            1           2           3           4           5           6
    1  -0.0049511  -0.0015880   0.0000000   0.0015880   0.0049511  -0.0000000
    2  -0.0000000  -0.0000000  -0.0000000   0.0000000   0.0000000   0.0000000
    3   0.0012460   0.0007553   0.0016417   0.0007553   0.0012460  -0.0024376
            7           8           9          10          11          12
    1   0.0001351   0.0007884   0.0000000  -0.0007884  -0.0001351  -0.0000000
    2   0.0000000  -0.0000000  -0.0000000   0.0000000   0.0000000  -0.0000000
    3   0.0030714  -0.0014793  -0.0011422  -0.0014793   0.0030714  -0.0052485
 Max gradient component =       5.248E-03
 RMS gradient           =       1.828E-03
 Gradient time:  CPU 56.22 s  wall 14.14 s
 Geometry Optimization Parameters
   NAtoms,    NIC,     NZ,  NCons,   NDum,   NFix, NCnnct, MaxDiis
       12      78      12       0       0       0       0       0

 Cartesian Hessian Update
 Hessian updated using BFGS update


** GEOMETRY OPTIMIZATION IN DELOCALIZED INTERNAL COORDINATES **
   Searching for a Minimum

   Optimization Cycle:   2

                       Coordinates (Angstroms)
     ATOM                X               Y               Z
      1  C        -0.0062560745    0.0000000000   -0.0063295189
      2  C        -0.0046281472    0.0000000000    1.3967407160
      3  C         1.2079582140    0.0000000000    2.0981498243
      4  C         2.4205445764    0.0000000000    1.3967407189
      5  C         2.4221725033    0.0000000000   -0.0063295156
      6  C         1.2079582145    0.0000000000   -0.7220872596
      7  Cl       -1.5352526994    0.0000000000   -0.8241661555
      8  Cl       -1.5037760806    0.0000000000    2.2672897727
      9  Cl        1.2079582132    0.0000000000    3.8303364738
     10  Cl        3.9196925105    0.0000000000    2.2672897738
     11  Cl        3.9511691265    0.0000000000   -0.8241661550
     12  I         1.2079582109    0.0000000000   -2.8624486750
   Point Group: c1    Number of degrees of freedom:    30


   Energy is  -9449.297396616

 Hessian updated using BFGS update

  8 Hessian modes will be used to form the next step
  Hessian Eigenvalues:
     0.136473    0.246209    0.291462    0.302962    0.334894    0.435621
     0.460118    0.533010

 Minimum search - taking simple RFO step
 Searching for Lamda that Minimizes Along All modes
 Value Taken    Lamda =  -0.00057958
 Step Taken.  Stepsize is  0.041125

                             Maximum     Tolerance    Cnvgd?
         Gradient           0.009846      0.000300      NO
         Displacement       0.026174      0.001200      NO
         Energy change     -0.001574      0.000001      NO


 New Cartesian Coordinates Obtained by Inverse Iteration

 Displacement from previous Coordinates is:  0.084342
 ----------------------------------------------------------------
             Standard Nuclear Orientation (Angstroms)
    I     Atom           X                Y                Z
 ----------------------------------------------------------------
    1      C      -0.0044208417     0.0000000000    -0.0064338715
    2      C      -0.0055461966     0.0000000000     1.3975520517
    3      C       1.2079582138     0.0000000000     2.0981604048
    4      C       2.4214626231     0.0000000000     1.3975520482
    5      C       2.4203372696     0.0000000000    -0.0064338747
    6      C       1.2079582136     0.0000000000    -0.7149563078
    7      Cl     -1.5237108353     0.0000000000    -0.8477862914
    8      Cl     -1.5033255120     0.0000000000     2.2754420362
    9      Cl      1.2079582152     0.0000000000     3.8324336113
   10      Cl      3.9192419371     0.0000000000     2.2754420357
   11      Cl      3.9396272655     0.0000000000    -0.8477862915
   12      I       1.2079582154     0.0000000000    -2.8421655511
 ----------------------------------------------------------------
 Nuclear Repulsion Energy =        1869.82430334 hartrees
 There are       87 alpha and       87 beta electrons
 Applying Cartesian multipole field
    Component          Value
    ---------          -----
     (2,0,0)        1.00000E-11
     (0,2,0)        2.00000E-11
     (0,0,2)       -3.00000E-11
 Nucleus-field energy     =    -0.0000000714 hartrees
 Requested basis set is 6-311++G(d,p)
 There are 125 shells and 344 basis functions
 A cutoff of  1.0D-11 yielded   5376 shell pairs
 There are     46139 function pairs (     50329 Cartesian)
 Smallest overlap matrix eigenvalue = 3.25E-07

 Q-Chem warning in module stvman/mkSTV.C, line 318:

 Overlap eigenvalue is smaller than square root of threshold
 Use THRESH >= 12 to get rid of this warning

 Linear dependence detected in AO basis
 Tighter screening thresholds may be required for diffuse basis sets
 Use S2THRESH > 14 and THRESH = 14 in case of SCF convergence issues
 Number of orthogonalized atomic orbitals = 342
 Maximum deviation from orthogonality = 1.001E-09
 Guess MOs from SCF MO coefficient file

 -----------------------------------------------------------------------
  General SCF calculation program by
  Eric Jon Sundstrom, Paul Horn, Yuezhi Mao, Dmitri Zuev, Alec White,
  David Stuck, Shaama M.S., Shane Yost, Joonho Lee, David Small,
  Daniel Levine, Susi Lehtola, Hugh Burton, Evgeny Epifanovsky,
  Bang C. Huynh
 -----------------------------------------------------------------------
 Exchange:     0.2000 Hartree-Fock + 0.0800 Slater + 0.7200 B88
 Correlation:  0.1900 VWN1RPA + 0.8100 LYP
 Using SG-1 standard quadrature grid
 using 4 threads for integral computing
 -------------------------------------------------------
 OpenMP Integral computing Module                
 Release: version 2.0, May 2017, Q-Chem Inc. Pleasanton 
 -------------------------------------------------------
 A restricted SCF calculation will be
 performed using DIIS
 SCF converges when DIIS error is below 1.0e-08
 ---------------------------------------
  Cycle       Energy         DIIS error
 ---------------------------------------
    1   -9449.2972767145      1.67e-04  
    2   -9449.2976092393      6.53e-05  
    3   -9449.2974935140      1.08e-04  
    4   -9449.2976712178      1.25e-05  
    5   -9449.2976734553      3.29e-06  
    6   -9449.2976735998      8.72e-07  
    7   -9449.2976736086      2.13e-07  
    8   -9449.2976736086      1.22e-07  
    9   -9449.2976736090      3.00e-08  
   10   -9449.2976736089      6.89e-09  Convergence criterion met
 ---------------------------------------
 SCF time:   CPU 127.36s  wall 33.00s 
 SCF   energy in the final basis set =    -9449.2976736089
 Total energy in the final basis set =    -9449.2976736089

 --------------------------------------------------------------

                    Orbital Energies (a.u.)
 --------------------------------------------------------------

 Alpha MOs
 -- Occupied --
********-176.3232-165.7271-165.7248-165.7246-101.5864-101.5857-101.5857
********-101.5856 -35.8196 -31.3132 -31.3068 -31.3063 -22.9636 -22.9621
-22.9618 -22.9573 -22.9573 -10.2911 -10.2911 -10.2903 -10.2894 -10.2893
-10.2742  -9.5011  -9.5004  -9.5004  -9.5004  -9.5004  -7.2660  -7.2655
 -7.2655  -7.2654  -7.2654  -7.2560  -7.2553  -7.2553  -7.2553  -7.2553
 -7.2551  -7.2543  -7.2543  -7.2542  -7.2542  -6.3689  -4.7821  -4.7665
 -4.7655  -2.0477  -2.0431  -2.0424  -2.0289  -2.0288  -0.9760  -0.9326
 -0.9190  -0.8863  -0.8739  -0.8467  -0.7773  -0.7524  -0.6883  -0.6393
 -0.6236  -0.5669  -0.5350  -0.4955  -0.4800  -0.4781  -0.4662  -0.4427
 -0.4179  -0.4077  -0.4056  -0.3686  -0.3650  -0.3646  -0.3609  -0.3574
 -0.3376  -0.3374  -0.3230  -0.3074  -0.2763  -0.2732  -0.2665
 -- Virtual --
 -0.0905  -0.0711  -0.0683  -0.0383  -0.0127  -0.0019   0.0069   0.0208
  0.0222   0.0298   0.0316   0.0442   0.0497   0.0654   0.0663   0.0703
  0.0750   0.0779   0.0827   0.0840   0.0855   0.0926   0.1000   0.1032
  0.1054   0.1067   0.1148   0.1348   0.1378   0.1406   0.1452   0.1536
  0.1628   0.1674   0.1702   0.1702   0.1767   0.1804   0.1832   0.1965
  0.2059   0.2111   0.2133   0.2160   0.2261   0.2265   0.2275   0.2463
  0.2615   0.2631   0.2668   0.2689   0.2779   0.2838   0.2844   0.2848
  0.2963   0.3459   0.3756   0.3921   0.3947   0.3993   0.4180   0.4196
  0.4267   0.4374   0.4406   0.4444   0.4452   0.4535   0.4647   0.4718
  0.4726   0.4838   0.4853   0.4915   0.5021   0.5055   0.5100   0.5474
  0.5613   0.5686   0.5689   0.5839   0.5846   0.5946   0.6006   0.6040
  0.6137   0.6228   0.6437   0.6930   0.7200   0.7405   0.7514   0.7847
  0.7875   0.8117   0.8193   0.8200   0.8250   0.8288   0.8304   0.8352
  0.8380   0.8450   0.8470   0.8645   0.8657   0.8767   0.8799   0.8945
  0.9038   0.9064   0.9159   0.9325   0.9339   0.9362   0.9417   0.9424
  0.9833   1.0081   1.0103   1.0329   1.0474   1.0628   1.1363   1.1716
  1.1749   1.1827   1.2016   1.2394   1.2655   1.2658   1.2680   1.2788
  1.2864   1.2901   1.2901   1.3597   1.3644   1.4323   1.4409   1.4699
  1.4871   1.4992   1.5793   1.6273   1.6574   1.7322   1.7388   1.7633
  1.7760   1.8201   1.8216   1.8375   1.8379   1.9229   2.0599   2.1031
  2.1818   2.1852   2.2129   2.2228   2.2393   2.2425   2.2451   2.2639
  2.2940   2.3040   2.3224   2.3709   2.3805   2.3808   2.4299   2.4414
  2.4709   2.4760   2.5151   2.5699   2.5710   2.6161   2.6367   2.7171
  2.7263   2.8257   2.8327   2.8814   3.0368   3.0466   3.0512   3.1058
  3.1122   3.1955   3.2117   3.4399   3.4931   3.6685   3.8457   3.8686
  3.9548   4.0180   4.0199   4.1507   4.2816   4.4859   4.7786   6.0238
  6.1181   6.1514   9.6689   9.7660   9.7826   9.8026   9.8047  23.1762
 23.7507  23.7569  23.9001  23.9099  23.9715  25.7422  25.7754  25.8041
 25.8350  25.9073  26.0337  26.0745  26.1577  26.1629  26.2186  26.3629
 26.5206  26.6510  26.7443  26.9213  27.9200  28.3572  28.4188  28.4305
 28.5234  28.5510  28.5527  28.6154  28.7223 127.8941 127.9501 127.9676
151.6980 215.6502 215.7593 215.7782 215.8023 215.80351901.8629
 --------------------------------------------------------------

          Ground-State Mulliken Net Atomic Charges

     Atom                 Charge (a.u.)
  ----------------------------------------
      1 C                    -0.596322
      2 C                    -0.596013
      3 C                    -0.397938
      4 C                    -0.596013
      5 C                    -0.596322
      6 C                    -0.407482
      7 Cl                    0.598951
      8 Cl                    0.630365
      9 Cl                    0.621520
     10 Cl                    0.630365
     11 Cl                    0.598951
     12 I                     0.109939
  ----------------------------------------
  Sum of atomic charges =     0.000000

 -----------------------------------------------------------------
                    Cartesian Multipole Moments
 -----------------------------------------------------------------
    Charge (ESU x 10^10)
                -0.0000
    Dipole Moment (Debye)
         X      -0.0000      Y       0.0000      Z      -0.4762
       Tot       0.4762
    Quadrupole Moments (Debye-Ang)
        XX    -124.9443     XY       0.0000     YY    -125.9251
        XZ      -0.5753     YZ      -0.0000     ZZ    -121.1702
    Octopole Moments (Debye-Ang^2)
       XXX    -452.7825    XXY       0.0000    XYY    -152.1123
       YYY       0.0000    XXZ     -26.3800    XYZ      -0.0000
       YYZ     -26.0311    XZZ    -146.3685    YZZ       0.0000
       ZZZ     -98.8403
    Hexadecapole Moments (Debye-Ang^3)
      XXXX   -3556.9581   XXXY       0.0000   XXYY    -647.6217
      XYYY       0.0000   YYYY    -152.7201   XXXZ     -93.9191
      XXYZ       0.0000   XYYZ     -31.4445   YYYZ      -0.0000
      XXZZ   -1206.3474   XYZZ       0.0000   YYZZ    -672.1860
      XZZZ    -119.3950   YZZZ      -0.0000   ZZZZ   -3579.8236
 -----------------------------------------------------------------
 Calculating analytic gradient of the SCF energy
 Gradient of SCF Energy
            1           2           3           4           5           6
    1  -0.0013134  -0.0005438  -0.0000000   0.0005438   0.0013134   0.0000000
    2  -0.0000000  -0.0000000  -0.0000000  -0.0000000   0.0000000   0.0000000
    3  -0.0008812   0.0008713   0.0010987   0.0008713  -0.0008812  -0.0001773
            7           8           9          10          11          12
    1   0.0005318   0.0002415   0.0000000  -0.0002415  -0.0005318  -0.0000000
    2   0.0000000   0.0000000  -0.0000000   0.0000000  -0.0000000   0.0000000
    3  -0.0003306   0.0004622  -0.0002725   0.0004622  -0.0003306  -0.0008924
 Max gradient component =       1.313E-03
 RMS gradient           =       5.414E-04
 Gradient time:  CPU 56.39 s  wall 14.19 s
 Geometry Optimization Parameters
   NAtoms,    NIC,     NZ,  NCons,   NDum,   NFix, NCnnct, MaxDiis
       12      78      12       0       0       0       0       0

 Cartesian Hessian Update
 Hessian updated using BFGS update


** GEOMETRY OPTIMIZATION IN DELOCALIZED INTERNAL COORDINATES **
   Searching for a Minimum

   Optimization Cycle:   3

                       Coordinates (Angstroms)
     ATOM                X               Y               Z
      1  C        -0.0044208417    0.0000000000   -0.0064338715
      2  C        -0.0055461966    0.0000000000    1.3975520517
      3  C         1.2079582138    0.0000000000    2.0981604048
      4  C         2.4214626231    0.0000000000    1.3975520482
      5  C         2.4203372696    0.0000000000   -0.0064338747
      6  C         1.2079582136    0.0000000000   -0.7149563078
      7  Cl       -1.5237108353    0.0000000000   -0.8477862914
      8  Cl       -1.5033255120    0.0000000000    2.2754420362
      9  Cl        1.2079582152    0.0000000000    3.8324336113
     10  Cl        3.9192419371    0.0000000000    2.2754420357
     11  Cl        3.9396272655    0.0000000000   -0.8477862915
     12  I         1.2079582154    0.0000000000   -2.8421655511
   Point Group: c1    Number of degrees of freedom:    30


   Energy is  -9449.297673609

 Hessian updated using BFGS update

 10 Hessian modes will be used to form the next step
  Hessian Eigenvalues:
     0.125225    0.248214    0.249573    0.296513    0.333063    0.334871
     0.343730    0.435579    0.450811    0.537032

 Minimum search - taking simple RFO step
 Searching for Lamda that Minimizes Along All modes
 Value Taken    Lamda =  -0.00004748
 Step Taken.  Stepsize is  0.013932

                             Maximum     Tolerance    Cnvgd?
         Gradient           0.002757      0.000300      NO
         Displacement       0.007948      0.001200      NO
         Energy change     -0.000277      0.000001      NO


 New Cartesian Coordinates Obtained by Inverse Iteration

 Displacement from previous Coordinates is:  0.024906
 ----------------------------------------------------------------
             Standard Nuclear Orientation (Angstroms)
    I     Atom           X                Y                Z
 ----------------------------------------------------------------
    1      C      -0.0031249159     0.0000000000    -0.0057577073
    2      C      -0.0047501754     0.0000000000     1.3963121156
    3      C       1.2079582132     0.0000000000     2.0970692246
    4      C       2.4206665997     0.0000000000     1.3963121087
    5      C       2.4190413424     0.0000000000    -0.0057577145
    6      C       1.2079582125     0.0000000000    -0.7137480079
    7      Cl     -1.5248841865     0.0000000000    -0.8437118871
    8      Cl     -1.5054953912     0.0000000000     2.2691424782
    9      Cl      1.2079582156     0.0000000000     3.8317885231
   10      Cl      3.9214118158     0.0000000000     2.2691424728
   11      Cl      3.9408006200     0.0000000000    -0.8437118833
   12      I       1.2079582173     0.0000000000    -2.8360597229
 ----------------------------------------------------------------
 Nuclear Repulsion Energy =        1871.21913743 hartrees
 There are       87 alpha and       87 beta electrons
 Applying Cartesian multipole field
    Component          Value
    ---------          -----
     (2,0,0)        1.00000E-11
     (0,2,0)        2.00000E-11
     (0,0,2)       -3.00000E-11
 Nucleus-field energy     =    -0.0000000711 hartrees
 Requested basis set is 6-311++G(d,p)
 There are 125 shells and 344 basis functions
 A cutoff of  1.0D-11 yielded   5378 shell pairs
 There are     46147 function pairs (     50337 Cartesian)
 Smallest overlap matrix eigenvalue = 3.23E-07

 Q-Chem warning in module stvman/mkSTV.C, line 318:

 Overlap eigenvalue is smaller than square root of threshold
 Use THRESH >= 12 to get rid of this warning

 Linear dependence detected in AO basis
 Tighter screening thresholds may be required for diffuse basis sets
 Use S2THRESH > 14 and THRESH = 14 in case of SCF convergence issues
 Number of orthogonalized atomic orbitals = 342
 Maximum deviation from orthogonality = 2.791E-10
 Guess MOs from SCF MO coefficient file

 -----------------------------------------------------------------------
  General SCF calculation program by
  Eric Jon Sundstrom, Paul Horn, Yuezhi Mao, Dmitri Zuev, Alec White,
  David Stuck, Shaama M.S., Shane Yost, Joonho Lee, David Small,
  Daniel Levine, Susi Lehtola, Hugh Burton, Evgeny Epifanovsky,
  Bang C. Huynh
 -----------------------------------------------------------------------
 Exchange:     0.2000 Hartree-Fock + 0.0800 Slater + 0.7200 B88
 Correlation:  0.1900 VWN1RPA + 0.8100 LYP
 Using SG-1 standard quadrature grid
 using 4 threads for integral computing
 -------------------------------------------------------
 OpenMP Integral computing Module                
 Release: version 2.0, May 2017, Q-Chem Inc. Pleasanton 
 -------------------------------------------------------
 A restricted SCF calculation will be
 performed using DIIS
 SCF converges when DIIS error is below 1.0e-08
 ---------------------------------------
  Cycle       Energy         DIIS error
 ---------------------------------------
    1   -9449.2976488561      5.89e-05  
    2   -9449.2976840304      2.12e-05  
    3   -9449.2976700864      3.63e-05  
    4   -9449.2976909680      3.33e-06  
    5   -9449.2976911092      1.54e-06  
    6   -9449.2976911422      4.27e-07  
    7   -9449.2976911454      1.65e-07  
    8   -9449.2976911458      3.63e-08  
    9   -9449.2976911463      1.42e-08  
   10   -9449.2976911455      1.56e-09  Convergence criterion met
 ---------------------------------------
 SCF time:   CPU 124.44s  wall 32.00s 
 SCF   energy in the final basis set =    -9449.2976911455
 Total energy in the final basis set =    -9449.2976911455

 --------------------------------------------------------------

                    Orbital Energies (a.u.)
 --------------------------------------------------------------

 Alpha MOs
 -- Occupied --
********-176.3231-165.7270-165.7248-165.7246-101.5864-101.5856-101.5856
********-101.5855 -35.8196 -31.3131 -31.3068 -31.3062 -22.9635 -22.9621
-22.9617 -22.9573 -22.9573 -10.2907 -10.2907 -10.2903 -10.2891 -10.2890
-10.2739  -9.5011  -9.5003  -9.5003  -9.5003  -9.5003  -7.2660  -7.2654
 -7.2654  -7.2653  -7.2653  -7.2560  -7.2552  -7.2552  -7.2552  -7.2552
 -7.2551  -7.2542  -7.2542  -7.2541  -7.2541  -6.3689  -4.7821  -4.7666
 -4.7655  -2.0478  -2.0431  -2.0424  -2.0290  -2.0288  -0.9764  -0.9329
 -0.9189  -0.8860  -0.8740  -0.8471  -0.7778  -0.7527  -0.6888  -0.6394
 -0.6238  -0.5674  -0.5351  -0.4953  -0.4801  -0.4785  -0.4662  -0.4426
 -0.4181  -0.4077  -0.4060  -0.3683  -0.3650  -0.3648  -0.3610  -0.3575
 -0.3376  -0.3371  -0.3230  -0.3076  -0.2763  -0.2734  -0.2664
 -- Virtual --
 -0.0901  -0.0710  -0.0680  -0.0381  -0.0128  -0.0019   0.0070   0.0208
  0.0224   0.0298   0.0316   0.0442   0.0497   0.0654   0.0666   0.0704
  0.0751   0.0780   0.0827   0.0841   0.0854   0.0926   0.1001   0.1032
  0.1055   0.1068   0.1148   0.1350   0.1378   0.1407   0.1452   0.1536
  0.1628   0.1678   0.1702   0.1702   0.1768   0.1805   0.1830   0.1965
  0.2062   0.2110   0.2135   0.2161   0.2262   0.2265   0.2280   0.2464
  0.2618   0.2632   0.2670   0.2690   0.2780   0.2842   0.2845   0.2847
  0.2966   0.3464   0.3757   0.3921   0.3947   0.3994   0.4188   0.4201
  0.4268   0.4373   0.4405   0.4446   0.4455   0.4539   0.4649   0.4719
  0.4726   0.4840   0.4849   0.4915   0.5023   0.5053   0.5102   0.5478
  0.5610   0.5689   0.5693   0.5846   0.5847   0.5957   0.6010   0.6039
  0.6144   0.6231   0.6438   0.6934   0.7203   0.7406   0.7526   0.7852
  0.7872   0.8121   0.8194   0.8196   0.8251   0.8290   0.8303   0.8352
  0.8381   0.8449   0.8475   0.8649   0.8661   0.8767   0.8809   0.8939
  0.9035   0.9065   0.9167   0.9325   0.9339   0.9363   0.9419   0.9424
  0.9834   1.0084   1.0101   1.0337   1.0479   1.0631   1.1367   1.1727
  1.1751   1.1825   1.2020   1.2394   1.2660   1.2666   1.2688   1.2787
  1.2861   1.2900   1.2910   1.3605   1.3649   1.4327   1.4413   1.4709
  1.4888   1.4995   1.5787   1.6272   1.6584   1.7326   1.7396   1.7639
  1.7779   1.8211   1.8224   1.8381   1.8393   1.9239   2.0605   2.1039
  2.1830   2.1862   2.2130   2.2231   2.2411   2.2427   2.2471   2.2639
  2.2945   2.3041   2.3233   2.3716   2.3807   2.3816   2.4304   2.4423
  2.4710   2.4773   2.5152   2.5703   2.5717   2.6167   2.6370   2.7174
  2.7264   2.8261   2.8331   2.8828   3.0379   3.0484   3.0541   3.1056
  3.1128   3.1970   3.2138   3.4411   3.4936   3.6709   3.8462   3.8704
  3.9549   4.0184   4.0204   4.1516   4.2819   4.4882   4.7811   6.0242
  6.1190   6.1530   9.6688   9.7652   9.7832   9.8035   9.8046  23.1758
 23.7527  23.7608  23.9058  23.9132  23.9769  25.7423  25.7759  25.8042
 25.8348  25.9074  26.0311  26.0781  26.1601  26.1624  26.2180  26.3635
 26.5210  26.6528  26.7447  26.9228  27.9215  28.3575  28.4196  28.4313
 28.5235  28.5513  28.5529  28.6159  28.7230 127.8943 127.9507 127.9683
151.6993 215.6500 215.7584 215.7790 215.8033 215.80341901.8641
 --------------------------------------------------------------

          Ground-State Mulliken Net Atomic Charges

     Atom                 Charge (a.u.)
  ----------------------------------------
      1 C                    -0.598496
      2 C                    -0.601228
      3 C                    -0.372830
      4 C                    -0.601228
      5 C                    -0.598496
      6 C                    -0.418197
      7 Cl                    0.598557
      8 Cl                    0.632434
      9 Cl                    0.618571
     10 Cl                    0.632434
     11 Cl                    0.598557
     12 I                     0.109923
  ----------------------------------------
  Sum of atomic charges =     0.000000

 -----------------------------------------------------------------
                    Cartesian Multipole Moments
 -----------------------------------------------------------------
    Charge (ESU x 10^10)
                -0.0000
    Dipole Moment (Debye)
         X      -0.0000      Y       0.0000      Z      -0.4808
       Tot       0.4808
    Quadrupole Moments (Debye-Ang)
        XX    -124.9178     XY       0.0000     YY    -125.9019
        XZ      -0.5808     YZ       0.0000     ZZ    -121.2355
    Octopole Moments (Debye-Ang^2)
       XXX    -452.6863    XXY       0.0000    XYY    -152.0843
       YYY       0.0000    XXZ     -26.4661    XYZ       0.0000
       YYZ     -26.1501    XZZ    -146.4475    YZZ       0.0000
       ZZZ     -99.2426
    Hexadecapole Moments (Debye-Ang^3)
      XXXX   -3557.6558   XXXY       0.0000   XXYY    -647.9833
      XYYY      -0.0000   YYYY    -152.6621   XXXZ     -94.2148
      XXYZ       0.0000   XYYZ     -31.5882   YYYZ       0.0000
      XXZZ   -1205.4507   XYZZ       0.0000   YYZZ    -670.1229
      XZZZ    -119.8809   YZZZ       0.0000   ZZZZ   -3569.6395
 -----------------------------------------------------------------
 Calculating analytic gradient of the SCF energy
 Gradient of SCF Energy
            1           2           3           4           5           6
    1  -0.0001784  -0.0000189  -0.0000000   0.0000189   0.0001784   0.0000000
    2  -0.0000000   0.0000000  -0.0000000  -0.0000000   0.0000000  -0.0000000
    3  -0.0002581  -0.0001284   0.0001529  -0.0001284  -0.0002581   0.0004494
            7           8           9          10          11          12
    1   0.0002144  -0.0000539  -0.0000000   0.0000539  -0.0002144   0.0000000
    2  -0.0000000   0.0000000   0.0000000  -0.0000000   0.0000000  -0.0000000
    3   0.0001905  -0.0002528  -0.0000794  -0.0002528   0.0001905   0.0003745
 Max gradient component =       4.494E-04
 RMS gradient           =       1.582E-04
 Gradient time:  CPU 56.68 s  wall 14.26 s
 Geometry Optimization Parameters
   NAtoms,    NIC,     NZ,  NCons,   NDum,   NFix, NCnnct, MaxDiis
       12      78      12       0       0       0       0       0

 Cartesian Hessian Update
 Hessian updated using BFGS update


** GEOMETRY OPTIMIZATION IN DELOCALIZED INTERNAL COORDINATES **
   Searching for a Minimum

   Optimization Cycle:   4

                       Coordinates (Angstroms)
     ATOM                X               Y               Z
      1  C        -0.0031249159    0.0000000000   -0.0057577073
      2  C        -0.0047501754    0.0000000000    1.3963121156
      3  C         1.2079582132    0.0000000000    2.0970692246
      4  C         2.4206665997    0.0000000000    1.3963121087
      5  C         2.4190413424    0.0000000000   -0.0057577145
      6  C         1.2079582125    0.0000000000   -0.7137480079
      7  Cl       -1.5248841865    0.0000000000   -0.8437118871
      8  Cl       -1.5054953912    0.0000000000    2.2691424782
      9  Cl        1.2079582156    0.0000000000    3.8317885231
     10  Cl        3.9214118158    0.0000000000    2.2691424728
     11  Cl        3.9408006200    0.0000000000   -0.8437118833
     12  I         1.2079582173    0.0000000000   -2.8360597229
   Point Group: c1    Number of degrees of freedom:    30


   Energy is  -9449.297691146

 Hessian updated using BFGS update

 11 Hessian modes will be used to form the next step
  Hessian Eigenvalues:
     0.134154    0.248578    0.249653    0.263217    0.289620    0.332800
     0.334340    0.364030    0.430477    0.492928    0.539340

 Minimum search - taking simple RFO step
 Searching for Lamda that Minimizes Along All modes
 Value Taken    Lamda =  -0.00000474
 Step Taken.  Stepsize is  0.003850

                             Maximum     Tolerance    Cnvgd?
         Gradient           0.000772      0.000300      NO
         Displacement       0.002032      0.001200      NO
         Energy change     -0.000018      0.000001      NO


 New Cartesian Coordinates Obtained by Inverse Iteration

 Displacement from previous Coordinates is:  0.007538
 ----------------------------------------------------------------
             Standard Nuclear Orientation (Angstroms)
    I     Atom           X                Y                Z
 ----------------------------------------------------------------
    1      C      -0.0031054092     0.0000000000    -0.0059485111
    2      C      -0.0046317358     0.0000000000     1.3963688308
    3      C       1.2079582141     0.0000000000     2.0968726794
    4      C       2.4205481615     0.0000000000     1.3963688293
    5      C       2.4190218357     0.0000000000    -0.0059485113
    6      C       1.2079582123     0.0000000000    -0.7146402251
    7      Cl     -1.5252823037     0.0000000000    -0.8439510401
    8      Cl     -1.5043946428     0.0000000000     2.2711236394
    9      Cl      1.2079582164     0.0000000000     3.8317258442
   10      Cl      3.9203110706     0.0000000000     2.2711236360
   11      Cl      3.9411987344     0.0000000000    -0.8439510342
   12      I       1.2079582139     0.0000000000    -2.8381241374
 ----------------------------------------------------------------
 Nuclear Repulsion Energy =        1870.77104680 hartrees
 There are       87 alpha and       87 beta electrons
 Applying Cartesian multipole field
    Component          Value
    ---------          -----
     (2,0,0)        1.00000E-11
     (0,2,0)        2.00000E-11
     (0,0,2)       -3.00000E-11
 Nucleus-field energy     =    -0.0000000712 hartrees
 Requested basis set is 6-311++G(d,p)
 There are 125 shells and 344 basis functions
 A cutoff of  1.0D-11 yielded   5378 shell pairs
 There are     46147 function pairs (     50337 Cartesian)
 Smallest overlap matrix eigenvalue = 3.23E-07

 Q-Chem warning in module stvman/mkSTV.C, line 318:

 Overlap eigenvalue is smaller than square root of threshold
 Use THRESH >= 12 to get rid of this warning

 Linear dependence detected in AO basis
 Tighter screening thresholds may be required for diffuse basis sets
 Use S2THRESH > 14 and THRESH = 14 in case of SCF convergence issues
 Number of orthogonalized atomic orbitals = 342
 Maximum deviation from orthogonality = 2.578E-09
 Guess MOs from SCF MO coefficient file

 -----------------------------------------------------------------------
  General SCF calculation program by
  Eric Jon Sundstrom, Paul Horn, Yuezhi Mao, Dmitri Zuev, Alec White,
  David Stuck, Shaama M.S., Shane Yost, Joonho Lee, David Small,
  Daniel Levine, Susi Lehtola, Hugh Burton, Evgeny Epifanovsky,
  Bang C. Huynh
 -----------------------------------------------------------------------
 Exchange:     0.2000 Hartree-Fock + 0.0800 Slater + 0.7200 B88
 Correlation:  0.1900 VWN1RPA + 0.8100 LYP
 Using SG-1 standard quadrature grid
 using 4 threads for integral computing
 -------------------------------------------------------
 OpenMP Integral computing Module                
 Release: version 2.0, May 2017, Q-Chem Inc. Pleasanton 
 -------------------------------------------------------
 A restricted SCF calculation will be
 performed using DIIS
 SCF converges when DIIS error is below 1.0e-08
 ---------------------------------------
  Cycle       Energy         DIIS error
 ---------------------------------------
    1   -9449.2976898896      1.72e-05  
    2   -9449.2976930708      5.86e-06  
    3   -9449.2976917153      1.10e-05  
    4   -9449.2976936078      5.89e-07  
    5   -9449.2976936130      2.55e-07  
    6   -9449.2976936140      1.16e-07  
    7   -9449.2976936137      3.13e-08  
    8   -9449.2976936144      9.65e-09  Convergence criterion met
 ---------------------------------------
 SCF time:   CPU 101.77s  wall 27.00s 
 SCF   energy in the final basis set =    -9449.2976936144
 Total energy in the final basis set =    -9449.2976936144

 --------------------------------------------------------------

                    Orbital Energies (a.u.)
 --------------------------------------------------------------

 Alpha MOs
 -- Occupied --
********-176.3232-165.7271-165.7248-165.7246-101.5864-101.5856-101.5856
********-101.5855 -35.8197 -31.3132 -31.3068 -31.3063 -22.9636 -22.9622
-22.9618 -22.9574 -22.9574 -10.2908 -10.2908 -10.2902 -10.2892 -10.2890
-10.2740  -9.5011  -9.5003  -9.5003  -9.5003  -9.5003  -7.2660  -7.2654
 -7.2654  -7.2653  -7.2653  -7.2559  -7.2552  -7.2552  -7.2552  -7.2552
 -7.2551  -7.2542  -7.2542  -7.2541  -7.2541  -6.3690  -4.7821  -4.7666
 -4.7656  -2.0478  -2.0431  -2.0424  -2.0290  -2.0289  -0.9763  -0.9327
 -0.9189  -0.8860  -0.8739  -0.8470  -0.7778  -0.7527  -0.6888  -0.6394
 -0.6239  -0.5673  -0.5350  -0.4953  -0.4800  -0.4785  -0.4662  -0.4426
 -0.4180  -0.4077  -0.4060  -0.3683  -0.3650  -0.3648  -0.3609  -0.3575
 -0.3376  -0.3372  -0.3229  -0.3076  -0.2764  -0.2734  -0.2665
 -- Virtual --
 -0.0903  -0.0711  -0.0681  -0.0382  -0.0129  -0.0019   0.0069   0.0208
  0.0223   0.0298   0.0315   0.0442   0.0497   0.0654   0.0666   0.0703
  0.0751   0.0780   0.0826   0.0840   0.0854   0.0926   0.1001   0.1032
  0.1054   0.1068   0.1148   0.1350   0.1378   0.1407   0.1452   0.1536
  0.1628   0.1677   0.1702   0.1703   0.1768   0.1805   0.1830   0.1965
  0.2061   0.2110   0.2135   0.2160   0.2262   0.2265   0.2279   0.2464
  0.2618   0.2632   0.2670   0.2690   0.2780   0.2841   0.2845   0.2847
  0.2966   0.3464   0.3758   0.3922   0.3947   0.3994   0.4186   0.4199
  0.4267   0.4373   0.4405   0.4444   0.4455   0.4539   0.4650   0.4719
  0.4726   0.4840   0.4851   0.4915   0.5022   0.5054   0.5101   0.5478
  0.5610   0.5689   0.5691   0.5845   0.5846   0.5955   0.6011   0.6039
  0.6142   0.6231   0.6438   0.6933   0.7203   0.7405   0.7521   0.7852
  0.7873   0.8121   0.8194   0.8197   0.8251   0.8291   0.8303   0.8352
  0.8381   0.8449   0.8474   0.8647   0.8660   0.8767   0.8808   0.8940
  0.9037   0.9066   0.9167   0.9324   0.9338   0.9363   0.9419   0.9423
  0.9833   1.0082   1.0100   1.0334   1.0477   1.0628   1.1367   1.1725
  1.1751   1.1825   1.2019   1.2393   1.2659   1.2664   1.2686   1.2787
  1.2863   1.2899   1.2909   1.3602   1.3647   1.4330   1.4413   1.4706
  1.4883   1.4994   1.5786   1.6271   1.6581   1.7326   1.7394   1.7638
  1.7776   1.8210   1.8224   1.8380   1.8393   1.9237   2.0603   2.1037
  2.1828   2.1861   2.2130   2.2230   2.2407   2.2426   2.2469   2.2639
  2.2945   2.3041   2.3230   2.3714   2.3807   2.3813   2.4304   2.4421
  2.4709   2.4772   2.5152   2.5702   2.5714   2.6165   2.6370   2.7174
  2.7264   2.8260   2.8330   2.8828   3.0378   3.0480   3.0538   3.1055
  3.1126   3.1968   3.2135   3.4410   3.4933   3.6706   3.8462   3.8700
  3.9548   4.0183   4.0202   4.1513   4.2819   4.4877   4.7808   6.0240
  6.1187   6.1526   9.6686   9.7653   9.7830   9.8032   9.8046  23.1758
 23.7526  23.7603  23.9052  23.9131  23.9763  25.7423  25.7758  25.8042
 25.8348  25.9074  26.0317  26.0772  26.1596  26.1628  26.2179  26.3631
 26.5209  26.6522  26.7445  26.9220  27.9212  28.3574  28.4194  28.4310
 28.5234  28.5512  28.5528  28.6157  28.7228 127.8942 127.9505 127.9681
151.6989 215.6498 215.7585 215.7787 215.8030 215.80341901.8638
 --------------------------------------------------------------

          Ground-State Mulliken Net Atomic Charges

     Atom                 Charge (a.u.)
  ----------------------------------------
      1 C                    -0.593910
      2 C                    -0.604255
      3 C                    -0.384669
      4 C                    -0.604255
      5 C                    -0.593910
      6 C                    -0.409658
      7 Cl                    0.598405
      8 Cl                    0.632114
      9 Cl                    0.619463
     10 Cl                    0.632114
     11 Cl                    0.598405
     12 I                     0.110155
  ----------------------------------------
  Sum of atomic charges =     0.000000

 -----------------------------------------------------------------
                    Cartesian Multipole Moments
 -----------------------------------------------------------------
    Charge (ESU x 10^10)
                -0.0000
    Dipole Moment (Debye)
         X      -0.0000      Y      -0.0000      Z      -0.4814
       Tot       0.4814
    Quadrupole Moments (Debye-Ang)
        XX    -124.9379     XY      -0.0000     YY    -125.9070
        XZ      -0.5815     YZ      -0.0000     ZZ    -121.2106
    Octopole Moments (Debye-Ang^2)
       XXX    -452.7592    XXY      -0.0000    XYY    -152.0904
       YYY      -0.0000    XXZ     -26.4253    XYZ      -0.0000
       YYZ     -26.1232    XZZ    -146.4173    YZZ      -0.0000
       ZZZ     -99.1984
    Hexadecapole Moments (Debye-Ang^3)
      XXXX   -3557.6937   XXXY      -0.0000   XXYY    -647.9112
      XYYY      -0.0000   YYYY    -152.6732   XXXZ     -94.0651
      XXYZ      -0.0000   XYYZ     -31.5558   YYYZ      -0.0000
      XXZZ   -1205.7463   XYZZ      -0.0000   YYZZ    -670.6939
      XZZZ    -119.8275   YZZZ      -0.0000   ZZZZ   -3572.3149
 -----------------------------------------------------------------
 Calculating analytic gradient of the SCF energy
 Gradient of SCF Energy
            1           2           3           4           5           6
    1  -0.0001331   0.0000789   0.0000000  -0.0000789   0.0001331  -0.0000000
    2  -0.0000000   0.0000000  -0.0000000  -0.0000000   0.0000000   0.0000000
    3  -0.0001439   0.0000255   0.0000117   0.0000255  -0.0001439   0.0001617
            7           8           9          10          11          12
    1   0.0000795   0.0000213   0.0000000  -0.0000213  -0.0000795  -0.0000000
    2  -0.0000000  -0.0000000  -0.0000000  -0.0000000   0.0000000  -0.0000000
    3   0.0000627  -0.0000017  -0.0000530  -0.0000017   0.0000627  -0.0000058
 Max gradient component =       1.617E-04
 RMS gradient           =       6.260E-05
 Gradient time:  CPU 56.41 s  wall 14.19 s
 Geometry Optimization Parameters
   NAtoms,    NIC,     NZ,  NCons,   NDum,   NFix, NCnnct, MaxDiis
       12      78      12       0       0       0       0       0

 Cartesian Hessian Update
 Hessian updated using BFGS update


** GEOMETRY OPTIMIZATION IN DELOCALIZED INTERNAL COORDINATES **
   Searching for a Minimum

   Optimization Cycle:   5

                       Coordinates (Angstroms)
     ATOM                X               Y               Z
      1  C        -0.0031054092    0.0000000000   -0.0059485111
      2  C        -0.0046317358    0.0000000000    1.3963688308
      3  C         1.2079582141    0.0000000000    2.0968726794
      4  C         2.4205481615    0.0000000000    1.3963688293
      5  C         2.4190218357    0.0000000000   -0.0059485113
      6  C         1.2079582123    0.0000000000   -0.7146402251
      7  Cl       -1.5252823037    0.0000000000   -0.8439510401
      8  Cl       -1.5043946428    0.0000000000    2.2711236394
      9  Cl        1.2079582164    0.0000000000    3.8317258442
     10  Cl        3.9203110706    0.0000000000    2.2711236360
     11  Cl        3.9411987344    0.0000000000   -0.8439510342
     12  I         1.2079582139    0.0000000000   -2.8381241374
   Point Group: c1    Number of degrees of freedom:    30


   Energy is  -9449.297693614

 Hessian updated using BFGS update

 11 Hessian modes will be used to form the next step
  Hessian Eigenvalues:
     0.135802    0.223941    0.249542    0.267262    0.289964    0.330922
     0.334280    0.361525    0.435525    0.495501    0.553511

 Minimum search - taking simple RFO step
 Searching for Lamda that Minimizes Along All modes
 Value Taken    Lamda =   0.00000000
 Step Taken.  Stepsize is  0.000905

                             Maximum     Tolerance    Cnvgd?
         Gradient           0.000143      0.000300     YES
         Displacement       0.000599      0.001200     YES
         Energy change     -0.000002      0.000001      NO


                       Distance Matrix (Angstroms)
             C (  1)   C (  2)   C (  3)   C (  4)   C (  5)   C (  6)
   C (  2)  1.402318
   C (  3)  2.426630  1.400386
   C (  4)  2.800105  2.425180  1.400386
   C (  5)  2.422127  2.800105  2.426630  1.402318
   C (  6)  1.403182  2.434488  2.811513  2.434488  1.403182
   Cl(  7)  1.737605  2.707658  4.014853  4.537467  4.032342  2.736298
   Cl(  8)  2.727440  1.736227  2.717944  4.021240  4.536326  4.033813
   Cl(  9)  4.024229  2.720540  1.734853  2.720540  4.024229  4.546366
   Cl( 10)  4.536326  4.021240  2.717944  1.736227  2.727440  4.033813
   Cl( 11)  4.032342  4.537467  4.014853  2.707658  1.737605  2.736298
   I ( 12)  3.080243  4.404691  4.934997  4.404691  3.080243  2.123484
             Cl(  7)   Cl(  8)   Cl(  9)   Cl( 10)   Cl( 11)
   Cl(  8)  3.115145
   Cl(  9)  5.415954  3.129271
   Cl( 10)  6.273610  5.424706  3.129271
   Cl( 11)  5.466481  6.273610  5.415954  3.115145
   I ( 12)  3.383390  5.784572  6.669850  5.784572  3.383390

 Final energy is   -9449.2976936143586     


 ******************************
 **  OPTIMIZATION CONVERGED  **
 ******************************

                       Coordinates (Angstroms)
     ATOM                X               Y               Z
      1  C        -0.0031054092    0.0000000000   -0.0059485111
      2  C        -0.0046317358    0.0000000000    1.3963688308
      3  C         1.2079582141    0.0000000000    2.0968726794
      4  C         2.4205481615    0.0000000000    1.3963688293
      5  C         2.4190218357    0.0000000000   -0.0059485113
      6  C         1.2079582123    0.0000000000   -0.7146402251
      7  Cl       -1.5252823037    0.0000000000   -0.8439510401
      8  Cl       -1.5043946428    0.0000000000    2.2711236394
      9  Cl        1.2079582164    0.0000000000    3.8317258442
     10  Cl        3.9203110706    0.0000000000    2.2711236360
     11  Cl        3.9411987344    0.0000000000   -0.8439510342
     12  I         1.2079582139    0.0000000000   -2.8381241374

Z-matrix Print:
$molecule
0 1
I 
C  1 2.123484
C  2 1.403182 1 120.335370
C  3 1.402318 2 120.397733 1 -180.000000 0
C  4 1.400386 3 119.952332 2 -0.000000 0
C  5 1.400386 4 119.970611 3 -0.000000 0
C  6 1.402318 5 119.952332 4 -0.000000 0
Cl 5 1.734853 4 120.014695 3 -180.000000 0
Cl 4 1.736227 3 120.315753 2 -180.000000 0
Cl 6 1.736227 5 119.731915 4 -180.000000 0
Cl 3 1.737605 2 120.830571 1 -0.000000 0
Cl 7 1.737605 6 118.771696 5 -180.000000 0
$end


 --------------------------------------------------------------

                    Orbital Energies (a.u.)
 --------------------------------------------------------------

 Alpha MOs
 -- Occupied --
********-176.3232-165.7271-165.7248-165.7246-101.5864-101.5856-101.5856
********-101.5855 -35.8197 -31.3132 -31.3068 -31.3063 -22.9636 -22.9622
-22.9618 -22.9574 -22.9574 -10.2908 -10.2908 -10.2902 -10.2892 -10.2890
-10.2740  -9.5011  -9.5003  -9.5003  -9.5003  -9.5003  -7.2660  -7.2654
 -7.2654  -7.2653  -7.2653  -7.2559  -7.2552  -7.2552  -7.2552  -7.2552
 -7.2551  -7.2542  -7.2542  -7.2541  -7.2541  -6.3690  -4.7821  -4.7666
 -4.7656  -2.0478  -2.0431  -2.0424  -2.0290  -2.0289  -0.9763  -0.9327
 -0.9189  -0.8860  -0.8739  -0.8470  -0.7778  -0.7527  -0.6888  -0.6394
 -0.6239  -0.5673  -0.5350  -0.4953  -0.4800  -0.4785  -0.4662  -0.4426
 -0.4180  -0.4077  -0.4060  -0.3683  -0.3650  -0.3648  -0.3609  -0.3575
 -0.3376  -0.3372  -0.3229  -0.3076  -0.2764  -0.2734  -0.2665
 -- Virtual --
 -0.0903  -0.0711  -0.0681  -0.0382  -0.0129  -0.0019   0.0069   0.0208
  0.0223   0.0298   0.0315   0.0442   0.0497   0.0654   0.0666   0.0703
  0.0751   0.0780   0.0826   0.0840   0.0854   0.0926   0.1001   0.1032
  0.1054   0.1068   0.1148   0.1350   0.1378   0.1407   0.1452   0.1536
  0.1628   0.1677   0.1702   0.1703   0.1768   0.1805   0.1830   0.1965
  0.2061   0.2110   0.2135   0.2160   0.2262   0.2265   0.2279   0.2464
  0.2618   0.2632   0.2670   0.2690   0.2780   0.2841   0.2845   0.2847
  0.2966   0.3464   0.3758   0.3922   0.3947   0.3994   0.4186   0.4199
  0.4267   0.4373   0.4405   0.4444   0.4455   0.4539   0.4650   0.4719
  0.4726   0.4840   0.4851   0.4915   0.5022   0.5054   0.5101   0.5478
  0.5610   0.5689   0.5691   0.5845   0.5846   0.5955   0.6011   0.6039
  0.6142   0.6231   0.6438   0.6933   0.7203   0.7405   0.7521   0.7852
  0.7873   0.8121   0.8194   0.8197   0.8251   0.8291   0.8303   0.8352
  0.8381   0.8449   0.8474   0.8647   0.8660   0.8767   0.8808   0.8940
  0.9037   0.9066   0.9167   0.9324   0.9338   0.9363   0.9419   0.9423
  0.9833   1.0082   1.0100   1.0334   1.0477   1.0628   1.1367   1.1725
  1.1751   1.1825   1.2019   1.2393   1.2659   1.2664   1.2686   1.2787
  1.2863   1.2899   1.2909   1.3602   1.3647   1.4330   1.4413   1.4706
  1.4883   1.4994   1.5786   1.6271   1.6581   1.7326   1.7394   1.7638
  1.7776   1.8210   1.8224   1.8380   1.8393   1.9237   2.0603   2.1037
  2.1828   2.1861   2.2130   2.2230   2.2407   2.2426   2.2469   2.2639
  2.2945   2.3041   2.3230   2.3714   2.3807   2.3813   2.4304   2.4421
  2.4709   2.4772   2.5152   2.5702   2.5714   2.6165   2.6370   2.7174
  2.7264   2.8260   2.8330   2.8828   3.0378   3.0480   3.0538   3.1055
  3.1126   3.1968   3.2135   3.4410   3.4933   3.6706   3.8462   3.8700
  3.9548   4.0183   4.0202   4.1513   4.2819   4.4877   4.7808   6.0240
  6.1187   6.1526   9.6686   9.7653   9.7830   9.8032   9.8046  23.1758
 23.7526  23.7603  23.9052  23.9131  23.9763  25.7423  25.7758  25.8042
 25.8348  25.9074  26.0317  26.0772  26.1596  26.1628  26.2179  26.3631
 26.5209  26.6522  26.7445  26.9220  27.9212  28.3574  28.4194  28.4310
 28.5234  28.5512  28.5528  28.6157  28.7228 127.8942 127.9505 127.9681
151.6989 215.6498 215.7585 215.7787 215.8030 215.80341901.8638
 --------------------------------------------------------------

          Ground-State Mulliken Net Atomic Charges

     Atom                 Charge (a.u.)
  ----------------------------------------
      1 C                    -0.593910
      2 C                    -0.604255
      3 C                    -0.384669
      4 C                    -0.604255
      5 C                    -0.593910
      6 C                    -0.409658
      7 Cl                    0.598405
      8 Cl                    0.632114
      9 Cl                    0.619463
     10 Cl                    0.632114
     11 Cl                    0.598405
     12 I                     0.110155
  ----------------------------------------
  Sum of atomic charges =     0.000000

 -----------------------------------------------------------------
                    Cartesian Multipole Moments
 -----------------------------------------------------------------
    Charge (ESU x 10^10)
                -0.0000
    Dipole Moment (Debye)
         X      -0.0000      Y      -0.0000      Z      -0.4814
       Tot       0.4814
    Quadrupole Moments (Debye-Ang)
        XX    -124.9379     XY      -0.0000     YY    -125.9070
        XZ      -0.5815     YZ      -0.0000     ZZ    -121.2106
    Octopole Moments (Debye-Ang^2)
       XXX    -452.7592    XXY      -0.0000    XYY    -152.0904
       YYY      -0.0000    XXZ     -26.4253    XYZ      -0.0000
       YYZ     -26.1232    XZZ    -146.4173    YZZ      -0.0000
       ZZZ     -99.1984
    Hexadecapole Moments (Debye-Ang^3)
      XXXX   -3557.6937   XXXY      -0.0000   XXYY    -647.9112
      XYYY      -0.0000   YYYY    -152.6732   XXXZ     -94.0651
      XXYZ      -0.0000   XYYZ     -31.5558   YYYZ      -0.0000
      XXZZ   -1205.7463   XYZZ      -0.0000   YYZZ    -670.6939
      XZZZ    -119.8275   YZZZ      -0.0000   ZZZZ   -3572.3149
 -----------------------------------------------------------------
Archival summary:
1\1\garfield\OPT\ProcedureUnspecified\BasisUnspecified\1l56\taweetha\SunDec107:02:312019SunDec107:02:312019\0\\#,OPT,ProcedureUnspecified,BasisUnspecified,\\0,1\I\C,1,2.12348\C,2,1.40318,1,120.335\C,3,1.40232,2,120.398,1,-180,0\C,4,1.40039,3,119.952,2,-0,0\C,5,1.40039,4,119.971,3,-0,0\C,6,1.40232,5,119.952,4,-0,0\Cl,5,1.73485,4,120.015,3,-180,0\Cl,4,1.73623,3,120.316,2,-180,0\Cl,6,1.73623,5,119.732,4,-180,0\Cl,3,1.7376,2,120.831,1,-0,0\Cl,7,1.7376,6,118.772,5,-180,0\\\@

 Total job time:  246.41s(wall), 943.86s(cpu) 
 Sun Dec  1 07:02:31 2019

        *************************************************************
        *                                                           *
        *  Thank you very much for using Q-Chem.  Have a nice day.  *
        *                                                           *
        *************************************************************


 
User input: 2 of 2 
 
                  Welcome to Q-Chem
     A Quantum Leap Into The Future Of Chemistry


 Q-Chem 5.2 (devel), Q-Chem, Inc., Pleasanton, CA (2019)

 Yihan Shao,  Zhengting Gan,  E. Epifanovsky,  A. T. B. Gilbert,  M. Wormit,  
 J. Kussmann,  A. W. Lange,  A. Behn,  Jia Deng,  Xintian Feng,  D. Ghosh,  
 M. Goldey,  P. R. Horn,  L. D. Jacobson,  I. Kaliman,  T. Kus,  A. Landau,  
 Jie Liu,  E. I. Proynov,  R. M. Richard,  R. P. Steele,  E. J. Sundstrom,  
 H. L. Woodcock III,  P. M. Zimmerman,  D. Zuev,  B. Albrecht,  E. Alguire,  
 S. A. Baeppler,  D. Barton,  Z. Benda,  Y. A. Bernard,  E. J. Berquist,  
 K. B. Bravaya,  H. Burton,  D. Casanova,  Chun-Min Chang,  Yunqing Chen,  
 A. Chien,  K. D. Closser,  M. P. Coons,  S. Coriani,  S. Dasgupta,  
 A. L. Dempwolff,  M. Diedenhofen,  Hainam Do,  R. G. Edgar,  Po-Tung Fang,  
 S. Faraji,  S. Fatehi,  Qingguo Feng,  K. D. Fenk,  J. Fosso-Tande,  
 J. Gayvert,  Qinghui Ge,  A. Ghysels,  G. Gidofalvi,  J. Gomes,  
 J. Gonthier,  A. Gunina,  D. Hait,  M. W. D. Hanson-Heine,  
 P. H. P. Harbach,  A. W. Hauser,  M. F. Herbst,  J. E. Herr,  
 E. G. Hohenstein,  Z. C. Holden,  Kerwin Hui,  B. C. Huynh,  T.-C. Jagau,  
 Hyunjun Ji,  B. Kaduk,  K. Khistyaev,  Jaehoon Kim,  P. Klunzinger,  K. Koh,  
 D. Kosenkov,  L. Koulias,  T. Kowalczyk,  C. M. Krauter,  A. Kunitsa,  
 Ka Un Lao,  A. Laurent,  K. V. Lawler,  Joonho Lee,  D. Lefrancois,  
 S. Lehtola,  D. S. Levine,  Yi-Pei Li,  You-Sheng Lin,  Fenglai Liu,  
 E. Livshits,  A. Luenser,  P. Manohar,  E. Mansoor,  S. F. Manzer,  
 Shan-Ping Mao,  Yuezhi Mao,  N. Mardirossian,  A. V. Marenich,  
 T. Markovich,  L. A. Martinez-Martinez,  S. A. Maurer,  N. J. Mayhall,  
 S. C. McKenzie,  J.-M. Mewes,  P. Morgante,  A. F. Morrison,  
 J. W. Mullinax,  K. Nanda,  T. S. Nguyen-Beck,  R. Olivares-Amaya,  
 J. A. Parkhill,  Zheng Pei,  T. M. Perrine,  F. Plasser,  P. Pokhilko,  
 S. Prager,  A. Prociuk,  E. Ramos,  D. R. Rehn,  F. Rob,  M. Scheurer,  
 M. Schneider,  N. Sergueev,  S. M. Sharada,  S. Sharma,  D. W. Small,  
 T. Stauch,  T. Stein,  Yu-Chuan Su,  A. J. W. Thom,  A. Tkatchenko,  
 T. Tsuchimochi,  N. M. Tubman,  L. Vogt,  M. L. Vidal,  O. Vydrov,  
 M. A. Watson,  J. Wenzel,  M. de Wergifosse,  T. A. Wesolowski,  A. White,  
 J. Witte,  A. Yamada,  Jun Yang,  K. Yao,  S. Yeganeh,  S. R. Yost,  
 Zhi-Qiang You,  A. Zech,  Igor Ying Zhang,  Xing Zhang,  Yan Zhao,  
 Ying Zhu,  B. R. Brooks,  G. K. L. Chan,  C. J. Cramer,  M. S. Gordon,  
 W. J. Hehre,  A. Klamt,  M. W. Schmidt,  C. D. Sherrill,  D. G. Truhlar,  
 A. Aspuru-Guzik,  R. Baer,  A. T. Bell,  N. A. Besley,  Jeng-Da Chai,  
 A. E. DePrince, III,  R. A. DiStasio Jr.,  A. Dreuw,  B. D. Dunietz,  
 T. R. Furlani,  Chao-Ping Hsu,  Yousung Jung,  Jing Kong,  D. S. Lambrecht,  
 WanZhen Liang,  C. Ochsenfeld,  V. A. Rassolov,  L. V. Slipchenko,  
 J. E. Subotnik,  T. Van Voorhis,  J. M. Herbert,  A. I. Krylov,  
 P. M. W. Gill,  M. Head-Gordon

 Contributors to earlier versions of Q-Chem not listed above: 
 R. D. Adamson,  B. Austin,  J. Baker,  G. J. O. Beran,  K. Brandhorst,  
 S. T. Brown,  E. F. C. Byrd,  A. K. Chakraborty,  C.-L. Cheng,  
 Siu Hung Chien,  D. M. Chipman,  D. L. Crittenden,  H. Dachsel,  
 R. J. Doerksen,  A. D. Dutoi,  L. Fusti-Molnar,  W. A. Goddard III,  
 A. Golubeva-Zadorozhnaya,  S. R. Gwaltney,  G. Hawkins,  A. Heyden,  
 S. Hirata,  G. Kedziora,  F. J. Keil,  C. Kelley,  Jihan Kim,  R. A. King,  
 R. Z. Khaliullin,  P. P. Korambath,  W. Kurlancheek,  A. M. Lee,  M. S. Lee,  
 S. V. Levchenko,  Ching Yeh Lin,  D. Liotard,  R. C. Lochan,  I. Lotan,  
 P. E. Maslen,  N. Nair,  D. P. O'Neill,  D. Neuhauser,  E. Neuscamman,  
 C. M. Oana,  R. Olson,  B. Peters,  R. Peverati,  P. A. Pieniazek,  
 Y. M. Rhee,  J. Ritchie,  M. A. Rohrdanz,  E. Rosta,  N. J. Russ,  
 H. F. Schaefer III,  N. E. Schultz,  N. Shenvi,  A. C. Simmonett,  A. Sodt,  
 D. Stuck,  K. S. Thanthiriwatte,  V. Vanovschi,  Tao Wang,  A. Warshel,  
 C. F. Williams,  Q. Wu,  X. Xu,  W. Zhang

 Please cite Q-Chem as follows:
 Y. Shao et al., Mol. Phys. 113, 184-215 (2015)
 DOI: 10.1080/00268976.2014.952696

 Q-Chem 5.2.1 for Intel X86 EM64T Linux

 Parts of Q-Chem use Armadillo 8.300.2 (Tropical Shenanigans).
 http://arma.sourceforge.net/

 Q-Chem begins on Sun Dec  1 07:02:31 2019  

Host: 
0

     Scratch files written to /scratch/taweetham/qchem5204//
NAlpha2: 174
NElect   174
Mult     1
The previous job contains 0 fragments, simply inherited here

Checking the input file for inconsistencies... 	...done.

--------------------------------------------------------------
User input:
--------------------------------------------------------------

$MOLECULE
READ
$END

$REM
   JOB_TYPE 	FREQUENCY
   BASIS 	6-311++G**
   METHOD	B3LYP	
$END


--------------------------------------------------------------
 Atom  11: (  2.7332405205, -0.0000000000,  0.7762560156)
         ->(  2.7332405175,  0.0000000000,  0.7762560246)
 ----------------------------------------------------------------
             Standard Nuclear Orientation (Angstroms)
    I     Atom           X                Y                Z
 ----------------------------------------------------------------
    1      C      -1.2110636235    -0.0000000000    -0.0617465053
    2      C      -1.2125899509     0.0000000000    -1.4640638472
    3      C      -0.0000000014     0.0000000000    -2.1645676964
    4      C       1.2125899464     0.0000000000    -1.4640638470
    5      C       1.2110636214     0.0000000000    -0.0617465064
    6      C      -0.0000000016    -0.0000000000     0.6469452081
    7      Cl     -2.7332405175    -0.0000000000     0.7762560246
    8      Cl     -2.7123528584     0.0000000000    -2.3388186549
    9      Cl     -0.0000000001     0.0000000000    -3.8994208612
   10      Cl      2.7123528550     0.0000000000    -2.3388186546
   11      Cl      2.7332405175     0.0000000000     0.7762560246
   12      I       0.0000000012    -0.0000000000     2.7704291204
 ----------------------------------------------------------------
 Molecular Point Group                 C2v   NOp =  4
 Largest Abelian Subgroup              C2v   NOp =  4
 Nuclear Repulsion Energy =        1870.77104680 hartrees
 There are       87 alpha and       87 beta electrons
 Requested basis set is 6-311++G(d,p)
 There are 125 shells and 344 basis functions

 Total QAlloc Memory Limit   2000 MB
 Mega-Array Size       188 MB
 MEM_STATIC part       192 MB

                       Distance Matrix (Angstroms)
             C (  1)   C (  2)   C (  3)   C (  4)   C (  5)   C (  6)
   C (  2)  1.402318
   C (  3)  2.426630  1.400386
   C (  4)  2.800105  2.425180  1.400386
   C (  5)  2.422127  2.800105  2.426630  1.402318
   C (  6)  1.403182  2.434488  2.811513  2.434488  1.403182
   Cl(  7)  1.737605  2.707658  4.014853  4.537467  4.032342  2.736298
   Cl(  8)  2.727440  1.736227  2.717944  4.021240  4.536326  4.033813
   Cl(  9)  4.024229  2.720540  1.734853  2.720540  4.024229  4.546366
   Cl( 10)  4.536326  4.021240  2.717944  1.736227  2.727440  4.033813
   Cl( 11)  4.032342  4.537467  4.014853  2.707658  1.737605  2.736298
   I ( 12)  3.080243  4.404691  4.934997  4.404691  3.080243  2.123484
             Cl(  7)   Cl(  8)   Cl(  9)   Cl( 10)   Cl( 11)
   Cl(  8)  3.115145
   Cl(  9)  5.415954  3.129271
   Cl( 10)  6.273610  5.424706  3.129271
   Cl( 11)  5.466481  6.273610  5.415954  3.115145
   I ( 12)  3.383390  5.784572  6.669850  5.784572  3.383390

 A cutoff of  1.0D-11 yielded   5378 shell pairs
 There are     46147 function pairs (     50337 Cartesian)
 Smallest overlap matrix eigenvalue = 3.23E-07

 Q-Chem warning in module stvman/mkSTV.C, line 318:

 Overlap eigenvalue is smaller than square root of threshold
 Use THRESH >= 12 to get rid of this warning

 Linear dependence detected in AO basis
 Tighter screening thresholds may be required for diffuse basis sets
 Use S2THRESH > 14 and THRESH = 14 in case of SCF convergence issues
 Number of orthogonalized atomic orbitals = 342
 Maximum deviation from orthogonality = 2.349E-09
 Guess from superposition of atomic densities
 Warning:  Energy on first SCF cycle will be non-variational
 SAD guess density has 174.000000 electrons

 -----------------------------------------------------------------------
  General SCF calculation program by
  Eric Jon Sundstrom, Paul Horn, Yuezhi Mao, Dmitri Zuev, Alec White,
  David Stuck, Shaama M.S., Shane Yost, Joonho Lee, David Small,
  Daniel Levine, Susi Lehtola, Hugh Burton, Evgeny Epifanovsky,
  Bang C. Huynh
 -----------------------------------------------------------------------
 Exchange:     0.2000 Hartree-Fock + 0.0800 Slater + 0.7200 B88
 Correlation:  0.1900 VWN1RPA + 0.8100 LYP
 Using SG-1 standard quadrature grid
 using 4 threads for integral computing
 -------------------------------------------------------
 OpenMP Integral computing Module                
 Release: version 2.0, May 2017, Q-Chem Inc. Pleasanton 
 -------------------------------------------------------
 A restricted SCF calculation will be
 performed using DIIS
 SCF converges when DIIS error is below 1.0e-08
 ---------------------------------------
  Cycle       Energy         DIIS error
 ---------------------------------------
    1   -9451.8722950083      3.08e-02  
    2   -9449.2752754992      1.51e-03  
    3   -9449.2638232427      1.66e-03  
    4   -9449.2936805106      7.43e-04  
    5   -9449.3019850985      1.41e-04  
    6   -9449.3022308315      8.84e-05  
    7   -9449.3023414529      2.01e-05  
    8   -9449.3023449980      5.50e-06  
    9   -9449.3023448823      1.94e-06  
   10   -9449.3023454456      4.85e-07  
   11   -9449.3023455452      7.45e-08  
   12   -9449.3023455620      4.06e-08  
   13   -9449.3023455348      8.51e-09  Convergence criterion met
 ---------------------------------------
 SCF time:   CPU 116.38s  wall 31.00s 
 SCF   energy in the final basis set =    -9449.3023455348
 Total energy in the final basis set =    -9449.3023455348

 --------------------------------------------------------------
             Orbital Energies (a.u.) and Symmetries
 --------------------------------------------------------------

 Alpha MOs, Restricted
 -- Occupied --                  
******* -176.32 -165.73 -165.72 -165.72 -101.59 -101.59 -101.59
  1 A1    2 A1    3 A1    1 B2    1 B1    4 A1    2 B1    5 A1                 
-101.59 -101.59  -35.82  -31.31  -31.31  -31.31  -22.96  -22.96
  6 A1    3 B1    7 A1    8 A1    2 B2    4 B1    9 A1    3 B2                 
-22.962 -22.957 -22.957 -10.291 -10.291 -10.290 -10.289 -10.289
  5 B1   10 A1    1 A2    6 B1   11 A1   12 A1    7 B1   13 A1                 
-10.274  -9.501  -9.500  -9.500  -9.500  -9.500  -7.266  -7.265
 14 A1   15 A1    8 B1   16 A1    9 B1   17 A1   18 A1   10 B1                 
 -7.265  -7.265  -7.265  -7.256  -7.255  -7.255  -7.255  -7.255
 19 A1   20 A1   11 B1    4 B2    2 A2    5 B2    6 B2    3 A2                 
 -7.255  -7.254  -7.254  -7.254  -7.254  -6.369  -4.782  -4.767
 12 B1   13 B1   21 A1   22 A1   14 B1   23 A1   24 A1    7 B2                 
 -4.766  -2.048  -2.043  -2.043  -2.029  -2.029  -0.976  -0.933
 15 B1   25 A1    8 B2   16 B1    4 A2   26 A1   27 A1   17 B1                 
 -0.919  -0.886  -0.874  -0.847  -0.778  -0.753  -0.689  -0.639
 28 A1   18 B1   29 A1   30 A1   31 A1   19 B1   32 A1   20 B1                 
 -0.624  -0.567  -0.535  -0.495  -0.480  -0.479  -0.466  -0.443
 33 A1   21 B1   34 A1   35 A1   22 B1    9 B2   36 A1   23 B1                 
 -0.418  -0.408  -0.406  -0.368  -0.365  -0.365  -0.361  -0.358
  5 A2   10 B2   37 A1    6 A2   24 B1   38 A1   11 B2   25 B1                 
 -0.338  -0.337  -0.323  -0.308  -0.276  -0.273  -0.267
 12 B2   39 A1   26 B1   13 B2   27 B1    7 A2   14 B2                         
 -- Virtual --                   
 -0.090  -0.071  -0.068  -0.038  -0.013  -0.002   0.007   0.021
 40 A1   15 B2    8 A2   41 A1   28 B1   42 A1   43 A1   44 A1                 
  0.022   0.030   0.031   0.044   0.050   0.065   0.067   0.070
 29 B1   30 B1   45 A1   16 B2   46 A1    9 A2   17 B2   47 A1                 
  0.075   0.078   0.083   0.084   0.085   0.093   0.100   0.103
 18 B2   31 B1   32 B1   33 B1   48 A1   10 A2   49 A1   19 B2                 
  0.105   0.107   0.115   0.135   0.138   0.141   0.145   0.154
 50 A1   34 B1   20 B2   35 B1   51 A1   21 B2   52 A1   11 A2                 
  0.163   0.168   0.170   0.170   0.177   0.181   0.183   0.197
 36 B1   37 B1   22 B2   53 A1   54 A1   55 A1   12 A2   38 B1                 
  0.206   0.211   0.213   0.216   0.226   0.226   0.228   0.246
 56 A1   39 B1   57 A1   40 B1   41 B1   23 B2   58 A1   42 B1                 
  0.262   0.263   0.267   0.269   0.279   0.284   0.285   0.287
 43 B1   59 A1   60 A1   61 A1   44 B1   24 B2   45 B1   62 A1                 
  0.297   0.346   0.376   0.392   0.395   0.399   0.419   0.420
 63 A1   46 B1   64 A1   47 B1   25 B2   13 A2   65 A1   48 B1                 
  0.427   0.438   0.441   0.445   0.446   0.454   0.465   0.472
 26 B2   49 B1   14 A2   50 B1   66 A1   67 A1   51 B1   27 B2                 
  0.473   0.484   0.485   0.492   0.502   0.505   0.509   0.548
 15 A2   52 B1   68 A1   28 B2   69 A1   29 B2   70 A1   71 A1                 
  0.561   0.569   0.569   0.585   0.585   0.595   0.601   0.604
 16 A2   30 B2   53 B1   17 A2   72 A1   54 B1   73 A1   31 B2                 
  0.614   0.623   0.644   0.693   0.720   0.741   0.752   0.785
 74 A1   55 B1   32 B2   75 A1   33 B2   76 A1   56 B1   18 A2                 
  0.787   0.812   0.819   0.820   0.825   0.829   0.830   0.835
 77 A1   34 B2   19 A2   57 B1   78 A1   20 A2   58 B1   21 A2                 
  0.838   0.845   0.847   0.865   0.866   0.877   0.881   0.894
 35 B2   79 A1   59 B1   80 A1   36 B2   22 A2   60 B1   81 A1                 
  0.904   0.907   0.917   0.932   0.934   0.936   0.942   0.942
 61 B1   82 A1   83 A1   84 A1   62 B1   63 B1   23 A2   85 A1                 
  0.983   1.008   1.010   1.033   1.047   1.062   1.137   1.173
 86 A1   64 B1   87 A1   37 B2   65 B1   88 A1   66 B1   89 A1                 
  1.175   1.182   1.202   1.239   1.266   1.266   1.269   1.279
 67 B1   38 B2   90 A1   39 B2   91 A1   68 B1   24 A2   40 B2                 
  1.286   1.290   1.291   1.359   1.365   1.433   1.441   1.471
 92 A1   25 A2   69 B1   93 A1   41 B2   94 A1   70 B1   71 B1                 
  1.488   1.499   1.578   1.627   1.658   1.733   1.739   1.764
 95 A1   72 B1   96 A1   97 A1   73 B1   42 B2   26 A2   98 A1                 
  1.778   1.821   1.822   1.838   1.839   1.924   2.060   2.104
 74 B1   99 A1   75 B1   27 A2   43 B2   44 B2  100 A1   76 B1                 
  2.183   2.186   2.213   2.223   2.241   2.243   2.247   2.264
 77 B1  101 A1   45 B2   28 A2  102 A1   46 B2   29 A2   30 A2                 
  2.294   2.304   2.323   2.371   2.381   2.381   2.430   2.442
 78 B1   47 B2  103 A1   79 B1  104 A1   80 B1   81 B1  105 A1                 
  2.471   2.477   2.515   2.570   2.571   2.616   2.637   2.717
106 A1   82 B1   83 B1   48 B2  107 A1  108 A1   84 B1   49 B2                 
  2.726   2.826   2.833   2.883   3.038   3.048   3.054   3.105
 31 A2   50 B2   32 A2  109 A1   51 B2  110 A1   85 B1   86 B1                 
  3.113   3.197   3.213   3.441   3.493   3.670   3.846   3.870
111 A1  112 A1   87 B1  113 A1   88 B1  114 A1  115 A1   89 B1                 
  3.955   4.018   4.020   4.151   4.282   4.488   4.781   6.024
 33 A2  116 A1   52 B2   90 B1  117 A1  118 A1   91 B1   53 B2                 
  6.119   6.152   9.669   9.765   9.783   9.803   9.805  23.176
 92 B1  119 A1  120 A1   93 B1  121 A1   94 B1  122 A1  123 A1                 
 23.753  23.760  23.905  23.913  23.976  25.742  25.776  25.804
 95 B1  124 A1   96 B1  125 A1  126 A1   54 B2   34 A2   55 B2                 
 25.835  25.907  26.032  26.077  26.160  26.163  26.218  26.363
 35 A2   56 B2  127 A1   97 B1  128 A1   98 B1   99 B1  129 A1                 
 26.521  26.652  26.744  26.922  27.921  28.357  28.419  28.431
100 B1  130 A1  101 B1  131 A1  132 A1   57 B2  133 A1  102 B1                 
 28.523  28.551  28.553  28.616  28.723 127.894 127.950 127.968
 36 A2   58 B2  134 A1  103 B1  135 A1   59 B2  104 B1  136 A1                 
151.699 215.650 215.759 215.779 215.803 215.8031901.864
137 A1  138 A1  105 B1  139 A1  106 B1  140 A1  141 A1                         

 Beta MOs, Restricted
 -- Occupied --                  
******* -176.32 -165.73 -165.72 -165.72 -101.59 -101.59 -101.59
  1 A1    2 A1    3 A1    1 B2    1 B1    4 A1    2 B1    5 A1                 
-101.59 -101.59  -35.82  -31.31  -31.31  -31.31  -22.96  -22.96
  6 A1    3 B1    7 A1    8 A1    2 B2    4 B1    9 A1    3 B2                 
-22.962 -22.957 -22.957 -10.291 -10.291 -10.290 -10.289 -10.289
  5 B1   10 A1    1 A2    6 B1   11 A1   12 A1    7 B1   13 A1                 
-10.274  -9.501  -9.500  -9.500  -9.500  -9.500  -7.266  -7.265
 14 A1   15 A1    8 B1   16 A1    9 B1   17 A1   18 A1   10 B1                 
 -7.265  -7.265  -7.265  -7.256  -7.255  -7.255  -7.255  -7.255
 19 A1   20 A1   11 B1    4 B2    2 A2    5 B2    6 B2    3 A2                 
 -7.255  -7.254  -7.254  -7.254  -7.254  -6.369  -4.782  -4.767
 12 B1   13 B1   21 A1   22 A1   14 B1   23 A1   24 A1    7 B2                 
 -4.766  -2.048  -2.043  -2.043  -2.029  -2.029  -0.976  -0.933
 15 B1   25 A1    8 B2   16 B1    4 A2   26 A1   27 A1   17 B1                 
 -0.919  -0.886  -0.874  -0.847  -0.778  -0.753  -0.689  -0.639
 28 A1   18 B1   29 A1   30 A1   31 A1   19 B1   32 A1   20 B1                 
 -0.624  -0.567  -0.535  -0.495  -0.480  -0.479  -0.466  -0.443
 33 A1   21 B1   34 A1   35 A1   22 B1    9 B2   36 A1   23 B1                 
 -0.418  -0.408  -0.406  -0.368  -0.365  -0.365  -0.361  -0.358
  5 A2   10 B2   37 A1    6 A2   24 B1   38 A1   11 B2   25 B1                 
 -0.338  -0.337  -0.323  -0.308  -0.276  -0.273  -0.267
 12 B2   39 A1   26 B1   13 B2   27 B1    7 A2   14 B2                         
 -- Virtual --                   
 -0.090  -0.071  -0.068  -0.038  -0.013  -0.002   0.007   0.021
 40 A1   15 B2    8 A2   41 A1   28 B1   42 A1   43 A1   44 A1                 
  0.022   0.030   0.031   0.044   0.050   0.065   0.067   0.070
 29 B1   30 B1   45 A1   16 B2   46 A1    9 A2   17 B2   47 A1                 
  0.075   0.078   0.083   0.084   0.085   0.093   0.100   0.103
 18 B2   31 B1   32 B1   33 B1   48 A1   10 A2   49 A1   19 B2                 
  0.105   0.107   0.115   0.135   0.138   0.141   0.145   0.154
 50 A1   34 B1   20 B2   35 B1   51 A1   21 B2   52 A1   11 A2                 
  0.163   0.168   0.170   0.170   0.177   0.181   0.183   0.197
 36 B1   37 B1   22 B2   53 A1   54 A1   55 A1   12 A2   38 B1                 
  0.206   0.211   0.213   0.216   0.226   0.226   0.228   0.246
 56 A1   39 B1   57 A1   40 B1   41 B1   23 B2   58 A1   42 B1                 
  0.262   0.263   0.267   0.269   0.279   0.284   0.285   0.287
 43 B1   59 A1   60 A1   61 A1   44 B1   24 B2   45 B1   62 A1                 
  0.297   0.346   0.376   0.392   0.395   0.399   0.419   0.420
 63 A1   46 B1   64 A1   47 B1   25 B2   13 A2   65 A1   48 B1                 
  0.427   0.438   0.441   0.445   0.446   0.454   0.465   0.472
 26 B2   49 B1   14 A2   50 B1   66 A1   67 A1   51 B1   27 B2                 
  0.473   0.484   0.485   0.492   0.502   0.505   0.509   0.548
 15 A2   52 B1   68 A1   28 B2   69 A1   29 B2   70 A1   71 A1                 
  0.561   0.569   0.569   0.585   0.585   0.595   0.601   0.604
 16 A2   30 B2   53 B1   17 A2   72 A1   54 B1   73 A1   31 B2                 
  0.614   0.623   0.644   0.693   0.720   0.741   0.752   0.785
 74 A1   55 B1   32 B2   75 A1   33 B2   76 A1   56 B1   18 A2                 
  0.787   0.812   0.819   0.820   0.825   0.829   0.830   0.835
 77 A1   34 B2   19 A2   57 B1   78 A1   20 A2   58 B1   21 A2                 
  0.838   0.845   0.847   0.865   0.866   0.877   0.881   0.894
 35 B2   79 A1   59 B1   80 A1   36 B2   22 A2   60 B1   81 A1                 
  0.904   0.907   0.917   0.932   0.934   0.936   0.942   0.942
 61 B1   82 A1   83 A1   84 A1   62 B1   63 B1   23 A2   85 A1                 
  0.983   1.008   1.010   1.033   1.047   1.062   1.137   1.173
 86 A1   64 B1   87 A1   37 B2   65 B1   88 A1   66 B1   89 A1                 
  1.175   1.182   1.202   1.239   1.266   1.266   1.269   1.279
 67 B1   38 B2   90 A1   39 B2   91 A1   68 B1   24 A2   40 B2                 
  1.286   1.290   1.291   1.359   1.365   1.433   1.441   1.471
 92 A1   25 A2   69 B1   93 A1   41 B2   94 A1   70 B1   71 B1                 
  1.488   1.499   1.578   1.627   1.658   1.733   1.739   1.764
 95 A1   72 B1   96 A1   97 A1   73 B1   42 B2   26 A2   98 A1                 
  1.778   1.821   1.822   1.838   1.839   1.924   2.060   2.104
 74 B1   99 A1   75 B1   27 A2   43 B2   44 B2  100 A1   76 B1                 
  2.183   2.186   2.213   2.223   2.241   2.243   2.247   2.264
 77 B1  101 A1   45 B2   28 A2  102 A1   46 B2   29 A2   30 A2                 
  2.294   2.304   2.323   2.371   2.381   2.381   2.430   2.442
 78 B1   47 B2  103 A1   79 B1  104 A1   80 B1   81 B1  105 A1                 
  2.471   2.477   2.515   2.570   2.571   2.616   2.637   2.717
106 A1   82 B1   83 B1   48 B2  107 A1  108 A1   84 B1   49 B2                 
  2.726   2.826   2.833   2.883   3.038   3.048   3.054   3.105
 31 A2   50 B2   32 A2  109 A1   51 B2  110 A1   85 B1   86 B1                 
  3.113   3.197   3.213   3.441   3.493   3.670   3.846   3.870
111 A1  112 A1   87 B1  113 A1   88 B1  114 A1  115 A1   89 B1                 
  3.955   4.018   4.020   4.151   4.282   4.488   4.781   6.024
 33 A2  116 A1   52 B2   90 B1  117 A1  118 A1   91 B1   53 B2                 
  6.119   6.152   9.669   9.765   9.783   9.803   9.805  23.176
 92 B1  119 A1  120 A1   93 B1  121 A1   94 B1  122 A1  123 A1                 
 23.753  23.760  23.905  23.913  23.976  25.742  25.776  25.804
 95 B1  124 A1   96 B1  125 A1  126 A1   54 B2   34 A2   55 B2                 
 25.835  25.907  26.032  26.077  26.160  26.163  26.218  26.363
 35 A2   56 B2  127 A1   97 B1  128 A1   98 B1   99 B1  129 A1                 
 26.521  26.652  26.744  26.922  27.921  28.357  28.419  28.431
100 B1  130 A1  101 B1  131 A1  132 A1   57 B2  133 A1  102 B1                 
 28.523  28.551  28.553  28.616  28.723 127.894 127.950 127.968
 36 A2   58 B2  134 A1  103 B1  135 A1   59 B2  104 B1  136 A1                 
151.699 215.650 215.759 215.779 215.803 215.8031901.864
137 A1  138 A1  105 B1  139 A1  106 B1  140 A1  141 A1                         
 --------------------------------------------------------------

          Ground-State Mulliken Net Atomic Charges

     Atom                 Charge (a.u.)
  ----------------------------------------
      1 C                    -0.403345
      2 C                    -0.394287
      3 C                    -0.557809
      4 C                    -0.394231
      5 C                    -0.403349
      6 C                    -1.005502
      7 Cl                    0.584573
      8 Cl                    0.636448
      9 Cl                    0.607642
     10 Cl                    0.636444
     11 Cl                    0.584573
     12 I                     0.108845
  ----------------------------------------
  Sum of atomic charges =     0.000000

 -----------------------------------------------------------------
                    Cartesian Multipole Moments
 -----------------------------------------------------------------
    Charge (ESU x 10^10)
                -0.0000
    Dipole Moment (Debye)
         X       0.0000      Y       0.0000      Z       0.4813
       Tot       0.4813
    Quadrupole Moments (Debye-Ang)
        XX    -124.9386     XY       0.0000     YY    -125.9045
        XZ      -0.0000     YZ      -0.0000     ZZ    -121.2701
    Octopole Moments (Debye-Ang^2)
       XXX       0.0000    XXY       0.0000    XYY       0.0000
       YYY       0.0000    XXZ      34.1613    XYZ      -0.0000
       YYZ      34.6490    XZZ       0.0000    YZZ      -0.0000
       ZZZ     123.8483
    Hexadecapole Moments (Debye-Ang^3)
      XXXX   -2463.9412   XXXY       0.0000   XXYY    -464.1737
      XYYY       0.0000   YYYY    -152.6560   XXXZ      -0.0000
      XXYZ      -0.0000   XYYZ       0.0000   YYYZ      -0.0000
      XXZZ   -1032.8850   XYZZ       0.0000   YYZZ    -674.7771
      XZZZ      -0.0000   YZZZ      -0.0000   ZZZZ   -3602.4224
 -----------------------------------------------------------------
 Calculating MO derivatives via CPSCF
    1     0    39    0.0207263  
    2     0    39    0.0063579  
    3     0    39    0.0013752  
    4     0    39    0.0002023  
    5    21    18    0.0000254  
    6    38     1    0.0000015  
    7    39     0    0.0000001  Converged
 Time for AOints: 195.9 s (CPU) 49.2 s (wall)
 ------------------------------------------------------------------------------
                     AOints        : Timing summary (seconds)
 ------------------------------------------------------------------------------
     job step          cpu (% of tot)      sys (% of tot)     wall (% of tot)
 ------------------------------------------------------------------------------
  AOints            0.1959E+03 ( 7.8)   0.9000E-05 ( 5.2)   0.4918E+02 ( 7.7)
 ------------------------------------------------------------------------------
   Grand Totals     0.2508E+04          0.1720E-03          0.6388E+03
 ------------------------------------------------------------------------------
 Polarizability Matrix (a.u.)
            1           2           3
    1-191.8502009   0.0000000  -0.0000002
    2   0.0000000 -87.4080862   0.0000000
    3  -0.0000002   0.0000000-217.1974833
 Calculating analytic Hessian of the SCF energy

 Direct stationary perturbation theory relativistic correction:

 rels  =     100.885944889468
 relv  =    -337.828920976096
 rel2e =      47.180613361824
 E_rel =    -189.762362724805

 Hessian of the SCF Energy
            1           2           3           4           5           6
    1   0.5243891   0.0000000   0.0377971  -0.0930338  -0.0000000   0.0313054
    2   0.0000000   0.1074302   0.0000000  -0.0000000  -0.0518495  -0.0000000
    3   0.0377971   0.0000000   0.5675551  -0.0320658   0.0000000  -0.2897058
    4  -0.0930338  -0.0000000  -0.0320658   0.5392286   0.0000000  -0.0418799
    5  -0.0000000  -0.0518495   0.0000000   0.0000000   0.1051939   0.0000000
    6   0.0313054  -0.0000000  -0.2897058  -0.0418799   0.0000000   0.5799620
    7   0.0313239  -0.0000000   0.0790039  -0.2466311  -0.0000000   0.0558973
    8  -0.0000000   0.0000863  -0.0000000   0.0000000  -0.0508232   0.0000000
    9   0.0223955  -0.0000000  -0.0265564   0.1184757  -0.0000000  -0.1448590
   10  -0.0171857   0.0000000  -0.0291589  -0.0557144   0.0000000   0.0274046
   11  -0.0000000   0.0058535  -0.0000000  -0.0000000  -0.0003549  -0.0000000
   12  -0.0286862  -0.0000000  -0.0518992  -0.0274055  -0.0000000   0.0614077
   13  -0.0549129   0.0000000  -0.0265101  -0.0171862   0.0000000   0.0286868
   14   0.0000000  -0.0007564  -0.0000000  -0.0000000   0.0058535  -0.0000000
   15   0.0265091  -0.0000000   0.0604212   0.0291607   0.0000000  -0.0518995
   16  -0.2367059  -0.0000000  -0.0617365   0.0291591  -0.0000000  -0.0766403
   17   0.0000000  -0.0493224  -0.0000000  -0.0000000   0.0026634  -0.0000000
   18  -0.1114719   0.0000000  -0.1454845  -0.0217442  -0.0000000  -0.0262136
   19  -0.1343215   0.0000000   0.0553148  -0.0191037  -0.0000000   0.0131816
   20  -0.0000000  -0.0229123  -0.0000000   0.0000000   0.0036052  -0.0000000
   21   0.0531409  -0.0000000  -0.0690324   0.0336585   0.0000000  -0.0217466
   22  -0.0170210  -0.0000000  -0.0124730  -0.1357351   0.0000000  -0.0560909
   23   0.0000000   0.0030579  -0.0000000  -0.0000000  -0.0228304   0.0000000
   24  -0.0319005   0.0000000  -0.0210068  -0.0565861  -0.0000000  -0.0714943
   25  -0.0031809  -0.0000000  -0.0007003  -0.0002884   0.0000000   0.0229867
   26  -0.0000000   0.0040561   0.0000000   0.0000000   0.0033245  -0.0000000
   27   0.0024115  -0.0000000   0.0035613   0.0027899   0.0000000  -0.0380534
   28   0.0000395   0.0000000   0.0004103   0.0012388  -0.0000000  -0.0047459
   29   0.0000000  -0.0015192   0.0000000   0.0000000   0.0040719   0.0000000
   30   0.0000966   0.0000000   0.0000871  -0.0017911  -0.0000000  -0.0008725
   31   0.0005566  -0.0000000   0.0040722  -0.0000460  -0.0000000  -0.0001007
   32   0.0000000   0.0041959   0.0000000   0.0000000  -0.0014099   0.0000000
   33   0.0015646  -0.0000000  -0.0008725  -0.0002266   0.0000000   0.0004350
   34   0.0000522   0.0000000  -0.0139539  -0.0018895   0.0000000  -0.0000038
   35  -0.0000000   0.0016798  -0.0000000   0.0000000   0.0025554   0.0000000
   36  -0.0031630   0.0000000  -0.0270663  -0.0023841  -0.0000000   0.0030389
            7           8           9          10          11          12
    1   0.0313239  -0.0000000   0.0223955  -0.0171857  -0.0000000  -0.0286862
    2  -0.0000000   0.0000863  -0.0000000   0.0000000   0.0058535  -0.0000000
    3   0.0790039  -0.0000000  -0.0265564  -0.0291589  -0.0000000  -0.0518992
    4  -0.2466311   0.0000000   0.1184757  -0.0557144  -0.0000000  -0.0274055
    5  -0.0000000  -0.0508232  -0.0000000   0.0000000  -0.0003549  -0.0000000
    6   0.0558973   0.0000000  -0.1448590   0.0274046  -0.0000000   0.0614077
    7   0.6098200  -0.0000000   0.0000010  -0.2466330   0.0000000  -0.0558983
    8  -0.0000000   0.1049867   0.0000000  -0.0000000  -0.0508232   0.0000000
    9   0.0000010   0.0000000   0.5127295  -0.1184751  -0.0000000  -0.1448591
   10  -0.2466330  -0.0000000  -0.1184751   0.5392291  -0.0000000   0.0418830
   11   0.0000000  -0.0508232  -0.0000000  -0.0000000   0.1051938   0.0000000
   12  -0.0558983   0.0000000  -0.1448591   0.0418830   0.0000000   0.5799646
   13   0.0313265   0.0000000  -0.0223960  -0.0930344   0.0000000  -0.0313050
   14   0.0000000   0.0000863  -0.0000000   0.0000000  -0.0518495  -0.0000000
   15  -0.0790061  -0.0000000  -0.0265564   0.0320652   0.0000000  -0.2897060
   16  -0.0661764   0.0000000  -0.0000006   0.0291609   0.0000000   0.0766395
   17   0.0000000   0.0048371   0.0000000   0.0000000   0.0026634  -0.0000000
   18   0.0000007  -0.0000000  -0.0002034   0.0217424  -0.0000000  -0.0262142
   19   0.0026217   0.0000000  -0.0008673  -0.0000460   0.0000000   0.0001007
   20  -0.0000000   0.0039598   0.0000000  -0.0000000  -0.0014099   0.0000000
   21  -0.0042033   0.0000000  -0.0023052   0.0002266   0.0000000   0.0004350
   22  -0.0398593   0.0000000  -0.0202249   0.0012388   0.0000000   0.0047460
   23   0.0000000   0.0033356  -0.0000000  -0.0000000   0.0040719   0.0000000
   24   0.0000766  -0.0000000   0.0011392   0.0017911  -0.0000000  -0.0008723
   25  -0.0381920  -0.0000000   0.0000000  -0.0002883  -0.0000000  -0.0229867
   26  -0.0000000  -0.0221989   0.0000000   0.0000000   0.0033245  -0.0000000
   27   0.0000001  -0.0000000  -0.1668628  -0.0027899   0.0000000  -0.0380533
   28  -0.0398591  -0.0000000   0.0202250  -0.1357352  -0.0000000   0.0560909
   29  -0.0000000   0.0033356  -0.0000000   0.0000000  -0.0228304   0.0000000
   30  -0.0000766  -0.0000000   0.0011392   0.0565861  -0.0000000  -0.0714943
   31   0.0026216  -0.0000000   0.0008672  -0.0191036   0.0000000  -0.0131815
   32   0.0000000   0.0039598   0.0000000  -0.0000000   0.0036052  -0.0000000
   33   0.0042034   0.0000000  -0.0023051  -0.0336584  -0.0000000  -0.0217466
   34  -0.0003610   0.0000000  -0.0000000  -0.0018894  -0.0000000   0.0000037
   35  -0.0000000  -0.0007419  -0.0000000   0.0000000   0.0025554   0.0000000
   36  -0.0000000  -0.0000000  -0.0005016   0.0023842  -0.0000000   0.0030388
           13          14          15          16          17          18
    1  -0.0549129   0.0000000   0.0265091  -0.2367059   0.0000000  -0.1114719
    2   0.0000000  -0.0007564  -0.0000000  -0.0000000  -0.0493224   0.0000000
    3  -0.0265101  -0.0000000   0.0604212  -0.0617365  -0.0000000  -0.1454845
    4  -0.0171862  -0.0000000   0.0291607   0.0291591  -0.0000000  -0.0217442
    5   0.0000000   0.0058535   0.0000000  -0.0000000   0.0026634  -0.0000000
    6   0.0286868  -0.0000000  -0.0518995  -0.0766403  -0.0000000  -0.0262136
    7   0.0313265   0.0000000  -0.0790061  -0.0661764   0.0000000   0.0000007
    8   0.0000000   0.0000863  -0.0000000   0.0000000   0.0048371  -0.0000000
    9  -0.0223960  -0.0000000  -0.0265564  -0.0000006   0.0000000  -0.0002034
   10  -0.0930344   0.0000000   0.0320652   0.0291609   0.0000000   0.0217424
   11   0.0000000  -0.0518495   0.0000000   0.0000000   0.0026634  -0.0000000
   12  -0.0313050  -0.0000000  -0.2897060   0.0766395  -0.0000000  -0.0262142
   13   0.5243859  -0.0000000  -0.0377971  -0.2367042  -0.0000000   0.1114712
   14  -0.0000000   0.1074303   0.0000000   0.0000000  -0.0493224   0.0000000
   15  -0.0377971   0.0000000   0.5675530   0.0617383  -0.0000000  -0.1454828
   16  -0.2367042   0.0000000   0.0617383   0.5878515  -0.0000000   0.0000003
   17  -0.0000000  -0.0493224  -0.0000000  -0.0000000   0.0994099   0.0000000
   18   0.1114712   0.0000000  -0.1454828   0.0000003   0.0000000   0.4203830
   19   0.0005565   0.0000000  -0.0040720  -0.0399351   0.0000000   0.0170914
   20  -0.0000000   0.0041960   0.0000000   0.0000000   0.0021688  -0.0000000
   21  -0.0015646  -0.0000000  -0.0008725  -0.0016530  -0.0000000   0.0033578
   22   0.0000396  -0.0000000  -0.0004103   0.0021407  -0.0000000   0.0006532
   23  -0.0000000  -0.0015192   0.0000000  -0.0000000   0.0039708   0.0000000
   24  -0.0000965   0.0000000   0.0000870   0.0033445   0.0000000  -0.0025256
   25  -0.0031810  -0.0000000   0.0007003   0.0003964  -0.0000000  -0.0000000
   26  -0.0000000   0.0040561   0.0000000   0.0000000  -0.0014520   0.0000000
   27  -0.0024115  -0.0000000   0.0035614   0.0000000   0.0000000  -0.0009506
   28  -0.0170211   0.0000000   0.0124728   0.0021407  -0.0000000  -0.0006531
   29  -0.0000000   0.0030579  -0.0000000   0.0000000   0.0039708   0.0000000
   30   0.0319005   0.0000000  -0.0210070  -0.0033445  -0.0000000  -0.0025256
   31  -0.1343215   0.0000000  -0.0553148  -0.0399352  -0.0000000  -0.0170914
   32   0.0000000  -0.0229123  -0.0000000  -0.0000000   0.0021688  -0.0000000
   33  -0.0531409  -0.0000000  -0.0690324   0.0016529  -0.0000000   0.0033579
   34   0.0000520  -0.0000000   0.0139538  -0.0313903   0.0000000   0.0000000
   35  -0.0000000   0.0016798   0.0000000   0.0000000  -0.0217562   0.0000000
   36   0.0031630   0.0000000  -0.0270662  -0.0000001  -0.0000000  -0.0774980
           19          20          21          22          23          24
    1  -0.1343215  -0.0000000   0.0531409  -0.0170210   0.0000000  -0.0319005
    2   0.0000000  -0.0229123  -0.0000000  -0.0000000   0.0030579   0.0000000
    3   0.0553148  -0.0000000  -0.0690324  -0.0124730  -0.0000000  -0.0210068
    4  -0.0191037   0.0000000   0.0336585  -0.1357351  -0.0000000  -0.0565861
    5  -0.0000000   0.0036052   0.0000000   0.0000000  -0.0228304  -0.0000000
    6   0.0131816  -0.0000000  -0.0217466  -0.0560909   0.0000000  -0.0714943
    7   0.0026217  -0.0000000  -0.0042033  -0.0398593   0.0000000   0.0000766
    8   0.0000000   0.0039598   0.0000000   0.0000000   0.0033356  -0.0000000
    9  -0.0008673   0.0000000  -0.0023052  -0.0202249  -0.0000000   0.0011392
   10  -0.0000460  -0.0000000   0.0002266   0.0012388  -0.0000000   0.0017911
   11   0.0000000  -0.0014099   0.0000000   0.0000000   0.0040719  -0.0000000
   12   0.0001007   0.0000000   0.0004350   0.0047460   0.0000000  -0.0008723
   13   0.0005565  -0.0000000  -0.0015646   0.0000396  -0.0000000  -0.0000965
   14   0.0000000   0.0041960  -0.0000000  -0.0000000  -0.0015192   0.0000000
   15  -0.0040720   0.0000000  -0.0008725  -0.0004103   0.0000000   0.0000870
   16  -0.0399351   0.0000000  -0.0016530   0.0021407  -0.0000000   0.0033445
   17   0.0000000   0.0021688  -0.0000000  -0.0000000   0.0039708   0.0000000
   18   0.0170914  -0.0000000   0.0033578   0.0006532   0.0000000  -0.0025256
   19   0.1961850   0.0000000  -0.0757804   0.0030982  -0.0000000  -0.0041823
   20   0.0000000   0.0106736   0.0000000  -0.0000000  -0.0006076   0.0000000
   21  -0.0757804   0.0000000   0.1043257   0.0044221  -0.0000000  -0.0096266
   22   0.0030982  -0.0000000   0.0044221   0.1957824   0.0000000   0.0795276
   23  -0.0000000  -0.0006076  -0.0000000   0.0000000   0.0110039   0.0000000
   24  -0.0041823   0.0000000  -0.0096266   0.0795276   0.0000000   0.1047414
   25  -0.0002216  -0.0000000   0.0012411  -0.0062749   0.0000000   0.0095309
   26   0.0000000   0.0001143   0.0000000  -0.0000000  -0.0008042  -0.0000000
   27   0.0006234  -0.0000000  -0.0012106   0.0011419   0.0000000   0.0003168
   28  -0.0014765   0.0000000   0.0008772  -0.0017403  -0.0000000   0.0003028
   29  -0.0000000  -0.0000010  -0.0000000   0.0000000   0.0001665  -0.0000000
   30   0.0009094   0.0000000  -0.0004084  -0.0003028  -0.0000000   0.0003320
   31  -0.0014656   0.0000000  -0.0002940  -0.0014765   0.0000000  -0.0009094
   32  -0.0000000   0.0002006  -0.0000000  -0.0000000  -0.0000010   0.0000000
   33   0.0002940  -0.0000000   0.0003574  -0.0008772  -0.0000000  -0.0004084
   34  -0.0058914  -0.0000000  -0.0100712  -0.0001926   0.0000000  -0.0008987
   35  -0.0000000   0.0000125  -0.0000000   0.0000000   0.0001558  -0.0000000
   36  -0.0026133   0.0000000  -0.0032736  -0.0001116  -0.0000000  -0.0006823
           25          26          27          28          29          30
    1  -0.0031809  -0.0000000   0.0024115   0.0000395   0.0000000   0.0000966
    2  -0.0000000   0.0040561  -0.0000000   0.0000000  -0.0015192   0.0000000
    3  -0.0007003   0.0000000   0.0035613   0.0004103   0.0000000   0.0000871
    4  -0.0002884   0.0000000   0.0027899   0.0012388   0.0000000  -0.0017911
    5   0.0000000   0.0033245   0.0000000  -0.0000000   0.0040719  -0.0000000
    6   0.0229867  -0.0000000  -0.0380534  -0.0047459   0.0000000  -0.0008725
    7  -0.0381920  -0.0000000   0.0000001  -0.0398591  -0.0000000  -0.0000766
    8  -0.0000000  -0.0221989  -0.0000000  -0.0000000   0.0033356  -0.0000000
    9   0.0000000   0.0000000  -0.1668628   0.0202250  -0.0000000   0.0011392
   10  -0.0002883   0.0000000  -0.0027899  -0.1357352   0.0000000   0.0565861
   11  -0.0000000   0.0033245   0.0000000  -0.0000000  -0.0228304  -0.0000000
   12  -0.0229867  -0.0000000  -0.0380533   0.0560909   0.0000000  -0.0714943
   13  -0.0031810  -0.0000000  -0.0024115  -0.0170211  -0.0000000   0.0319005
   14  -0.0000000   0.0040561  -0.0000000   0.0000000   0.0030579   0.0000000
   15   0.0007003   0.0000000   0.0035614   0.0124728  -0.0000000  -0.0210070
   16   0.0003964   0.0000000   0.0000000   0.0021407   0.0000000  -0.0033445
   17  -0.0000000  -0.0014520   0.0000000  -0.0000000   0.0039708  -0.0000000
   18  -0.0000000   0.0000000  -0.0009506  -0.0006531   0.0000000  -0.0025256
   19  -0.0002216   0.0000000   0.0006234  -0.0014765  -0.0000000   0.0009094
   20  -0.0000000   0.0001143  -0.0000000   0.0000000  -0.0000010   0.0000000
   21   0.0012411   0.0000000  -0.0012106   0.0008772  -0.0000000  -0.0004084
   22  -0.0062749  -0.0000000   0.0011419  -0.0017403   0.0000000  -0.0003028
   23   0.0000000  -0.0008042   0.0000000  -0.0000000   0.0001665  -0.0000000
   24   0.0095309  -0.0000000   0.0003168   0.0003028  -0.0000000   0.0003320
   25   0.0577059  -0.0000000   0.0000000  -0.0062749   0.0000000  -0.0095309
   26  -0.0000000   0.0102730  -0.0000000   0.0000000  -0.0008042   0.0000000
   27   0.0000000  -0.0000000   0.2394624  -0.0011419   0.0000000   0.0003168
   28  -0.0062749   0.0000000  -0.0011419   0.1957824  -0.0000000  -0.0795276
   29   0.0000000  -0.0008042   0.0000000  -0.0000000   0.0110039  -0.0000000
   30  -0.0095309   0.0000000   0.0003168  -0.0795276  -0.0000000   0.1047414
   31  -0.0002216  -0.0000000  -0.0006234   0.0030982   0.0000000   0.0041824
   32  -0.0000000   0.0001143  -0.0000000   0.0000000  -0.0006076   0.0000000
   33  -0.0012411   0.0000000  -0.0012106  -0.0044221  -0.0000000  -0.0096266
   34   0.0000211   0.0000000  -0.0000000  -0.0001926  -0.0000000   0.0008987
   35   0.0000000  -0.0000036   0.0000000  -0.0000000   0.0001558  -0.0000000
   36   0.0000000   0.0000000  -0.0008775   0.0001116  -0.0000000  -0.0006823
           31          32          33          34          35          36
    1   0.0005566   0.0000000   0.0015646   0.0000522  -0.0000000  -0.0031630
    2  -0.0000000   0.0041959  -0.0000000   0.0000000   0.0016798   0.0000000
    3   0.0040722   0.0000000  -0.0008725  -0.0139539  -0.0000000  -0.0270663
    4  -0.0000460   0.0000000  -0.0002266  -0.0018895   0.0000000  -0.0023841
    5  -0.0000000  -0.0014099   0.0000000   0.0000000   0.0025554  -0.0000000
    6  -0.0001007   0.0000000   0.0004350  -0.0000038   0.0000000   0.0030389
    7   0.0026216   0.0000000   0.0042034  -0.0003610  -0.0000000  -0.0000000
    8  -0.0000000   0.0039598   0.0000000   0.0000000  -0.0007419  -0.0000000
    9   0.0008672   0.0000000  -0.0023051  -0.0000000  -0.0000000  -0.0005016
   10  -0.0191036  -0.0000000  -0.0336584  -0.0018894   0.0000000   0.0023842
   11   0.0000000   0.0036052  -0.0000000  -0.0000000   0.0025554  -0.0000000
   12  -0.0131815  -0.0000000  -0.0217466   0.0000037   0.0000000   0.0030388
   13  -0.1343215   0.0000000  -0.0531409   0.0000520  -0.0000000   0.0031630
   14   0.0000000  -0.0229123  -0.0000000  -0.0000000   0.0016798   0.0000000
   15  -0.0553148  -0.0000000  -0.0690324   0.0139538   0.0000000  -0.0270662
   16  -0.0399352  -0.0000000   0.0016529  -0.0313903   0.0000000  -0.0000001
   17  -0.0000000   0.0021688  -0.0000000   0.0000000  -0.0217562  -0.0000000
   18  -0.0170914  -0.0000000   0.0033579   0.0000000   0.0000000  -0.0774980
   19  -0.0014656  -0.0000000   0.0002940  -0.0058914  -0.0000000  -0.0026133
   20   0.0000000   0.0002006  -0.0000000  -0.0000000   0.0000125   0.0000000
   21  -0.0002940  -0.0000000   0.0003574  -0.0100712  -0.0000000  -0.0032736
   22  -0.0014765  -0.0000000  -0.0008772  -0.0001926   0.0000000  -0.0001116
   23   0.0000000  -0.0000010  -0.0000000   0.0000000   0.0001558  -0.0000000
   24  -0.0009094   0.0000000  -0.0004084  -0.0008987  -0.0000000  -0.0006823
   25  -0.0002216  -0.0000000  -0.0012411   0.0000211   0.0000000   0.0000000
   26  -0.0000000   0.0001143   0.0000000   0.0000000  -0.0000036   0.0000000
   27  -0.0006234  -0.0000000  -0.0012106  -0.0000000   0.0000000  -0.0008775
   28   0.0030982   0.0000000  -0.0044221  -0.0001926  -0.0000000   0.0001116
   29   0.0000000  -0.0006076  -0.0000000  -0.0000000   0.0001558  -0.0000000
   30   0.0041824   0.0000000  -0.0096266   0.0008987  -0.0000000  -0.0006823
   31   0.1961850  -0.0000000   0.0757804  -0.0058914   0.0000000   0.0026133
   32  -0.0000000   0.0106736   0.0000000   0.0000000   0.0000125   0.0000000
   33   0.0757804   0.0000000   0.1043257   0.0100712  -0.0000000  -0.0032736
   34  -0.0058914   0.0000000   0.0100712   0.0475730  -0.0000000   0.0000000
   35   0.0000000   0.0000125  -0.0000000  -0.0000000   0.0136945  -0.0000000
   36   0.0026133   0.0000000  -0.0032736   0.0000000  -0.0000000   0.1348437
 **********************************************************************
 **                                                                  **
 **                       VIBRATIONAL ANALYSIS                       **
 **                       --------------------                       **
 **                                                                  **
 **        VIBRATIONAL FREQUENCIES (CM**-1) AND NORMAL MODES         **
 **     FORCE CONSTANTS (mDYN/ANGSTROM) AND REDUCED MASSES (AMU)     **
 **                  INFRARED INTENSITIES (KM/MOL)                   **
 **                                                                  **
 **********************************************************************


 Mode:                 1                      2                      3
 Frequency:        52.62                  61.77                  83.69
 Force Cnst:      0.0619                 0.0767                 0.1446
 Red. Mass:      37.9580                34.1226                35.0326
 IR Active:          YES                    NO                     YES
 IR Intens:        0.007                  0.000                  0.002
 Raman Active:       YES                    YES                    YES
               X      Y      Z        X      Y      Z        X      Y      Z
 C          0.000 -0.180  0.000   -0.000  0.091  0.000   -0.000  0.065  0.000
 C         -0.000 -0.061 -0.000    0.000 -0.100  0.000    0.000 -0.055  0.000
 C          0.000  0.114 -0.000    0.000  0.000 -0.000   -0.000  0.057  0.000
 C          0.000 -0.061 -0.000    0.000  0.100 -0.000   -0.000 -0.055  0.000
 C         -0.000 -0.180  0.000   -0.000 -0.091 -0.000    0.000  0.065  0.000
 C         -0.000 -0.090  0.000   -0.000 -0.000  0.000    0.000  0.080 -0.000
 Cl         0.000 -0.497 -0.000   -0.000  0.490 -0.000   -0.000  0.348 -0.000
 Cl        -0.000 -0.136 -0.000    0.000 -0.492  0.000    0.000 -0.482  0.000
 Cl         0.000  0.566 -0.000   -0.000  0.000 -0.000    0.000  0.513  0.000
 Cl         0.000 -0.136  0.000    0.000  0.492 -0.000   -0.000 -0.482  0.000
 Cl        -0.000 -0.497 -0.000   -0.000 -0.490  0.000    0.000  0.348 -0.000
 I          0.000  0.236  0.000    0.000  0.000  0.000   -0.000 -0.082 -0.000
 TransDip  -0.000  0.003 -0.000    0.000  0.000 -0.000   -0.000 -0.002 -0.000

 Mode:                 4                      5                      6
 Frequency:       148.26                 171.83                 172.67
 Force Cnst:      0.4840                 0.9872                 0.2498
 Red. Mass:      37.3727                56.7508                14.2207
 IR Active:          YES                    YES                    YES
 IR Intens:        0.664                  0.000                  0.039
 Raman Active:       YES                    YES                    YES
               X      Y      Z        X      Y      Z        X      Y      Z
 C         -0.280  0.000 -0.061    0.027 -0.000 -0.087    0.000  0.385 -0.000
 C         -0.171  0.000 -0.087    0.044 -0.000 -0.128    0.000  0.383 -0.000
 C         -0.112  0.000  0.000   -0.000 -0.000 -0.154   -0.000  0.393 -0.000
 C         -0.171 -0.000  0.087   -0.044 -0.000 -0.128   -0.000  0.383 -0.000
 C         -0.280 -0.000  0.061   -0.027 -0.000 -0.087   -0.000  0.385 -0.000
 C         -0.291 -0.000 -0.000   -0.000 -0.000  0.048   -0.000  0.404  0.000
 Cl        -0.367 -0.000 -0.185   -0.116  0.000 -0.365   -0.000 -0.132 -0.000
 Cl        -0.062  0.000 -0.315    0.173  0.000 -0.374    0.000 -0.135 -0.000
 Cl         0.104 -0.000  0.000   -0.000  0.000 -0.177   -0.000 -0.137 -0.000
 Cl        -0.062 -0.000  0.315   -0.173  0.000 -0.374   -0.000 -0.135 -0.000
 Cl        -0.367  0.000  0.185    0.116  0.000 -0.365    0.000 -0.132 -0.000
 I          0.331 -0.000 -0.000    0.000  0.000  0.507    0.000 -0.035  0.000
 TransDip   0.026  0.000 -0.000    0.000  0.000  0.000    0.000 -0.006 -0.000

 Mode:                 7                      8                      9
 Frequency:       224.10                 230.06                 242.54
 Force Cnst:      0.9508                 1.0594                 1.2015
 Red. Mass:      32.1353                33.9751                34.6660
 IR Active:          YES                    YES                    YES
 IR Intens:        0.097                  0.073                  0.003
 Raman Active:       YES                    YES                    YES
               X      Y      Z        X      Y      Z        X      Y      Z
 C         -0.122  0.000  0.009    0.048 -0.000 -0.073   -0.065  0.000  0.025
 C         -0.184  0.000 -0.038    0.027  0.000 -0.069   -0.049  0.000  0.010
 C         -0.125 -0.000  0.000   -0.000  0.000 -0.163   -0.040 -0.000  0.000
 C         -0.184 -0.000  0.038   -0.027  0.000 -0.069   -0.049 -0.000 -0.010
 C         -0.122 -0.000 -0.009   -0.048 -0.000 -0.073   -0.065 -0.000 -0.025
 C         -0.098  0.000  0.000   -0.000 -0.000 -0.001   -0.027  0.000  0.000
 Cl         0.044  0.000  0.385   -0.108  0.000 -0.377    0.104 -0.000  0.360
 Cl        -0.202 -0.000 -0.073   -0.296 -0.000  0.461    0.211 -0.000 -0.470
 Cl         0.694 -0.000  0.000    0.000 -0.000 -0.193   -0.414  0.000  0.000
 Cl        -0.202  0.000  0.073    0.296 -0.000  0.461    0.211  0.000  0.470
 Cl         0.044 -0.000 -0.385    0.108  0.000 -0.377    0.104 -0.000 -0.360
 I         -0.025 -0.000 -0.000    0.000  0.000  0.050   -0.031 -0.000 -0.000
 TransDip   0.010 -0.000 -0.000    0.000  0.000  0.009    0.002 -0.000 -0.000

 Mode:                10                     11                     12
 Frequency:       243.89                 321.90                 329.84
 Force Cnst:      1.0059                 1.7393                 0.7950
 Red. Mass:      28.7016                28.4904                12.4020
 IR Active:          YES                    YES                    YES
 IR Intens:        0.203                  0.011                  0.202
 Raman Active:       YES                    YES                    YES
               X      Y      Z        X      Y      Z        X      Y      Z
 C         -0.071  0.000  0.190    0.176  0.000 -0.183   -0.000  0.272  0.000
 C          0.000 -0.000  0.233   -0.168  0.000 -0.182    0.000 -0.289  0.000
 C          0.000 -0.000  0.331   -0.125 -0.000  0.000    0.000 -0.546 -0.000
 C         -0.000 -0.000  0.233   -0.168 -0.000  0.182   -0.000 -0.289 -0.000
 C          0.071  0.000  0.190    0.176 -0.000  0.183   -0.000  0.272 -0.000
 C          0.000  0.000  0.147    0.122  0.000 -0.000   -0.000  0.610 -0.000
 Cl        -0.373 -0.000 -0.242    0.365 -0.000 -0.226   -0.000 -0.049  0.000
 Cl         0.188  0.000 -0.005   -0.347 -0.000 -0.228    0.000  0.044  0.000
 Cl         0.000  0.000  0.445   -0.062  0.000 -0.000    0.000  0.079 -0.000
 Cl        -0.188  0.000 -0.005   -0.347  0.000  0.228    0.000  0.044 -0.000
 Cl         0.373 -0.000 -0.242    0.365  0.000  0.226   -0.000 -0.049 -0.000
 I          0.000 -0.000 -0.112    0.006 -0.000  0.000    0.000 -0.023  0.000
 TransDip  -0.000 -0.000 -0.014   -0.003 -0.000  0.000    0.000 -0.014 -0.000

 Mode:                13                     14                     15
 Frequency:       340.31                 346.54                 378.58
 Force Cnst:      0.8546                 2.1283                 2.7567
 Red. Mass:      12.5239                30.0798                32.6448
 IR Active:          NO                     YES                    YES
 IR Intens:        0.000                  0.005                  0.011
 Raman Active:       YES                    YES                    YES
               X      Y      Z        X      Y      Z        X      Y      Z
 C         -0.000  0.489  0.000   -0.176  0.000 -0.047    0.108  0.000 -0.118
 C          0.000  0.500  0.000   -0.229  0.000 -0.087   -0.054 -0.000 -0.031
 C          0.000  0.000 -0.000   -0.000 -0.000  0.093   -0.000 -0.000  0.196
 C          0.000 -0.500 -0.000    0.229 -0.000 -0.087    0.054 -0.000 -0.031
 C         -0.000 -0.489 -0.000    0.176 -0.000 -0.047   -0.108  0.000 -0.118
 C         -0.000 -0.000  0.000   -0.000  0.000 -0.155    0.000  0.000 -0.071
 Cl        -0.000 -0.074  0.000   -0.263 -0.000  0.134    0.425 -0.000 -0.240
 Cl         0.000 -0.077  0.000   -0.487 -0.000 -0.229   -0.148  0.000 -0.067
 Cl         0.000 -0.000 -0.000    0.000  0.000  0.164    0.000  0.000  0.607
 Cl         0.000  0.077 -0.000    0.487  0.000 -0.229    0.148  0.000 -0.067
 Cl        -0.000  0.074 -0.000    0.263  0.000  0.134   -0.425 -0.000 -0.240
 I         -0.000  0.000 -0.000    0.000 -0.000  0.038    0.000 -0.000  0.018
 TransDip  -0.000  0.000  0.000    0.000 -0.000 -0.002   -0.000 -0.000 -0.003

 Mode:                16                     17                     18
 Frequency:       589.60                 605.91                 609.53
 Force Cnst:      2.4744                 2.6178                 3.2945
 Red. Mass:      12.0814                12.1027                15.0502
 IR Active:          YES                    NO                     YES
 IR Intens:        0.394                  0.000                 50.456
 Raman Active:       YES                    YES                    YES
               X      Y      Z        X      Y      Z        X      Y      Z
 C          0.000 -0.316  0.000    0.000 -0.504 -0.000    0.111 -0.000  0.379
 C         -0.000 -0.265 -0.000   -0.000  0.493 -0.000    0.006  0.000  0.310
 C         -0.000  0.581 -0.000   -0.000 -0.000 -0.000    0.000  0.000  0.187
 C         -0.000 -0.265 -0.000   -0.000 -0.493 -0.000   -0.006 -0.000  0.310
 C          0.000 -0.316 -0.000    0.000  0.504 -0.000   -0.111  0.000  0.379
 C          0.000  0.565 -0.000    0.000 -0.000 -0.000   -0.000  0.000  0.578
 Cl        -0.000  0.020  0.000   -0.000  0.034  0.000    0.081  0.000 -0.078
 Cl         0.000  0.018  0.000    0.000 -0.033  0.000   -0.123 -0.000 -0.116
 Cl         0.000 -0.042  0.000    0.000  0.000  0.000   -0.000  0.000 -0.207
 Cl        -0.000  0.018  0.000   -0.000  0.033  0.000    0.123  0.000 -0.116
 Cl        -0.000  0.020  0.000   -0.000 -0.034  0.000   -0.081 -0.000 -0.078
 I         -0.000 -0.008  0.000   -0.000  0.000  0.000    0.000 -0.000 -0.039
 TransDip  -0.000 -0.020 -0.000    0.000  0.000 -0.000   -0.000 -0.000  0.227

 Mode:                19                     20                     21
 Frequency:       612.28                 668.35                 678.79
 Force Cnst:      2.7711                 3.1644                 4.1979
 Red. Mass:      12.5460                12.0235                15.4638
 IR Active:          YES                    YES                    YES
 IR Intens:        0.300                  0.101                 71.697
 Raman Active:       YES                    YES                    YES
               X      Y      Z        X      Y      Z        X      Y      Z
 C          0.227  0.000  0.362   -0.000  0.400  0.000    0.325  0.000 -0.006
 C         -0.165 -0.000  0.339    0.000 -0.420  0.000    0.376 -0.000 -0.080
 C         -0.360 -0.000  0.000    0.000  0.422  0.000    0.461 -0.000 -0.000
 C         -0.165  0.000 -0.339   -0.000 -0.420  0.000    0.376  0.000  0.080
 C          0.227 -0.000 -0.362    0.000  0.400  0.000    0.325 -0.000  0.006
 C          0.444 -0.000  0.000    0.000 -0.384 -0.000    0.361  0.000  0.000
 Cl        -0.051 -0.000 -0.052    0.000 -0.013 -0.000   -0.172 -0.000  0.084
 Cl         0.008  0.000 -0.067   -0.000  0.015 -0.000   -0.179  0.000 -0.076
 Cl         0.059  0.000 -0.000   -0.000 -0.014 -0.000   -0.041  0.000  0.000
 Cl         0.008 -0.000  0.067    0.000  0.015 -0.000   -0.179 -0.000  0.076
 Cl        -0.051  0.000  0.052   -0.000 -0.013 -0.000   -0.172  0.000 -0.084
 I         -0.012  0.000 -0.000   -0.000  0.003  0.000   -0.005 -0.000 -0.000
 TransDip   0.018  0.000  0.000    0.000  0.010  0.000    0.271 -0.000 -0.000

 Mode:                22                     23                     24
 Frequency:       829.94                 867.84                1065.20
 Force Cnst:      5.2617                 5.7835                 8.1733
 Red. Mass:      12.9654                13.0335                12.2260
 IR Active:          YES                    YES                    YES
 IR Intens:        5.472                  0.058                  0.408
 Raman Active:       YES                    YES                    YES
               X      Y      Z        X      Y      Z        X      Y      Z
 C         -0.302 -0.000  0.053    0.328  0.000 -0.322    0.252  0.000 -0.222
 C         -0.272  0.000  0.184   -0.320 -0.000 -0.320   -0.402 -0.000 -0.234
 C         -0.000  0.000  0.544   -0.250 -0.000 -0.000   -0.000 -0.000  0.420
 C          0.272  0.000  0.184   -0.320  0.000  0.320    0.402 -0.000 -0.234
 C          0.302 -0.000  0.053    0.328 -0.000  0.322   -0.252  0.000 -0.222
 C          0.000 -0.000 -0.509    0.246 -0.000  0.000    0.000  0.000  0.394
 Cl         0.064  0.000 -0.051   -0.094  0.000  0.048   -0.027 -0.000  0.017
 Cl         0.031 -0.000  0.019    0.094  0.000  0.050    0.046  0.000  0.029
 Cl        -0.000 -0.000 -0.159   -0.007 -0.000  0.000    0.000  0.000 -0.044
 Cl        -0.031 -0.000  0.019    0.094 -0.000 -0.050   -0.046  0.000  0.029
 Cl        -0.064  0.000 -0.051   -0.094 -0.000 -0.048    0.027 -0.000  0.017
 I         -0.000  0.000  0.013    0.001  0.000 -0.000    0.000 -0.000 -0.004
 TransDip   0.000  0.000  0.075   -0.008  0.000 -0.000    0.000 -0.000  0.020

 Mode:                25                     26                     27
 Frequency:      1184.41                1246.01                1332.04
 Force Cnst:     10.1585                10.9771                12.6045
 Red. Mass:      12.2906                12.0003                12.0570
 IR Active:          YES                    YES                    YES
 IR Intens:        2.623                  0.294                151.067
 Raman Active:       YES                    YES                    YES
               X      Y      Z        X      Y      Z        X      Y      Z
 C         -0.460  0.000  0.167   -0.200 -0.000 -0.368   -0.330 -0.000 -0.236
 C         -0.280 -0.000 -0.204   -0.189 -0.000  0.364    0.397 -0.000 -0.122
 C         -0.000 -0.000 -0.371    0.379  0.000 -0.000    0.000  0.000  0.455
 C          0.280 -0.000 -0.204   -0.189  0.000 -0.364   -0.397 -0.000 -0.122
 C          0.460  0.000  0.167   -0.200  0.000  0.368    0.330 -0.000 -0.236
 C         -0.000  0.000  0.362    0.412 -0.000 -0.000    0.000  0.000  0.342
 Cl         0.049 -0.000 -0.025   -0.001  0.000 -0.001    0.013  0.000  0.006
 Cl         0.039  0.000  0.025   -0.002  0.000  0.000   -0.022 -0.000 -0.000
 Cl         0.000  0.000  0.046    0.002 -0.000  0.000   -0.000 -0.000 -0.032
 Cl        -0.039  0.000  0.025   -0.002 -0.000 -0.000    0.022 -0.000 -0.000
 Cl        -0.049 -0.000 -0.025   -0.001 -0.000  0.001   -0.013  0.000  0.006
 I          0.000 -0.000 -0.005   -0.000  0.000  0.000    0.000  0.000 -0.002
 TransDip   0.000 -0.000 -0.052    0.017  0.000 -0.000   -0.000 -0.000  0.394

 Mode:                28                     29                     30
 Frequency:      1336.45                1524.59                1528.69
 Force Cnst:     12.6921                16.4371                16.5248
 Red. Mass:      12.0609                12.0024                12.0018
 IR Active:          YES                    YES                    YES
 IR Intens:      211.579                  0.243                  0.043
 Raman Active:       YES                    YES                    YES
               X      Y      Z        X      Y      Z        X      Y      Z
 C         -0.251  0.000  0.327   -0.097 -0.000 -0.442    0.300  0.000  0.128
 C         -0.217 -0.000 -0.352   -0.131  0.000  0.468   -0.334 -0.000  0.111
 C          0.372 -0.000 -0.000   -0.000  0.000 -0.273    0.550 -0.000 -0.000
 C         -0.217  0.000  0.352    0.132  0.000  0.468   -0.334  0.000 -0.111
 C         -0.251 -0.000 -0.327    0.097 -0.000 -0.442    0.300 -0.000 -0.128
 C          0.421 -0.000 -0.000    0.000 -0.000  0.207   -0.487  0.000  0.000
 Cl         0.017  0.000 -0.017    0.001  0.000  0.004   -0.001 -0.000 -0.003
 Cl         0.018  0.000  0.018    0.002 -0.000 -0.005    0.003  0.000 -0.001
 Cl        -0.013  0.000  0.000    0.000 -0.000  0.002   -0.006  0.000  0.000
 Cl         0.018 -0.000 -0.018   -0.002 -0.000 -0.005    0.003  0.000  0.001
 Cl         0.017 -0.000  0.017   -0.001  0.000  0.004   -0.001  0.000  0.003
 I         -0.002 -0.000 -0.000   -0.000  0.000  0.001    0.001 -0.000  0.000
 TransDip  -0.466  0.000 -0.000   -0.000 -0.000 -0.016    0.007 -0.000  0.000

 STANDARD THERMODYNAMIC QUANTITIES AT   298.15 K  AND     1.00 ATM

   This Molecule has  0 Imaginary Frequencies
   Zero point vibrational energy:       25.773 kcal/mol

   Atom    1 Element C  Has Mass   12.00000
   Atom    2 Element C  Has Mass   12.00000
   Atom    3 Element C  Has Mass   12.00000
   Atom    4 Element C  Has Mass   12.00000
   Atom    5 Element C  Has Mass   12.00000
   Atom    6 Element C  Has Mass   12.00000
   Atom    7 Element Cl Has Mass   34.96885
   Atom    8 Element Cl Has Mass   34.96885
   Atom    9 Element Cl Has Mass   34.96885
   Atom   10 Element Cl Has Mass   34.96885
   Atom   11 Element Cl Has Mass   34.96885
   Atom   12 Element I  Has Mass  126.90440
   Molecular Mass:   373.748650 amu
   Principal axes and moments of inertia in amu*Bohr^2:
                             1           2           3
    Eigenvalues --     3954.91058  7271.56144 11226.47202
          X               0.00000     1.00000    -0.00000
          Y              -0.00000     0.00000     1.00000
          Z               1.00000    -0.00000     0.00000
   Rotational Symmetry Number is   2
   The Molecule is an Asymmetric Top
   Translational Enthalpy:        0.889 kcal/mol
   Rotational Enthalpy:           0.889 kcal/mol
   Vibrational Enthalpy:         31.570 kcal/mol
   gas constant (RT):             0.592 kcal/mol
   Translational Entropy:        43.648  cal/mol.K
   Rotational Entropy:           32.756  cal/mol.K
   Vibrational Entropy:          36.805  cal/mol.K

   Total Enthalpy:               33.940 kcal/mol
   Total Entropy:               113.209  cal/mol.K

 ======================================================================

 STANDARD THERMODYNAMIC QUANTITIES FOR ANHARMONIC VIBRATION -- TOSH

   Zero point vibrational energy: ************ kcal/mol

   Vibrational Enthalpy:       Infinity kcal/mol
   Vibrational Entropy:             NaN  cal/mol.K

   Total Enthalpy:             Infinity kcal/mol
   Total Entropy:                   NaN  cal/mol.K

 ======================================================================

 STANDARD THERMODYNAMIC QUANTITIES FOR ANHARMONIC VIBRATION -- VPT2

   Zero point vibrational energy: ************ kcal/mol

   Vibrational Enthalpy:       Infinity kcal/mol
   Vibrational Entropy:             NaN  cal/mol.K

   Total Enthalpy:             Infinity kcal/mol
   Total Entropy:                   NaN  cal/mol.K

 ======================================================================

Archival summary:
1\1\garfield\FREQ\ProcedureUnspecified\BasisUnspecified\1l56\taweetha\SunDec107:16:232019SunDec107:16:232019\0\\#,FREQ,ProcedureUnspecified,BasisUnspecified,\\0,1\I\C,1,2.12348\C,2,1.40318,1,120.335\C,3,1.40232,2,120.398,1,-180,0\C,4,1.40039,3,119.952,2,-0,0\C,5,1.40039,4,119.971,3,0,0\C,6,1.40232,5,119.952,4,-0,0\Cl,5,1.73485,4,120.015,3,180,0\Cl,4,1.73623,3,120.316,2,-180,0\Cl,6,1.73623,5,119.732,4,180,0\Cl,3,1.7376,2,120.831,1,0,0\Cl,7,1.7376,6,118.772,5,-180,0\\\@

 Total job time:  832.15s(wall), 3236.71s(cpu) 
 Sun Dec  1 07:16:23 2019

        *************************************************************
        *                                                           *
        *  Thank you very much for using Q-Chem.  Have a nice day.  *
        *                                                           *
        *************************************************************
