# Supplementary material for: Geometric and energetic data from quantum chemical calculations of halobenzenes and xylenes
Source: Data Brief. 2020 Mar 5;30:105386. doi: 10.1016/j.dib.2020.105386 (PMC7114895; doi:10.1016/j.dib.2020.105386)
Supplement: Supplementary file 1 [file mmc1.zip › halobenzene/B3LYP/ClClClClII.out]

                  Welcome to Q-Chem
     A Quantum Leap Into The Future Of Chemistry


 Q-Chem 5.2 (devel), Q-Chem, Inc., Pleasanton, CA (2019)

 Yihan Shao,  Zhengting Gan,  E. Epifanovsky,  A. T. B. Gilbert,  M. Wormit,  
 J. Kussmann,  A. W. Lange,  A. Behn,  Jia Deng,  Xintian Feng,  D. Ghosh,  
 M. Goldey,  P. R. Horn,  L. D. Jacobson,  I. Kaliman,  T. Kus,  A. Landau,  
 Jie Liu,  E. I. Proynov,  R. M. Richard,  R. P. Steele,  E. J. Sundstrom,  
 H. L. Woodcock III,  P. M. Zimmerman,  D. Zuev,  B. Albrecht,  E. Alguire,  
 S. A. Baeppler,  D. Barton,  Z. Benda,  Y. A. Bernard,  E. J. Berquist,  
 K. B. Bravaya,  H. Burton,  D. Casanova,  Chun-Min Chang,  Yunqing Chen,  
 A. Chien,  K. D. Closser,  M. P. Coons,  S. Coriani,  S. Dasgupta,  
 A. L. Dempwolff,  M. Diedenhofen,  Hainam Do,  R. G. Edgar,  Po-Tung Fang,  
 S. Faraji,  S. Fatehi,  Qingguo Feng,  K. D. Fenk,  J. Fosso-Tande,  
 J. Gayvert,  Qinghui Ge,  A. Ghysels,  G. Gidofalvi,  J. Gomes,  
 J. Gonthier,  A. Gunina,  D. Hait,  M. W. D. Hanson-Heine,  
 P. H. P. Harbach,  A. W. Hauser,  M. F. Herbst,  J. E. Herr,  
 E. G. Hohenstein,  Z. C. Holden,  Kerwin Hui,  B. C. Huynh,  T.-C. Jagau,  
 Hyunjun Ji,  B. Kaduk,  K. Khistyaev,  Jaehoon Kim,  P. Klunzinger,  K. Koh,  
 D. Kosenkov,  L. Koulias,  T. Kowalczyk,  C. M. Krauter,  A. Kunitsa,  
 Ka Un Lao,  A. Laurent,  K. V. Lawler,  Joonho Lee,  D. Lefrancois,  
 S. Lehtola,  D. S. Levine,  Yi-Pei Li,  You-Sheng Lin,  Fenglai Liu,  
 E. Livshits,  A. Luenser,  P. Manohar,  E. Mansoor,  S. F. Manzer,  
 Shan-Ping Mao,  Yuezhi Mao,  N. Mardirossian,  A. V. Marenich,  
 T. Markovich,  L. A. Martinez-Martinez,  S. A. Maurer,  N. J. Mayhall,  
 S. C. McKenzie,  J.-M. Mewes,  P. Morgante,  A. F. Morrison,  
 J. W. Mullinax,  K. Nanda,  T. S. Nguyen-Beck,  R. Olivares-Amaya,  
 J. A. Parkhill,  Zheng Pei,  T. M. Perrine,  F. Plasser,  P. Pokhilko,  
 S. Prager,  A. Prociuk,  E. Ramos,  D. R. Rehn,  F. Rob,  M. Scheurer,  
 M. Schneider,  N. Sergueev,  S. M. Sharada,  S. Sharma,  D. W. Small,  
 T. Stauch,  T. Stein,  Yu-Chuan Su,  A. J. W. Thom,  A. Tkatchenko,  
 T. Tsuchimochi,  N. M. Tubman,  L. Vogt,  M. L. Vidal,  O. Vydrov,  
 M. A. Watson,  J. Wenzel,  M. de Wergifosse,  T. A. Wesolowski,  A. White,  
 J. Witte,  A. Yamada,  Jun Yang,  K. Yao,  S. Yeganeh,  S. R. Yost,  
 Zhi-Qiang You,  A. Zech,  Igor Ying Zhang,  Xing Zhang,  Yan Zhao,  
 Ying Zhu,  B. R. Brooks,  G. K. L. Chan,  C. J. Cramer,  M. S. Gordon,  
 W. J. Hehre,  A. Klamt,  M. W. Schmidt,  C. D. Sherrill,  D. G. Truhlar,  
 A. Aspuru-Guzik,  R. Baer,  A. T. Bell,  N. A. Besley,  Jeng-Da Chai,  
 A. E. DePrince, III,  R. A. DiStasio Jr.,  A. Dreuw,  B. D. Dunietz,  
 T. R. Furlani,  Chao-Ping Hsu,  Yousung Jung,  Jing Kong,  D. S. Lambrecht,  
 WanZhen Liang,  C. Ochsenfeld,  V. A. Rassolov,  L. V. Slipchenko,  
 J. E. Subotnik,  T. Van Voorhis,  J. M. Herbert,  A. I. Krylov,  
 P. M. W. Gill,  M. Head-Gordon

 Contributors to earlier versions of Q-Chem not listed above: 
 R. D. Adamson,  B. Austin,  J. Baker,  G. J. O. Beran,  K. Brandhorst,  
 S. T. Brown,  E. F. C. Byrd,  A. K. Chakraborty,  C.-L. Cheng,  
 Siu Hung Chien,  D. M. Chipman,  D. L. Crittenden,  H. Dachsel,  
 R. J. Doerksen,  A. D. Dutoi,  L. Fusti-Molnar,  W. A. Goddard III,  
 A. Golubeva-Zadorozhnaya,  S. R. Gwaltney,  G. Hawkins,  A. Heyden,  
 S. Hirata,  G. Kedziora,  F. J. Keil,  C. Kelley,  Jihan Kim,  R. A. King,  
 R. Z. Khaliullin,  P. P. Korambath,  W. Kurlancheek,  A. M. Lee,  M. S. Lee,  
 S. V. Levchenko,  Ching Yeh Lin,  D. Liotard,  R. C. Lochan,  I. Lotan,  
 P. E. Maslen,  N. Nair,  D. P. O'Neill,  D. Neuhauser,  E. Neuscamman,  
 C. M. Oana,  R. Olson,  B. Peters,  R. Peverati,  P. A. Pieniazek,  
 Y. M. Rhee,  J. Ritchie,  M. A. Rohrdanz,  E. Rosta,  N. J. Russ,  
 H. F. Schaefer III,  N. E. Schultz,  N. Shenvi,  A. C. Simmonett,  A. Sodt,  
 D. Stuck,  K. S. Thanthiriwatte,  V. Vanovschi,  Tao Wang,  A. Warshel,  
 C. F. Williams,  Q. Wu,  X. Xu,  W. Zhang

 Please cite Q-Chem as follows:
 Y. Shao et al., Mol. Phys. 113, 184-215 (2015)
 DOI: 10.1080/00268976.2014.952696

 Q-Chem 5.2.1 for Intel X86 EM64T Linux

 Parts of Q-Chem use Armadillo 8.300.2 (Tropical Shenanigans).
 http://arma.sourceforge.net/

 Q-Chem begins on Sun Dec  1 07:16:24 2019  

Host: 
0

     Scratch files written to /scratch/taweetham/qchem5398//
NAlpha2: 210
NElect   210
Mult     1

Checking the input file for inconsistencies... 	...done.

--------------------------------------------------------------
User input:
--------------------------------------------------------------
$MOLECULE
0 1
C   
C	1	CC
C	2	CC	1	120.0		
C	3	CC	2	120.0	1	0.0
C	4	CC	3	120.0	2	0.0	
C	5 	CC	4	120.0	3	0.0
Cl	1	CCl	2	120.0	3	180.0
Cl	2	CCl	3	120.0	4	180.0
Cl	3	CCl	4	120.0	5	180.0
Cl	4	CCl	5	120.0	6	180.0
I	5	CI	6	120.0	1	180.0
I	6	CI	1	120.0	2	180.0

CC=1.39483
CH=1.08673
CF=1.33960
CCl=1.72090
CBr=1.89068
CI=2.07886
$END

$REM
   JOB_TYPE	OPTIMIZATION
   BASIS	6-311++G**
   METHOD	B3LYP
   MEM_TOTAL	64000
   SYM_IGNORE	TRUE
$END

--------------------------------------------------------------
 ----------------------------------------------------------------
             Standard Nuclear Orientation (Angstroms)
    I     Atom           X                Y                Z
 ----------------------------------------------------------------
    1      C       0.0000000000     0.0000000000     0.0000000000
    2      C       0.0000000000     0.0000000000     1.3948300000
    3      C       1.2079582140     0.0000000000     2.0922450000
    4      C       2.4159164279     0.0000000000     1.3948300000
    5      C       2.4159164279     0.0000000000    -0.0000000000
    6      C       1.2079582140     0.0000000000    -0.6974150000
    7      Cl     -1.4903431174    -0.0000000000    -0.8604500000
    8      Cl     -1.4903431174    -0.0000000000     2.2552800000
    9      Cl      1.2079582140    -0.0000000000     3.8131450000
   10      Cl      3.9062595453    -0.0000000000     2.2552800000
   11      I       4.2162619988    -0.0000000000    -1.0394300000
   12      I       1.2079582140    -0.0000000000    -2.7762750000
 ----------------------------------------------------------------
 Nuclear Repulsion Energy =        2622.41010575 hartrees
 There are      105 alpha and      105 beta electrons
 Requested basis set is 6-311++G(d,p)
 There are 136 shells and 376 basis functions

 Total QAlloc Memory Limit  64000 MB
 Mega-Array Size       188 MB
 MEM_STATIC part       192 MB
 A cutoff of  1.0D-11 yielded   6072 shell pairs
 There are     52220 function pairs (     57562 Cartesian)
 Smallest overlap matrix eigenvalue = 3.32E-07

 Q-Chem warning in module stvman/mkSTV.C, line 318:

 Overlap eigenvalue is smaller than square root of threshold
 Use THRESH >= 12 to get rid of this warning

 Linear dependence detected in AO basis
 Tighter screening thresholds may be required for diffuse basis sets
 Use S2THRESH > 14 and THRESH = 14 in case of SCF convergence issues
 Number of orthogonalized atomic orbitals = 374
 Maximum deviation from orthogonality = 2.501E-10

 Scale SEOQF with 1.000000e-01/1.000000e-01/1.000000e-01

 Standard Electronic Orientation quadrupole field applied
 Nucleus-field energy     =    -0.0000000495 hartrees
 Guess from superposition of atomic densities
 Warning:  Energy on first SCF cycle will be non-variational
 SAD guess density has 210.000000 electrons

 -----------------------------------------------------------------------
  General SCF calculation program by
  Eric Jon Sundstrom, Paul Horn, Yuezhi Mao, Dmitri Zuev, Alec White,
  David Stuck, Shaama M.S., Shane Yost, Joonho Lee, David Small,
  Daniel Levine, Susi Lehtola, Hugh Burton, Evgeny Epifanovsky,
  Bang C. Huynh
 -----------------------------------------------------------------------
 Exchange:     0.2000 Hartree-Fock + 0.0800 Slater + 0.7200 B88
 Correlation:  0.1900 VWN1RPA + 0.8100 LYP
 Using SG-1 standard quadrature grid
 using 4 threads for integral computing
 -------------------------------------------------------
 OpenMP Integral computing Module                
 Release: version 2.0, May 2017, Q-Chem Inc. Pleasanton 
 -------------------------------------------------------
 A restricted SCF calculation will be
 performed using DIIS
 SCF converges when DIIS error is below 1.0e-08
 ---------------------------------------
  Cycle       Energy         DIIS error
 ---------------------------------------
    1  -15911.2770680089      3.03e-02  
    2  -15908.5421633870      1.65e-03  
    3  -15908.4885244675      2.32e-03  
    4  -15908.5709796036      7.67e-04  
    5  -15908.5821629740      1.61e-04  
    6  -15908.5823997691      1.06e-04  
    7  -15908.5825978992      2.00e-05  
    8  -15908.5826034886      4.98e-06  
    9  -15908.5826037767      1.25e-06  
   10  -15908.5826037987      5.67e-07  
   11  -15908.5826038040      8.50e-08  
   12  -15908.5826038047      3.08e-08  
   13  -15908.5826038050      3.31e-09  Convergence criterion met
 ---------------------------------------
 SCF time:   CPU 193.05s  wall 51.00s 
 SCF   energy in the final basis set =   -15908.5826038050
 Total energy in the final basis set =   -15908.5826038050

 --------------------------------------------------------------

                    Orbital Energies (a.u.)
 --------------------------------------------------------------

 Alpha MOs
 -- Occupied --
*****************-176.3195-176.3194-165.7233-165.7232-165.7212-165.7211
********-165.7209-101.5841-101.5840-101.5834-101.5833 -35.8161 -35.8161
-31.3095 -31.3094 -31.3035 -31.3034 -31.3029 -31.3028 -22.9599 -22.9598
-22.9586 -22.9585 -22.9582 -22.9581 -22.9540 -22.9540 -22.9539 -22.9539
-10.2851 -10.2847 -10.2843 -10.2842 -10.2670 -10.2664  -9.4992  -9.4991
 -9.4986  -9.4986  -7.2641  -7.2639  -7.2635  -7.2635  -7.2541  -7.2540
 -7.2535  -7.2535  -7.2531  -7.2530  -7.2525  -7.2525  -6.3659  -6.3659
 -4.7787  -4.7787  -4.7638  -4.7638  -4.7628  -4.7627  -2.0449  -2.0447
 -2.0402  -2.0401  -2.0394  -2.0393  -2.0265  -2.0264  -2.0263  -2.0262
 -0.9753  -0.9303  -0.9089  -0.8769  -0.8637  -0.7896  -0.7641  -0.6977
 -0.6825  -0.6269  -0.6120  -0.5647  -0.5284  -0.4903  -0.4769  -0.4716
 -0.4576  -0.4153  -0.4151  -0.3999  -0.3957  -0.3636  -0.3614  -0.3593
 -0.3559  -0.3483  -0.3243  -0.3099  -0.3077  -0.3005  -0.2653  -0.2615
 -0.2511
 -- Virtual --
 -0.0921  -0.0682  -0.0653  -0.0308  -0.0292   0.0016   0.0030   0.0185
  0.0250   0.0352   0.0359   0.0463   0.0544   0.0663   0.0711   0.0737
  0.0772   0.0794   0.0857   0.0864   0.0945   0.0973   0.1041   0.1056
  0.1074   0.1104   0.1259   0.1411   0.1472   0.1522   0.1578   0.1655
  0.1686   0.1701   0.1735   0.1762   0.1809   0.1913   0.2058   0.2104
  0.2125   0.2161   0.2222   0.2240   0.2247   0.2278   0.2434   0.2611
  0.2646   0.2724   0.2740   0.2773   0.2925   0.2927   0.3033   0.3438
  0.3521   0.3661   0.3829   0.3887   0.4028   0.4066   0.4143   0.4303
  0.4307   0.4331   0.4428   0.4462   0.4470   0.4667   0.4694   0.4716
  0.4720   0.4855   0.4893   0.5017   0.5047   0.5047   0.5148   0.5415
  0.5668   0.5708   0.5719   0.5730   0.5893   0.5954   0.6133   0.6173
  0.6198   0.6237   0.6779   0.6884   0.7268   0.7296   0.7491   0.7669
  0.7670   0.7992   0.8016   0.8068   0.8183   0.8308   0.8324   0.8355
  0.8415   0.8469   0.8588   0.8653   0.8732   0.8814   0.9026   0.9069
  0.9212   0.9289   0.9421   0.9457   0.9469   0.9645   0.9808   1.0227
  1.0383   1.0663   1.0736   1.1044   1.1370   1.1371   1.1855   1.2251
  1.2390   1.2536   1.2565   1.2832   1.2832   1.2865   1.2936   1.3425
  1.3659   1.3849   1.3959   1.4208   1.4592   1.4622   1.4763   1.5017
  1.5491   1.5768   1.6388   1.6483   1.7349   1.7458   1.7785   1.7792
  1.8318   1.8319   1.8472   1.8485   1.9312   2.0431   2.1080   2.1991
  2.2016   2.2164   2.2302   2.2328   2.2568   2.2613   2.3009   2.3051
  2.3388   2.3847   2.3951   2.4284   2.4474   2.4792   2.4899   2.5498
  2.5733   2.6083   2.6222   2.7105   2.7287   2.8303   2.8328   2.8886
  2.8981   3.0486   3.0770   3.1011   3.1287   3.2072   3.2257   3.4353
  3.4734   3.6815   3.8401   3.8756   3.9433   3.9714   3.9847   3.9992
  4.0422   4.0564   4.1136   4.2051   4.2612   4.3141   4.4341   4.5782
  4.8025   5.9987   6.0471   6.0765   6.1258   6.1644   6.2313   9.6970
  9.7814   9.8012   9.8125  23.1791  23.7766  23.7809  23.9347  23.9430
 24.0191  25.7513  25.7917  25.8240  25.9002  26.0696  26.1068  26.1616
 26.2250  26.3944  26.5967  26.7153  26.9121  27.8696  27.9802  28.3397
 28.3762  28.3993  28.4114  28.4477  28.4642  28.5215  28.5323  28.5411
 28.5445  28.5693  28.5696  28.6011  28.6500  28.6993  28.7696 127.8821
127.9096 127.9331 127.9529 127.9766 128.0094 151.6623 151.7552 215.6810
215.7765 215.7998 215.81221901.82551901.9227
 --------------------------------------------------------------

          Ground-State Mulliken Net Atomic Charges

     Atom                 Charge (a.u.)
  ----------------------------------------
      1 C                    -0.401634
      2 C                    -0.282222
      3 C                    -0.285172
      4 C                    -0.385809
      5 C                    -0.637973
      6 C                    -0.638059
      7 Cl                    0.589968
      8 Cl                    0.623135
      9 Cl                    0.622925
     10 Cl                    0.588049
     11 I                     0.103972
     12 I                     0.102820
  ----------------------------------------
  Sum of atomic charges =     0.000000

 -----------------------------------------------------------------
                    Cartesian Multipole Moments
 -----------------------------------------------------------------
    Charge (ESU x 10^10)
                -0.0000
    Dipole Moment (Debye)
         X       0.4123      Y      -0.0000      Z      -0.7094
       Tot       0.8206
    Quadrupole Moments (Debye-Ang)
        XX    -137.2136     XY      -0.0000     YY    -141.7723
        XZ      -2.5688     YZ      -0.0000     ZZ    -136.9075
    Octopole Moments (Debye-Ang^2)
       XXX    -638.5739    XXY      -0.0000    XYY    -223.7296
       YYY      -0.0000    XXZ     -21.7681    XYZ      -0.0000
       YYZ      -7.9662    XZZ    -212.6859    YZZ      -0.0000
       ZZZ     -45.9202
    Hexadecapole Moments (Debye-Ang^3)
      XXXX   -5244.9764   XXXY      -0.0000   XXYY    -966.8908
      XYYY      -0.0000   YYYY    -178.1875   XXXZ      65.1647
      XXYZ      -0.0000   XYYZ      50.2319   YYYZ      -0.0000
      XXZZ   -1498.0529   XYZZ      -0.0000   YYZZ    -686.8300
      XZZZ     110.2095   YZZZ      -0.0000   ZZZZ   -3663.5564
 -----------------------------------------------------------------
 Calculating analytic gradient of the SCF energy
 Gradient of SCF Energy
            1           2           3           4           5           6
    1  -0.0017868   0.0009418  -0.0007382   0.0005919   0.0016448  -0.0000653
    2   0.0000000   0.0000000  -0.0000000  -0.0000000   0.0000000  -0.0000000
    3   0.0002340   0.0005558  -0.0003756   0.0020166  -0.0015997  -0.0013272
            7           8           9          10          11          12
    1   0.0100121   0.0067210   0.0002874  -0.0057520  -0.0184247   0.0065679
    2  -0.0000000   0.0000000  -0.0000000  -0.0000000   0.0000000   0.0000000
    3   0.0004970  -0.0043056  -0.0078416  -0.0086538   0.0039218   0.0168783
 Max gradient component =       1.842E-02
 RMS gradient           =       5.357E-03
 Gradient time:  CPU 68.44 s  wall 17.21 s
 Geometry Optimization Parameters
   NAtoms,    NIC,     NZ,  NCons,   NDum,   NFix, NCnnct, MaxDiis
       12      78      12       0       0       0       0       0


** GEOMETRY OPTIMIZATION IN DELOCALIZED INTERNAL COORDINATES **
   Searching for a Minimum

   Optimization Cycle:   1

                       Coordinates (Angstroms)
     ATOM                X               Y               Z
      1  C         0.0000000000    0.0000000000    0.0000000000
      2  C         0.0000000000    0.0000000000    1.3948300000
      3  C         1.2079582140    0.0000000000    2.0922450000
      4  C         2.4159164279    0.0000000000    1.3948300000
      5  C         2.4159164279    0.0000000000    0.0000000000
      6  C         1.2079582140    0.0000000000   -0.6974150000
      7  Cl       -1.4903431174    0.0000000000   -0.8604500000
      8  Cl       -1.4903431174    0.0000000000    2.2552800000
      9  Cl        1.2079582140    0.0000000000    3.8131450000
     10  Cl        3.9062595453    0.0000000000    2.2552800000
     11  I         4.2162619988    0.0000000000   -1.0394300000
     12  I         1.2079582140    0.0000000000   -2.7762750000
   Point Group: c1    Number of degrees of freedom:    30


   Energy is -15908.582603805


 Attempting to generate delocalized internal coordinates
 Initial Hessian constructed with Jon Baker's OPTIMIZE code

 21 Hessian modes will be used to form the next step
  Hessian Eigenvalues:
     0.124424    0.124424    0.250000    0.250000    0.250000    0.250000
     0.250000    0.250000    0.250000    0.250000    0.250000    0.334879
     0.334879    0.334879    0.334879    0.426727    0.426727    0.464882
     0.464882    0.464882    0.464882

 Minimum search - taking simple RFO step
 Searching for Lamda that Minimizes Along All modes
 Value Taken    Lamda =  -0.01081234
 Step Taken.  Stepsize is  0.230406

                             Maximum     Tolerance    Cnvgd?
         Gradient           0.036739      0.000300      NO
         Displacement       0.122532      0.001200      NO
         Energy change     *********      0.000001      NO


 New Cartesian Coordinates Obtained by Inverse Iteration

 Displacement from previous Coordinates is:  0.433554
 ----------------------------------------------------------------
             Standard Nuclear Orientation (Angstroms)
    I     Atom           X                Y                Z
 ----------------------------------------------------------------
    1      C       0.0009971806     0.0000000000    -0.0070737154
    2      C      -0.0008447688     0.0000000000     1.3929470950
    3      C       1.2096307505     0.0000000000     2.0916996401
    4      C       2.4228452420     0.0000000000     1.3914599394
    5      C       2.4429139734     0.0000000000    -0.0187264303
    6      C       1.2124373381     0.0000000000    -0.7285239704
    7      Cl     -1.5298662042     0.0000000000    -0.8226348692
    8      Cl     -1.5007767328     0.0000000000     2.2611995985
    9      Cl      1.2055370084     0.0000000000     3.8245975114
   10      Cl      3.8928594410     0.0000000000     2.3133018213
   11      I       4.3567564998     0.0000000000    -0.9961029159
   12      I       1.0930112931     0.0000000000    -2.8701037044
 ----------------------------------------------------------------
 Nuclear Repulsion Energy =        2559.42756887 hartrees
 There are      105 alpha and      105 beta electrons
 Applying Cartesian multipole field
    Component          Value
    ---------          -----
     (2,0,0)        1.00000E-11
     (0,2,0)        2.00000E-11
     (0,0,2)       -3.00000E-11
 Nucleus-field energy     =    -0.0000000508 hartrees
 Requested basis set is 6-311++G(d,p)
 There are 136 shells and 376 basis functions
 A cutoff of  1.0D-11 yielded   6012 shell pairs
 There are     51841 function pairs (     57106 Cartesian)
 Smallest overlap matrix eigenvalue = 3.80E-07

 Q-Chem warning in module stvman/mkSTV.C, line 318:

 Overlap eigenvalue is smaller than square root of threshold
 Use THRESH >= 12 to get rid of this warning

 Linear dependence detected in AO basis
 Tighter screening thresholds may be required for diffuse basis sets
 Use S2THRESH > 14 and THRESH = 14 in case of SCF convergence issues
 Number of orthogonalized atomic orbitals = 374
 Maximum deviation from orthogonality = 2.310E-10
 Guess MOs from SCF MO coefficient file

 -----------------------------------------------------------------------
  General SCF calculation program by
  Eric Jon Sundstrom, Paul Horn, Yuezhi Mao, Dmitri Zuev, Alec White,
  David Stuck, Shaama M.S., Shane Yost, Joonho Lee, David Small,
  Daniel Levine, Susi Lehtola, Hugh Burton, Evgeny Epifanovsky,
  Bang C. Huynh
 -----------------------------------------------------------------------
 Exchange:     0.2000 Hartree-Fock + 0.0800 Slater + 0.7200 B88
 Correlation:  0.1900 VWN1RPA + 0.8100 LYP
 Using SG-1 standard quadrature grid
 using 4 threads for integral computing
 -------------------------------------------------------
 OpenMP Integral computing Module                
 Release: version 2.0, May 2017, Q-Chem Inc. Pleasanton 
 -------------------------------------------------------
 A restricted SCF calculation will be
 performed using DIIS
 SCF converges when DIIS error is below 1.0e-08
 ---------------------------------------
  Cycle       Energy         DIIS error
 ---------------------------------------
    1  -15908.5789178652      6.66e-04  
    2  -15908.5826012504      3.59e-04  
    3  -15908.5793731290      5.43e-04  
    4  -15908.5850506450      4.97e-05  
    5  -15908.5850910763      1.87e-05  
    6  -15908.5850966953      6.27e-06  
    7  -15908.5850973148      2.49e-06  
    8  -15908.5850974193      6.52e-07  
    9  -15908.5850974268      1.22e-07  
   10  -15908.5850974272      4.86e-08  
   11  -15908.5850974277      3.32e-08  
   12  -15908.5850974283      4.66e-09  Convergence criterion met
 ---------------------------------------
 SCF time:   CPU 178.57s  wall 48.00s 
 SCF   energy in the final basis set =   -15908.5850974283
 Total energy in the final basis set =   -15908.5850974283

 --------------------------------------------------------------

                    Orbital Energies (a.u.)
 --------------------------------------------------------------

 Alpha MOs
 -- Occupied --
*****************-176.3219-176.3219-165.7258-165.7258-165.7235-165.7235
********-165.7233-101.5849-101.5848-101.5838-101.5838 -35.8183 -35.8183
-31.3119 -31.3119 -31.3055 -31.3054 -31.3050 -31.3050 -22.9623 -22.9622
-22.9608 -22.9608 -22.9605 -22.9605 -22.9560 -22.9560 -22.9560 -22.9560
-10.2893 -10.2891 -10.2881 -10.2876 -10.2773 -10.2768  -9.4997  -9.4996
 -9.4988  -9.4987  -7.2648  -7.2645  -7.2637  -7.2637  -7.2546  -7.2545
 -7.2537  -7.2536  -7.2536  -7.2535  -7.2527  -7.2526  -6.3676  -6.3675
 -4.7807  -4.7807  -4.7651  -4.7651  -4.7642  -4.7642  -2.0462  -2.0462
 -2.0417  -2.0416  -2.0410  -2.0409  -2.0275  -2.0275  -2.0275  -2.0275
 -0.9712  -0.9271  -0.9037  -0.8740  -0.8586  -0.7839  -0.7617  -0.6940
 -0.6756  -0.6267  -0.6141  -0.5591  -0.5271  -0.4891  -0.4732  -0.4701
 -0.4550  -0.4130  -0.4116  -0.3954  -0.3937  -0.3651  -0.3606  -0.3604
 -0.3531  -0.3464  -0.3233  -0.3086  -0.3005  -0.2986  -0.2677  -0.2634
 -0.2617
 -- Virtual --
 -0.1039  -0.0723  -0.0678  -0.0488  -0.0350  -0.0032   0.0014   0.0172
  0.0227   0.0336   0.0355   0.0467   0.0536   0.0649   0.0688   0.0715
  0.0763   0.0793   0.0840   0.0873   0.0927   0.0964   0.1027   0.1042
  0.1083   0.1140   0.1242   0.1405   0.1464   0.1504   0.1569   0.1659
  0.1675   0.1683   0.1695   0.1706   0.1761   0.1876   0.2042   0.2085
  0.2135   0.2143   0.2217   0.2228   0.2253   0.2271   0.2405   0.2611
  0.2631   0.2721   0.2736   0.2776   0.2830   0.2861   0.2969   0.3412
  0.3574   0.3748   0.3804   0.3926   0.3997   0.4087   0.4134   0.4239
  0.4284   0.4307   0.4347   0.4411   0.4504   0.4554   0.4644   0.4704
  0.4722   0.4815   0.4914   0.4970   0.4993   0.5053   0.5099   0.5360
  0.5572   0.5649   0.5663   0.5710   0.5808   0.5858   0.5979   0.5991
  0.6134   0.6136   0.6761   0.6877   0.7008   0.7268   0.7458   0.7541
  0.7604   0.8007   0.8021   0.8071   0.8201   0.8291   0.8306   0.8358
  0.8415   0.8433   0.8568   0.8614   0.8703   0.8803   0.9059   0.9077
  0.9234   0.9289   0.9383   0.9403   0.9428   0.9476   0.9817   1.0091
  1.0340   1.0597   1.0620   1.0936   1.1269   1.1323   1.1817   1.2139
  1.2304   1.2461   1.2519   1.2739   1.2765   1.2774   1.2869   1.3404
  1.3518   1.3728   1.3864   1.4339   1.4356   1.4480   1.4586   1.4694
  1.5469   1.5496   1.6277   1.6405   1.7281   1.7346   1.7636   1.7669
  1.8226   1.8265   1.8341   1.8422   1.9196   2.0267   2.0893   2.1893
  2.1899   2.2117   2.2161   2.2313   2.2442   2.2549   2.2869   2.2974
  2.3211   2.3790   2.3850   2.4166   2.4404   2.4715   2.4807   2.5429
  2.5670   2.5962   2.6114   2.7069   2.7227   2.8262   2.8266   2.8700
  2.8933   3.0353   3.0477   3.0841   3.1123   3.1844   3.2056   3.4233
  3.4489   3.6533   3.8202   3.8617   3.9521   3.9598   3.9926   4.0086
  4.0162   4.0431   4.1095   4.1719   4.2437   4.3149   4.4028   4.5383
  4.7721   5.9975   6.0361   6.0951   6.1108   6.1251   6.1818   9.6835
  9.7722   9.7991   9.8087  23.1751  23.7438  23.7529  23.8937  23.8967
 23.9687  25.7502  25.7913  25.8213  25.8943  26.0588  26.1020  26.1671
 26.2053  26.3782  26.5856  26.6905  26.8782  27.8448  27.9561  28.3373
 28.3668  28.3986  28.4192  28.4247  28.4352  28.5236  28.5261  28.5395
 28.5473  28.5535  28.5618  28.5967  28.6272  28.6841  28.7549 127.8792
127.9018 127.9380 127.9500 127.9523 127.9832 151.6411 151.7316 215.6658
215.7662 215.7980 215.80831901.80341901.8977
 --------------------------------------------------------------

          Ground-State Mulliken Net Atomic Charges

     Atom                 Charge (a.u.)
  ----------------------------------------
      1 C                    -0.447605
      2 C                    -0.467185
      3 C                    -0.472830
      4 C                    -0.421176
      5 C                    -0.412024
      6 C                    -0.441824
      7 Cl                    0.595969
      8 Cl                    0.629494
      9 Cl                    0.629773
     10 Cl                    0.593696
     11 I                     0.106979
     12 I                     0.106733
  ----------------------------------------
  Sum of atomic charges =     0.000000

 -----------------------------------------------------------------
                    Cartesian Multipole Moments
 -----------------------------------------------------------------
    Charge (ESU x 10^10)
                -0.0000
    Dipole Moment (Debye)
         X       0.3622      Y       0.0000      Z      -0.6378
       Tot       0.7334
    Quadrupole Moments (Debye-Ang)
        XX    -136.7264     XY       0.0000     YY    -142.2653
        XZ      -1.8344     YZ      -0.0000     ZZ    -136.9717
    Octopole Moments (Debye-Ang^2)
       XXX    -632.8898    XXY       0.0000    XYY    -224.8062
       YYY       0.0000    XXZ     -19.4481    XYZ       0.0000
       YYZ      -7.3697    XZZ    -216.0973    YZZ      -0.0000
       ZZZ     -45.1184
    Hexadecapole Moments (Debye-Ang^3)
      XXXX   -5352.2383   XXXY       0.0000   XXYY    -998.0791
      XYYY       0.0000   YYYY    -179.4032   XXXZ      37.5767
      XXYZ      -0.0000   XYYZ      42.2002   YYYZ      -0.0000
      XXZZ   -1553.5713   XYZZ      -0.0000   YYZZ    -704.9926
      XZZZ     101.7171   YZZZ      -0.0000   ZZZZ   -3746.8223
 -----------------------------------------------------------------
 Calculating analytic gradient of the SCF energy
 Gradient of SCF Energy
            1           2           3           4           5           6
    1  -0.0042807  -0.0006954   0.0002942   0.0000248   0.0069471  -0.0041044
    2  -0.0000000  -0.0000000  -0.0000000   0.0000000   0.0000000   0.0000000
    3   0.0023526  -0.0000314   0.0007782   0.0053233   0.0002775  -0.0055571
            7           8           9          10          11          12
    1   0.0019687   0.0008137   0.0009611  -0.0026285   0.0070705  -0.0063712
    2   0.0000000  -0.0000000  -0.0000000   0.0000000  -0.0000000  -0.0000000
    3   0.0014974  -0.0017109  -0.0016670  -0.0005789   0.0032041  -0.0038879
 Max gradient component =       7.071E-03
 RMS gradient           =       2.819E-03
 Gradient time:  CPU 66.32 s  wall 16.68 s
 Geometry Optimization Parameters
   NAtoms,    NIC,     NZ,  NCons,   NDum,   NFix, NCnnct, MaxDiis
       12      78      12       0       0       0       0       0

 Cartesian Hessian Update
 Hessian updated using BFGS update


** GEOMETRY OPTIMIZATION IN DELOCALIZED INTERNAL COORDINATES **
   Searching for a Minimum

   Optimization Cycle:   2

                       Coordinates (Angstroms)
     ATOM                X               Y               Z
      1  C         0.0009971806    0.0000000000   -0.0070737154
      2  C        -0.0008447688    0.0000000000    1.3929470950
      3  C         1.2096307505    0.0000000000    2.0916996401
      4  C         2.4228452420    0.0000000000    1.3914599394
      5  C         2.4429139734    0.0000000000   -0.0187264303
      6  C         1.2124373381    0.0000000000   -0.7285239704
      7  Cl       -1.5298662042    0.0000000000   -0.8226348692
      8  Cl       -1.5007767328    0.0000000000    2.2611995985
      9  Cl        1.2055370084    0.0000000000    3.8245975114
     10  Cl        3.8928594410    0.0000000000    2.3133018213
     11  I         4.3567564998    0.0000000000   -0.9961029159
     12  I         1.0930112931    0.0000000000   -2.8701037044
   Point Group: c1    Number of degrees of freedom:    30


   Energy is -15908.585097428

 Hessian updated using BFGS update

 10 Hessian modes will be used to form the next step
  Hessian Eigenvalues:
     0.124193    0.124824    0.242567    0.319127    0.327127    0.335067
     0.426727    0.444766    0.460488    0.563103

 Minimum search - taking simple RFO step
 Searching for Lamda that Minimizes Along All modes
 Value Taken    Lamda =  -0.00230305
 Step Taken.  Stepsize is  0.071613

                             Maximum     Tolerance    Cnvgd?
         Gradient           0.030722      0.000300      NO
         Displacement       0.068355      0.001200      NO
         Energy change     -0.002494      0.000001      NO


 New Cartesian Coordinates Obtained by Inverse Iteration

 Displacement from previous Coordinates is:  0.206314
 ----------------------------------------------------------------
             Standard Nuclear Orientation (Angstroms)
    I     Atom           X                Y                Z
 ----------------------------------------------------------------
    1      C      -0.0030697483     0.0000000000    -0.0066006893
    2      C      -0.0039631688     0.0000000000     1.3961671436
    3      C       1.2083622935     0.0000000000     2.0960438216
    4      C       2.4242802308     0.0000000000     1.3950440983
    5      C       2.4326188766     0.0000000000    -0.0126248299
    6      C       1.2122922859     0.0000000000    -0.7174402255
    7      Cl     -1.5347525321     0.0000000000    -0.8288708615
    8      Cl     -1.5019526571     0.0000000000     2.2733096417
    9      Cl      1.1952932397     0.0000000000     3.8317905591
   10      Cl      3.9022975335     0.0000000000     2.3116893093
   11      I       4.3067756877     0.0000000000    -1.0500855227
   12      I       1.1673189798     0.0000000000    -2.8563824447
 ----------------------------------------------------------------
 Nuclear Repulsion Energy =        2572.08691560 hartrees
 There are      105 alpha and      105 beta electrons
 Applying Cartesian multipole field
    Component          Value
    ---------          -----
     (2,0,0)        1.00000E-11
     (0,2,0)        2.00000E-11
     (0,0,2)       -3.00000E-11
 Nucleus-field energy     =    -0.0000000516 hartrees
 Requested basis set is 6-311++G(d,p)
 There are 136 shells and 376 basis functions
 A cutoff of  1.0D-11 yielded   6008 shell pairs
 There are     51826 function pairs (     57096 Cartesian)
 Smallest overlap matrix eigenvalue = 3.70E-07

 Q-Chem warning in module stvman/mkSTV.C, line 318:

 Overlap eigenvalue is smaller than square root of threshold
 Use THRESH >= 12 to get rid of this warning

 Linear dependence detected in AO basis
 Tighter screening thresholds may be required for diffuse basis sets
 Use S2THRESH > 14 and THRESH = 14 in case of SCF convergence issues
 Number of orthogonalized atomic orbitals = 374
 Maximum deviation from orthogonality = 1.939E-10
 Guess MOs from SCF MO coefficient file

 -----------------------------------------------------------------------
  General SCF calculation program by
  Eric Jon Sundstrom, Paul Horn, Yuezhi Mao, Dmitri Zuev, Alec White,
  David Stuck, Shaama M.S., Shane Yost, Joonho Lee, David Small,
  Daniel Levine, Susi Lehtola, Hugh Burton, Evgeny Epifanovsky,
  Bang C. Huynh
 -----------------------------------------------------------------------
 Exchange:     0.2000 Hartree-Fock + 0.0800 Slater + 0.7200 B88
 Correlation:  0.1900 VWN1RPA + 0.8100 LYP
 Using SG-1 standard quadrature grid
 using 4 threads for integral computing
 -------------------------------------------------------
 OpenMP Integral computing Module                
 Release: version 2.0, May 2017, Q-Chem Inc. Pleasanton 
 -------------------------------------------------------
 A restricted SCF calculation will be
 performed using DIIS
 SCF converges when DIIS error is below 1.0e-08
 ---------------------------------------
  Cycle       Energy         DIIS error
 ---------------------------------------
    1  -15908.5851891490      2.42e-04  
    2  -15908.5860050883      1.03e-04  
    3  -15908.5857522074      1.54e-04  
    4  -15908.5861896875      2.96e-05  
    5  -15908.5862064073      7.99e-06  
    6  -15908.5862074223      2.57e-06  
    7  -15908.5862075208      1.08e-06  
    8  -15908.5862075412      2.81e-07  
    9  -15908.5862075436      7.43e-08  
   10  -15908.5862075427      1.71e-08  
   11  -15908.5862075435      1.41e-08  
   12  -15908.5862075434      3.22e-09  Convergence criterion met
 ---------------------------------------
 SCF time:   CPU 174.55s  wall 46.00s 
 SCF   energy in the final basis set =   -15908.5862075434
 Total energy in the final basis set =   -15908.5862075434

 --------------------------------------------------------------

                    Orbital Energies (a.u.)
 --------------------------------------------------------------

 Alpha MOs
 -- Occupied --
*****************-176.3217-176.3216-165.7256-165.7255-165.7233-165.7232
********-165.7230-101.5850-101.5849-101.5842-101.5842 -35.8181 -35.8180
-31.3116 -31.3116 -31.3053 -31.3052 -31.3048 -31.3047 -22.9620 -22.9619
-22.9606 -22.9605 -22.9603 -22.9602 -22.9558 -22.9558 -22.9557 -22.9557
-10.2900 -10.2899 -10.2889 -10.2884 -10.2757 -10.2752  -9.4997  -9.4996
 -9.4990  -9.4989  -7.2648  -7.2645  -7.2640  -7.2640  -7.2546  -7.2545
 -7.2538  -7.2538  -7.2536  -7.2535  -7.2529  -7.2528  -6.3674  -6.3674
 -4.7805  -4.7804  -4.7650  -4.7650  -4.7641  -4.7640  -2.0461  -2.0459
 -2.0415  -2.0415  -2.0409  -2.0408  -2.0275  -2.0274  -2.0274  -2.0273
 -0.9704  -0.9255  -0.9037  -0.8733  -0.8598  -0.7852  -0.7623  -0.6928
 -0.6780  -0.6272  -0.6137  -0.5597  -0.5268  -0.4889  -0.4730  -0.4697
 -0.4555  -0.4122  -0.4121  -0.3961  -0.3927  -0.3647  -0.3601  -0.3596
 -0.3540  -0.3465  -0.3227  -0.3093  -0.3046  -0.3000  -0.2675  -0.2642
 -0.2582
 -- Virtual --
 -0.1042  -0.0715  -0.0686  -0.0460  -0.0356  -0.0037   0.0014   0.0167
  0.0221   0.0336   0.0344   0.0466   0.0537   0.0648   0.0688   0.0718
  0.0758   0.0792   0.0841   0.0861   0.0931   0.0971   0.1023   0.1044
  0.1078   0.1123   0.1249   0.1392   0.1463   0.1516   0.1560   0.1665
  0.1680   0.1685   0.1733   0.1738   0.1755   0.1865   0.2053   0.2075
  0.2102   0.2142   0.2218   0.2231   0.2240   0.2262   0.2402   0.2619
  0.2627   0.2713   0.2743   0.2760   0.2841   0.2873   0.2972   0.3390
  0.3557   0.3724   0.3818   0.3968   0.3998   0.4024   0.4105   0.4260
  0.4267   0.4286   0.4379   0.4412   0.4460   0.4643   0.4643   0.4704
  0.4722   0.4830   0.4934   0.4949   0.4999   0.5052   0.5117   0.5363
  0.5612   0.5657   0.5662   0.5709   0.5839   0.5872   0.5999   0.6015
  0.6118   0.6127   0.6748   0.6861   0.7075   0.7283   0.7458   0.7532
  0.7568   0.8008   0.8019   0.8070   0.8205   0.8293   0.8312   0.8359
  0.8413   0.8437   0.8571   0.8625   0.8695   0.8800   0.9050   0.9058
  0.9221   0.9281   0.9378   0.9395   0.9423   0.9516   0.9798   1.0121
  1.0303   1.0614   1.0619   1.0901   1.1275   1.1333   1.1804   1.2179
  1.2309   1.2450   1.2509   1.2749   1.2749   1.2792   1.2845   1.3391
  1.3556   1.3747   1.3830   1.4268   1.4444   1.4527   1.4627   1.4696
  1.5457   1.5504   1.6270   1.6352   1.7287   1.7347   1.7672   1.7677
  1.8219   1.8246   1.8387   1.8395   1.9197   2.0278   2.0914   2.1894
  2.1899   2.2131   2.2158   2.2309   2.2458   2.2551   2.2878   2.2972
  2.3189   2.3774   2.3880   2.4158   2.4398   2.4720   2.4784   2.5410
  2.5675   2.5969   2.6106   2.7065   2.7230   2.8257   2.8269   2.8698
  2.8933   3.0365   3.0499   3.0840   3.1093   3.1861   3.2045   3.4201
  3.4539   3.6541   3.8244   3.8593   3.9480   3.9638   3.9925   3.9958
  4.0266   4.0450   4.1054   4.1794   4.2479   4.3128   4.4086   4.5418
  4.7768   5.9964   6.0380   6.0811   6.1065   6.1372   6.1935   9.6841
  9.7722   9.7957   9.8069  23.1729  23.7506  23.7521  23.8945  23.9067
 23.9705  25.7493  25.7895  25.8213  25.8944  26.0567  26.0967  26.1627
 26.2020  26.3821  26.5813  26.6894  26.8764  27.8487  27.9588  28.3367
 28.3683  28.3970  28.4073  28.4309  28.4434  28.5222  28.5279  28.5397
 28.5429  28.5591  28.5627  28.5951  28.6319  28.6869  28.7556 127.8789
127.9029 127.9346 127.9437 127.9592 127.9889 151.6440 151.7342 215.6668
215.7663 215.7939 215.80631901.80641901.9006
 --------------------------------------------------------------

          Ground-State Mulliken Net Atomic Charges

     Atom                 Charge (a.u.)
  ----------------------------------------
      1 C                    -0.370182
      2 C                    -0.482137
      3 C                    -0.480671
      4 C                    -0.341991
      5 C                    -0.482766
      6 C                    -0.498735
      7 Cl                    0.588459
      8 Cl                    0.633362
      9 Cl                    0.632819
     10 Cl                    0.586371
     11 I                     0.107988
     12 I                     0.107483
  ----------------------------------------
  Sum of atomic charges =     0.000000

 -----------------------------------------------------------------
                    Cartesian Multipole Moments
 -----------------------------------------------------------------
    Charge (ESU x 10^10)
                -0.0000
    Dipole Moment (Debye)
         X       0.4016      Y       0.0000      Z      -0.7053
       Tot       0.8116
    Quadrupole Moments (Debye-Ang)
        XX    -137.0632     XY       0.0000     YY    -142.2442
        XZ      -2.5372     YZ      -0.0000     ZZ    -136.7487
    Octopole Moments (Debye-Ang^2)
       XXX    -638.1907    XXY       0.0000    XYY    -225.1971
       YYY       0.0000    XXZ     -20.8437    XYZ       0.0000
       YYZ      -6.6638    XZZ    -213.9007    YZZ       0.0000
       ZZZ     -43.3327
    Hexadecapole Moments (Debye-Ang^3)
      XXXX   -5343.5501   XXXY       0.0000   XXYY    -990.9595
      XYYY       0.0000   YYYY    -179.3435   XXXZ      63.4824
      XXYZ       0.0000   XYYZ      52.6842   YYYZ      -0.0000
      XXZZ   -1539.1755   XYZZ       0.0000   YYZZ    -707.3950
      XZZZ     120.6178   YZZZ      -0.0000   ZZZZ   -3760.3534
 -----------------------------------------------------------------
 Calculating analytic gradient of the SCF energy
 Gradient of SCF Energy
            1           2           3           4           5           6
    1  -0.0021228  -0.0008187  -0.0002985   0.0008598   0.0014440   0.0002820
    2  -0.0000000   0.0000000   0.0000000  -0.0000000  -0.0000000   0.0000000
    3   0.0002797   0.0006532   0.0011154   0.0020612  -0.0008099  -0.0009277
            7           8           9          10          11          12
    1  -0.0006171   0.0002018  -0.0004605  -0.0006443   0.0009858   0.0011885
    2   0.0000000  -0.0000000   0.0000000  -0.0000000   0.0000000   0.0000000
    3   0.0011330   0.0001625  -0.0001593   0.0011371  -0.0020693  -0.0025760
 Max gradient component =       2.576E-03
 RMS gradient           =       9.525E-04
 Gradient time:  CPU 66.48 s  wall 16.72 s
 Geometry Optimization Parameters
   NAtoms,    NIC,     NZ,  NCons,   NDum,   NFix, NCnnct, MaxDiis
       12      78      12       0       0       0       0       0

 Cartesian Hessian Update
 Hessian updated using BFGS update


** GEOMETRY OPTIMIZATION IN DELOCALIZED INTERNAL COORDINATES **
   Searching for a Minimum

   Optimization Cycle:   3

                       Coordinates (Angstroms)
     ATOM                X               Y               Z
      1  C        -0.0030697483    0.0000000000   -0.0066006893
      2  C        -0.0039631688    0.0000000000    1.3961671436
      3  C         1.2083622935    0.0000000000    2.0960438216
      4  C         2.4242802308    0.0000000000    1.3950440983
      5  C         2.4326188766    0.0000000000   -0.0126248299
      6  C         1.2122922859    0.0000000000   -0.7174402255
      7  Cl       -1.5347525321    0.0000000000   -0.8288708615
      8  Cl       -1.5019526571    0.0000000000    2.2733096417
      9  Cl        1.1952932397    0.0000000000    3.8317905591
     10  Cl        3.9022975335    0.0000000000    2.3116893093
     11  I         4.3067756877    0.0000000000   -1.0500855227
     12  I         1.1673189798    0.0000000000   -2.8563824447
   Point Group: c1    Number of degrees of freedom:    30


   Energy is -15908.586207543

 Hessian updated using BFGS update

 13 Hessian modes will be used to form the next step
  Hessian Eigenvalues:
     0.121460    0.124510    0.244027    0.249358    0.317416    0.334800
     0.334878    0.384875    0.426540    0.431578    0.455419    0.464544
     0.557984

 Minimum search - taking simple RFO step
 Searching for Lamda that Minimizes Along All modes
 Value Taken    Lamda =  -0.00033784
 Step Taken.  Stepsize is  0.039543

                             Maximum     Tolerance    Cnvgd?
         Gradient           0.006351      0.000300      NO
         Displacement       0.022621      0.001200      NO
         Energy change     -0.001110      0.000001      NO


 New Cartesian Coordinates Obtained by Inverse Iteration

 Displacement from previous Coordinates is:  0.076049
 ----------------------------------------------------------------
             Standard Nuclear Orientation (Angstroms)
    I     Atom           X                Y                Z
 ----------------------------------------------------------------
    1      C      -0.0012450230     0.0000000000    -0.0066709100
    2      C      -0.0039553152     0.0000000000     1.3954252262
    3      C       1.2087396555     0.0000000000     2.0952161628
    4      C       2.4224894031     0.0000000000     1.3925992915
    5      C       2.4278858759     0.0000000000    -0.0099606880
    6      C       1.2112333688     0.0000000000    -0.7127752267
    7      Cl     -1.5242495361     0.0000000000    -0.8447667900
    8      Cl     -1.5036923321     0.0000000000     2.2696365960
    9      Cl      1.2011718235     0.0000000000     3.8311318035
   10      Cl      3.9098769472     0.0000000000     2.2937003700
   11      I       4.2996717158     0.0000000000    -1.0319843690
   12      I       1.1575744376     0.0000000000    -2.8395114662
 ----------------------------------------------------------------
 Nuclear Repulsion Energy =        2578.94562785 hartrees
 There are      105 alpha and      105 beta electrons
 Applying Cartesian multipole field
    Component          Value
    ---------          -----
     (2,0,0)        1.00000E-11
     (0,2,0)        2.00000E-11
     (0,0,2)       -3.00000E-11
 Nucleus-field energy     =    -0.0000000509 hartrees
 Requested basis set is 6-311++G(d,p)
 There are 136 shells and 376 basis functions
 A cutoff of  1.0D-11 yielded   6009 shell pairs
 There are     51856 function pairs (     57134 Cartesian)
 Smallest overlap matrix eigenvalue = 3.64E-07

 Q-Chem warning in module stvman/mkSTV.C, line 318:

 Overlap eigenvalue is smaller than square root of threshold
 Use THRESH >= 12 to get rid of this warning

 Linear dependence detected in AO basis
 Tighter screening thresholds may be required for diffuse basis sets
 Use S2THRESH > 14 and THRESH = 14 in case of SCF convergence issues
 Number of orthogonalized atomic orbitals = 374
 Maximum deviation from orthogonality = 1.072E-10
 Guess MOs from SCF MO coefficient file

 -----------------------------------------------------------------------
  General SCF calculation program by
  Eric Jon Sundstrom, Paul Horn, Yuezhi Mao, Dmitri Zuev, Alec White,
  David Stuck, Shaama M.S., Shane Yost, Joonho Lee, David Small,
  Daniel Levine, Susi Lehtola, Hugh Burton, Evgeny Epifanovsky,
  Bang C. Huynh
 -----------------------------------------------------------------------
 Exchange:     0.2000 Hartree-Fock + 0.0800 Slater + 0.7200 B88
 Correlation:  0.1900 VWN1RPA + 0.8100 LYP
 Using SG-1 standard quadrature grid
 using 4 threads for integral computing
 -------------------------------------------------------
 OpenMP Integral computing Module                
 Release: version 2.0, May 2017, Q-Chem Inc. Pleasanton 
 -------------------------------------------------------
 A restricted SCF calculation will be
 performed using DIIS
 SCF converges when DIIS error is below 1.0e-08
 ---------------------------------------
  Cycle       Energy         DIIS error
 ---------------------------------------
    1  -15908.5860244208      1.38e-04  
    2  -15908.5862157620      6.25e-05  
    3  -15908.5860774941      1.05e-04  
    4  -15908.5862888240      7.95e-06  
    5  -15908.5862899968      2.48e-06  
    6  -15908.5862900799      1.30e-06  
    7  -15908.5862901102      2.58e-07  
    8  -15908.5862901114      9.04e-08  
    9  -15908.5862901116      2.85e-08  
   10  -15908.5862901105      8.94e-09  Convergence criterion met
 ---------------------------------------
 SCF time:   CPU 149.09s  wall 40.00s 
 SCF   energy in the final basis set =   -15908.5862901105
 Total energy in the final basis set =   -15908.5862901105

 --------------------------------------------------------------

                    Orbital Energies (a.u.)
 --------------------------------------------------------------

 Alpha MOs
 -- Occupied --
*****************-176.3213-176.3212-165.7251-165.7250-165.7229-165.7228
********-165.7226-101.5851-101.5849-101.5841-101.5840 -35.8177 -35.8176
-31.3113 -31.3111 -31.3049 -31.3048 -31.3044 -31.3043 -22.9616 -22.9615
-22.9602 -22.9601 -22.9599 -22.9598 -22.9555 -22.9555 -22.9554 -22.9553
-10.2893 -10.2892 -10.2888 -10.2884 -10.2740 -10.2735  -9.4998  -9.4996
 -9.4990  -9.4989  -7.2648  -7.2645  -7.2640  -7.2639  -7.2547  -7.2545
 -7.2538  -7.2538  -7.2536  -7.2536  -7.2529  -7.2528  -6.3671  -6.3670
 -4.7802  -4.7801  -4.7648  -4.7647  -4.7639  -4.7637  -2.0459  -2.0457
 -2.0412  -2.0412  -2.0406  -2.0405  -2.0273  -2.0272  -2.0271  -2.0270
 -0.9709  -0.9257  -0.9044  -0.8737  -0.8605  -0.7860  -0.7634  -0.6941
 -0.6785  -0.6274  -0.6136  -0.5609  -0.5270  -0.4889  -0.4737  -0.4700
 -0.4558  -0.4127  -0.4124  -0.3968  -0.3930  -0.3644  -0.3603  -0.3598
 -0.3541  -0.3474  -0.3237  -0.3095  -0.3033  -0.3003  -0.2677  -0.2638
 -0.2576
 -- Virtual --
 -0.1025  -0.0711  -0.0680  -0.0436  -0.0351  -0.0030   0.0013   0.0168
  0.0218   0.0337   0.0347   0.0466   0.0537   0.0653   0.0688   0.0721
  0.0758   0.0793   0.0841   0.0862   0.0932   0.0968   0.1025   0.1039
  0.1078   0.1121   0.1249   0.1396   0.1464   0.1513   0.1566   0.1663
  0.1683   0.1689   0.1732   0.1735   0.1759   0.1871   0.2048   0.2089
  0.2116   0.2142   0.2225   0.2231   0.2237   0.2262   0.2410   0.2620
  0.2629   0.2718   0.2740   0.2770   0.2859   0.2879   0.2981   0.3401
  0.3568   0.3707   0.3813   0.3979   0.4000   0.4014   0.4126   0.4274
  0.4279   0.4290   0.4388   0.4405   0.4471   0.4634   0.4644   0.4707
  0.4725   0.4833   0.4928   0.4960   0.5002   0.5049   0.5121   0.5372
  0.5632   0.5661   0.5661   0.5709   0.5858   0.5868   0.6040   0.6058
  0.6114   0.6134   0.6756   0.6871   0.7107   0.7285   0.7456   0.7589
  0.7601   0.8010   0.8016   0.8070   0.8203   0.8297   0.8313   0.8359
  0.8413   0.8443   0.8573   0.8632   0.8707   0.8792   0.9039   0.9047
  0.9211   0.9277   0.9375   0.9397   0.9426   0.9529   0.9796   1.0147
  1.0303   1.0618   1.0637   1.0952   1.1286   1.1318   1.1811   1.2186
  1.2317   1.2456   1.2502   1.2752   1.2753   1.2794   1.2845   1.3405
  1.3569   1.3763   1.3866   1.4299   1.4475   1.4553   1.4655   1.4727
  1.5456   1.5541   1.6269   1.6376   1.7297   1.7364   1.7699   1.7702
  1.8233   1.8259   1.8405   1.8418   1.9216   2.0302   2.0931   2.1914
  2.1924   2.2155   2.2158   2.2314   2.2492   2.2553   2.2902   2.2977
  2.3210   2.3785   2.3904   2.4170   2.4398   2.4728   2.4807   2.5412
  2.5685   2.5979   2.6119   2.7070   2.7238   2.8266   2.8276   2.8731
  2.8943   3.0391   3.0558   3.0857   3.1107   3.1897   3.2080   3.4233
  3.4558   3.6589   3.8272   3.8625   3.9485   3.9640   3.9939   3.9971
  4.0269   4.0468   4.1082   4.1820   4.2498   4.3138   4.4118   4.5483
  4.7825   5.9974   6.0393   6.0848   6.1098   6.1395   6.1974   9.6864
  9.7727   9.7949   9.8058  23.1726  23.7560  23.7593  23.9049  23.9138
 23.9821  25.7488  25.7894  25.8216  25.8954  26.0589  26.0973  26.1599
 26.2052  26.3851  26.5823  26.6901  26.8809  27.8512  27.9626  28.3376
 28.3695  28.3995  28.4100  28.4333  28.4451  28.5226  28.5282  28.5407
 28.5436  28.5595  28.5639  28.5968  28.6334  28.6888  28.7581 127.8798
127.9039 127.9369 127.9457 127.9609 127.9911 151.6465 151.7380 215.6694
215.7670 215.7930 215.80481901.80901901.9046
 --------------------------------------------------------------

          Ground-State Mulliken Net Atomic Charges

     Atom                 Charge (a.u.)
  ----------------------------------------
      1 C                    -0.399676
      2 C                    -0.417814
      3 C                    -0.424757
      4 C                    -0.381228
      5 C                    -0.505154
      6 C                    -0.525496
      7 Cl                    0.591073
      8 Cl                    0.630431
      9 Cl                    0.629950
     10 Cl                    0.589522
     11 I                     0.106730
     12 I                     0.106418
  ----------------------------------------
  Sum of atomic charges =     0.000000

 -----------------------------------------------------------------
                    Cartesian Multipole Moments
 -----------------------------------------------------------------
    Charge (ESU x 10^10)
                -0.0000
    Dipole Moment (Debye)
         X       0.3959      Y      -0.0000      Z      -0.6970
       Tot       0.8016
    Quadrupole Moments (Debye-Ang)
        XX    -137.0383     XY       0.0000     YY    -142.1757
        XZ      -2.3529     YZ      -0.0000     ZZ    -136.9042
    Octopole Moments (Debye-Ang^2)
       XXX    -636.8138    XXY       0.0000    XYY    -224.8380
       YYY      -0.0000    XXZ     -20.7270    XYZ      -0.0000
       YYZ      -7.2437    XZZ    -214.5510    YZZ      -0.0000
       ZZZ     -44.6992
    Hexadecapole Moments (Debye-Ang^3)
      XXXX   -5327.8142   XXXY       0.0000   XXYY    -988.5958
      XYYY       0.0000   YYYY    -179.1795   XXXZ      56.6045
      XXYZ      -0.0000   XYYZ      49.0500   YYYZ      -0.0000
      XXZZ   -1535.5240   XYZZ      -0.0000   YYZZ    -702.4015
      XZZZ     111.9252   YZZZ      -0.0000   ZZZZ   -3736.1121
 -----------------------------------------------------------------
 Calculating analytic gradient of the SCF energy
 Gradient of SCF Energy
            1           2           3           4           5           6
    1   0.0002316  -0.0002271   0.0000807   0.0002813  -0.0004101   0.0003323
    2  -0.0000000   0.0000000   0.0000000  -0.0000000  -0.0000000  -0.0000000
    3  -0.0007268   0.0000594   0.0002193  -0.0004624   0.0000613   0.0007871
            7           8           9          10          11          12
    1   0.0007309   0.0000429  -0.0001771   0.0003427  -0.0008193  -0.0004089
    2   0.0000000  -0.0000000   0.0000000   0.0000000  -0.0000000  -0.0000000
    3  -0.0009133   0.0000977  -0.0000322  -0.0010611   0.0009823   0.0009887
 Max gradient component =       1.061E-03
 RMS gradient           =       4.510E-04
 Gradient time:  CPU 66.85 s  wall 16.80 s
 Geometry Optimization Parameters
   NAtoms,    NIC,     NZ,  NCons,   NDum,   NFix, NCnnct, MaxDiis
       12      78      12       0       0       0       0       0

 Cartesian Hessian Update
 Hessian updated using BFGS update


** GEOMETRY OPTIMIZATION IN DELOCALIZED INTERNAL COORDINATES **
   Searching for a Minimum

   Optimization Cycle:   4

                       Coordinates (Angstroms)
     ATOM                X               Y               Z
      1  C        -0.0012450230    0.0000000000   -0.0066709100
      2  C        -0.0039553152    0.0000000000    1.3954252262
      3  C         1.2087396555    0.0000000000    2.0952161628
      4  C         2.4224894031    0.0000000000    1.3925992915
      5  C         2.4278858759    0.0000000000   -0.0099606880
      6  C         1.2112333688    0.0000000000   -0.7127752267
      7  Cl       -1.5242495361    0.0000000000   -0.8447667900
      8  Cl       -1.5036923321    0.0000000000    2.2696365960
      9  Cl        1.2011718235    0.0000000000    3.8311318035
     10  Cl        3.9098769472    0.0000000000    2.2937003700
     11  I         4.2996717158    0.0000000000   -1.0319843690
     12  I         1.1575744376    0.0000000000   -2.8395114662
   Point Group: c1    Number of degrees of freedom:    30


   Energy is -15908.586290111

 Hessian updated using BFGS update

 16 Hessian modes will be used to form the next step
  Hessian Eigenvalues:
     0.123568    0.130794    0.247051    0.249586    0.283646    0.317511
     0.334744    0.334873    0.334880    0.415224    0.426718    0.444859
     0.461876    0.464877    0.497570    0.572578

 Minimum search - taking simple RFO step
 Searching for Lamda that Minimizes Along All modes
 Value Taken    Lamda =  -0.00007092
 Step Taken.  Stepsize is  0.014050

                             Maximum     Tolerance    Cnvgd?
         Gradient           0.003990      0.000300      NO
         Displacement       0.008638      0.001200      NO
         Energy change     -0.000083      0.000001      NO


 New Cartesian Coordinates Obtained by Inverse Iteration

 Displacement from previous Coordinates is:  0.030385
 ----------------------------------------------------------------
             Standard Nuclear Orientation (Angstroms)
    I     Atom           X                Y                Z
 ----------------------------------------------------------------
    1      C      -0.0012521415     0.0000000000    -0.0066752873
    2      C      -0.0032797236     0.0000000000     1.3949046441
    3      C       1.2088497177     0.0000000000     2.0943636679
    4      C       2.4224929646     0.0000000000     1.3924865635
    5      C       2.4293404771     0.0000000000    -0.0114044989
    6      C       1.2114611490     0.0000000000    -0.7149914794
    7      Cl     -1.5290586791     0.0000000000    -0.8364445641
    8      Cl     -1.5034912271     0.0000000000     2.2683285198
    9      Cl      1.2021781941     0.0000000000     3.8303417155
   10      Cl      3.9051307596     0.0000000000     2.3019098949
   11      I       4.3034946755     0.0000000000    -1.0362807423
   12      I       1.1596348550     0.0000000000    -2.8444984336
 ----------------------------------------------------------------
 Nuclear Repulsion Energy =        2576.64734706 hartrees
 There are      105 alpha and      105 beta electrons
 Applying Cartesian multipole field
    Component          Value
    ---------          -----
     (2,0,0)        1.00000E-11
     (0,2,0)        2.00000E-11
     (0,0,2)       -3.00000E-11
 Nucleus-field energy     =    -0.0000000510 hartrees
 Requested basis set is 6-311++G(d,p)
 There are 136 shells and 376 basis functions
 A cutoff of  1.0D-11 yielded   6011 shell pairs
 There are     51859 function pairs (     57135 Cartesian)
 Smallest overlap matrix eigenvalue = 3.65E-07

 Q-Chem warning in module stvman/mkSTV.C, line 318:

 Overlap eigenvalue is smaller than square root of threshold
 Use THRESH >= 12 to get rid of this warning

 Linear dependence detected in AO basis
 Tighter screening thresholds may be required for diffuse basis sets
 Use S2THRESH > 14 and THRESH = 14 in case of SCF convergence issues
 Number of orthogonalized atomic orbitals = 374
 Maximum deviation from orthogonality = 3.344E-10
 Guess MOs from SCF MO coefficient file

 -----------------------------------------------------------------------
  General SCF calculation program by
  Eric Jon Sundstrom, Paul Horn, Yuezhi Mao, Dmitri Zuev, Alec White,
  David Stuck, Shaama M.S., Shane Yost, Joonho Lee, David Small,
  Daniel Levine, Susi Lehtola, Hugh Burton, Evgeny Epifanovsky,
  Bang C. Huynh
 -----------------------------------------------------------------------
 Exchange:     0.2000 Hartree-Fock + 0.0800 Slater + 0.7200 B88
 Correlation:  0.1900 VWN1RPA + 0.8100 LYP
 Using SG-1 standard quadrature grid
 using 4 threads for integral computing
 -------------------------------------------------------
 OpenMP Integral computing Module                
 Release: version 2.0, May 2017, Q-Chem Inc. Pleasanton 
 -------------------------------------------------------
 A restricted SCF calculation will be
 performed using DIIS
 SCF converges when DIIS error is below 1.0e-08
 ---------------------------------------
  Cycle       Energy         DIIS error
 ---------------------------------------
    1  -15908.5862736904      5.42e-05  
    2  -15908.5863155334      2.02e-05  
    3  -15908.5862964054      3.75e-05  
    4  -15908.5863231114      3.05e-06  
    5  -15908.5863232855      4.96e-07  
    6  -15908.5863232869      3.29e-07  
    7  -15908.5863232886      9.74e-08  
    8  -15908.5863232895      3.23e-08  
    9  -15908.5863232892      1.02e-08  
   10  -15908.5863232880      4.21e-09  Convergence criterion met
 ---------------------------------------
 SCF time:   CPU 144.53s  wall 38.00s 
 SCF   energy in the final basis set =   -15908.5863232880
 Total energy in the final basis set =   -15908.5863232880

 --------------------------------------------------------------

                    Orbital Energies (a.u.)
 --------------------------------------------------------------

 Alpha MOs
 -- Occupied --
*****************-176.3215-176.3213-165.7253-165.7252-165.7231-165.7230
********-165.7228-101.5850-101.5849-101.5841-101.5840 -35.8179 -35.8178
-31.3114 -31.3113 -31.3051 -31.3050 -31.3046 -31.3045 -22.9618 -22.9617
-22.9604 -22.9603 -22.9601 -22.9600 -22.9556 -22.9556 -22.9555 -22.9555
-10.2894 -10.2893 -10.2887 -10.2882 -10.2746 -10.2741  -9.4997  -9.4996
 -9.4989  -9.4988  -7.2648  -7.2645  -7.2639  -7.2638  -7.2546  -7.2544
 -7.2538  -7.2537  -7.2536  -7.2535  -7.2528  -7.2527  -6.3673  -6.3672
 -4.7803  -4.7802  -4.7650  -4.7648  -4.7640  -4.7638  -2.0460  -2.0458
 -2.0414  -2.0413  -2.0407  -2.0406  -2.0274  -2.0273  -2.0273  -2.0271
 -0.9709  -0.9257  -0.9040  -0.8735  -0.8603  -0.7858  -0.7631  -0.6939
 -0.6783  -0.6274  -0.6138  -0.5606  -0.5270  -0.4888  -0.4736  -0.4699
 -0.4557  -0.4125  -0.4124  -0.3965  -0.3931  -0.3646  -0.3602  -0.3599
 -0.3541  -0.3469  -0.3232  -0.3094  -0.3037  -0.3003  -0.2677  -0.2639
 -0.2580
 -- Virtual --
 -0.1031  -0.0712  -0.0681  -0.0443  -0.0353  -0.0033   0.0013   0.0168
  0.0220   0.0336   0.0346   0.0466   0.0537   0.0653   0.0689   0.0721
  0.0759   0.0793   0.0840   0.0862   0.0931   0.0969   0.1025   0.1041
  0.1078   0.1123   0.1249   0.1395   0.1463   0.1514   0.1564   0.1664
  0.1683   0.1686   0.1731   0.1736   0.1757   0.1869   0.2051   0.2084
  0.2113   0.2143   0.2224   0.2230   0.2239   0.2263   0.2407   0.2621
  0.2628   0.2718   0.2742   0.2766   0.2853   0.2878   0.2979   0.3401
  0.3566   0.3715   0.3814   0.3973   0.4002   0.4017   0.4121   0.4270
  0.4279   0.4288   0.4384   0.4408   0.4468   0.4638   0.4645   0.4707
  0.4724   0.4829   0.4931   0.4956   0.5001   0.5050   0.5119   0.5370
  0.5627   0.5660   0.5661   0.5709   0.5854   0.5869   0.6026   0.6043
  0.6118   0.6132   0.6754   0.6868   0.7096   0.7285   0.7457   0.7572
  0.7587   0.8009   0.8021   0.8070   0.8205   0.8294   0.8314   0.8360
  0.8414   0.8444   0.8573   0.8629   0.8703   0.8793   0.9050   0.9051
  0.9220   0.9279   0.9374   0.9395   0.9426   0.9524   0.9798   1.0139
  1.0304   1.0617   1.0630   1.0934   1.1282   1.1327   1.1812   1.2181
  1.2316   1.2453   1.2512   1.2754   1.2754   1.2794   1.2845   1.3400
  1.3566   1.3758   1.3858   1.4292   1.4457   1.4547   1.4648   1.4717
  1.5454   1.5531   1.6269   1.6371   1.7296   1.7361   1.7693   1.7697
  1.8232   1.8261   1.8400   1.8416   1.9213   2.0297   2.0927   2.1912
  2.1920   2.2154   2.2157   2.2315   2.2487   2.2552   2.2900   2.2976
  2.3207   2.3784   2.3895   2.4167   2.4404   2.4724   2.4804   2.5414
  2.5682   2.5977   2.6116   2.7070   2.7236   2.8265   2.8275   2.8728
  2.8942   3.0386   3.0549   3.0853   3.1104   3.1889   3.2076   3.4229
  3.4552   3.6582   3.8264   3.8620   3.9484   3.9638   3.9935   3.9972
  4.0265   4.0462   4.1074   4.1810   4.2491   4.3135   4.4107   4.5466
  4.7814   5.9971   6.0389   6.0840   6.1089   6.1386   6.1961   9.6853
  9.7722   9.7959   9.8063  23.1726  23.7550  23.7582  23.9034  23.9130
 23.9797  25.7491  25.7897  25.8214  25.8950  26.0572  26.0987  26.1617
 26.2038  26.3839  26.5826  26.6902  26.8797  27.8504  27.9616  28.3373
 28.3690  28.3988  28.4094  28.4325  28.4444  28.5225  28.5280  28.5403
 28.5435  28.5592  28.5635  28.5963  28.6328  28.6881  28.7574 127.8795
127.9035 127.9363 127.9452 127.9602 127.9903 151.6457 151.7369 215.6681
215.7663 215.7941 215.80551901.80811901.9034
 --------------------------------------------------------------

          Ground-State Mulliken Net Atomic Charges

     Atom                 Charge (a.u.)
  ----------------------------------------
      1 C                    -0.387255
      2 C                    -0.440987
      3 C                    -0.448685
      4 C                    -0.370630
      5 C                    -0.493716
      6 C                    -0.514035
      7 Cl                    0.590210
      8 Cl                    0.631447
      9 Cl                    0.630928
     10 Cl                    0.588745
     11 I                     0.107077
     12 I                     0.106900
  ----------------------------------------
  Sum of atomic charges =     0.000000

 -----------------------------------------------------------------
                    Cartesian Multipole Moments
 -----------------------------------------------------------------
    Charge (ESU x 10^10)
                -0.0000
    Dipole Moment (Debye)
         X       0.3983      Y      -0.0000      Z      -0.7022
       Tot       0.8073
    Quadrupole Moments (Debye-Ang)
        XX    -137.0402     XY       0.0000     YY    -142.1920
        XZ      -2.4010     YZ      -0.0000     ZZ    -136.8651
    Octopole Moments (Debye-Ang^2)
       XXX    -637.2873    XXY       0.0000    XYY    -224.9520
       YYY      -0.0000    XXZ     -20.7790    XYZ       0.0000
       YYZ      -7.1184    XZZ    -214.2824    YZZ      -0.0000
       ZZZ     -44.4465
    Hexadecapole Moments (Debye-Ang^3)
      XXXX   -5333.7359   XXXY       0.0000   XXYY    -989.5814
      XYYY       0.0000   YYYY    -179.2171   XXXZ      57.6199
      XXYZ       0.0000   XYYZ      49.8339   YYYZ       0.0000
      XXZZ   -1536.6089   XYZZ       0.0000   YYZZ    -703.6120
      XZZZ     114.2889   YZZZ      -0.0000   ZZZZ   -3741.7408
 -----------------------------------------------------------------
 Calculating analytic gradient of the SCF energy
 Gradient of SCF Energy
            1           2           3           4           5           6
    1  -0.0001857  -0.0000490   0.0001282  -0.0000426   0.0000112   0.0001615
    2   0.0000000  -0.0000000   0.0000000  -0.0000000   0.0000000   0.0000000
    3  -0.0000555  -0.0001356  -0.0000253   0.0002251  -0.0001350   0.0001520
            7           8           9          10          11          12
    1   0.0000826  -0.0000544   0.0001538  -0.0002172  -0.0000376   0.0000491
    2   0.0000000  -0.0000000  -0.0000000   0.0000000  -0.0000000  -0.0000000
    3   0.0001495  -0.0002308  -0.0000823   0.0000498   0.0000724   0.0000157
 Max gradient component =       2.308E-04
 RMS gradient           =       1.014E-04
 Gradient time:  CPU 66.88 s  wall 16.81 s
 Geometry Optimization Parameters
   NAtoms,    NIC,     NZ,  NCons,   NDum,   NFix, NCnnct, MaxDiis
       12      78      12       0       0       0       0       0

 Cartesian Hessian Update
 Hessian updated using BFGS update


** GEOMETRY OPTIMIZATION IN DELOCALIZED INTERNAL COORDINATES **
   Searching for a Minimum

   Optimization Cycle:   5

                       Coordinates (Angstroms)
     ATOM                X               Y               Z
      1  C        -0.0012521415    0.0000000000   -0.0066752873
      2  C        -0.0032797236    0.0000000000    1.3949046441
      3  C         1.2088497177    0.0000000000    2.0943636679
      4  C         2.4224929646    0.0000000000    1.3924865635
      5  C         2.4293404771    0.0000000000   -0.0114044989
      6  C         1.2114611490    0.0000000000   -0.7149914794
      7  Cl       -1.5290586791    0.0000000000   -0.8364445641
      8  Cl       -1.5034912271    0.0000000000    2.2683285198
      9  Cl        1.2021781941    0.0000000000    3.8303417155
     10  Cl        3.9051307596    0.0000000000    2.3019098949
     11  I         4.3034946755    0.0000000000   -1.0362807423
     12  I         1.1596348550    0.0000000000   -2.8444984336
   Point Group: c1    Number of degrees of freedom:    30


   Energy is -15908.586323288

 Hessian updated using BFGS update

 17 Hessian modes will be used to form the next step
  Hessian Eigenvalues:
     0.123469    0.126078    0.244123    0.249260    0.249640    0.302753
     0.321890    0.334680    0.334873    0.334881    0.415824    0.426592
     0.446078    0.451656    0.464874    0.516389    0.581469

 Minimum search - taking simple RFO step
 Searching for Lamda that Minimizes Along All modes
 Value Taken    Lamda =  -0.00000252
 Step Taken.  Stepsize is  0.003055

                             Maximum     Tolerance    Cnvgd?
         Gradient           0.000811      0.000300      NO
         Displacement       0.002485      0.001200      NO
         Energy change     -0.000033      0.000001      NO


 New Cartesian Coordinates Obtained by Inverse Iteration

 Displacement from previous Coordinates is:  0.006668
 ----------------------------------------------------------------
             Standard Nuclear Orientation (Angstroms)
    I     Atom           X                Y                Z
 ----------------------------------------------------------------
    1      C      -0.0012749009     0.0000000000    -0.0066970776
    2      C      -0.0032723166     0.0000000000     1.3951290650
    3      C       1.2087120613     0.0000000000     2.0945146244
    4      C       2.4226430387     0.0000000000     1.3925025419
    5      C       2.4293679678     0.0000000000    -0.0114424030
    6      C       1.2113851663     0.0000000000    -0.7152083616
    7      Cl     -1.5288756320     0.0000000000    -0.8373510795
    8      Cl     -1.5026116800     0.0000000000     2.2702852591
    9      Cl      1.1998910533     0.0000000000     3.8306228166
   10      Cl      3.9059229787     0.0000000000     2.3013897879
   11      I       4.3039125008     0.0000000000    -1.0366856995
   12      I       1.1597007836     0.0000000000    -2.8450194736
 ----------------------------------------------------------------
 Nuclear Repulsion Energy =        2576.35721973 hartrees
 There are      105 alpha and      105 beta electrons
 Applying Cartesian multipole field
    Component          Value
    ---------          -----
     (2,0,0)        1.00000E-11
     (0,2,0)        2.00000E-11
     (0,0,2)       -3.00000E-11
 Nucleus-field energy     =    -0.0000000511 hartrees
 Requested basis set is 6-311++G(d,p)
 There are 136 shells and 376 basis functions
 A cutoff of  1.0D-11 yielded   6011 shell pairs
 There are     51859 function pairs (     57135 Cartesian)
 Smallest overlap matrix eigenvalue = 3.65E-07

 Q-Chem warning in module stvman/mkSTV.C, line 318:

 Overlap eigenvalue is smaller than square root of threshold
 Use THRESH >= 12 to get rid of this warning

 Linear dependence detected in AO basis
 Tighter screening thresholds may be required for diffuse basis sets
 Use S2THRESH > 14 and THRESH = 14 in case of SCF convergence issues
 Number of orthogonalized atomic orbitals = 374
 Maximum deviation from orthogonality = 1.286E-10
 Guess MOs from SCF MO coefficient file

 -----------------------------------------------------------------------
  General SCF calculation program by
  Eric Jon Sundstrom, Paul Horn, Yuezhi Mao, Dmitri Zuev, Alec White,
  David Stuck, Shaama M.S., Shane Yost, Joonho Lee, David Small,
  Daniel Levine, Susi Lehtola, Hugh Burton, Evgeny Epifanovsky,
  Bang C. Huynh
 -----------------------------------------------------------------------
 Exchange:     0.2000 Hartree-Fock + 0.0800 Slater + 0.7200 B88
 Correlation:  0.1900 VWN1RPA + 0.8100 LYP
 Using SG-1 standard quadrature grid
 using 4 threads for integral computing
 -------------------------------------------------------
 OpenMP Integral computing Module                
 Release: version 2.0, May 2017, Q-Chem Inc. Pleasanton 
 -------------------------------------------------------
 A restricted SCF calculation will be
 performed using DIIS
 SCF converges when DIIS error is below 1.0e-08
 ---------------------------------------
  Cycle       Energy         DIIS error
 ---------------------------------------
    1  -15908.5863212470      1.17e-05  
    2  -15908.5863237355      2.95e-06  
    3  -15908.5863234025      5.07e-06  
    4  -15908.5863238827      9.96e-07  
    5  -15908.5863238990      3.01e-07  
    6  -15908.5863238998      1.00e-07  
    7  -15908.5863238995      3.85e-08  
    8  -15908.5863239002      1.10e-08  
    9  -15908.5863238981      2.80e-09  Convergence criterion met
 ---------------------------------------
 SCF time:   CPU 129.05s  wall 34.00s 
 SCF   energy in the final basis set =   -15908.5863238981
 Total energy in the final basis set =   -15908.5863238981

 --------------------------------------------------------------

                    Orbital Energies (a.u.)
 --------------------------------------------------------------

 Alpha MOs
 -- Occupied --
*****************-176.3215-176.3213-165.7254-165.7252-165.7231-165.7230
********-165.7228-101.5850-101.5849-101.5841-101.5840 -35.8179 -35.8178
-31.3115 -31.3113 -31.3051 -31.3050 -31.3046 -31.3045 -22.9618 -22.9617
-22.9604 -22.9603 -22.9601 -22.9600 -22.9557 -22.9557 -22.9555 -22.9555
-10.2895 -10.2894 -10.2888 -10.2883 -10.2747 -10.2741  -9.4997  -9.4996
 -9.4989  -9.4988  -7.2648  -7.2645  -7.2639  -7.2639  -7.2546  -7.2545
 -7.2538  -7.2537  -7.2536  -7.2535  -7.2528  -7.2527  -6.3673  -6.3672
 -4.7803  -4.7802  -4.7650  -4.7648  -4.7640  -4.7639  -2.0460  -2.0458
 -2.0414  -2.0413  -2.0408  -2.0406  -2.0275  -2.0273  -2.0273  -2.0271
 -0.9709  -0.9256  -0.9040  -0.8734  -0.8603  -0.7858  -0.7631  -0.6938
 -0.6783  -0.6274  -0.6138  -0.5606  -0.5270  -0.4888  -0.4736  -0.4699
 -0.4557  -0.4125  -0.4123  -0.3965  -0.3930  -0.3646  -0.3602  -0.3598
 -0.3540  -0.3470  -0.3232  -0.3095  -0.3037  -0.3003  -0.2677  -0.2640
 -0.2580
 -- Virtual --
 -0.1031  -0.0712  -0.0682  -0.0445  -0.0354  -0.0034   0.0013   0.0167
  0.0220   0.0336   0.0346   0.0466   0.0536   0.0652   0.0688   0.0721
  0.0758   0.0792   0.0840   0.0862   0.0931   0.0969   0.1025   0.1041
  0.1078   0.1122   0.1248   0.1395   0.1463   0.1514   0.1564   0.1664
  0.1683   0.1686   0.1731   0.1735   0.1757   0.1869   0.2051   0.2084
  0.2112   0.2143   0.2223   0.2230   0.2239   0.2263   0.2407   0.2621
  0.2628   0.2718   0.2742   0.2766   0.2852   0.2878   0.2979   0.3400
  0.3566   0.3715   0.3814   0.3973   0.4002   0.4017   0.4120   0.4269
  0.4277   0.4288   0.4384   0.4408   0.4469   0.4637   0.4644   0.4707
  0.4724   0.4831   0.4931   0.4955   0.5001   0.5050   0.5119   0.5370
  0.5626   0.5660   0.5660   0.5709   0.5853   0.5869   0.6025   0.6042
  0.6119   0.6131   0.6754   0.6868   0.7095   0.7285   0.7456   0.7572
  0.7587   0.8009   0.8020   0.8070   0.8205   0.8294   0.8314   0.8360
  0.8413   0.8442   0.8573   0.8630   0.8703   0.8795   0.9049   0.9050
  0.9218   0.9279   0.9374   0.9395   0.9425   0.9523   0.9797   1.0138
  1.0303   1.0617   1.0629   1.0934   1.1281   1.1326   1.1811   1.2182
  1.2316   1.2453   1.2508   1.2752   1.2753   1.2794   1.2844   1.3400
  1.3565   1.3757   1.3857   1.4292   1.4458   1.4545   1.4648   1.4715
  1.5454   1.5528   1.6268   1.6369   1.7296   1.7359   1.7691   1.7696
  1.8231   1.8259   1.8400   1.8415   1.9212   2.0296   2.0925   2.1910
  2.1919   2.2152   2.2157   2.2314   2.2486   2.2552   2.2899   2.2976
  2.3205   2.3782   2.3895   2.4167   2.4402   2.4724   2.4803   2.5412
  2.5682   2.5976   2.6114   2.7070   2.7235   2.8264   2.8274   2.8726
  2.8941   3.0385   3.0546   3.0850   3.1103   3.1888   3.2073   3.4227
  3.4549   3.6579   3.8264   3.8617   3.9484   3.9638   3.9934   3.9971
  4.0265   4.0462   4.1073   4.1809   4.2491   4.3135   4.4106   4.5463
  4.7811   5.9971   6.0388   6.0840   6.1088   6.1385   6.1959   9.6853
  9.7723   9.7954   9.8063  23.1725  23.7548  23.7578  23.9028  23.9128
 23.9792  25.7491  25.7896  25.8215  25.8950  26.0579  26.0976  26.1615
 26.2039  26.3839  26.5823  26.6900  26.8792  27.8503  27.9614  28.3373
 28.3690  28.3988  28.4093  28.4324  28.4443  28.5224  28.5280  28.5403
 28.5435  28.5592  28.5635  28.5963  28.6327  28.6881  28.7573 127.8795
127.9035 127.9363 127.9451 127.9601 127.9902 151.6456 151.7367 215.6681
215.7665 215.7936 215.80551901.80801901.9033
 --------------------------------------------------------------

          Ground-State Mulliken Net Atomic Charges

     Atom                 Charge (a.u.)
  ----------------------------------------
      1 C                    -0.384548
      2 C                    -0.444300
      3 C                    -0.451807
      4 C                    -0.367557
      5 C                    -0.493679
      6 C                    -0.513350
      7 Cl                    0.589868
      8 Cl                    0.631673
      9 Cl                    0.631201
     10 Cl                    0.588395
     11 I                     0.107107
     12 I                     0.106998
  ----------------------------------------
  Sum of atomic charges =     0.000000

 -----------------------------------------------------------------
                    Cartesian Multipole Moments
 -----------------------------------------------------------------
    Charge (ESU x 10^10)
                -0.0000
    Dipole Moment (Debye)
         X       0.3981      Y       0.0000      Z      -0.7028
       Tot       0.8077
    Quadrupole Moments (Debye-Ang)
        XX    -137.0491     XY       0.0000     YY    -142.1960
        XZ      -2.4125     YZ      -0.0000     ZZ    -136.8559
    Octopole Moments (Debye-Ang^2)
       XXX    -637.2767    XXY       0.0000    XYY    -224.9672
       YYY      -0.0000    XXZ     -20.7967    XYZ      -0.0000
       YYZ      -7.1044    XZZ    -214.3540    YZZ      -0.0000
       ZZZ     -44.4096
    Hexadecapole Moments (Debye-Ang^3)
      XXXX   -5334.1193   XXXY       0.0000   XXYY    -989.6872
      XYYY       0.0000   YYYY    -179.2264   XXXZ      58.1242
      XXYZ      -0.0000   XYYZ      50.0195   YYYZ      -0.0000
      XXZZ   -1537.0092   XYZZ      -0.0000   YYZZ    -703.8642
      XZZZ     114.4505   YZZZ      -0.0000   ZZZZ   -3742.9701
 -----------------------------------------------------------------
 Calculating analytic gradient of the SCF energy
 Gradient of SCF Energy
            1           2           3           4           5           6
    1  -0.0001093   0.0000147  -0.0000807   0.0000239   0.0000289   0.0000823
    2   0.0000000  -0.0000000  -0.0000000   0.0000000   0.0000000  -0.0000000
    3  -0.0000672   0.0000408   0.0000124   0.0001250  -0.0000898   0.0000322
            7           8           9          10          11          12
    1   0.0000527   0.0000494  -0.0001681  -0.0000117   0.0000750   0.0000428
    2  -0.0000000  -0.0000000  -0.0000000   0.0000000   0.0000000   0.0000000
    3  -0.0000485   0.0000602  -0.0000140   0.0000067   0.0000168  -0.0000746
 Max gradient component =       1.681E-04
 RMS gradient           =       5.554E-05
 Gradient time:  CPU 66.82 s  wall 16.80 s
 Geometry Optimization Parameters
   NAtoms,    NIC,     NZ,  NCons,   NDum,   NFix, NCnnct, MaxDiis
       12      78      12       0       0       0       0       0

 Cartesian Hessian Update
 Hessian updated using BFGS update


** GEOMETRY OPTIMIZATION IN DELOCALIZED INTERNAL COORDINATES **
   Searching for a Minimum

   Optimization Cycle:   6

                       Coordinates (Angstroms)
     ATOM                X               Y               Z
      1  C        -0.0012749009    0.0000000000   -0.0066970776
      2  C        -0.0032723166    0.0000000000    1.3951290650
      3  C         1.2087120613    0.0000000000    2.0945146244
      4  C         2.4226430387    0.0000000000    1.3925025419
      5  C         2.4293679678    0.0000000000   -0.0114424030
      6  C         1.2113851663    0.0000000000   -0.7152083616
      7  Cl       -1.5288756320    0.0000000000   -0.8373510795
      8  Cl       -1.5026116800    0.0000000000    2.2702852591
      9  Cl        1.1998910533    0.0000000000    3.8306228166
     10  Cl        3.9059229787    0.0000000000    2.3013897879
     11  I         4.3039125008    0.0000000000   -1.0366856995
     12  I         1.1597007836    0.0000000000   -2.8450194736
   Point Group: c1    Number of degrees of freedom:    30


   Energy is -15908.586323898

 Hessian updated using BFGS update

 18 Hessian modes will be used to form the next step
  Hessian Eigenvalues:
     0.123316    0.132603    0.241547    0.249441    0.249887    0.269329
     0.306698    0.334469    0.334800    0.334873    0.373010    0.421904
     0.427074    0.445208    0.464301    0.487633    0.551272    0.569675

 Minimum search - taking simple RFO step
 Searching for Lamda that Minimizes Along All modes
 Value Taken    Lamda =   0.00000000
 Step Taken.  Stepsize is  0.001212

                             Maximum     Tolerance    Cnvgd?
         Gradient           0.000391      0.000300      NO
         Displacement       0.000806      0.001200     YES
         Energy change     -0.000001      0.000001     YES


 New Cartesian Coordinates Obtained by Inverse Iteration

 Displacement from previous Coordinates is:  0.002655
 ----------------------------------------------------------------
             Standard Nuclear Orientation (Angstroms)
    I     Atom           X                Y                Z
 ----------------------------------------------------------------
    1      C      -0.0012115290     0.0000000000    -0.0066441286
    2      C      -0.0033177200     0.0000000000     1.3951248467
    3      C       1.2087544358     0.0000000000     2.0945488260
    4      C       2.4225787182     0.0000000000     1.3924570613
    5      C       2.4292518873     0.0000000000    -0.0113594750
    6      C       1.2113388281     0.0000000000    -0.7151392557
    7      Cl     -1.5288440453     0.0000000000    -0.8373141384
    8      Cl     -1.5031166950     0.0000000000     2.2695282919
    9      Cl      1.2008310278     0.0000000000     3.8306810384
   10      Cl      3.9058581304     0.0000000000     2.3013811235
   11      I       4.3036330340     0.0000000000    -1.0365198760
   12      I       1.1597449488     0.0000000000    -2.8447043142
 ----------------------------------------------------------------
 Nuclear Repulsion Energy =        2576.49942246 hartrees
 There are      105 alpha and      105 beta electrons
 Applying Cartesian multipole field
    Component          Value
    ---------          -----
     (2,0,0)        1.00000E-11
     (0,2,0)        2.00000E-11
     (0,0,2)       -3.00000E-11
 Nucleus-field energy     =    -0.0000000510 hartrees
 Requested basis set is 6-311++G(d,p)
 There are 136 shells and 376 basis functions
 A cutoff of  1.0D-11 yielded   6011 shell pairs
 There are     51859 function pairs (     57135 Cartesian)
 Smallest overlap matrix eigenvalue = 3.65E-07

 Q-Chem warning in module stvman/mkSTV.C, line 318:

 Overlap eigenvalue is smaller than square root of threshold
 Use THRESH >= 12 to get rid of this warning

 Linear dependence detected in AO basis
 Tighter screening thresholds may be required for diffuse basis sets
 Use S2THRESH > 14 and THRESH = 14 in case of SCF convergence issues
 Number of orthogonalized atomic orbitals = 374
 Maximum deviation from orthogonality = 1.560E-10
 Guess MOs from SCF MO coefficient file

 -----------------------------------------------------------------------
  General SCF calculation program by
  Eric Jon Sundstrom, Paul Horn, Yuezhi Mao, Dmitri Zuev, Alec White,
  David Stuck, Shaama M.S., Shane Yost, Joonho Lee, David Small,
  Daniel Levine, Susi Lehtola, Hugh Burton, Evgeny Epifanovsky,
  Bang C. Huynh
 -----------------------------------------------------------------------
 Exchange:     0.2000 Hartree-Fock + 0.0800 Slater + 0.7200 B88
 Correlation:  0.1900 VWN1RPA + 0.8100 LYP
 Using SG-1 standard quadrature grid
 using 4 threads for integral computing
 -------------------------------------------------------
 OpenMP Integral computing Module                
 Release: version 2.0, May 2017, Q-Chem Inc. Pleasanton 
 -------------------------------------------------------
 A restricted SCF calculation will be
 performed using DIIS
 SCF converges when DIIS error is below 1.0e-08
 ---------------------------------------
  Cycle       Energy         DIIS error
 ---------------------------------------
    1  -15908.5863237667      4.81e-06  
    2  -15908.5863241588      1.47e-06  
    3  -15908.5863240410      2.87e-06  
    4  -15908.5863242017      2.70e-07  
    5  -15908.5863242019      7.56e-08  
    6  -15908.5863242010      3.36e-08  
    7  -15908.5863242002      8.79e-09  Convergence criterion met
 ---------------------------------------
 SCF time:   CPU 105.20s  wall 28.00s 
 SCF   energy in the final basis set =   -15908.5863242002
 Total energy in the final basis set =   -15908.5863242002

 --------------------------------------------------------------

                    Orbital Energies (a.u.)
 --------------------------------------------------------------

 Alpha MOs
 -- Occupied --
*****************-176.3215-176.3213-165.7254-165.7252-165.7231-165.7230
********-165.7228-101.5850-101.5849-101.5841-101.5840 -35.8179 -35.8178
-31.3115 -31.3113 -31.3051 -31.3050 -31.3046 -31.3045 -22.9618 -22.9617
-22.9604 -22.9603 -22.9601 -22.9599 -22.9557 -22.9557 -22.9555 -22.9555
-10.2894 -10.2894 -10.2888 -10.2883 -10.2746 -10.2741  -9.4997  -9.4996
 -9.4989  -9.4988  -7.2648  -7.2645  -7.2639  -7.2639  -7.2546  -7.2545
 -7.2538  -7.2537  -7.2536  -7.2535  -7.2528  -7.2527  -6.3673  -6.3672
 -4.7803  -4.7802  -4.7650  -4.7648  -4.7640  -4.7638  -2.0460  -2.0458
 -2.0414  -2.0413  -2.0408  -2.0406  -2.0275  -2.0273  -2.0273  -2.0271
 -0.9709  -0.9256  -0.9040  -0.8735  -0.8603  -0.7858  -0.7631  -0.6938
 -0.6783  -0.6274  -0.6138  -0.5606  -0.5270  -0.4887  -0.4736  -0.4699
 -0.4557  -0.4125  -0.4123  -0.3965  -0.3930  -0.3646  -0.3602  -0.3599
 -0.3540  -0.3469  -0.3232  -0.3095  -0.3037  -0.3003  -0.2677  -0.2640
 -0.2580
 -- Virtual --
 -0.1031  -0.0712  -0.0681  -0.0444  -0.0354  -0.0034   0.0013   0.0168
  0.0219   0.0336   0.0346   0.0466   0.0536   0.0652   0.0688   0.0721
  0.0758   0.0792   0.0840   0.0862   0.0931   0.0969   0.1025   0.1041
  0.1078   0.1122   0.1248   0.1395   0.1463   0.1514   0.1564   0.1664
  0.1683   0.1686   0.1731   0.1735   0.1757   0.1869   0.2051   0.2084
  0.2112   0.2143   0.2223   0.2230   0.2239   0.2263   0.2407   0.2621
  0.2628   0.2718   0.2742   0.2766   0.2853   0.2878   0.2979   0.3400
  0.3566   0.3715   0.3814   0.3973   0.4002   0.4017   0.4120   0.4270
  0.4277   0.4288   0.4384   0.4408   0.4468   0.4637   0.4644   0.4707
  0.4724   0.4830   0.4931   0.4956   0.5001   0.5050   0.5119   0.5370
  0.5627   0.5660   0.5660   0.5709   0.5853   0.5869   0.6025   0.6043
  0.6118   0.6132   0.6754   0.6868   0.7096   0.7285   0.7456   0.7572
  0.7588   0.8009   0.8021   0.8070   0.8205   0.8294   0.8314   0.8360
  0.8413   0.8443   0.8573   0.8630   0.8703   0.8794   0.9049   0.9050
  0.9218   0.9279   0.9374   0.9395   0.9425   0.9524   0.9797   1.0139
  1.0303   1.0617   1.0629   1.0934   1.1281   1.1326   1.1811   1.2182
  1.2316   1.2453   1.2509   1.2753   1.2753   1.2794   1.2844   1.3400
  1.3566   1.3757   1.3857   1.4292   1.4459   1.4546   1.4648   1.4716
  1.5454   1.5529   1.6268   1.6369   1.7296   1.7359   1.7692   1.7696
  1.8231   1.8260   1.8399   1.8415   1.9212   2.0296   2.0925   2.1911
  2.1919   2.2153   2.2157   2.2314   2.2486   2.2552   2.2899   2.2976
  2.3205   2.3783   2.3895   2.4167   2.4402   2.4724   2.4803   2.5412
  2.5682   2.5976   2.6115   2.7070   2.7235   2.8265   2.8274   2.8727
  2.8941   3.0385   3.0547   3.0851   3.1103   3.1888   3.2074   3.4228
  3.4549   3.6580   3.8264   3.8618   3.9484   3.9638   3.9934   3.9971
  4.0265   4.0462   4.1074   4.1809   4.2491   4.3135   4.4107   4.5464
  4.7812   5.9971   6.0388   6.0840   6.1089   6.1386   6.1960   9.6853
  9.7722   9.7955   9.8062  23.1725  23.7548  23.7580  23.9031  23.9128
 23.9794  25.7491  25.7896  25.8214  25.8950  26.0576  26.0980  26.1615
 26.2038  26.3839  26.5823  26.6899  26.8793  27.8503  27.9615  28.3373
 28.3690  28.3988  28.4093  28.4324  28.4444  28.5224  28.5280  28.5403
 28.5434  28.5592  28.5635  28.5963  28.6328  28.6881  28.7573 127.8795
127.9035 127.9363 127.9451 127.9602 127.9902 151.6456 151.7368 215.6681
215.7664 215.7937 215.80541901.80811901.9033
 --------------------------------------------------------------

          Ground-State Mulliken Net Atomic Charges

     Atom                 Charge (a.u.)
  ----------------------------------------
      1 C                    -0.386084
      2 C                    -0.441793
      3 C                    -0.449463
      4 C                    -0.369213
      5 C                    -0.494629
      6 C                    -0.514099
      7 Cl                    0.590011
      8 Cl                    0.631551
      9 Cl                    0.631099
     10 Cl                    0.588535
     11 I                     0.107082
     12 I                     0.107001
  ----------------------------------------
  Sum of atomic charges =     0.000000

 -----------------------------------------------------------------
                    Cartesian Multipole Moments
 -----------------------------------------------------------------
    Charge (ESU x 10^10)
                -0.0000
    Dipole Moment (Debye)
         X       0.3982      Y       0.0000      Z      -0.7031
       Tot       0.8081
    Quadrupole Moments (Debye-Ang)
        XX    -137.0491     XY      -0.0000     YY    -142.1947
        XZ      -2.4095     YZ      -0.0000     ZZ    -136.8582
    Octopole Moments (Debye-Ang^2)
       XXX    -637.2921    XXY      -0.0000    XYY    -224.9618
       YYY      -0.0000    XXZ     -20.7922    XYZ      -0.0000
       YYZ      -7.1124    XZZ    -214.3288    YZZ      -0.0000
       ZZZ     -44.4351
    Hexadecapole Moments (Debye-Ang^3)
      XXXX   -5334.0332   XXXY      -0.0000   XXYY    -989.6501
      XYYY      -0.0000   YYYY    -179.2232   XXXZ      57.9176
      XXYZ      -0.0000   XYYZ      49.9383   YYYZ       0.0000
      XXZZ   -1536.8590   XYZZ      -0.0000   YYZZ    -703.7612
      XZZZ     114.3418   YZZZ       0.0000   ZZZZ   -3742.4527
 -----------------------------------------------------------------
 Calculating analytic gradient of the SCF energy
 Gradient of SCF Energy
            1           2           3           4           5           6
    1  -0.0000451  -0.0000183  -0.0000047  -0.0000003  -0.0000079   0.0000614
    2   0.0000000  -0.0000000  -0.0000000   0.0000000   0.0000000   0.0000000
    3  -0.0000453  -0.0000255   0.0000044   0.0000648  -0.0000363   0.0000446
            7           8           9          10          11          12
    1   0.0000446  -0.0000268  -0.0000462  -0.0000295   0.0000231   0.0000498
    2  -0.0000000  -0.0000000  -0.0000000  -0.0000000  -0.0000000   0.0000000
    3  -0.0000317  -0.0000358   0.0000037   0.0000250   0.0000437  -0.0000117
 Max gradient component =       6.477E-05
 RMS gradient           =       2.894E-05
 Gradient time:  CPU 67.04 s  wall 16.85 s
 Geometry Optimization Parameters
   NAtoms,    NIC,     NZ,  NCons,   NDum,   NFix, NCnnct, MaxDiis
       12      78      12       0       0       0       0       0

 Cartesian Hessian Update
 Hessian updated using BFGS update


** GEOMETRY OPTIMIZATION IN DELOCALIZED INTERNAL COORDINATES **
   Searching for a Minimum

   Optimization Cycle:   7

                       Coordinates (Angstroms)
     ATOM                X               Y               Z
      1  C        -0.0012115290    0.0000000000   -0.0066441286
      2  C        -0.0033177200    0.0000000000    1.3951248467
      3  C         1.2087544358    0.0000000000    2.0945488260
      4  C         2.4225787182    0.0000000000    1.3924570613
      5  C         2.4292518873    0.0000000000   -0.0113594750
      6  C         1.2113388281    0.0000000000   -0.7151392557
      7  Cl       -1.5288440453    0.0000000000   -0.8373141384
      8  Cl       -1.5031166950    0.0000000000    2.2695282919
      9  Cl        1.2008310278    0.0000000000    3.8306810384
     10  Cl        3.9058581304    0.0000000000    2.3013811235
     11  I         4.3036330340    0.0000000000   -1.0365198760
     12  I         1.1597449488    0.0000000000   -2.8447043142
   Point Group: c1    Number of degrees of freedom:    30


   Energy is -15908.586324200

 Hessian updated using BFGS update

 19 Hessian modes will be used to form the next step
  Hessian Eigenvalues:
     0.122429    0.130680    0.236175    0.249438    0.249889    0.249982
     0.274875    0.304140    0.332382    0.334812    0.334868    0.373989
     0.411283    0.426581    0.444258    0.463973    0.500310    0.546337
     0.577529

 Minimum search - taking simple RFO step
 Searching for Lamda that Minimizes Along All modes
 Value Taken    Lamda =   0.00000000
 Step Taken.  Stepsize is  0.000245

                             Maximum     Tolerance    Cnvgd?
         Gradient           0.000039      0.000300     YES
         Displacement       0.000126      0.001200     YES
         Energy change     -0.000000      0.000001     YES


                       Distance Matrix (Angstroms)
             C (  1)   C (  2)   C (  3)   C (  4)   C (  5)   C (  6)
   C (  2)  1.401771
   C (  3)  2.424671  1.399397
   C (  4)  2.798615  2.425898  1.402249
   C (  5)  2.430468  2.809910  2.434022  1.403832
   C (  6)  1.404366  2.434873  2.809689  2.430857  1.406634
   Cl(  7)  1.738871  2.703889  4.011267  4.537138  4.043356  2.742905
   Cl(  8)  2.727028  1.736081  2.717510  4.022479  4.545984  4.034416
   Cl(  9)  4.021190  2.716967  1.736150  2.727197  4.033645  4.545832
   Cl( 10)  4.537860  4.012849  2.705023  1.739615  2.743927  4.044729
   I ( 11)  4.426322  4.945980  4.402484  3.072181  2.136413  3.108950
   I ( 12)  3.066334  4.396461  4.939496  4.421344  3.104753  2.130190
             Cl(  7)   Cl(  8)   Cl(  9)   Cl( 10)   I ( 11)
   Cl(  8)  3.106949
   Cl(  9)  5.407523  3.122264
   Cl( 10)  6.275938  5.409069  3.107399
   I ( 11)  5.835878  6.681938  5.772090  3.361519
   I ( 12)  3.355313  5.765952  6.675512  5.832952  3.626784

 Final energy is   -15908.586324200207     


 ******************************
 **  OPTIMIZATION CONVERGED  **
 ******************************

                       Coordinates (Angstroms)
     ATOM                X               Y               Z
      1  C        -0.0012115290    0.0000000000   -0.0066441286
      2  C        -0.0033177200    0.0000000000    1.3951248467
      3  C         1.2087544358    0.0000000000    2.0945488260
      4  C         2.4225787182    0.0000000000    1.3924570613
      5  C         2.4292518873    0.0000000000   -0.0113594750
      6  C         1.2113388281    0.0000000000   -0.7151392557
      7  Cl       -1.5288440453    0.0000000000   -0.8373141384
      8  Cl       -1.5031166950    0.0000000000    2.2695282919
      9  Cl        1.2008310278    0.0000000000    3.8306810384
     10  Cl        3.9058581304    0.0000000000    2.3013811235
     11  I         4.3036330340    0.0000000000   -1.0365198760
     12  I         1.1597449488    0.0000000000   -2.8447043142

Z-matrix Print:
$molecule
0 1
I 
C  1 2.130190
C  2 1.404366 1 118.909955
C  3 1.401771 2 120.383901 1 -180.000000 0
C  4 1.399397 3 119.900927 2 -0.000000 0
C  5 1.402249 4 119.967338 3 -0.000000 0
C  6 1.403832 5 120.318006 4 -0.000000 0
Cl 4 1.736081 3 120.328862 2 -180.000000 0
Cl 5 1.736150 4 119.725529 3 -180.000000 0
Cl 3 1.738871 2 121.166477 1 -0.000000 0
Cl 6 1.739615 5 118.455216 4 -180.000000 0
I  7 2.136413 6 118.948051 5 -180.000000 0
$end


 --------------------------------------------------------------

                    Orbital Energies (a.u.)
 --------------------------------------------------------------

 Alpha MOs
 -- Occupied --
*****************-176.3215-176.3213-165.7254-165.7252-165.7231-165.7230
********-165.7228-101.5850-101.5849-101.5841-101.5840 -35.8179 -35.8178
-31.3115 -31.3113 -31.3051 -31.3050 -31.3046 -31.3045 -22.9618 -22.9617
-22.9604 -22.9603 -22.9601 -22.9599 -22.9557 -22.9557 -22.9555 -22.9555
-10.2894 -10.2894 -10.2888 -10.2883 -10.2746 -10.2741  -9.4997  -9.4996
 -9.4989  -9.4988  -7.2648  -7.2645  -7.2639  -7.2639  -7.2546  -7.2545
 -7.2538  -7.2537  -7.2536  -7.2535  -7.2528  -7.2527  -6.3673  -6.3672
 -4.7803  -4.7802  -4.7650  -4.7648  -4.7640  -4.7638  -2.0460  -2.0458
 -2.0414  -2.0413  -2.0408  -2.0406  -2.0275  -2.0273  -2.0273  -2.0271
 -0.9709  -0.9256  -0.9040  -0.8735  -0.8603  -0.7858  -0.7631  -0.6938
 -0.6783  -0.6274  -0.6138  -0.5606  -0.5270  -0.4887  -0.4736  -0.4699
 -0.4557  -0.4125  -0.4123  -0.3965  -0.3930  -0.3646  -0.3602  -0.3599
 -0.3540  -0.3469  -0.3232  -0.3095  -0.3037  -0.3003  -0.2677  -0.2640
 -0.2580
 -- Virtual --
 -0.1031  -0.0712  -0.0681  -0.0444  -0.0354  -0.0034   0.0013   0.0168
  0.0219   0.0336   0.0346   0.0466   0.0536   0.0652   0.0688   0.0721
  0.0758   0.0792   0.0840   0.0862   0.0931   0.0969   0.1025   0.1041
  0.1078   0.1122   0.1248   0.1395   0.1463   0.1514   0.1564   0.1664
  0.1683   0.1686   0.1731   0.1735   0.1757   0.1869   0.2051   0.2084
  0.2112   0.2143   0.2223   0.2230   0.2239   0.2263   0.2407   0.2621
  0.2628   0.2718   0.2742   0.2766   0.2853   0.2878   0.2979   0.3400
  0.3566   0.3715   0.3814   0.3973   0.4002   0.4017   0.4120   0.4270
  0.4277   0.4288   0.4384   0.4408   0.4468   0.4637   0.4644   0.4707
  0.4724   0.4830   0.4931   0.4956   0.5001   0.5050   0.5119   0.5370
  0.5627   0.5660   0.5660   0.5709   0.5853   0.5869   0.6025   0.6043
  0.6118   0.6132   0.6754   0.6868   0.7096   0.7285   0.7456   0.7572
  0.7588   0.8009   0.8021   0.8070   0.8205   0.8294   0.8314   0.8360
  0.8413   0.8443   0.8573   0.8630   0.8703   0.8794   0.9049   0.9050
  0.9218   0.9279   0.9374   0.9395   0.9425   0.9524   0.9797   1.0139
  1.0303   1.0617   1.0629   1.0934   1.1281   1.1326   1.1811   1.2182
  1.2316   1.2453   1.2509   1.2753   1.2753   1.2794   1.2844   1.3400
  1.3566   1.3757   1.3857   1.4292   1.4459   1.4546   1.4648   1.4716
  1.5454   1.5529   1.6268   1.6369   1.7296   1.7359   1.7692   1.7696
  1.8231   1.8260   1.8399   1.8415   1.9212   2.0296   2.0925   2.1911
  2.1919   2.2153   2.2157   2.2314   2.2486   2.2552   2.2899   2.2976
  2.3205   2.3783   2.3895   2.4167   2.4402   2.4724   2.4803   2.5412
  2.5682   2.5976   2.6115   2.7070   2.7235   2.8265   2.8274   2.8727
  2.8941   3.0385   3.0547   3.0851   3.1103   3.1888   3.2074   3.4228
  3.4549   3.6580   3.8264   3.8618   3.9484   3.9638   3.9934   3.9971
  4.0265   4.0462   4.1074   4.1809   4.2491   4.3135   4.4107   4.5464
  4.7812   5.9971   6.0388   6.0840   6.1089   6.1386   6.1960   9.6853
  9.7722   9.7955   9.8062  23.1725  23.7548  23.7580  23.9031  23.9128
 23.9794  25.7491  25.7896  25.8214  25.8950  26.0576  26.0980  26.1615
 26.2038  26.3839  26.5823  26.6899  26.8793  27.8503  27.9615  28.3373
 28.3690  28.3988  28.4093  28.4324  28.4444  28.5224  28.5280  28.5403
 28.5434  28.5592  28.5635  28.5963  28.6328  28.6881  28.7573 127.8795
127.9035 127.9363 127.9451 127.9602 127.9902 151.6456 151.7368 215.6681
215.7664 215.7937 215.80541901.80811901.9033
 --------------------------------------------------------------

          Ground-State Mulliken Net Atomic Charges

     Atom                 Charge (a.u.)
  ----------------------------------------
      1 C                    -0.386084
      2 C                    -0.441793
      3 C                    -0.449463
      4 C                    -0.369213
      5 C                    -0.494629
      6 C                    -0.514099
      7 Cl                    0.590011
      8 Cl                    0.631551
      9 Cl                    0.631099
     10 Cl                    0.588535
     11 I                     0.107082
     12 I                     0.107001
  ----------------------------------------
  Sum of atomic charges =     0.000000

 -----------------------------------------------------------------
                    Cartesian Multipole Moments
 -----------------------------------------------------------------
    Charge (ESU x 10^10)
                -0.0000
    Dipole Moment (Debye)
         X       0.3982      Y       0.0000      Z      -0.7031
       Tot       0.8081
    Quadrupole Moments (Debye-Ang)
        XX    -137.0491     XY      -0.0000     YY    -142.1947
        XZ      -2.4095     YZ      -0.0000     ZZ    -136.8582
    Octopole Moments (Debye-Ang^2)
       XXX    -637.2921    XXY      -0.0000    XYY    -224.9618
       YYY      -0.0000    XXZ     -20.7922    XYZ      -0.0000
       YYZ      -7.1124    XZZ    -214.3288    YZZ      -0.0000
       ZZZ     -44.4351
    Hexadecapole Moments (Debye-Ang^3)
      XXXX   -5334.0332   XXXY      -0.0000   XXYY    -989.6501
      XYYY      -0.0000   YYYY    -179.2232   XXXZ      57.9176
      XXYZ      -0.0000   XYYZ      49.9383   YYYZ       0.0000
      XXZZ   -1536.8590   XYZZ      -0.0000   YYZZ    -703.7612
      XZZZ     114.3418   YZZZ       0.0000   ZZZZ   -3742.4527
 -----------------------------------------------------------------
Archival summary:
1\1\garfield\OPT\ProcedureUnspecified\BasisUnspecified\2l46\taweetha\SunDec107:23:092019SunDec107:23:092019\0\\#,OPT,ProcedureUnspecified,BasisUnspecified,\\0,1\I\C,1,2.13019\C,2,1.40437,1,118.91\C,3,1.40177,2,120.384,1,-180,0\C,4,1.3994,3,119.901,2,-0,0\C,5,1.40225,4,119.967,3,-0,0\C,6,1.40383,5,120.318,4,-0,0\Cl,4,1.73608,3,120.329,2,-180,0\Cl,5,1.73615,4,119.726,3,-180,0\Cl,3,1.73887,2,121.166,1,-0,0\Cl,6,1.73962,5,118.455,4,-180,0\I,7,2.13641,6,118.948,5,-180,0\\\@

 Total job time:  405.77s(wall), 1547.08s(cpu) 
 Sun Dec  1 07:23:09 2019

        *************************************************************
        *                                                           *
        *  Thank you very much for using Q-Chem.  Have a nice day.  *
        *                                                           *
        *************************************************************


 
User input: 2 of 2 
 
                  Welcome to Q-Chem
     A Quantum Leap Into The Future Of Chemistry


 Q-Chem 5.2 (devel), Q-Chem, Inc., Pleasanton, CA (2019)

 Yihan Shao,  Zhengting Gan,  E. Epifanovsky,  A. T. B. Gilbert,  M. Wormit,  
 J. Kussmann,  A. W. Lange,  A. Behn,  Jia Deng,  Xintian Feng,  D. Ghosh,  
 M. Goldey,  P. R. Horn,  L. D. Jacobson,  I. Kaliman,  T. Kus,  A. Landau,  
 Jie Liu,  E. I. Proynov,  R. M. Richard,  R. P. Steele,  E. J. Sundstrom,  
 H. L. Woodcock III,  P. M. Zimmerman,  D. Zuev,  B. Albrecht,  E. Alguire,  
 S. A. Baeppler,  D. Barton,  Z. Benda,  Y. A. Bernard,  E. J. Berquist,  
 K. B. Bravaya,  H. Burton,  D. Casanova,  Chun-Min Chang,  Yunqing Chen,  
 A. Chien,  K. D. Closser,  M. P. Coons,  S. Coriani,  S. Dasgupta,  
 A. L. Dempwolff,  M. Diedenhofen,  Hainam Do,  R. G. Edgar,  Po-Tung Fang,  
 S. Faraji,  S. Fatehi,  Qingguo Feng,  K. D. Fenk,  J. Fosso-Tande,  
 J. Gayvert,  Qinghui Ge,  A. Ghysels,  G. Gidofalvi,  J. Gomes,  
 J. Gonthier,  A. Gunina,  D. Hait,  M. W. D. Hanson-Heine,  
 P. H. P. Harbach,  A. W. Hauser,  M. F. Herbst,  J. E. Herr,  
 E. G. Hohenstein,  Z. C. Holden,  Kerwin Hui,  B. C. Huynh,  T.-C. Jagau,  
 Hyunjun Ji,  B. Kaduk,  K. Khistyaev,  Jaehoon Kim,  P. Klunzinger,  K. Koh,  
 D. Kosenkov,  L. Koulias,  T. Kowalczyk,  C. M. Krauter,  A. Kunitsa,  
 Ka Un Lao,  A. Laurent,  K. V. Lawler,  Joonho Lee,  D. Lefrancois,  
 S. Lehtola,  D. S. Levine,  Yi-Pei Li,  You-Sheng Lin,  Fenglai Liu,  
 E. Livshits,  A. Luenser,  P. Manohar,  E. Mansoor,  S. F. Manzer,  
 Shan-Ping Mao,  Yuezhi Mao,  N. Mardirossian,  A. V. Marenich,  
 T. Markovich,  L. A. Martinez-Martinez,  S. A. Maurer,  N. J. Mayhall,  
 S. C. McKenzie,  J.-M. Mewes,  P. Morgante,  A. F. Morrison,  
 J. W. Mullinax,  K. Nanda,  T. S. Nguyen-Beck,  R. Olivares-Amaya,  
 J. A. Parkhill,  Zheng Pei,  T. M. Perrine,  F. Plasser,  P. Pokhilko,  
 S. Prager,  A. Prociuk,  E. Ramos,  D. R. Rehn,  F. Rob,  M. Scheurer,  
 M. Schneider,  N. Sergueev,  S. M. Sharada,  S. Sharma,  D. W. Small,  
 T. Stauch,  T. Stein,  Yu-Chuan Su,  A. J. W. Thom,  A. Tkatchenko,  
 T. Tsuchimochi,  N. M. Tubman,  L. Vogt,  M. L. Vidal,  O. Vydrov,  
 M. A. Watson,  J. Wenzel,  M. de Wergifosse,  T. A. Wesolowski,  A. White,  
 J. Witte,  A. Yamada,  Jun Yang,  K. Yao,  S. Yeganeh,  S. R. Yost,  
 Zhi-Qiang You,  A. Zech,  Igor Ying Zhang,  Xing Zhang,  Yan Zhao,  
 Ying Zhu,  B. R. Brooks,  G. K. L. Chan,  C. J. Cramer,  M. S. Gordon,  
 W. J. Hehre,  A. Klamt,  M. W. Schmidt,  C. D. Sherrill,  D. G. Truhlar,  
 A. Aspuru-Guzik,  R. Baer,  A. T. Bell,  N. A. Besley,  Jeng-Da Chai,  
 A. E. DePrince, III,  R. A. DiStasio Jr.,  A. Dreuw,  B. D. Dunietz,  
 T. R. Furlani,  Chao-Ping Hsu,  Yousung Jung,  Jing Kong,  D. S. Lambrecht,  
 WanZhen Liang,  C. Ochsenfeld,  V. A. Rassolov,  L. V. Slipchenko,  
 J. E. Subotnik,  T. Van Voorhis,  J. M. Herbert,  A. I. Krylov,  
 P. M. W. Gill,  M. Head-Gordon

 Contributors to earlier versions of Q-Chem not listed above: 
 R. D. Adamson,  B. Austin,  J. Baker,  G. J. O. Beran,  K. Brandhorst,  
 S. T. Brown,  E. F. C. Byrd,  A. K. Chakraborty,  C.-L. Cheng,  
 Siu Hung Chien,  D. M. Chipman,  D. L. Crittenden,  H. Dachsel,  
 R. J. Doerksen,  A. D. Dutoi,  L. Fusti-Molnar,  W. A. Goddard III,  
 A. Golubeva-Zadorozhnaya,  S. R. Gwaltney,  G. Hawkins,  A. Heyden,  
 S. Hirata,  G. Kedziora,  F. J. Keil,  C. Kelley,  Jihan Kim,  R. A. King,  
 R. Z. Khaliullin,  P. P. Korambath,  W. Kurlancheek,  A. M. Lee,  M. S. Lee,  
 S. V. Levchenko,  Ching Yeh Lin,  D. Liotard,  R. C. Lochan,  I. Lotan,  
 P. E. Maslen,  N. Nair,  D. P. O'Neill,  D. Neuhauser,  E. Neuscamman,  
 C. M. Oana,  R. Olson,  B. Peters,  R. Peverati,  P. A. Pieniazek,  
 Y. M. Rhee,  J. Ritchie,  M. A. Rohrdanz,  E. Rosta,  N. J. Russ,  
 H. F. Schaefer III,  N. E. Schultz,  N. Shenvi,  A. C. Simmonett,  A. Sodt,  
 D. Stuck,  K. S. Thanthiriwatte,  V. Vanovschi,  Tao Wang,  A. Warshel,  
 C. F. Williams,  Q. Wu,  X. Xu,  W. Zhang

 Please cite Q-Chem as follows:
 Y. Shao et al., Mol. Phys. 113, 184-215 (2015)
 DOI: 10.1080/00268976.2014.952696

 Q-Chem 5.2.1 for Intel X86 EM64T Linux

 Parts of Q-Chem use Armadillo 8.300.2 (Tropical Shenanigans).
 http://arma.sourceforge.net/

 Q-Chem begins on Sun Dec  1 07:23:09 2019  

Host: 
0

     Scratch files written to /scratch/taweetham/qchem5398//
NAlpha2: 210
NElect   210
Mult     1
The previous job contains 0 fragments, simply inherited here

Checking the input file for inconsistencies... 	...done.

--------------------------------------------------------------
User input:
--------------------------------------------------------------

$MOLECULE
READ
$END

$REM
   JOB_TYPE 	FREQUENCY
   BASIS 	6-311++G**
   METHOD	B3LYP	
$END


--------------------------------------------------------------
 ----------------------------------------------------------------
             Standard Nuclear Orientation (Angstroms)
    I     Atom           X                Y                Z
 ----------------------------------------------------------------
    1      C      -1.0921116158    -1.3957788300    -0.0000000000
    2      C      -2.3047785147    -0.6926432184     0.0000000000
    3      C      -2.2997633033     0.7067450985     0.0000000000
    4      C      -1.0824781320     1.4028191221     0.0000000000
    5      C       0.1342553140     0.7026012133     0.0000000000
    6      C       0.1300675871    -0.7040261938    -0.0000000000
    7      Cl     -1.1423821416    -3.1339234282    -0.0000000000
    8      Cl     -3.8148178859    -1.5492408180     0.0000000000
    9      Cl     -3.8043598693     1.5730054593     0.0000000000
   10      Cl     -1.1221512446     3.1419817971     0.0000000000
   11      I       1.9629793429     1.8071495177     0.0000000000
   12      I       1.9447931362    -1.8195890332    -0.0000000000
 ----------------------------------------------------------------
 Molecular Point Group                 Cs    NOp =  2
 Largest Abelian Subgroup              Cs    NOp =  2
 Nuclear Repulsion Energy =        2576.49942246 hartrees
 There are      105 alpha and      105 beta electrons
 Requested basis set is 6-311++G(d,p)
 There are 136 shells and 376 basis functions

 Total QAlloc Memory Limit   2000 MB
 Mega-Array Size       188 MB
 MEM_STATIC part       192 MB

                       Distance Matrix (Angstroms)
             C (  1)   C (  2)   C (  3)   C (  4)   C (  5)   C (  6)
   C (  2)  1.401771
   C (  3)  2.424671  1.399397
   C (  4)  2.798615  2.425898  1.402249
   C (  5)  2.430468  2.809910  2.434022  1.403832
   C (  6)  1.404366  2.434873  2.809689  2.430857  1.406634
   Cl(  7)  1.738871  2.703889  4.011267  4.537138  4.043356  2.742905
   Cl(  8)  2.727028  1.736081  2.717510  4.022479  4.545984  4.034416
   Cl(  9)  4.021190  2.716967  1.736150  2.727197  4.033645  4.545832
   Cl( 10)  4.537860  4.012849  2.705023  1.739615  2.743927  4.044729
   I ( 11)  4.426322  4.945980  4.402484  3.072181  2.136413  3.108950
   I ( 12)  3.066334  4.396461  4.939496  4.421344  3.104753  2.130190
             Cl(  7)   Cl(  8)   Cl(  9)   Cl( 10)   I ( 11)
   Cl(  8)  3.106949
   Cl(  9)  5.407523  3.122264
   Cl( 10)  6.275938  5.409069  3.107399
   I ( 11)  5.835878  6.681938  5.772090  3.361519
   I ( 12)  3.355313  5.765952  6.675512  5.832952  3.626784

 A cutoff of  1.0D-11 yielded   6011 shell pairs
 There are     51859 function pairs (     57135 Cartesian)
 Smallest overlap matrix eigenvalue = 3.65E-07

 Q-Chem warning in module stvman/mkSTV.C, line 318:

 Overlap eigenvalue is smaller than square root of threshold
 Use THRESH >= 12 to get rid of this warning

 Linear dependence detected in AO basis
 Tighter screening thresholds may be required for diffuse basis sets
 Use S2THRESH > 14 and THRESH = 14 in case of SCF convergence issues
 Number of orthogonalized atomic orbitals = 374
 Maximum deviation from orthogonality = 2.925E-10
 Guess from superposition of atomic densities
 Warning:  Energy on first SCF cycle will be non-variational
 SAD guess density has 210.000000 electrons

 -----------------------------------------------------------------------
  General SCF calculation program by
  Eric Jon Sundstrom, Paul Horn, Yuezhi Mao, Dmitri Zuev, Alec White,
  David Stuck, Shaama M.S., Shane Yost, Joonho Lee, David Small,
  Daniel Levine, Susi Lehtola, Hugh Burton, Evgeny Epifanovsky,
  Bang C. Huynh
 -----------------------------------------------------------------------
 Exchange:     0.2000 Hartree-Fock + 0.0800 Slater + 0.7200 B88
 Correlation:  0.1900 VWN1RPA + 0.8100 LYP
 Using SG-1 standard quadrature grid
 using 4 threads for integral computing
 -------------------------------------------------------
 OpenMP Integral computing Module                
 Release: version 2.0, May 2017, Q-Chem Inc. Pleasanton 
 -------------------------------------------------------
 A restricted SCF calculation will be
 performed using DIIS
 SCF converges when DIIS error is below 1.0e-08
 ---------------------------------------
  Cycle       Energy         DIIS error
 ---------------------------------------
    1  -15911.0322263275      2.91e-02  
    2  -15908.5527632249      1.53e-03  
    3  -15908.5173776448      2.01e-03  
    4  -15908.5744729497      7.86e-04  
    5  -15908.5863685847      1.58e-04  
    6  -15908.5866105388      1.00e-04  
    7  -15908.5867880209      1.97e-05  
    8  -15908.5867936430      5.04e-06  
    9  -15908.5867939421      1.41e-06  
   10  -15908.5867939701      5.91e-07  
   11  -15908.5867939746      8.86e-08  
   12  -15908.5867939761      5.43e-08  
   13  -15908.5867939750      2.21e-08  
   14  -15908.5867939746      3.05e-09  Convergence criterion met
 ---------------------------------------
 SCF time:   CPU 209.56s  wall 55.00s 
 SCF   energy in the final basis set =   -15908.5867939746
 Total energy in the final basis set =   -15908.5867939746

 --------------------------------------------------------------
             Orbital Energies (a.u.) and Symmetries
 --------------------------------------------------------------

 Alpha MOs, Restricted
 -- Occupied --                  
*******-1165.89 -176.32 -176.32 -165.73 -165.73 -165.72 -165.72
  1 A'    2 A'    3 A'    4 A'    5 A'    6 A'    1 A"    2 A"                 
-165.72 -165.72 -101.59 -101.58 -101.58 -101.58  -35.82  -35.82
  7 A'    8 A'    9 A'   10 A'   11 A'   12 A'   13 A'   14 A'                 
-31.311 -31.311 -31.305 -31.305 -31.305 -31.305 -22.962 -22.962
 15 A'   16 A'    3 A"    4 A"   17 A'   18 A'   19 A'   20 A'                 
-22.960 -22.960 -22.960 -22.960 -22.956 -22.956 -22.956 -22.956
  5 A"    6 A"   21 A'   22 A'   23 A'    7 A"   24 A'    8 A"                 
-10.289 -10.289 -10.289 -10.288 -10.275 -10.274  -9.500  -9.500
 25 A'   26 A'   27 A'   28 A'   29 A'   30 A'   31 A'   32 A'                 
 -9.499  -9.499  -7.265  -7.265  -7.264  -7.264  -7.255  -7.255
 33 A'   34 A'   35 A'   36 A'   37 A'   38 A'    9 A"   10 A"                 
 -7.254  -7.254  -7.254  -7.253  -7.253  -7.253  -6.367  -6.367
 11 A"   12 A"   39 A'   40 A'   41 A'   42 A'   43 A'   44 A'                 
 -4.780  -4.780  -4.765  -4.765  -4.764  -4.764  -2.046  -2.046
 45 A'   46 A'   13 A"   14 A"   47 A'   48 A'   49 A'   50 A'                 
 -2.042  -2.041  -2.041  -2.041  -2.028  -2.027  -2.027  -2.027
 15 A"   16 A"   51 A'   52 A'   53 A'   54 A'   17 A"   18 A"                 
 -0.971  -0.926  -0.904  -0.873  -0.860  -0.786  -0.763  -0.694
 55 A'   56 A'   57 A'   58 A'   59 A'   60 A'   61 A'   62 A'                 
 -0.678  -0.627  -0.614  -0.561  -0.527  -0.489  -0.474  -0.470
 63 A'   64 A'   65 A'   66 A'   67 A'   68 A'   19 A"   69 A'                 
 -0.456  -0.413  -0.412  -0.396  -0.393  -0.365  -0.360  -0.360
 70 A'   71 A'   20 A"   21 A"   72 A'   73 A'   22 A"   74 A'                 
 -0.354  -0.347  -0.323  -0.309  -0.304  -0.300  -0.268  -0.264
 23 A"   75 A'   76 A'   24 A"   77 A'   25 A"   26 A"   27 A"                 
 -0.258
 78 A'                                                                         
 -- Virtual --                   
 -0.103  -0.071  -0.068  -0.044  -0.035  -0.003   0.001   0.017
 79 A'   28 A"   29 A"   80 A'   81 A'   82 A'   83 A'   84 A'                 
  0.022   0.034   0.035   0.047   0.054   0.065   0.069   0.072
 85 A'   86 A'   87 A'   30 A"   88 A'   31 A"   89 A'   32 A"                 
  0.076   0.079   0.084   0.086   0.093   0.097   0.102   0.104
 90 A'   33 A"   91 A'   92 A'   93 A'   34 A"   94 A'   95 A'                 
  0.108   0.112   0.125   0.140   0.146   0.151   0.156   0.166
 35 A"   96 A'   36 A"   97 A'   37 A"   98 A'   99 A'   38 A"                 
  0.169   0.169   0.173   0.174   0.176   0.187   0.205   0.208
100 A'   39 A"  101 A'  102 A'  103 A'  104 A'  105 A'  106 A'                 
  0.211   0.214   0.222   0.223   0.224   0.226   0.241   0.262
107 A'  108 A'  109 A'   40 A"  110 A'  111 A'   41 A"  112 A'                 
  0.263   0.272   0.274   0.277   0.285   0.288   0.297   0.340
113 A'  114 A'  115 A'  116 A'   42 A"  117 A'  118 A'  119 A'                 
  0.357   0.371   0.381   0.397   0.400   0.402   0.412   0.427
120 A'  121 A'   43 A"  122 A'   44 A"   45 A"  123 A'  124 A'                 
  0.428   0.429   0.438   0.441   0.447   0.463   0.465   0.471
125 A'   46 A"   47 A"  126 A'  127 A'  128 A'  129 A'   48 A"                 
  0.472   0.483   0.493   0.495   0.500   0.505   0.512   0.537
 49 A"  130 A'  131 A'  132 A'   50 A"   51 A"  133 A'  134 A'                 
  0.562   0.566   0.566   0.571   0.585   0.587   0.602   0.604
135 A'   52 A"  136 A'   53 A"  137 A'   54 A"  138 A'  139 A'                 
  0.612   0.613   0.675   0.687   0.709   0.729   0.746   0.757
140 A'   55 A"  141 A'   56 A"  142 A'   57 A"  143 A'  144 A'                 
  0.759   0.801   0.802   0.807   0.821   0.829   0.831   0.836
145 A'  146 A'   58 A"  147 A'   59 A"  148 A'   60 A"   61 A"                 
  0.842   0.844   0.857   0.863   0.870   0.879   0.905   0.905
149 A'  150 A'   62 A"   63 A"  151 A'  152 A'  153 A'  154 A'                 
  0.922   0.928   0.937   0.939   0.943   0.952   0.980   1.014
155 A'  156 A'  157 A'  158 A'   64 A"  159 A'  160 A'   65 A"                 
  1.030   1.062   1.063   1.093   1.128   1.133   1.181   1.218
161 A'  162 A'  163 A'  164 A'   66 A"  165 A'  166 A'  167 A'                 
  1.232   1.245   1.251   1.275   1.275   1.280   1.284   1.340
 67 A"   68 A"  168 A'  169 A'   69 A"  170 A'   70 A"   71 A"                 
  1.357   1.375   1.386   1.428   1.446   1.454   1.464   1.470
171 A'   72 A"  172 A'  173 A'  174 A'  175 A'  176 A'  177 A'                 
  1.545   1.553   1.627   1.637   1.730   1.736   1.769   1.770
178 A'  179 A'  180 A'  181 A'   73 A"   74 A"  182 A'  183 A'                 
  1.823   1.826   1.840   1.842   1.921   2.030   2.093   2.191
184 A'  185 A'   75 A"   76 A"   77 A"  186 A'  187 A'  188 A'                 
  2.192   2.215   2.216   2.231   2.249   2.255   2.290   2.298
189 A'  190 A'   78 A"   79 A"   80 A"   81 A"  191 A'   82 A"                 
  2.320   2.378   2.390   2.417   2.440   2.472   2.480   2.541
192 A'  193 A'  194 A'  195 A'  196 A'  197 A'  198 A'  199 A'                 
  2.568   2.598   2.611   2.707   2.724   2.827   2.827   2.873
 83 A"  200 A'  201 A'   84 A"   85 A"   86 A"   87 A"  202 A'                 
  2.894   3.039   3.055   3.085   3.110   3.189   3.207   3.423
203 A'   88 A"  204 A'  205 A'  206 A'  207 A'  208 A'  209 A'                 
  3.455   3.658   3.826   3.862   3.948   3.964   3.994   3.997
210 A'  211 A'  212 A'  213 A'   89 A"   90 A"   91 A"  214 A'                 
  4.027   4.046   4.108   4.181   4.249   4.313   4.411   4.546
215 A'   92 A"  216 A'  217 A'  218 A'  219 A'  220 A'  221 A'                 
  4.781   5.997   6.039   6.084   6.109   6.138   6.196   9.685
222 A'   93 A"   94 A"  223 A'  224 A'  225 A'  226 A'  227 A'                 
  9.772   9.796   9.806  23.173  23.755  23.758  23.903  23.913
228 A'  229 A'  230 A'  231 A'  232 A'  233 A'  234 A'  235 A'                 
 23.979  25.749  25.790  25.822  25.895  26.058  26.098  26.162
236 A'   95 A"   96 A"   97 A"   98 A"  237 A'  238 A'  239 A'                 
 26.204  26.384  26.583  26.690  26.879  27.850  27.962  28.337
240 A'  241 A'  242 A'  243 A'  244 A'  245 A'  246 A'   99 A"                 
 28.369  28.399  28.409  28.432  28.444  28.522  28.528  28.540
100 A"  247 A'  248 A'  249 A'  250 A'  101 A"  102 A"  103 A"                 
 28.543  28.559  28.563  28.596  28.633  28.688  28.757 127.879
251 A'  252 A'  104 A"  253 A'  254 A'  255 A'  256 A'  105 A"                 
127.904 127.936 127.945 127.960 127.990 151.646 151.737 215.668
106 A"  257 A'  258 A'  259 A'  260 A'  261 A'  262 A'  263 A'                 
215.766 215.794 215.8051901.8081901.903
264 A'  265 A'  266 A'  267 A'  268 A'                                         

 Beta MOs, Restricted
 -- Occupied --                  
*******-1165.89 -176.32 -176.32 -165.73 -165.73 -165.72 -165.72
  1 A'    2 A'    3 A'    4 A'    5 A'    6 A'    1 A"    2 A"                 
-165.72 -165.72 -101.59 -101.58 -101.58 -101.58  -35.82  -35.82
  7 A'    8 A'    9 A'   10 A'   11 A'   12 A'   13 A'   14 A'                 
-31.311 -31.311 -31.305 -31.305 -31.305 -31.305 -22.962 -22.962
 15 A'   16 A'    3 A"    4 A"   17 A'   18 A'   19 A'   20 A'                 
-22.960 -22.960 -22.960 -22.960 -22.956 -22.956 -22.956 -22.956
  5 A"    6 A"   21 A'   22 A'   23 A'    7 A"   24 A'    8 A"                 
-10.289 -10.289 -10.289 -10.288 -10.275 -10.274  -9.500  -9.500
 25 A'   26 A'   27 A'   28 A'   29 A'   30 A'   31 A'   32 A'                 
 -9.499  -9.499  -7.265  -7.265  -7.264  -7.264  -7.255  -7.255
 33 A'   34 A'   35 A'   36 A'   37 A'   38 A'    9 A"   10 A"                 
 -7.254  -7.254  -7.254  -7.253  -7.253  -7.253  -6.367  -6.367
 11 A"   12 A"   39 A'   40 A'   41 A'   42 A'   43 A'   44 A'                 
 -4.780  -4.780  -4.765  -4.765  -4.764  -4.764  -2.046  -2.046
 45 A'   46 A'   13 A"   14 A"   47 A'   48 A'   49 A'   50 A'                 
 -2.042  -2.041  -2.041  -2.041  -2.028  -2.027  -2.027  -2.027
 15 A"   16 A"   51 A'   52 A'   53 A'   54 A'   17 A"   18 A"                 
 -0.971  -0.926  -0.904  -0.873  -0.860  -0.786  -0.763  -0.694
 55 A'   56 A'   57 A'   58 A'   59 A'   60 A'   61 A'   62 A'                 
 -0.678  -0.627  -0.614  -0.561  -0.527  -0.489  -0.474  -0.470
 63 A'   64 A'   65 A'   66 A'   67 A'   68 A'   19 A"   69 A'                 
 -0.456  -0.413  -0.412  -0.396  -0.393  -0.365  -0.360  -0.360
 70 A'   71 A'   20 A"   21 A"   72 A'   73 A'   22 A"   74 A'                 
 -0.354  -0.347  -0.323  -0.309  -0.304  -0.300  -0.268  -0.264
 23 A"   75 A'   76 A'   24 A"   77 A'   25 A"   26 A"   27 A"                 
 -0.258
 78 A'                                                                         
 -- Virtual --                   
 -0.103  -0.071  -0.068  -0.044  -0.035  -0.003   0.001   0.017
 79 A'   28 A"   29 A"   80 A'   81 A'   82 A'   83 A'   84 A'                 
  0.022   0.034   0.035   0.047   0.054   0.065   0.069   0.072
 85 A'   86 A'   87 A'   30 A"   88 A'   31 A"   89 A'   32 A"                 
  0.076   0.079   0.084   0.086   0.093   0.097   0.102   0.104
 90 A'   33 A"   91 A'   92 A'   93 A'   34 A"   94 A'   95 A'                 
  0.108   0.112   0.125   0.140   0.146   0.151   0.156   0.166
 35 A"   96 A'   36 A"   97 A'   37 A"   98 A'   99 A'   38 A"                 
  0.169   0.169   0.173   0.174   0.176   0.187   0.205   0.208
100 A'   39 A"  101 A'  102 A'  103 A'  104 A'  105 A'  106 A'                 
  0.211   0.214   0.222   0.223   0.224   0.226   0.241   0.262
107 A'  108 A'  109 A'   40 A"  110 A'  111 A'   41 A"  112 A'                 
  0.263   0.272   0.274   0.277   0.285   0.288   0.297   0.340
113 A'  114 A'  115 A'  116 A'   42 A"  117 A'  118 A'  119 A'                 
  0.357   0.371   0.381   0.397   0.400   0.402   0.412   0.427
120 A'  121 A'   43 A"  122 A'   44 A"   45 A"  123 A'  124 A'                 
  0.428   0.429   0.438   0.441   0.447   0.463   0.465   0.471
125 A'   46 A"   47 A"  126 A'  127 A'  128 A'  129 A'   48 A"                 
  0.472   0.483   0.493   0.495   0.500   0.505   0.512   0.537
 49 A"  130 A'  131 A'  132 A'   50 A"   51 A"  133 A'  134 A'                 
  0.562   0.566   0.566   0.571   0.585   0.587   0.602   0.604
135 A'   52 A"  136 A'   53 A"  137 A'   54 A"  138 A'  139 A'                 
  0.612   0.613   0.675   0.687   0.709   0.729   0.746   0.757
140 A'   55 A"  141 A'   56 A"  142 A'   57 A"  143 A'  144 A'                 
  0.759   0.801   0.802   0.807   0.821   0.829   0.831   0.836
145 A'  146 A'   58 A"  147 A'   59 A"  148 A'   60 A"   61 A"                 
  0.842   0.844   0.857   0.863   0.870   0.879   0.905   0.905
149 A'  150 A'   62 A"   63 A"  151 A'  152 A'  153 A'  154 A'                 
  0.922   0.928   0.937   0.939   0.943   0.952   0.980   1.014
155 A'  156 A'  157 A'  158 A'   64 A"  159 A'  160 A'   65 A"                 
  1.030   1.062   1.063   1.093   1.128   1.133   1.181   1.218
161 A'  162 A'  163 A'  164 A'   66 A"  165 A'  166 A'  167 A'                 
  1.232   1.245   1.251   1.275   1.275   1.280   1.284   1.340
 67 A"   68 A"  168 A'  169 A'   69 A"  170 A'   70 A"   71 A"                 
  1.357   1.375   1.386   1.428   1.446   1.454   1.464   1.470
171 A'   72 A"  172 A'  173 A'  174 A'  175 A'  176 A'  177 A'                 
  1.545   1.553   1.627   1.637   1.730   1.736   1.769   1.770
178 A'  179 A'  180 A'  181 A'   73 A"   74 A"  182 A'  183 A'                 
  1.823   1.826   1.840   1.842   1.921   2.030   2.093   2.191
184 A'  185 A'   75 A"   76 A"   77 A"  186 A'  187 A'  188 A'                 
  2.192   2.215   2.216   2.231   2.249   2.255   2.290   2.298
189 A'  190 A'   78 A"   79 A"   80 A"   81 A"  191 A'   82 A"                 
  2.320   2.378   2.390   2.417   2.440   2.472   2.480   2.541
192 A'  193 A'  194 A'  195 A'  196 A'  197 A'  198 A'  199 A'                 
  2.568   2.598   2.611   2.707   2.724   2.827   2.827   2.873
 83 A"  200 A'  201 A'   84 A"   85 A"   86 A"   87 A"  202 A'                 
  2.894   3.039   3.055   3.085   3.110   3.189   3.207   3.423
203 A'   88 A"  204 A'  205 A'  206 A'  207 A'  208 A'  209 A'                 
  3.455   3.658   3.826   3.862   3.948   3.964   3.994   3.997
210 A'  211 A'  212 A'  213 A'   89 A"   90 A"   91 A"  214 A'                 
  4.027   4.046   4.108   4.181   4.249   4.313   4.411   4.546
215 A'   92 A"  216 A'  217 A'  218 A'  219 A'  220 A'  221 A'                 
  4.781   5.997   6.039   6.084   6.109   6.138   6.196   9.685
222 A'   93 A"   94 A"  223 A'  224 A'  225 A'  226 A'  227 A'                 
  9.772   9.796   9.806  23.173  23.755  23.758  23.903  23.913
228 A'  229 A'  230 A'  231 A'  232 A'  233 A'  234 A'  235 A'                 
 23.979  25.749  25.790  25.822  25.895  26.058  26.098  26.162
236 A'   95 A"   96 A"   97 A"   98 A"  237 A'  238 A'  239 A'                 
 26.204  26.384  26.583  26.690  26.879  27.850  27.962  28.337
240 A'  241 A'  242 A'  243 A'  244 A'  245 A'  246 A'   99 A"                 
 28.369  28.399  28.409  28.432  28.444  28.522  28.528  28.540
100 A"  247 A'  248 A'  249 A'  250 A'  101 A"  102 A"  103 A"                 
 28.543  28.559  28.563  28.596  28.633  28.688  28.757 127.879
251 A'  252 A'  104 A"  253 A'  254 A'  255 A'  256 A'  105 A"                 
127.904 127.936 127.945 127.960 127.990 151.646 151.737 215.668
106 A"  257 A'  258 A'  259 A'  260 A'  261 A'  262 A'  263 A'                 
215.766 215.794 215.8051901.8081901.903
264 A'  265 A'  266 A'  267 A'  268 A'                                         
 --------------------------------------------------------------

          Ground-State Mulliken Net Atomic Charges

     Atom                 Charge (a.u.)
  ----------------------------------------
      1 C                    -0.368951
      2 C                    -0.441372
      3 C                    -0.445083
      4 C                    -0.365288
      5 C                    -0.511012
      6 C                    -0.524071
      7 Cl                    0.587717
      8 Cl                    0.631400
      9 Cl                    0.631461
     10 Cl                    0.587911
     11 I                     0.108331
     12 I                     0.108956
  ----------------------------------------
  Sum of atomic charges =     0.000000

 -----------------------------------------------------------------
                    Cartesian Multipole Moments
 -----------------------------------------------------------------
    Charge (ESU x 10^10)
                -0.0000
    Dipole Moment (Debye)
         X       0.8098      Y      -0.0126      Z      -0.0000
       Tot       0.8099
    Quadrupole Moments (Debye-Ang)
        XX    -136.5860     XY      -0.0116     YY    -139.0689
        XZ      -0.0000     YZ      -0.0000     ZZ    -142.1907
    Octopole Moments (Debye-Ang^2)
       XXX     166.4414    XXY      -0.1626    XYY      59.4788
       YYY      -0.6588    XXZ      -0.0000    XYZ       0.0000
       YYZ      -0.0000    XZZ      49.0452    YZZ      -0.1821
       ZZZ      -0.0000
    Hexadecapole Moments (Debye-Ang^3)
      XXXX   -4094.2399   XXXY       0.8716   XXYY   -1186.9334
      XYYY      -0.1797   YYYY   -3214.1895   XXXZ       0.0000
      XXYZ      -0.0000   XYYZ      -0.0000   YYYZ      -0.0000
      XXZZ    -755.8862   XYZZ       0.0889   YYZZ    -598.1332
      XZZZ      -0.0000   YZZZ      -0.0000   ZZZZ    -179.2028
 -----------------------------------------------------------------
 Calculating MO derivatives via CPSCF
    1     0    39    0.0174238  
    2     0    39    0.0059035  
    3     0    39    0.0014753  
    4     0    39    0.0002162  
    5    23    16    0.0000271  
    6    37     2    0.0000015  
    7    39     0    0.0000001  Converged
 Time for AOints: 251.9 s (CPU) 63.3 s (wall)
 ------------------------------------------------------------------------------
                     AOints        : Timing summary (seconds)
 ------------------------------------------------------------------------------
     job step          cpu (% of tot)      sys (% of tot)     wall (% of tot)
 ------------------------------------------------------------------------------
  AOints            0.2519E+03 ( 8.2)   0.1100E-04 ( 5.3)   0.6329E+02 ( 8.1)
 ------------------------------------------------------------------------------
   Grand Totals     0.3065E+04          0.2060E-03          0.7813E+03
 ------------------------------------------------------------------------------
 Polarizability Matrix (a.u.)
            1           2           3
    1-236.1559324  -0.0050946  -0.0000000
    2  -0.0050946-217.4457323  -0.0000000
    3  -0.0000000  -0.0000000 -99.3302927
 Calculating analytic Hessian of the SCF energy

 Direct stationary perturbation theory relativistic correction:

 rels  =     197.061435103329
 relv  =    -659.577188348700
 rel2e =      91.449296651209
 E_rel =    -371.066456594162

 Hessian of the SCF Energy
            1           2           3           4           5           6
    1   0.5865133  -0.0029622   0.0000000  -0.2408037   0.0541281  -0.0000000
    2  -0.0029622   0.4959800  -0.0000000   0.1182866  -0.1421400  -0.0000000
    3   0.0000000  -0.0000000   0.1054745  -0.0000000   0.0000000  -0.0516356
    4  -0.2408037   0.1182866  -0.0000000   0.5336152  -0.0397438   0.0000000
    5   0.0541281  -0.1421400   0.0000000  -0.0397438   0.5893296   0.0000000
    6  -0.0000000  -0.0000000  -0.0516356   0.0000000   0.0000000   0.1061935
    7   0.0322639   0.0222415  -0.0000000  -0.0945119   0.0305759  -0.0000000
    8   0.0783220  -0.0276062  -0.0000000  -0.0320695  -0.2994814  -0.0000000
    9  -0.0000000  -0.0000000   0.0002516   0.0000000  -0.0000000  -0.0511542
   10  -0.0681833   0.0006521   0.0000000   0.0315966  -0.0786096  -0.0000000
   11  -0.0001915  -0.0006116   0.0000000  -0.0225635  -0.0268355  -0.0000000
   12   0.0000000   0.0000000   0.0045297  -0.0000000  -0.0000000   0.0001995
   13   0.0293914  -0.0218049  -0.0000000  -0.0170314   0.0288943   0.0000000
   14  -0.0746586  -0.0269595   0.0000000   0.0284786  -0.0492224   0.0000000
   15   0.0000000   0.0000000   0.0018257  -0.0000000   0.0000000   0.0042046
   16  -0.2392675  -0.1068647  -0.0000000  -0.0554486   0.0279456  -0.0000000
   17  -0.0551611  -0.1354460  -0.0000000  -0.0281272   0.0573064   0.0000000
   18   0.0000000   0.0000000  -0.0491043  -0.0000000  -0.0000000   0.0025362
   19  -0.0376026  -0.0035072  -0.0000000  -0.0006718   0.0230882  -0.0000000
   20  -0.0007319  -0.1606774   0.0000000   0.0023259  -0.0404424  -0.0000000
   21  -0.0000000   0.0000000  -0.0221111  -0.0000000  -0.0000000   0.0035443
   22  -0.0392242  -0.0191802   0.0000000  -0.1358071  -0.0557394   0.0000000
   23   0.0001550   0.0013584  -0.0000000  -0.0555431  -0.0709901   0.0000000
   24   0.0000000   0.0000000   0.0032033   0.0000000  -0.0000000  -0.0231552
   25   0.0026734  -0.0009769   0.0000000  -0.0179649   0.0127955  -0.0000000
   26  -0.0040824  -0.0021778   0.0000000   0.0330258  -0.0212881  -0.0000000
   27   0.0000000  -0.0000000   0.0041614  -0.0000000   0.0000000   0.0033340
   28   0.0003112   0.0000198   0.0000000  -0.0031927   0.0008000  -0.0000000
   29   0.0004862  -0.0001405  -0.0000000  -0.0025682   0.0036833   0.0000000
   30  -0.0000000   0.0000000  -0.0012029   0.0000000  -0.0000000   0.0040011
   31   0.0024156   0.0002488  -0.0000000  -0.0003931  -0.0000948   0.0000000
   32   0.0020543  -0.0016712  -0.0000000  -0.0000274  -0.0004164   0.0000000
   33   0.0000000  -0.0000000   0.0027530  -0.0000000   0.0000000  -0.0007122
   34  -0.0284877   0.0138479   0.0000000   0.0006140  -0.0040411  -0.0000000
   35   0.0026434   0.0000914   0.0000000  -0.0014749   0.0004974  -0.0000000
   36   0.0000000  -0.0000000   0.0018546   0.0000000   0.0000000   0.0026440
            7           8           9          10          11          12
    1   0.0322639   0.0783220  -0.0000000  -0.0681833  -0.0001915   0.0000000
    2   0.0222415  -0.0276062  -0.0000000   0.0006521  -0.0006116   0.0000000
    3  -0.0000000  -0.0000000   0.0002516   0.0000000   0.0000000   0.0045297
    4  -0.0945119  -0.0320695   0.0000000   0.0315966  -0.0225635  -0.0000000
    5   0.0305759  -0.2994814  -0.0000000  -0.0786096  -0.0268355  -0.0000000
    6  -0.0000000  -0.0000000  -0.0511542  -0.0000000  -0.0000000   0.0001995
    7   0.5331776   0.0396817   0.0000000  -0.2409500  -0.1172455   0.0000000
    8   0.0396817   0.5886425   0.0000000  -0.0530826  -0.1409313   0.0000000
    9   0.0000000   0.0000000   0.1062665  -0.0000000  -0.0000000  -0.0516925
   10  -0.2409500  -0.0530826  -0.0000000   0.5859295   0.0012385   0.0000000
   11  -0.1172455  -0.1409313  -0.0000000   0.0012385   0.4952755   0.0000000
   12   0.0000000   0.0000000  -0.0516925   0.0000000   0.0000000   0.1054658
   13  -0.0555366  -0.0272711  -0.0000000  -0.2388438   0.1081512   0.0000000
   14   0.0289354   0.0573440   0.0000000   0.0565352  -0.1368285  -0.0000000
   15  -0.0000000  -0.0000000   0.0025530   0.0000000   0.0000000  -0.0489150
   16  -0.0173724  -0.0290868   0.0000000   0.0299724   0.0214254   0.0000000
   17  -0.0287074  -0.0488838   0.0000000   0.0742239  -0.0275391   0.0000000
   18   0.0000000  -0.0000000   0.0042039   0.0000000   0.0000000   0.0018133
   19  -0.0031833  -0.0007491   0.0000000   0.0003001  -0.0000188  -0.0000000
   20   0.0026301   0.0036854  -0.0000000  -0.0004998  -0.0001484   0.0000000
   21   0.0000000  -0.0000000   0.0040011  -0.0000000  -0.0000000  -0.0011989
   22  -0.0182191  -0.0127887  -0.0000000   0.0027017   0.0009506  -0.0000000
   23  -0.0330022  -0.0209637   0.0000000   0.0040395  -0.0022027   0.0000000
   24  -0.0000000   0.0000000   0.0033199   0.0000000  -0.0000000   0.0041671
   25  -0.1350819   0.0561768   0.0000000  -0.0391118   0.0194098  -0.0000000
   26   0.0559405  -0.0716875   0.0000000   0.0000904   0.0012222  -0.0000000
   27   0.0000000  -0.0000000  -0.0231923  -0.0000000   0.0000000   0.0032035
   28  -0.0008261  -0.0232571   0.0000000  -0.0375655   0.0027152   0.0000000
   29  -0.0025573  -0.0401745  -0.0000000  -0.0000791  -0.1599186   0.0000000
   30  -0.0000000   0.0000000   0.0035273   0.0000000  -0.0000000  -0.0221106
   31   0.0006480   0.0040289  -0.0000000  -0.0282500  -0.0135864  -0.0000000
   32   0.0014655   0.0004716   0.0000000  -0.0024282   0.0001819   0.0000000
   33   0.0000000   0.0000000   0.0026343  -0.0000000   0.0000000   0.0017827
   34  -0.0004080   0.0000960  -0.0000000   0.0024042  -0.0002844  -0.0000000
   35   0.0000394  -0.0004157   0.0000000  -0.0020790  -0.0016616  -0.0000000
   36  -0.0000000  -0.0000000  -0.0007188   0.0000000   0.0000000   0.0027554
           13          14          15          16          17          18
    1   0.0293914  -0.0746586   0.0000000  -0.2392675  -0.0551611   0.0000000
    2  -0.0218049  -0.0269595   0.0000000  -0.1068647  -0.1354460   0.0000000
    3  -0.0000000   0.0000000   0.0018257  -0.0000000  -0.0000000  -0.0491043
    4  -0.0170314   0.0284786  -0.0000000  -0.0554486  -0.0281272  -0.0000000
    5   0.0288943  -0.0492224   0.0000000   0.0279456   0.0573064  -0.0000000
    6   0.0000000   0.0000000   0.0042046  -0.0000000   0.0000000   0.0025362
    7  -0.0555366   0.0289354  -0.0000000  -0.0173724  -0.0287074   0.0000000
    8  -0.0272711   0.0573440  -0.0000000  -0.0290868  -0.0488838  -0.0000000
    9  -0.0000000   0.0000000   0.0025530   0.0000000   0.0000000   0.0042039
   10  -0.2388438   0.0565352   0.0000000   0.0299724   0.0742239   0.0000000
   11   0.1081512  -0.1368285   0.0000000   0.0214254  -0.0275391   0.0000000
   12   0.0000000  -0.0000000  -0.0489150   0.0000000   0.0000000   0.0018133
   13   0.4512286  -0.0642457  -0.0000000  -0.0902699  -0.0194191  -0.0000000
   14  -0.0642457   0.5258552  -0.0000000   0.0184701  -0.2803983   0.0000000
   15  -0.0000000  -0.0000000   0.1050799   0.0000000   0.0000000  -0.0466949
   16  -0.0902699   0.0184701   0.0000000   0.4520003   0.0636482   0.0000000
   17  -0.0194191  -0.2803983   0.0000000   0.0636482   0.5241061  -0.0000000
   18  -0.0000000   0.0000000  -0.0466949   0.0000000  -0.0000000   0.1050779
   19  -0.0027761   0.0001983   0.0000000  -0.0009170  -0.0241359  -0.0000000
   20  -0.0021258   0.0020127  -0.0000000  -0.0057309  -0.0353829   0.0000000
   21  -0.0000000  -0.0000000   0.0040351   0.0000000   0.0000000   0.0020092
   22  -0.0007300  -0.0003342  -0.0000000   0.0003445   0.0045070   0.0000000
   23  -0.0006408   0.0000543  -0.0000000   0.0016709  -0.0005896  -0.0000000
   24   0.0000000   0.0000000  -0.0013677   0.0000000  -0.0000000   0.0039417
   25   0.0002908  -0.0045052   0.0000000  -0.0007251   0.0003392   0.0000000
   26  -0.0016714  -0.0005594   0.0000000   0.0006486   0.0000542  -0.0000000
   27  -0.0000000  -0.0000000   0.0039340   0.0000000   0.0000000  -0.0013710
   28  -0.0006538   0.0238950   0.0000000  -0.0027524  -0.0001721  -0.0000000
   29   0.0054531  -0.0355141  -0.0000000   0.0021578   0.0020021   0.0000000
   30  -0.0000000   0.0000000   0.0019799  -0.0000000  -0.0000000   0.0040336
   31  -0.0641060  -0.0237876   0.0000000  -0.0111650  -0.0109737  -0.0000000
   32  -0.0254968  -0.0399819  -0.0000000  -0.0200353  -0.0154301  -0.0000000
   33   0.0000000  -0.0000000  -0.0273759  -0.0000000   0.0000000   0.0007118
   34  -0.0109633   0.0110186  -0.0000000  -0.0643999   0.0239777   0.0000000
   35   0.0201776  -0.0158033  -0.0000000   0.0257512  -0.0397996   0.0000000
   36  -0.0000000   0.0000000   0.0007413   0.0000000   0.0000000  -0.0271574
           19          20          21          22          23          24
    1  -0.0376026  -0.0007319  -0.0000000  -0.0392242   0.0001550   0.0000000
    2  -0.0035072  -0.1606774   0.0000000  -0.0191802   0.0013584   0.0000000
    3  -0.0000000   0.0000000  -0.0221111   0.0000000  -0.0000000   0.0032033
    4  -0.0006718   0.0023259  -0.0000000  -0.1358071  -0.0555431   0.0000000
    5   0.0230882  -0.0404424  -0.0000000  -0.0557394  -0.0709901  -0.0000000
    6  -0.0000000  -0.0000000   0.0035443   0.0000000   0.0000000  -0.0231552
    7  -0.0031833   0.0026301   0.0000000  -0.0182191  -0.0330022  -0.0000000
    8  -0.0007491   0.0036854  -0.0000000  -0.0127887  -0.0209637   0.0000000
    9   0.0000000  -0.0000000   0.0040011  -0.0000000   0.0000000   0.0033199
   10   0.0003001  -0.0004998  -0.0000000   0.0027017   0.0040395   0.0000000
   11  -0.0000188  -0.0001484  -0.0000000   0.0009506  -0.0022027  -0.0000000
   12  -0.0000000   0.0000000  -0.0011989  -0.0000000   0.0000000   0.0041671
   13  -0.0027761  -0.0021258  -0.0000000  -0.0007300  -0.0006408   0.0000000
   14   0.0001983   0.0020127  -0.0000000  -0.0003342   0.0000543   0.0000000
   15   0.0000000  -0.0000000   0.0040351  -0.0000000  -0.0000000  -0.0013677
   16  -0.0009170  -0.0057309   0.0000000   0.0003445   0.0016709   0.0000000
   17  -0.0241359  -0.0353829   0.0000000   0.0045070  -0.0005896  -0.0000000
   18  -0.0000000   0.0000000   0.0020092   0.0000000  -0.0000000   0.0039417
   19   0.0624428   0.0025710   0.0000000  -0.0069778   0.0105226  -0.0000000
   20   0.0025710   0.2353927  -0.0000000   0.0016056  -0.0001833  -0.0000000
   21   0.0000000  -0.0000000   0.0099762  -0.0000000  -0.0000000  -0.0005637
   22  -0.0069778   0.0016056  -0.0000000   0.1967207   0.0782388   0.0000000
   23   0.0105226  -0.0001833  -0.0000000   0.0782388   0.1041322   0.0000000
   24  -0.0000000  -0.0000000  -0.0005637   0.0000000   0.0000000   0.0109394
   25  -0.0001538   0.0006094   0.0000000   0.0030569  -0.0042278  -0.0000000
   26   0.0012062  -0.0012780   0.0000000   0.0041544  -0.0093156  -0.0000000
   27   0.0000000   0.0000000   0.0001094  -0.0000000  -0.0000000  -0.0006653
   28   0.0001480   0.0000343   0.0000000  -0.0001649  -0.0012101  -0.0000000
   29  -0.0000462  -0.0019542  -0.0000000  -0.0006162  -0.0012647  -0.0000000
   30  -0.0000000  -0.0000000  -0.0000843   0.0000000   0.0000000   0.0001075
   31  -0.0000624   0.0000447  -0.0000000  -0.0006465  -0.0003684  -0.0000000
   32  -0.0008319  -0.0005803  -0.0000000  -0.0004170  -0.0002003   0.0000000
   33   0.0000000   0.0000000   0.0001880   0.0000000  -0.0000000  -0.0000528
   34  -0.0105460  -0.0007327   0.0000000  -0.0010543   0.0003657  -0.0000000
   35  -0.0082973  -0.0004441  -0.0000000  -0.0003808   0.0001649   0.0000000
   36  -0.0000000   0.0000000   0.0000947   0.0000000   0.0000000   0.0001257
           25          26          27          28          29          30
    1   0.0026734  -0.0040824   0.0000000   0.0003112   0.0004862  -0.0000000
    2  -0.0009769  -0.0021778  -0.0000000   0.0000198  -0.0001405   0.0000000
    3   0.0000000   0.0000000   0.0041614   0.0000000  -0.0000000  -0.0012029
    4  -0.0179649   0.0330258  -0.0000000  -0.0031927  -0.0025682   0.0000000
    5   0.0127955  -0.0212881   0.0000000   0.0008000   0.0036833  -0.0000000
    6  -0.0000000  -0.0000000   0.0033340  -0.0000000   0.0000000   0.0040011
    7  -0.1350819   0.0559405   0.0000000  -0.0008261  -0.0025573  -0.0000000
    8   0.0561768  -0.0716875  -0.0000000  -0.0232571  -0.0401745   0.0000000
    9   0.0000000   0.0000000  -0.0231923   0.0000000  -0.0000000   0.0035273
   10  -0.0391118   0.0000904  -0.0000000  -0.0375655  -0.0000791   0.0000000
   11   0.0194098   0.0012222   0.0000000   0.0027152  -0.1599186  -0.0000000
   12  -0.0000000  -0.0000000   0.0032035   0.0000000   0.0000000  -0.0221106
   13   0.0002908  -0.0016714  -0.0000000  -0.0006538   0.0054531  -0.0000000
   14  -0.0045052  -0.0005594  -0.0000000   0.0238950  -0.0355141   0.0000000
   15   0.0000000   0.0000000   0.0039340   0.0000000  -0.0000000   0.0019799
   16  -0.0007251   0.0006486   0.0000000  -0.0027524   0.0021578  -0.0000000
   17   0.0003392   0.0000542   0.0000000  -0.0001721   0.0020021  -0.0000000
   18   0.0000000  -0.0000000  -0.0013710  -0.0000000   0.0000000   0.0040336
   19  -0.0001538   0.0012062   0.0000000   0.0001480  -0.0000462  -0.0000000
   20   0.0006094  -0.0012780   0.0000000   0.0000343  -0.0019542  -0.0000000
   21   0.0000000   0.0000000   0.0001094   0.0000000  -0.0000000  -0.0000843
   22   0.0030569   0.0041544  -0.0000000  -0.0001649  -0.0006162   0.0000000
   23  -0.0042278  -0.0093156  -0.0000000  -0.0012101  -0.0012647   0.0000000
   24  -0.0000000  -0.0000000  -0.0006653  -0.0000000  -0.0000000   0.0001075
   25   0.1957603  -0.0788855   0.0000000  -0.0070479  -0.0015436  -0.0000000
   26  -0.0788855   0.1051721   0.0000000  -0.0104456  -0.0000982  -0.0000000
   27   0.0000000   0.0000000   0.0109742   0.0000000   0.0000000  -0.0005662
   28  -0.0070479  -0.0104456   0.0000000   0.0621107  -0.0013848  -0.0000000
   29  -0.0015436  -0.0000982   0.0000000  -0.0013848   0.2343827   0.0000000
   30  -0.0000000  -0.0000000  -0.0005662  -0.0000000   0.0000000   0.0100451
   31  -0.0010495  -0.0003549   0.0000000  -0.0103099   0.0007536   0.0000000
   32   0.0003846   0.0001642  -0.0000000   0.0081836  -0.0004233   0.0000000
   33  -0.0000000   0.0000000   0.0001281   0.0000000  -0.0000000   0.0000786
   34  -0.0006465   0.0003739   0.0000000  -0.0000568  -0.0000553  -0.0000000
   35   0.0004237  -0.0002080  -0.0000000   0.0008216  -0.0005801  -0.0000000
   36  -0.0000000  -0.0000000  -0.0000496  -0.0000000   0.0000000   0.0001909
           31          32          33          34          35          36
    1   0.0024156   0.0020543   0.0000000  -0.0284877   0.0026434   0.0000000
    2   0.0002488  -0.0016712  -0.0000000   0.0138479   0.0000914  -0.0000000
    3  -0.0000000  -0.0000000   0.0027530   0.0000000   0.0000000   0.0018546
    4  -0.0003931  -0.0000274  -0.0000000   0.0006140  -0.0014749   0.0000000
    5  -0.0000948  -0.0004164   0.0000000  -0.0040411   0.0004974   0.0000000
    6   0.0000000   0.0000000  -0.0007122  -0.0000000  -0.0000000   0.0026440
    7   0.0006480   0.0014655   0.0000000  -0.0004080   0.0000394  -0.0000000
    8   0.0040289   0.0004716   0.0000000   0.0000960  -0.0004157  -0.0000000
    9  -0.0000000   0.0000000   0.0026343  -0.0000000   0.0000000  -0.0007188
   10  -0.0282500  -0.0024282  -0.0000000   0.0024042  -0.0020790   0.0000000
   11  -0.0135864   0.0001819   0.0000000  -0.0002844  -0.0016616   0.0000000
   12  -0.0000000   0.0000000   0.0017827  -0.0000000  -0.0000000   0.0027554
   13  -0.0641060  -0.0254968   0.0000000  -0.0109633   0.0201776  -0.0000000
   14  -0.0237876  -0.0399819  -0.0000000   0.0110186  -0.0158033   0.0000000
   15   0.0000000  -0.0000000  -0.0273759  -0.0000000  -0.0000000   0.0007413
   16  -0.0111650  -0.0200353  -0.0000000  -0.0643999   0.0257512   0.0000000
   17  -0.0109737  -0.0154301   0.0000000   0.0239777  -0.0397996   0.0000000
   18  -0.0000000  -0.0000000   0.0007118   0.0000000   0.0000000  -0.0271574
   19  -0.0000624  -0.0008319   0.0000000  -0.0105460  -0.0082973  -0.0000000
   20   0.0000447  -0.0005803   0.0000000  -0.0007327  -0.0004441   0.0000000
   21  -0.0000000  -0.0000000   0.0001880   0.0000000  -0.0000000   0.0000947
   22  -0.0006465  -0.0004170   0.0000000  -0.0010543  -0.0003808   0.0000000
   23  -0.0003684  -0.0002003  -0.0000000   0.0003657   0.0001649   0.0000000
   24  -0.0000000   0.0000000  -0.0000528  -0.0000000   0.0000000   0.0001257
   25  -0.0010495   0.0003846  -0.0000000  -0.0006465   0.0004237  -0.0000000
   26  -0.0003549   0.0001642   0.0000000   0.0003739  -0.0002080  -0.0000000
   27   0.0000000  -0.0000000   0.0001281   0.0000000  -0.0000000  -0.0000496
   28  -0.0103099   0.0081836   0.0000000  -0.0000568   0.0008216  -0.0000000
   29   0.0007536  -0.0004233  -0.0000000  -0.0000553  -0.0005801   0.0000000
   30   0.0000000   0.0000000   0.0000786  -0.0000000  -0.0000000   0.0001909
   31   0.1117509   0.0406955  -0.0000000   0.0011679   0.0033943   0.0000000
   32   0.0406955   0.0715380   0.0000000  -0.0035470  -0.0136521  -0.0000000
   33  -0.0000000   0.0000000   0.0191578   0.0000000   0.0000000   0.0007064
   34   0.0011679  -0.0035470   0.0000000   0.1123764  -0.0410191  -0.0000000
   35   0.0033943  -0.0136521   0.0000000  -0.0410191   0.0718107  -0.0000000
   36   0.0000000  -0.0000000   0.0007064  -0.0000000  -0.0000000   0.0188127
 **********************************************************************
 **                                                                  **
 **                       VIBRATIONAL ANALYSIS                       **
 **                       --------------------                       **
 **                                                                  **
 **        VIBRATIONAL FREQUENCIES (CM**-1) AND NORMAL MODES         **
 **     FORCE CONSTANTS (mDYN/ANGSTROM) AND REDUCED MASSES (AMU)     **
 **                  INFRARED INTENSITIES (KM/MOL)                   **
 **                                                                  **
 **********************************************************************


 Mode:                 1                      2                      3
 Frequency:        49.57                  56.31                  79.47
 Force Cnst:      0.0741                 0.0656                 0.1320
 Red. Mass:      51.1687                35.1175                35.4714
 IR Active:          YES                    YES                    YES
 IR Intens:        0.000                  0.002                  0.000
 Raman Active:       YES                    YES                    YES
               X      Y      Z        X      Y      Z        X      Y      Z
 C          0.000 -0.000 -0.148   -0.000 -0.000  0.127    0.000  0.000  0.062
 C          0.000  0.000 -0.129    0.000  0.000 -0.084    0.000  0.000 -0.070
 C         -0.000 -0.000  0.134    0.000  0.000 -0.077    0.000  0.000  0.072
 C         -0.000  0.000  0.138    0.000 -0.000  0.133    0.000  0.000 -0.063
 C         -0.000  0.000 -0.021    0.000 -0.000  0.029    0.000  0.000 -0.032
 C         -0.000  0.000  0.017   -0.000 -0.000  0.031    0.000  0.000  0.033
 Cl         0.000  0.000 -0.421   -0.000 -0.000  0.595   -0.000  0.000  0.416
 Cl         0.000 -0.000 -0.440    0.000  0.000 -0.343    0.000  0.000 -0.552
 Cl        -0.000 -0.000  0.462    0.000 -0.000 -0.314   -0.000 -0.000  0.557
 Cl        -0.000  0.000  0.380    0.000 -0.000  0.607   -0.000  0.000 -0.425
 I          0.000 -0.000 -0.309   -0.000  0.000 -0.089    0.000  0.000  0.073
 I         -0.000  0.000  0.316    0.000  0.000 -0.076   -0.000 -0.000 -0.072
 TransDip  -0.000  0.000  0.000    0.000  0.000 -0.002   -0.000  0.000 -0.000

 Mode:                 4                      5                      6
 Frequency:       116.78                 144.30                 185.79
 Force Cnst:      0.8334                 0.7304                 0.2850
 Red. Mass:     103.7274                59.5369                14.0121
 IR Active:          YES                    YES                    YES
 IR Intens:        0.214                  0.338                  0.164
 Raman Active:       YES                    YES                    YES
               X      Y      Z        X      Y      Z        X      Y      Z
 C         -0.147 -0.021 -0.000    0.076  0.125 -0.000    0.000  0.000  0.396
 C         -0.149 -0.007 -0.000    0.038 -0.025 -0.000   -0.000  0.000  0.406
 C         -0.150  0.006  0.000   -0.041 -0.025  0.000   -0.000  0.000  0.406
 C         -0.148  0.022  0.000   -0.077  0.125  0.000   -0.000  0.000  0.394
 C         -0.186 -0.016  0.000    0.016  0.244  0.000   -0.000  0.000  0.375
 C         -0.186  0.019  0.000   -0.015  0.243 -0.000    0.000  0.000  0.376
 Cl        -0.034 -0.016  0.000    0.305  0.124  0.000    0.000  0.000 -0.119
 Cl        -0.157 -0.010 -0.000    0.214 -0.323  0.000   -0.000  0.000 -0.152
 Cl        -0.159  0.007  0.000   -0.220 -0.323 -0.000   -0.000  0.000 -0.152
 Cl        -0.039  0.016 -0.000   -0.313  0.126  0.000   -0.000  0.000 -0.118
 I          0.100 -0.619  0.000    0.394  0.024  0.000   -0.000 -0.000 -0.037
 I          0.099  0.620 -0.000   -0.390  0.020 -0.000    0.000 -0.000 -0.037
 TransDip   0.015 -0.000 -0.000   -0.000 -0.019 -0.000    0.000 -0.000 -0.013

 Mode:                 7                      8                      9
 Frequency:       187.74                 190.96                 232.87
 Force Cnst:      0.9483                 0.7372                 1.0524
 Red. Mass:      45.6647                34.3099                32.9379
 IR Active:          YES                    YES                    YES
 IR Intens:        0.025                  0.525                  0.078
 Raman Active:       YES                    YES                    YES
               X      Y      Z        X      Y      Z        X      Y      Z
 C          0.110 -0.012  0.000   -0.114 -0.271  0.000    0.017  0.139 -0.000
 C          0.123 -0.024 -0.000   -0.080 -0.221  0.000    0.062  0.148 -0.000
 C          0.127  0.011 -0.000    0.071 -0.222 -0.000   -0.061  0.148  0.000
 C          0.115 -0.001  0.000    0.106 -0.272  0.000   -0.017  0.139  0.000
 C          0.037 -0.030  0.000    0.082 -0.234  0.000   -0.035  0.058  0.000
 C          0.032  0.020  0.000   -0.086 -0.235  0.000    0.035  0.058 -0.000
 Cl         0.505 -0.023  0.000   -0.335 -0.318 -0.000   -0.466  0.187 -0.000
 Cl         0.281 -0.248 -0.000   -0.198 -0.075 -0.000    0.330 -0.280  0.000
 Cl         0.289  0.235  0.000    0.183 -0.087  0.000   -0.340 -0.291 -0.000
 Cl         0.522  0.004 -0.000    0.313 -0.321 -0.000    0.473  0.185 -0.000
 I         -0.240 -0.067  0.000    0.128  0.181 -0.000   -0.037 -0.005  0.000
 I         -0.252  0.079 -0.000   -0.116  0.178  0.000    0.038 -0.005 -0.000
 TransDip  -0.005  0.000 -0.000    0.000  0.023 -0.000   -0.000 -0.009  0.000

 Mode:                10                     11                     12
 Frequency:       241.44                 258.98                 335.01
 Force Cnst:      1.1695                 1.1169                 1.9486
 Red. Mass:      34.0506                28.2629                29.4686
 IR Active:          YES                    YES                    YES
 IR Intens:        0.063                  0.127                  0.002
 Raman Active:       YES                    YES                    YES
               X      Y      Z        X      Y      Z        X      Y      Z
 C          0.078 -0.057  0.000    0.204 -0.067 -0.000   -0.064 -0.298 -0.000
 C          0.141  0.008 -0.000    0.335  0.027 -0.000    0.015 -0.065 -0.000
 C          0.143 -0.012 -0.000    0.335 -0.029 -0.000    0.017  0.063 -0.000
 C          0.079  0.054  0.000    0.205  0.065  0.000   -0.061  0.299  0.000
 C          0.043 -0.005  0.000    0.145  0.015  0.000   -0.150  0.053  0.000
 C          0.042  0.005  0.000    0.144 -0.016  0.000   -0.151 -0.052  0.000
 Cl         0.264 -0.061 -0.000   -0.349 -0.071 -0.000    0.018 -0.607  0.000
 Cl        -0.160  0.612  0.000    0.395  0.172  0.000   -0.033 -0.072  0.000
 Cl        -0.158 -0.605  0.000    0.393 -0.177 -0.000   -0.029  0.070 -0.000
 Cl         0.253  0.057 -0.000   -0.344  0.074 -0.000    0.022  0.610 -0.000
 I         -0.052 -0.009 -0.000   -0.078 -0.050 -0.000    0.022  0.016 -0.000
 I         -0.053  0.009 -0.000   -0.078  0.052 -0.000    0.022 -0.016 -0.000
 TransDip  -0.008  0.000 -0.000   -0.011  0.000 -0.000    0.002 -0.000 -0.000

 Mode:                13                     14                     15
 Frequency:       340.21                 341.21                 361.12
 Force Cnst:      0.8391                 0.8529                 2.3575
 Red. Mass:      12.3050                12.4338                30.6831
 IR Active:          YES                    YES                    YES
 IR Intens:        0.634                  0.044                  0.000
 Raman Active:       YES                    YES                    YES
               X      Y      Z        X      Y      Z        X      Y      Z
 C         -0.000  0.000  0.157    0.000  0.000 -0.549    0.094 -0.122  0.000
 C          0.000  0.000 -0.380    0.000  0.000 -0.386    0.194  0.127  0.000
 C         -0.000  0.000 -0.518   -0.000 -0.000  0.151   -0.193  0.129  0.000
 C         -0.000 -0.000 -0.131   -0.000 -0.000  0.557   -0.096 -0.119 -0.000
 C          0.000 -0.000  0.439    0.000 -0.000  0.420   -0.062 -0.125 -0.000
 C         -0.000 -0.000  0.586    0.000  0.000 -0.150    0.059 -0.126 -0.000
 Cl         0.000  0.000 -0.030    0.000  0.000  0.079    0.026 -0.313 -0.000
 Cl         0.000  0.000  0.050    0.000  0.000  0.056    0.466  0.297 -0.000
 Cl        -0.000  0.000  0.071   -0.000  0.000 -0.025   -0.464  0.300 -0.000
 Cl        -0.000 -0.000  0.013   -0.000 -0.000 -0.084   -0.027 -0.308  0.000
 I          0.000  0.000 -0.019   -0.000 -0.000 -0.018    0.026  0.014  0.000
 I         -0.000  0.000 -0.025   -0.000  0.000  0.006   -0.026  0.014  0.000
 TransDip   0.000  0.000 -0.026   -0.000  0.000 -0.007    0.000 -0.001  0.000

 Mode:                16                     17                     18
 Frequency:       581.93                 588.82                 588.85
 Force Cnst:      3.0241                 2.6127                 2.4669
 Red. Mass:      15.1565                12.7900                12.0748
 IR Active:          YES                    YES                    YES
 IR Intens:       38.582                  2.520                  0.000
 Raman Active:       YES                    YES                    YES
               X      Y      Z        X      Y      Z        X      Y      Z
 C          0.369  0.043 -0.000    0.381  0.066 -0.000    0.000  0.000  0.024
 C          0.221 -0.027  0.000    0.174 -0.242 -0.000    0.000 -0.000  0.479
 C          0.231  0.041 -0.000   -0.165 -0.239  0.000   -0.000 -0.000 -0.469
 C          0.391 -0.049 -0.000   -0.363  0.067  0.000   -0.000  0.000 -0.042
 C          0.493 -0.001  0.000   -0.177  0.467 -0.000   -0.000  0.000  0.527
 C          0.480 -0.026 -0.000    0.203  0.466  0.000    0.000  0.000 -0.518
 Cl        -0.041 -0.041  0.000   -0.075 -0.082  0.000   -0.000 -0.000 -0.001
 Cl        -0.221 -0.099 -0.000   -0.061  0.029  0.000   -0.000  0.000 -0.036
 Cl        -0.224  0.099  0.000    0.051  0.034 -0.000    0.000  0.000  0.035
 Cl        -0.045  0.044  0.000    0.072 -0.080 -0.000    0.000 -0.000  0.002
 I         -0.030 -0.015 -0.000    0.000 -0.014  0.000    0.000 -0.000 -0.009
 I         -0.030  0.016  0.000   -0.002 -0.014 -0.000   -0.000 -0.000  0.009
 TransDip   0.199 -0.001 -0.000    0.005  0.051  0.000    0.000  0.000 -0.000

 Mode:                19                     20                     21
 Frequency:       597.40                 637.31                 671.52
 Force Cnst:      2.5423                 3.5279                 3.1941
 Red. Mass:      12.0906                14.7423                12.0223
 IR Active:          YES                    YES                    YES
 IR Intens:        0.275                 50.707                  0.000
 Raman Active:       YES                    YES                    YES
               X      Y      Z        X      Y      Z        X      Y      Z
 C          0.000  0.000  0.573   -0.205  0.268 -0.000    0.000  0.000  0.406
 C          0.000 -0.000 -0.291   -0.149  0.389 -0.000    0.000 -0.000 -0.440
 C         -0.000 -0.000 -0.306    0.151  0.388  0.000   -0.000 -0.000  0.440
 C         -0.000  0.000  0.573    0.205  0.269 -0.000   -0.000  0.000 -0.405
 C         -0.000  0.000 -0.275    0.183  0.346 -0.000   -0.000  0.000  0.375
 C          0.000  0.000 -0.291   -0.184  0.348  0.000    0.000  0.000 -0.376
 Cl        -0.000 -0.000 -0.037    0.011 -0.224  0.000    0.000 -0.000 -0.014
 Cl        -0.000 -0.000  0.022   -0.032 -0.079  0.000   -0.000 -0.000  0.015
 Cl        -0.000  0.000  0.023    0.032 -0.079 -0.000    0.000  0.000 -0.015
 Cl         0.000 -0.000 -0.037   -0.012 -0.224  0.000    0.000 -0.000  0.014
 I         -0.000 -0.000  0.005   -0.017 -0.011  0.000    0.000 -0.000 -0.003
 I         -0.000 -0.000  0.005    0.017 -0.012 -0.000   -0.000 -0.000  0.003
 TransDip   0.000  0.000  0.017    0.001  0.228 -0.000    0.000  0.000 -0.000

 Mode:                22                     23                     24
 Frequency:       804.44                 843.32                1049.24
 Force Cnst:      4.8943                 5.4481                 7.9291
 Red. Mass:      12.8367                13.0020                12.2242
 IR Active:          YES                    YES                    YES
 IR Intens:        4.430                  3.454                  1.514
 Raman Active:       YES                    YES                    YES
               X      Y      Z        X      Y      Z        X      Y      Z
 C         -0.208 -0.130  0.000   -0.078  0.480  0.000    0.055 -0.396  0.000
 C         -0.222 -0.388 -0.000   -0.388  0.060 -0.000    0.408  0.241  0.000
 C          0.213 -0.390  0.000   -0.393 -0.050 -0.000   -0.404  0.244  0.000
 C          0.205 -0.138  0.000   -0.083 -0.478  0.000   -0.057 -0.394 -0.000
 C          0.395  0.262 -0.000    0.292 -0.018  0.000    0.310  0.125 -0.000
 C         -0.390  0.265  0.000    0.296  0.014  0.000   -0.311  0.126 -0.000
 Cl        -0.010  0.045 -0.000    0.003 -0.119  0.000    0.002  0.042 -0.000
 Cl         0.106  0.065 -0.000    0.072  0.046  0.000   -0.049 -0.027 -0.000
 Cl        -0.104  0.064 -0.000    0.073 -0.048  0.000    0.048 -0.027 -0.000
 Cl         0.010  0.046 -0.000    0.003  0.118 -0.000   -0.001  0.042  0.000
 I         -0.012 -0.006  0.000   -0.004 -0.004 -0.000   -0.003 -0.002  0.000
 I          0.012 -0.006  0.000   -0.004  0.004 -0.000    0.003 -0.002  0.000
 TransDip   0.000 -0.067  0.000   -0.060  0.001 -0.000    0.002  0.039  0.000

 Mode:                25                     26                     27
 Frequency:      1153.88                1235.53                1315.85
 Force Cnst:      9.5987                10.7932                12.2938
 Red. Mass:      12.2360                12.0004                12.0510
 IR Active:          YES                    YES                    YES
 IR Intens:        5.196                  0.125                189.949
 Raman Active:       YES                    YES                    YES
               X      Y      Z        X      Y      Z        X      Y      Z
 C         -0.115 -0.424  0.000    0.419  0.023  0.000    0.097  0.431  0.000
 C         -0.296 -0.124 -0.000   -0.193  0.318 -0.000    0.297 -0.209  0.000
 C         -0.298  0.125 -0.000   -0.203 -0.321 -0.000   -0.345 -0.141 -0.000
 C         -0.112  0.425  0.000    0.417 -0.016 -0.000   -0.041  0.448 -0.000
 C          0.328  0.300 -0.000   -0.218  0.364 -0.000    0.341 -0.238  0.000
 C          0.327 -0.303  0.000   -0.228 -0.366  0.000   -0.356 -0.169 -0.000
 Cl         0.006  0.053  0.000    0.001 -0.002 -0.000   -0.002 -0.027 -0.000
 Cl         0.041  0.021  0.000   -0.001  0.002  0.000   -0.016  0.005 -0.000
 Cl         0.041 -0.021  0.000   -0.000 -0.002  0.000    0.020  0.001  0.000
 Cl         0.006 -0.053  0.000    0.001  0.001  0.000    0.000 -0.028  0.000
 I         -0.005 -0.003 -0.000   -0.000  0.000  0.000   -0.002  0.001  0.000
 I         -0.005  0.003 -0.000    0.000 -0.000 -0.000    0.002  0.001 -0.000
 TransDip  -0.073  0.000 -0.000   -0.010  0.006 -0.000   -0.033  0.440  0.000

 Mode:                28                     29                     30
 Frequency:      1319.04                1511.43                1515.26
 Force Cnst:     12.3658                16.1547                16.2357
 Red. Mass:      12.0630                12.0025                12.0019
 IR Active:          YES                    YES                    YES
 IR Intens:      162.822                  0.059                  0.001
 Raman Active:       YES                    YES                    YES
               X      Y      Z        X      Y      Z        X      Y      Z
 C          0.364 -0.143  0.000    0.519  0.006  0.000    0.067 -0.245  0.000
 C         -0.333 -0.327 -0.000   -0.333  0.047 -0.000   -0.164  0.524 -0.000
 C         -0.279  0.358 -0.000    0.367  0.214 -0.000   -0.052 -0.480 -0.000
 C          0.380  0.066  0.000   -0.511 -0.069  0.000   -0.103  0.236  0.000
 C         -0.138 -0.333  0.000    0.243 -0.042 -0.000    0.173 -0.403  0.000
 C         -0.076  0.369  0.000   -0.287 -0.167  0.000    0.087  0.367 -0.000
 Cl        -0.013  0.011  0.000   -0.005  0.002 -0.000    0.001  0.000  0.000
 Cl         0.027  0.021  0.000    0.004 -0.001  0.000    0.001 -0.006  0.000
 Cl         0.024 -0.022  0.000   -0.004 -0.003  0.000    0.000  0.005  0.000
 Cl        -0.013 -0.006 -0.000    0.005  0.002  0.000    0.002  0.000 -0.000
 I          0.001  0.002 -0.000    0.001  0.001  0.000   -0.001  0.000 -0.000
 I          0.000 -0.002 -0.000   -0.000  0.001 -0.000   -0.001 -0.000 -0.000
 TransDip  -0.407 -0.036 -0.000   -0.001 -0.008  0.000    0.000 -0.001 -0.000

 STANDARD THERMODYNAMIC QUANTITIES AT   298.15 K  AND     1.00 ATM

   This Molecule has  0 Imaginary Frequencies
   Zero point vibrational energy:       25.068 kcal/mol

   Atom    1 Element C  Has Mass   12.00000
   Atom    2 Element C  Has Mass   12.00000
   Atom    3 Element C  Has Mass   12.00000
   Atom    4 Element C  Has Mass   12.00000
   Atom    5 Element C  Has Mass   12.00000
   Atom    6 Element C  Has Mass   12.00000
   Atom    7 Element Cl Has Mass   34.96885
   Atom    8 Element Cl Has Mass   34.96885
   Atom    9 Element Cl Has Mass   34.96885
   Atom   10 Element Cl Has Mass   34.96885
   Atom   11 Element I  Has Mass  126.90440
   Atom   12 Element I  Has Mass  126.90440
   Molecular Mass:   465.684200 amu
   Principal axes and moments of inertia in amu*Bohr^2:
                             1           2           3
    Eigenvalues --     6300.58061  7922.37536 14222.95597
          X               1.00000    -0.00044     0.00000
          Y               0.00044     1.00000     0.00000
          Z               0.00000    -0.00000     1.00000
   Rotational Symmetry Number is   1
   The Molecule is an Asymmetric Top
   Translational Enthalpy:        0.889 kcal/mol
   Rotational Enthalpy:           0.889 kcal/mol
   Vibrational Enthalpy:         31.124 kcal/mol
   gas constant (RT):             0.592 kcal/mol
   Translational Entropy:        44.303  cal/mol.K
   Rotational Entropy:           34.916  cal/mol.K
   Vibrational Entropy:          39.266  cal/mol.K

   Total Enthalpy:               33.494 kcal/mol
   Total Entropy:               118.486  cal/mol.K

 ======================================================================

 STANDARD THERMODYNAMIC QUANTITIES FOR ANHARMONIC VIBRATION -- TOSH

   Zero point vibrational energy: ************ kcal/mol

   Vibrational Enthalpy:       Infinity kcal/mol
   Vibrational Entropy:             NaN  cal/mol.K

   Total Enthalpy:             Infinity kcal/mol
   Total Entropy:                   NaN  cal/mol.K

 ======================================================================

 STANDARD THERMODYNAMIC QUANTITIES FOR ANHARMONIC VIBRATION -- VPT2

   Zero point vibrational energy: ************ kcal/mol

   Vibrational Enthalpy:       Infinity kcal/mol
   Vibrational Entropy:             NaN  cal/mol.K

   Total Enthalpy:             Infinity kcal/mol
   Total Entropy:                   NaN  cal/mol.K

 ======================================================================

Archival summary:
1\1\garfield\FREQ\ProcedureUnspecified\BasisUnspecified\2l46\taweetha\SunDec107:40:212019SunDec107:40:212019\0\\#,FREQ,ProcedureUnspecified,BasisUnspecified,\\0,1\I\C,1,2.13019\C,2,1.40437,1,118.91\C,3,1.40177,2,120.384,1,-180,0\C,4,1.3994,3,119.901,2,0,0\C,5,1.40225,4,119.967,3,-0,0\C,6,1.40383,5,120.318,4,0,0\Cl,4,1.73608,3,120.329,2,180,0\Cl,5,1.73615,4,119.726,3,-180,0\Cl,3,1.73887,2,121.166,1,0,0\Cl,6,1.73962,5,118.455,4,180,0\I,7,2.13641,6,118.948,5,180,0\\\@

 Total job time:  1032.05s(wall), 4009.27s(cpu) 
 Sun Dec  1 07:40:21 2019

        *************************************************************
        *                                                           *
        *  Thank you very much for using Q-Chem.  Have a nice day.  *
        *                                                           *
        *************************************************************
