# Supplementary material for: Geometric and energetic data from quantum chemical calculations of halobenzenes and xylenes
Source: Data Brief. 2020 Mar 5;30:105386. doi: 10.1016/j.dib.2020.105386 (PMC7114895; doi:10.1016/j.dib.2020.105386)
Supplement: Supplementary file 1 [file mmc1.zip › halobenzene/B3LYP/ClClClIBrI.out]

                  Welcome to Q-Chem
     A Quantum Leap Into The Future Of Chemistry


 Q-Chem 5.2 (devel), Q-Chem, Inc., Pleasanton, CA (2019)

 Yihan Shao,  Zhengting Gan,  E. Epifanovsky,  A. T. B. Gilbert,  M. Wormit,  
 J. Kussmann,  A. W. Lange,  A. Behn,  Jia Deng,  Xintian Feng,  D. Ghosh,  
 M. Goldey,  P. R. Horn,  L. D. Jacobson,  I. Kaliman,  T. Kus,  A. Landau,  
 Jie Liu,  E. I. Proynov,  R. M. Richard,  R. P. Steele,  E. J. Sundstrom,  
 H. L. Woodcock III,  P. M. Zimmerman,  D. Zuev,  B. Albrecht,  E. Alguire,  
 S. A. Baeppler,  D. Barton,  Z. Benda,  Y. A. Bernard,  E. J. Berquist,  
 K. B. Bravaya,  H. Burton,  D. Casanova,  Chun-Min Chang,  Yunqing Chen,  
 A. Chien,  K. D. Closser,  M. P. Coons,  S. Coriani,  S. Dasgupta,  
 A. L. Dempwolff,  M. Diedenhofen,  Hainam Do,  R. G. Edgar,  Po-Tung Fang,  
 S. Faraji,  S. Fatehi,  Qingguo Feng,  K. D. Fenk,  J. Fosso-Tande,  
 J. Gayvert,  Qinghui Ge,  A. Ghysels,  G. Gidofalvi,  J. Gomes,  
 J. Gonthier,  A. Gunina,  D. Hait,  M. W. D. Hanson-Heine,  
 P. H. P. Harbach,  A. W. Hauser,  M. F. Herbst,  J. E. Herr,  
 E. G. Hohenstein,  Z. C. Holden,  Kerwin Hui,  B. C. Huynh,  T.-C. Jagau,  
 Hyunjun Ji,  B. Kaduk,  K. Khistyaev,  Jaehoon Kim,  P. Klunzinger,  K. Koh,  
 D. Kosenkov,  L. Koulias,  T. Kowalczyk,  C. M. Krauter,  A. Kunitsa,  
 Ka Un Lao,  A. Laurent,  K. V. Lawler,  Joonho Lee,  D. Lefrancois,  
 S. Lehtola,  D. S. Levine,  Yi-Pei Li,  You-Sheng Lin,  Fenglai Liu,  
 E. Livshits,  A. Luenser,  P. Manohar,  E. Mansoor,  S. F. Manzer,  
 Shan-Ping Mao,  Yuezhi Mao,  N. Mardirossian,  A. V. Marenich,  
 T. Markovich,  L. A. Martinez-Martinez,  S. A. Maurer,  N. J. Mayhall,  
 S. C. McKenzie,  J.-M. Mewes,  P. Morgante,  A. F. Morrison,  
 J. W. Mullinax,  K. Nanda,  T. S. Nguyen-Beck,  R. Olivares-Amaya,  
 J. A. Parkhill,  Zheng Pei,  T. M. Perrine,  F. Plasser,  P. Pokhilko,  
 S. Prager,  A. Prociuk,  E. Ramos,  D. R. Rehn,  F. Rob,  M. Scheurer,  
 M. Schneider,  N. Sergueev,  S. M. Sharada,  S. Sharma,  D. W. Small,  
 T. Stauch,  T. Stein,  Yu-Chuan Su,  A. J. W. Thom,  A. Tkatchenko,  
 T. Tsuchimochi,  N. M. Tubman,  L. Vogt,  M. L. Vidal,  O. Vydrov,  
 M. A. Watson,  J. Wenzel,  M. de Wergifosse,  T. A. Wesolowski,  A. White,  
 J. Witte,  A. Yamada,  Jun Yang,  K. Yao,  S. Yeganeh,  S. R. Yost,  
 Zhi-Qiang You,  A. Zech,  Igor Ying Zhang,  Xing Zhang,  Yan Zhao,  
 Ying Zhu,  B. R. Brooks,  G. K. L. Chan,  C. J. Cramer,  M. S. Gordon,  
 W. J. Hehre,  A. Klamt,  M. W. Schmidt,  C. D. Sherrill,  D. G. Truhlar,  
 A. Aspuru-Guzik,  R. Baer,  A. T. Bell,  N. A. Besley,  Jeng-Da Chai,  
 A. E. DePrince, III,  R. A. DiStasio Jr.,  A. Dreuw,  B. D. Dunietz,  
 T. R. Furlani,  Chao-Ping Hsu,  Yousung Jung,  Jing Kong,  D. S. Lambrecht,  
 WanZhen Liang,  C. Ochsenfeld,  V. A. Rassolov,  L. V. Slipchenko,  
 J. E. Subotnik,  T. Van Voorhis,  J. M. Herbert,  A. I. Krylov,  
 P. M. W. Gill,  M. Head-Gordon

 Contributors to earlier versions of Q-Chem not listed above: 
 R. D. Adamson,  B. Austin,  J. Baker,  G. J. O. Beran,  K. Brandhorst,  
 S. T. Brown,  E. F. C. Byrd,  A. K. Chakraborty,  C.-L. Cheng,  
 Siu Hung Chien,  D. M. Chipman,  D. L. Crittenden,  H. Dachsel,  
 R. J. Doerksen,  A. D. Dutoi,  L. Fusti-Molnar,  W. A. Goddard III,  
 A. Golubeva-Zadorozhnaya,  S. R. Gwaltney,  G. Hawkins,  A. Heyden,  
 S. Hirata,  G. Kedziora,  F. J. Keil,  C. Kelley,  Jihan Kim,  R. A. King,  
 R. Z. Khaliullin,  P. P. Korambath,  W. Kurlancheek,  A. M. Lee,  M. S. Lee,  
 S. V. Levchenko,  Ching Yeh Lin,  D. Liotard,  R. C. Lochan,  I. Lotan,  
 P. E. Maslen,  N. Nair,  D. P. O'Neill,  D. Neuhauser,  E. Neuscamman,  
 C. M. Oana,  R. Olson,  B. Peters,  R. Peverati,  P. A. Pieniazek,  
 Y. M. Rhee,  J. Ritchie,  M. A. Rohrdanz,  E. Rosta,  N. J. Russ,  
 H. F. Schaefer III,  N. E. Schultz,  N. Shenvi,  A. C. Simmonett,  A. Sodt,  
 D. Stuck,  K. S. Thanthiriwatte,  V. Vanovschi,  Tao Wang,  A. Warshel,  
 C. F. Williams,  Q. Wu,  X. Xu,  W. Zhang

 Please cite Q-Chem as follows:
 Y. Shao et al., Mol. Phys. 113, 184-215 (2015)
 DOI: 10.1080/00268976.2014.952696

 Q-Chem 5.2.1 for Intel X86 EM64T Linux

 Parts of Q-Chem use Armadillo 8.300.2 (Tropical Shenanigans).
 http://arma.sourceforge.net/

 Q-Chem begins on Sun Dec  1 07:40:22 2019  

Host: 
0

     Scratch files written to /scratch/taweetham/qchem5600//
NAlpha2: 228
NElect   228
Mult     1

Checking the input file for inconsistencies... 	...done.

--------------------------------------------------------------
User input:
--------------------------------------------------------------
$MOLECULE
0 1
C   
C	1	CC
C	2	CC	1	120.0		
C	3	CC	2	120.0	1	0.0
C	4	CC	3	120.0	2	0.0	
C	5 	CC	4	120.0	3	0.0
Cl	1	CCl	2	120.0	3	180.0
Cl	2	CCl	3	120.0	4	180.0
Cl	3	CCl	4	120.0	5	180.0
I	4	CI	5	120.0	6	180.0
Br	5	CBr	6	120.0	1	180.0
I	6	CI	1	120.0	2	180.0

CC=1.39483
CH=1.08673
CF=1.33960
CCl=1.72090
CBr=1.89068
CI=2.07886
$END

$REM
   JOB_TYPE	OPTIMIZATION
   BASIS	6-311++G**
   METHOD	B3LYP
   MEM_TOTAL	64000
   SYM_IGNORE	TRUE
$END

--------------------------------------------------------------
 ----------------------------------------------------------------
             Standard Nuclear Orientation (Angstroms)
    I     Atom           X                Y                Z
 ----------------------------------------------------------------
    1      C       0.0000000000     0.0000000000     0.0000000000
    2      C       0.0000000000     0.0000000000     1.3948300000
    3      C       1.2079582140     0.0000000000     2.0922450000
    4      C       2.4159164279     0.0000000000     1.3948300000
    5      C       2.4159164279     0.0000000000    -0.0000000000
    6      C       1.2079582140     0.0000000000    -0.6974150000
    7      Cl     -1.4903431174    -0.0000000000    -0.8604500000
    8      Cl     -1.4903431174    -0.0000000000     2.2552800000
    9      Cl      1.2079582140    -0.0000000000     3.8131450000
   10      I       4.2162619988    -0.0000000000     2.4342600000
   11      Br      4.0532933383    -0.0000000000    -0.9453400000
   12      I       1.2079582140    -0.0000000000    -2.7762750000
 ----------------------------------------------------------------
 Nuclear Repulsion Energy =        3019.05344969 hartrees
 There are      114 alpha and      114 beta electrons
 Requested basis set is 6-311++G(d,p)
 There are 142 shells and 394 basis functions

 Total QAlloc Memory Limit  64000 MB
 Mega-Array Size       188 MB
 MEM_STATIC part       192 MB
 A cutoff of  1.0D-11 yielded   6408 shell pairs
 There are     55561 function pairs (     61464 Cartesian)
 Smallest overlap matrix eigenvalue = 4.09E-07

 Q-Chem warning in module stvman/mkSTV.C, line 318:

 Overlap eigenvalue is smaller than square root of threshold
 Use THRESH >= 12 to get rid of this warning

 Linear dependence detected in AO basis
 Tighter screening thresholds may be required for diffuse basis sets
 Use S2THRESH > 14 and THRESH = 14 in case of SCF convergence issues
 Number of orthogonalized atomic orbitals = 392
 Maximum deviation from orthogonality = 2.244E-10

 Scale SEOQF with 1.000000e-01/1.000000e-01/1.000000e-01

 Standard Electronic Orientation quadrupole field applied
 Nucleus-field energy     =    -0.0000000598 hartrees
 Guess from superposition of atomic densities
 Warning:  Energy on first SCF cycle will be non-variational
 SAD guess density has 228.000000 electrons

 -----------------------------------------------------------------------
  General SCF calculation program by
  Eric Jon Sundstrom, Paul Horn, Yuezhi Mao, Dmitri Zuev, Alec White,
  David Stuck, Shaama M.S., Shane Yost, Joonho Lee, David Small,
  Daniel Levine, Susi Lehtola, Hugh Burton, Evgeny Epifanovsky,
  Bang C. Huynh
 -----------------------------------------------------------------------
 Exchange:     0.2000 Hartree-Fock + 0.0800 Slater + 0.7200 B88
 Correlation:  0.1900 VWN1RPA + 0.8100 LYP
 Using SG-1 standard quadrature grid
 using 4 threads for integral computing
 -------------------------------------------------------
 OpenMP Integral computing Module                
 Release: version 2.0, May 2017, Q-Chem Inc. Pleasanton 
 -------------------------------------------------------
 A restricted SCF calculation will be
 performed using DIIS
 SCF converges when DIIS error is below 1.0e-08
 ---------------------------------------
  Cycle       Energy         DIIS error
 ---------------------------------------
    1  -18025.1213020228      2.96e-02  
    2  -18022.4570423935      1.78e-03  
    3  -18022.3946341247      2.45e-03  
    4  -18022.4869554302      7.92e-04  
    5  -18022.5002181247      1.56e-04  
    6  -18022.5004526313      9.81e-05  
    7  -18022.5006405632      2.20e-05  
    8  -18022.5006482639      5.86e-06  
    9  -18022.5006488068      2.05e-06  
   10  -18022.5006488717      5.17e-07  
   11  -18022.5006488753      1.38e-07  
   12  -18022.5006488754      4.29e-08  
   13  -18022.5006488787      1.60e-08  
   14  -18022.5006488800      2.91e-09  Convergence criterion met
 ---------------------------------------
 SCF time:   CPU 235.01s  wall 62.00s 
 SCF   energy in the final basis set =   -18022.5006488800
 Total energy in the final basis set =   -18022.5006488800

 --------------------------------------------------------------

                    Orbital Energies (a.u.)
 --------------------------------------------------------------

 Alpha MOs
 -- Occupied --
*****************-482.8567-176.3187-176.3187-165.7225-165.7225-165.7204
********-165.7201-165.7201-101.5839-101.5839-101.5834 -62.5098 -56.3305
-56.3264 -56.3260 -35.8153 -35.8153 -31.3087 -31.3087 -31.3026 -31.3026
-31.3020 -31.3020 -22.9591 -22.9591 -22.9578 -22.9578 -22.9574 -22.9574
-22.9531 -22.9531 -22.9531 -22.9531 -10.2853 -10.2852 -10.2840 -10.2786
-10.2665 -10.2665  -9.4992  -9.4991  -9.4985  -8.7189  -7.2641  -7.2639
 -7.2634  -7.2541  -7.2540  -7.2534  -7.2532  -7.2530  -7.2523  -6.5510
 -6.5375  -6.5364  -6.3650  -6.3650  -4.7780  -4.7779  -4.7630  -4.7629
 -4.7618  -4.7618  -2.6617  -2.6582  -2.6574  -2.6466  -2.6465  -2.0441
 -2.0439  -2.0394  -2.0393  -2.0385  -2.0385  -2.0255  -2.0255  -2.0253
 -2.0253  -0.9711  -0.9190  -0.9034  -0.8774  -0.8254  -0.7942  -0.7576
 -0.6897  -0.6865  -0.6258  -0.6091  -0.5619  -0.5271  -0.4803  -0.4741
 -0.4664  -0.4505  -0.4067  -0.4057  -0.4012  -0.3931  -0.3623  -0.3621
 -0.3573  -0.3411  -0.3266  -0.3239  -0.3237  -0.2939  -0.2829  -0.2648
 -0.2603  -0.2554
 -- Virtual --
 -0.0941  -0.0679  -0.0665  -0.0441  -0.0223  -0.0143   0.0033   0.0134
  0.0227   0.0301   0.0322   0.0431   0.0497   0.0590   0.0672   0.0732
  0.0732   0.0740   0.0742   0.0823   0.0886   0.0948   0.1028   0.1060
  0.1083   0.1105   0.1191   0.1192   0.1438   0.1480   0.1531   0.1629
  0.1637   0.1657   0.1663   0.1770   0.1864   0.1892   0.1985   0.2009
  0.2106   0.2126   0.2133   0.2203   0.2274   0.2304   0.2524   0.2525
  0.2548   0.2650   0.2696   0.2714   0.2900   0.2962   0.3098   0.3226
  0.3708   0.3757   0.3770   0.3849   0.3879   0.4025   0.4088   0.4237
  0.4252   0.4328   0.4404   0.4439   0.4439   0.4493   0.4545   0.4705
  0.4732   0.4744   0.4842   0.4915   0.5077   0.5100   0.5108   0.5178
  0.5447   0.5507   0.5516   0.5710   0.5727   0.5835   0.5891   0.6007
  0.6043   0.6225   0.6276   0.6367   0.6489   0.6963   0.7093   0.7325
  0.7390   0.7595   0.7598   0.7728   0.7896   0.8087   0.8108   0.8228
  0.8302   0.8330   0.8412   0.8450   0.8491   0.8526   0.8633   0.8917
  0.8929   0.9069   0.9337   0.9441   0.9447   0.9518   0.9531   0.9852
  0.9941   1.0625   1.0655   1.0706   1.1148   1.1299   1.1557   1.1897
  1.1908   1.2342   1.2529   1.2596   1.2775   1.2800   1.2861   1.3582
  1.3621   1.3757   1.4109   1.4254   1.4543   1.4717   1.4845   1.4886
  1.5138   1.5638   1.6051   1.6466   1.7354   1.7360   1.7653   1.7774
  1.8257   1.8311   1.8489   1.8490   1.9223   2.0165   2.0624   2.0705
  2.1345   2.1883   2.2092   2.2199   2.2374   2.2430   2.2623   2.2859
  2.2916   2.2957   2.3402   2.3890   2.4327   2.4447   2.4780   2.5022
  2.5769   2.5804   2.6186   2.7146   2.7239   2.8256   2.8337   2.8456
  2.9664   2.9789   3.0467   3.0788   3.1250   3.2107   3.2108   3.4302
  3.4508   3.6683   3.8412   3.8507   3.9485   3.9634   3.9925   3.9928
  4.0125   4.0224   4.0308   4.0599   4.0970   4.1242   4.1702   4.2639
  4.2760   4.2950   4.4022   4.4815   4.5715   4.8080   6.0177   6.0384
  6.1110   6.1312   6.1476   6.1924   6.7439   7.5538   7.6785   7.7516
  9.7170   9.7904   9.8103  23.1831  23.7743  23.7842  23.9416  23.9457
 24.0261  25.7607  25.8062  25.8826  26.0992  26.1175  26.1893  26.4512
 26.6599  26.8648  27.9072  27.9623  28.3539  28.3700  28.4159  28.4257
 28.4407  28.4464  28.5255  28.5300  28.5491  28.5550  28.5604  28.5612
 28.6204  28.6278  28.7308  28.7344  47.9930 127.8929 127.9051 127.9486
127.9603 127.9710 127.9890 151.6962 151.7397 215.7032 215.7872 215.8099
289.7512 289.8791 289.97451020.80751901.86111901.9063
 --------------------------------------------------------------

          Ground-State Mulliken Net Atomic Charges

     Atom                 Charge (a.u.)
  ----------------------------------------
      1 C                     0.034823
      2 C                    -0.587877
      3 C                     0.051124
      4 C                    -0.354378
      5 C                    -0.553136
      6 C                    -0.343673
      7 Cl                    0.597248
      8 Cl                    0.645959
      9 Cl                    0.595030
     10 I                     0.099561
     11 Br                   -0.282264
     12 I                     0.097582
  ----------------------------------------
  Sum of atomic charges =     0.000000

 -----------------------------------------------------------------
                    Cartesian Multipole Moments
 -----------------------------------------------------------------
    Charge (ESU x 10^10)
                 0.0000
    Dipole Moment (Debye)
         X       0.5551      Y      -0.0000      Z      -0.3193
       Tot       0.6404
    Quadrupole Moments (Debye-Ang)
        XX    -141.2717     XY      -0.0000     YY    -147.6976
        XZ       0.7105     YZ      -0.0000     ZZ    -142.2490
    Octopole Moments (Debye-Ang^2)
       XXX    -700.5557    XXY      -0.0000    XYY    -249.5644
       YYY      -0.0000    XXZ     -51.5609    XYZ      -0.0000
       YYZ     -61.9101    XZZ    -232.6395    YZZ      -0.0000
       ZZZ    -199.4722
    Hexadecapole Moments (Debye-Ang^3)
      XXXX   -5811.9239   XXXY      -0.0000   XXYY   -1081.0151
      XYYY      -0.0000   YYYY    -186.5786   XXXZ    -477.7593
      XXYZ      -0.0000   XYYZ    -188.2923   YYYZ      -0.0000
      XXZZ   -1657.8231   XYZZ      -0.0000   YYZZ    -781.9313
      XZZZ    -552.2280   YZZZ      -0.0000   ZZZZ   -4202.4696
 -----------------------------------------------------------------
 Calculating analytic gradient of the SCF energy
 Gradient of SCF Energy
            1           2           3           4           5           6
    1  -0.0023005   0.0015904  -0.0007818  -0.0018610   0.0003498  -0.0021227
    2   0.0000000  -0.0000000   0.0000000  -0.0000000  -0.0000000   0.0000000
    3  -0.0005920  -0.0006929   0.0024279   0.0023241  -0.0003016   0.0014966
            7           8           9          10          11          12
    1   0.0094420   0.0073333   0.0041767  -0.0132100  -0.0052661   0.0026499
    2   0.0000000   0.0000000  -0.0000000  -0.0000000   0.0000000  -0.0000000
    3   0.0003972  -0.0043301  -0.0082076  -0.0116943   0.0029852   0.0161875
 Max gradient component =       1.619E-02
 RMS gradient           =       4.985E-03
 Gradient time:  CPU 78.76 s  wall 19.80 s
 Geometry Optimization Parameters
   NAtoms,    NIC,     NZ,  NCons,   NDum,   NFix, NCnnct, MaxDiis
       12      78      12       0       0       0       0       0


** GEOMETRY OPTIMIZATION IN DELOCALIZED INTERNAL COORDINATES **
   Searching for a Minimum

   Optimization Cycle:   1

                       Coordinates (Angstroms)
     ATOM                X               Y               Z
      1  C         0.0000000000    0.0000000000    0.0000000000
      2  C         0.0000000000    0.0000000000    1.3948300000
      3  C         1.2079582140    0.0000000000    2.0922450000
      4  C         2.4159164279    0.0000000000    1.3948300000
      5  C         2.4159164279    0.0000000000    0.0000000000
      6  C         1.2079582140    0.0000000000   -0.6974150000
      7  Cl       -1.4903431174    0.0000000000   -0.8604500000
      8  Cl       -1.4903431174    0.0000000000    2.2552800000
      9  Cl        1.2079582140    0.0000000000    3.8131450000
     10  I         4.2162619988    0.0000000000    2.4342600000
     11  Br        4.0532933383    0.0000000000   -0.9453400000
     12  I         1.2079582140    0.0000000000   -2.7762750000
   Point Group: c1    Number of degrees of freedom:    30


   Energy is -18022.500648880


 Attempting to generate delocalized internal coordinates
 Initial Hessian constructed with Jon Baker's OPTIMIZE code

 21 Hessian modes will be used to form the next step
  Hessian Eigenvalues:
     0.124424    0.124424    0.201019    0.250000    0.250000    0.250000
     0.250000    0.250000    0.250000    0.250000    0.250000    0.250000
     0.334879    0.334879    0.334879    0.426727    0.426727    0.464882
     0.464882    0.464882    0.464882

 Minimum search - taking simple RFO step
 Searching for Lamda that Minimizes Along All modes
 Value Taken    Lamda =  -0.00833352
 Step Taken.  Stepsize is  0.210472

                             Maximum     Tolerance    Cnvgd?
         Gradient           0.035793      0.000300      NO
         Displacement       0.122347      0.001200      NO
         Energy change     *********      0.000001      NO


 New Cartesian Coordinates Obtained by Inverse Iteration

 Displacement from previous Coordinates is:  0.329367
 ----------------------------------------------------------------
             Standard Nuclear Orientation (Angstroms)
    I     Atom           X                Y                Z
 ----------------------------------------------------------------
    1      C       0.0002330069     0.0000000000    -0.0075668574
    2      C       0.0034350807     0.0000000000     1.3920035727
    3      C       1.2150036234     0.0000000000     2.0926026614
    4      C       2.4405563897     0.0000000000     1.4015829889
    5      C       2.4326318122     0.0000000000    -0.0110375779
    6      C       1.2122591081     0.0000000000    -0.7235599925
    7      Cl     -1.5299257185     0.0000000000    -0.8228709791
    8      Cl     -1.4968176989     0.0000000000     2.2615447577
    9      Cl      1.1606285526     0.0000000000     3.8253055551
   10      I       4.2691051204     0.0000000000     2.5282280130
   11      Br      4.0828384641     0.0000000000    -0.9647565460
   12      I       1.1625870736     0.0000000000    -2.8663655958
 ----------------------------------------------------------------
 Nuclear Repulsion Energy =        2962.17966846 hartrees
 There are      114 alpha and      114 beta electrons
 Applying Cartesian multipole field
    Component          Value
    ---------          -----
     (2,0,0)        1.00000E-11
     (0,2,0)        2.00000E-11
     (0,0,2)       -3.00000E-11
 Nucleus-field energy     =    -0.0000000646 hartrees
 Requested basis set is 6-311++G(d,p)
 There are 142 shells and 394 basis functions
 A cutoff of  1.0D-11 yielded   6346 shell pairs
 There are     55071 function pairs (     60882 Cartesian)
 Smallest overlap matrix eigenvalue = 4.66E-07

 Q-Chem warning in module stvman/mkSTV.C, line 318:

 Overlap eigenvalue is smaller than square root of threshold
 Use THRESH >= 12 to get rid of this warning

 Linear dependence detected in AO basis
 Tighter screening thresholds may be required for diffuse basis sets
 Use S2THRESH > 14 and THRESH = 14 in case of SCF convergence issues
 Number of orthogonalized atomic orbitals = 392
 Maximum deviation from orthogonality = 1.089E-10
 Guess MOs from SCF MO coefficient file

 -----------------------------------------------------------------------
  General SCF calculation program by
  Eric Jon Sundstrom, Paul Horn, Yuezhi Mao, Dmitri Zuev, Alec White,
  David Stuck, Shaama M.S., Shane Yost, Joonho Lee, David Small,
  Daniel Levine, Susi Lehtola, Hugh Burton, Evgeny Epifanovsky,
  Bang C. Huynh
 -----------------------------------------------------------------------
 Exchange:     0.2000 Hartree-Fock + 0.0800 Slater + 0.7200 B88
 Correlation:  0.1900 VWN1RPA + 0.8100 LYP
 Using SG-1 standard quadrature grid
 using 4 threads for integral computing
 -------------------------------------------------------
 OpenMP Integral computing Module                
 Release: version 2.0, May 2017, Q-Chem Inc. Pleasanton 
 -------------------------------------------------------
 A restricted SCF calculation will be
 performed using DIIS
 SCF converges when DIIS error is below 1.0e-08
 ---------------------------------------
  Cycle       Energy         DIIS error
 ---------------------------------------
    1  -18022.4992823565      5.57e-04  
    2  -18022.5017273120      2.90e-04  
    3  -18022.4993781337      4.41e-04  
    4  -18022.5034905572      3.91e-05  
    5  -18022.5035151175      1.37e-05  
    6  -18022.5035183899      4.93e-06  
    7  -18022.5035187943      2.10e-06  
    8  -18022.5035188746      4.28e-07  
    9  -18022.5035188790      1.26e-07  
   10  -18022.5035188785      4.94e-08  
   11  -18022.5035188786      1.94e-08  
   12  -18022.5035188799      6.84e-09  Convergence criterion met
 ---------------------------------------
 SCF time:   CPU 203.77s  wall 54.00s 
 SCF   energy in the final basis set =   -18022.5035188799
 Total energy in the final basis set =   -18022.5035188799

 --------------------------------------------------------------

                    Orbital Energies (a.u.)
 --------------------------------------------------------------

 Alpha MOs
 -- Occupied --
*****************-482.8574-176.3214-176.3213-165.7253-165.7252-165.7230
********-165.7228-165.7227-101.5843-101.5841-101.5837 -62.5103 -56.3310
-56.3269 -56.3265 -35.8178 -35.8177 -31.3114 -31.3113 -31.3049 -31.3048
-31.3044 -31.3043 -22.9617 -22.9617 -22.9603 -22.9602 -22.9600 -22.9599
-22.9555 -22.9554 -22.9554 -22.9554 -10.2897 -10.2895 -10.2866 -10.2861
-10.2746 -10.2746  -9.4992  -9.4990  -9.4985  -8.7192  -7.2642  -7.2638
 -7.2636  -7.2541  -7.2539  -7.2534  -7.2531  -7.2531  -7.2523  -6.5514
 -6.5376  -6.5367  -6.3670  -6.3670  -4.7802  -4.7801  -4.7646  -4.7646
 -4.7636  -4.7635  -2.6620  -2.6585  -2.6577  -2.6468  -2.6466  -2.0457
 -2.0455  -2.0413  -2.0412  -2.0405  -2.0404  -2.0270  -2.0269  -2.0269
 -2.0267  -0.9665  -0.9147  -0.8974  -0.8732  -0.8228  -0.7879  -0.7552
 -0.6848  -0.6816  -0.6242  -0.6124  -0.5563  -0.5252  -0.4793  -0.4699
 -0.4639  -0.4475  -0.4038  -0.4024  -0.3975  -0.3911  -0.3635  -0.3603
 -0.3567  -0.3370  -0.3238  -0.3234  -0.3207  -0.2941  -0.2842  -0.2664
 -0.2631  -0.2618
 -- Virtual --
 -0.1054  -0.0711  -0.0694  -0.0589  -0.0268  -0.0215  -0.0002   0.0109
  0.0216   0.0292   0.0317   0.0432   0.0492   0.0590   0.0645   0.0700
  0.0718   0.0744   0.0751   0.0803   0.0870   0.0948   0.1045   0.1056
  0.1079   0.1094   0.1177   0.1181   0.1432   0.1478   0.1552   0.1619
  0.1638   0.1661   0.1676   0.1711   0.1793   0.1851   0.1962   0.2001
  0.2091   0.2110   0.2133   0.2185   0.2248   0.2257   0.2478   0.2524
  0.2544   0.2654   0.2688   0.2690   0.2870   0.2871   0.3008   0.3224
  0.3686   0.3765   0.3825   0.3855   0.3897   0.4044   0.4065   0.4107
  0.4238   0.4301   0.4376   0.4409   0.4458   0.4559   0.4562   0.4678
  0.4702   0.4714   0.4853   0.4853   0.4973   0.5045   0.5124   0.5131
  0.5405   0.5469   0.5497   0.5612   0.5727   0.5788   0.5843   0.5874
  0.5992   0.6115   0.6185   0.6240   0.6463   0.6764   0.7047   0.7101
  0.7395   0.7561   0.7571   0.7579   0.7798   0.8122   0.8139   0.8236
  0.8272   0.8334   0.8381   0.8412   0.8477   0.8498   0.8603   0.8928
  0.8974   0.9077   0.9307   0.9406   0.9418   0.9430   0.9486   0.9797
  0.9802   1.0442   1.0590   1.0622   1.1070   1.1320   1.1565   1.1731
  1.1885   1.2318   1.2418   1.2541   1.2699   1.2739   1.2815   1.3392
  1.3544   1.3674   1.4188   1.4225   1.4368   1.4644   1.4652   1.4716
  1.4761   1.5567   1.5979   1.6370   1.7262   1.7288   1.7556   1.7652
  1.8168   1.8197   1.8379   1.8408   1.9117   2.0134   2.0489   2.0524
  2.1254   2.1814   2.1913   2.2138   2.2203   2.2395   2.2467   2.2786
  2.2881   2.2885   2.3170   2.3791   2.4234   2.4358   2.4738   2.4932
  2.5709   2.5717   2.6074   2.7117   2.7185   2.8214   2.8280   2.8287
  2.9634   2.9645   3.0334   3.0493   3.1061   3.1891   3.1910   3.4126
  3.4324   3.6401   3.8238   3.8354   3.9497   3.9605   3.9896   3.9980
  4.0082   4.0116   4.0224   4.0506   4.0888   4.1191   4.1511   4.2481
  4.2723   4.2809   4.4030   4.4521   4.5353   4.7784   6.0116   6.0319
  6.1041   6.1140   6.1339   6.1614   6.7326   7.5519   7.6730   7.7379
  9.7024   9.7853   9.8089  23.1811  23.7424  23.7555  23.8981  23.9029
 23.9722  25.7604  25.8046  25.8771  26.0803  26.1209  26.1845  26.4310
 26.6454  26.8251  27.8864  27.9378  28.3480  28.3638  28.4035  28.4178
 28.4254  28.4343  28.5233  28.5272  28.5463  28.5480  28.5549  28.5557
 28.6143  28.6156  28.7181  28.7262  47.9856 127.8875 127.8995 127.9429
127.9491 127.9619 127.9728 151.6772 151.7182 215.6867 215.7816 215.8088
289.7484 289.8714 289.96101020.79851901.84111901.8837
 --------------------------------------------------------------

          Ground-State Mulliken Net Atomic Charges

     Atom                 Charge (a.u.)
  ----------------------------------------
      1 C                     0.007794
      2 C                    -0.864182
      3 C                    -0.004414
      4 C                    -0.168809
      5 C                    -0.594040
      6 C                    -0.177919
      7 Cl                    0.601479
      8 Cl                    0.656206
      9 Cl                    0.600795
     10 I                     0.106044
     11 Br                   -0.267243
     12 I                     0.104289
  ----------------------------------------
  Sum of atomic charges =     0.000000

 -----------------------------------------------------------------
                    Cartesian Multipole Moments
 -----------------------------------------------------------------
    Charge (ESU x 10^10)
                 0.0000
    Dipole Moment (Debye)
         X       0.5283      Y      -0.0000      Z      -0.3034
       Tot       0.6092
    Quadrupole Moments (Debye-Ang)
        XX    -141.3504     XY      -0.0000     YY    -148.1733
        XZ       1.1396     YZ      -0.0000     ZZ    -141.6622
    Octopole Moments (Debye-Ang^2)
       XXX    -700.6057    XXY      -0.0000    XYY    -250.3510
       YYY      -0.0000    XXZ     -48.4107    XYZ      -0.0000
       YYZ     -62.3119    XZZ    -230.9027    YZZ      -0.0000
       ZZZ    -201.2044
    Hexadecapole Moments (Debye-Ang^3)
      XXXX   -5899.7852   XXXY      -0.0000   XXYY   -1099.6969
      XYYY      -0.0000   YYYY    -187.7317   XXXZ    -492.4635
      XXYZ      -0.0000   XYYZ    -199.9236   YYYZ       0.0000
      XXZZ   -1689.1805   XYZZ      -0.0000   YYZZ    -812.9092
      XZZZ    -576.3411   YZZZ      -0.0000   ZZZZ   -4353.9215
 -----------------------------------------------------------------
 Calculating analytic gradient of the SCF energy
 Gradient of SCF Energy
            1           2           3           4           5           6
    1  -0.0039006  -0.0004503  -0.0039036   0.0015954   0.0028630  -0.0008958
    2  -0.0000000  -0.0000000   0.0000000   0.0000000  -0.0000000  -0.0000000
    3   0.0021259   0.0003661   0.0020492   0.0029929  -0.0018942  -0.0027158
            7           8           9          10          11          12
    1   0.0007628   0.0017870  -0.0013697   0.0031371   0.0013899  -0.0010152
    2   0.0000000   0.0000000  -0.0000000   0.0000000   0.0000000  -0.0000000
    3   0.0026098  -0.0009112  -0.0022926   0.0031493  -0.0012478  -0.0042317
 Max gradient component =       4.232E-03
 RMS gradient           =       1.913E-03
 Gradient time:  CPU 76.58 s  wall 19.25 s
 Geometry Optimization Parameters
   NAtoms,    NIC,     NZ,  NCons,   NDum,   NFix, NCnnct, MaxDiis
       12      78      12       0       0       0       0       0

 Cartesian Hessian Update
 Hessian updated using BFGS update


** GEOMETRY OPTIMIZATION IN DELOCALIZED INTERNAL COORDINATES **
   Searching for a Minimum

   Optimization Cycle:   2

                       Coordinates (Angstroms)
     ATOM                X               Y               Z
      1  C         0.0002330069    0.0000000000   -0.0075668574
      2  C         0.0034350807    0.0000000000    1.3920035727
      3  C         1.2150036234    0.0000000000    2.0926026614
      4  C         2.4405563897    0.0000000000    1.4015829889
      5  C         2.4326318122    0.0000000000   -0.0110375779
      6  C         1.2122591081    0.0000000000   -0.7235599925
      7  Cl       -1.5299257185    0.0000000000   -0.8228709791
      8  Cl       -1.4968176989    0.0000000000    2.2615447577
      9  Cl        1.1606285526    0.0000000000    3.8253055551
     10  I         4.2691051204    0.0000000000    2.5282280130
     11  Br        4.0828384641    0.0000000000   -0.9647565460
     12  I         1.1625870736    0.0000000000   -2.8663655958
   Point Group: c1    Number of degrees of freedom:    30


   Energy is -18022.503518880

 Hessian updated using BFGS update

 11 Hessian modes will be used to form the next step
  Hessian Eigenvalues:
     0.124417    0.138671    0.202046    0.249520    0.267917    0.321413
     0.334892    0.426722    0.438390    0.464390    0.523698

 Minimum search - taking simple RFO step
 Searching for Lamda that Minimizes Along All modes
 Value Taken    Lamda =  -0.00068674
 Step Taken.  Stepsize is  0.045136

                             Maximum     Tolerance    Cnvgd?
         Gradient           0.010196      0.000300      NO
         Displacement       0.024157      0.001200      NO
         Energy change     -0.002870      0.000001      NO


 New Cartesian Coordinates Obtained by Inverse Iteration

 Displacement from previous Coordinates is:  0.091904
 ----------------------------------------------------------------
             Standard Nuclear Orientation (Angstroms)
    I     Atom           X                Y                Z
 ----------------------------------------------------------------
    1      C      -0.0007022007     0.0000000000    -0.0079662774
    2      C      -0.0002911771     0.0000000000     1.3943500770
    3      C       1.2150401109     0.0000000000     2.0941955601
    4      C       2.4344608549     0.0000000000     1.3984576609
    5      C       2.4259780099     0.0000000000    -0.0072591529
    6      C       1.2113187517     0.0000000000    -0.7169889688
    7      Cl     -1.5234618224     0.0000000000    -0.8427372051
    8      Cl     -1.5032604911     0.0000000000     2.2649482748
    9      Cl      1.1786108829     0.0000000000     3.8305400655
   10      I       4.2630515792     0.0000000000     2.5024983908
   11      Br      4.0749901285     0.0000000000    -0.9565124144
   12      I       1.1768001875     0.0000000000    -2.8484160105
 ----------------------------------------------------------------
 Nuclear Repulsion Energy =        2972.85100303 hartrees
 There are      114 alpha and      114 beta electrons
 Applying Cartesian multipole field
    Component          Value
    ---------          -----
     (2,0,0)        1.00000E-11
     (0,2,0)        2.00000E-11
     (0,0,2)       -3.00000E-11
 Nucleus-field energy     =    -0.0000000635 hartrees
 Requested basis set is 6-311++G(d,p)
 There are 142 shells and 394 basis functions
 A cutoff of  1.0D-11 yielded   6343 shell pairs
 There are     55070 function pairs (     60884 Cartesian)
 Smallest overlap matrix eigenvalue = 4.56E-07

 Q-Chem warning in module stvman/mkSTV.C, line 318:

 Overlap eigenvalue is smaller than square root of threshold
 Use THRESH >= 12 to get rid of this warning

 Linear dependence detected in AO basis
 Tighter screening thresholds may be required for diffuse basis sets
 Use S2THRESH > 14 and THRESH = 14 in case of SCF convergence issues
 Number of orthogonalized atomic orbitals = 392
 Maximum deviation from orthogonality = 1.933E-10
 Guess MOs from SCF MO coefficient file

 -----------------------------------------------------------------------
  General SCF calculation program by
  Eric Jon Sundstrom, Paul Horn, Yuezhi Mao, Dmitri Zuev, Alec White,
  David Stuck, Shaama M.S., Shane Yost, Joonho Lee, David Small,
  Daniel Levine, Susi Lehtola, Hugh Burton, Evgeny Epifanovsky,
  Bang C. Huynh
 -----------------------------------------------------------------------
 Exchange:     0.2000 Hartree-Fock + 0.0800 Slater + 0.7200 B88
 Correlation:  0.1900 VWN1RPA + 0.8100 LYP
 Using SG-1 standard quadrature grid
 using 4 threads for integral computing
 -------------------------------------------------------
 OpenMP Integral computing Module                
 Release: version 2.0, May 2017, Q-Chem Inc. Pleasanton 
 -------------------------------------------------------
 A restricted SCF calculation will be
 performed using DIIS
 SCF converges when DIIS error is below 1.0e-08
 ---------------------------------------
  Cycle       Energy         DIIS error
 ---------------------------------------
    1  -18022.5034634202      1.76e-04  
    2  -18022.5037532770      7.73e-05  
    3  -18022.5035063816      1.33e-04  
    4  -18022.5038749818      8.17e-06  
    5  -18022.5038761157      2.43e-06  
    6  -18022.5038762175      9.99e-07  
    7  -18022.5038762301      2.98e-07  
    8  -18022.5038762309      1.27e-07  
    9  -18022.5038762318      2.57e-08  
   10  -18022.5038762296      1.54e-08  
   11  -18022.5038762299      4.35e-09  Convergence criterion met
 ---------------------------------------
 SCF time:   CPU 183.64s  wall 49.00s 
 SCF   energy in the final basis set =   -18022.5038762299
 Total energy in the final basis set =   -18022.5038762299

 --------------------------------------------------------------

                    Orbital Energies (a.u.)
 --------------------------------------------------------------

 Alpha MOs
 -- Occupied --
*****************-482.8573-176.3210-176.3209-165.7249-165.7248-165.7226
********-165.7224-165.7223-101.5844-101.5842-101.5840 -62.5102 -56.3309
-56.3268 -56.3264 -35.8174 -35.8173 -31.3110 -31.3109 -31.3046 -31.3045
-31.3041 -31.3039 -22.9613 -22.9612 -22.9599 -22.9598 -22.9596 -22.9595
-22.9551 -22.9551 -22.9550 -22.9550 -10.2898 -10.2897 -10.2876 -10.2843
-10.2731 -10.2731  -9.4993  -9.4991  -9.4987  -8.7191  -7.2643  -7.2639
 -7.2638  -7.2542  -7.2540  -7.2536  -7.2531  -7.2531  -7.2525  -6.5513
 -6.5376  -6.5367  -6.3667  -6.3666  -4.7799  -4.7798  -4.7644  -4.7643
 -4.7634  -4.7632  -2.6620  -2.6585  -2.6577  -2.6467  -2.6466  -2.0455
 -2.0453  -2.0409  -2.0409  -2.0402  -2.0401  -2.0268  -2.0267  -2.0267
 -2.0264  -0.9661  -0.9141  -0.8986  -0.8734  -0.8233  -0.7896  -0.7557
 -0.6857  -0.6828  -0.6248  -0.6118  -0.5574  -0.5251  -0.4791  -0.4702
 -0.4640  -0.4483  -0.4041  -0.4024  -0.3982  -0.3912  -0.3629  -0.3605
 -0.3569  -0.3384  -0.3249  -0.3236  -0.3214  -0.2941  -0.2840  -0.2665
 -0.2630  -0.2603
 -- Virtual --
 -0.1040  -0.0707  -0.0692  -0.0566  -0.0271  -0.0199   0.0001   0.0108
  0.0207   0.0290   0.0315   0.0432   0.0492   0.0591   0.0645   0.0705
  0.0718   0.0743   0.0747   0.0802   0.0871   0.0947   0.1037   0.1055
  0.1079   0.1090   0.1180   0.1182   0.1432   0.1475   0.1544   0.1621
  0.1634   0.1660   0.1671   0.1722   0.1820   0.1852   0.1965   0.2003
  0.2097   0.2109   0.2134   0.2190   0.2250   0.2260   0.2485   0.2525
  0.2546   0.2655   0.2690   0.2698   0.2874   0.2889   0.3024   0.3213
  0.3699   0.3761   0.3810   0.3854   0.3892   0.4039   0.4056   0.4134
  0.4240   0.4297   0.4378   0.4416   0.4441   0.4529   0.4555   0.4692
  0.4707   0.4711   0.4853   0.4876   0.5006   0.5053   0.5121   0.5138
  0.5413   0.5479   0.5497   0.5645   0.5723   0.5796   0.5842   0.5910
  0.5969   0.6165   0.6185   0.6249   0.6464   0.6814   0.7059   0.7149
  0.7401   0.7571   0.7581   0.7595   0.7817   0.8120   0.8137   0.8239
  0.8289   0.8337   0.8388   0.8419   0.8481   0.8507   0.8605   0.8925
  0.8929   0.9066   0.9303   0.9406   0.9417   0.9436   0.9478   0.9794
  0.9831   1.0478   1.0590   1.0621   1.1084   1.1304   1.1551   1.1767
  1.1872   1.2319   1.2427   1.2538   1.2692   1.2731   1.2797   1.3422
  1.3559   1.3690   1.4197   1.4233   1.4396   1.4678   1.4685   1.4742
  1.4818   1.5577   1.5979   1.6354   1.7275   1.7296   1.7576   1.7678
  1.8173   1.8210   1.8402   1.8419   1.9125   2.0141   2.0498   2.0556
  2.1270   2.1816   2.1935   2.2178   2.2196   2.2412   2.2484   2.2792
  2.2880   2.2885   2.3188   2.3816   2.4232   2.4351   2.4733   2.4939
  2.5710   2.5717   2.6077   2.7119   2.7191   2.8217   2.8286   2.8310
  2.9632   2.9667   3.0357   3.0541   3.1054   3.1901   3.1936   3.4149
  3.4348   3.6435   3.8262   3.8377   3.9493   3.9609   3.9903   3.9960
  4.0089   4.0134   4.0242   4.0528   4.0904   4.1197   4.1544   4.2517
  4.2732   4.2836   4.4027   4.4571   4.5420   4.7843   6.0127   6.0331
  6.1044   6.1173   6.1358   6.1666   6.7351   7.5523   7.6741   7.7404
  9.7049   9.7838   9.8052  23.1797  23.7499  23.7590  23.9077  23.9090
 23.9823  25.7588  25.8041  25.8779  26.0823  26.1152  26.1800  26.4353
 26.6418  26.8264  27.8899  27.9420  28.3491  28.3649  28.4054  28.4187
 28.4277  28.4367  28.5236  28.5276  28.5465  28.5493  28.5559  28.5566
 28.6154  28.6178  28.7209  28.7270  47.9872 127.8884 127.9005 127.9433
127.9513 127.9633 127.9756 151.6804 151.7219 215.6897 215.7799 215.8044
289.7490 289.8732 289.96361020.80041901.84451901.8876
 --------------------------------------------------------------

          Ground-State Mulliken Net Atomic Charges

     Atom                 Charge (a.u.)
  ----------------------------------------
      1 C                     0.012333
      2 C                    -0.770297
      3 C                     0.006861
      4 C                    -0.217593
      5 C                    -0.607460
      6 C                    -0.215357
      7 Cl                    0.602368
      8 Cl                    0.651806
      9 Cl                    0.601303
     10 I                     0.104992
     11 Br                   -0.272253
     12 I                     0.103298
  ----------------------------------------
  Sum of atomic charges =     0.000000

 -----------------------------------------------------------------
                    Cartesian Multipole Moments
 -----------------------------------------------------------------
    Charge (ESU x 10^10)
                 0.0000
    Dipole Moment (Debye)
         X       0.5596      Y       0.0000      Z      -0.3249
       Tot       0.6471
    Quadrupole Moments (Debye-Ang)
        XX    -141.2869     XY       0.0000     YY    -148.1117
        XZ       1.0566     YZ      -0.0000     ZZ    -141.8453
    Octopole Moments (Debye-Ang^2)
       XXX    -700.6001    XXY       0.0000    XYY    -250.3513
       YYY       0.0000    XXZ     -48.9131    XYZ       0.0000
       YYZ     -62.2016    XZZ    -231.5074    YZZ       0.0000
       ZZZ    -200.9790
    Hexadecapole Moments (Debye-Ang^3)
      XXXX   -5888.1538   XXXY       0.0000   XXYY   -1097.5670
      XYYY       0.0000   YYYY    -187.5744   XXXZ    -488.4495
      XXYZ      -0.0000   XYYZ    -197.4905   YYYZ       0.0000
      XXZZ   -1684.9953   XYZZ       0.0000   YYZZ    -807.0016
      XZZZ    -571.9005   YZZZ       0.0000   ZZZZ   -4325.0632
 -----------------------------------------------------------------
 Calculating analytic gradient of the SCF energy
 Gradient of SCF Energy
            1           2           3           4           5           6
    1  -0.0013774  -0.0006203  -0.0002292   0.0004843   0.0004108   0.0001485
    2  -0.0000000   0.0000000   0.0000000  -0.0000000  -0.0000000   0.0000000
    3  -0.0005275   0.0003731   0.0014045   0.0002149  -0.0002981  -0.0001012
            7           8           9          10          11          12
    1   0.0005611   0.0001403   0.0003707   0.0004727  -0.0001255  -0.0002359
    2  -0.0000000  -0.0000000   0.0000000  -0.0000000  -0.0000000  -0.0000000
    3  -0.0000315   0.0000339  -0.0004920   0.0000529   0.0001602  -0.0007892
 Max gradient component =       1.404E-03
 RMS gradient           =       4.396E-04
 Gradient time:  CPU 76.59 s  wall 19.25 s
 Geometry Optimization Parameters
   NAtoms,    NIC,     NZ,  NCons,   NDum,   NFix, NCnnct, MaxDiis
       12      78      12       0       0       0       0       0

 Cartesian Hessian Update
 Hessian updated using BFGS update


** GEOMETRY OPTIMIZATION IN DELOCALIZED INTERNAL COORDINATES **
   Searching for a Minimum

   Optimization Cycle:   3

                       Coordinates (Angstroms)
     ATOM                X               Y               Z
      1  C        -0.0007022007    0.0000000000   -0.0079662774
      2  C        -0.0002911771    0.0000000000    1.3943500770
      3  C         1.2150401109    0.0000000000    2.0941955601
      4  C         2.4344608549    0.0000000000    1.3984576609
      5  C         2.4259780099    0.0000000000   -0.0072591529
      6  C         1.2113187517    0.0000000000   -0.7169889688
      7  Cl       -1.5234618224    0.0000000000   -0.8427372051
      8  Cl       -1.5032604911    0.0000000000    2.2649482748
      9  Cl        1.1786108829    0.0000000000    3.8305400655
     10  I         4.2630515792    0.0000000000    2.5024983908
     11  Br        4.0749901285    0.0000000000   -0.9565124144
     12  I         1.1768001875    0.0000000000   -2.8484160105
   Point Group: c1    Number of degrees of freedom:    30


   Energy is -18022.503876230

 Hessian updated using BFGS update

 14 Hessian modes will be used to form the next step
  Hessian Eigenvalues:
     0.123964    0.129700    0.202292    0.248363    0.249763    0.281477
     0.317007    0.334860    0.335044    0.426725    0.450459    0.462846
     0.464879    0.513360

 Minimum search - taking simple RFO step
 Searching for Lamda that Minimizes Along All modes
 Value Taken    Lamda =  -0.00002461
 Step Taken.  Stepsize is  0.010713

                             Maximum     Tolerance    Cnvgd?
         Gradient           0.001619      0.000300      NO
         Displacement       0.005084      0.001200      NO
         Energy change     -0.000357      0.000001      NO


 New Cartesian Coordinates Obtained by Inverse Iteration

 Displacement from previous Coordinates is:  0.016689
 ----------------------------------------------------------------
             Standard Nuclear Orientation (Angstroms)
    I     Atom           X                Y                Z
 ----------------------------------------------------------------
    1      C       0.0007211431     0.0000000000    -0.0075570462
    2      C       0.0011451421     0.0000000000     1.3935216402
    3      C       1.2155764309     0.0000000000     2.0924809592
    4      C       2.4342520348     0.0000000000     1.3972635435
    5      C       2.4261666678     0.0000000000    -0.0077531952
    6      C       1.2118806806     0.0000000000    -0.7164211682
    7      Cl     -1.5248402469     0.0000000000    -0.8389206347
    8      Cl     -1.5020810699     0.0000000000     2.2641066945
    9      Cl      1.1760063185     0.0000000000     3.8296250041
   10      I       4.2599136846     0.0000000000     2.5022657172
   11      Br      4.0744453423     0.0000000000    -0.9592295163
   12      I       1.1793486862     0.0000000000    -2.8442719981
 ----------------------------------------------------------------
 Nuclear Repulsion Energy =        2974.45346574 hartrees
 There are      114 alpha and      114 beta electrons
 Applying Cartesian multipole field
    Component          Value
    ---------          -----
     (2,0,0)        1.00000E-11
     (0,2,0)        2.00000E-11
     (0,0,2)       -3.00000E-11
 Nucleus-field energy     =    -0.0000000634 hartrees
 Requested basis set is 6-311++G(d,p)
 There are 142 shells and 394 basis functions
 A cutoff of  1.0D-11 yielded   6346 shell pairs
 There are     55081 function pairs (     60895 Cartesian)
 Smallest overlap matrix eigenvalue = 4.52E-07

 Q-Chem warning in module stvman/mkSTV.C, line 318:

 Overlap eigenvalue is smaller than square root of threshold
 Use THRESH >= 12 to get rid of this warning

 Linear dependence detected in AO basis
 Tighter screening thresholds may be required for diffuse basis sets
 Use S2THRESH > 14 and THRESH = 14 in case of SCF convergence issues
 Number of orthogonalized atomic orbitals = 392
 Maximum deviation from orthogonality = 1.683E-10
 Guess MOs from SCF MO coefficient file

 -----------------------------------------------------------------------
  General SCF calculation program by
  Eric Jon Sundstrom, Paul Horn, Yuezhi Mao, Dmitri Zuev, Alec White,
  David Stuck, Shaama M.S., Shane Yost, Joonho Lee, David Small,
  Daniel Levine, Susi Lehtola, Hugh Burton, Evgeny Epifanovsky,
  Bang C. Huynh
 -----------------------------------------------------------------------
 Exchange:     0.2000 Hartree-Fock + 0.0800 Slater + 0.7200 B88
 Correlation:  0.1900 VWN1RPA + 0.8100 LYP
 Using SG-1 standard quadrature grid
 using 4 threads for integral computing
 -------------------------------------------------------
 OpenMP Integral computing Module                
 Release: version 2.0, May 2017, Q-Chem Inc. Pleasanton 
 -------------------------------------------------------
 A restricted SCF calculation will be
 performed using DIIS
 SCF converges when DIIS error is below 1.0e-08
 ---------------------------------------
  Cycle       Energy         DIIS error
 ---------------------------------------
    1  -18022.5038692652      3.60e-05  
    2  -18022.5038818248      1.35e-05  
    3  -18022.5038750267      2.24e-05  
    4  -18022.5038855186      2.72e-06  
    5  -18022.5038856544      8.79e-07  
    6  -18022.5038856674      3.45e-07  
    7  -18022.5038856702      1.25e-07  
    8  -18022.5038856711      2.64e-08  
    9  -18022.5038856714      1.16e-08  
   10  -18022.5038856711      4.34e-09  Convergence criterion met
 ---------------------------------------
 SCF time:   CPU 165.77s  wall 44.00s 
 SCF   energy in the final basis set =   -18022.5038856711
 Total energy in the final basis set =   -18022.5038856711

 --------------------------------------------------------------

                    Orbital Energies (a.u.)
 --------------------------------------------------------------

 Alpha MOs
 -- Occupied --
*****************-482.8573-176.3209-176.3208-165.7248-165.7247-165.7226
********-165.7224-165.7223-101.5843-101.5841-101.5839 -62.5103 -56.3310
-56.3269 -56.3265 -35.8174 -35.8173 -31.3109 -31.3108 -31.3046 -31.3044
-31.3040 -31.3039 -22.9613 -22.9612 -22.9599 -22.9598 -22.9595 -22.9594
-22.9551 -22.9551 -22.9550 -22.9550 -10.2896 -10.2895 -10.2873 -10.2842
-10.2729 -10.2729  -9.4991  -9.4990  -9.4986  -8.7192  -7.2641  -7.2638
 -7.2637  -7.2540  -7.2538  -7.2535  -7.2530  -7.2530  -7.2524  -6.5514
 -6.5377  -6.5367  -6.3667  -6.3666  -4.7798  -4.7798  -4.7644  -4.7643
 -4.7634  -4.7632  -2.6621  -2.6585  -2.6577  -2.6468  -2.6467  -2.0455
 -2.0453  -2.0409  -2.0409  -2.0402  -2.0400  -2.0268  -2.0267  -2.0267
 -2.0264  -0.9664  -0.9140  -0.8988  -0.8732  -0.8235  -0.7900  -0.7560
 -0.6860  -0.6831  -0.6250  -0.6119  -0.5577  -0.5251  -0.4790  -0.4704
 -0.4639  -0.4484  -0.4043  -0.4024  -0.3983  -0.3914  -0.3630  -0.3603
 -0.3568  -0.3385  -0.3246  -0.3237  -0.3217  -0.2942  -0.2840  -0.2665
 -0.2630  -0.2603
 -- Virtual --
 -0.1038  -0.0705  -0.0691  -0.0561  -0.0272  -0.0198   0.0001   0.0108
  0.0208   0.0290   0.0315   0.0432   0.0491   0.0591   0.0645   0.0708
  0.0718   0.0743   0.0747   0.0802   0.0870   0.0947   0.1038   0.1055
  0.1079   0.1090   0.1180   0.1181   0.1432   0.1475   0.1545   0.1622
  0.1634   0.1660   0.1671   0.1724   0.1822   0.1853   0.1966   0.2003
  0.2096   0.2111   0.2135   0.2190   0.2252   0.2262   0.2486   0.2525
  0.2548   0.2654   0.2691   0.2697   0.2876   0.2892   0.3028   0.3216
  0.3701   0.3761   0.3809   0.3860   0.3893   0.4040   0.4056   0.4139
  0.4240   0.4299   0.4378   0.4417   0.4443   0.4532   0.4555   0.4695
  0.4710   0.4712   0.4852   0.4876   0.5010   0.5053   0.5120   0.5140
  0.5413   0.5481   0.5497   0.5645   0.5722   0.5802   0.5840   0.5917
  0.5976   0.6171   0.6187   0.6249   0.6467   0.6817   0.7061   0.7156
  0.7402   0.7570   0.7586   0.7597   0.7819   0.8120   0.8142   0.8241
  0.8286   0.8338   0.8386   0.8419   0.8482   0.8509   0.8608   0.8920
  0.8937   0.9069   0.9304   0.9408   0.9418   0.9436   0.9477   0.9795
  0.9837   1.0482   1.0591   1.0624   1.1083   1.1306   1.1546   1.1774
  1.1879   1.2323   1.2432   1.2542   1.2689   1.2734   1.2796   1.3431
  1.3561   1.3692   1.4191   1.4231   1.4404   1.4678   1.4693   1.4748
  1.4834   1.5575   1.5979   1.6355   1.7280   1.7299   1.7583   1.7684
  1.8181   1.8216   1.8410   1.8425   1.9132   2.0141   2.0502   2.0561
  2.1273   2.1825   2.1942   2.2186   2.2198   2.2412   2.2499   2.2797
  2.2885   2.2894   2.3193   2.3816   2.4238   2.4356   2.4742   2.4938
  2.5713   2.5720   2.6078   2.7120   2.7193   2.8219   2.8289   2.8323
  2.9635   2.9673   3.0365   3.0563   3.1054   3.1910   3.1949   3.4155
  3.4357   3.6452   3.8273   3.8384   3.9493   3.9610   3.9903   3.9964
  4.0090   4.0138   4.0244   4.0529   4.0906   4.1200   4.1550   4.2519
  4.2732   4.2841   4.4027   4.4581   4.5437   4.7862   6.0129   6.0333
  6.1047   6.1178   6.1364   6.1678   6.7351   7.5523   7.6740   7.7408
  9.7044   9.7838   9.8057  23.1793  23.7519  23.7613  23.9113  23.9123
 23.9860  25.7591  25.8042  25.8778  26.0820  26.1161  26.1809  26.4354
 26.6427  26.8269  27.8906  27.9431  28.3492  28.3651  28.4058  28.4191
 28.4282  28.4371  28.5236  28.5276  28.5467  28.5495  28.5560  28.5568
 28.6155  28.6182  28.7215  28.7272  47.9872 127.8886 127.9007 127.9435
127.9516 127.9636 127.9762 151.6810 151.7228 215.6891 215.7800 215.8050
289.7490 289.8731 289.96391020.80041901.84511901.8885
 --------------------------------------------------------------

          Ground-State Mulliken Net Atomic Charges

     Atom                 Charge (a.u.)
  ----------------------------------------
      1 C                     0.024359
      2 C                    -0.784806
      3 C                     0.011793
      4 C                    -0.216837
      5 C                    -0.603005
      6 C                    -0.222645
      7 Cl                    0.601007
      8 Cl                    0.654029
      9 Cl                    0.600301
     10 I                     0.104879
     11 Br                   -0.272317
     12 I                     0.103242
  ----------------------------------------
  Sum of atomic charges =     0.000000

 -----------------------------------------------------------------
                    Cartesian Multipole Moments
 -----------------------------------------------------------------
    Charge (ESU x 10^10)
                 0.0000
    Dipole Moment (Debye)
         X       0.5660      Y      -0.0000      Z      -0.3293
       Tot       0.6548
    Quadrupole Moments (Debye-Ang)
        XX    -141.2903     XY      -0.0000     YY    -148.0933
        XZ       1.0180     YZ      -0.0000     ZZ    -141.8623
    Octopole Moments (Debye-Ang^2)
       XXX    -700.6677    XXY      -0.0000    XYY    -250.2756
       YYY      -0.0000    XXZ     -49.0979    XYZ      -0.0000
       YYZ     -62.2765    XZZ    -231.3766    YZZ      -0.0000
       ZZZ    -201.1711
    Hexadecapole Moments (Debye-Ang^3)
      XXXX   -5885.3812   XXXY      -0.0000   XXYY   -1096.7658
      XYYY      -0.0000   YYYY    -187.5262   XXXZ    -487.1238
      XXYZ      -0.0000   XYYZ    -196.8108   YYYZ      -0.0000
      XXZZ   -1683.1357   XYZZ      -0.0000   YYZZ    -806.0511
      XZZZ    -570.3585   YZZZ      -0.0000   ZZZZ   -4320.4283
 -----------------------------------------------------------------
 Calculating analytic gradient of the SCF energy
 Gradient of SCF Energy
            1           2           3           4           5           6
    1  -0.0003493   0.0001409  -0.0000529  -0.0000378  -0.0000559   0.0002058
    2   0.0000000   0.0000000  -0.0000000   0.0000000  -0.0000000  -0.0000000
    3  -0.0001163  -0.0000644   0.0002894  -0.0000717  -0.0001889   0.0002703
            7           8           9          10          11          12
    1   0.0000948   0.0001204   0.0000366  -0.0000768  -0.0001663   0.0001405
    2   0.0000000   0.0000000   0.0000000   0.0000000  -0.0000000  -0.0000000
    3   0.0003331  -0.0000137  -0.0002575  -0.0000894  -0.0002379   0.0001471
 Max gradient component =       3.493E-04
 RMS gradient           =       1.442E-04
 Gradient time:  CPU 76.70 s  wall 19.28 s
 Geometry Optimization Parameters
   NAtoms,    NIC,     NZ,  NCons,   NDum,   NFix, NCnnct, MaxDiis
       12      78      12       0       0       0       0       0

 Cartesian Hessian Update
 Hessian updated using BFGS update


** GEOMETRY OPTIMIZATION IN DELOCALIZED INTERNAL COORDINATES **
   Searching for a Minimum

   Optimization Cycle:   4

                       Coordinates (Angstroms)
     ATOM                X               Y               Z
      1  C         0.0007211431    0.0000000000   -0.0075570462
      2  C         0.0011451421    0.0000000000    1.3935216402
      3  C         1.2155764309    0.0000000000    2.0924809592
      4  C         2.4342520348    0.0000000000    1.3972635435
      5  C         2.4261666678    0.0000000000   -0.0077531952
      6  C         1.2118806806    0.0000000000   -0.7164211682
      7  Cl       -1.5248402469    0.0000000000   -0.8389206347
      8  Cl       -1.5020810699    0.0000000000    2.2641066945
      9  Cl        1.1760063185    0.0000000000    3.8296250041
     10  I         4.2599136846    0.0000000000    2.5022657172
     11  Br        4.0744453423    0.0000000000   -0.9592295163
     12  I         1.1793486862    0.0000000000   -2.8442719981
   Point Group: c1    Number of degrees of freedom:    30


   Energy is -18022.503885671

 Hessian updated using BFGS update

 16 Hessian modes will be used to form the next step
  Hessian Eigenvalues:
     0.122511    0.129665    0.202052    0.240605    0.249847    0.263170
     0.300684    0.324052    0.334849    0.335785    0.425914    0.443954
     0.464563    0.464879    0.509447    0.531091

 Minimum search - taking simple RFO step
 Searching for Lamda that Minimizes Along All modes
 Value Taken    Lamda =  -0.00000367
 Step Taken.  Stepsize is  0.003225

                             Maximum     Tolerance    Cnvgd?
         Gradient           0.000742      0.000300      NO
         Displacement       0.002081      0.001200      NO
         Energy change     -0.000009      0.000001      NO


 New Cartesian Coordinates Obtained by Inverse Iteration

 Displacement from previous Coordinates is:  0.007941
 ----------------------------------------------------------------
             Standard Nuclear Orientation (Angstroms)
    I     Atom           X                Y                Z
 ----------------------------------------------------------------
    1      C       0.0010656678     0.0000000000    -0.0076056841
    2      C       0.0011484794     0.0000000000     1.3935345597
    3      C       1.2156792411     0.0000000000     2.0923448535
    4      C       2.4342989428     0.0000000000     1.3972036742
    5      C       2.4263096270     0.0000000000    -0.0077637340
    6      C       1.2118514103     0.0000000000    -0.7168060398
    7      Cl     -1.5243312891     0.0000000000    -0.8401186833
    8      Cl     -1.5021961851     0.0000000000     2.2642639734
    9      Cl      1.1761732883     0.0000000000     3.8299204430
   10      I       4.2602664802     0.0000000000     2.5021298972
   11      Br      4.0758956117     0.0000000000    -0.9572008559
   12      I       1.1763735397     0.0000000000    -2.8447924040
 ----------------------------------------------------------------
 Nuclear Repulsion Energy =        2974.11231347 hartrees
 There are      114 alpha and      114 beta electrons
 Applying Cartesian multipole field
    Component          Value
    ---------          -----
     (2,0,0)        1.00000E-11
     (0,2,0)        2.00000E-11
     (0,0,2)       -3.00000E-11
 Nucleus-field energy     =    -0.0000000634 hartrees
 Requested basis set is 6-311++G(d,p)
 There are 142 shells and 394 basis functions
 A cutoff of  1.0D-11 yielded   6346 shell pairs
 There are     55081 function pairs (     60895 Cartesian)
 Smallest overlap matrix eigenvalue = 4.53E-07

 Q-Chem warning in module stvman/mkSTV.C, line 318:

 Overlap eigenvalue is smaller than square root of threshold
 Use THRESH >= 12 to get rid of this warning

 Linear dependence detected in AO basis
 Tighter screening thresholds may be required for diffuse basis sets
 Use S2THRESH > 14 and THRESH = 14 in case of SCF convergence issues
 Number of orthogonalized atomic orbitals = 392
 Maximum deviation from orthogonality = 2.479E-10
 Guess MOs from SCF MO coefficient file

 -----------------------------------------------------------------------
  General SCF calculation program by
  Eric Jon Sundstrom, Paul Horn, Yuezhi Mao, Dmitri Zuev, Alec White,
  David Stuck, Shaama M.S., Shane Yost, Joonho Lee, David Small,
  Daniel Levine, Susi Lehtola, Hugh Burton, Evgeny Epifanovsky,
  Bang C. Huynh
 -----------------------------------------------------------------------
 Exchange:     0.2000 Hartree-Fock + 0.0800 Slater + 0.7200 B88
 Correlation:  0.1900 VWN1RPA + 0.8100 LYP
 Using SG-1 standard quadrature grid
 using 4 threads for integral computing
 -------------------------------------------------------
 OpenMP Integral computing Module                
 Release: version 2.0, May 2017, Q-Chem Inc. Pleasanton 
 -------------------------------------------------------
 A restricted SCF calculation will be
 performed using DIIS
 SCF converges when DIIS error is below 1.0e-08
 ---------------------------------------
  Cycle       Energy         DIIS error
 ---------------------------------------
    1  -18022.5038847471      1.06e-05  
    2  -18022.5038867091      2.70e-06  
    3  -18022.5038866155      3.42e-06  
    4  -18022.5038868302      1.24e-06  
    5  -18022.5038868620      2.63e-07  
    6  -18022.5038868631      1.01e-07  
    7  -18022.5038868624      2.78e-08  
    8  -18022.5038868618      1.31e-08  
    9  -18022.5038868614      3.90e-09  Convergence criterion met
 ---------------------------------------
 SCF time:   CPU 148.49s  wall 40.00s 
 SCF   energy in the final basis set =   -18022.5038868614
 Total energy in the final basis set =   -18022.5038868614

 --------------------------------------------------------------

                    Orbital Energies (a.u.)
 --------------------------------------------------------------

 Alpha MOs
 -- Occupied --
*****************-482.8573-176.3210-176.3208-165.7249-165.7247-165.7226
********-165.7224-165.7223-101.5843-101.5841-101.5839 -62.5103 -56.3310
-56.3269 -56.3265 -35.8174 -35.8173 -31.3110 -31.3108 -31.3046 -31.3045
-31.3041 -31.3039 -22.9614 -22.9612 -22.9599 -22.9598 -22.9596 -22.9594
-22.9551 -22.9551 -22.9550 -22.9550 -10.2896 -10.2895 -10.2874 -10.2843
-10.2730 -10.2729  -9.4991  -9.4989  -9.4986  -8.7192  -7.2641  -7.2638
 -7.2637  -7.2540  -7.2538  -7.2535  -7.2530  -7.2530  -7.2524  -6.5514
 -6.5377  -6.5367  -6.3668  -6.3666  -4.7799  -4.7798  -4.7644  -4.7643
 -4.7634  -4.7632  -2.6621  -2.6585  -2.6577  -2.6468  -2.6467  -2.0456
 -2.0453  -2.0409  -2.0409  -2.0402  -2.0400  -2.0268  -2.0267  -2.0267
 -2.0264  -0.9663  -0.9139  -0.8988  -0.8731  -0.8235  -0.7900  -0.7560
 -0.6860  -0.6831  -0.6250  -0.6119  -0.5577  -0.5251  -0.4790  -0.4704
 -0.4638  -0.4483  -0.4043  -0.4024  -0.3983  -0.3914  -0.3630  -0.3603
 -0.3568  -0.3384  -0.3247  -0.3237  -0.3217  -0.2942  -0.2840  -0.2666
 -0.2630  -0.2603
 -- Virtual --
 -0.1038  -0.0705  -0.0692  -0.0562  -0.0273  -0.0199   0.0001   0.0108
  0.0208   0.0290   0.0315   0.0432   0.0491   0.0591   0.0644   0.0708
  0.0717   0.0743   0.0747   0.0802   0.0870   0.0947   0.1038   0.1055
  0.1079   0.1090   0.1180   0.1181   0.1432   0.1475   0.1545   0.1622
  0.1634   0.1660   0.1671   0.1724   0.1821   0.1854   0.1965   0.2003
  0.2096   0.2111   0.2135   0.2190   0.2252   0.2262   0.2486   0.2525
  0.2548   0.2655   0.2691   0.2697   0.2876   0.2892   0.3027   0.3216
  0.3701   0.3761   0.3810   0.3860   0.3892   0.4039   0.4056   0.4138
  0.4240   0.4299   0.4378   0.4417   0.4443   0.4533   0.4555   0.4694
  0.4710   0.4713   0.4853   0.4875   0.5009   0.5053   0.5120   0.5140
  0.5413   0.5481   0.5497   0.5645   0.5721   0.5802   0.5840   0.5915
  0.5976   0.6170   0.6186   0.6249   0.6467   0.6815   0.7060   0.7154
  0.7403   0.7570   0.7586   0.7599   0.7819   0.8120   0.8143   0.8241
  0.8286   0.8339   0.8386   0.8419   0.8482   0.8510   0.8607   0.8921
  0.8936   0.9068   0.9303   0.9407   0.9418   0.9435   0.9476   0.9794
  0.9836   1.0483   1.0589   1.0623   1.1083   1.1306   1.1546   1.1772
  1.1879   1.2322   1.2431   1.2541   1.2688   1.2733   1.2795   1.3428
  1.3561   1.3692   1.4194   1.4233   1.4403   1.4677   1.4693   1.4747
  1.4832   1.5575   1.5979   1.6353   1.7279   1.7298   1.7582   1.7685
  1.8181   1.8216   1.8411   1.8424   1.9131   2.0141   2.0501   2.0560
  2.1273   2.1824   2.1941   2.2184   2.2197   2.2413   2.2498   2.2797
  2.2885   2.2893   2.3191   2.3815   2.4236   2.4356   2.4742   2.4937
  2.5712   2.5720   2.6077   2.7119   2.7193   2.8218   2.8289   2.8324
  2.9635   2.9672   3.0365   3.0562   3.1052   3.1908   3.1948   3.4153
  3.4358   3.6450   3.8271   3.8384   3.9493   3.9610   3.9902   3.9964
  4.0090   4.0137   4.0244   4.0528   4.0905   4.1200   4.1549   4.2518
  4.2732   4.2840   4.4027   4.4580   4.5436   4.7860   6.0128   6.0333
  6.1048   6.1177   6.1364   6.1677   6.7350   7.5523   7.6740   7.7407
  9.7044   9.7836   9.8055  23.1792  23.7521  23.7611  23.9110  23.9125
 23.9858  25.7590  25.8042  25.8778  26.0819  26.1159  26.1807  26.4353
 26.6423  26.8265  27.8905  27.9431  28.3492  28.3651  28.4058  28.4191
 28.4281  28.4371  28.5236  28.5276  28.5467  28.5494  28.5560  28.5567
 28.6156  28.6181  28.7215  28.7272  47.9871 127.8885 127.9007 127.9435
127.9515 127.9636 127.9761 151.6809 151.7228 215.6890 215.7798 215.8047
289.7489 289.8731 289.96381020.80031901.84501901.8885
 --------------------------------------------------------------

          Ground-State Mulliken Net Atomic Charges

     Atom                 Charge (a.u.)
  ----------------------------------------
      1 C                     0.020892
      2 C                    -0.782510
      3 C                     0.012291
      4 C                    -0.219048
      5 C                    -0.603774
      6 C                    -0.219339
      7 Cl                    0.601245
      8 Cl                    0.653769
      9 Cl                    0.600384
     10 I                     0.104903
     11 Br                   -0.272180
     12 I                     0.103367
  ----------------------------------------
  Sum of atomic charges =     0.000000

 -----------------------------------------------------------------
                    Cartesian Multipole Moments
 -----------------------------------------------------------------
    Charge (ESU x 10^10)
                 0.0000
    Dipole Moment (Debye)
         X       0.5652      Y      -0.0000      Z      -0.3307
       Tot       0.6549
    Quadrupole Moments (Debye-Ang)
        XX    -141.2876     XY      -0.0000     YY    -148.0960
        XZ       1.0377     YZ      -0.0000     ZZ    -141.8686
    Octopole Moments (Debye-Ang^2)
       XXX    -700.4363    XXY      -0.0000    XYY    -250.2403
       YYY       0.0000    XXZ     -49.0294    XYZ      -0.0000
       YYZ     -62.2853    XZZ    -231.4599    YZZ      -0.0000
       ZZZ    -201.2430
    Hexadecapole Moments (Debye-Ang^3)
      XXXX   -5885.0939   XXXY      -0.0000   XXYY   -1096.8744
      XYYY      -0.0000   YYYY    -187.5319   XXXZ    -487.9837
      XXYZ      -0.0000   XYYZ    -197.1871   YYYZ      -0.0000
      XXZZ   -1683.6244   XYZZ      -0.0000   YYZZ    -806.1217
      XZZZ    -571.1799   YZZZ      -0.0000   ZZZZ   -4320.7922
 -----------------------------------------------------------------
 Calculating analytic gradient of the SCF energy
 Gradient of SCF Energy
            1           2           3           4           5           6
    1  -0.0000905   0.0001459   0.0000390  -0.0000452  -0.0000041  -0.0000114
    2   0.0000000  -0.0000000  -0.0000000  -0.0000000   0.0000000   0.0000000
    3  -0.0000583  -0.0000454   0.0000725  -0.0000896  -0.0000404   0.0001202
            7           8           9          10          11          12
    1   0.0000740   0.0000407   0.0000366  -0.0000096   0.0000576  -0.0002329
    2  -0.0000000   0.0000000  -0.0000000   0.0000000   0.0000000   0.0000000
    3   0.0000805   0.0000779  -0.0000801  -0.0001382   0.0000317   0.0000692
 Max gradient component =       2.329E-04
 RMS gradient           =       7.031E-05
 Gradient time:  CPU 76.93 s  wall 19.34 s
 Geometry Optimization Parameters
   NAtoms,    NIC,     NZ,  NCons,   NDum,   NFix, NCnnct, MaxDiis
       12      78      12       0       0       0       0       0

 Cartesian Hessian Update
 Hessian updated using BFGS update


** GEOMETRY OPTIMIZATION IN DELOCALIZED INTERNAL COORDINATES **
   Searching for a Minimum

   Optimization Cycle:   5

                       Coordinates (Angstroms)
     ATOM                X               Y               Z
      1  C         0.0010656678    0.0000000000   -0.0076056841
      2  C         0.0011484794    0.0000000000    1.3935345597
      3  C         1.2156792411    0.0000000000    2.0923448535
      4  C         2.4342989428    0.0000000000    1.3972036742
      5  C         2.4263096270    0.0000000000   -0.0077637340
      6  C         1.2118514103    0.0000000000   -0.7168060398
      7  Cl       -1.5243312891    0.0000000000   -0.8401186833
      8  Cl       -1.5021961851    0.0000000000    2.2642639734
      9  Cl        1.1761732883    0.0000000000    3.8299204430
     10  I         4.2602664802    0.0000000000    2.5021298972
     11  Br        4.0758956117    0.0000000000   -0.9572008559
     12  I         1.1763735397    0.0000000000   -2.8447924040
   Point Group: c1    Number of degrees of freedom:    30


   Energy is -18022.503886861

 Hessian updated using BFGS update

 17 Hessian modes will be used to form the next step
  Hessian Eigenvalues:
     0.122934    0.127397    0.201934    0.221621    0.248147    0.249943
     0.272817    0.292769    0.333035    0.334841    0.420674    0.429376
     0.438941    0.463510    0.464869    0.510064    0.613460

 Minimum search - taking simple RFO step
 Searching for Lamda that Minimizes Along All modes
 Value Taken    Lamda =  -0.00000101
 Step Taken.  Stepsize is  0.001768

                             Maximum     Tolerance    Cnvgd?
         Gradient           0.000479      0.000300      NO
         Displacement       0.000891      0.001200     YES
         Energy change     -0.000001      0.000001      NO


 New Cartesian Coordinates Obtained by Inverse Iteration

 Displacement from previous Coordinates is:  0.003715
 ----------------------------------------------------------------
             Standard Nuclear Orientation (Angstroms)
    I     Atom           X                Y                Z
 ----------------------------------------------------------------
    1      C       0.0008726175     0.0000000000    -0.0075867769
    2      C       0.0009191399     0.0000000000     1.3937085398
    3      C       1.2156515514     0.0000000000     2.0924837797
    4      C       2.4343489108     0.0000000000     1.3973570844
    5      C       2.4260913786     0.0000000000    -0.0076982935
    6      C       1.2117030591     0.0000000000    -0.7169378492
    7      Cl     -1.5246467104     0.0000000000    -0.8402339198
    8      Cl     -1.5024608282     0.0000000000     2.2644331923
    9      Cl      1.1766689636     0.0000000000     3.8302199197
   10      I       4.2605745792     0.0000000000     2.5025317672
   11      Br      4.0751779800     0.0000000000    -0.9578590866
   12      I       1.1776341726     0.0000000000    -2.8453083572
 ----------------------------------------------------------------
 Nuclear Repulsion Energy =        2973.91596711 hartrees
 There are      114 alpha and      114 beta electrons
 Applying Cartesian multipole field
    Component          Value
    ---------          -----
     (2,0,0)        1.00000E-11
     (0,2,0)        2.00000E-11
     (0,0,2)       -3.00000E-11
 Nucleus-field energy     =    -0.0000000634 hartrees
 Requested basis set is 6-311++G(d,p)
 There are 142 shells and 394 basis functions
 A cutoff of  1.0D-11 yielded   6345 shell pairs
 There are     55078 function pairs (     60892 Cartesian)
 Smallest overlap matrix eigenvalue = 4.54E-07

 Q-Chem warning in module stvman/mkSTV.C, line 318:

 Overlap eigenvalue is smaller than square root of threshold
 Use THRESH >= 12 to get rid of this warning

 Linear dependence detected in AO basis
 Tighter screening thresholds may be required for diffuse basis sets
 Use S2THRESH > 14 and THRESH = 14 in case of SCF convergence issues
 Number of orthogonalized atomic orbitals = 392
 Maximum deviation from orthogonality = 1.976E-10
 Guess MOs from SCF MO coefficient file

 -----------------------------------------------------------------------
  General SCF calculation program by
  Eric Jon Sundstrom, Paul Horn, Yuezhi Mao, Dmitri Zuev, Alec White,
  David Stuck, Shaama M.S., Shane Yost, Joonho Lee, David Small,
  Daniel Levine, Susi Lehtola, Hugh Burton, Evgeny Epifanovsky,
  Bang C. Huynh
 -----------------------------------------------------------------------
 Exchange:     0.2000 Hartree-Fock + 0.0800 Slater + 0.7200 B88
 Correlation:  0.1900 VWN1RPA + 0.8100 LYP
 Using SG-1 standard quadrature grid
 using 4 threads for integral computing
 -------------------------------------------------------
 OpenMP Integral computing Module                
 Release: version 2.0, May 2017, Q-Chem Inc. Pleasanton 
 -------------------------------------------------------
 A restricted SCF calculation will be
 performed using DIIS
 SCF converges when DIIS error is below 1.0e-08
 ---------------------------------------
  Cycle       Energy         DIIS error
 ---------------------------------------
    1  -18022.5038867928      6.12e-06  
    2  -18022.5038872319      1.90e-06  
    3  -18022.5038871049      3.09e-06  
    4  -18022.5038873023      4.40e-07  
    5  -18022.5038873057      1.54e-07  
    6  -18022.5038873069      6.43e-08  
    7  -18022.5038873065      2.35e-08  
    8  -18022.5038873049      4.95e-09  Convergence criterion met
 ---------------------------------------
 SCF time:   CPU 134.82s  wall 35.00s 
 SCF   energy in the final basis set =   -18022.5038873049
 Total energy in the final basis set =   -18022.5038873049

 --------------------------------------------------------------

                    Orbital Energies (a.u.)
 --------------------------------------------------------------

 Alpha MOs
 -- Occupied --
*****************-482.8573-176.3210-176.3209-165.7249-165.7248-165.7226
********-165.7224-165.7223-101.5843-101.5841-101.5839 -62.5103 -56.3310
-56.3269 -56.3265 -35.8174 -35.8173 -31.3110 -31.3109 -31.3046 -31.3045
-31.3041 -31.3039 -22.9614 -22.9612 -22.9600 -22.9598 -22.9596 -22.9595
-22.9551 -22.9551 -22.9550 -22.9550 -10.2897 -10.2896 -10.2874 -10.2843
-10.2730 -10.2729  -9.4991  -9.4989  -9.4987  -8.7192  -7.2641  -7.2638
 -7.2637  -7.2540  -7.2538  -7.2535  -7.2530  -7.2530  -7.2525  -6.5513
 -6.5377  -6.5367  -6.3668  -6.3666  -4.7799  -4.7798  -4.7644  -4.7643
 -4.7634  -4.7632  -2.6620  -2.6585  -2.6577  -2.6468  -2.6467  -2.0456
 -2.0453  -2.0410  -2.0409  -2.0402  -2.0401  -2.0269  -2.0267  -2.0267
 -2.0265  -0.9663  -0.9138  -0.8987  -0.8731  -0.8234  -0.7900  -0.7560
 -0.6860  -0.6831  -0.6250  -0.6119  -0.5577  -0.5250  -0.4790  -0.4704
 -0.4638  -0.4483  -0.4042  -0.4023  -0.3982  -0.3914  -0.3630  -0.3603
 -0.3568  -0.3385  -0.3247  -0.3237  -0.3216  -0.2942  -0.2840  -0.2666
 -0.2631  -0.2603
 -- Virtual --
 -0.1039  -0.0705  -0.0692  -0.0563  -0.0273  -0.0199   0.0001   0.0108
  0.0207   0.0290   0.0315   0.0432   0.0491   0.0591   0.0644   0.0708
  0.0717   0.0743   0.0747   0.0802   0.0870   0.0947   0.1038   0.1055
  0.1078   0.1090   0.1180   0.1181   0.1432   0.1475   0.1545   0.1622
  0.1634   0.1660   0.1671   0.1723   0.1821   0.1853   0.1965   0.2003
  0.2096   0.2110   0.2135   0.2190   0.2252   0.2262   0.2486   0.2525
  0.2548   0.2655   0.2691   0.2697   0.2875   0.2891   0.3027   0.3216
  0.3701   0.3761   0.3810   0.3859   0.3892   0.4039   0.4056   0.4137
  0.4240   0.4298   0.4377   0.4417   0.4442   0.4532   0.4555   0.4694
  0.4709   0.4713   0.4853   0.4876   0.5009   0.5053   0.5120   0.5139
  0.5413   0.5481   0.5497   0.5645   0.5721   0.5801   0.5841   0.5915
  0.5975   0.6170   0.6186   0.6249   0.6466   0.6816   0.7060   0.7153
  0.7403   0.7570   0.7585   0.7597   0.7818   0.8120   0.8143   0.8241
  0.8287   0.8339   0.8387   0.8419   0.8482   0.8510   0.8607   0.8922
  0.8935   0.9068   0.9303   0.9407   0.9418   0.9434   0.9475   0.9794
  0.9835   1.0482   1.0589   1.0622   1.1083   1.1305   1.1547   1.1771
  1.1878   1.2322   1.2430   1.2541   1.2688   1.2732   1.2795   1.3426
  1.3561   1.3692   1.4197   1.4234   1.4401   1.4678   1.4691   1.4746
  1.4829   1.5574   1.5979   1.6352   1.7278   1.7298   1.7581   1.7684
  1.8180   1.8215   1.8410   1.8424   1.9130   2.0141   2.0500   2.0559
  2.1273   2.1823   2.1939   2.2182   2.2197   2.2413   2.2497   2.2796
  2.2885   2.2891   2.3189   2.3815   2.4235   2.4355   2.4741   2.4937
  2.5711   2.5719   2.6076   2.7119   2.7192   2.8218   2.8288   2.8322
  2.9635   2.9671   3.0364   3.0560   3.1051   3.1906   3.1946   3.4151
  3.4356   3.6448   3.8270   3.8383   3.9493   3.9610   3.9902   3.9963
  4.0089   4.0137   4.0243   4.0529   4.0905   4.1199   4.1548   4.2518
  4.2732   4.2840   4.4027   4.4579   4.5434   4.7857   6.0128   6.0333
  6.1047   6.1176   6.1364   6.1675   6.7350   7.5522   7.6740   7.7406
  9.7043   9.7836   9.8054  23.1792  23.7518  23.7608  23.9106  23.9121
 23.9854  25.7590  25.8042  25.8778  26.0819  26.1158  26.1805  26.4352
 26.6420  26.8262  27.8904  27.9429  28.3491  28.3651  28.4057  28.4190
 28.4280  28.4370  28.5236  28.5276  28.5467  28.5494  28.5560  28.5567
 28.6155  28.6180  28.7214  28.7272  47.9871 127.8885 127.9006 127.9434
127.9515 127.9636 127.9760 151.6808 151.7226 215.6890 215.7797 215.8046
289.7489 289.8731 289.96371020.80041901.84491901.8883
 --------------------------------------------------------------

          Ground-State Mulliken Net Atomic Charges

     Atom                 Charge (a.u.)
  ----------------------------------------
      1 C                     0.021728
      2 C                    -0.781090
      3 C                     0.011223
      4 C                    -0.217799
      5 C                    -0.605444
      6 C                    -0.220145
      7 Cl                    0.601265
      8 Cl                    0.653657
      9 Cl                    0.600504
     10 I                     0.104967
     11 Br                   -0.272305
     12 I                     0.103439
  ----------------------------------------
  Sum of atomic charges =     0.000000

 -----------------------------------------------------------------
                    Cartesian Multipole Moments
 -----------------------------------------------------------------
    Charge (ESU x 10^10)
                 0.0000
    Dipole Moment (Debye)
         X       0.5667      Y       0.0000      Z      -0.3310
       Tot       0.6563
    Quadrupole Moments (Debye-Ang)
        XX    -141.2883     XY      -0.0000     YY    -148.0988
        XZ       1.0320     YZ      -0.0000     ZZ    -141.8610
    Octopole Moments (Debye-Ang^2)
       XXX    -700.5433    XXY      -0.0000    XYY    -250.2691
       YYY       0.0000    XXZ     -49.0179    XYZ      -0.0000
       YYZ     -62.2791    XZZ    -231.4158    YZZ      -0.0000
       ZZZ    -201.2377
    Hexadecapole Moments (Debye-Ang^3)
      XXXX   -5885.8192   XXXY      -0.0000   XXYY   -1096.9662
      XYYY      -0.0000   YYYY    -187.5384   XXXZ    -487.7349
      XXYZ      -0.0000   XYYZ    -197.1345   YYYZ      -0.0000
      XXZZ   -1683.6614   XYZZ      -0.0000   YYZZ    -806.3429
      XZZZ    -571.0843   YZZZ      -0.0000   ZZZZ   -4321.8966
 -----------------------------------------------------------------
 Calculating analytic gradient of the SCF energy
 Gradient of SCF Energy
            1           2           3           4           5           6
    1  -0.0000921   0.0000341   0.0000538   0.0000023  -0.0000180  -0.0000001
    2   0.0000000  -0.0000000  -0.0000000   0.0000000   0.0000000  -0.0000000
    3  -0.0000317   0.0000175   0.0000709  -0.0000384  -0.0000451   0.0000313
            7           8           9          10          11          12
    1  -0.0000098  -0.0000018   0.0000986   0.0000618  -0.0000487  -0.0000801
    2   0.0000000   0.0000000  -0.0000000   0.0000000   0.0000000  -0.0000000
    3   0.0000595   0.0000839  -0.0000091  -0.0000395  -0.0000591  -0.0000402
 Max gradient component =       9.856E-05
 RMS gradient           =       4.198E-05
 Gradient time:  CPU 76.78 s  wall 19.30 s
 Geometry Optimization Parameters
   NAtoms,    NIC,     NZ,  NCons,   NDum,   NFix, NCnnct, MaxDiis
       12      78      12       0       0       0       0       0

 Cartesian Hessian Update
 Hessian updated using BFGS update


** GEOMETRY OPTIMIZATION IN DELOCALIZED INTERNAL COORDINATES **
   Searching for a Minimum

   Optimization Cycle:   6

                       Coordinates (Angstroms)
     ATOM                X               Y               Z
      1  C         0.0008726175    0.0000000000   -0.0075867769
      2  C         0.0009191399    0.0000000000    1.3937085398
      3  C         1.2156515514    0.0000000000    2.0924837797
      4  C         2.4343489108    0.0000000000    1.3973570844
      5  C         2.4260913786    0.0000000000   -0.0076982935
      6  C         1.2117030591    0.0000000000   -0.7169378492
      7  Cl       -1.5246467104    0.0000000000   -0.8402339198
      8  Cl       -1.5024608282    0.0000000000    2.2644331923
      9  Cl        1.1766689636    0.0000000000    3.8302199197
     10  I         4.2605745792    0.0000000000    2.5025317672
     11  Br        4.0751779800    0.0000000000   -0.9578590866
     12  I         1.1776341726    0.0000000000   -2.8453083572
   Point Group: c1    Number of degrees of freedom:    30


   Energy is -18022.503887305

 Hessian updated using BFGS update

 18 Hessian modes will be used to form the next step
  Hessian Eigenvalues:
     0.123745    0.138394    0.201540    0.212179    0.247839    0.249951
     0.255696    0.275244    0.293469    0.333446    0.334842    0.414733
     0.426614    0.458822    0.464868    0.476662    0.517778    0.596346

 Minimum search - taking simple RFO step
 Searching for Lamda that Minimizes Along All modes
 Value Taken    Lamda =   0.00000000
 Step Taken.  Stepsize is  0.000539

                             Maximum     Tolerance    Cnvgd?
         Gradient           0.000092      0.000300     YES
         Displacement       0.000298      0.001200     YES
         Energy change     -0.000000      0.000001     YES


                       Distance Matrix (Angstroms)
             C (  1)   C (  2)   C (  3)   C (  4)   C (  5)   C (  6)
   C (  2)  1.401295
   C (  3)  2.426105  1.401378
   C (  4)  2.809924  2.433433  1.403005
   C (  5)  2.425219  2.800964  2.424032  1.405080
   C (  6)  1.403314  2.433275  2.809424  2.442357  1.406328
   Cl(  7)  1.737962  2.705153  4.013735  4.547577  4.037505  2.739126
   Cl(  8)  2.724351  1.737329  2.723546  4.031165  4.538293  4.031781
   Cl(  9)  4.013883  2.705360  1.738173  2.738719  4.036171  4.547293
   I ( 10)  4.944265  4.401608  3.072409  2.134599  3.109113  4.434028
   Br( 11)  4.183656  4.704196  4.181086  2.870429  1.903232  2.873592
   I ( 12)  3.072040  4.399309  4.937938  4.424878  3.100109  2.128643
             Cl(  7)   Cl(  8)   Cl(  9)   I ( 10)   Br( 11)
   Cl(  8)  3.104746
   Cl(  9)  5.395391  3.103131
   I ( 10)  6.681532  5.767952  3.357563
   Br( 11)  5.601060  6.441523  5.597058  3.465354
   I ( 12)  3.364914  5.769954  6.675528  6.172837  3.458067

 Final energy is   -18022.503887304887     


 ******************************
 **  OPTIMIZATION CONVERGED  **
 ******************************

                       Coordinates (Angstroms)
     ATOM                X               Y               Z
      1  C         0.0008726175    0.0000000000   -0.0075867769
      2  C         0.0009191399    0.0000000000    1.3937085398
      3  C         1.2156515514    0.0000000000    2.0924837797
      4  C         2.4343489108    0.0000000000    1.3973570844
      5  C         2.4260913786    0.0000000000   -0.0076982935
      6  C         1.2117030591    0.0000000000   -0.7169378492
      7  Cl       -1.5246467104    0.0000000000   -0.8402339198
      8  Cl       -1.5024608282    0.0000000000    2.2644331923
      9  Cl        1.1766689636    0.0000000000    3.8302199197
     10  I         4.2605745792    0.0000000000    2.5025317672
     11  Br        4.0751779800    0.0000000000   -0.9578590866
     12  I         1.1776341726    0.0000000000   -2.8453083572

Z-matrix Print:
$molecule
0 1
I 
C  1 2.128643
C  2 1.403314 1 119.446357
C  3 1.401295 2 120.361511 1 -180.000000 0
C  4 1.401378 3 119.911583 2 -0.000000 0
C  5 1.403005 4 120.390533 3 -0.000000 0
C  6 1.405080 5 119.363063 4 -0.000000 0
Cl 4 1.737329 3 120.076578 2 -180.000000 0
Cl 3 1.737962 2 121.010333 1 -0.000000 0
Cl 5 1.738173 4 118.624581 3 -180.000000 0
Br 7 1.903232 6 119.612703 5 -180.000000 0
I  6 2.134599 5 119.119198 4 -180.000000 0
$end


 --------------------------------------------------------------

                    Orbital Energies (a.u.)
 --------------------------------------------------------------

 Alpha MOs
 -- Occupied --
*****************-482.8573-176.3210-176.3209-165.7249-165.7248-165.7226
********-165.7224-165.7223-101.5843-101.5841-101.5839 -62.5103 -56.3310
-56.3269 -56.3265 -35.8174 -35.8173 -31.3110 -31.3109 -31.3046 -31.3045
-31.3041 -31.3039 -22.9614 -22.9612 -22.9600 -22.9598 -22.9596 -22.9595
-22.9551 -22.9551 -22.9550 -22.9550 -10.2897 -10.2896 -10.2874 -10.2843
-10.2730 -10.2729  -9.4991  -9.4989  -9.4987  -8.7192  -7.2641  -7.2638
 -7.2637  -7.2540  -7.2538  -7.2535  -7.2530  -7.2530  -7.2525  -6.5513
 -6.5377  -6.5367  -6.3668  -6.3666  -4.7799  -4.7798  -4.7644  -4.7643
 -4.7634  -4.7632  -2.6620  -2.6585  -2.6577  -2.6468  -2.6467  -2.0456
 -2.0453  -2.0410  -2.0409  -2.0402  -2.0401  -2.0269  -2.0267  -2.0267
 -2.0265  -0.9663  -0.9138  -0.8987  -0.8731  -0.8234  -0.7900  -0.7560
 -0.6860  -0.6831  -0.6250  -0.6119  -0.5577  -0.5250  -0.4790  -0.4704
 -0.4638  -0.4483  -0.4042  -0.4023  -0.3982  -0.3914  -0.3630  -0.3603
 -0.3568  -0.3385  -0.3247  -0.3237  -0.3216  -0.2942  -0.2840  -0.2666
 -0.2631  -0.2603
 -- Virtual --
 -0.1039  -0.0705  -0.0692  -0.0563  -0.0273  -0.0199   0.0001   0.0108
  0.0207   0.0290   0.0315   0.0432   0.0491   0.0591   0.0644   0.0708
  0.0717   0.0743   0.0747   0.0802   0.0870   0.0947   0.1038   0.1055
  0.1078   0.1090   0.1180   0.1181   0.1432   0.1475   0.1545   0.1622
  0.1634   0.1660   0.1671   0.1723   0.1821   0.1853   0.1965   0.2003
  0.2096   0.2110   0.2135   0.2190   0.2252   0.2262   0.2486   0.2525
  0.2548   0.2655   0.2691   0.2697   0.2875   0.2891   0.3027   0.3216
  0.3701   0.3761   0.3810   0.3859   0.3892   0.4039   0.4056   0.4137
  0.4240   0.4298   0.4377   0.4417   0.4442   0.4532   0.4555   0.4694
  0.4709   0.4713   0.4853   0.4876   0.5009   0.5053   0.5120   0.5139
  0.5413   0.5481   0.5497   0.5645   0.5721   0.5801   0.5841   0.5915
  0.5975   0.6170   0.6186   0.6249   0.6466   0.6816   0.7060   0.7153
  0.7403   0.7570   0.7585   0.7597   0.7818   0.8120   0.8143   0.8241
  0.8287   0.8339   0.8387   0.8419   0.8482   0.8510   0.8607   0.8922
  0.8935   0.9068   0.9303   0.9407   0.9418   0.9434   0.9475   0.9794
  0.9835   1.0482   1.0589   1.0622   1.1083   1.1305   1.1547   1.1771
  1.1878   1.2322   1.2430   1.2541   1.2688   1.2732   1.2795   1.3426
  1.3561   1.3692   1.4197   1.4234   1.4401   1.4678   1.4691   1.4746
  1.4829   1.5574   1.5979   1.6352   1.7278   1.7298   1.7581   1.7684
  1.8180   1.8215   1.8410   1.8424   1.9130   2.0141   2.0500   2.0559
  2.1273   2.1823   2.1939   2.2182   2.2197   2.2413   2.2497   2.2796
  2.2885   2.2891   2.3189   2.3815   2.4235   2.4355   2.4741   2.4937
  2.5711   2.5719   2.6076   2.7119   2.7192   2.8218   2.8288   2.8322
  2.9635   2.9671   3.0364   3.0560   3.1051   3.1906   3.1946   3.4151
  3.4356   3.6448   3.8270   3.8383   3.9493   3.9610   3.9902   3.9963
  4.0089   4.0137   4.0243   4.0529   4.0905   4.1199   4.1548   4.2518
  4.2732   4.2840   4.4027   4.4579   4.5434   4.7857   6.0128   6.0333
  6.1047   6.1176   6.1364   6.1675   6.7350   7.5522   7.6740   7.7406
  9.7043   9.7836   9.8054  23.1792  23.7518  23.7608  23.9106  23.9121
 23.9854  25.7590  25.8042  25.8778  26.0819  26.1158  26.1805  26.4352
 26.6420  26.8262  27.8904  27.9429  28.3491  28.3651  28.4057  28.4190
 28.4280  28.4370  28.5236  28.5276  28.5467  28.5494  28.5560  28.5567
 28.6155  28.6180  28.7214  28.7272  47.9871 127.8885 127.9006 127.9434
127.9515 127.9636 127.9760 151.6808 151.7226 215.6890 215.7797 215.8046
289.7489 289.8731 289.96371020.80041901.84491901.8883
 --------------------------------------------------------------

          Ground-State Mulliken Net Atomic Charges

     Atom                 Charge (a.u.)
  ----------------------------------------
      1 C                     0.021728
      2 C                    -0.781090
      3 C                     0.011223
      4 C                    -0.217799
      5 C                    -0.605444
      6 C                    -0.220145
      7 Cl                    0.601265
      8 Cl                    0.653657
      9 Cl                    0.600504
     10 I                     0.104967
     11 Br                   -0.272305
     12 I                     0.103439
  ----------------------------------------
  Sum of atomic charges =     0.000000

 -----------------------------------------------------------------
                    Cartesian Multipole Moments
 -----------------------------------------------------------------
    Charge (ESU x 10^10)
                 0.0000
    Dipole Moment (Debye)
         X       0.5667      Y       0.0000      Z      -0.3310
       Tot       0.6563
    Quadrupole Moments (Debye-Ang)
        XX    -141.2883     XY      -0.0000     YY    -148.0988
        XZ       1.0320     YZ      -0.0000     ZZ    -141.8610
    Octopole Moments (Debye-Ang^2)
       XXX    -700.5433    XXY      -0.0000    XYY    -250.2691
       YYY       0.0000    XXZ     -49.0179    XYZ      -0.0000
       YYZ     -62.2791    XZZ    -231.4158    YZZ      -0.0000
       ZZZ    -201.2377
    Hexadecapole Moments (Debye-Ang^3)
      XXXX   -5885.8192   XXXY      -0.0000   XXYY   -1096.9662
      XYYY      -0.0000   YYYY    -187.5384   XXXZ    -487.7349
      XXYZ      -0.0000   XYYZ    -197.1345   YYYZ      -0.0000
      XXZZ   -1683.6614   XYZZ      -0.0000   YYZZ    -806.3429
      XZZZ    -571.0843   YZZZ      -0.0000   ZZZZ   -4321.8966
 -----------------------------------------------------------------
Archival summary:
1\1\garfield\OPT\ProcedureUnspecified\BasisUnspecified\2r1l36\taweetha\SunDec107:47:052019SunDec107:47:052019\0\\#,OPT,ProcedureUnspecified,BasisUnspecified,\\0,1\I\C,1,2.12864\C,2,1.40331,1,119.446\C,3,1.4013,2,120.362,1,-180,0\C,4,1.40138,3,119.912,2,-0,0\C,5,1.40301,4,120.391,3,-0,0\C,6,1.40508,5,119.363,4,-0,0\Cl,4,1.73733,3,120.077,2,-180,0\Cl,3,1.73796,2,121.01,1,-0,0\Cl,5,1.73817,4,118.625,3,-180,0\Br,7,1.90323,6,119.613,5,-180,0\I,6,2.1346,5,119.119,4,-180,0\\\@

 Total job time:  403.55s(wall), 1537.89s(cpu) 
 Sun Dec  1 07:47:05 2019

        *************************************************************
        *                                                           *
        *  Thank you very much for using Q-Chem.  Have a nice day.  *
        *                                                           *
        *************************************************************


 
User input: 2 of 2 
 
                  Welcome to Q-Chem
     A Quantum Leap Into The Future Of Chemistry


 Q-Chem 5.2 (devel), Q-Chem, Inc., Pleasanton, CA (2019)

 Yihan Shao,  Zhengting Gan,  E. Epifanovsky,  A. T. B. Gilbert,  M. Wormit,  
 J. Kussmann,  A. W. Lange,  A. Behn,  Jia Deng,  Xintian Feng,  D. Ghosh,  
 M. Goldey,  P. R. Horn,  L. D. Jacobson,  I. Kaliman,  T. Kus,  A. Landau,  
 Jie Liu,  E. I. Proynov,  R. M. Richard,  R. P. Steele,  E. J. Sundstrom,  
 H. L. Woodcock III,  P. M. Zimmerman,  D. Zuev,  B. Albrecht,  E. Alguire,  
 S. A. Baeppler,  D. Barton,  Z. Benda,  Y. A. Bernard,  E. J. Berquist,  
 K. B. Bravaya,  H. Burton,  D. Casanova,  Chun-Min Chang,  Yunqing Chen,  
 A. Chien,  K. D. Closser,  M. P. Coons,  S. Coriani,  S. Dasgupta,  
 A. L. Dempwolff,  M. Diedenhofen,  Hainam Do,  R. G. Edgar,  Po-Tung Fang,  
 S. Faraji,  S. Fatehi,  Qingguo Feng,  K. D. Fenk,  J. Fosso-Tande,  
 J. Gayvert,  Qinghui Ge,  A. Ghysels,  G. Gidofalvi,  J. Gomes,  
 J. Gonthier,  A. Gunina,  D. Hait,  M. W. D. Hanson-Heine,  
 P. H. P. Harbach,  A. W. Hauser,  M. F. Herbst,  J. E. Herr,  
 E. G. Hohenstein,  Z. C. Holden,  Kerwin Hui,  B. C. Huynh,  T.-C. Jagau,  
 Hyunjun Ji,  B. Kaduk,  K. Khistyaev,  Jaehoon Kim,  P. Klunzinger,  K. Koh,  
 D. Kosenkov,  L. Koulias,  T. Kowalczyk,  C. M. Krauter,  A. Kunitsa,  
 Ka Un Lao,  A. Laurent,  K. V. Lawler,  Joonho Lee,  D. Lefrancois,  
 S. Lehtola,  D. S. Levine,  Yi-Pei Li,  You-Sheng Lin,  Fenglai Liu,  
 E. Livshits,  A. Luenser,  P. Manohar,  E. Mansoor,  S. F. Manzer,  
 Shan-Ping Mao,  Yuezhi Mao,  N. Mardirossian,  A. V. Marenich,  
 T. Markovich,  L. A. Martinez-Martinez,  S. A. Maurer,  N. J. Mayhall,  
 S. C. McKenzie,  J.-M. Mewes,  P. Morgante,  A. F. Morrison,  
 J. W. Mullinax,  K. Nanda,  T. S. Nguyen-Beck,  R. Olivares-Amaya,  
 J. A. Parkhill,  Zheng Pei,  T. M. Perrine,  F. Plasser,  P. Pokhilko,  
 S. Prager,  A. Prociuk,  E. Ramos,  D. R. Rehn,  F. Rob,  M. Scheurer,  
 M. Schneider,  N. Sergueev,  S. M. Sharada,  S. Sharma,  D. W. Small,  
 T. Stauch,  T. Stein,  Yu-Chuan Su,  A. J. W. Thom,  A. Tkatchenko,  
 T. Tsuchimochi,  N. M. Tubman,  L. Vogt,  M. L. Vidal,  O. Vydrov,  
 M. A. Watson,  J. Wenzel,  M. de Wergifosse,  T. A. Wesolowski,  A. White,  
 J. Witte,  A. Yamada,  Jun Yang,  K. Yao,  S. Yeganeh,  S. R. Yost,  
 Zhi-Qiang You,  A. Zech,  Igor Ying Zhang,  Xing Zhang,  Yan Zhao,  
 Ying Zhu,  B. R. Brooks,  G. K. L. Chan,  C. J. Cramer,  M. S. Gordon,  
 W. J. Hehre,  A. Klamt,  M. W. Schmidt,  C. D. Sherrill,  D. G. Truhlar,  
 A. Aspuru-Guzik,  R. Baer,  A. T. Bell,  N. A. Besley,  Jeng-Da Chai,  
 A. E. DePrince, III,  R. A. DiStasio Jr.,  A. Dreuw,  B. D. Dunietz,  
 T. R. Furlani,  Chao-Ping Hsu,  Yousung Jung,  Jing Kong,  D. S. Lambrecht,  
 WanZhen Liang,  C. Ochsenfeld,  V. A. Rassolov,  L. V. Slipchenko,  
 J. E. Subotnik,  T. Van Voorhis,  J. M. Herbert,  A. I. Krylov,  
 P. M. W. Gill,  M. Head-Gordon

 Contributors to earlier versions of Q-Chem not listed above: 
 R. D. Adamson,  B. Austin,  J. Baker,  G. J. O. Beran,  K. Brandhorst,  
 S. T. Brown,  E. F. C. Byrd,  A. K. Chakraborty,  C.-L. Cheng,  
 Siu Hung Chien,  D. M. Chipman,  D. L. Crittenden,  H. Dachsel,  
 R. J. Doerksen,  A. D. Dutoi,  L. Fusti-Molnar,  W. A. Goddard III,  
 A. Golubeva-Zadorozhnaya,  S. R. Gwaltney,  G. Hawkins,  A. Heyden,  
 S. Hirata,  G. Kedziora,  F. J. Keil,  C. Kelley,  Jihan Kim,  R. A. King,  
 R. Z. Khaliullin,  P. P. Korambath,  W. Kurlancheek,  A. M. Lee,  M. S. Lee,  
 S. V. Levchenko,  Ching Yeh Lin,  D. Liotard,  R. C. Lochan,  I. Lotan,  
 P. E. Maslen,  N. Nair,  D. P. O'Neill,  D. Neuhauser,  E. Neuscamman,  
 C. M. Oana,  R. Olson,  B. Peters,  R. Peverati,  P. A. Pieniazek,  
 Y. M. Rhee,  J. Ritchie,  M. A. Rohrdanz,  E. Rosta,  N. J. Russ,  
 H. F. Schaefer III,  N. E. Schultz,  N. Shenvi,  A. C. Simmonett,  A. Sodt,  
 D. Stuck,  K. S. Thanthiriwatte,  V. Vanovschi,  Tao Wang,  A. Warshel,  
 C. F. Williams,  Q. Wu,  X. Xu,  W. Zhang

 Please cite Q-Chem as follows:
 Y. Shao et al., Mol. Phys. 113, 184-215 (2015)
 DOI: 10.1080/00268976.2014.952696

 Q-Chem 5.2.1 for Intel X86 EM64T Linux

 Parts of Q-Chem use Armadillo 8.300.2 (Tropical Shenanigans).
 http://arma.sourceforge.net/

 Q-Chem begins on Sun Dec  1 07:47:05 2019  

Host: 
0

     Scratch files written to /scratch/taweetham/qchem5600//
NAlpha2: 228
NElect   228
Mult     1
The previous job contains 0 fragments, simply inherited here

Checking the input file for inconsistencies... 	...done.

--------------------------------------------------------------
User input:
--------------------------------------------------------------

$MOLECULE
READ
$END

$REM
   JOB_TYPE 	FREQUENCY
   BASIS 	6-311++G**
   METHOD	B3LYP	
$END


--------------------------------------------------------------
 ----------------------------------------------------------------
             Standard Nuclear Orientation (Angstroms)
    I     Atom           X                Y                Z
 ----------------------------------------------------------------
    1      C       1.2147740110    -1.5420438912     0.0000000000
    2      C       0.0008741744    -2.2420979986     0.0000000000
    3      C      -1.2113287466    -1.5389438577     0.0000000000
    4      C      -1.2180405229    -0.1359544321     0.0000000000
    5      C       0.0032187421     0.5588654076    -0.0000000000
    6      C       1.2243145002    -0.1387626360    -0.0000000000
    7      Cl      2.6982146556    -2.4475351052    -0.0000000000
    8      Cl     -0.0022974393    -3.9794243035     0.0000000000
    9      Cl     -2.6971723873    -2.4408946380     0.0000000000
   10      I      -3.0877934762     0.8938684482     0.0000000000
   11      Br      0.0024063794     2.4620972620    -0.0000000000
   12      I       3.0850433192     0.8950700248    -0.0000000000
 ----------------------------------------------------------------
 Molecular Point Group                 Cs    NOp =  2
 Largest Abelian Subgroup              Cs    NOp =  2
 Nuclear Repulsion Energy =        2973.91596711 hartrees
 There are      114 alpha and      114 beta electrons
 Requested basis set is 6-311++G(d,p)
 There are 142 shells and 394 basis functions

 Total QAlloc Memory Limit   2000 MB
 Mega-Array Size       188 MB
 MEM_STATIC part       192 MB

                       Distance Matrix (Angstroms)
             C (  1)   C (  2)   C (  3)   C (  4)   C (  5)   C (  6)
   C (  2)  1.401295
   C (  3)  2.426105  1.401378
   C (  4)  2.809924  2.433433  1.403005
   C (  5)  2.425219  2.800964  2.424032  1.405080
   C (  6)  1.403314  2.433275  2.809424  2.442357  1.406328
   Cl(  7)  1.737962  2.705153  4.013735  4.547577  4.037505  2.739126
   Cl(  8)  2.724351  1.737329  2.723546  4.031165  4.538293  4.031781
   Cl(  9)  4.013883  2.705360  1.738173  2.738719  4.036171  4.547293
   I ( 10)  4.944265  4.401608  3.072409  2.134599  3.109113  4.434028
   Br( 11)  4.183656  4.704196  4.181086  2.870429  1.903232  2.873592
   I ( 12)  3.072040  4.399309  4.937938  4.424878  3.100109  2.128643
             Cl(  7)   Cl(  8)   Cl(  9)   I ( 10)   Br( 11)
   Cl(  8)  3.104746
   Cl(  9)  5.395391  3.103131
   I ( 10)  6.681532  5.767952  3.357563
   Br( 11)  5.601060  6.441523  5.597058  3.465354
   I ( 12)  3.364914  5.769954  6.675528  6.172837  3.458067

 A cutoff of  1.0D-11 yielded   6345 shell pairs
 There are     55078 function pairs (     60892 Cartesian)
 Smallest overlap matrix eigenvalue = 4.54E-07

 Q-Chem warning in module stvman/mkSTV.C, line 318:

 Overlap eigenvalue is smaller than square root of threshold
 Use THRESH >= 12 to get rid of this warning

 Linear dependence detected in AO basis
 Tighter screening thresholds may be required for diffuse basis sets
 Use S2THRESH > 14 and THRESH = 14 in case of SCF convergence issues
 Number of orthogonalized atomic orbitals = 392
 Maximum deviation from orthogonality = 1.180E-10
 Guess from superposition of atomic densities
 Warning:  Energy on first SCF cycle will be non-variational
 SAD guess density has 228.000000 electrons

 -----------------------------------------------------------------------
  General SCF calculation program by
  Eric Jon Sundstrom, Paul Horn, Yuezhi Mao, Dmitri Zuev, Alec White,
  David Stuck, Shaama M.S., Shane Yost, Joonho Lee, David Small,
  Daniel Levine, Susi Lehtola, Hugh Burton, Evgeny Epifanovsky,
  Bang C. Huynh
 -----------------------------------------------------------------------
 Exchange:     0.2000 Hartree-Fock + 0.0800 Slater + 0.7200 B88
 Correlation:  0.1900 VWN1RPA + 0.8100 LYP
 Using SG-1 standard quadrature grid
 using 4 threads for integral computing
 -------------------------------------------------------
 OpenMP Integral computing Module                
 Release: version 2.0, May 2017, Q-Chem Inc. Pleasanton 
 -------------------------------------------------------
 A restricted SCF calculation will be
 performed using DIIS
 SCF converges when DIIS error is below 1.0e-08
 ---------------------------------------
  Cycle       Energy         DIIS error
 ---------------------------------------
    1  -18024.8842556487      2.85e-02  
    2  -18022.4665568988      1.67e-03  
    3  -18022.4219892339      2.19e-03  
    4  -18022.4897588851      8.00e-04  
    5  -18022.5034631627      1.52e-04  
    6  -18022.5036972955      9.22e-05  
    7  -18022.5038639633      2.15e-05  
    8  -18022.5038715404      5.60e-06  
    9  -18022.5038720270      2.02e-06  
   10  -18022.5038720904      5.41e-07  
   11  -18022.5038720947      1.48e-07  
   12  -18022.5038720949      5.93e-08  
   13  -18022.5038720957      3.74e-08  
   14  -18022.5038720961      6.06e-09  Convergence criterion met
 ---------------------------------------
 SCF time:   CPU 241.95s  wall 64.00s 
 SCF   energy in the final basis set =   -18022.5038720961
 Total energy in the final basis set =   -18022.5038720961

 --------------------------------------------------------------
             Orbital Energies (a.u.) and Symmetries
 --------------------------------------------------------------

 Alpha MOs, Restricted
 -- Occupied --                  
*******-1165.89 -482.86 -176.32 -176.32 -165.72 -165.72 -165.72
  1 A'    2 A'    3 A'    4 A'    5 A'    6 A'    7 A'    1 A"                 
-165.72 -165.72 -165.72 -101.58 -101.58 -101.58  -62.51  -56.33
  2 A"    8 A'    9 A'   10 A'   11 A'   12 A'   13 A'   14 A'                 
-56.327 -56.326 -35.817 -35.817 -31.311 -31.311 -31.305 -31.304
  3 A"   15 A'   16 A'   17 A'   18 A'   19 A'    4 A"    5 A"                 
-31.304 -31.304 -22.961 -22.961 -22.960 -22.960 -22.959 -22.959
 20 A'   21 A'   22 A'   23 A'    6 A"    7 A"   24 A'   25 A'                 
-22.955 -22.955 -22.955 -22.955 -10.290 -10.290 -10.287 -10.284
 26 A'    8 A"   27 A'    9 A"   28 A'   29 A'   30 A'   31 A'                 
-10.273 -10.273  -9.499  -9.499  -9.499  -8.719  -7.264  -7.264
 32 A'   33 A'   34 A'   35 A'   36 A'   37 A'   38 A'   39 A'                 
 -7.263  -7.254  -7.254  -7.253  -7.253  -7.253  -7.253  -6.551
 40 A'   10 A"   11 A"   12 A"   41 A'   42 A'   43 A'   44 A'                 
 -6.538  -6.537  -6.367  -6.367  -4.780  -4.780  -4.764  -4.764
 13 A"   45 A'   46 A'   47 A'   48 A'   49 A'   14 A"   15 A"                 
 -4.763  -4.763  -2.662  -2.658  -2.658  -2.647  -2.647  -2.045
 50 A'   51 A'   52 A'   16 A"   53 A'   17 A"   54 A'   55 A'                 
 -2.045  -2.041  -2.041  -2.040  -2.040  -2.027  -2.027  -2.027
 56 A'   18 A"   19 A"   57 A'   58 A'   59 A'   20 A"   60 A'                 
 -2.026  -0.966  -0.914  -0.899  -0.873  -0.823  -0.790  -0.756
 21 A"   61 A'   62 A'   63 A'   64 A'   65 A'   66 A'   67 A'                 
 -0.686  -0.683  -0.625  -0.612  -0.558  -0.525  -0.479  -0.470
 68 A'   69 A'   70 A'   71 A'   72 A'   73 A'   74 A'   22 A"                 
 -0.464  -0.448  -0.404  -0.402  -0.398  -0.391  -0.363  -0.360
 75 A'   76 A'   77 A'   23 A"   24 A"   78 A'   79 A'   25 A"                 
 -0.357  -0.338  -0.325  -0.324  -0.322  -0.294  -0.284  -0.267
 80 A'   81 A'   82 A'   26 A"   27 A"   28 A"   83 A'   29 A"                 
 -0.263  -0.260
 30 A"   84 A'                                                                 
 -- Virtual --                   
 -0.104  -0.071  -0.069  -0.056  -0.027  -0.020   0.000   0.011
 85 A'   31 A"   32 A"   86 A'   87 A'   88 A'   89 A'   90 A'                 
  0.021   0.029   0.032   0.043   0.049   0.059   0.064   0.071
 91 A'   92 A'   93 A'   33 A"   94 A'   34 A"   95 A'   35 A"                 
  0.072   0.074   0.075   0.080   0.087   0.095   0.104   0.106
 96 A'   36 A"   97 A'   98 A'   99 A'   37 A"  100 A'  101 A'                 
  0.108   0.109   0.118   0.118   0.143   0.147   0.154   0.162
102 A'   38 A"  103 A'   39 A"   40 A"  104 A'  105 A'  106 A'                 
  0.163   0.166   0.167   0.172   0.182   0.186   0.196   0.200
 41 A"  107 A'   42 A"  108 A'  109 A'  110 A'  111 A'  112 A'                 
  0.210   0.211   0.214   0.220   0.225   0.226   0.248   0.252
 43 A"  113 A'  114 A'  115 A'  116 A'  117 A'   44 A"  118 A'                 
  0.255   0.265   0.269   0.270   0.288   0.289   0.302   0.321
119 A'  120 A'  121 A'  122 A'  123 A'   45 A"  124 A'  125 A'                 
  0.370   0.376   0.381   0.385   0.389   0.404   0.406   0.413
126 A'   46 A"  127 A'  128 A'   47 A"   48 A"  129 A'  130 A'                 
  0.424   0.430   0.438   0.442   0.444   0.453   0.455   0.469
 49 A"  131 A'  132 A'   50 A"  133 A'  134 A'   51 A"  135 A'                 
  0.471   0.471   0.485   0.488   0.501   0.505   0.512   0.514
136 A'   52 A"   53 A"  137 A'  138 A'  139 A'   54 A"  140 A'                 
  0.541   0.548   0.550   0.564   0.572   0.580   0.584   0.592
 55 A"  141 A'   56 A"  142 A'   57 A"  143 A'   58 A"  144 A'                 
  0.597   0.617   0.619   0.625   0.647   0.682   0.706   0.716
145 A'  146 A'   59 A"   60 A"  147 A'  148 A'  149 A'  150 A'                 
  0.740   0.757   0.759   0.760   0.782   0.812   0.814   0.824
 61 A"  151 A'   62 A"  152 A'  153 A'  154 A'   63 A"  155 A'                 
  0.829   0.834   0.839   0.842   0.848   0.851   0.861   0.892
156 A'   64 A"  157 A'  158 A'   65 A"   66 A"  159 A'  160 A'                 
  0.893   0.907   0.930   0.941   0.942   0.943   0.948   0.979
161 A'  162 A'  163 A'  164 A'   67 A"  165 A'  166 A'  167 A'                 
  0.984   1.048   1.059   1.062   1.108   1.131   1.155   1.177
 68 A"  168 A'  169 A'  170 A'  171 A'  172 A'   69 A"   70 A"                 
  1.188   1.232   1.243   1.254   1.269   1.273   1.279   1.343
173 A'  174 A'  175 A'   71 A"   72 A"  176 A'   73 A"  177 A'                 
  1.356   1.369   1.420   1.423   1.440   1.468   1.469   1.475
 74 A"   75 A"  178 A'  179 A'  180 A'  181 A'  182 A'  183 A'                 
  1.483   1.558   1.598   1.635   1.728   1.730   1.758   1.768
184 A'  185 A'  186 A'  187 A'   76 A"   77 A"  188 A'  189 A'                 
  1.818   1.821   1.841   1.842   1.913   2.014   2.050   2.056
190 A'  191 A'   78 A"   79 A"   80 A"   81 A"  192 A'  193 A'                 
  2.127   2.182   2.194   2.218   2.220   2.241   2.250   2.280
194 A'  195 A'  196 A'  197 A'   82 A"   83 A"   84 A"  198 A'                 
  2.288   2.289   2.319   2.381   2.423   2.436   2.474   2.494
 85 A"  199 A'  200 A'  201 A'  202 A'  203 A'  204 A'  205 A'                 
  2.571   2.572   2.608   2.712   2.719   2.822   2.829   2.832
206 A'   86 A"  207 A'   87 A"   88 A"   89 A"   90 A"  208 A'                 
  2.963   2.967   3.036   3.056   3.105   3.191   3.195   3.415
209 A'  210 A'   91 A"  211 A'  212 A'  213 A'  214 A'  215 A'                 
  3.436   3.645   3.827   3.838   3.949   3.961   3.990   3.996
216 A'  217 A'  218 A'  219 A'   92 A"   93 A"   94 A"  220 A'                 
  4.009   4.014   4.025   4.053   4.090   4.120   4.155   4.252
 95 A"   96 A"  221 A'  222 A'   97 A"  223 A'  224 A'  225 A'                 
  4.273   4.284   4.403   4.458   4.544   4.786   6.013   6.033
226 A'  227 A'  228 A'  229 A'  230 A'  231 A'   98 A"   99 A"                 
  6.105   6.118   6.136   6.168   6.735   7.553   7.674   7.741
232 A'  233 A'  234 A'  235 A'  236 A'  100 A"  237 A'  238 A'                 
  9.704   9.783   9.806  23.179  23.752  23.761  23.911  23.912
239 A'  240 A'  241 A'  242 A'  243 A'  244 A'  245 A'  246 A'                 
 23.985  25.759  25.804  25.878  26.082  26.116  26.180  26.435
247 A'  101 A"  102 A"  103 A"  248 A'  249 A'  250 A'  251 A'                 
 26.642  26.826  27.890  27.943  28.349  28.365  28.406  28.419
252 A'  253 A'  254 A'  255 A'  104 A"  105 A"  256 A'  257 A'                 
 28.428  28.437  28.524  28.528  28.547  28.549  28.556  28.557
258 A'  259 A'  106 A"  107 A"  260 A'  108 A"  261 A'  109 A"                 
 28.616  28.618  28.721  28.727  47.987 127.889 127.901 127.944
262 A'  263 A'  264 A'  265 A'  266 A'  110 A"  111 A"  267 A'                 
127.952 127.964 127.976 151.681 151.723 215.689 215.780 215.805
268 A'  269 A'  270 A'  271 A'  272 A'  273 A'  274 A'  275 A'                 
289.749 289.873 289.9641020.8001901.8451901.888
112 A"  276 A'  277 A'  278 A'  279 A'  280 A'                                 

 Beta MOs, Restricted
 -- Occupied --                  
*******-1165.89 -482.86 -176.32 -176.32 -165.72 -165.72 -165.72
  1 A'    2 A'    3 A'    4 A'    5 A'    6 A'    7 A'    1 A"                 
-165.72 -165.72 -165.72 -101.58 -101.58 -101.58  -62.51  -56.33
  2 A"    8 A'    9 A'   10 A'   11 A'   12 A'   13 A'   14 A'                 
-56.327 -56.326 -35.817 -35.817 -31.311 -31.311 -31.305 -31.304
  3 A"   15 A'   16 A'   17 A'   18 A'   19 A'    4 A"    5 A"                 
-31.304 -31.304 -22.961 -22.961 -22.960 -22.960 -22.959 -22.959
 20 A'   21 A'   22 A'   23 A'    6 A"    7 A"   24 A'   25 A'                 
-22.955 -22.955 -22.955 -22.955 -10.290 -10.290 -10.287 -10.284
 26 A'    8 A"   27 A'    9 A"   28 A'   29 A'   30 A'   31 A'                 
-10.273 -10.273  -9.499  -9.499  -9.499  -8.719  -7.264  -7.264
 32 A'   33 A'   34 A'   35 A'   36 A'   37 A'   38 A'   39 A'                 
 -7.263  -7.254  -7.254  -7.253  -7.253  -7.253  -7.253  -6.551
 40 A'   10 A"   11 A"   12 A"   41 A'   42 A'   43 A'   44 A'                 
 -6.538  -6.537  -6.367  -6.367  -4.780  -4.780  -4.764  -4.764
 13 A"   45 A'   46 A'   47 A'   48 A'   49 A'   14 A"   15 A"                 
 -4.763  -4.763  -2.662  -2.658  -2.658  -2.647  -2.647  -2.045
 50 A'   51 A'   52 A'   16 A"   53 A'   17 A"   54 A'   55 A'                 
 -2.045  -2.041  -2.041  -2.040  -2.040  -2.027  -2.027  -2.027
 56 A'   18 A"   19 A"   57 A'   58 A'   59 A'   20 A"   60 A'                 
 -2.026  -0.966  -0.914  -0.899  -0.873  -0.823  -0.790  -0.756
 21 A"   61 A'   62 A'   63 A'   64 A'   65 A'   66 A'   67 A'                 
 -0.686  -0.683  -0.625  -0.612  -0.558  -0.525  -0.479  -0.470
 68 A'   69 A'   70 A'   71 A'   72 A'   73 A'   74 A'   22 A"                 
 -0.464  -0.448  -0.404  -0.402  -0.398  -0.391  -0.363  -0.360
 75 A'   76 A'   77 A'   23 A"   24 A"   78 A'   79 A'   25 A"                 
 -0.357  -0.338  -0.325  -0.324  -0.322  -0.294  -0.284  -0.267
 80 A'   81 A'   82 A'   26 A"   27 A"   28 A"   83 A'   29 A"                 
 -0.263  -0.260
 30 A"   84 A'                                                                 
 -- Virtual --                   
 -0.104  -0.071  -0.069  -0.056  -0.027  -0.020   0.000   0.011
 85 A'   31 A"   32 A"   86 A'   87 A'   88 A'   89 A'   90 A'                 
  0.021   0.029   0.032   0.043   0.049   0.059   0.064   0.071
 91 A'   92 A'   93 A'   33 A"   94 A'   34 A"   95 A'   35 A"                 
  0.072   0.074   0.075   0.080   0.087   0.095   0.104   0.106
 96 A'   36 A"   97 A'   98 A'   99 A'   37 A"  100 A'  101 A'                 
  0.108   0.109   0.118   0.118   0.143   0.147   0.154   0.162
102 A'   38 A"  103 A'   39 A"   40 A"  104 A'  105 A'  106 A'                 
  0.163   0.166   0.167   0.172   0.182   0.186   0.196   0.200
 41 A"  107 A'   42 A"  108 A'  109 A'  110 A'  111 A'  112 A'                 
  0.210   0.211   0.214   0.220   0.225   0.226   0.248   0.252
 43 A"  113 A'  114 A'  115 A'  116 A'  117 A'   44 A"  118 A'                 
  0.255   0.265   0.269   0.270   0.288   0.289   0.302   0.321
119 A'  120 A'  121 A'  122 A'  123 A'   45 A"  124 A'  125 A'                 
  0.370   0.376   0.381   0.385   0.389   0.404   0.406   0.413
126 A'   46 A"  127 A'  128 A'   47 A"   48 A"  129 A'  130 A'                 
  0.424   0.430   0.438   0.442   0.444   0.453   0.455   0.469
 49 A"  131 A'  132 A'   50 A"  133 A'  134 A'   51 A"  135 A'                 
  0.471   0.471   0.485   0.488   0.501   0.505   0.512   0.514
136 A'   52 A"   53 A"  137 A'  138 A'  139 A'   54 A"  140 A'                 
  0.541   0.548   0.550   0.564   0.572   0.580   0.584   0.592
 55 A"  141 A'   56 A"  142 A'   57 A"  143 A'   58 A"  144 A'                 
  0.597   0.617   0.619   0.625   0.647   0.682   0.706   0.716
145 A'  146 A'   59 A"   60 A"  147 A'  148 A'  149 A'  150 A'                 
  0.740   0.757   0.759   0.760   0.782   0.812   0.814   0.824
 61 A"  151 A'   62 A"  152 A'  153 A'  154 A'   63 A"  155 A'                 
  0.829   0.834   0.839   0.842   0.848   0.851   0.861   0.892
156 A'   64 A"  157 A'  158 A'   65 A"   66 A"  159 A'  160 A'                 
  0.893   0.907   0.930   0.941   0.942   0.943   0.948   0.979
161 A'  162 A'  163 A'  164 A'   67 A"  165 A'  166 A'  167 A'                 
  0.984   1.048   1.059   1.062   1.108   1.131   1.155   1.177
 68 A"  168 A'  169 A'  170 A'  171 A'  172 A'   69 A"   70 A"                 
  1.188   1.232   1.243   1.254   1.269   1.273   1.279   1.343
173 A'  174 A'  175 A'   71 A"   72 A"  176 A'   73 A"  177 A'                 
  1.356   1.369   1.420   1.423   1.440   1.468   1.469   1.475
 74 A"   75 A"  178 A'  179 A'  180 A'  181 A'  182 A'  183 A'                 
  1.483   1.558   1.598   1.635   1.728   1.730   1.758   1.768
184 A'  185 A'  186 A'  187 A'   76 A"   77 A"  188 A'  189 A'                 
  1.818   1.821   1.841   1.842   1.913   2.014   2.050   2.056
190 A'  191 A'   78 A"   79 A"   80 A"   81 A"  192 A'  193 A'                 
  2.127   2.182   2.194   2.218   2.220   2.241   2.250   2.280
194 A'  195 A'  196 A'  197 A'   82 A"   83 A"   84 A"  198 A'                 
  2.288   2.289   2.319   2.381   2.423   2.436   2.474   2.494
 85 A"  199 A'  200 A'  201 A'  202 A'  203 A'  204 A'  205 A'                 
  2.571   2.572   2.608   2.712   2.719   2.822   2.829   2.832
206 A'   86 A"  207 A'   87 A"   88 A"   89 A"   90 A"  208 A'                 
  2.963   2.967   3.036   3.056   3.105   3.191   3.195   3.415
209 A'  210 A'   91 A"  211 A'  212 A'  213 A'  214 A'  215 A'                 
  3.436   3.645   3.827   3.838   3.949   3.961   3.990   3.996
216 A'  217 A'  218 A'  219 A'   92 A"   93 A"   94 A"  220 A'                 
  4.009   4.014   4.025   4.053   4.090   4.120   4.155   4.252
 95 A"   96 A"  221 A'  222 A'   97 A"  223 A'  224 A'  225 A'                 
  4.273   4.284   4.403   4.458   4.544   4.786   6.013   6.033
226 A'  227 A'  228 A'  229 A'  230 A'  231 A'   98 A"   99 A"                 
  6.105   6.118   6.136   6.168   6.735   7.553   7.674   7.741
232 A'  233 A'  234 A'  235 A'  236 A'  100 A"  237 A'  238 A'                 
  9.704   9.783   9.806  23.179  23.752  23.761  23.911  23.912
239 A'  240 A'  241 A'  242 A'  243 A'  244 A'  245 A'  246 A'                 
 23.985  25.759  25.804  25.878  26.082  26.116  26.180  26.435
247 A'  101 A"  102 A"  103 A"  248 A'  249 A'  250 A'  251 A'                 
 26.642  26.826  27.890  27.943  28.349  28.365  28.406  28.419
252 A'  253 A'  254 A'  255 A'  104 A"  105 A"  256 A'  257 A'                 
 28.428  28.437  28.524  28.528  28.547  28.549  28.556  28.557
258 A'  259 A'  106 A"  107 A"  260 A'  108 A"  261 A'  109 A"                 
 28.616  28.618  28.721  28.727  47.987 127.889 127.901 127.944
262 A'  263 A'  264 A'  265 A'  266 A'  110 A"  111 A"  267 A'                 
127.952 127.964 127.976 151.681 151.723 215.689 215.780 215.805
268 A'  269 A'  270 A'  271 A'  272 A'  273 A'  274 A'  275 A'                 
289.749 289.873 289.9641020.8001901.8451901.888
112 A"  276 A'  277 A'  278 A'  279 A'  280 A'                                 
 --------------------------------------------------------------

          Ground-State Mulliken Net Atomic Charges

     Atom                 Charge (a.u.)
  ----------------------------------------
      1 C                     0.032712
      2 C                    -0.782747
      3 C                     0.006819
      4 C                    -0.206722
      5 C                    -0.618796
      6 C                    -0.219569
      7 Cl                    0.599402
      8 Cl                    0.653488
      9 Cl                    0.600825
     10 I                     0.103640
     11 Br                   -0.273222
     12 I                     0.104171
  ----------------------------------------
  Sum of atomic charges =     0.000000

 -----------------------------------------------------------------
                    Cartesian Multipole Moments
 -----------------------------------------------------------------
    Charge (ESU x 10^10)
                 0.0000
    Dipole Moment (Debye)
         X       0.0053      Y       0.6560      Z      -0.0000
       Tot       0.6561
    Quadrupole Moments (Debye-Ang)
        XX    -140.7917     XY       0.0265     YY    -144.3562
        XZ      -0.0000     YZ       0.0000     ZZ    -148.0964
    Octopole Moments (Debye-Ang^2)
       XXX      -0.3004    XXY      59.8982    XYY       0.0756
       YYY     139.7726    XXZ      -0.0000    XYZ      -0.0000
       YYZ       0.0000    XZZ       0.0026    YZZ      43.3650
       ZZZ      -0.0000
    Hexadecapole Moments (Debye-Ang^3)
      XXXX   -4412.0237   XXXY       0.4001   XXYY   -1307.5082
      XYYY       0.4905   YYYY   -3398.0763   XXXZ      -0.0000
      XXYZ      -0.0000   XYYZ      -0.0000   YYYZ      -0.0000
      XXZZ    -833.1736   XYZZ       0.1050   YYZZ    -633.6918
      XZZZ      -0.0000   YZZZ       0.0000   ZZZZ    -187.5222
 -----------------------------------------------------------------
 Calculating MO derivatives via CPSCF
    1     0    39    0.0189982  
    2     0    39    0.0063313  
    3     0    39    0.0013050  
    4     0    39    0.0001696  
    5    21    18    0.0000209  
    6    37     2    0.0000012  
    7    39     0    0.0000001  Converged
 Time for AOints: 286.9 s (CPU) 72.1 s (wall)
 ------------------------------------------------------------------------------
                     AOints        : Timing summary (seconds)
 ------------------------------------------------------------------------------
     job step          cpu (% of tot)      sys (% of tot)     wall (% of tot)
 ------------------------------------------------------------------------------
  AOints            0.2869E+03 ( 8.4)   0.1100E-04 ( 4.8)   0.7208E+02 ( 8.2)
 ------------------------------------------------------------------------------
   Grand Totals     0.3436E+04          0.2300E-03          0.8769E+03
 ------------------------------------------------------------------------------
 Polarizability Matrix (a.u.)
            1           2           3
    1-247.1801840   0.0325977  -0.0000000
    2   0.0325977-226.0579493  -0.0000000
    3  -0.0000000  -0.0000000-104.1517605
 Calculating analytic Hessian of the SCF energy

 Direct stationary perturbation theory relativistic correction:

 rels  =     213.078651920225
 relv  =    -714.976857966027
 rel2e =     101.144119743333
 E_rel =    -400.754086302469

 Hessian of the SCF Energy
            1           2           3           4           5           6
    1   0.5254767   0.0396686  -0.0000000  -0.2418926  -0.1186854   0.0000000
    2   0.0396686   0.5674950  -0.0000000  -0.0545883  -0.1422996   0.0000000
    3  -0.0000000  -0.0000000   0.1079230   0.0000000   0.0000000  -0.0519941
    4  -0.2418926  -0.0545883   0.0000000   0.6052977   0.0000632  -0.0000000
    5  -0.1186854  -0.1422996   0.0000000   0.0000632   0.5067343  -0.0000000
    6   0.0000000   0.0000000  -0.0519941  -0.0000000  -0.0000000   0.1045339
    7  -0.0567151  -0.0286298   0.0000000  -0.2412438   0.1188418   0.0000000
    8   0.0289042   0.0601136  -0.0000000   0.0546958  -0.1426659  -0.0000000
    9   0.0000000   0.0000000   0.0012166   0.0000000  -0.0000000  -0.0520892
   10  -0.0171504  -0.0284428  -0.0000000   0.0301492   0.0211938   0.0000000
   11  -0.0289624  -0.0490738   0.0000000   0.0759282  -0.0276648   0.0000000
   12  -0.0000000   0.0000000   0.0029844   0.0000000  -0.0000000   0.0030160
   13   0.0301641   0.0762268   0.0000000  -0.0673076   0.0000979  -0.0000000
   14   0.0219776  -0.0270513  -0.0000000   0.0000267  -0.0002880  -0.0000000
   15   0.0000000   0.0000000   0.0009506  -0.0000000   0.0000000   0.0039780
   16  -0.0925150  -0.0296163  -0.0000000   0.0299039  -0.0213931   0.0000000
   17   0.0209340  -0.2878137   0.0000000  -0.0760394  -0.0274730   0.0000000
   18   0.0000000  -0.0000000  -0.0493025   0.0000000   0.0000000   0.0029975
   19  -0.1312503   0.0539524   0.0000000  -0.0415346   0.0212257  -0.0000000
   20   0.0565892  -0.0714411  -0.0000000   0.0007686   0.0003543   0.0000000
   21  -0.0000000   0.0000000  -0.0235135   0.0000000  -0.0000000   0.0037954
   22  -0.0007709  -0.0226784  -0.0000000  -0.0379292  -0.0002527   0.0000000
   23  -0.0030322  -0.0374424  -0.0000000  -0.0002288  -0.1634381  -0.0000000
   24   0.0000000  -0.0000000   0.0031222  -0.0000000   0.0000000  -0.0222281
   25   0.0011295   0.0052172   0.0000000  -0.0415511  -0.0211012  -0.0000000
   26   0.0017425  -0.0005545   0.0000000  -0.0006691   0.0004048  -0.0000000
   27  -0.0000000   0.0000000   0.0039466   0.0000000   0.0000000   0.0037974
   28  -0.0005181  -0.0001956  -0.0000000   0.0030148  -0.0002996   0.0000000
   29   0.0000840  -0.0003548   0.0000000  -0.0027104  -0.0017025  -0.0000000
   30   0.0000000  -0.0000000  -0.0006322  -0.0000000  -0.0000000   0.0026060
   31  -0.0023104  -0.0000833   0.0000000   0.0000840  -0.0000026  -0.0000000
   32   0.0023271   0.0025663  -0.0000000   0.0000297  -0.0002593  -0.0000000
   33   0.0000000   0.0000000   0.0035173  -0.0000000  -0.0000000  -0.0010219
   34  -0.0136477  -0.0108310  -0.0000000   0.0030093   0.0003128   0.0000000
   35  -0.0215471  -0.0141443  -0.0000000   0.0027237  -0.0017022   0.0000000
   36   0.0000000  -0.0000000   0.0017816  -0.0000000   0.0000000   0.0026092
            7           8           9          10          11          12
    1  -0.0567151   0.0289042   0.0000000  -0.0171504  -0.0289624  -0.0000000
    2  -0.0286298   0.0601136   0.0000000  -0.0284428  -0.0490738   0.0000000
    3   0.0000000  -0.0000000   0.0012166  -0.0000000   0.0000000   0.0029844
    4  -0.2412438   0.0546958   0.0000000   0.0301492   0.0759282   0.0000000
    5   0.1188418  -0.1426659  -0.0000000   0.0211938  -0.0276648  -0.0000000
    6   0.0000000  -0.0000000  -0.0520892   0.0000000   0.0000000   0.0030160
    7   0.5247859  -0.0396472  -0.0000000  -0.0923369  -0.0213426  -0.0000000
    8  -0.0396472   0.5682929   0.0000000   0.0292339  -0.2884487   0.0000000
    9  -0.0000000   0.0000000   0.1079467  -0.0000000  -0.0000000  -0.0493246
   10  -0.0923369   0.0292339  -0.0000000   0.4525164   0.0667411  -0.0000000
   11  -0.0213426  -0.2884487  -0.0000000   0.0667411   0.5371076  -0.0000000
   12  -0.0000000   0.0000000  -0.0493246  -0.0000000  -0.0000000   0.1012144
   13   0.0299648  -0.0764201   0.0000000  -0.2361162  -0.0588831   0.0000000
   14  -0.0220799  -0.0269929   0.0000000  -0.1052825  -0.1343895   0.0000000
   15   0.0000000  -0.0000000   0.0010183   0.0000000   0.0000000  -0.0491374
   16  -0.0170290   0.0284040   0.0000000  -0.0544333  -0.0268360   0.0000000
   17   0.0288955  -0.0492071  -0.0000000   0.0269732   0.0543324  -0.0000000
   18  -0.0000000  -0.0000000   0.0029962   0.0000000   0.0000000   0.0053784
   19   0.0011125  -0.0052264   0.0000000  -0.0004157   0.0007874   0.0000000
   20  -0.0017468  -0.0005383  -0.0000000   0.0005021  -0.0000879  -0.0000000
   21  -0.0000000  -0.0000000   0.0039487  -0.0000000  -0.0000000  -0.0011493
   22  -0.0007055   0.0225975  -0.0000000  -0.0030110  -0.0002648  -0.0000000
   23   0.0029651  -0.0376152   0.0000000   0.0025075   0.0028737   0.0000000
   24   0.0000000   0.0000000   0.0031475  -0.0000000  -0.0000000   0.0040421
   25  -0.1312599  -0.0536704   0.0000000  -0.0144199  -0.0133698  -0.0000000
   26  -0.0562789  -0.0710560   0.0000000  -0.0317604  -0.0224983  -0.0000000
   27  -0.0000000  -0.0000000  -0.0235338   0.0000000   0.0000000   0.0021790
   28  -0.0137481   0.0108785  -0.0000000  -0.0638879   0.0222830   0.0000000
   29   0.0214750  -0.0141283   0.0000000   0.0216562  -0.0395622   0.0000000
   30   0.0000000   0.0000000   0.0017837  -0.0000000   0.0000000  -0.0237590
   31  -0.0022977   0.0000671   0.0000000  -0.0008582  -0.0195483   0.0000000
   32  -0.0023555   0.0026021  -0.0000000  -0.0048201  -0.0330057  -0.0000000
   33   0.0000000  -0.0000000   0.0035276   0.0000000  -0.0000000   0.0020020
   34  -0.0005273   0.0001834  -0.0000000  -0.0000358   0.0034670   0.0000000
   35  -0.0000964  -0.0003565  -0.0000000   0.0014974   0.0004179   0.0000000
   36   0.0000000   0.0000000  -0.0006378  -0.0000000   0.0000000   0.0025540
           13          14          15          16          17          18
    1   0.0301641   0.0219776   0.0000000  -0.0925150   0.0209340   0.0000000
    2   0.0762268  -0.0270513   0.0000000  -0.0296163  -0.2878137  -0.0000000
    3   0.0000000  -0.0000000   0.0009506  -0.0000000   0.0000000  -0.0493025
    4  -0.0673076   0.0000267  -0.0000000   0.0299039  -0.0760394   0.0000000
    5   0.0000979  -0.0002880   0.0000000  -0.0213931  -0.0274730   0.0000000
    6  -0.0000000  -0.0000000   0.0039780   0.0000000   0.0000000   0.0029975
    7   0.0299648  -0.0220799   0.0000000  -0.0170290   0.0288955  -0.0000000
    8  -0.0764201  -0.0269929  -0.0000000   0.0284040  -0.0492071  -0.0000000
    9   0.0000000   0.0000000   0.0010183   0.0000000  -0.0000000   0.0029962
   10  -0.2361162  -0.1052825   0.0000000  -0.0544333   0.0269732   0.0000000
   11  -0.0588831  -0.1343895   0.0000000  -0.0268360   0.0543324   0.0000000
   12   0.0000000   0.0000000  -0.0491374   0.0000000  -0.0000000   0.0053784
   13   0.5575625   0.0012552  -0.0000000  -0.2338723   0.0577783   0.0000000
   14   0.0012552   0.4668259   0.0000000   0.1043168  -0.1341987  -0.0000000
   15  -0.0000000   0.0000000   0.1025714   0.0000000  -0.0000000  -0.0493627
   16  -0.2338723   0.1043168   0.0000000   0.4506392  -0.0645696  -0.0000000
   17   0.0577783  -0.1341987  -0.0000000  -0.0645696   0.5359506   0.0000000
   18   0.0000000  -0.0000000  -0.0493627  -0.0000000   0.0000000   0.1016062
   19   0.0019893  -0.0004320   0.0000000  -0.0142894   0.0133306  -0.0000000
   20  -0.0030935  -0.0023907  -0.0000000   0.0317481  -0.0225250   0.0000000
   21   0.0000000   0.0000000   0.0041004   0.0000000  -0.0000000   0.0021740
   22   0.0001668  -0.0000021   0.0000000  -0.0030192   0.0002807  -0.0000000
   23  -0.0000063  -0.0005530   0.0000000  -0.0024923   0.0028690  -0.0000000
   24  -0.0000000  -0.0000000  -0.0013235  -0.0000000   0.0000000   0.0040340
   25   0.0020036   0.0004026   0.0000000  -0.0004163  -0.0007706   0.0000000
   26   0.0030715  -0.0023983   0.0000000  -0.0004985  -0.0000806   0.0000000
   27   0.0000000  -0.0000000   0.0040874  -0.0000000   0.0000000  -0.0011541
   28  -0.0268254   0.0114059  -0.0000000  -0.0000019  -0.0034496   0.0000000
   29   0.0013858   0.0009878   0.0000000  -0.0014836   0.0004211  -0.0000000
   30  -0.0000000   0.0000000   0.0013017  -0.0000000  -0.0000000   0.0025502
   31  -0.0303871  -0.0000176  -0.0000000  -0.0008825   0.0193890  -0.0000000
   32   0.0000343  -0.1405478   0.0000000   0.0047394  -0.0327158   0.0000000
   33  -0.0000000   0.0000000  -0.0195882   0.0000000  -0.0000000   0.0019664
   34  -0.0273426  -0.0115707  -0.0000000  -0.0640840  -0.0227514   0.0000000
   35  -0.0014465   0.0009963   0.0000000  -0.0223182  -0.0395593  -0.0000000
   36  -0.0000000  -0.0000000   0.0014039  -0.0000000   0.0000000  -0.0238836
           19          20          21          22          23          24
    1  -0.1312503   0.0565892  -0.0000000  -0.0007709  -0.0030322   0.0000000
    2   0.0539524  -0.0714411   0.0000000  -0.0226784  -0.0374424  -0.0000000
    3   0.0000000  -0.0000000  -0.0235135  -0.0000000  -0.0000000   0.0031222
    4  -0.0415346   0.0007686   0.0000000  -0.0379292  -0.0002288  -0.0000000
    5   0.0212257   0.0003543  -0.0000000  -0.0002527  -0.1634381   0.0000000
    6  -0.0000000   0.0000000   0.0037954   0.0000000  -0.0000000  -0.0222281
    7   0.0011125  -0.0017468  -0.0000000  -0.0007055   0.0029651   0.0000000
    8  -0.0052264  -0.0005383  -0.0000000   0.0225975  -0.0376152   0.0000000
    9   0.0000000  -0.0000000   0.0039487  -0.0000000   0.0000000   0.0031475
   10  -0.0004157   0.0005021  -0.0000000  -0.0030110   0.0025075  -0.0000000
   11   0.0007874  -0.0000879  -0.0000000  -0.0002648   0.0028737  -0.0000000
   12   0.0000000  -0.0000000  -0.0011493  -0.0000000   0.0000000   0.0040421
   13   0.0019893  -0.0030935   0.0000000   0.0001668  -0.0000063  -0.0000000
   14  -0.0004320  -0.0023907   0.0000000  -0.0000021  -0.0005530  -0.0000000
   15   0.0000000  -0.0000000   0.0041004   0.0000000   0.0000000  -0.0013235
   16  -0.0142894   0.0317481   0.0000000  -0.0030192  -0.0024923  -0.0000000
   17   0.0133306  -0.0225250  -0.0000000   0.0002807   0.0028690   0.0000000
   18  -0.0000000   0.0000000   0.0021740  -0.0000000  -0.0000000   0.0040340
   19   0.1930762  -0.0773305   0.0000000  -0.0073718  -0.0013840  -0.0000000
   20  -0.0773305   0.1089365  -0.0000000  -0.0102933   0.0001476   0.0000000
   21   0.0000000  -0.0000000   0.0109113   0.0000000   0.0000000  -0.0005675
   22  -0.0073718  -0.0102933   0.0000000   0.0601992   0.0002253  -0.0000000
   23  -0.0013840   0.0001476   0.0000000   0.0002253   0.2360234  -0.0000000
   24  -0.0000000   0.0000000  -0.0005675  -0.0000000  -0.0000000   0.0101446
   25  -0.0018301  -0.0003021   0.0000000  -0.0074216   0.0014385  -0.0000000
   26   0.0003070   0.0003745   0.0000000   0.0103892   0.0000927  -0.0000000
   27   0.0000000  -0.0000000   0.0000720   0.0000000  -0.0000000  -0.0005586
   28  -0.0006465   0.0004155  -0.0000000  -0.0001234   0.0001275   0.0000000
   29   0.0003576  -0.0001954   0.0000000   0.0008779  -0.0007603  -0.0000000
   30  -0.0000000   0.0000000  -0.0000709   0.0000000   0.0000000   0.0001343
   31  -0.0000449   0.0009985   0.0000000   0.0001070  -0.0000018   0.0000000
   32   0.0002935  -0.0008243  -0.0000000  -0.0000027  -0.0014409   0.0000000
   33  -0.0000000   0.0000000   0.0001511   0.0000000   0.0000000  -0.0000852
   34   0.0012054   0.0017442  -0.0000000  -0.0001204  -0.0001185   0.0000000
   35  -0.0058812  -0.0118100  -0.0000000  -0.0008767  -0.0007565   0.0000000
   36  -0.0000000   0.0000000   0.0001483  -0.0000000  -0.0000000   0.0001383
           25          26          27          28          29          30
    1   0.0011295   0.0017425  -0.0000000  -0.0005181   0.0000840   0.0000000
    2   0.0052172  -0.0005545   0.0000000  -0.0001956  -0.0003548  -0.0000000
    3   0.0000000   0.0000000   0.0039466  -0.0000000   0.0000000  -0.0006322
    4  -0.0415511  -0.0006691   0.0000000   0.0030148  -0.0027104  -0.0000000
    5  -0.0211012   0.0004048   0.0000000  -0.0002996  -0.0017025  -0.0000000
    6  -0.0000000  -0.0000000   0.0037974   0.0000000  -0.0000000   0.0026060
    7  -0.1312599  -0.0562789  -0.0000000  -0.0137481   0.0214750   0.0000000
    8  -0.0536704  -0.0710560  -0.0000000   0.0108785  -0.0141283   0.0000000
    9   0.0000000   0.0000000  -0.0235338  -0.0000000   0.0000000   0.0017837
   10  -0.0144199  -0.0317604   0.0000000  -0.0638879   0.0216562  -0.0000000
   11  -0.0133698  -0.0224983   0.0000000   0.0222830  -0.0395622   0.0000000
   12  -0.0000000  -0.0000000   0.0021790   0.0000000   0.0000000  -0.0237590
   13   0.0020036   0.0030715   0.0000000  -0.0268254   0.0013858  -0.0000000
   14   0.0004026  -0.0023983  -0.0000000   0.0114059   0.0009878   0.0000000
   15   0.0000000   0.0000000   0.0040874  -0.0000000   0.0000000   0.0013017
   16  -0.0004163  -0.0004985  -0.0000000  -0.0000019  -0.0014836  -0.0000000
   17  -0.0007706  -0.0000806   0.0000000  -0.0034496   0.0004211  -0.0000000
   18   0.0000000   0.0000000  -0.0011541   0.0000000  -0.0000000   0.0025502
   19  -0.0018301   0.0003070   0.0000000  -0.0006465   0.0003576  -0.0000000
   20  -0.0003021   0.0003745  -0.0000000   0.0004155  -0.0001954   0.0000000
   21   0.0000000   0.0000000   0.0000720  -0.0000000   0.0000000  -0.0000709
   22  -0.0074216   0.0103892   0.0000000  -0.0001234   0.0008779   0.0000000
   23   0.0014385   0.0000927  -0.0000000   0.0001275  -0.0007603   0.0000000
   24  -0.0000000  -0.0000000  -0.0005586   0.0000000  -0.0000000   0.0001343
   25   0.1932488   0.0767948   0.0000000   0.0012189   0.0060202  -0.0000000
   26   0.0767948   0.1089327   0.0000000  -0.0016917  -0.0122039  -0.0000000
   27   0.0000000   0.0000000   0.0108781  -0.0000000   0.0000000   0.0002004
   28   0.0012189  -0.0016917  -0.0000000   0.1124521  -0.0379126   0.0000000
   29   0.0060202  -0.0122039   0.0000000  -0.0379126   0.0688403  -0.0000000
   30  -0.0000000  -0.0000000   0.0002004   0.0000000  -0.0000000   0.0154109
   31  -0.0000494  -0.0009903   0.0000000  -0.0104297  -0.0093252  -0.0000000
   32  -0.0002960  -0.0008164   0.0000000  -0.0019841  -0.0014317  -0.0000000
   33  -0.0000000  -0.0000000   0.0001528  -0.0000000   0.0000000   0.0003336
   34  -0.0006527  -0.0004161  -0.0000000  -0.0005048  -0.0004247   0.0000000
   35  -0.0003632  -0.0001968  -0.0000000   0.0004229   0.0000898   0.0000000
   36  -0.0000000  -0.0000000  -0.0000673   0.0000000  -0.0000000   0.0001413
           31          32          33          34          35          36
    1  -0.0023104   0.0023271   0.0000000  -0.0136477  -0.0215471   0.0000000
    2  -0.0000833   0.0025663   0.0000000  -0.0108310  -0.0141443  -0.0000000
    3   0.0000000  -0.0000000   0.0035173  -0.0000000  -0.0000000   0.0017816
    4   0.0000840   0.0000297  -0.0000000   0.0030093   0.0027237  -0.0000000
    5  -0.0000026  -0.0002593  -0.0000000   0.0003128  -0.0017022   0.0000000
    6  -0.0000000  -0.0000000  -0.0010219   0.0000000   0.0000000   0.0026092
    7  -0.0022977  -0.0023555   0.0000000  -0.0005273  -0.0000964   0.0000000
    8   0.0000671   0.0026021  -0.0000000   0.0001834  -0.0003565   0.0000000
    9   0.0000000  -0.0000000   0.0035276  -0.0000000  -0.0000000  -0.0006378
   10  -0.0008582  -0.0048201   0.0000000  -0.0000358   0.0014974  -0.0000000
   11  -0.0195483  -0.0330057  -0.0000000   0.0034670   0.0004179   0.0000000
   12   0.0000000  -0.0000000   0.0020020   0.0000000   0.0000000   0.0025540
   13  -0.0303871   0.0000343  -0.0000000  -0.0273426  -0.0014465  -0.0000000
   14  -0.0000176  -0.1405478   0.0000000  -0.0115707   0.0009963  -0.0000000
   15  -0.0000000   0.0000000  -0.0195882  -0.0000000   0.0000000   0.0014039
   16  -0.0008825   0.0047394   0.0000000  -0.0640840  -0.0223182  -0.0000000
   17   0.0193890  -0.0327158  -0.0000000  -0.0227514  -0.0395593   0.0000000
   18  -0.0000000   0.0000000   0.0019664   0.0000000  -0.0000000  -0.0238836
   19  -0.0000449   0.0002935  -0.0000000   0.0012054  -0.0058812  -0.0000000
   20   0.0009985  -0.0008243   0.0000000   0.0017442  -0.0118100   0.0000000
   21   0.0000000  -0.0000000   0.0001511  -0.0000000  -0.0000000   0.0001483
   22   0.0001070  -0.0000027   0.0000000  -0.0001204  -0.0008767  -0.0000000
   23  -0.0000018  -0.0014409   0.0000000  -0.0001185  -0.0007565  -0.0000000
   24   0.0000000   0.0000000  -0.0000852   0.0000000   0.0000000   0.0001383
   25  -0.0000494  -0.0002960  -0.0000000  -0.0006527  -0.0003632  -0.0000000
   26  -0.0009903  -0.0008164  -0.0000000  -0.0004161  -0.0001968  -0.0000000
   27   0.0000000   0.0000000   0.0001528  -0.0000000  -0.0000000  -0.0000673
   28  -0.0104297  -0.0019841  -0.0000000  -0.0005048   0.0004229   0.0000000
   29  -0.0093252  -0.0014317   0.0000000  -0.0004247   0.0000898  -0.0000000
   30  -0.0000000  -0.0000000   0.0003336   0.0000000   0.0000000   0.0001413
   31   0.0577162  -0.0000056  -0.0000000  -0.0106472   0.0095201   0.0000000
   32  -0.0000056   0.2073350   0.0000000   0.0020401  -0.0014613   0.0000000
   33  -0.0000000   0.0000000   0.0086826  -0.0000000   0.0000000   0.0003619
   34  -0.0106472   0.0020401  -0.0000000   0.1133477   0.0383651   0.0000000
   35   0.0095201  -0.0014613   0.0000000   0.0383651   0.0684829   0.0000000
   36   0.0000000   0.0000000   0.0003619   0.0000000   0.0000000   0.0154504
 **********************************************************************
 **                                                                  **
 **                       VIBRATIONAL ANALYSIS                       **
 **                       --------------------                       **
 **                                                                  **
 **        VIBRATIONAL FREQUENCIES (CM**-1) AND NORMAL MODES         **
 **     FORCE CONSTANTS (mDYN/ANGSTROM) AND REDUCED MASSES (AMU)     **
 **                  INFRARED INTENSITIES (KM/MOL)                   **
 **                                                                  **
 **********************************************************************


 Mode:                 1                      2                      3
 Frequency:        43.06                  49.47                  74.43
 Force Cnst:      0.0785                 0.0553                 0.1193
 Red. Mass:      71.8461                38.3358                36.5577
 IR Active:          YES                    YES                    YES
 IR Intens:        0.000                  0.000                  0.005
 Raman Active:       YES                    YES                    YES
               X      Y      Z        X      Y      Z        X      Y      Z
 C         -0.000  0.000  0.012   -0.000  0.000 -0.192   -0.000  0.000 -0.101
 C          0.000  0.000  0.149   -0.000 -0.000  0.000    0.000  0.000  0.075
 C         -0.000 -0.000  0.010    0.000  0.000  0.194   -0.000 -0.000 -0.099
 C         -0.000 -0.000 -0.041    0.000  0.000  0.037   -0.000 -0.000 -0.060
 C         -0.000 -0.000  0.109    0.000  0.000  0.000   -0.000 -0.000 -0.035
 C         -0.000  0.000 -0.041   -0.000  0.000 -0.036   -0.000  0.000 -0.060
 Cl         0.000  0.000 -0.038   -0.000  0.000 -0.655   -0.000  0.000 -0.514
 Cl         0.000  0.000  0.536   -0.000 -0.000 -0.003    0.000  0.000  0.644
 Cl         0.000 -0.000 -0.042    0.000  0.000  0.662    0.000 -0.000 -0.505
 I         -0.000  0.000 -0.292    0.000 -0.000 -0.168   -0.000  0.000  0.098
 Br         0.000 -0.000  0.708   -0.000  0.000  0.002   -0.000 -0.000 -0.112
 I         -0.000 -0.000 -0.293   -0.000 -0.000  0.166   -0.000 -0.000  0.101
 TransDip  -0.000 -0.000 -0.000    0.000  0.000  0.000   -0.000 -0.000  0.002

 Mode:                 4                      5                      6
 Frequency:       117.47                 142.80                 156.30
 Force Cnst:      0.5926                 0.8920                 0.8335
 Red. Mass:      72.8839                74.2435                57.9121
 IR Active:          YES                    YES                    YES
 IR Intens:        0.584                  0.053                  0.055
 Raman Active:       YES                    YES                    YES
               X      Y      Z        X      Y      Z        X      Y      Z
 C          0.010 -0.230 -0.000   -0.032 -0.088 -0.000    0.040  0.054  0.000
 C         -0.001 -0.238  0.000   -0.098 -0.001 -0.000    0.112 -0.002  0.000
 C         -0.010 -0.229  0.000   -0.033  0.086 -0.000    0.040 -0.056  0.000
 C          0.026 -0.228  0.000    0.034  0.082  0.000   -0.123 -0.011 -0.000
 C          0.001 -0.263 -0.000    0.089 -0.002  0.000   -0.117 -0.001 -0.000
 C         -0.023 -0.229 -0.000    0.036 -0.084  0.000   -0.125  0.008 -0.000
 Cl         0.055 -0.162  0.000   -0.111 -0.204 -0.000    0.209  0.327  0.000
 Cl        -0.004 -0.253  0.000   -0.381 -0.000  0.000    0.547 -0.002 -0.000
 Cl        -0.058 -0.155 -0.000   -0.109  0.197 -0.000    0.204 -0.322  0.000
 I          0.416  0.236 -0.000   -0.138 -0.285 -0.000   -0.235  0.207  0.000
 Br        -0.005 -0.295  0.000    0.705 -0.003 -0.000    0.372 -0.001 -0.000
 I         -0.411  0.239  0.000   -0.135  0.290 -0.000   -0.244 -0.206  0.000
 TransDip  -0.000  0.024  0.000   -0.007  0.000 -0.000    0.008  0.000  0.000

 Mode:                 7                      8                      9
 Frequency:       170.97                 178.11                 222.30
 Force Cnst:      1.2698                 0.2577                 1.1357
 Red. Mass:      73.7361                13.7878                39.0053
 IR Active:          YES                    YES                    YES
 IR Intens:        0.210                  0.297                  0.000
 Raman Active:       YES                    YES                    YES
               X      Y      Z        X      Y      Z        X      Y      Z
 C         -0.077  0.160 -0.000   -0.000  0.000  0.379    0.020 -0.005 -0.000
 C         -0.003  0.112  0.000    0.000 -0.000  0.377   -0.002 -0.044 -0.000
 C          0.071  0.160  0.000   -0.000 -0.000  0.380   -0.025 -0.006  0.000
 C          0.117  0.154  0.000   -0.000 -0.000  0.405    0.002 -0.041  0.000
 C         -0.002  0.300 -0.000    0.000 -0.000  0.429   -0.002 -0.115  0.000
 C         -0.121  0.155 -0.000   -0.000  0.000  0.404   -0.006 -0.039 -0.000
 Cl        -0.027  0.273  0.000    0.000  0.000 -0.137    0.365  0.564 -0.000
 Cl        -0.008  0.145  0.000    0.000 -0.000 -0.124   -0.015 -0.040  0.000
 Cl         0.021  0.271 -0.000    0.000 -0.000 -0.137   -0.361  0.546  0.000
 I          0.335 -0.288  0.000   -0.000  0.000 -0.044   -0.009 -0.041 -0.000
 Br         0.003  0.452  0.000    0.000 -0.000 -0.041    0.001 -0.308 -0.000
 I         -0.332 -0.282 -0.000   -0.000 -0.000 -0.045    0.013 -0.039  0.000
 TransDip  -0.000 -0.015 -0.000    0.000 -0.000 -0.017    0.000  0.001 -0.000

 Mode:                10                     11                     12
 Frequency:       237.87                 244.09                 279.67
 Force Cnst:      0.9608                 1.1446                 1.4766
 Red. Mass:      28.8202                32.6077                32.0424
 IR Active:          YES                    YES                    YES
 IR Intens:        0.295                  0.101                  0.090
 Raman Active:       YES                    YES                    YES
               X      Y      Z        X      Y      Z        X      Y      Z
 C          0.288 -0.131  0.000   -0.197  0.075 -0.000    0.023  0.244  0.000
 C          0.233 -0.000  0.000   -0.155  0.001 -0.000    0.001  0.428  0.000
 C          0.288  0.131  0.000   -0.198 -0.072 -0.000   -0.021  0.245 -0.000
 C          0.194  0.104 -0.000   -0.067 -0.045  0.000   -0.049  0.154 -0.000
 C          0.205 -0.001 -0.000   -0.080 -0.001  0.000    0.000 -0.007 -0.000
 C          0.194 -0.105 -0.000   -0.067  0.046  0.000    0.049  0.154  0.000
 Cl         0.198 -0.475 -0.000   -0.403 -0.164  0.000   -0.225 -0.027 -0.000
 Cl         0.172  0.000 -0.000    0.686  0.001  0.000   -0.001  0.654 -0.000
 Cl         0.189  0.491  0.000   -0.410  0.177  0.000    0.228 -0.029  0.000
 I         -0.112  0.024  0.000    0.041 -0.040 -0.000    0.043 -0.039  0.000
 Br        -0.097 -0.002  0.000    0.040 -0.005 -0.000   -0.000 -0.324 -0.000
 I         -0.114 -0.027  0.000    0.041  0.039 -0.000   -0.044 -0.039 -0.000
 TransDip  -0.017 -0.000  0.000    0.010 -0.000 -0.000   -0.000 -0.010  0.000

 Mode:                13                     14                     15
 Frequency:       331.64                 335.71                 359.74
 Force Cnst:      0.8020                 0.8192                 2.4017
 Red. Mass:      12.3753                12.3364                31.4997
 IR Active:          YES                    YES                    YES
 IR Intens:        0.259                  0.000                  0.012
 Raman Active:       YES                    YES                    YES
               X      Y      Z        X      Y      Z        X      Y      Z
 C          0.000  0.000  0.265   -0.000  0.000 -0.472   -0.223  0.074  0.000
 C          0.000  0.000  0.579    0.000 -0.000 -0.022   -0.000 -0.175  0.000
 C         -0.000 -0.000  0.300    0.000  0.000  0.450    0.223  0.074 -0.000
 C         -0.000 -0.000 -0.266    0.000  0.000  0.541    0.086  0.063 -0.000
 C         -0.000 -0.000 -0.572    0.000  0.000  0.020    0.000  0.087 -0.000
 C         -0.000  0.000 -0.305   -0.000  0.000 -0.519   -0.087  0.063  0.000
 Cl        -0.000 -0.000 -0.038   -0.000  0.000  0.076   -0.506  0.260 -0.000
 Cl        -0.000  0.000 -0.089   -0.000 -0.000  0.004   -0.000 -0.413 -0.000
 Cl        -0.000  0.000 -0.044    0.000  0.000 -0.072    0.507  0.260  0.000
 I          0.000 -0.000  0.012   -0.000  0.000 -0.020   -0.010  0.007  0.000
 Br         0.000  0.000  0.034    0.000 -0.000 -0.001    0.000 -0.100  0.000
 I          0.000  0.000  0.014    0.000  0.000  0.019    0.010  0.008 -0.000
 TransDip  -0.000 -0.000  0.016    0.000 -0.000 -0.001   -0.000 -0.003  0.000

 Mode:                16                     17                     18
 Frequency:       547.60                 584.85                 590.30
 Force Cnst:      2.4973                 2.4337                 2.4788
 Red. Mass:      14.1345                12.0759                12.0737
 IR Active:          YES                    YES                    YES
 IR Intens:       24.034                  0.002                  0.760
 Raman Active:       YES                    YES                    YES
               X      Y      Z        X      Y      Z        X      Y      Z
 C          0.095 -0.011  0.000    0.000  0.000  0.538    0.000  0.000 -0.235
 C          0.074 -0.001 -0.000    0.000 -0.000 -0.025    0.000  0.000  0.533
 C          0.095  0.008  0.000    0.000 -0.000 -0.514    0.000 -0.000 -0.284
 C          0.523  0.032 -0.000    0.000 -0.000  0.486    0.000 -0.000 -0.298
 C          0.590 -0.002 -0.000   -0.000  0.000 -0.030   -0.000 -0.000  0.608
 C          0.522 -0.037  0.000   -0.000  0.000 -0.454    0.000  0.000 -0.345
 Cl        -0.156  0.118 -0.000   -0.000 -0.000 -0.038   -0.000 -0.000  0.019
 Cl        -0.017  0.001 -0.000   -0.000  0.000  0.002   -0.000 -0.000 -0.037
 Cl        -0.155 -0.117 -0.000   -0.000  0.000  0.036   -0.000  0.000  0.023
 I         -0.037  0.010  0.000   -0.000  0.000 -0.007   -0.000  0.000  0.005
 Br        -0.023  0.001  0.000    0.000 -0.000  0.001    0.000  0.000 -0.016
 I         -0.037 -0.010  0.000   -0.000 -0.000  0.007   -0.000 -0.000  0.005
 TransDip   0.157 -0.001 -0.000    0.000 -0.000 -0.001    0.000 -0.000  0.028

 Mode:                19                     20                     21
 Frequency:       592.22                 612.80                 675.13
 Force Cnst:      2.6157                 3.3762                 3.2280
 Red. Mass:      12.6579                15.2594                12.0201
 IR Active:          YES                    YES                    YES
 IR Intens:        7.856                 44.242                  0.528
 Raman Active:       YES                    YES                    YES
               X      Y      Z        X      Y      Z        X      Y      Z
 C          0.272  0.375  0.000   -0.060 -0.368  0.000   -0.000  0.000 -0.430
 C          0.459 -0.000 -0.000    0.000 -0.284  0.000   -0.000  0.000  0.449
 C          0.271 -0.374  0.000    0.059 -0.371 -0.000   -0.000 -0.000 -0.430
 C          0.003 -0.379  0.000    0.041 -0.431 -0.000    0.000 -0.000  0.387
 C         -0.214  0.002 -0.000   -0.003 -0.375  0.000   -0.000  0.000 -0.356
 C          0.002  0.381  0.000   -0.046 -0.429  0.000   -0.000  0.000  0.389
 Cl        -0.091 -0.031 -0.000   -0.097  0.102 -0.000    0.000 -0.000  0.015
 Cl        -0.080 -0.000  0.000    0.000  0.278 -0.000    0.000  0.000 -0.016
 Cl        -0.091  0.031 -0.000    0.098  0.102  0.000    0.000  0.000  0.015
 I         -0.008  0.014 -0.000   -0.012  0.014  0.000   -0.000 -0.000 -0.003
 Br         0.020 -0.000  0.000    0.000  0.085 -0.000    0.000 -0.000  0.004
 I         -0.008 -0.014 -0.000    0.012  0.014 -0.000    0.000  0.000 -0.004
 TransDip   0.090  0.001 -0.000   -0.001 -0.213 -0.000   -0.000 -0.000 -0.023

 Mode:                22                     23                     24
 Frequency:       815.68                 818.98                1034.73
 Force Cnst:      4.9592                 5.1443                 7.6849
 Red. Mass:      12.6509                13.0176                12.1823
 IR Active:          YES                    YES                    YES
 IR Intens:        0.039                  6.171                  0.065
 Raman Active:       YES                    YES                    YES
               X      Y      Z        X      Y      Z        X      Y      Z
 C         -0.292 -0.039  0.000    0.393 -0.283 -0.000    0.343 -0.112 -0.000
 C         -0.016 -0.391  0.000    0.370 -0.018 -0.000    0.001  0.550 -0.000
 C          0.258 -0.061 -0.000    0.418  0.278 -0.000   -0.343 -0.110  0.000
 C          0.422  0.005 -0.000   -0.210  0.333  0.000    0.373 -0.227 -0.000
 C          0.005  0.571  0.000   -0.092  0.024 -0.000    0.000  0.220  0.000
 C         -0.403  0.033  0.000   -0.244 -0.331  0.000   -0.375 -0.227  0.000
 Cl         0.056 -0.043 -0.000   -0.129  0.066  0.000   -0.032  0.018 -0.000
 Cl         0.000  0.110 -0.000   -0.001  0.005  0.000   -0.000 -0.070  0.000
 Cl        -0.045 -0.037  0.000   -0.133 -0.069  0.000    0.031  0.018  0.000
 I         -0.008  0.006  0.000    0.008 -0.004 -0.000   -0.004  0.002  0.000
 Br         0.000 -0.049 -0.000   -0.006 -0.002 -0.000    0.000 -0.006 -0.000
 I          0.007  0.005 -0.000    0.008  0.005 -0.000    0.005  0.002 -0.000
 TransDip  -0.002 -0.006  0.000    0.080 -0.001 -0.000    0.002  0.008 -0.000

 Mode:                25                     26                     27
 Frequency:      1151.26                1233.14                1304.98
 Force Cnst:      9.5384                10.7514                12.0783
 Red. Mass:      12.2145                12.0003                12.0378
 IR Active:          YES                    YES                    YES
 IR Intens:        3.646                  0.326                136.405
 Raman Active:       YES                    YES                    YES
               X      Y      Z        X      Y      Z        X      Y      Z
 C          0.344 -0.292 -0.000   -0.190 -0.326  0.000   -0.163  0.410  0.000
 C         -0.004 -0.266  0.000    0.400 -0.009 -0.000    0.321 -0.028 -0.000
 C         -0.342 -0.295  0.000   -0.206  0.322  0.000   -0.210 -0.399  0.000
 C         -0.310  0.099  0.000   -0.228 -0.341  0.000   -0.200  0.348  0.000
 C         -0.006  0.546  0.000    0.452 -0.003 -0.000    0.424 -0.019 -0.000
 C          0.317  0.094 -0.000   -0.231  0.354  0.000   -0.231 -0.319  0.000
 Cl        -0.046  0.031  0.000   -0.001 -0.002 -0.000    0.016 -0.019  0.000
 Cl         0.000  0.041 -0.000    0.001  0.001  0.000   -0.013  0.002  0.000
 Cl         0.045  0.031 -0.000    0.000  0.002  0.000    0.019  0.019  0.000
 I          0.005 -0.002 -0.000    0.000 -0.000  0.000    0.001 -0.002 -0.000
 Br         0.000 -0.021  0.000    0.000  0.000 -0.000   -0.005  0.000 -0.000
 I         -0.005 -0.002  0.000    0.000  0.000 -0.000    0.001  0.002 -0.000
 TransDip   0.002 -0.061  0.000   -0.016 -0.008 -0.000   -0.373 -0.025 -0.000

 Mode:                28                     29                     30
 Frequency:      1314.74                1506.17                1508.18
 Force Cnst:     12.2786                16.0414                16.0843
 Red. Mass:      12.0564                12.0017                12.0018
 IR Active:          YES                    YES                    YES
 IR Intens:      193.564                  0.364                  0.307
 Raman Active:       YES                    YES                    YES
               X      Y      Z        X      Y      Z        X      Y      Z
 C         -0.405 -0.095  0.000   -0.252  0.097 -0.000    0.273  0.469 -0.000
 C          0.027  0.477 -0.000    0.527 -0.118 -0.000   -0.235 -0.260  0.000
 C          0.375 -0.130 -0.000   -0.373  0.289  0.000    0.006  0.386  0.000
 C         -0.307 -0.238  0.000    0.212 -0.052  0.000   -0.213 -0.448  0.000
 C          0.029  0.373 -0.000   -0.427  0.084  0.000    0.193  0.193 -0.000
 C          0.278 -0.266 -0.000    0.295 -0.298 -0.000   -0.017 -0.336 -0.000
 Cl         0.024 -0.002  0.000    0.001 -0.001  0.000   -0.004 -0.004  0.000
 Cl        -0.001 -0.034  0.000   -0.006  0.001  0.000    0.003  0.002 -0.000
 Cl        -0.022  0.000 -0.000    0.004 -0.003  0.000    0.002 -0.004 -0.000
 I          0.001  0.001 -0.000    0.001 -0.001 -0.000    0.000  0.001 -0.000
 Br        -0.000 -0.007 -0.000    0.001  0.000 -0.000   -0.001  0.000  0.000
 I         -0.001  0.002  0.000    0.000  0.001  0.000   -0.001  0.000  0.000
 TransDip  -0.021  0.445 -0.000   -0.018  0.006 -0.000    0.008  0.016  0.000

 STANDARD THERMODYNAMIC QUANTITIES AT   298.15 K  AND     1.00 ATM

   This Molecule has  0 Imaginary Frequencies
   Zero point vibrational energy:       24.638 kcal/mol

   Atom    1 Element C  Has Mass   12.00000
   Atom    2 Element C  Has Mass   12.00000
   Atom    3 Element C  Has Mass   12.00000
   Atom    4 Element C  Has Mass   12.00000
   Atom    5 Element C  Has Mass   12.00000
   Atom    6 Element C  Has Mass   12.00000
   Atom    7 Element Cl Has Mass   34.96885
   Atom    8 Element Cl Has Mass   34.96885
   Atom    9 Element Cl Has Mass   34.96885
   Atom   10 Element I  Has Mass  126.90440
   Atom   11 Element Br Has Mass   78.91830
   Atom   12 Element I  Has Mass  126.90440
   Molecular Mass:   509.633650 amu
   Principal axes and moments of inertia in amu*Bohr^2:
                             1           2           3
    Eigenvalues --     6318.88627 10705.55358 17024.43985
          X               1.00000    -0.00006     0.00000
          Y               0.00006     1.00000     0.00000
          Z              -0.00000    -0.00000     1.00000
   Rotational Symmetry Number is   1
   The Molecule is an Asymmetric Top
   Translational Enthalpy:        0.889 kcal/mol
   Rotational Enthalpy:           0.889 kcal/mol
   Vibrational Enthalpy:         30.885 kcal/mol
   gas constant (RT):             0.592 kcal/mol
   Translational Entropy:        44.572  cal/mol.K
   Rotational Entropy:           35.397  cal/mol.K
   Vibrational Entropy:          41.285  cal/mol.K

   Total Enthalpy:               33.255 kcal/mol
   Total Entropy:               121.254  cal/mol.K

 ======================================================================

 STANDARD THERMODYNAMIC QUANTITIES FOR ANHARMONIC VIBRATION -- TOSH

   Zero point vibrational energy: ************ kcal/mol

   Vibrational Enthalpy:       Infinity kcal/mol
   Vibrational Entropy:             NaN  cal/mol.K

   Total Enthalpy:             Infinity kcal/mol
   Total Entropy:                   NaN  cal/mol.K

 ======================================================================

 STANDARD THERMODYNAMIC QUANTITIES FOR ANHARMONIC VIBRATION -- VPT2

   Zero point vibrational energy: ************ kcal/mol

   Vibrational Enthalpy:       Infinity kcal/mol
   Vibrational Entropy:             NaN  cal/mol.K

   Total Enthalpy:             Infinity kcal/mol
   Total Entropy:                   NaN  cal/mol.K

 ======================================================================

Archival summary:
1\1\garfield\FREQ\ProcedureUnspecified\BasisUnspecified\2r1l36\taweetha\SunDec108:06:282019SunDec108:06:282019\0\\#,FREQ,ProcedureUnspecified,BasisUnspecified,\\0,1\I\C,1,2.12864\C,2,1.40331,1,119.446\C,3,1.4013,2,120.362,1,-180,0\C,4,1.40138,3,119.912,2,-0,0\C,5,1.40301,4,120.391,3,0,0\C,6,1.40508,5,119.363,4,-0,0\Cl,4,1.73733,3,120.077,2,-180,0\Cl,3,1.73796,2,121.01,1,-0,0\Cl,5,1.73817,4,118.625,3,180,0\Br,7,1.90323,6,119.613,5,-180,0\I,6,2.1346,5,119.119,4,180,0\\\@

 Total job time:  1162.90s(wall), 4512.35s(cpu) 
 Sun Dec  1 08:06:28 2019

        *************************************************************
        *                                                           *
        *  Thank you very much for using Q-Chem.  Have a nice day.  *
        *                                                           *
        *************************************************************
