# Supplementary material for: Geometric and energetic data from quantum chemical calculations of halobenzenes and xylenes
Source: Data Brief. 2020 Mar 5;30:105386. doi: 10.1016/j.dib.2020.105386 (PMC7114895; doi:10.1016/j.dib.2020.105386)
Supplement: Supplementary file 1 [file mmc1.zip › halobenzene/B3LYP/ClClClIClI.out]

                  Welcome to Q-Chem
     A Quantum Leap Into The Future Of Chemistry


 Q-Chem 5.2 (devel), Q-Chem, Inc., Pleasanton, CA (2019)

 Yihan Shao,  Zhengting Gan,  E. Epifanovsky,  A. T. B. Gilbert,  M. Wormit,  
 J. Kussmann,  A. W. Lange,  A. Behn,  Jia Deng,  Xintian Feng,  D. Ghosh,  
 M. Goldey,  P. R. Horn,  L. D. Jacobson,  I. Kaliman,  T. Kus,  A. Landau,  
 Jie Liu,  E. I. Proynov,  R. M. Richard,  R. P. Steele,  E. J. Sundstrom,  
 H. L. Woodcock III,  P. M. Zimmerman,  D. Zuev,  B. Albrecht,  E. Alguire,  
 S. A. Baeppler,  D. Barton,  Z. Benda,  Y. A. Bernard,  E. J. Berquist,  
 K. B. Bravaya,  H. Burton,  D. Casanova,  Chun-Min Chang,  Yunqing Chen,  
 A. Chien,  K. D. Closser,  M. P. Coons,  S. Coriani,  S. Dasgupta,  
 A. L. Dempwolff,  M. Diedenhofen,  Hainam Do,  R. G. Edgar,  Po-Tung Fang,  
 S. Faraji,  S. Fatehi,  Qingguo Feng,  K. D. Fenk,  J. Fosso-Tande,  
 J. Gayvert,  Qinghui Ge,  A. Ghysels,  G. Gidofalvi,  J. Gomes,  
 J. Gonthier,  A. Gunina,  D. Hait,  M. W. D. Hanson-Heine,  
 P. H. P. Harbach,  A. W. Hauser,  M. F. Herbst,  J. E. Herr,  
 E. G. Hohenstein,  Z. C. Holden,  Kerwin Hui,  B. C. Huynh,  T.-C. Jagau,  
 Hyunjun Ji,  B. Kaduk,  K. Khistyaev,  Jaehoon Kim,  P. Klunzinger,  K. Koh,  
 D. Kosenkov,  L. Koulias,  T. Kowalczyk,  C. M. Krauter,  A. Kunitsa,  
 Ka Un Lao,  A. Laurent,  K. V. Lawler,  Joonho Lee,  D. Lefrancois,  
 S. Lehtola,  D. S. Levine,  Yi-Pei Li,  You-Sheng Lin,  Fenglai Liu,  
 E. Livshits,  A. Luenser,  P. Manohar,  E. Mansoor,  S. F. Manzer,  
 Shan-Ping Mao,  Yuezhi Mao,  N. Mardirossian,  A. V. Marenich,  
 T. Markovich,  L. A. Martinez-Martinez,  S. A. Maurer,  N. J. Mayhall,  
 S. C. McKenzie,  J.-M. Mewes,  P. Morgante,  A. F. Morrison,  
 J. W. Mullinax,  K. Nanda,  T. S. Nguyen-Beck,  R. Olivares-Amaya,  
 J. A. Parkhill,  Zheng Pei,  T. M. Perrine,  F. Plasser,  P. Pokhilko,  
 S. Prager,  A. Prociuk,  E. Ramos,  D. R. Rehn,  F. Rob,  M. Scheurer,  
 M. Schneider,  N. Sergueev,  S. M. Sharada,  S. Sharma,  D. W. Small,  
 T. Stauch,  T. Stein,  Yu-Chuan Su,  A. J. W. Thom,  A. Tkatchenko,  
 T. Tsuchimochi,  N. M. Tubman,  L. Vogt,  M. L. Vidal,  O. Vydrov,  
 M. A. Watson,  J. Wenzel,  M. de Wergifosse,  T. A. Wesolowski,  A. White,  
 J. Witte,  A. Yamada,  Jun Yang,  K. Yao,  S. Yeganeh,  S. R. Yost,  
 Zhi-Qiang You,  A. Zech,  Igor Ying Zhang,  Xing Zhang,  Yan Zhao,  
 Ying Zhu,  B. R. Brooks,  G. K. L. Chan,  C. J. Cramer,  M. S. Gordon,  
 W. J. Hehre,  A. Klamt,  M. W. Schmidt,  C. D. Sherrill,  D. G. Truhlar,  
 A. Aspuru-Guzik,  R. Baer,  A. T. Bell,  N. A. Besley,  Jeng-Da Chai,  
 A. E. DePrince, III,  R. A. DiStasio Jr.,  A. Dreuw,  B. D. Dunietz,  
 T. R. Furlani,  Chao-Ping Hsu,  Yousung Jung,  Jing Kong,  D. S. Lambrecht,  
 WanZhen Liang,  C. Ochsenfeld,  V. A. Rassolov,  L. V. Slipchenko,  
 J. E. Subotnik,  T. Van Voorhis,  J. M. Herbert,  A. I. Krylov,  
 P. M. W. Gill,  M. Head-Gordon

 Contributors to earlier versions of Q-Chem not listed above: 
 R. D. Adamson,  B. Austin,  J. Baker,  G. J. O. Beran,  K. Brandhorst,  
 S. T. Brown,  E. F. C. Byrd,  A. K. Chakraborty,  C.-L. Cheng,  
 Siu Hung Chien,  D. M. Chipman,  D. L. Crittenden,  H. Dachsel,  
 R. J. Doerksen,  A. D. Dutoi,  L. Fusti-Molnar,  W. A. Goddard III,  
 A. Golubeva-Zadorozhnaya,  S. R. Gwaltney,  G. Hawkins,  A. Heyden,  
 S. Hirata,  G. Kedziora,  F. J. Keil,  C. Kelley,  Jihan Kim,  R. A. King,  
 R. Z. Khaliullin,  P. P. Korambath,  W. Kurlancheek,  A. M. Lee,  M. S. Lee,  
 S. V. Levchenko,  Ching Yeh Lin,  D. Liotard,  R. C. Lochan,  I. Lotan,  
 P. E. Maslen,  N. Nair,  D. P. O'Neill,  D. Neuhauser,  E. Neuscamman,  
 C. M. Oana,  R. Olson,  B. Peters,  R. Peverati,  P. A. Pieniazek,  
 Y. M. Rhee,  J. Ritchie,  M. A. Rohrdanz,  E. Rosta,  N. J. Russ,  
 H. F. Schaefer III,  N. E. Schultz,  N. Shenvi,  A. C. Simmonett,  A. Sodt,  
 D. Stuck,  K. S. Thanthiriwatte,  V. Vanovschi,  Tao Wang,  A. Warshel,  
 C. F. Williams,  Q. Wu,  X. Xu,  W. Zhang

 Please cite Q-Chem as follows:
 Y. Shao et al., Mol. Phys. 113, 184-215 (2015)
 DOI: 10.1080/00268976.2014.952696

 Q-Chem 5.2.1 for Intel X86 EM64T Linux

 Parts of Q-Chem use Armadillo 8.300.2 (Tropical Shenanigans).
 http://arma.sourceforge.net/

 Q-Chem begins on Sun Dec  1 08:06:28 2019  

Host: 
0

     Scratch files written to /scratch/taweetham/qchem5799//
NAlpha2: 210
NElect   210
Mult     1

Checking the input file for inconsistencies... 	...done.

--------------------------------------------------------------
User input:
--------------------------------------------------------------
$MOLECULE
0 1
C   
C	1	CC
C	2	CC	1	120.0		
C	3	CC	2	120.0	1	0.0
C	4	CC	3	120.0	2	0.0	
C	5 	CC	4	120.0	3	0.0
Cl	1	CCl	2	120.0	3	180.0
Cl	2	CCl	3	120.0	4	180.0
Cl	3	CCl	4	120.0	5	180.0
I	4	CI	5	120.0	6	180.0
Cl	5	CCl	6	120.0	1	180.0
I	6	CI	1	120.0	2	180.0

CC=1.39483
CH=1.08673
CF=1.33960
CCl=1.72090
CBr=1.89068
CI=2.07886
$END

$REM
   JOB_TYPE	OPTIMIZATION
   BASIS	6-311++G**
   METHOD	B3LYP
   MEM_TOTAL	64000
   SYM_IGNORE	TRUE
$END

--------------------------------------------------------------
 ----------------------------------------------------------------
             Standard Nuclear Orientation (Angstroms)
    I     Atom           X                Y                Z
 ----------------------------------------------------------------
    1      C       0.0000000000     0.0000000000     0.0000000000
    2      C       0.0000000000     0.0000000000     1.3948300000
    3      C       1.2079582140     0.0000000000     2.0922450000
    4      C       2.4159164279     0.0000000000     1.3948300000
    5      C       2.4159164279     0.0000000000    -0.0000000000
    6      C       1.2079582140     0.0000000000    -0.6974150000
    7      Cl     -1.4903431174    -0.0000000000    -0.8604500000
    8      Cl     -1.4903431174    -0.0000000000     2.2552800000
    9      Cl      1.2079582140    -0.0000000000     3.8131450000
   10      I       4.2162619988    -0.0000000000     2.4342600000
   11      Cl      3.9062595453    -0.0000000000    -0.8604500000
   12      I       1.2079582140    -0.0000000000    -2.7762750000
 ----------------------------------------------------------------
 Nuclear Repulsion Energy =        2541.94041344 hartrees
 There are      105 alpha and      105 beta electrons
 Requested basis set is 6-311++G(d,p)
 There are 136 shells and 376 basis functions

 Total QAlloc Memory Limit  64000 MB
 Mega-Array Size       188 MB
 MEM_STATIC part       192 MB
 A cutoff of  1.0D-11 yielded   6041 shell pairs
 There are     52057 function pairs (     57381 Cartesian)
 Smallest overlap matrix eigenvalue = 3.88E-07

 Q-Chem warning in module stvman/mkSTV.C, line 318:

 Overlap eigenvalue is smaller than square root of threshold
 Use THRESH >= 12 to get rid of this warning

 Linear dependence detected in AO basis
 Tighter screening thresholds may be required for diffuse basis sets
 Use S2THRESH > 14 and THRESH = 14 in case of SCF convergence issues
 Number of orthogonalized atomic orbitals = 374
 Maximum deviation from orthogonality = 1.641E-10

 Scale SEOQF with 1.000000e-01/1.000000e-01/1.000000e-01

 Standard Electronic Orientation quadrupole field applied
 Nucleus-field energy     =    -0.0000000691 hartrees
 Guess from superposition of atomic densities
 Warning:  Energy on first SCF cycle will be non-variational
 SAD guess density has 210.000000 electrons

 -----------------------------------------------------------------------
  General SCF calculation program by
  Eric Jon Sundstrom, Paul Horn, Yuezhi Mao, Dmitri Zuev, Alec White,
  David Stuck, Shaama M.S., Shane Yost, Joonho Lee, David Small,
  Daniel Levine, Susi Lehtola, Hugh Burton, Evgeny Epifanovsky,
  Bang C. Huynh
 -----------------------------------------------------------------------
 Exchange:     0.2000 Hartree-Fock + 0.0800 Slater + 0.7200 B88
 Correlation:  0.1900 VWN1RPA + 0.8100 LYP
 Using SG-1 standard quadrature grid
 using 4 threads for integral computing
 -------------------------------------------------------
 OpenMP Integral computing Module                
 Release: version 2.0, May 2017, Q-Chem Inc. Pleasanton 
 -------------------------------------------------------
 A restricted SCF calculation will be
 performed using DIIS
 SCF converges when DIIS error is below 1.0e-08
 ---------------------------------------
  Cycle       Energy         DIIS error
 ---------------------------------------
    1  -15911.2702059242      3.02e-02  
    2  -15908.5455791519      1.64e-03  
    3  -15908.5004466342      2.22e-03  
    4  -15908.5751732365      7.18e-04  
    5  -15908.5849866475      1.39e-04  
    6  -15908.5851695957      8.22e-05  
    7  -15908.5852819303      2.18e-05  
    8  -15908.5852891392      6.09e-06  
    9  -15908.5852896684      2.13e-06  
   10  -15908.5852897334      4.19e-07  
   11  -15908.5852897358      8.04e-08  
   12  -15908.5852897367      5.27e-08  
   13  -15908.5852897387      8.64e-09  Convergence criterion met
 ---------------------------------------
 SCF time:   CPU 191.19s  wall 51.00s 
 SCF   energy in the final basis set =   -15908.5852897387
 Total energy in the final basis set =   -15908.5852897387

 --------------------------------------------------------------

                    Orbital Energies (a.u.)
 --------------------------------------------------------------

 Alpha MOs
 -- Occupied --
*****************-176.3197-176.3196-165.7235-165.7234-165.7213-165.7213
********-165.7210-101.5845-101.5844-101.5837-101.5834 -35.8163 -35.8162
-31.3096 -31.3096 -31.3036 -31.3035 -31.3030 -31.3029 -22.9601 -22.9600
-22.9587 -22.9587 -22.9583 -22.9582 -22.9541 -22.9541 -22.9540 -22.9540
-10.2857 -10.2856 -10.2854 -10.2839 -10.2664 -10.2664  -9.4997  -9.4996
 -9.4992  -9.4984  -7.2646  -7.2644  -7.2640  -7.2634  -7.2546  -7.2545
 -7.2540  -7.2537  -7.2535  -7.2533  -7.2531  -7.2523  -6.3659  -6.3659
 -4.7789  -4.7788  -4.7638  -4.7638  -4.7627  -4.7626  -2.0450  -2.0448
 -2.0402  -2.0402  -2.0394  -2.0393  -2.0263  -2.0263  -2.0262  -2.0261
 -0.9736  -0.9275  -0.9194  -0.8831  -0.8498  -0.7952  -0.7640  -0.6904
 -0.6879  -0.6277  -0.6106  -0.5654  -0.5317  -0.4883  -0.4765  -0.4675
 -0.4621  -0.4145  -0.4141  -0.4061  -0.3952  -0.3655  -0.3629  -0.3585
 -0.3584  -0.3389  -0.3299  -0.3244  -0.2963  -0.2831  -0.2656  -0.2645
 -0.2608
 -- Virtual --
 -0.0887  -0.0684  -0.0655  -0.0446  -0.0207  -0.0013   0.0129   0.0131
  0.0247   0.0332   0.0369   0.0455   0.0535   0.0656   0.0714   0.0737
  0.0747   0.0801   0.0827   0.0860   0.0891   0.0969   0.1027   0.1077
  0.1108   0.1122   0.1202   0.1391   0.1475   0.1489   0.1620   0.1637
  0.1647   0.1704   0.1707   0.1761   0.1772   0.1899   0.1981   0.2104
  0.2110   0.2129   0.2142   0.2216   0.2309   0.2316   0.2521   0.2542
  0.2640   0.2672   0.2687   0.2752   0.2931   0.2975   0.3089   0.3254
  0.3754   0.3873   0.3878   0.3881   0.3951   0.4031   0.4079   0.4268
  0.4297   0.4363   0.4412   0.4439   0.4487   0.4587   0.4688   0.4726
  0.4729   0.4910   0.4969   0.5054   0.5070   0.5152   0.5173   0.5435
  0.5589   0.5694   0.5712   0.5718   0.5878   0.5968   0.5976   0.6180
  0.6197   0.6382   0.6445   0.6609   0.7348   0.7486   0.7527   0.7713
  0.7772   0.8087   0.8103   0.8149   0.8226   0.8231   0.8323   0.8328
  0.8371   0.8574   0.8578   0.8610   0.8616   0.8841   0.8925   0.9034
  0.9072   0.9321   0.9406   0.9452   0.9457   0.9701   0.9794   0.9968
  1.0408   1.0628   1.0753   1.0949   1.1585   1.1866   1.1899   1.1962
  1.2131   1.2577   1.2625   1.2680   1.2815   1.2855   1.2925   1.3582
  1.3615   1.3795   1.4256   1.4274   1.4637   1.4845   1.4930   1.5055
  1.5162   1.5783   1.6071   1.6572   1.7346   1.7458   1.7775   1.7810
  1.8277   1.8295   1.8472   1.8483   1.9298   2.0683   2.1065   2.2010
  2.2026   2.2196   2.2425   2.2472   2.2603   2.2610   2.2637   2.2927
  2.3325   2.3739   2.3892   2.4387   2.4533   2.4802   2.4981   2.5555
  2.5759   2.5851   2.6221   2.7141   2.7280   2.8254   2.8351   2.8386
  2.9672   3.0455   3.0780   3.0831   3.1281   3.2105   3.2264   3.4287
  3.4822   3.6729   3.8499   3.8745   3.9522   3.9626   4.0055   4.0215
  4.0351   4.0358   4.1497   4.1745   4.2743   4.2939   4.4743   4.5408
  4.8003   6.0168   6.0417   6.1171   6.1389   6.1467   6.1924   9.7069
  9.7834   9.7898   9.8115  23.1804  23.7751  23.7832  23.9361  23.9462
 24.0159  25.7601  25.8057  25.8115  25.8872  26.0824  26.1149  26.1739
 26.2038  26.4471  26.6291  26.6607  26.8655  27.9053  27.9546  28.3529
 28.3723  28.4182  28.4291  28.4417  28.4470  28.5245  28.5290  28.5490
 28.5541  28.5607  28.5625  28.6186  28.6284  28.7307  28.7344 127.8919
127.9067 127.9517 127.9643 127.9673 127.9885 151.6940 151.7281 215.6916
215.7793 215.7866 215.81171901.85881901.8942
 --------------------------------------------------------------

          Ground-State Mulliken Net Atomic Charges

     Atom                 Charge (a.u.)
  ----------------------------------------
      1 C                    -0.363063
      2 C                    -0.404953
      3 C                    -0.347543
      4 C                    -0.585402
      5 C                    -0.373517
      6 C                    -0.549262
      7 Cl                    0.602397
      8 Cl                    0.636021
      9 Cl                    0.599337
     10 I                     0.109782
     11 Cl                    0.570313
     12 I                     0.105889
  ----------------------------------------
  Sum of atomic charges =     0.000000

 -----------------------------------------------------------------
                    Cartesian Multipole Moments
 -----------------------------------------------------------------
    Charge (ESU x 10^10)
                 0.0000
    Dipole Moment (Debye)
         X       0.3842      Y      -0.0000      Z      -0.2165
       Tot       0.4410
    Quadrupole Moments (Debye-Ang)
        XX    -137.1512     XY      -0.0000     YY    -141.8204
        XZ       1.6722     YZ       0.0000     ZZ    -136.4918
    Octopole Moments (Debye-Ang^2)
       XXX    -637.4885    XXY      -0.0000    XYY    -223.8881
       YYY      -0.0000    XXZ     -52.3030    XYZ      -0.0000
       YYZ     -68.5283    XZZ    -208.6483    YZZ      -0.0000
       ZZZ    -217.8356
    Hexadecapole Moments (Debye-Ang^3)
      XXXX   -5234.7727   XXXY      -0.0000   XXYY    -967.2495
      XYYY      -0.0000   YYYY    -178.4077   XXXZ    -526.0793
      XXYZ      -0.0000   XYYZ    -216.4390   YYYZ      -0.0000
      XXZZ   -1547.5356   XYZZ      -0.0000   YYZZ    -771.9801
      XZZZ    -627.5242   YZZZ       0.0000   ZZZZ   -4148.6771
 -----------------------------------------------------------------
 Calculating analytic gradient of the SCF energy
 Gradient of SCF Energy
            1           2           3           4           5           6
    1  -0.0025976   0.0016267  -0.0007915  -0.0005980   0.0038242  -0.0004930
    2   0.0000000   0.0000000  -0.0000000  -0.0000000   0.0000000   0.0000000
    3  -0.0007410  -0.0007167   0.0027804   0.0010699  -0.0023799   0.0010437
            7           8           9          10          11          12
    1   0.0092322   0.0074635   0.0040945  -0.0136480  -0.0083115   0.0001984
    2   0.0000000   0.0000000  -0.0000000   0.0000000   0.0000000   0.0000000
    3   0.0003818  -0.0044041  -0.0080190  -0.0091896   0.0047632   0.0154113
 Max gradient component =       1.541E-02
 RMS gradient           =       4.954E-03
 Gradient time:  CPU 67.70 s  wall 17.02 s
 Geometry Optimization Parameters
   NAtoms,    NIC,     NZ,  NCons,   NDum,   NFix, NCnnct, MaxDiis
       12      78      12       0       0       0       0       0


** GEOMETRY OPTIMIZATION IN DELOCALIZED INTERNAL COORDINATES **
   Searching for a Minimum

   Optimization Cycle:   1

                       Coordinates (Angstroms)
     ATOM                X               Y               Z
      1  C         0.0000000000    0.0000000000    0.0000000000
      2  C         0.0000000000    0.0000000000    1.3948300000
      3  C         1.2079582140    0.0000000000    2.0922450000
      4  C         2.4159164279    0.0000000000    1.3948300000
      5  C         2.4159164279    0.0000000000    0.0000000000
      6  C         1.2079582140    0.0000000000   -0.6974150000
      7  Cl       -1.4903431174    0.0000000000   -0.8604500000
      8  Cl       -1.4903431174    0.0000000000    2.2552800000
      9  Cl        1.2079582140    0.0000000000    3.8131450000
     10  I         4.2162619988    0.0000000000    2.4342600000
     11  Cl        3.9062595453    0.0000000000   -0.8604500000
     12  I         1.2079582140    0.0000000000   -2.7762750000
   Point Group: c1    Number of degrees of freedom:    30


   Energy is -15908.585289739


 Attempting to generate delocalized internal coordinates
 Initial Hessian constructed with Jon Baker's OPTIMIZE code

 21 Hessian modes will be used to form the next step
  Hessian Eigenvalues:
     0.124424    0.124424    0.250000    0.250000    0.250000    0.250000
     0.250000    0.250000    0.250000    0.250000    0.250000    0.334879
     0.334879    0.334879    0.334879    0.426727    0.426727    0.464882
     0.464882    0.464882    0.464882

 Minimum search - taking simple RFO step
 Searching for Lamda that Minimizes Along All modes
 Value Taken    Lamda =  -0.00716583
 Step Taken.  Stepsize is  0.197144

                             Maximum     Tolerance    Cnvgd?
         Gradient           0.034772      0.000300      NO
         Displacement       0.117055      0.001200      NO
         Energy change     *********      0.000001      NO


 New Cartesian Coordinates Obtained by Inverse Iteration

 Displacement from previous Coordinates is:  0.285865
 ----------------------------------------------------------------
             Standard Nuclear Orientation (Angstroms)
    I     Atom           X                Y                Z
 ----------------------------------------------------------------
    1      C      -0.0052118703     0.0000000000    -0.0058794044
    2      C      -0.0015240068     0.0000000000     1.3948708999
    3      C       1.2107779739     0.0000000000     2.0964362271
    4      C       2.4347793210     0.0000000000     1.4033118541
    5      C       2.4243514539     0.0000000000    -0.0062658080
    6      C       1.2079400953     0.0000000000    -0.7195715576
    7      Cl     -1.5342752998     0.0000000000    -0.8227079727
    8      Cl     -1.5019153427     0.0000000000     2.2647243049
    9      Cl      1.1586107479     0.0000000000     3.8289581471
   10      I       4.2830941303     0.0000000000     2.4915237844
   11      Cl      3.9270218270     0.0000000000    -0.8750049501
   12      I       1.2018519915     0.0000000000    -2.8603955248
 ----------------------------------------------------------------
 Nuclear Repulsion Energy =        2498.30255250 hartrees
 There are      105 alpha and      105 beta electrons
 Applying Cartesian multipole field
    Component          Value
    ---------          -----
     (2,0,0)        1.00000E-11
     (0,2,0)        2.00000E-11
     (0,0,2)       -3.00000E-11
 Nucleus-field energy     =    -0.0000000725 hartrees
 Requested basis set is 6-311++G(d,p)
 There are 136 shells and 376 basis functions
 A cutoff of  1.0D-11 yielded   5963 shell pairs
 There are     51481 function pairs (     56707 Cartesian)
 Smallest overlap matrix eigenvalue = 4.41E-07

 Q-Chem warning in module stvman/mkSTV.C, line 318:

 Overlap eigenvalue is smaller than square root of threshold
 Use THRESH >= 12 to get rid of this warning

 Linear dependence detected in AO basis
 Tighter screening thresholds may be required for diffuse basis sets
 Use S2THRESH > 14 and THRESH = 14 in case of SCF convergence issues
 Number of orthogonalized atomic orbitals = 374
 Maximum deviation from orthogonality = 9.262E-11
 Guess MOs from SCF MO coefficient file

 -----------------------------------------------------------------------
  General SCF calculation program by
  Eric Jon Sundstrom, Paul Horn, Yuezhi Mao, Dmitri Zuev, Alec White,
  David Stuck, Shaama M.S., Shane Yost, Joonho Lee, David Small,
  Daniel Levine, Susi Lehtola, Hugh Burton, Evgeny Epifanovsky,
  Bang C. Huynh
 -----------------------------------------------------------------------
 Exchange:     0.2000 Hartree-Fock + 0.0800 Slater + 0.7200 B88
 Correlation:  0.1900 VWN1RPA + 0.8100 LYP
 Using SG-1 standard quadrature grid
 using 4 threads for integral computing
 -------------------------------------------------------
 OpenMP Integral computing Module                
 Release: version 2.0, May 2017, Q-Chem Inc. Pleasanton 
 -------------------------------------------------------
 A restricted SCF calculation will be
 performed using DIIS
 SCF converges when DIIS error is below 1.0e-08
 ---------------------------------------
  Cycle       Energy         DIIS error
 ---------------------------------------
    1  -15908.5840282175      5.41e-04  
    2  -15908.5862728154      2.84e-04  
    3  -15908.5846164043      4.07e-04  
    4  -15908.5877914643      3.43e-05  
    5  -15908.5878094821      1.31e-05  
    6  -15908.5878122757      4.72e-06  
    7  -15908.5878126129      1.81e-06  
    8  -15908.5878126664      3.83e-07  
    9  -15908.5878126687      9.59e-08  
   10  -15908.5878126693      4.09e-08  
   11  -15908.5878126698      1.99e-08  
   12  -15908.5878126699      7.08e-09  Convergence criterion met
 ---------------------------------------
 SCF time:   CPU 175.04s  wall 47.00s 
 SCF   energy in the final basis set =   -15908.5878126699
 Total energy in the final basis set =   -15908.5878126699

 --------------------------------------------------------------

                    Orbital Energies (a.u.)
 --------------------------------------------------------------

 Alpha MOs
 -- Occupied --
*****************-176.3222-176.3221-165.7261-165.7260-165.7238-165.7237
********-165.7235-101.5849-101.5847-101.5841-101.5838 -35.8186 -35.8185
-31.3122 -31.3121 -31.3057 -31.3056 -31.3052 -31.3051 -22.9626 -22.9624
-22.9611 -22.9610 -22.9608 -22.9607 -22.9563 -22.9563 -22.9561 -22.9561
-10.2918 -10.2904 -10.2901 -10.2867 -10.2740 -10.2739  -9.4998  -9.4996
 -9.4991  -9.4986  -7.2648  -7.2644  -7.2640  -7.2637  -7.2547  -7.2545
 -7.2540  -7.2537  -7.2536  -7.2535  -7.2530  -7.2524  -6.3678  -6.3677
 -4.7810  -4.7809  -4.7654  -4.7653  -4.7644  -4.7643  -2.0466  -2.0463
 -2.0420  -2.0419  -2.0413  -2.0411  -2.0278  -2.0277  -2.0276  -2.0274
 -0.9687  -0.9225  -0.9150  -0.8789  -0.8469  -0.7895  -0.7613  -0.6861
 -0.6826  -0.6266  -0.6137  -0.5601  -0.5296  -0.4868  -0.4722  -0.4653
 -0.4598  -0.4114  -0.4110  -0.4027  -0.3928  -0.3639  -0.3636  -0.3572
 -0.3567  -0.3381  -0.3267  -0.3216  -0.2961  -0.2853  -0.2690  -0.2676
 -0.2635
 -- Virtual --
 -0.1010  -0.0716  -0.0682  -0.0590  -0.0266  -0.0024   0.0081   0.0108
  0.0235   0.0317   0.0351   0.0455   0.0528   0.0644   0.0696   0.0728
  0.0740   0.0769   0.0837   0.0851   0.0882   0.0969   0.1034   0.1074
  0.1090   0.1130   0.1195   0.1386   0.1469   0.1485   0.1613   0.1617
  0.1649   0.1682   0.1710   0.1719   0.1776   0.1853   0.1974   0.2070
  0.2102   0.2129   0.2133   0.2205   0.2252   0.2295   0.2475   0.2554
  0.2623   0.2661   0.2686   0.2732   0.2874   0.2898   0.3019   0.3228
  0.3745   0.3837   0.3881   0.3899   0.3942   0.4016   0.4055   0.4234
  0.4260   0.4290   0.4383   0.4448   0.4449   0.4637   0.4688   0.4703
  0.4728   0.4849   0.4964   0.5024   0.5035   0.5143   0.5172   0.5373
  0.5533   0.5613   0.5692   0.5709   0.5788   0.5942   0.5961   0.6062
  0.6152   0.6157   0.6442   0.6525   0.7171   0.7461   0.7497   0.7531
  0.7615   0.8078   0.8131   0.8176   0.8229   0.8240   0.8295   0.8340
  0.8376   0.8515   0.8543   0.8597   0.8601   0.8877   0.8975   0.8992
  0.9130   0.9308   0.9368   0.9417   0.9421   0.9687   0.9695   0.9829
  1.0324   1.0568   1.0596   1.0793   1.1598   1.1730   1.1871   1.1897
  1.2080   1.2536   1.2542   1.2608   1.2759   1.2803   1.2867   1.3426
  1.3539   1.3709   1.4247   1.4365   1.4474   1.4750   1.4754   1.4813
  1.4853   1.5748   1.5977   1.6464   1.7286   1.7352   1.7660   1.7748
  1.8186   1.8191   1.8370   1.8405   1.9184   2.0540   2.0883   2.1880
  2.1946   2.2198   2.2381   2.2395   2.2425   2.2457   2.2460   2.2892
  2.3117   2.3695   2.3837   2.4296   2.4424   2.4761   2.4901   2.5426
  2.5701   2.5764   2.6121   2.7115   2.7225   2.8217   2.8225   2.8289
  2.9654   3.0329   3.0496   3.0627   3.1100   3.1892   3.2066   3.4132
  3.4633   3.6455   3.8344   3.8588   3.9505   3.9598   4.0028   4.0115
  4.0276   4.0289   4.1395   4.1566   4.2764   4.2813   4.4463   4.5106
  4.7733   6.0110   6.0348   6.1070   6.1228   6.1315   6.1628   9.6917
  9.7754   9.7848   9.8097  23.1768  23.7447  23.7564  23.8991  23.9004
 23.9679  25.7594  25.8038  25.8084  25.8814  26.0633  26.1174  26.1600
 26.1899  26.4280  26.5944  26.6462  26.8267  27.8855  27.9325  28.3474
 28.3658  28.4058  28.4192  28.4272  28.4348  28.5223  28.5264  28.5462
 28.5476  28.5554  28.5574  28.6124  28.6170  28.7191  28.7258 127.8868
127.9008 127.9440 127.9532 127.9590 127.9730 151.6756 151.7091 215.6748
215.7700 215.7810 215.81001901.83951901.8742
 --------------------------------------------------------------

          Ground-State Mulliken Net Atomic Charges

     Atom                 Charge (a.u.)
  ----------------------------------------
      1 C                    -0.366467
      2 C                    -0.744024
      3 C                    -0.392383
      4 C                    -0.372180
      5 C                    -0.434021
      6 C                    -0.341270
      7 Cl                    0.602112
      8 Cl                    0.648792
      9 Cl                    0.601139
     10 I                     0.115713
     11 Cl                    0.570290
     12 I                     0.112301
  ----------------------------------------
  Sum of atomic charges =     0.000000

 -----------------------------------------------------------------
                    Cartesian Multipole Moments
 -----------------------------------------------------------------
    Charge (ESU x 10^10)
                -0.0000
    Dipole Moment (Debye)
         X       0.3993      Y       0.0000      Z      -0.2230
       Tot       0.4574
    Quadrupole Moments (Debye-Ang)
        XX    -136.9702     XY      -0.0000     YY    -142.2658
        XZ       1.8073     YZ      -0.0000     ZZ    -136.1313
    Octopole Moments (Debye-Ang^2)
       XXX    -638.3905    XXY      -0.0000    XYY    -225.4670
       YYY       0.0000    XXZ     -49.2393    XYZ       0.0000
       YYZ     -68.4416    XZZ    -208.1223    YZZ       0.0000
       ZZZ    -219.2553
    Hexadecapole Moments (Debye-Ang^3)
      XXXX   -5329.2464   XXXY      -0.0000   XXYY    -988.9440
      XYYY      -0.0000   YYYY    -179.4701   XXXZ    -523.4568
      XXYZ       0.0000   XYYZ    -222.5227   YYYZ      -0.0000
      XXZZ   -1580.1989   XYZZ       0.0000   YYZZ    -796.9824
      XZZZ    -645.6786   YZZZ      -0.0000   ZZZZ   -4271.0456
 -----------------------------------------------------------------
 Calculating analytic gradient of the SCF energy
 Gradient of SCF Energy
            1           2           3           4           5           6
    1  -0.0043239  -0.0008543  -0.0037597   0.0020197   0.0042124   0.0002358
    2   0.0000000   0.0000000  -0.0000000  -0.0000000  -0.0000000  -0.0000000
    3   0.0017465   0.0006171   0.0025962   0.0014859  -0.0027322  -0.0019937
            7           8           9          10          11          12
    1   0.0001588   0.0017007  -0.0020861   0.0037243  -0.0017912   0.0007635
    2   0.0000000  -0.0000000  -0.0000000  -0.0000000   0.0000000  -0.0000000
    3   0.0031154  -0.0008423  -0.0019625   0.0017332   0.0005951  -0.0043586
 Max gradient component =       4.359E-03
 RMS gradient           =       1.978E-03
 Gradient time:  CPU 66.02 s  wall 16.60 s
 Geometry Optimization Parameters
   NAtoms,    NIC,     NZ,  NCons,   NDum,   NFix, NCnnct, MaxDiis
       12      78      12       0       0       0       0       0

 Cartesian Hessian Update
 Hessian updated using BFGS update


** GEOMETRY OPTIMIZATION IN DELOCALIZED INTERNAL COORDINATES **
   Searching for a Minimum

   Optimization Cycle:   2

                       Coordinates (Angstroms)
     ATOM                X               Y               Z
      1  C        -0.0052118703    0.0000000000   -0.0058794044
      2  C        -0.0015240068    0.0000000000    1.3948708999
      3  C         1.2107779739    0.0000000000    2.0964362271
      4  C         2.4347793210    0.0000000000    1.4033118541
      5  C         2.4243514539    0.0000000000   -0.0062658080
      6  C         1.2079400953    0.0000000000   -0.7195715576
      7  Cl       -1.5342752998    0.0000000000   -0.8227079727
      8  Cl       -1.5019153427    0.0000000000    2.2647243049
      9  Cl        1.1586107479    0.0000000000    3.8289581471
     10  I         4.2830941303    0.0000000000    2.4915237844
     11  Cl        3.9270218270    0.0000000000   -0.8750049501
     12  I         1.2018519915    0.0000000000   -2.8603955248
   Point Group: c1    Number of degrees of freedom:    30


   Energy is -15908.587812670

 Hessian updated using BFGS update

 10 Hessian modes will be used to form the next step
  Hessian Eigenvalues:
     0.124369    0.139101    0.246980    0.279257    0.314073    0.334900
     0.426723    0.434015    0.461992    0.521142

 Minimum search - taking simple RFO step
 Searching for Lamda that Minimizes Along All modes
 Value Taken    Lamda =  -0.00065042
 Step Taken.  Stepsize is  0.044741

                             Maximum     Tolerance    Cnvgd?
         Gradient           0.012026      0.000300      NO
         Displacement       0.030704      0.001200      NO
         Energy change     -0.002523      0.000001      NO


 New Cartesian Coordinates Obtained by Inverse Iteration

 Displacement from previous Coordinates is:  0.087802
 ----------------------------------------------------------------
             Standard Nuclear Orientation (Angstroms)
    I     Atom           X                Y                Z
 ----------------------------------------------------------------
    1      C      -0.0035083834     0.0000000000    -0.0063915257
    2      C      -0.0039190641     0.0000000000     1.3963472235
    3      C       1.2119205025     0.0000000000     2.0961414348
    4      C       2.4299857181     0.0000000000     1.4006251665
    5      C       2.4218892478     0.0000000000    -0.0045419576
    6      C       1.2078285335     0.0000000000    -0.7141253678
    7      Cl     -1.5221072125     0.0000000000    -0.8477799848
    8      Cl     -1.5073352415     0.0000000000     2.2668333850
    9      Cl      1.1827813322     0.0000000000     3.8321023444
   10      I       4.2676634672     0.0000000000     2.4862125026
   11      Cl      3.9286187125     0.0000000000    -0.8721228043
   12      I       1.1916834086     0.0000000000    -2.8433004165
 ----------------------------------------------------------------
 Nuclear Repulsion Energy =        2505.01520027 hartrees
 There are      105 alpha and      105 beta electrons
 Applying Cartesian multipole field
    Component          Value
    ---------          -----
     (2,0,0)        1.00000E-11
     (0,2,0)        2.00000E-11
     (0,0,2)       -3.00000E-11
 Nucleus-field energy     =    -0.0000000722 hartrees
 Requested basis set is 6-311++G(d,p)
 There are 136 shells and 376 basis functions
 A cutoff of  1.0D-11 yielded   5966 shell pairs
 There are     51560 function pairs (     56805 Cartesian)
 Smallest overlap matrix eigenvalue = 4.32E-07

 Q-Chem warning in module stvman/mkSTV.C, line 318:

 Overlap eigenvalue is smaller than square root of threshold
 Use THRESH >= 12 to get rid of this warning

 Linear dependence detected in AO basis
 Tighter screening thresholds may be required for diffuse basis sets
 Use S2THRESH > 14 and THRESH = 14 in case of SCF convergence issues
 Number of orthogonalized atomic orbitals = 374
 Maximum deviation from orthogonality = 1.772E-10
 Guess MOs from SCF MO coefficient file

 -----------------------------------------------------------------------
  General SCF calculation program by
  Eric Jon Sundstrom, Paul Horn, Yuezhi Mao, Dmitri Zuev, Alec White,
  David Stuck, Shaama M.S., Shane Yost, Joonho Lee, David Small,
  Daniel Levine, Susi Lehtola, Hugh Burton, Evgeny Epifanovsky,
  Bang C. Huynh
 -----------------------------------------------------------------------
 Exchange:     0.2000 Hartree-Fock + 0.0800 Slater + 0.7200 B88
 Correlation:  0.1900 VWN1RPA + 0.8100 LYP
 Using SG-1 standard quadrature grid
 using 4 threads for integral computing
 -------------------------------------------------------
 OpenMP Integral computing Module                
 Release: version 2.0, May 2017, Q-Chem Inc. Pleasanton 
 -------------------------------------------------------
 A restricted SCF calculation will be
 performed using DIIS
 SCF converges when DIIS error is below 1.0e-08
 ---------------------------------------
  Cycle       Energy         DIIS error
 ---------------------------------------
    1  -15908.5876749119      1.69e-04  
    2  -15908.5880402274      6.70e-05  
    3  -15908.5878923162      1.11e-04  
    4  -15908.5881200909      1.20e-05  
    5  -15908.5881226689      2.98e-06  
    6  -15908.5881228080      8.84e-07  
    7  -15908.5881228188      4.01e-07  
    8  -15908.5881228208      1.24e-07  
    9  -15908.5881228213      2.97e-08  
   10  -15908.5881228219      9.34e-09  Convergence criterion met
 ---------------------------------------
 SCF time:   CPU 148.40s  wall 39.00s 
 SCF   energy in the final basis set =   -15908.5881228219
 Total energy in the final basis set =   -15908.5881228219

 --------------------------------------------------------------

                    Orbital Energies (a.u.)
 --------------------------------------------------------------

 Alpha MOs
 -- Occupied --
*****************-176.3218-176.3217-165.7257-165.7256-165.7234-165.7233
********-165.7231-101.5850-101.5848-101.5843-101.5840 -35.8182 -35.8181
-31.3118 -31.3117 -31.3054 -31.3053 -31.3049 -31.3047 -22.9622 -22.9620
-22.9608 -22.9606 -22.9604 -22.9603 -22.9559 -22.9559 -22.9558 -22.9558
-10.2911 -10.2903 -10.2902 -10.2878 -10.2728 -10.2727  -9.4999  -9.4997
 -9.4990  -9.4990  -7.2648  -7.2645  -7.2640  -7.2639  -7.2547  -7.2546
 -7.2539  -7.2539  -7.2537  -7.2537  -7.2529  -7.2528  -6.3676  -6.3674
 -4.7807  -4.7806  -4.7652  -4.7651  -4.7642  -4.7640  -2.0464  -2.0461
 -2.0417  -2.0417  -2.0410  -2.0408  -2.0276  -2.0274  -2.0274  -2.0272
 -0.9686  -0.9220  -0.9148  -0.8792  -0.8473  -0.7909  -0.7622  -0.6869
 -0.6839  -0.6273  -0.6131  -0.5609  -0.5296  -0.4866  -0.4726  -0.4654
 -0.4599  -0.4119  -0.4108  -0.4031  -0.3929  -0.3640  -0.3635  -0.3578
 -0.3569  -0.3383  -0.3286  -0.3221  -0.2963  -0.2844  -0.2681  -0.2676
 -0.2636
 -- Virtual --
 -0.0997  -0.0710  -0.0685  -0.0569  -0.0266  -0.0028   0.0082   0.0107
  0.0224   0.0315   0.0352   0.0455   0.0527   0.0646   0.0694   0.0730
  0.0739   0.0768   0.0835   0.0849   0.0881   0.0969   0.1024   0.1074
  0.1088   0.1126   0.1195   0.1379   0.1470   0.1484   0.1616   0.1631
  0.1643   0.1674   0.1711   0.1726   0.1772   0.1869   0.1969   0.2077
  0.2101   0.2131   0.2134   0.2205   0.2261   0.2295   0.2483   0.2551
  0.2628   0.2665   0.2685   0.2743   0.2893   0.2903   0.3029   0.3226
  0.3751   0.3846   0.3880   0.3888   0.3932   0.4023   0.4047   0.4242
  0.4259   0.4308   0.4383   0.4434   0.4457   0.4607   0.4683   0.4711
  0.4729   0.4879   0.4964   0.5026   0.5041   0.5152   0.5170   0.5387
  0.5542   0.5650   0.5688   0.5707   0.5786   0.5926   0.5959   0.6094
  0.6156   0.6197   0.6436   0.6531   0.7192   0.7462   0.7533   0.7566
  0.7649   0.8086   0.8128   0.8173   0.8239   0.8246   0.8305   0.8336
  0.8377   0.8526   0.8554   0.8601   0.8608   0.8841   0.8940   0.8999
  0.9101   0.9300   0.9357   0.9410   0.9419   0.9675   0.9705   0.9861
  1.0306   1.0565   1.0636   1.0815   1.1566   1.1764   1.1847   1.1903
  1.2093   1.2525   1.2560   1.2591   1.2747   1.2792   1.2855   1.3442
  1.3555   1.3724   1.4277   1.4334   1.4507   1.4783   1.4791   1.4852
  1.4875   1.5748   1.5989   1.6438   1.7293   1.7356   1.7686   1.7747
  1.8190   1.8199   1.8400   1.8403   1.9193   2.0547   2.0900   2.1899
  2.1948   2.2188   2.2410   2.2418   2.2442   2.2459   2.2474   2.2896
  2.3122   2.3701   2.3832   2.4285   2.4433   2.4749   2.4905   2.5431
  2.5707   2.5757   2.6124   2.7113   2.7229   2.8216   2.8248   2.8296
  2.9642   3.0347   3.0539   3.0638   3.1093   3.1905   3.2084   3.4135
  3.4656   3.6482   3.8377   3.8588   3.9508   3.9602   4.0030   4.0131
  4.0288   4.0300   4.1415   4.1598   4.2757   4.2836   4.4507   4.5155
  4.7783   6.0121   6.0360   6.1086   6.1251   6.1337   6.1677   9.6947
  9.7751   9.7832   9.8056  23.1751  23.7529  23.7575  23.9019  23.9125
 23.9762  25.7576  25.8034  25.8084  25.8822  26.0670  26.1116  26.1600
 26.1876  26.4325  26.5976  26.6420  26.8283  27.8885  27.9359  28.3484
 28.3669  28.4075  28.4210  28.4294  28.4369  28.5227  28.5268  28.5466
 28.5486  28.5562  28.5582  28.6136  28.6190  28.7217  28.7263 127.8877
127.9018 127.9452 127.9549 127.9603 127.9756 151.6785 151.7123 215.6783
215.7699 215.7793 215.80521901.84251901.8776
 --------------------------------------------------------------

          Ground-State Mulliken Net Atomic Charges

     Atom                 Charge (a.u.)
  ----------------------------------------
      1 C                    -0.388161
      2 C                    -0.597261
      3 C                    -0.401122
      4 C                    -0.442653
      5 C                    -0.410237
      6 C                    -0.406935
      7 Cl                    0.606012
      8 Cl                    0.640969
      9 Cl                    0.604207
     10 I                     0.115130
     11 Cl                    0.568344
     12 I                     0.111707
  ----------------------------------------
  Sum of atomic charges =     0.000000

 -----------------------------------------------------------------
                    Cartesian Multipole Moments
 -----------------------------------------------------------------
    Charge (ESU x 10^10)
                -0.0000
    Dipole Moment (Debye)
         X       0.3880      Y       0.0000      Z      -0.2240
       Tot       0.4480
    Quadrupole Moments (Debye-Ang)
        XX    -137.1421     XY       0.0000     YY    -142.2207
        XZ       1.9383     YZ      -0.0000     ZZ    -136.1610
    Octopole Moments (Debye-Ang^2)
       XXX    -638.0814    XXY       0.0000    XYY    -224.9831
       YYY      -0.0000    XXZ     -49.5457    XYZ      -0.0000
       YYZ     -68.6154    XZZ    -207.9718    YZZ      -0.0000
       ZZZ    -219.2453
    Hexadecapole Moments (Debye-Ang^3)
      XXXX   -5312.6133   XXXY       0.0000   XXYY    -984.6585
      XYYY      -0.0000   YYYY    -179.3514   XXXZ    -529.5571
      XXYZ      -0.0000   XYYZ    -223.5213   YYYZ      -0.0000
      XXZZ   -1574.3823   XYZZ       0.0000   YYZZ    -794.1476
      XZZZ    -644.9851   YZZZ       0.0000   ZZZZ   -4257.0799
 -----------------------------------------------------------------
 Calculating analytic gradient of the SCF energy
 Gradient of SCF Energy
            1           2           3           4           5           6
    1  -0.0012130  -0.0005822   0.0000045   0.0000663   0.0016358  -0.0004354
    2   0.0000000  -0.0000000   0.0000000  -0.0000000  -0.0000000   0.0000000
    3  -0.0007807   0.0003757   0.0014039   0.0005512  -0.0010723   0.0000865
            7           8           9          10          11          12
    1   0.0007966  -0.0000317   0.0007565   0.0003565  -0.0005253  -0.0008284
    2  -0.0000000  -0.0000000  -0.0000000   0.0000000  -0.0000000  -0.0000000
    3  -0.0004217   0.0001176  -0.0004892   0.0005496   0.0004650  -0.0007856
 Max gradient component =       1.636E-03
 RMS gradient           =       5.946E-04
 Gradient time:  CPU 66.19 s  wall 16.65 s
 Geometry Optimization Parameters
   NAtoms,    NIC,     NZ,  NCons,   NDum,   NFix, NCnnct, MaxDiis
       12      78      12       0       0       0       0       0

 Cartesian Hessian Update
 Hessian updated using BFGS update


** GEOMETRY OPTIMIZATION IN DELOCALIZED INTERNAL COORDINATES **
   Searching for a Minimum

   Optimization Cycle:   3

                       Coordinates (Angstroms)
     ATOM                X               Y               Z
      1  C        -0.0035083834    0.0000000000   -0.0063915257
      2  C        -0.0039190641    0.0000000000    1.3963472235
      3  C         1.2119205025    0.0000000000    2.0961414348
      4  C         2.4299857181    0.0000000000    1.4006251665
      5  C         2.4218892478    0.0000000000   -0.0045419576
      6  C         1.2078285335    0.0000000000   -0.7141253678
      7  Cl       -1.5221072125    0.0000000000   -0.8477799848
      8  Cl       -1.5073352415    0.0000000000    2.2668333850
      9  Cl        1.1827813322    0.0000000000    3.8321023444
     10  I         4.2676634672    0.0000000000    2.4862125026
     11  Cl        3.9286187125    0.0000000000   -0.8721228043
     12  I         1.1916834086    0.0000000000   -2.8433004165
   Point Group: c1    Number of degrees of freedom:    30


   Energy is -15908.588122822

 Hessian updated using BFGS update

 13 Hessian modes will be used to form the next step
  Hessian Eigenvalues:
     0.123459    0.124946    0.247586    0.249510    0.302558    0.330906
     0.334865    0.344379    0.426576    0.438566    0.449169    0.464874
     0.533421

 Minimum search - taking simple RFO step
 Searching for Lamda that Minimizes Along All modes
 Value Taken    Lamda =  -0.00006962
 Step Taken.  Stepsize is  0.017342

                             Maximum     Tolerance    Cnvgd?
         Gradient           0.002673      0.000300      NO
         Displacement       0.008683      0.001200      NO
         Energy change     -0.000310      0.000001      NO


 New Cartesian Coordinates Obtained by Inverse Iteration

 Displacement from previous Coordinates is:  0.035661
 ----------------------------------------------------------------
             Standard Nuclear Orientation (Angstroms)
    I     Atom           X                Y                Z
 ----------------------------------------------------------------
    1      C      -0.0030136820     0.0000000000    -0.0057830581
    2      C      -0.0029019014     0.0000000000     1.3957821799
    3      C       1.2118540535     0.0000000000     2.0950979292
    4      C       2.4289545995     0.0000000000     1.3994458456
    5      C       2.4199061339     0.0000000000    -0.0038164382
    6      C       1.2079884448     0.0000000000    -0.7130606101
    7      Cl     -1.5257456900     0.0000000000    -0.8415252260
    8      Cl     -1.5063327101     0.0000000000     2.2663486983
    9      Cl      1.1775650021     0.0000000000     3.8319052173
   10      I       4.2669730974     0.0000000000     2.4771736001
   11      Cl      3.9265989480     0.0000000000    -0.8738787976
   12      I       1.2036547254     0.0000000000    -2.8376893404
 ----------------------------------------------------------------
 Nuclear Repulsion Energy =        2507.31109783 hartrees
 There are      105 alpha and      105 beta electrons
 Applying Cartesian multipole field
    Component          Value
    ---------          -----
     (2,0,0)        1.00000E-11
     (0,2,0)        2.00000E-11
     (0,0,2)       -3.00000E-11
 Nucleus-field energy     =    -0.0000000717 hartrees
 Requested basis set is 6-311++G(d,p)
 There are 136 shells and 376 basis functions
 A cutoff of  1.0D-11 yielded   5970 shell pairs
 There are     51598 function pairs (     56849 Cartesian)
 Smallest overlap matrix eigenvalue = 4.27E-07

 Q-Chem warning in module stvman/mkSTV.C, line 318:

 Overlap eigenvalue is smaller than square root of threshold
 Use THRESH >= 12 to get rid of this warning

 Linear dependence detected in AO basis
 Tighter screening thresholds may be required for diffuse basis sets
 Use S2THRESH > 14 and THRESH = 14 in case of SCF convergence issues
 Number of orthogonalized atomic orbitals = 374
 Maximum deviation from orthogonality = 1.886E-10
 Guess MOs from SCF MO coefficient file

 -----------------------------------------------------------------------
  General SCF calculation program by
  Eric Jon Sundstrom, Paul Horn, Yuezhi Mao, Dmitri Zuev, Alec White,
  David Stuck, Shaama M.S., Shane Yost, Joonho Lee, David Small,
  Daniel Levine, Susi Lehtola, Hugh Burton, Evgeny Epifanovsky,
  Bang C. Huynh
 -----------------------------------------------------------------------
 Exchange:     0.2000 Hartree-Fock + 0.0800 Slater + 0.7200 B88
 Correlation:  0.1900 VWN1RPA + 0.8100 LYP
 Using SG-1 standard quadrature grid
 using 4 threads for integral computing
 -------------------------------------------------------
 OpenMP Integral computing Module                
 Release: version 2.0, May 2017, Q-Chem Inc. Pleasanton 
 -------------------------------------------------------
 A restricted SCF calculation will be
 performed using DIIS
 SCF converges when DIIS error is below 1.0e-08
 ---------------------------------------
  Cycle       Energy         DIIS error
 ---------------------------------------
    1  -15908.5880932841      5.84e-05  
    2  -15908.5881316622      2.34e-05  
    3  -15908.5881153645      3.72e-05  
    4  -15908.5881418475      4.65e-06  
    5  -15908.5881422181      1.52e-06  
    6  -15908.5881422531      5.03e-07  
    7  -15908.5881422574      2.39e-07  
    8  -15908.5881422580      4.99e-08  
    9  -15908.5881422585      1.57e-08  
   10  -15908.5881422583      2.74e-09  Convergence criterion met
 ---------------------------------------
 SCF time:   CPU 145.11s  wall 39.00s 
 SCF   energy in the final basis set =   -15908.5881422583
 Total energy in the final basis set =   -15908.5881422583

 --------------------------------------------------------------

                    Orbital Energies (a.u.)
 --------------------------------------------------------------

 Alpha MOs
 -- Occupied --
*****************-176.3218-176.3216-165.7257-165.7255-165.7234-165.7233
********-165.7231-101.5849-101.5848-101.5842-101.5839 -35.8182 -35.8181
-31.3118 -31.3116 -31.3054 -31.3052 -31.3049 -31.3047 -22.9622 -22.9620
-22.9607 -22.9606 -22.9604 -22.9602 -22.9559 -22.9559 -22.9558 -22.9557
-10.2907 -10.2901 -10.2900 -10.2875 -10.2725 -10.2725  -9.4997  -9.4996
 -9.4989  -9.4989  -7.2647  -7.2644  -7.2639  -7.2638  -7.2546  -7.2545
 -7.2538  -7.2537  -7.2536  -7.2536  -7.2528  -7.2527  -6.3676  -6.3674
 -4.7807  -4.7806  -4.7652  -4.7651  -4.7642  -4.7640  -2.0464  -2.0461
 -2.0417  -2.0417  -2.0410  -2.0408  -2.0276  -2.0275  -2.0274  -2.0272
 -0.9689  -0.9222  -0.9145  -0.8789  -0.8476  -0.7916  -0.7625  -0.6873
 -0.6843  -0.6275  -0.6132  -0.5614  -0.5296  -0.4864  -0.4730  -0.4653
 -0.4599  -0.4121  -0.4109  -0.4030  -0.3932  -0.3638  -0.3636  -0.3576
 -0.3573  -0.3384  -0.3280  -0.3225  -0.2964  -0.2847  -0.2679  -0.2678
 -0.2635
 -- Virtual --
 -0.0993  -0.0710  -0.0682  -0.0562  -0.0266  -0.0029   0.0083   0.0107
  0.0226   0.0315   0.0351   0.0455   0.0526   0.0648   0.0694   0.0732
  0.0739   0.0768   0.0834   0.0847   0.0881   0.0968   0.1026   0.1073
  0.1089   0.1126   0.1196   0.1381   0.1468   0.1484   0.1617   0.1629
  0.1644   0.1679   0.1708   0.1732   0.1772   0.1866   0.1971   0.2082
  0.2102   0.2131   0.2134   0.2204   0.2262   0.2300   0.2485   0.2552
  0.2629   0.2665   0.2689   0.2740   0.2899   0.2904   0.3035   0.3227
  0.3755   0.3857   0.3876   0.3892   0.3930   0.4035   0.4048   0.4242
  0.4260   0.4302   0.4384   0.4436   0.4458   0.4618   0.4685   0.4712
  0.4731   0.4872   0.4964   0.5031   0.5048   0.5150   0.5169   0.5390
  0.5546   0.5649   0.5687   0.5706   0.5795   0.5930   0.5957   0.6101
  0.6159   0.6208   0.6436   0.6538   0.7211   0.7462   0.7538   0.7556
  0.7662   0.8085   0.8134   0.8171   0.8243   0.8247   0.8303   0.8336
  0.8378   0.8533   0.8556   0.8603   0.8608   0.8845   0.8944   0.8993
  0.9108   0.9300   0.9356   0.9411   0.9421   0.9672   0.9708   0.9870
  1.0308   1.0566   1.0630   1.0827   1.1578   1.1772   1.1840   1.1905
  1.2092   1.2537   1.2561   1.2596   1.2752   1.2788   1.2855   1.3452
  1.3558   1.3729   1.4276   1.4336   1.4516   1.4790   1.4798   1.4869
  1.4889   1.5740   1.5986   1.6445   1.7296   1.7362   1.7691   1.7762
  1.8200   1.8210   1.8407   1.8416   1.9201   2.0555   2.0904   2.1909
  2.1962   2.2191   2.2411   2.2423   2.2460   2.2461   2.2494   2.2896
  2.3130   2.3704   2.3836   2.4292   2.4436   2.4762   2.4905   2.5432
  2.5711   2.5761   2.6127   2.7116   2.7231   2.8220   2.8263   2.8299
  2.9649   3.0359   3.0568   3.0649   3.1091   3.1915   3.2103   3.4152
  3.4657   3.6506   3.8382   3.8605   3.9508   3.9603   4.0032   4.0137
  4.0294   4.0303   4.1418   4.1608   4.2755   4.2844   4.4524   4.5175
  4.7807   6.0123   6.0363   6.1086   6.1267   6.1344   6.1694   9.6942
  9.7748   9.7833   9.8063  23.1746  23.7551  23.7611  23.9073  23.9159
 23.9814  25.7580  25.8035  25.8085  25.8822  26.0665  26.1127  26.1610
 26.1879  26.4327  26.5981  26.6433  26.8291  27.8897  27.9372  28.3486
 28.3672  28.4083  28.4212  28.4301  28.4377  28.5227  28.5268  28.5467
 28.5490  28.5564  28.5586  28.6137  28.6196  28.7226  28.7267 127.8879
127.9021 127.9452 127.9558 127.9606 127.9765 151.6795 151.7132 215.6777
215.7696 215.7794 215.80601901.84361901.8786
 --------------------------------------------------------------

          Ground-State Mulliken Net Atomic Charges

     Atom                 Charge (a.u.)
  ----------------------------------------
      1 C                    -0.369070
      2 C                    -0.619857
      3 C                    -0.389895
      4 C                    -0.442353
      5 C                    -0.416582
      6 C                    -0.408672
      7 Cl                    0.603337
      8 Cl                    0.644930
      9 Cl                    0.601990
     10 I                     0.115052
     11 Cl                    0.569357
     12 I                     0.111763
  ----------------------------------------
  Sum of atomic charges =     0.000000

 -----------------------------------------------------------------
                    Cartesian Multipole Moments
 -----------------------------------------------------------------
    Charge (ESU x 10^10)
                -0.0000
    Dipole Moment (Debye)
         X       0.4037      Y      -0.0000      Z      -0.2317
       Tot       0.4655
    Quadrupole Moments (Debye-Ang)
        XX    -137.0837     XY      -0.0000     YY    -142.1948
        XZ       1.8290     YZ      -0.0000     ZZ    -136.2336
    Octopole Moments (Debye-Ang^2)
       XXX    -638.4195    XXY       0.0000    XYY    -225.1175
       YYY      -0.0000    XXZ     -49.7674    XYZ      -0.0000
       YYZ     -68.5645    XZZ    -208.1617    YZZ      -0.0000
       ZZZ    -219.3096
    Hexadecapole Moments (Debye-Ang^3)
      XXXX   -5312.6647   XXXY       0.0000   XXYY    -984.8353
      XYYY      -0.0000   YYYY    -179.2823   XXXZ    -523.5722
      XXYZ      -0.0000   XYYZ    -221.2098   YYYZ      -0.0000
      XXZZ   -1573.0574   XYZZ      -0.0000   YYZZ    -791.6956
      XZZZ    -641.2000   YZZZ      -0.0000   ZZZZ   -4245.0546
 -----------------------------------------------------------------
 Calculating analytic gradient of the SCF energy
 Gradient of SCF Energy
            1           2           3           4           5           6
    1  -0.0002760   0.0001247   0.0001743  -0.0002574   0.0002276   0.0001831
    2   0.0000000  -0.0000000   0.0000000   0.0000000  -0.0000000   0.0000000
    3  -0.0003164  -0.0000459   0.0003233  -0.0002879  -0.0003223   0.0005759
            7           8           9          10          11          12
    1  -0.0000060   0.0000545  -0.0000180  -0.0001819  -0.0005101   0.0004851
    2   0.0000000  -0.0000000  -0.0000000  -0.0000000  -0.0000000   0.0000000
    3   0.0003432   0.0000234  -0.0001518  -0.0005318   0.0000052   0.0003850
 Max gradient component =       5.759E-04
 RMS gradient           =       2.417E-04
 Gradient time:  CPU 66.43 s  wall 16.70 s
 Geometry Optimization Parameters
   NAtoms,    NIC,     NZ,  NCons,   NDum,   NFix, NCnnct, MaxDiis
       12      78      12       0       0       0       0       0

 Cartesian Hessian Update
 Hessian updated using BFGS update


** GEOMETRY OPTIMIZATION IN DELOCALIZED INTERNAL COORDINATES **
   Searching for a Minimum

   Optimization Cycle:   4

                       Coordinates (Angstroms)
     ATOM                X               Y               Z
      1  C        -0.0030136820    0.0000000000   -0.0057830581
      2  C        -0.0029019014    0.0000000000    1.3957821799
      3  C         1.2118540535    0.0000000000    2.0950979292
      4  C         2.4289545995    0.0000000000    1.3994458456
      5  C         2.4199061339    0.0000000000   -0.0038164382
      6  C         1.2079884448    0.0000000000   -0.7130606101
      7  Cl       -1.5257456900    0.0000000000   -0.8415252260
      8  Cl       -1.5063327101    0.0000000000    2.2663486983
      9  Cl        1.1775650021    0.0000000000    3.8319052173
     10  I         4.2669730974    0.0000000000    2.4771736001
     11  Cl        3.9265989480    0.0000000000   -0.8738787976
     12  I         1.2036547254    0.0000000000   -2.8376893404
   Point Group: c1    Number of degrees of freedom:    30


   Energy is -15908.588142258

 Hessian updated using BFGS update

 16 Hessian modes will be used to form the next step
  Hessian Eigenvalues:
     0.123854    0.133630    0.247793    0.249847    0.261839    0.295093
     0.332969    0.334705    0.334898    0.394802    0.426716    0.430928
     0.463915    0.464876    0.492788    0.564772

 Minimum search - taking simple RFO step
 Searching for Lamda that Minimizes Along All modes
 Value Taken    Lamda =  -0.00001445
 Step Taken.  Stepsize is  0.006205

                             Maximum     Tolerance    Cnvgd?
         Gradient           0.002049      0.000300      NO
         Displacement       0.004492      0.001200      NO
         Energy change     -0.000019      0.000001      NO


 New Cartesian Coordinates Obtained by Inverse Iteration

 Displacement from previous Coordinates is:  0.015130
 ----------------------------------------------------------------
             Standard Nuclear Orientation (Angstroms)
    I     Atom           X                Y                Z
 ----------------------------------------------------------------
    1      C      -0.0023254847     0.0000000000    -0.0058817114
    2      C      -0.0024924480     0.0000000000     1.3955456951
    3      C       1.2121523228     0.0000000000     2.0947199972
    4      C       2.4297022337     0.0000000000     1.3997077835
    5      C       2.4206396394     0.0000000000    -0.0040917973
    6      C       1.2081929155     0.0000000000    -0.7139972988
    7      Cl     -1.5250212394     0.0000000000    -0.8421615870
    8      Cl     -1.5059300494     0.0000000000     2.2661515744
    9      Cl      1.1773334167     0.0000000000     3.8317310568
   10      I       4.2670115807     0.0000000000     2.4811742390
   11      Cl      3.9285373762     0.0000000000    -0.8731852739
   12      I       1.1977007576     0.0000000000    -2.8397126776
 ----------------------------------------------------------------
 Nuclear Repulsion Energy =        2506.38502051 hartrees
 There are      105 alpha and      105 beta electrons
 Applying Cartesian multipole field
    Component          Value
    ---------          -----
     (2,0,0)        1.00000E-11
     (0,2,0)        2.00000E-11
     (0,0,2)       -3.00000E-11
 Nucleus-field energy     =    -0.0000000719 hartrees
 Requested basis set is 6-311++G(d,p)
 There are 136 shells and 376 basis functions
 A cutoff of  1.0D-11 yielded   5970 shell pairs
 There are     51598 function pairs (     56849 Cartesian)
 Smallest overlap matrix eigenvalue = 4.29E-07

 Q-Chem warning in module stvman/mkSTV.C, line 318:

 Overlap eigenvalue is smaller than square root of threshold
 Use THRESH >= 12 to get rid of this warning

 Linear dependence detected in AO basis
 Tighter screening thresholds may be required for diffuse basis sets
 Use S2THRESH > 14 and THRESH = 14 in case of SCF convergence issues
 Number of orthogonalized atomic orbitals = 374
 Maximum deviation from orthogonality = 1.556E-10
 Guess MOs from SCF MO coefficient file

 -----------------------------------------------------------------------
  General SCF calculation program by
  Eric Jon Sundstrom, Paul Horn, Yuezhi Mao, Dmitri Zuev, Alec White,
  David Stuck, Shaama M.S., Shane Yost, Joonho Lee, David Small,
  Daniel Levine, Susi Lehtola, Hugh Burton, Evgeny Epifanovsky,
  Bang C. Huynh
 -----------------------------------------------------------------------
 Exchange:     0.2000 Hartree-Fock + 0.0800 Slater + 0.7200 B88
 Correlation:  0.1900 VWN1RPA + 0.8100 LYP
 Using SG-1 standard quadrature grid
 using 4 threads for integral computing
 -------------------------------------------------------
 OpenMP Integral computing Module                
 Release: version 2.0, May 2017, Q-Chem Inc. Pleasanton 
 -------------------------------------------------------
 A restricted SCF calculation will be
 performed using DIIS
 SCF converges when DIIS error is below 1.0e-08
 ---------------------------------------
  Cycle       Energy         DIIS error
 ---------------------------------------
    1  -15908.5881433303      2.05e-05  
    2  -15908.5881481185      8.49e-06  
    3  -15908.5881458424      1.38e-05  
    4  -15908.5881494641      1.39e-06  
    5  -15908.5881494990      4.09e-07  
    6  -15908.5881495007      1.52e-07  
    7  -15908.5881495005      2.80e-08  
    8  -15908.5881495003      1.37e-08  
    9  -15908.5881495010      6.05e-09  Convergence criterion met
 ---------------------------------------
 SCF time:   CPU 129.85s  wall 34.00s 
 SCF   energy in the final basis set =   -15908.5881495010
 Total energy in the final basis set =   -15908.5881495010

 --------------------------------------------------------------

                    Orbital Energies (a.u.)
 --------------------------------------------------------------

 Alpha MOs
 -- Occupied --
*****************-176.3219-176.3217-165.7258-165.7256-165.7235-165.7233
********-165.7231-101.5849-101.5847-101.5842-101.5839 -35.8183 -35.8181
-31.3119 -31.3117 -31.3055 -31.3053 -31.3050 -31.3048 -22.9622 -22.9621
-22.9608 -22.9606 -22.9605 -22.9603 -22.9560 -22.9560 -22.9558 -22.9558
-10.2909 -10.2902 -10.2900 -10.2875 -10.2726 -10.2726  -9.4997  -9.4996
 -9.4989  -9.4989  -7.2647  -7.2644  -7.2639  -7.2638  -7.2546  -7.2544
 -7.2538  -7.2537  -7.2536  -7.2536  -7.2528  -7.2527  -6.3676  -6.3675
 -4.7808  -4.7806  -4.7653  -4.7651  -4.7643  -4.7640  -2.0464  -2.0461
 -2.0418  -2.0418  -2.0411  -2.0409  -2.0277  -2.0275  -2.0275  -2.0272
 -0.9689  -0.9219  -0.9145  -0.8789  -0.8475  -0.7915  -0.7625  -0.6872
 -0.6842  -0.6275  -0.6132  -0.5613  -0.5295  -0.4864  -0.4729  -0.4652
 -0.4598  -0.4120  -0.4108  -0.4030  -0.3932  -0.3638  -0.3636  -0.3576
 -0.3571  -0.3384  -0.3280  -0.3224  -0.2964  -0.2846  -0.2680  -0.2678
 -0.2636
 -- Virtual --
 -0.0995  -0.0710  -0.0683  -0.0565  -0.0267  -0.0030   0.0081   0.0106
  0.0226   0.0315   0.0352   0.0455   0.0526   0.0648   0.0694   0.0732
  0.0739   0.0768   0.0834   0.0847   0.0881   0.0969   0.1026   0.1073
  0.1088   0.1126   0.1196   0.1380   0.1468   0.1484   0.1617   0.1629
  0.1643   0.1677   0.1709   0.1729   0.1773   0.1868   0.1970   0.2080
  0.2101   0.2131   0.2134   0.2204   0.2262   0.2299   0.2484   0.2552
  0.2630   0.2665   0.2689   0.2740   0.2896   0.2904   0.3033   0.3229
  0.3754   0.3853   0.3878   0.3891   0.3932   0.4030   0.4048   0.4242
  0.4260   0.4305   0.4383   0.4436   0.4458   0.4617   0.4685   0.4712
  0.4730   0.4874   0.4963   0.5029   0.5045   0.5150   0.5170   0.5389
  0.5546   0.5648   0.5686   0.5705   0.5794   0.5932   0.5958   0.6098
  0.6157   0.6203   0.6436   0.6537   0.7202   0.7462   0.7538   0.7559
  0.7657   0.8085   0.8134   0.8171   0.8244   0.8248   0.8302   0.8337
  0.8378   0.8531   0.8556   0.8603   0.8607   0.8846   0.8945   0.8994
  0.9109   0.9299   0.9356   0.9410   0.9421   0.9673   0.9706   0.9866
  1.0306   1.0565   1.0632   1.0820   1.1577   1.1767   1.1841   1.1904
  1.2093   1.2534   1.2562   1.2595   1.2751   1.2789   1.2853   1.3447
  1.3556   1.3727   1.4277   1.4342   1.4514   1.4789   1.4795   1.4859
  1.4884   1.5740   1.5986   1.6442   1.7296   1.7360   1.7691   1.7759
  1.8198   1.8209   1.8406   1.8414   1.9199   2.0551   2.0901   2.1906
  2.1960   2.2191   2.2411   2.2416   2.2457   2.2459   2.2491   2.2896
  2.3127   2.3703   2.3835   2.4292   2.4435   2.4761   2.4904   2.5428
  2.5710   2.5760   2.6126   2.7115   2.7230   2.8219   2.8263   2.8298
  2.9648   3.0357   3.0563   3.0643   3.1090   3.1913   3.2099   3.4147
  3.4656   3.6501   3.8381   3.8600   3.9508   3.9602   4.0032   4.0134
  4.0291   4.0303   4.1418   4.1604   4.2757   4.2841   4.4518   4.5172
  4.7801   6.0122   6.0362   6.1087   6.1260   6.1344   6.1688   9.6939
  9.7746   9.7832   9.8062  23.1745  23.7547  23.7606  23.9066  23.9154
 23.9805  25.7580  25.8035  25.8084  25.8821  26.0663  26.1129  26.1606
 26.1879  26.4323  26.5971  26.6430  26.8283  27.8892  27.9369  28.3484
 28.3671  28.4081  28.4212  28.4298  28.4373  28.5227  28.5267  28.5467
 28.5488  28.5563  28.5584  28.6137  28.6193  28.7222  28.7267 127.8878
127.9019 127.9453 127.9553 127.9606 127.9761 151.6791 151.7130 215.6774
215.7694 215.7793 215.80591901.84321901.8783
 --------------------------------------------------------------

          Ground-State Mulliken Net Atomic Charges

     Atom                 Charge (a.u.)
  ----------------------------------------
      1 C                    -0.376641
      2 C                    -0.624021
      3 C                    -0.394144
      4 C                    -0.440383
      5 C                    -0.407024
      6 C                    -0.404741
      7 Cl                    0.604068
      8 Cl                    0.644302
      9 Cl                    0.602568
     10 I                     0.115290
     11 Cl                    0.568693
     12 I                     0.112033
  ----------------------------------------
  Sum of atomic charges =     0.000000

 -----------------------------------------------------------------
                    Cartesian Multipole Moments
 -----------------------------------------------------------------
    Charge (ESU x 10^10)
                -0.0000
    Dipole Moment (Debye)
         X       0.3973      Y       0.0000      Z      -0.2303
       Tot       0.4592
    Quadrupole Moments (Debye-Ang)
        XX    -137.1141     XY      -0.0000     YY    -142.2024
        XZ       1.8779     YZ      -0.0000     ZZ    -136.2025
    Octopole Moments (Debye-Ang^2)
       XXX    -638.1884    XXY      -0.0000    XYY    -225.0215
       YYY       0.0000    XXZ     -49.6168    XYZ      -0.0000
       YYZ     -68.6088    XZZ    -208.0681    YZZ      -0.0000
       ZZZ    -219.4267
    Hexadecapole Moments (Debye-Ang^3)
      XXXX   -5312.1280   XXXY      -0.0000   XXYY    -984.6906
      XYYY      -0.0000   YYYY    -179.2994   XXXZ    -525.5996
      XXYZ      -0.0000   XYYZ    -222.1313   YYYZ      -0.0000
      XXZZ   -1573.3996   XYZZ      -0.0000   YYZZ    -792.5704
      XZZZ    -642.8137   YZZZ      -0.0000   ZZZZ   -4249.3135
 -----------------------------------------------------------------
 Calculating analytic gradient of the SCF energy
 Gradient of SCF Energy
            1           2           3           4           5           6
    1  -0.0001282   0.0001559   0.0000358  -0.0001548   0.0002806  -0.0000815
    2   0.0000000   0.0000000  -0.0000000  -0.0000000   0.0000000  -0.0000000
    3  -0.0000880  -0.0000435   0.0001153  -0.0000481  -0.0002382   0.0002308
            7           8           9          10          11          12
    1   0.0000612   0.0000566   0.0000061   0.0000324  -0.0001278  -0.0001363
    2   0.0000000   0.0000000  -0.0000000  -0.0000000   0.0000000   0.0000000
    3   0.0001485   0.0000637  -0.0001088  -0.0001068   0.0000608   0.0000142
 Max gradient component =       2.806E-04
 RMS gradient           =       1.031E-04
 Gradient time:  CPU 66.28 s  wall 16.67 s
 Geometry Optimization Parameters
   NAtoms,    NIC,     NZ,  NCons,   NDum,   NFix, NCnnct, MaxDiis
       12      78      12       0       0       0       0       0

 Cartesian Hessian Update
 Hessian updated using BFGS update


** GEOMETRY OPTIMIZATION IN DELOCALIZED INTERNAL COORDINATES **
   Searching for a Minimum

   Optimization Cycle:   5

                       Coordinates (Angstroms)
     ATOM                X               Y               Z
      1  C        -0.0023254847    0.0000000000   -0.0058817114
      2  C        -0.0024924480    0.0000000000    1.3955456951
      3  C         1.2121523228    0.0000000000    2.0947199972
      4  C         2.4297022337    0.0000000000    1.3997077835
      5  C         2.4206396394    0.0000000000   -0.0040917973
      6  C         1.2081929155    0.0000000000   -0.7139972988
      7  Cl       -1.5250212394    0.0000000000   -0.8421615870
      8  Cl       -1.5059300494    0.0000000000    2.2661515744
      9  Cl        1.1773334167    0.0000000000    3.8317310568
     10  I         4.2670115807    0.0000000000    2.4811742390
     11  Cl        3.9285373762    0.0000000000   -0.8731852739
     12  I         1.1977007576    0.0000000000   -2.8397126776
   Point Group: c1    Number of degrees of freedom:    30


   Energy is -15908.588149501

 Hessian updated using BFGS update

 17 Hessian modes will be used to form the next step
  Hessian Eigenvalues:
     0.123864    0.131308    0.227389    0.249229    0.249907    0.271247
     0.298842    0.332342    0.334704    0.334893    0.397380    0.426715
     0.437779    0.463202    0.464842    0.499895    0.579313

 Minimum search - taking simple RFO step
 Searching for Lamda that Minimizes Along All modes
 Value Taken    Lamda =   0.00000000
 Step Taken.  Stepsize is  0.001799

                             Maximum     Tolerance    Cnvgd?
         Gradient           0.000251      0.000300     YES
         Displacement       0.000938      0.001200     YES
         Energy change     -0.000007      0.000001      NO


                       Distance Matrix (Angstroms)
             C (  1)   C (  2)   C (  3)   C (  4)   C (  5)   C (  6)
   C (  2)  1.401427
   C (  3)  2.426414  1.401502
   C (  4)  2.808993  2.432198  1.401952
   C (  5)  2.422966  2.798313  2.421870  1.403829
   C (  6)  1.402420  2.432269  2.808720  2.441277  1.404989
   Cl(  7)  1.737230  2.706553  4.014647  4.545967  4.033683  2.736217
   Cl(  8)  2.724511  1.737320  2.723483  4.029879  4.535632  4.030850
   Cl(  9)  4.014831  2.706841  1.737360  2.735537  4.032288  4.545833
   I ( 10)  4.940920  4.405366  3.079206  2.131965  3.096068  4.423290
   Cl( 11)  4.025407  4.538737  4.023333  2.722600  1.740425  2.724998
   I ( 12)  3.077444  4.402031  4.934454  4.414806  3.088094  2.125741
             Cl(  7)   Cl(  8)   Cl(  9)   I ( 10)   Cl( 11)
   Cl(  8)  3.108372
   Cl(  9)  5.398888  3.106597
   I ( 10)  6.677740  5.776945  3.371960
   Cl( 11)  5.453647  6.276055  5.450262  3.371393
   I ( 12)  3.376896  5.777497  6.671475  6.142679  3.365219

 Final energy is   -15908.588149501011     


 ******************************
 **  OPTIMIZATION CONVERGED  **
 ******************************

                       Coordinates (Angstroms)
     ATOM                X               Y               Z
      1  C        -0.0023254847    0.0000000000   -0.0058817114
      2  C        -0.0024924480    0.0000000000    1.3955456951
      3  C         1.2121523228    0.0000000000    2.0947199972
      4  C         2.4297022337    0.0000000000    1.3997077835
      5  C         2.4206396394    0.0000000000   -0.0040917973
      6  C         1.2081929155    0.0000000000   -0.7139972988
      7  Cl       -1.5250212394    0.0000000000   -0.8421615870
      8  Cl       -1.5059300494    0.0000000000    2.2661515744
      9  Cl        1.1773334167    0.0000000000    3.8317310568
     10  I         4.2670115807    0.0000000000    2.4811742390
     11  Cl        3.9285373762    0.0000000000   -0.8731852739
     12  I         1.1977007576    0.0000000000   -2.8397126776

Z-matrix Print:
$molecule
0 1
I 
C  1 2.125741
C  2 1.402420 1 120.043506
C  3 1.401427 2 120.333132 1 -180.000000 0
C  4 1.401502 3 119.918782 2 -0.000000 0
C  5 1.401952 4 120.355435 3 -0.000000 0
C  6 1.403829 5 119.349074 4 -0.000000 0
Cl 3 1.737230 2 120.897660 1 -0.000000 0
Cl 4 1.737320 3 120.080964 2 -180.000000 0
Cl 5 1.737360 4 118.777251 3 -180.000000 0
Cl 7 1.740425 6 119.587589 5 -180.000000 0
I  6 2.131965 5 119.799370 4 -180.000000 0
$end


 --------------------------------------------------------------

                    Orbital Energies (a.u.)
 --------------------------------------------------------------

 Alpha MOs
 -- Occupied --
*****************-176.3219-176.3217-165.7258-165.7256-165.7235-165.7233
********-165.7231-101.5849-101.5847-101.5842-101.5839 -35.8183 -35.8181
-31.3119 -31.3117 -31.3055 -31.3053 -31.3050 -31.3048 -22.9622 -22.9621
-22.9608 -22.9606 -22.9605 -22.9603 -22.9560 -22.9560 -22.9558 -22.9558
-10.2909 -10.2902 -10.2900 -10.2875 -10.2726 -10.2726  -9.4997  -9.4996
 -9.4989  -9.4989  -7.2647  -7.2644  -7.2639  -7.2638  -7.2546  -7.2544
 -7.2538  -7.2537  -7.2536  -7.2536  -7.2528  -7.2527  -6.3676  -6.3675
 -4.7808  -4.7806  -4.7653  -4.7651  -4.7643  -4.7640  -2.0464  -2.0461
 -2.0418  -2.0418  -2.0411  -2.0409  -2.0277  -2.0275  -2.0275  -2.0272
 -0.9689  -0.9219  -0.9145  -0.8789  -0.8475  -0.7915  -0.7625  -0.6872
 -0.6842  -0.6275  -0.6132  -0.5613  -0.5295  -0.4864  -0.4729  -0.4652
 -0.4598  -0.4120  -0.4108  -0.4030  -0.3932  -0.3638  -0.3636  -0.3576
 -0.3571  -0.3384  -0.3280  -0.3224  -0.2964  -0.2846  -0.2680  -0.2678
 -0.2636
 -- Virtual --
 -0.0995  -0.0710  -0.0683  -0.0565  -0.0267  -0.0030   0.0081   0.0106
  0.0226   0.0315   0.0352   0.0455   0.0526   0.0648   0.0694   0.0732
  0.0739   0.0768   0.0834   0.0847   0.0881   0.0969   0.1026   0.1073
  0.1088   0.1126   0.1196   0.1380   0.1468   0.1484   0.1617   0.1629
  0.1643   0.1677   0.1709   0.1729   0.1773   0.1868   0.1970   0.2080
  0.2101   0.2131   0.2134   0.2204   0.2262   0.2299   0.2484   0.2552
  0.2630   0.2665   0.2689   0.2740   0.2896   0.2904   0.3033   0.3229
  0.3754   0.3853   0.3878   0.3891   0.3932   0.4030   0.4048   0.4242
  0.4260   0.4305   0.4383   0.4436   0.4458   0.4617   0.4685   0.4712
  0.4730   0.4874   0.4963   0.5029   0.5045   0.5150   0.5170   0.5389
  0.5546   0.5648   0.5686   0.5705   0.5794   0.5932   0.5958   0.6098
  0.6157   0.6203   0.6436   0.6537   0.7202   0.7462   0.7538   0.7559
  0.7657   0.8085   0.8134   0.8171   0.8244   0.8248   0.8302   0.8337
  0.8378   0.8531   0.8556   0.8603   0.8607   0.8846   0.8945   0.8994
  0.9109   0.9299   0.9356   0.9410   0.9421   0.9673   0.9706   0.9866
  1.0306   1.0565   1.0632   1.0820   1.1577   1.1767   1.1841   1.1904
  1.2093   1.2534   1.2562   1.2595   1.2751   1.2789   1.2853   1.3447
  1.3556   1.3727   1.4277   1.4342   1.4514   1.4789   1.4795   1.4859
  1.4884   1.5740   1.5986   1.6442   1.7296   1.7360   1.7691   1.7759
  1.8198   1.8209   1.8406   1.8414   1.9199   2.0551   2.0901   2.1906
  2.1960   2.2191   2.2411   2.2416   2.2457   2.2459   2.2491   2.2896
  2.3127   2.3703   2.3835   2.4292   2.4435   2.4761   2.4904   2.5428
  2.5710   2.5760   2.6126   2.7115   2.7230   2.8219   2.8263   2.8298
  2.9648   3.0357   3.0563   3.0643   3.1090   3.1913   3.2099   3.4147
  3.4656   3.6501   3.8381   3.8600   3.9508   3.9602   4.0032   4.0134
  4.0291   4.0303   4.1418   4.1604   4.2757   4.2841   4.4518   4.5172
  4.7801   6.0122   6.0362   6.1087   6.1260   6.1344   6.1688   9.6939
  9.7746   9.7832   9.8062  23.1745  23.7547  23.7606  23.9066  23.9154
 23.9805  25.7580  25.8035  25.8084  25.8821  26.0663  26.1129  26.1606
 26.1879  26.4323  26.5971  26.6430  26.8283  27.8892  27.9369  28.3484
 28.3671  28.4081  28.4212  28.4298  28.4373  28.5227  28.5267  28.5467
 28.5488  28.5563  28.5584  28.6137  28.6193  28.7222  28.7267 127.8878
127.9019 127.9453 127.9553 127.9606 127.9761 151.6791 151.7130 215.6774
215.7694 215.7793 215.80591901.84321901.8783
 --------------------------------------------------------------

          Ground-State Mulliken Net Atomic Charges

     Atom                 Charge (a.u.)
  ----------------------------------------
      1 C                    -0.376641
      2 C                    -0.624021
      3 C                    -0.394144
      4 C                    -0.440383
      5 C                    -0.407024
      6 C                    -0.404741
      7 Cl                    0.604068
      8 Cl                    0.644302
      9 Cl                    0.602568
     10 I                     0.115290
     11 Cl                    0.568693
     12 I                     0.112033
  ----------------------------------------
  Sum of atomic charges =     0.000000

 -----------------------------------------------------------------
                    Cartesian Multipole Moments
 -----------------------------------------------------------------
    Charge (ESU x 10^10)
                -0.0000
    Dipole Moment (Debye)
         X       0.3973      Y       0.0000      Z      -0.2303
       Tot       0.4592
    Quadrupole Moments (Debye-Ang)
        XX    -137.1141     XY      -0.0000     YY    -142.2024
        XZ       1.8779     YZ      -0.0000     ZZ    -136.2025
    Octopole Moments (Debye-Ang^2)
       XXX    -638.1884    XXY      -0.0000    XYY    -225.0215
       YYY       0.0000    XXZ     -49.6168    XYZ      -0.0000
       YYZ     -68.6088    XZZ    -208.0681    YZZ      -0.0000
       ZZZ    -219.4267
    Hexadecapole Moments (Debye-Ang^3)
      XXXX   -5312.1280   XXXY      -0.0000   XXYY    -984.6906
      XYYY      -0.0000   YYYY    -179.2994   XXXZ    -525.5996
      XXYZ      -0.0000   XYYZ    -222.1313   YYYZ      -0.0000
      XXZZ   -1573.3996   XYZZ      -0.0000   YYZZ    -792.5704
      XZZZ    -642.8137   YZZZ      -0.0000   ZZZZ   -4249.3135
 -----------------------------------------------------------------
Archival summary:
1\1\garfield\OPT\ProcedureUnspecified\BasisUnspecified\2l46\taweetha\SunDec108:11:232019SunDec108:11:232019\0\\#,OPT,ProcedureUnspecified,BasisUnspecified,\\0,1\I\C,1,2.12574\C,2,1.40242,1,120.044\C,3,1.40143,2,120.333,1,-180,0\C,4,1.4015,3,119.919,2,-0,0\C,5,1.40195,4,120.355,3,-0,0\C,6,1.40383,5,119.349,4,-0,0\Cl,3,1.73723,2,120.898,1,-0,0\Cl,4,1.73732,3,120.081,2,-180,0\Cl,5,1.73736,4,118.777,3,-180,0\Cl,7,1.74042,6,119.588,5,-180,0\I,6,2.13197,5,119.799,4,-180,0\\\@

 Total job time:  295.25s(wall), 1125.27s(cpu) 
 Sun Dec  1 08:11:23 2019

        *************************************************************
        *                                                           *
        *  Thank you very much for using Q-Chem.  Have a nice day.  *
        *                                                           *
        *************************************************************


 
User input: 2 of 2 
 
                  Welcome to Q-Chem
     A Quantum Leap Into The Future Of Chemistry


 Q-Chem 5.2 (devel), Q-Chem, Inc., Pleasanton, CA (2019)

 Yihan Shao,  Zhengting Gan,  E. Epifanovsky,  A. T. B. Gilbert,  M. Wormit,  
 J. Kussmann,  A. W. Lange,  A. Behn,  Jia Deng,  Xintian Feng,  D. Ghosh,  
 M. Goldey,  P. R. Horn,  L. D. Jacobson,  I. Kaliman,  T. Kus,  A. Landau,  
 Jie Liu,  E. I. Proynov,  R. M. Richard,  R. P. Steele,  E. J. Sundstrom,  
 H. L. Woodcock III,  P. M. Zimmerman,  D. Zuev,  B. Albrecht,  E. Alguire,  
 S. A. Baeppler,  D. Barton,  Z. Benda,  Y. A. Bernard,  E. J. Berquist,  
 K. B. Bravaya,  H. Burton,  D. Casanova,  Chun-Min Chang,  Yunqing Chen,  
 A. Chien,  K. D. Closser,  M. P. Coons,  S. Coriani,  S. Dasgupta,  
 A. L. Dempwolff,  M. Diedenhofen,  Hainam Do,  R. G. Edgar,  Po-Tung Fang,  
 S. Faraji,  S. Fatehi,  Qingguo Feng,  K. D. Fenk,  J. Fosso-Tande,  
 J. Gayvert,  Qinghui Ge,  A. Ghysels,  G. Gidofalvi,  J. Gomes,  
 J. Gonthier,  A. Gunina,  D. Hait,  M. W. D. Hanson-Heine,  
 P. H. P. Harbach,  A. W. Hauser,  M. F. Herbst,  J. E. Herr,  
 E. G. Hohenstein,  Z. C. Holden,  Kerwin Hui,  B. C. Huynh,  T.-C. Jagau,  
 Hyunjun Ji,  B. Kaduk,  K. Khistyaev,  Jaehoon Kim,  P. Klunzinger,  K. Koh,  
 D. Kosenkov,  L. Koulias,  T. Kowalczyk,  C. M. Krauter,  A. Kunitsa,  
 Ka Un Lao,  A. Laurent,  K. V. Lawler,  Joonho Lee,  D. Lefrancois,  
 S. Lehtola,  D. S. Levine,  Yi-Pei Li,  You-Sheng Lin,  Fenglai Liu,  
 E. Livshits,  A. Luenser,  P. Manohar,  E. Mansoor,  S. F. Manzer,  
 Shan-Ping Mao,  Yuezhi Mao,  N. Mardirossian,  A. V. Marenich,  
 T. Markovich,  L. A. Martinez-Martinez,  S. A. Maurer,  N. J. Mayhall,  
 S. C. McKenzie,  J.-M. Mewes,  P. Morgante,  A. F. Morrison,  
 J. W. Mullinax,  K. Nanda,  T. S. Nguyen-Beck,  R. Olivares-Amaya,  
 J. A. Parkhill,  Zheng Pei,  T. M. Perrine,  F. Plasser,  P. Pokhilko,  
 S. Prager,  A. Prociuk,  E. Ramos,  D. R. Rehn,  F. Rob,  M. Scheurer,  
 M. Schneider,  N. Sergueev,  S. M. Sharada,  S. Sharma,  D. W. Small,  
 T. Stauch,  T. Stein,  Yu-Chuan Su,  A. J. W. Thom,  A. Tkatchenko,  
 T. Tsuchimochi,  N. M. Tubman,  L. Vogt,  M. L. Vidal,  O. Vydrov,  
 M. A. Watson,  J. Wenzel,  M. de Wergifosse,  T. A. Wesolowski,  A. White,  
 J. Witte,  A. Yamada,  Jun Yang,  K. Yao,  S. Yeganeh,  S. R. Yost,  
 Zhi-Qiang You,  A. Zech,  Igor Ying Zhang,  Xing Zhang,  Yan Zhao,  
 Ying Zhu,  B. R. Brooks,  G. K. L. Chan,  C. J. Cramer,  M. S. Gordon,  
 W. J. Hehre,  A. Klamt,  M. W. Schmidt,  C. D. Sherrill,  D. G. Truhlar,  
 A. Aspuru-Guzik,  R. Baer,  A. T. Bell,  N. A. Besley,  Jeng-Da Chai,  
 A. E. DePrince, III,  R. A. DiStasio Jr.,  A. Dreuw,  B. D. Dunietz,  
 T. R. Furlani,  Chao-Ping Hsu,  Yousung Jung,  Jing Kong,  D. S. Lambrecht,  
 WanZhen Liang,  C. Ochsenfeld,  V. A. Rassolov,  L. V. Slipchenko,  
 J. E. Subotnik,  T. Van Voorhis,  J. M. Herbert,  A. I. Krylov,  
 P. M. W. Gill,  M. Head-Gordon

 Contributors to earlier versions of Q-Chem not listed above: 
 R. D. Adamson,  B. Austin,  J. Baker,  G. J. O. Beran,  K. Brandhorst,  
 S. T. Brown,  E. F. C. Byrd,  A. K. Chakraborty,  C.-L. Cheng,  
 Siu Hung Chien,  D. M. Chipman,  D. L. Crittenden,  H. Dachsel,  
 R. J. Doerksen,  A. D. Dutoi,  L. Fusti-Molnar,  W. A. Goddard III,  
 A. Golubeva-Zadorozhnaya,  S. R. Gwaltney,  G. Hawkins,  A. Heyden,  
 S. Hirata,  G. Kedziora,  F. J. Keil,  C. Kelley,  Jihan Kim,  R. A. King,  
 R. Z. Khaliullin,  P. P. Korambath,  W. Kurlancheek,  A. M. Lee,  M. S. Lee,  
 S. V. Levchenko,  Ching Yeh Lin,  D. Liotard,  R. C. Lochan,  I. Lotan,  
 P. E. Maslen,  N. Nair,  D. P. O'Neill,  D. Neuhauser,  E. Neuscamman,  
 C. M. Oana,  R. Olson,  B. Peters,  R. Peverati,  P. A. Pieniazek,  
 Y. M. Rhee,  J. Ritchie,  M. A. Rohrdanz,  E. Rosta,  N. J. Russ,  
 H. F. Schaefer III,  N. E. Schultz,  N. Shenvi,  A. C. Simmonett,  A. Sodt,  
 D. Stuck,  K. S. Thanthiriwatte,  V. Vanovschi,  Tao Wang,  A. Warshel,  
 C. F. Williams,  Q. Wu,  X. Xu,  W. Zhang

 Please cite Q-Chem as follows:
 Y. Shao et al., Mol. Phys. 113, 184-215 (2015)
 DOI: 10.1080/00268976.2014.952696

 Q-Chem 5.2.1 for Intel X86 EM64T Linux

 Parts of Q-Chem use Armadillo 8.300.2 (Tropical Shenanigans).
 http://arma.sourceforge.net/

 Q-Chem begins on Sun Dec  1 08:11:23 2019  

Host: 
0

     Scratch files written to /scratch/taweetham/qchem5799//
NAlpha2: 210
NElect   210
Mult     1
The previous job contains 0 fragments, simply inherited here

Checking the input file for inconsistencies... 	...done.

--------------------------------------------------------------
User input:
--------------------------------------------------------------

$MOLECULE
READ
$END

$REM
   JOB_TYPE 	FREQUENCY
   BASIS 	6-311++G**
   METHOD	B3LYP	
$END


--------------------------------------------------------------
 ----------------------------------------------------------------
             Standard Nuclear Orientation (Angstroms)
    I     Atom           X                Y                Z
 ----------------------------------------------------------------
    1      C       1.2158031193    -1.3268877686    -0.0000000000
    2      C       0.0023240589    -2.0279351092    -0.0000000000
    3      C      -1.2106104266    -1.3257979732    -0.0000000000
    4      C      -1.2177055408     0.0761361987    -0.0000000000
    5      C       0.0024437218     0.7703776340     0.0000000000
    6      C       1.2235715427     0.0755109385     0.0000000000
    7      Cl      2.7015308827    -2.2272096027    -0.0000000000
    8      Cl      0.0003466888    -3.7652535338    -0.0000000000
    9      Cl     -2.6973566677    -2.2246891746    -0.0000000000
   10      I      -3.0731012492     1.1262705214    -0.0000000000
   11      Cl      0.0008807612     2.5108018963     0.0000000000
   12      I       3.0695769633     1.1295697340     0.0000000000
 ----------------------------------------------------------------
 Molecular Point Group                 Cs    NOp =  2
 Largest Abelian Subgroup              Cs    NOp =  2
 Nuclear Repulsion Energy =        2506.38502051 hartrees
 There are      105 alpha and      105 beta electrons
 Requested basis set is 6-311++G(d,p)
 There are 136 shells and 376 basis functions

 Total QAlloc Memory Limit   2000 MB
 Mega-Array Size       188 MB
 MEM_STATIC part       192 MB

                       Distance Matrix (Angstroms)
             C (  1)   C (  2)   C (  3)   C (  4)   C (  5)   C (  6)
   C (  2)  1.401427
   C (  3)  2.426414  1.401502
   C (  4)  2.808993  2.432198  1.401952
   C (  5)  2.422966  2.798313  2.421870  1.403829
   C (  6)  1.402420  2.432269  2.808720  2.441277  1.404989
   Cl(  7)  1.737230  2.706553  4.014647  4.545967  4.033683  2.736217
   Cl(  8)  2.724511  1.737320  2.723483  4.029879  4.535632  4.030850
   Cl(  9)  4.014831  2.706841  1.737360  2.735537  4.032288  4.545833
   I ( 10)  4.940920  4.405366  3.079206  2.131965  3.096068  4.423290
   Cl( 11)  4.025407  4.538737  4.023333  2.722600  1.740425  2.724998
   I ( 12)  3.077444  4.402031  4.934454  4.414806  3.088094  2.125741
             Cl(  7)   Cl(  8)   Cl(  9)   I ( 10)   Cl( 11)
   Cl(  8)  3.108372
   Cl(  9)  5.398888  3.106597
   I ( 10)  6.677740  5.776945  3.371960
   Cl( 11)  5.453647  6.276055  5.450262  3.371393
   I ( 12)  3.376896  5.777497  6.671475  6.142679  3.365219

 A cutoff of  1.0D-11 yielded   5970 shell pairs
 There are     51598 function pairs (     56849 Cartesian)
 Smallest overlap matrix eigenvalue = 4.29E-07

 Q-Chem warning in module stvman/mkSTV.C, line 318:

 Overlap eigenvalue is smaller than square root of threshold
 Use THRESH >= 12 to get rid of this warning

 Linear dependence detected in AO basis
 Tighter screening thresholds may be required for diffuse basis sets
 Use S2THRESH > 14 and THRESH = 14 in case of SCF convergence issues
 Number of orthogonalized atomic orbitals = 374
 Maximum deviation from orthogonality = 1.875E-10
 Guess from superposition of atomic densities
 Warning:  Energy on first SCF cycle will be non-variational
 SAD guess density has 210.000000 electrons

 -----------------------------------------------------------------------
  General SCF calculation program by
  Eric Jon Sundstrom, Paul Horn, Yuezhi Mao, Dmitri Zuev, Alec White,
  David Stuck, Shaama M.S., Shane Yost, Joonho Lee, David Small,
  Daniel Levine, Susi Lehtola, Hugh Burton, Evgeny Epifanovsky,
  Bang C. Huynh
 -----------------------------------------------------------------------
 Exchange:     0.2000 Hartree-Fock + 0.0800 Slater + 0.7200 B88
 Correlation:  0.1900 VWN1RPA + 0.8100 LYP
 Using SG-1 standard quadrature grid
 using 4 threads for integral computing
 -------------------------------------------------------
 OpenMP Integral computing Module                
 Release: version 2.0, May 2017, Q-Chem Inc. Pleasanton 
 -------------------------------------------------------
 A restricted SCF calculation will be
 performed using DIIS
 SCF converges when DIIS error is below 1.0e-08
 ---------------------------------------
  Cycle       Energy         DIIS error
 ---------------------------------------
    1  -15911.0371029480      2.91e-02  
    2  -15908.5540962362      1.54e-03  
    3  -15908.5236045645      1.95e-03  
    4  -15908.5778439155      7.27e-04  
    5  -15908.5880013485      1.40e-04  
    6  -15908.5882033879      7.81e-05  
    7  -15908.5883039299      2.15e-05  
    8  -15908.5883110134      6.17e-06  
    9  -15908.5883115586      2.25e-06  
   10  -15908.5883116313      4.31e-07  
   11  -15908.5883116336      1.03e-07  
   12  -15908.5883116341      8.41e-08  
   13  -15908.5883116351      2.28e-08  
   14  -15908.5883116342      5.50e-09  Convergence criterion met
 ---------------------------------------
 SCF time:   CPU 208.19s  wall 55.00s 
 SCF   energy in the final basis set =   -15908.5883116342
 Total energy in the final basis set =   -15908.5883116342

 --------------------------------------------------------------
             Orbital Energies (a.u.) and Symmetries
 --------------------------------------------------------------

 Alpha MOs, Restricted
 -- Occupied --                  
*******-1165.89 -176.32 -176.32 -165.73 -165.73 -165.72 -165.72
  1 A'    2 A'    3 A'    4 A'    5 A'    6 A'    1 A"    2 A"                 
-165.72 -165.72 -101.58 -101.58 -101.58 -101.58  -35.82  -35.82
  7 A'    8 A'    9 A'   10 A'   11 A'   12 A'   13 A'   14 A'                 
-31.312 -31.312 -31.305 -31.305 -31.305 -31.305 -22.962 -22.962
 15 A'   16 A'    3 A"    4 A"   17 A'   18 A'   19 A'   20 A'                 
-22.961 -22.961 -22.960 -22.960 -22.956 -22.956 -22.956 -22.956
  5 A"    6 A"   21 A'   22 A'   23 A'    7 A"   24 A'    8 A"                 
-10.291 -10.290 -10.290 -10.288 -10.273 -10.273  -9.500  -9.500
 25 A'   26 A'   27 A'   28 A'   29 A'   30 A'   31 A'   32 A'                 
 -9.499  -9.499  -7.265  -7.265  -7.264  -7.264  -7.255  -7.254
 33 A'   34 A'   35 A'   36 A'   37 A'   38 A'    9 A"   10 A"                 
 -7.254  -7.254  -7.254  -7.253  -7.253  -7.253  -6.368  -6.367
 11 A"   12 A"   39 A'   40 A'   41 A'   42 A'   43 A'   44 A'                 
 -4.781  -4.781  -4.765  -4.765  -4.764  -4.764  -2.046  -2.046
 45 A'   46 A'   13 A"   14 A"   47 A'   48 A'   49 A'   50 A'                 
 -2.042  -2.042  -2.041  -2.041  -2.028  -2.027  -2.027  -2.027
 15 A"   16 A"   51 A'   52 A'   53 A'   54 A'   17 A"   18 A"                 
 -0.969  -0.922  -0.915  -0.879  -0.847  -0.791  -0.762  -0.687
 55 A'   56 A'   57 A'   58 A'   59 A'   60 A'   61 A'   62 A'                 
 -0.684  -0.627  -0.613  -0.561  -0.530  -0.486  -0.473  -0.465
 63 A'   64 A'   65 A'   66 A'   67 A'   68 A'   19 A"   69 A'                 
 -0.460  -0.412  -0.411  -0.403  -0.393  -0.364  -0.364  -0.358
 70 A'   71 A'   20 A"   21 A"   72 A'   22 A"   73 A'   74 A'                 
 -0.357  -0.338  -0.328  -0.322  -0.296  -0.285  -0.268  -0.268
 75 A'   23 A"   76 A'   24 A"   25 A"   77 A'   78 A'   26 A"                 
 -0.264
 27 A"                                                                         
 -- Virtual --                   
 -0.099  -0.071  -0.068  -0.056  -0.027  -0.003   0.008   0.011
 79 A'   28 A"   29 A"   80 A'   81 A'   82 A'   83 A'   84 A'                 
  0.023   0.032   0.035   0.046   0.053   0.065   0.069   0.073
 85 A'   86 A'   87 A'   30 A"   88 A'   31 A"   89 A'   32 A"                 
  0.074   0.077   0.083   0.085   0.088   0.097   0.103   0.107
 33 A"   90 A'   91 A'   92 A'   93 A'   34 A"   94 A'   95 A'                 
  0.109   0.113   0.120   0.138   0.147   0.148   0.162   0.163
 96 A'   35 A"   36 A"   97 A'   98 A'   37 A"   99 A'  100 A'                 
  0.164   0.168   0.171   0.173   0.177   0.187   0.197   0.208
 38 A"  101 A'   39 A"  102 A'  103 A'  104 A'  105 A'  106 A'                 
  0.210   0.212   0.214   0.221   0.227   0.230   0.248   0.255
 40 A"  107 A'  108 A'  109 A'  110 A'  111 A'   41 A"  112 A'                 
  0.263   0.266   0.269   0.275   0.290   0.291   0.303   0.323
113 A'  114 A'  115 A'  116 A'   42 A"  117 A'  118 A'  119 A'                 
  0.376   0.385   0.388   0.389   0.393   0.403   0.405   0.424
120 A'  121 A'   43 A"   44 A"  122 A'  123 A'   45 A"   46 A"                 
  0.426   0.430   0.438   0.443   0.446   0.462   0.468   0.471
124 A'  125 A'  126 A'  127 A'   47 A"  128 A'  129 A'   48 A"                 
  0.473   0.487   0.496   0.503   0.505   0.515   0.517   0.539
 49 A"  130 A'   50 A"  131 A'  132 A'  133 A'   51 A"  134 A'                 
  0.555   0.565   0.569   0.571   0.579   0.593   0.596   0.610
135 A'  136 A'   52 A"   53 A"  137 A'  138 A'   54 A"  139 A'                 
  0.616   0.620   0.644   0.654   0.721   0.746   0.754   0.756
 55 A"  140 A'   56 A"  141 A'  142 A'  143 A'   57 A"  144 A'                 
  0.766   0.808   0.813   0.817   0.824   0.825   0.830   0.834
145 A'  146 A'   58 A"  147 A'   59 A"   60 A"  148 A'  149 A'                 
  0.838   0.853   0.856   0.860   0.861   0.885   0.894   0.899
 61 A"  150 A'   62 A"   63 A"  151 A'  152 A'  153 A'  154 A'                 
  0.911   0.930   0.936   0.941   0.942   0.967   0.971   0.987
155 A'  156 A'  157 A'  158 A'   64 A"  159 A'  160 A'   65 A"                 
  1.031   1.056   1.063   1.082   1.158   1.177   1.184   1.191
161 A'  162 A'  163 A'  164 A'  165 A'   66 A"   67 A"  166 A'                 
  1.209   1.253   1.256   1.260   1.275   1.279   1.285   1.345
167 A'  168 A'  169 A'   68 A"  170 A'   69 A"   70 A"  171 A'                 
  1.355   1.372   1.427   1.434   1.451   1.478   1.479   1.486
 71 A"   72 A"  172 A'  173 A'  174 A'  175 A'  176 A'  177 A'                 
  1.488   1.574   1.599   1.644   1.730   1.736   1.769   1.776
178 A'  179 A'  180 A'  181 A'   73 A"   74 A"  182 A'  183 A'                 
  1.820   1.821   1.841   1.841   1.920   2.055   2.090   2.191
184 A'  185 A'   75 A"   76 A"   77 A"  186 A'  187 A'  188 A'                 
  2.196   2.219   2.241   2.242   2.246   2.246   2.249   2.290
189 A'   78 A"   79 A"  190 A'  191 A'   80 A"   81 A"   82 A"                 
  2.313   2.371   2.383   2.429   2.444   2.476   2.490   2.543
192 A'  193 A'  194 A'  195 A'  196 A'  197 A'  198 A'  199 A'                 
  2.571   2.576   2.613   2.712   2.723   2.822   2.826   2.830
 83 A"  200 A'  201 A'   84 A"   85 A"   86 A"  202 A'   87 A"                 
  2.965   3.036   3.056   3.064   3.109   3.191   3.210   3.415
203 A'   88 A"  204 A'  205 A'  206 A'  207 A'  208 A'  209 A'                 
  3.466   3.650   3.838   3.860   3.951   3.960   4.003   4.014
210 A'  211 A'  212 A'  213 A'   89 A"   90 A"  214 A'   91 A"                 
  4.029   4.030   4.142   4.160   4.276   4.284   4.452   4.517
215 A'   92 A"  216 A'  217 A'  218 A'  219 A'  220 A'  221 A'                 
  4.780   6.012   6.036   6.109   6.126   6.134   6.169   9.694
222 A'   93 A"   94 A"  223 A'  224 A'  225 A'  226 A'  227 A'                 
  9.775   9.783   9.806  23.175  23.755  23.761  23.907  23.915
228 A'  229 A'  230 A'  231 A'  232 A'  233 A'  234 A'  235 A'                 
 23.981  25.758  25.803  25.809  25.882  26.066  26.113  26.160
236 A'   95 A"   96 A"   97 A"   98 A"  237 A'  238 A'  239 A'                 
 26.188  26.432  26.597  26.643  26.828  27.889  27.937  28.349
240 A'  241 A'  242 A'  243 A'  244 A'  245 A'  246 A'   99 A"                 
 28.367  28.408  28.421  28.430  28.437  28.523  28.527  28.547
100 A"  247 A'  248 A'  249 A'  250 A'  101 A"  102 A"  251 A'                 
 28.549  28.556  28.558  28.614  28.619  28.722  28.727 127.888
103 A"  104 A"  252 A'  253 A'  254 A'  255 A'  256 A'  105 A"                 
127.902 127.945 127.955 127.961 127.976 151.679 151.713 215.677
106 A"  257 A'  258 A'  259 A'  260 A'  261 A'  262 A'  263 A'                 
215.769 215.779 215.8061901.8431901.878
264 A'  265 A'  266 A'  267 A'  268 A'                                         

 Beta MOs, Restricted
 -- Occupied --                  
*******-1165.89 -176.32 -176.32 -165.73 -165.73 -165.72 -165.72
  1 A'    2 A'    3 A'    4 A'    5 A'    6 A'    1 A"    2 A"                 
-165.72 -165.72 -101.58 -101.58 -101.58 -101.58  -35.82  -35.82
  7 A'    8 A'    9 A'   10 A'   11 A'   12 A'   13 A'   14 A'                 
-31.312 -31.312 -31.305 -31.305 -31.305 -31.305 -22.962 -22.962
 15 A'   16 A'    3 A"    4 A"   17 A'   18 A'   19 A'   20 A'                 
-22.961 -22.961 -22.960 -22.960 -22.956 -22.956 -22.956 -22.956
  5 A"    6 A"   21 A'   22 A'   23 A'    7 A"   24 A'    8 A"                 
-10.291 -10.290 -10.290 -10.288 -10.273 -10.273  -9.500  -9.500
 25 A'   26 A'   27 A'   28 A'   29 A'   30 A'   31 A'   32 A'                 
 -9.499  -9.499  -7.265  -7.265  -7.264  -7.264  -7.255  -7.254
 33 A'   34 A'   35 A'   36 A'   37 A'   38 A'    9 A"   10 A"                 
 -7.254  -7.254  -7.254  -7.253  -7.253  -7.253  -6.368  -6.367
 11 A"   12 A"   39 A'   40 A'   41 A'   42 A'   43 A'   44 A'                 
 -4.781  -4.781  -4.765  -4.765  -4.764  -4.764  -2.046  -2.046
 45 A'   46 A'   13 A"   14 A"   47 A'   48 A'   49 A'   50 A'                 
 -2.042  -2.042  -2.041  -2.041  -2.028  -2.027  -2.027  -2.027
 15 A"   16 A"   51 A'   52 A'   53 A'   54 A'   17 A"   18 A"                 
 -0.969  -0.922  -0.915  -0.879  -0.847  -0.791  -0.762  -0.687
 55 A'   56 A'   57 A'   58 A'   59 A'   60 A'   61 A'   62 A'                 
 -0.684  -0.627  -0.613  -0.561  -0.530  -0.486  -0.473  -0.465
 63 A'   64 A'   65 A'   66 A'   67 A'   68 A'   19 A"   69 A'                 
 -0.460  -0.412  -0.411  -0.403  -0.393  -0.364  -0.364  -0.358
 70 A'   71 A'   20 A"   21 A"   72 A'   22 A"   73 A'   74 A'                 
 -0.357  -0.338  -0.328  -0.322  -0.296  -0.285  -0.268  -0.268
 75 A'   23 A"   76 A'   24 A"   25 A"   77 A'   78 A'   26 A"                 
 -0.264
 27 A"                                                                         
 -- Virtual --                   
 -0.099  -0.071  -0.068  -0.056  -0.027  -0.003   0.008   0.011
 79 A'   28 A"   29 A"   80 A'   81 A'   82 A'   83 A'   84 A'                 
  0.023   0.032   0.035   0.046   0.053   0.065   0.069   0.073
 85 A'   86 A'   87 A'   30 A"   88 A'   31 A"   89 A'   32 A"                 
  0.074   0.077   0.083   0.085   0.088   0.097   0.103   0.107
 33 A"   90 A'   91 A'   92 A'   93 A'   34 A"   94 A'   95 A'                 
  0.109   0.113   0.120   0.138   0.147   0.148   0.162   0.163
 96 A'   35 A"   36 A"   97 A'   98 A'   37 A"   99 A'  100 A'                 
  0.164   0.168   0.171   0.173   0.177   0.187   0.197   0.208
 38 A"  101 A'   39 A"  102 A'  103 A'  104 A'  105 A'  106 A'                 
  0.210   0.212   0.214   0.221   0.227   0.230   0.248   0.255
 40 A"  107 A'  108 A'  109 A'  110 A'  111 A'   41 A"  112 A'                 
  0.263   0.266   0.269   0.275   0.290   0.291   0.303   0.323
113 A'  114 A'  115 A'  116 A'   42 A"  117 A'  118 A'  119 A'                 
  0.376   0.385   0.388   0.389   0.393   0.403   0.405   0.424
120 A'  121 A'   43 A"   44 A"  122 A'  123 A'   45 A"   46 A"                 
  0.426   0.430   0.438   0.443   0.446   0.462   0.468   0.471
124 A'  125 A'  126 A'  127 A'   47 A"  128 A'  129 A'   48 A"                 
  0.473   0.487   0.496   0.503   0.505   0.515   0.517   0.539
 49 A"  130 A'   50 A"  131 A'  132 A'  133 A'   51 A"  134 A'                 
  0.555   0.565   0.569   0.571   0.579   0.593   0.596   0.610
135 A'  136 A'   52 A"   53 A"  137 A'  138 A'   54 A"  139 A'                 
  0.616   0.620   0.644   0.654   0.721   0.746   0.754   0.756
 55 A"  140 A'   56 A"  141 A'  142 A'  143 A'   57 A"  144 A'                 
  0.766   0.808   0.813   0.817   0.824   0.825   0.830   0.834
145 A'  146 A'   58 A"  147 A'   59 A"   60 A"  148 A'  149 A'                 
  0.838   0.853   0.856   0.860   0.861   0.885   0.894   0.899
 61 A"  150 A'   62 A"   63 A"  151 A'  152 A'  153 A'  154 A'                 
  0.911   0.930   0.936   0.941   0.942   0.967   0.971   0.987
155 A'  156 A'  157 A'  158 A'   64 A"  159 A'  160 A'   65 A"                 
  1.031   1.056   1.063   1.082   1.158   1.177   1.184   1.191
161 A'  162 A'  163 A'  164 A'  165 A'   66 A"   67 A"  166 A'                 
  1.209   1.253   1.256   1.260   1.275   1.279   1.285   1.345
167 A'  168 A'  169 A'   68 A"  170 A'   69 A"   70 A"  171 A'                 
  1.355   1.372   1.427   1.434   1.451   1.478   1.479   1.486
 71 A"   72 A"  172 A'  173 A'  174 A'  175 A'  176 A'  177 A'                 
  1.488   1.574   1.599   1.644   1.730   1.736   1.769   1.776
178 A'  179 A'  180 A'  181 A'   73 A"   74 A"  182 A'  183 A'                 
  1.820   1.821   1.841   1.841   1.920   2.055   2.090   2.191
184 A'  185 A'   75 A"   76 A"   77 A"  186 A'  187 A'  188 A'                 
  2.196   2.219   2.241   2.242   2.246   2.246   2.249   2.290
189 A'   78 A"   79 A"  190 A'  191 A'   80 A"   81 A"   82 A"                 
  2.313   2.371   2.383   2.429   2.444   2.476   2.490   2.543
192 A'  193 A'  194 A'  195 A'  196 A'  197 A'  198 A'  199 A'                 
  2.571   2.576   2.613   2.712   2.723   2.822   2.826   2.830
 83 A"  200 A'  201 A'   84 A"   85 A"   86 A"  202 A'   87 A"                 
  2.965   3.036   3.056   3.064   3.109   3.191   3.210   3.415
203 A'   88 A"  204 A'  205 A'  206 A'  207 A'  208 A'  209 A'                 
  3.466   3.650   3.838   3.860   3.951   3.960   4.003   4.014
210 A'  211 A'  212 A'  213 A'   89 A"   90 A"  214 A'   91 A"                 
  4.029   4.030   4.142   4.160   4.276   4.284   4.452   4.517
215 A'   92 A"  216 A'  217 A'  218 A'  219 A'  220 A'  221 A'                 
  4.780   6.012   6.036   6.109   6.126   6.134   6.169   9.694
222 A'   93 A"   94 A"  223 A'  224 A'  225 A'  226 A'  227 A'                 
  9.775   9.783   9.806  23.175  23.755  23.761  23.907  23.915
228 A'  229 A'  230 A'  231 A'  232 A'  233 A'  234 A'  235 A'                 
 23.981  25.758  25.803  25.809  25.882  26.066  26.113  26.160
236 A'   95 A"   96 A"   97 A"   98 A"  237 A'  238 A'  239 A'                 
 26.188  26.432  26.597  26.643  26.828  27.889  27.937  28.349
240 A'  241 A'  242 A'  243 A'  244 A'  245 A'  246 A'   99 A"                 
 28.367  28.408  28.421  28.430  28.437  28.523  28.527  28.547
100 A"  247 A'  248 A'  249 A'  250 A'  101 A"  102 A"  251 A'                 
 28.549  28.556  28.558  28.614  28.619  28.722  28.727 127.888
103 A"  104 A"  252 A'  253 A'  254 A'  255 A'  256 A'  105 A"                 
127.902 127.945 127.955 127.961 127.976 151.679 151.713 215.677
106 A"  257 A'  258 A'  259 A'  260 A'  261 A'  262 A'  263 A'                 
215.769 215.779 215.8061901.8431901.878
264 A'  265 A'  266 A'  267 A'  268 A'                                         
 --------------------------------------------------------------

          Ground-State Mulliken Net Atomic Charges

     Atom                 Charge (a.u.)
  ----------------------------------------
      1 C                    -0.358351
      2 C                    -0.628067
      3 C                    -0.390113
      4 C                    -0.437309
      5 C                    -0.396485
      6 C                    -0.433633
      7 Cl                    0.600322
      8 Cl                    0.644693
      9 Cl                    0.601659
     10 I                     0.114994
     11 Cl                    0.566729
     12 I                     0.115561
  ----------------------------------------
  Sum of atomic charges =     0.000000

 -----------------------------------------------------------------
                    Cartesian Multipole Moments
 -----------------------------------------------------------------
    Charge (ESU x 10^10)
                -0.0000
    Dipole Moment (Debye)
         X       0.0060      Y       0.4572      Z      -0.0000
       Tot       0.4572
    Quadrupole Moments (Debye-Ang)
        XX    -134.7731     XY       0.0232     YY    -139.7338
        XZ       0.0000     YZ      -0.0000     ZZ    -142.1974
    Octopole Moments (Debye-Ang^2)
       XXX      -0.3477    XXY      46.4514    XYY       0.0404
       YYY      87.8334    XXZ       0.0000    XYZ      -0.0000
       YYZ      -0.0000    XZZ      -0.0251    YZZ      28.2821
       ZZZ      -0.0000
    Hexadecapole Moments (Debye-Ang^3)
      XXXX   -4373.4899   XXXY       0.2880   XXYY   -1228.2905
      XYYY       0.5652   YYYY   -3054.8493   XXXZ      -0.0000
      XXYZ       0.0000   XYYZ       0.0000   YYYZ      -0.0000
      XXZZ    -825.0538   XYZZ       0.1141   YYZZ    -568.5804
      XZZZ       0.0000   YZZZ      -0.0000   ZZZZ    -179.2714
 -----------------------------------------------------------------
 Calculating MO derivatives via CPSCF
    1     0    39    0.0186611  
    2     0    39    0.0060907  
    3     0    39    0.0012982  
    4     0    39    0.0001895  
    5    18    21    0.0000239  
    6    37     2    0.0000013  
    7    39     0    0.0000001  Converged
 Time for AOints: 248.3 s (CPU) 62.4 s (wall)
 ------------------------------------------------------------------------------
                     AOints        : Timing summary (seconds)
 ------------------------------------------------------------------------------
     job step          cpu (% of tot)      sys (% of tot)     wall (% of tot)
 ------------------------------------------------------------------------------
  AOints            0.2483E+03 ( 8.2)   0.1100E-04 ( 5.3)   0.6235E+02 ( 8.1)
 ------------------------------------------------------------------------------
   Grand Totals     0.3025E+04          0.2060E-03          0.7715E+03
 ------------------------------------------------------------------------------
 Polarizability Matrix (a.u.)
            1           2           3
    1-242.5997574   0.0266941   0.0000000
    2   0.0266941-213.7307568  -0.0000000
    3   0.0000000  -0.0000000 -99.8521589
 Calculating analytic Hessian of the SCF energy

 Direct stationary perturbation theory relativistic correction:

 rels  =     197.061541947767
 relv  =    -658.877696901597
 rel2e =      90.749841549549
 E_rel =    -371.066313404282

 Hessian of the SCF Energy
            1           2           3           4           5           6
    1   0.5259630   0.0386428  -0.0000000  -0.2413889  -0.1185373   0.0000000
    2   0.0386428   0.5708115  -0.0000000  -0.0545323  -0.1426354  -0.0000000
    3  -0.0000000  -0.0000000   0.1084009   0.0000000   0.0000000  -0.0520849
    4  -0.2413889  -0.0545323   0.0000000   0.6043619   0.0001154  -0.0000000
    5  -0.1185373  -0.1426354   0.0000000   0.0001154   0.5070304   0.0000000
    6   0.0000000  -0.0000000  -0.0520849  -0.0000000   0.0000000   0.1045115
    7  -0.0566673  -0.0288668   0.0000000  -0.2410458   0.1185461   0.0000000
    8   0.0289647   0.0600963  -0.0000000   0.0544885  -0.1427101  -0.0000000
    9   0.0000000   0.0000000   0.0010384   0.0000000  -0.0000000  -0.0521768
   10  -0.0173816  -0.0286455   0.0000000   0.0303802   0.0214832   0.0000000
   11  -0.0290180  -0.0491006   0.0000000   0.0758832  -0.0276038  -0.0000000
   12  -0.0000000   0.0000000   0.0033925   0.0000000  -0.0000000   0.0026443
   13   0.0314311   0.0767989   0.0000000  -0.0683010   0.0000454  -0.0000000
   14   0.0224751  -0.0267663  -0.0000000  -0.0000316  -0.0004853  -0.0000000
   15   0.0000000   0.0000000  -0.0001795  -0.0000000   0.0000000   0.0049397
   16  -0.0934638  -0.0289730  -0.0000000   0.0302935  -0.0215835   0.0000000
   17   0.0208882  -0.2910502   0.0000000  -0.0758801  -0.0275490   0.0000000
   18  -0.0000000   0.0000000  -0.0492435   0.0000000  -0.0000000   0.0026228
   19  -0.1322395   0.0543852  -0.0000000  -0.0414310   0.0210935  -0.0000000
   20   0.0568004  -0.0715851  -0.0000000   0.0006520   0.0004870   0.0000000
   21  -0.0000000   0.0000000  -0.0235410   0.0000000   0.0000000   0.0038593
   22  -0.0007622  -0.0226899   0.0000000  -0.0378291  -0.0001557  -0.0000000
   23  -0.0029757  -0.0373499  -0.0000000  -0.0001306  -0.1637277   0.0000000
   24   0.0000000  -0.0000000   0.0030905  -0.0000000  -0.0000000  -0.0221309
   25   0.0010727   0.0052000  -0.0000000  -0.0414153  -0.0210206  -0.0000000
   26   0.0017118  -0.0005871   0.0000000  -0.0006088   0.0005011  -0.0000000
   27  -0.0000000   0.0000000   0.0039323   0.0000000   0.0000000   0.0038636
   28  -0.0004904  -0.0001128   0.0000000   0.0029273  -0.0003542   0.0000000
   29   0.0000694  -0.0003694   0.0000000  -0.0027101  -0.0016515  -0.0000000
   30   0.0000000   0.0000000  -0.0006264  -0.0000000  -0.0000000   0.0025729
   31  -0.0029734  -0.0004979  -0.0000000   0.0005253  -0.0000037  -0.0000000
   32   0.0023124   0.0026737   0.0000000   0.0000263  -0.0000036  -0.0000000
   33   0.0000000  -0.0000000   0.0041147  -0.0000000   0.0000000  -0.0011976
   34  -0.0130997  -0.0107074   0.0000000   0.0029224   0.0003712   0.0000000
   35  -0.0213350  -0.0141377  -0.0000000   0.0027286  -0.0016518   0.0000000
   36   0.0000000  -0.0000000   0.0017060  -0.0000000  -0.0000000   0.0025761
            7           8           9          10          11          12
    1  -0.0566673   0.0289647   0.0000000  -0.0173816  -0.0290180  -0.0000000
    2  -0.0288668   0.0600963   0.0000000  -0.0286455  -0.0491006   0.0000000
    3   0.0000000  -0.0000000   0.0010384   0.0000000   0.0000000   0.0033925
    4  -0.2410458   0.0544885   0.0000000   0.0303802   0.0758832   0.0000000
    5   0.1185461  -0.1427101  -0.0000000   0.0214832  -0.0276038  -0.0000000
    6   0.0000000  -0.0000000  -0.0521768   0.0000000  -0.0000000   0.0026443
    7   0.5254240  -0.0385967  -0.0000000  -0.0932821  -0.0210056  -0.0000000
    8  -0.0385967   0.5718323   0.0000000   0.0288658  -0.2920224   0.0000000
    9  -0.0000000   0.0000000   0.1084128  -0.0000000  -0.0000000  -0.0492358
   10  -0.0932821   0.0288658  -0.0000000   0.4581187   0.0681101  -0.0000000
   11  -0.0210056  -0.2920224  -0.0000000   0.0681101   0.5479946  -0.0000000
   12  -0.0000000   0.0000000  -0.0492358  -0.0000000  -0.0000000   0.1025411
   13   0.0313882  -0.0768992   0.0000000  -0.2398311  -0.0561606   0.0000000
   14  -0.0224783  -0.0268545   0.0000000  -0.1080242  -0.1357694   0.0000000
   15   0.0000000  -0.0000000  -0.0001243   0.0000000   0.0000000  -0.0509304
   16  -0.0173356   0.0286648   0.0000000  -0.0547673  -0.0274860   0.0000000
   17   0.0289931  -0.0491412  -0.0000000   0.0274625   0.0547532  -0.0000000
   18  -0.0000000  -0.0000000   0.0034053   0.0000000   0.0000000   0.0062589
   19   0.0010667  -0.0052089  -0.0000000  -0.0004436   0.0007117   0.0000000
   20  -0.0017161  -0.0005772  -0.0000000   0.0005798   0.0000226  -0.0000000
   21  -0.0000000  -0.0000000   0.0039353  -0.0000000   0.0000000  -0.0012714
   22  -0.0007443   0.0226699   0.0000000  -0.0030340  -0.0003018  -0.0000000
   23   0.0029699  -0.0375032   0.0000000   0.0024288   0.0028359   0.0000000
   24   0.0000000   0.0000000   0.0031180  -0.0000000  -0.0000000   0.0041450
   25  -0.1321607  -0.0542376   0.0000000  -0.0145444  -0.0135038   0.0000000
   26  -0.0566384  -0.0714003  -0.0000000  -0.0320995  -0.0225231  -0.0000000
   27  -0.0000000  -0.0000000  -0.0235607   0.0000000   0.0000000   0.0021504
   28  -0.0131833   0.0107084   0.0000000  -0.0645859   0.0236480   0.0000000
   29   0.0212198  -0.0140443   0.0000000   0.0235142  -0.0408347   0.0000000
   30   0.0000000   0.0000000   0.0016927  -0.0000000   0.0000000  -0.0248395
   31  -0.0029558   0.0004787  -0.0000000  -0.0007615  -0.0246116   0.0000000
   32  -0.0023462   0.0026975   0.0000000  -0.0051539  -0.0382263  -0.0000000
   33  -0.0000000   0.0000000   0.0041264   0.0000000  -0.0000000   0.0026509
   34  -0.0005032   0.0001008  -0.0000000   0.0001333   0.0037346  -0.0000000
   35  -0.0000819  -0.0003718   0.0000000   0.0014773   0.0004719   0.0000000
   36   0.0000000   0.0000000  -0.0006314  -0.0000000  -0.0000000   0.0024940
           13          14          15          16          17          18
    1   0.0314311   0.0224751   0.0000000  -0.0934638   0.0208882  -0.0000000
    2   0.0767989  -0.0267663   0.0000000  -0.0289730  -0.2910502   0.0000000
    3   0.0000000  -0.0000000  -0.0001795  -0.0000000   0.0000000  -0.0492435
    4  -0.0683010  -0.0000316  -0.0000000   0.0302935  -0.0758801   0.0000000
    5   0.0000454  -0.0004853   0.0000000  -0.0215835  -0.0275490  -0.0000000
    6  -0.0000000  -0.0000000   0.0049397   0.0000000   0.0000000   0.0026228
    7   0.0313882  -0.0224783   0.0000000  -0.0173356   0.0289931  -0.0000000
    8  -0.0768992  -0.0268545  -0.0000000   0.0286648  -0.0491412  -0.0000000
    9   0.0000000   0.0000000  -0.0001243   0.0000000  -0.0000000   0.0034053
   10  -0.2398311  -0.1080242   0.0000000  -0.0547673   0.0274625   0.0000000
   11  -0.0561606  -0.1357694   0.0000000  -0.0274860   0.0547532   0.0000000
   12   0.0000000   0.0000000  -0.0509304   0.0000000  -0.0000000   0.0062589
   13   0.5703049   0.0013079  -0.0000000  -0.2379875   0.0549321   0.0000000
   14   0.0013079   0.4863261  -0.0000000   0.1069045  -0.1353461  -0.0000000
   15  -0.0000000  -0.0000000   0.1098905   0.0000000   0.0000000  -0.0511366
   16  -0.2379875   0.1069045   0.0000000   0.4566462  -0.0661796  -0.0000000
   17   0.0549321  -0.1353461   0.0000000  -0.0661796   0.5462395   0.0000000
   18   0.0000000  -0.0000000  -0.0511366  -0.0000000   0.0000000   0.1027155
   19   0.0020953  -0.0006410   0.0000000  -0.0144785   0.0134623   0.0000000
   20  -0.0033327  -0.0023090   0.0000000   0.0320707  -0.0224738   0.0000000
   21  -0.0000000   0.0000000   0.0042657   0.0000000  -0.0000000   0.0021412
   22   0.0001677  -0.0000008  -0.0000000  -0.0030381   0.0003097  -0.0000000
   23  -0.0000071  -0.0002267  -0.0000000  -0.0024181   0.0028298  -0.0000000
   24  -0.0000000   0.0000000  -0.0015086  -0.0000000   0.0000000   0.0041373
   25   0.0021050   0.0006207  -0.0000000  -0.0004433  -0.0006955   0.0000000
   26   0.0033166  -0.0023110   0.0000000  -0.0005786   0.0000306   0.0000000
   27   0.0000000  -0.0000000   0.0042554  -0.0000000   0.0000000  -0.0012772
   28  -0.0268582   0.0123824  -0.0000000   0.0001555  -0.0037170  -0.0000000
   29   0.0018132   0.0006226  -0.0000000  -0.0014654   0.0004725  -0.0000000
   30   0.0000000  -0.0000000   0.0015684  -0.0000000  -0.0000000   0.0024870
   31  -0.0372024   0.0000421   0.0000000  -0.0008156   0.0245134   0.0000000
   32   0.0000778  -0.1575064  -0.0000000   0.0051341  -0.0379312   0.0000000
   33   0.0000000  -0.0000000  -0.0226943   0.0000000   0.0000000   0.0026211
   34  -0.0273124  -0.0125571  -0.0000000  -0.0647654  -0.0240898   0.0000000
   35  -0.0018907   0.0006260   0.0000000  -0.0240886  -0.0408327   0.0000000
   36   0.0000000   0.0000000   0.0016540  -0.0000000  -0.0000000  -0.0247317
           19          20          21          22          23          24
    1  -0.1322395   0.0568004  -0.0000000  -0.0007622  -0.0029757   0.0000000
    2   0.0543852  -0.0715851   0.0000000  -0.0226899  -0.0373499  -0.0000000
    3  -0.0000000  -0.0000000  -0.0235410   0.0000000  -0.0000000   0.0030905
    4  -0.0414310   0.0006520   0.0000000  -0.0378291  -0.0001306  -0.0000000
    5   0.0210935   0.0004870   0.0000000  -0.0001557  -0.1637277  -0.0000000
    6  -0.0000000   0.0000000   0.0038593  -0.0000000   0.0000000  -0.0221309
    7   0.0010667  -0.0017161  -0.0000000  -0.0007443   0.0029699   0.0000000
    8  -0.0052089  -0.0005772  -0.0000000   0.0226699  -0.0375032   0.0000000
    9  -0.0000000  -0.0000000   0.0039353   0.0000000   0.0000000   0.0031180
   10  -0.0004436   0.0005798  -0.0000000  -0.0030340   0.0024288  -0.0000000
   11   0.0007117   0.0000226   0.0000000  -0.0003018   0.0028359  -0.0000000
   12   0.0000000  -0.0000000  -0.0012714  -0.0000000   0.0000000   0.0041450
   13   0.0020953  -0.0033327  -0.0000000   0.0001677  -0.0000071  -0.0000000
   14  -0.0006410  -0.0023090   0.0000000  -0.0000008  -0.0002267   0.0000000
   15   0.0000000   0.0000000   0.0042657  -0.0000000  -0.0000000  -0.0015086
   16  -0.0144785   0.0320707   0.0000000  -0.0030381  -0.0024181  -0.0000000
   17   0.0134623  -0.0224738  -0.0000000   0.0003097   0.0028298   0.0000000
   18   0.0000000   0.0000000   0.0021412  -0.0000000  -0.0000000   0.0041373
   19   0.1939563  -0.0780182   0.0000000  -0.0071702  -0.0013396   0.0000000
   20  -0.0780182   0.1084120  -0.0000000  -0.0101907   0.0001673   0.0000000
   21   0.0000000  -0.0000000   0.0109833   0.0000000  -0.0000000  -0.0006202
   22  -0.0071702  -0.0101907   0.0000000   0.0597337   0.0000889  -0.0000000
   23  -0.0013396   0.0001673  -0.0000000   0.0000889   0.2362870   0.0000000
   24   0.0000000   0.0000000  -0.0006202  -0.0000000   0.0000000   0.0101516
   25  -0.0018182  -0.0003048  -0.0000000  -0.0072364   0.0013757   0.0000000
   26   0.0003063   0.0003582   0.0000000   0.0102719   0.0001310  -0.0000000
   27  -0.0000000  -0.0000000   0.0000776   0.0000000  -0.0000000  -0.0006109
   28  -0.0006346   0.0003891  -0.0000000  -0.0001166   0.0000890   0.0000000
   29   0.0003694  -0.0002047  -0.0000000   0.0008600  -0.0007548   0.0000000
   30   0.0000000   0.0000000  -0.0000520  -0.0000000   0.0000000   0.0001508
   31  -0.0000661   0.0011162   0.0000000   0.0001432  -0.0000008  -0.0000000
   32   0.0004971  -0.0010607  -0.0000000  -0.0000021  -0.0019355  -0.0000000
   33  -0.0000000   0.0000000   0.0001630  -0.0000000   0.0000000  -0.0000769
   34   0.0011636   0.0019543  -0.0000000  -0.0001136  -0.0000802   0.0000000
   35  -0.0056176  -0.0112366   0.0000000  -0.0008594  -0.0007531  -0.0000000
   36  -0.0000000   0.0000000   0.0000591  -0.0000000   0.0000000   0.0001542
           25          26          27          28          29          30
    1   0.0010727   0.0017118  -0.0000000  -0.0004904   0.0000694   0.0000000
    2   0.0052000  -0.0005871   0.0000000  -0.0001128  -0.0003694   0.0000000
    3  -0.0000000   0.0000000   0.0039323   0.0000000   0.0000000  -0.0006264
    4  -0.0414153  -0.0006088   0.0000000   0.0029273  -0.0027101  -0.0000000
    5  -0.0210206   0.0005011   0.0000000  -0.0003542  -0.0016515  -0.0000000
    6  -0.0000000  -0.0000000   0.0038636   0.0000000  -0.0000000   0.0025729
    7  -0.1321607  -0.0566384  -0.0000000  -0.0131833   0.0212198   0.0000000
    8  -0.0542376  -0.0714003  -0.0000000   0.0107084  -0.0140443   0.0000000
    9   0.0000000  -0.0000000  -0.0235607   0.0000000   0.0000000   0.0016927
   10  -0.0145444  -0.0320995   0.0000000  -0.0645859   0.0235142  -0.0000000
   11  -0.0135038  -0.0225231   0.0000000   0.0236480  -0.0408347   0.0000000
   12   0.0000000  -0.0000000   0.0021504   0.0000000   0.0000000  -0.0248395
   13   0.0021050   0.0033166   0.0000000  -0.0268582   0.0018132   0.0000000
   14   0.0006207  -0.0023110  -0.0000000   0.0123824   0.0006226  -0.0000000
   15  -0.0000000   0.0000000   0.0042554  -0.0000000  -0.0000000   0.0015684
   16  -0.0004433  -0.0005786  -0.0000000   0.0001555  -0.0014654  -0.0000000
   17  -0.0006955   0.0000306   0.0000000  -0.0037170   0.0004725  -0.0000000
   18   0.0000000   0.0000000  -0.0012772  -0.0000000  -0.0000000   0.0024870
   19  -0.0018182   0.0003063  -0.0000000  -0.0006346   0.0003694   0.0000000
   20  -0.0003048   0.0003582  -0.0000000   0.0003891  -0.0002047   0.0000000
   21  -0.0000000   0.0000000   0.0000776  -0.0000000  -0.0000000  -0.0000520
   22  -0.0072364   0.0102719   0.0000000  -0.0001166   0.0008600  -0.0000000
   23   0.0013757   0.0001310  -0.0000000   0.0000890  -0.0007548   0.0000000
   24   0.0000000  -0.0000000  -0.0006109   0.0000000   0.0000000   0.0001508
   25   0.1939779   0.0777089  -0.0000000   0.0011709   0.0057296   0.0000000
   26   0.0777089   0.1085663   0.0000000  -0.0018937  -0.0115046  -0.0000000
   27  -0.0000000   0.0000000   0.0109555  -0.0000000   0.0000000   0.0000974
   28   0.0011709  -0.0018937  -0.0000000   0.1118687  -0.0408261  -0.0000000
   29   0.0057296  -0.0115046   0.0000000  -0.0408261   0.0687503  -0.0000000
   30   0.0000000  -0.0000000   0.0000974  -0.0000000  -0.0000000   0.0167780
   31  -0.0000682  -0.0011057   0.0000000  -0.0097136  -0.0081715   0.0000000
   32  -0.0004974  -0.0010534  -0.0000000  -0.0007148  -0.0005511  -0.0000000
   33   0.0000000  -0.0000000   0.0001652  -0.0000000   0.0000000   0.0000346
   34  -0.0006402  -0.0003908   0.0000000  -0.0005400  -0.0004025  -0.0000000
   35  -0.0003752  -0.0002077  -0.0000000   0.0004017   0.0000698   0.0000000
   36  -0.0000000  -0.0000000  -0.0000487   0.0000000   0.0000000   0.0001361
           31          32          33          34          35          36
    1  -0.0029734   0.0023124   0.0000000  -0.0130997  -0.0213350   0.0000000
    2  -0.0004979   0.0026737  -0.0000000  -0.0107074  -0.0141377  -0.0000000
    3  -0.0000000   0.0000000   0.0041147   0.0000000  -0.0000000   0.0017060
    4   0.0005253   0.0000263  -0.0000000   0.0029224   0.0027286  -0.0000000
    5  -0.0000037  -0.0000036   0.0000000   0.0003712  -0.0016518  -0.0000000
    6  -0.0000000  -0.0000000  -0.0011976   0.0000000   0.0000000   0.0025761
    7  -0.0029558  -0.0023462  -0.0000000  -0.0005032  -0.0000819   0.0000000
    8   0.0004787   0.0026975   0.0000000   0.0001008  -0.0003718   0.0000000
    9  -0.0000000   0.0000000   0.0041264  -0.0000000   0.0000000  -0.0006314
   10  -0.0007615  -0.0051539   0.0000000   0.0001333   0.0014773  -0.0000000
   11  -0.0246116  -0.0382263  -0.0000000   0.0037346   0.0004719  -0.0000000
   12   0.0000000  -0.0000000   0.0026509  -0.0000000   0.0000000   0.0024940
   13  -0.0372024   0.0000778   0.0000000  -0.0273124  -0.0018907   0.0000000
   14   0.0000421  -0.1575064  -0.0000000  -0.0125571   0.0006260   0.0000000
   15   0.0000000  -0.0000000  -0.0226943  -0.0000000   0.0000000   0.0016540
   16  -0.0008156   0.0051341   0.0000000  -0.0647654  -0.0240886  -0.0000000
   17   0.0245134  -0.0379312   0.0000000  -0.0240898  -0.0408327  -0.0000000
   18   0.0000000   0.0000000   0.0026211   0.0000000   0.0000000  -0.0247317
   19  -0.0000661   0.0004971  -0.0000000   0.0011636  -0.0056176  -0.0000000
   20   0.0011162  -0.0010607   0.0000000   0.0019543  -0.0112366   0.0000000
   21   0.0000000  -0.0000000   0.0001630  -0.0000000   0.0000000   0.0000591
   22   0.0001432  -0.0000021  -0.0000000  -0.0001136  -0.0008594  -0.0000000
   23  -0.0000008  -0.0019355   0.0000000  -0.0000802  -0.0007531   0.0000000
   24  -0.0000000  -0.0000000  -0.0000769   0.0000000  -0.0000000   0.0001542
   25  -0.0000682  -0.0004974   0.0000000  -0.0006402  -0.0003752  -0.0000000
   26  -0.0011057  -0.0010534  -0.0000000  -0.0003908  -0.0002077  -0.0000000
   27   0.0000000  -0.0000000   0.0001652   0.0000000  -0.0000000  -0.0000487
   28  -0.0097136  -0.0007148  -0.0000000  -0.0005400   0.0004017   0.0000000
   29  -0.0081715  -0.0005511   0.0000000  -0.0004025   0.0000698   0.0000000
   30   0.0000000  -0.0000000   0.0000346  -0.0000000   0.0000000   0.0001361
   31   0.0637734  -0.0000733  -0.0000000  -0.0098853   0.0083138   0.0000000
   32  -0.0000733   0.2334691   0.0000000   0.0007400  -0.0005722  -0.0000000
   33  -0.0000000   0.0000000   0.0100438  -0.0000000  -0.0000000   0.0000491
   34  -0.0098853   0.0007400  -0.0000000   0.1126403   0.0413268   0.0000000
   35   0.0083138  -0.0005722  -0.0000000   0.0413268   0.0685961  -0.0000000
   36   0.0000000  -0.0000000   0.0000491   0.0000000  -0.0000000   0.0165833
 **********************************************************************
 **                                                                  **
 **                       VIBRATIONAL ANALYSIS                       **
 **                       --------------------                       **
 **                                                                  **
 **        VIBRATIONAL FREQUENCIES (CM**-1) AND NORMAL MODES         **
 **     FORCE CONSTANTS (mDYN/ANGSTROM) AND REDUCED MASSES (AMU)     **
 **                  INFRARED INTENSITIES (KM/MOL)                   **
 **                                                                  **
 **********************************************************************


 Mode:                 1                      2                      3
 Frequency:        51.23                  55.30                  76.99
 Force Cnst:      0.0595                 0.0672                 0.1268
 Red. Mass:      38.4410                37.3154                36.2991
 IR Active:          YES                    YES                    YES
 IR Intens:        0.000                  0.005                  0.011
 Raman Active:       YES                    YES                    YES
               X      Y      Z        X      Y      Z        X      Y      Z
 C         -0.000  0.000 -0.190   -0.000 -0.000 -0.014   -0.000  0.000 -0.101
 C          0.000 -0.000 -0.004    0.000 -0.000  0.101    0.000 -0.000  0.061
 C          0.000 -0.000  0.191   -0.000 -0.000 -0.002    0.000 -0.000 -0.100
 C          0.000  0.000  0.032   -0.000  0.000  0.035   -0.000 -0.000 -0.086
 C         -0.000  0.000 -0.008    0.000  0.000  0.220   -0.000  0.000 -0.115
 C         -0.000  0.000 -0.034   -0.000 -0.000  0.034   -0.000  0.000 -0.087
 Cl        -0.000  0.000 -0.651   -0.000  0.000 -0.189    0.000  0.000 -0.477
 Cl         0.000 -0.000 -0.017    0.000 -0.000  0.426    0.000 -0.000  0.591
 Cl         0.000  0.000  0.666   -0.000  0.000 -0.142    0.000 -0.000 -0.474
 I          0.000 -0.000 -0.163   -0.000  0.000 -0.149   -0.000  0.000  0.117
 Cl        -0.000  0.000 -0.029    0.000  0.000  0.813   -0.000  0.000 -0.344
 I         -0.000 -0.000  0.173   -0.000 -0.000 -0.137   -0.000 -0.000  0.118
 TransDip   0.000 -0.000  0.000   -0.000  0.000 -0.002   -0.000 -0.000  0.003

 Mode:                 4                      5                      6
 Frequency:       116.38                 150.17                 181.90
 Force Cnst:      0.5202                 0.6643                 0.9792
 Red. Mass:      65.1850                49.9988                50.2275
 IR Active:          YES                    YES                    YES
 IR Intens:        0.508                  0.125                  0.332
 Raman Active:       YES                    YES                    YES
               X      Y      Z        X      Y      Z        X      Y      Z
 C          0.006 -0.242 -0.000    0.025  0.097  0.000   -0.062  0.206  0.000
 C         -0.001 -0.253  0.000    0.116 -0.001  0.000   -0.004  0.169  0.000
 C         -0.007 -0.242  0.000    0.026 -0.098  0.000    0.054  0.204  0.000
 C          0.029 -0.239  0.000   -0.128 -0.064 -0.000    0.094  0.181  0.000
 C          0.001 -0.262 -0.000   -0.160  0.000 -0.000   -0.003  0.273  0.000
 C         -0.028 -0.239 -0.000   -0.130  0.063 -0.000   -0.099  0.184 -0.000
 Cl         0.046 -0.184  0.000    0.189  0.363  0.000    0.037  0.415  0.000
 Cl        -0.003 -0.268 -0.000    0.583 -0.001 -0.000   -0.007  0.215 -0.000
 Cl        -0.048 -0.179 -0.000    0.186 -0.358  0.000   -0.044  0.410 -0.000
 I          0.416  0.192 -0.000   -0.090  0.292 -0.000    0.246 -0.245 -0.000
 Cl        -0.002 -0.269  0.000   -0.201 -0.000  0.000   -0.008  0.308 -0.000
 I         -0.414  0.195 -0.000   -0.095 -0.293 -0.000   -0.238 -0.242 -0.000
 TransDip  -0.000  0.023 -0.000    0.011  0.000  0.000    0.000 -0.018 -0.000

 Mode:                 7                      8                      9
 Frequency:       182.59                 197.42                 235.64
 Force Cnst:      0.2733                 0.8997                 1.0175
 Red. Mass:      13.9151                39.1781                31.1024
 IR Active:          YES                    YES                    YES
 IR Intens:        0.193                  0.258                  0.125
 Raman Active:       YES                    YES                    YES
               X      Y      Z        X      Y      Z        X      Y      Z
 C          0.000 -0.000  0.393    0.163 -0.108  0.000    0.036 -0.158  0.000
 C          0.000 -0.000  0.396    0.123  0.001  0.000    0.001 -0.231  0.000
 C         -0.000 -0.000  0.393    0.164  0.111  0.000   -0.032 -0.157 -0.000
 C         -0.000 -0.000  0.394    0.095  0.131 -0.000   -0.005 -0.158 -0.000
 C         -0.000 -0.000  0.392    0.164  0.002 -0.000    0.000 -0.202 -0.000
 C          0.000 -0.000  0.394    0.093 -0.128  0.000    0.005 -0.158 -0.000
 Cl        -0.000 -0.000 -0.140    0.190 -0.121 -0.000    0.416  0.407 -0.000
 Cl         0.000 -0.000 -0.129    0.076  0.002 -0.000   -0.031 -0.295 -0.000
 Cl        -0.000 -0.000 -0.140    0.189  0.130  0.000   -0.392  0.377  0.000
 I         -0.000  0.000 -0.041   -0.207  0.005  0.000   -0.055  0.021 -0.000
 Cl        -0.000 -0.000 -0.104    0.795  0.003 -0.000    0.002 -0.271  0.000
 I          0.000  0.000 -0.041   -0.214 -0.010  0.000    0.056  0.020  0.000
 TransDip   0.000  0.000 -0.014   -0.016 -0.000  0.000   -0.000  0.011  0.000

 Mode:                10                     11                     12
 Frequency:       241.49                 253.89                 329.84
 Force Cnst:      1.2007                 1.0628                 1.8678
 Red. Mass:      34.9437                27.9829                29.1381
 IR Active:          YES                    YES                    YES
 IR Intens:        0.005                  0.130                  0.016
 Raman Active:       YES                    YES                    YES
               X      Y      Z        X      Y      Z        X      Y      Z
 C         -0.021 -0.004 -0.000   -0.307  0.103 -0.000    0.141  0.061  0.000
 C         -0.011 -0.010 -0.000   -0.259 -0.001 -0.000    0.000  0.342 -0.000
 C         -0.024 -0.008 -0.000   -0.308 -0.105 -0.000   -0.141  0.062 -0.000
 C          0.040 -0.002  0.000   -0.157 -0.056  0.000   -0.107 -0.034 -0.000
 C          0.026 -0.009  0.000   -0.133 -0.002  0.000    0.000 -0.261  0.000
 C          0.040 -0.012  0.000   -0.157  0.054  0.000    0.107 -0.034  0.000
 Cl        -0.243 -0.395  0.000   -0.320  0.309  0.000    0.145 -0.051 -0.000
 Cl         0.707 -0.013 -0.000    0.189 -0.002  0.000    0.000  0.666  0.000
 Cl        -0.280  0.434  0.000   -0.323 -0.308  0.000   -0.145 -0.051  0.000
 I         -0.016 -0.018 -0.000    0.062 -0.044 -0.000    0.015 -0.015  0.000
 Cl        -0.102 -0.012 -0.000    0.452 -0.002 -0.000   -0.000 -0.500 -0.000
 I         -0.012  0.019 -0.000    0.063  0.045 -0.000   -0.015 -0.015 -0.000
 TransDip   0.002  0.000 -0.000    0.012  0.000 -0.000   -0.000  0.004 -0.000

 Mode:                13                     14                     15
 Frequency:       336.23                 339.45                 377.17
 Force Cnst:      0.8214                 0.8445                 2.7479
 Red. Mass:      12.3322                12.4387                32.7847
 IR Active:          YES                    YES                    YES
 IR Intens:        0.001                  0.215                  0.001
 Raman Active:       YES                    YES                    YES
               X      Y      Z        X      Y      Z        X      Y      Z
 C         -0.000 -0.000  0.442    0.000  0.000  0.296    0.174 -0.073 -0.000
 C         -0.000 -0.000 -0.039    0.000  0.000  0.580    0.000  0.041  0.000
 C          0.000 -0.000 -0.478   -0.000 -0.000  0.233   -0.173 -0.072  0.000
 C          0.000  0.000 -0.509   -0.000 -0.000 -0.345   -0.027  0.010  0.000
 C          0.000  0.000  0.038   -0.000 -0.000 -0.558   -0.001  0.148 -0.000
 C         -0.000  0.000  0.550   -0.000  0.000 -0.272    0.027  0.009 -0.000
 Cl        -0.000  0.000 -0.070    0.000 -0.000 -0.041    0.491 -0.288  0.000
 Cl         0.000 -0.000  0.006   -0.000  0.000 -0.086    0.000  0.101 -0.000
 Cl         0.000  0.000  0.075   -0.000  0.000 -0.032   -0.491 -0.288 -0.000
 I         -0.000  0.000  0.019    0.000 -0.000  0.015    0.008 -0.006 -0.000
 Cl        -0.000  0.000 -0.006    0.000 -0.000  0.085   -0.000  0.496  0.000
 I          0.000  0.000 -0.020    0.000  0.000  0.012   -0.008 -0.006  0.000
 TransDip  -0.000  0.000 -0.001   -0.000  0.000  0.015    0.000  0.001  0.000

 Mode:                16                     17                     18
 Frequency:       554.34                 586.47                 599.74
 Force Cnst:      2.5760                 2.4472                 2.6714
 Red. Mass:      14.2278                12.0763                12.6057
 IR Active:          YES                    YES                    YES
 IR Intens:       30.081                  0.000                  3.917
 Raman Active:       YES                    YES                    YES
               X      Y      Z        X      Y      Z        X      Y      Z
 C          0.131  0.039  0.000   -0.000 -0.000  0.530    0.260  0.372 -0.000
 C          0.135 -0.000 -0.000   -0.000 -0.000 -0.006    0.449 -0.000  0.000
 C          0.132 -0.040  0.000   -0.000  0.000 -0.523    0.260 -0.371 -0.000
 C          0.524 -0.023  0.000    0.000 -0.000  0.474   -0.066 -0.370 -0.000
 C          0.557 -0.000 -0.000   -0.000  0.000 -0.007   -0.279  0.001  0.000
 C          0.523  0.021 -0.000   -0.000 -0.000 -0.467   -0.067  0.371 -0.000
 Cl        -0.163  0.109 -0.000    0.000  0.000 -0.038   -0.076 -0.039  0.000
 Cl        -0.029  0.001 -0.000    0.000  0.000  0.000   -0.076 -0.000 -0.000
 Cl        -0.163 -0.108 -0.000    0.000  0.000  0.037   -0.077  0.039  0.000
 I         -0.037  0.013  0.000   -0.000  0.000 -0.007   -0.004  0.013  0.000
 Cl        -0.060  0.001  0.000   -0.000 -0.000  0.001    0.065 -0.000 -0.000
 I         -0.038 -0.013  0.000    0.000  0.000  0.007   -0.004 -0.013  0.000
 TransDip   0.176 -0.001 -0.000   -0.000 -0.000 -0.000    0.063  0.001  0.000

 Mode:                19                     20                     21
 Frequency:       602.75                 640.19                 677.36
 Force Cnst:      2.5884                 3.7267                 3.2493
 Red. Mass:      12.0924                15.4333                12.0199
 IR Active:          YES                    YES                    YES
 IR Intens:        0.791                 56.648                  0.599
 Raman Active:       YES                    YES                    YES
               X      Y      Z        X      Y      Z        X      Y      Z
 C         -0.000 -0.000 -0.288   -0.083 -0.385 -0.000   -0.000 -0.000 -0.410
 C         -0.000 -0.000  0.550    0.000 -0.340  0.000   -0.000 -0.000  0.416
 C         -0.000  0.000 -0.300    0.082 -0.387  0.000   -0.000  0.000 -0.410
 C          0.000  0.000 -0.279    0.087 -0.417 -0.000    0.000  0.000  0.405
 C          0.000  0.000  0.599   -0.002 -0.253  0.000    0.000 -0.000 -0.400
 C          0.000 -0.000 -0.291   -0.090 -0.416  0.000   -0.000 -0.000  0.407
 Cl         0.000  0.000  0.022   -0.076  0.082  0.000    0.000 -0.000  0.013
 Cl         0.000  0.000 -0.035    0.000  0.271 -0.000    0.000  0.000 -0.015
 Cl         0.000 -0.000  0.023    0.076  0.082  0.000    0.000  0.000  0.013
 I          0.000 -0.000  0.004   -0.012  0.014  0.000   -0.000 -0.000 -0.004
 Cl        -0.000 -0.000 -0.039    0.000  0.218 -0.000    0.000  0.000  0.013
 I          0.000  0.000  0.005    0.013  0.014 -0.000    0.000  0.000 -0.004
 TransDip  -0.000 -0.000  0.028   -0.000 -0.241  0.000   -0.000 -0.000 -0.025

 Mode:                22                     23                     24
 Frequency:       822.63                 835.39                1038.86
 Force Cnst:      5.1920                 5.3092                 7.7441
 Red. Mass:      13.0217                12.9124                12.1789
 IR Active:          YES                    YES                    YES
 IR Intens:        6.562                  0.686                  0.097
 Raman Active:       YES                    YES                    YES
               X      Y      Z        X      Y      Z        X      Y      Z
 C          0.406 -0.289  0.000   -0.282 -0.007  0.000    0.334 -0.108 -0.000
 C          0.364  0.004 -0.000    0.004 -0.368 -0.000    0.001  0.546  0.000
 C          0.400  0.289  0.000    0.292  0.002 -0.000   -0.333 -0.107  0.000
 C         -0.227  0.336  0.000    0.410  0.061 -0.000    0.386 -0.225 -0.000
 C         -0.088 -0.007 -0.000   -0.000  0.559 -0.000   -0.000  0.220  0.000
 C         -0.214 -0.338  0.000   -0.416  0.053  0.000   -0.388 -0.225  0.000
 Cl        -0.131  0.069  0.000    0.053 -0.044 -0.000   -0.030  0.017 -0.000
 Cl         0.000 -0.001  0.000    0.000  0.094  0.000   -0.000 -0.069 -0.000
 Cl        -0.130 -0.067  0.000   -0.057 -0.046  0.000    0.030  0.017 -0.000
 I          0.008 -0.005 -0.000   -0.007  0.005  0.000   -0.005  0.002  0.000
 Cl        -0.018  0.002 -0.000   -0.000 -0.142 -0.000    0.000 -0.017  0.000
 I          0.008  0.005 -0.000    0.007  0.005 -0.000    0.005  0.003 -0.000
 TransDip   0.082 -0.000 -0.000    0.002  0.026 -0.000    0.002 -0.010  0.000

 Mode:                25                     26                     27
 Frequency:      1163.81                1238.53                1313.93
 Force Cnst:      9.7857                10.8456                12.2466
 Red. Mass:      12.2625                12.0004                12.0398
 IR Active:          YES                    YES                    YES
 IR Intens:        1.962                  0.704                126.864
 Raman Active:       YES                    YES                    YES
               X      Y      Z        X      Y      Z        X      Y      Z
 C          0.357 -0.285 -0.000   -0.200 -0.320  0.000   -0.163  0.413  0.000
 C         -0.003 -0.282 -0.000    0.416 -0.008 -0.000    0.324 -0.031 -0.000
 C         -0.355 -0.286  0.000   -0.215  0.316  0.000   -0.214 -0.397  0.000
 C         -0.281  0.115  0.000   -0.227 -0.333  0.000   -0.186  0.362  0.000
 C         -0.006  0.553 -0.000    0.451 -0.004 -0.000    0.410 -0.022 -0.000
 C          0.288  0.112 -0.000   -0.232  0.345  0.000   -0.222 -0.332  0.000
 Cl        -0.045  0.030  0.000   -0.001 -0.002  0.000    0.016 -0.019  0.000
 Cl         0.000  0.042  0.000    0.000  0.001  0.000   -0.013  0.002  0.000
 Cl         0.045  0.030 -0.000    0.001  0.003  0.000    0.019  0.019  0.000
 I          0.005 -0.002 -0.000    0.000 -0.000 -0.000    0.001 -0.002 -0.000
 Cl         0.000 -0.060 -0.000    0.001  0.000 -0.000   -0.014  0.001 -0.000
 I         -0.005 -0.002  0.000    0.000  0.000 -0.000    0.001  0.002 -0.000
 TransDip   0.002 -0.045 -0.000   -0.026 -0.008 -0.000   -0.360 -0.029 -0.000

 Mode:                28                     29                     30
 Frequency:      1320.82                1511.52                1515.84
 Force Cnst:     12.3942                16.1558                16.2478
 Red. Mass:      12.0582                12.0019                12.0016
 IR Active:          YES                    YES                    YES
 IR Intens:      199.906                  0.789                  0.373
 Raman Active:       YES                    YES                    YES
               X      Y      Z        X      Y      Z        X      Y      Z
 C         -0.397 -0.114  0.000   -0.304 -0.017 -0.000    0.197  0.473 -0.000
 C          0.029  0.473  0.000    0.554 -0.052 -0.000   -0.102 -0.269 -0.000
 C          0.364 -0.156 -0.000   -0.356  0.191  0.000   -0.075  0.438  0.000
 C         -0.312 -0.218  0.000    0.262  0.050  0.000   -0.166 -0.455  0.000
 C          0.031  0.395 -0.000   -0.478  0.038  0.000    0.091  0.220 -0.000
 C          0.282 -0.252 -0.000    0.300 -0.210  0.000    0.059 -0.403 -0.000
 Cl         0.023 -0.001  0.000    0.002  0.000  0.000   -0.004 -0.004  0.000
 Cl        -0.001 -0.033 -0.000   -0.006  0.000  0.000    0.001  0.002  0.000
 Cl        -0.021  0.001 -0.000    0.003 -0.002  0.000    0.003 -0.004 -0.000
 I          0.002  0.001 -0.000    0.001 -0.001 -0.000    0.001  0.001 -0.000
 Cl        -0.001 -0.021  0.000    0.005  0.000 -0.000   -0.001  0.001  0.000
 I         -0.001  0.001  0.000    0.000  0.001 -0.000   -0.001  0.000  0.000
 TransDip  -0.023  0.452  0.000   -0.028  0.002 -0.000    0.005  0.019 -0.000

 STANDARD THERMODYNAMIC QUANTITIES AT   298.15 K  AND     1.00 ATM

   This Molecule has  0 Imaginary Frequencies
   Zero point vibrational energy:       25.086 kcal/mol

   Atom    1 Element C  Has Mass   12.00000
   Atom    2 Element C  Has Mass   12.00000
   Atom    3 Element C  Has Mass   12.00000
   Atom    4 Element C  Has Mass   12.00000
   Atom    5 Element C  Has Mass   12.00000
   Atom    6 Element C  Has Mass   12.00000
   Atom    7 Element Cl Has Mass   34.96885
   Atom    8 Element Cl Has Mass   34.96885
   Atom    9 Element Cl Has Mass   34.96885
   Atom   10 Element I  Has Mass  126.90440
   Atom   11 Element Cl Has Mass   34.96885
   Atom   12 Element I  Has Mass  126.90440
   Molecular Mass:   465.684200 amu
   Principal axes and moments of inertia in amu*Bohr^2:
                             1           2           3
    Eigenvalues --     5287.83113 10623.67208 15911.50321
          X               1.00000    -0.00008     0.00000
          Y               0.00008     1.00000     0.00000
          Z              -0.00000    -0.00000     1.00000
   Rotational Symmetry Number is   1
   The Molecule is an Asymmetric Top
   Translational Enthalpy:        0.889 kcal/mol
   Rotational Enthalpy:           0.889 kcal/mol
   Vibrational Enthalpy:         31.141 kcal/mol
   gas constant (RT):             0.592 kcal/mol
   Translational Entropy:        44.303  cal/mol.K
   Rotational Entropy:           35.145  cal/mol.K
   Vibrational Entropy:          39.267  cal/mol.K

   Total Enthalpy:               33.511 kcal/mol
   Total Entropy:               118.716  cal/mol.K

 ======================================================================

 STANDARD THERMODYNAMIC QUANTITIES FOR ANHARMONIC VIBRATION -- TOSH

   Zero point vibrational energy: ************ kcal/mol

   Vibrational Enthalpy:       Infinity kcal/mol
   Vibrational Entropy:             NaN  cal/mol.K

   Total Enthalpy:             Infinity kcal/mol
   Total Entropy:                   NaN  cal/mol.K

 ======================================================================

 STANDARD THERMODYNAMIC QUANTITIES FOR ANHARMONIC VIBRATION -- VPT2

   Zero point vibrational energy: ************ kcal/mol

   Vibrational Enthalpy:       Infinity kcal/mol
   Vibrational Entropy:             NaN  cal/mol.K

   Total Enthalpy:             Infinity kcal/mol
   Total Entropy:                   NaN  cal/mol.K

 ======================================================================

Archival summary:
1\1\garfield\FREQ\ProcedureUnspecified\BasisUnspecified\2l46\taweetha\SunDec108:28:242019SunDec108:28:242019\0\\#,FREQ,ProcedureUnspecified,BasisUnspecified,\\0,1\I\C,1,2.12574\C,2,1.40242,1,120.044\C,3,1.40143,2,120.333,1,180,0\C,4,1.4015,3,119.919,2,0,0\C,5,1.40195,4,120.355,3,-0,0\C,6,1.40383,5,119.349,4,0,0\Cl,3,1.73723,2,120.898,1,0,0\Cl,4,1.73732,3,120.081,2,180,0\Cl,5,1.73736,4,118.777,3,180,0\Cl,7,1.74042,6,119.588,5,180,0\I,6,2.13197,5,119.799,4,-180,0\\\@

 Total job time:  1020.27s(wall), 3961.23s(cpu) 
 Sun Dec  1 08:28:24 2019

        *************************************************************
        *                                                           *
        *  Thank you very much for using Q-Chem.  Have a nice day.  *
        *                                                           *
        *************************************************************
