# Supplementary material for: Geometric and energetic data from quantum chemical calculations of halobenzenes and xylenes
Source: Data Brief. 2020 Mar 5;30:105386. doi: 10.1016/j.dib.2020.105386 (PMC7114895; doi:10.1016/j.dib.2020.105386)
Supplement: Supplementary file 1 [file mmc1.zip › halobenzene/B3LYP/ClClClIII.out]

                  Welcome to Q-Chem
     A Quantum Leap Into The Future Of Chemistry


 Q-Chem 5.2 (devel), Q-Chem, Inc., Pleasanton, CA (2019)

 Yihan Shao,  Zhengting Gan,  E. Epifanovsky,  A. T. B. Gilbert,  M. Wormit,  
 J. Kussmann,  A. W. Lange,  A. Behn,  Jia Deng,  Xintian Feng,  D. Ghosh,  
 M. Goldey,  P. R. Horn,  L. D. Jacobson,  I. Kaliman,  T. Kus,  A. Landau,  
 Jie Liu,  E. I. Proynov,  R. M. Richard,  R. P. Steele,  E. J. Sundstrom,  
 H. L. Woodcock III,  P. M. Zimmerman,  D. Zuev,  B. Albrecht,  E. Alguire,  
 S. A. Baeppler,  D. Barton,  Z. Benda,  Y. A. Bernard,  E. J. Berquist,  
 K. B. Bravaya,  H. Burton,  D. Casanova,  Chun-Min Chang,  Yunqing Chen,  
 A. Chien,  K. D. Closser,  M. P. Coons,  S. Coriani,  S. Dasgupta,  
 A. L. Dempwolff,  M. Diedenhofen,  Hainam Do,  R. G. Edgar,  Po-Tung Fang,  
 S. Faraji,  S. Fatehi,  Qingguo Feng,  K. D. Fenk,  J. Fosso-Tande,  
 J. Gayvert,  Qinghui Ge,  A. Ghysels,  G. Gidofalvi,  J. Gomes,  
 J. Gonthier,  A. Gunina,  D. Hait,  M. W. D. Hanson-Heine,  
 P. H. P. Harbach,  A. W. Hauser,  M. F. Herbst,  J. E. Herr,  
 E. G. Hohenstein,  Z. C. Holden,  Kerwin Hui,  B. C. Huynh,  T.-C. Jagau,  
 Hyunjun Ji,  B. Kaduk,  K. Khistyaev,  Jaehoon Kim,  P. Klunzinger,  K. Koh,  
 D. Kosenkov,  L. Koulias,  T. Kowalczyk,  C. M. Krauter,  A. Kunitsa,  
 Ka Un Lao,  A. Laurent,  K. V. Lawler,  Joonho Lee,  D. Lefrancois,  
 S. Lehtola,  D. S. Levine,  Yi-Pei Li,  You-Sheng Lin,  Fenglai Liu,  
 E. Livshits,  A. Luenser,  P. Manohar,  E. Mansoor,  S. F. Manzer,  
 Shan-Ping Mao,  Yuezhi Mao,  N. Mardirossian,  A. V. Marenich,  
 T. Markovich,  L. A. Martinez-Martinez,  S. A. Maurer,  N. J. Mayhall,  
 S. C. McKenzie,  J.-M. Mewes,  P. Morgante,  A. F. Morrison,  
 J. W. Mullinax,  K. Nanda,  T. S. Nguyen-Beck,  R. Olivares-Amaya,  
 J. A. Parkhill,  Zheng Pei,  T. M. Perrine,  F. Plasser,  P. Pokhilko,  
 S. Prager,  A. Prociuk,  E. Ramos,  D. R. Rehn,  F. Rob,  M. Scheurer,  
 M. Schneider,  N. Sergueev,  S. M. Sharada,  S. Sharma,  D. W. Small,  
 T. Stauch,  T. Stein,  Yu-Chuan Su,  A. J. W. Thom,  A. Tkatchenko,  
 T. Tsuchimochi,  N. M. Tubman,  L. Vogt,  M. L. Vidal,  O. Vydrov,  
 M. A. Watson,  J. Wenzel,  M. de Wergifosse,  T. A. Wesolowski,  A. White,  
 J. Witte,  A. Yamada,  Jun Yang,  K. Yao,  S. Yeganeh,  S. R. Yost,  
 Zhi-Qiang You,  A. Zech,  Igor Ying Zhang,  Xing Zhang,  Yan Zhao,  
 Ying Zhu,  B. R. Brooks,  G. K. L. Chan,  C. J. Cramer,  M. S. Gordon,  
 W. J. Hehre,  A. Klamt,  M. W. Schmidt,  C. D. Sherrill,  D. G. Truhlar,  
 A. Aspuru-Guzik,  R. Baer,  A. T. Bell,  N. A. Besley,  Jeng-Da Chai,  
 A. E. DePrince, III,  R. A. DiStasio Jr.,  A. Dreuw,  B. D. Dunietz,  
 T. R. Furlani,  Chao-Ping Hsu,  Yousung Jung,  Jing Kong,  D. S. Lambrecht,  
 WanZhen Liang,  C. Ochsenfeld,  V. A. Rassolov,  L. V. Slipchenko,  
 J. E. Subotnik,  T. Van Voorhis,  J. M. Herbert,  A. I. Krylov,  
 P. M. W. Gill,  M. Head-Gordon

 Contributors to earlier versions of Q-Chem not listed above: 
 R. D. Adamson,  B. Austin,  J. Baker,  G. J. O. Beran,  K. Brandhorst,  
 S. T. Brown,  E. F. C. Byrd,  A. K. Chakraborty,  C.-L. Cheng,  
 Siu Hung Chien,  D. M. Chipman,  D. L. Crittenden,  H. Dachsel,  
 R. J. Doerksen,  A. D. Dutoi,  L. Fusti-Molnar,  W. A. Goddard III,  
 A. Golubeva-Zadorozhnaya,  S. R. Gwaltney,  G. Hawkins,  A. Heyden,  
 S. Hirata,  G. Kedziora,  F. J. Keil,  C. Kelley,  Jihan Kim,  R. A. King,  
 R. Z. Khaliullin,  P. P. Korambath,  W. Kurlancheek,  A. M. Lee,  M. S. Lee,  
 S. V. Levchenko,  Ching Yeh Lin,  D. Liotard,  R. C. Lochan,  I. Lotan,  
 P. E. Maslen,  N. Nair,  D. P. O'Neill,  D. Neuhauser,  E. Neuscamman,  
 C. M. Oana,  R. Olson,  B. Peters,  R. Peverati,  P. A. Pieniazek,  
 Y. M. Rhee,  J. Ritchie,  M. A. Rohrdanz,  E. Rosta,  N. J. Russ,  
 H. F. Schaefer III,  N. E. Schultz,  N. Shenvi,  A. C. Simmonett,  A. Sodt,  
 D. Stuck,  K. S. Thanthiriwatte,  V. Vanovschi,  Tao Wang,  A. Warshel,  
 C. F. Williams,  Q. Wu,  X. Xu,  W. Zhang

 Please cite Q-Chem as follows:
 Y. Shao et al., Mol. Phys. 113, 184-215 (2015)
 DOI: 10.1080/00268976.2014.952696

 Q-Chem 5.2.1 for Intel X86 EM64T Linux

 Parts of Q-Chem use Armadillo 8.300.2 (Tropical Shenanigans).
 http://arma.sourceforge.net/

 Q-Chem begins on Sun Dec  1 08:28:24 2019  

Host: 
0

     Scratch files written to /scratch/taweetham/qchem6116//
NAlpha2: 246
NElect   246
Mult     1

Checking the input file for inconsistencies... 	...done.

--------------------------------------------------------------
User input:
--------------------------------------------------------------
$MOLECULE
0 1
C   
C	1	CC
C	2	CC	1	120.0		
C	3	CC	2	120.0	1	0.0
C	4	CC	3	120.0	2	0.0	
C	5 	CC	4	120.0	3	0.0
Cl	1	CCl	2	120.0	3	180.0
Cl	2	CCl	3	120.0	4	180.0
Cl	3	CCl	4	120.0	5	180.0
I	4	CI	5	120.0	6	180.0
I	5	CI	6	120.0	1	180.0
I	6	CI	1	120.0	2	180.0

CC=1.39483
CH=1.08673
CF=1.33960
CCl=1.72090
CBr=1.89068
CI=2.07886
$END

$REM
   JOB_TYPE	OPTIMIZATION
   BASIS	6-311++G**
   METHOD	B3LYP
   MEM_TOTAL	64000
   SYM_IGNORE	TRUE
$END

--------------------------------------------------------------
 ----------------------------------------------------------------
             Standard Nuclear Orientation (Angstroms)
    I     Atom           X                Y                Z
 ----------------------------------------------------------------
    1      C       0.0000000000     0.0000000000     0.0000000000
    2      C       0.0000000000     0.0000000000     1.3948300000
    3      C       1.2079582140     0.0000000000     2.0922450000
    4      C       2.4159164279     0.0000000000     1.3948300000
    5      C       2.4159164279     0.0000000000    -0.0000000000
    6      C       1.2079582140     0.0000000000    -0.6974150000
    7      Cl     -1.4903431174    -0.0000000000    -0.8604500000
    8      Cl     -1.4903431174    -0.0000000000     2.2552800000
    9      Cl      1.2079582140    -0.0000000000     3.8131450000
   10      I       4.2162619988    -0.0000000000     2.4342600000
   11      I       4.2162619988    -0.0000000000    -1.0394300000
   12      I       1.2079582140    -0.0000000000    -2.7762750000
 ----------------------------------------------------------------
 Nuclear Repulsion Energy =        3461.70077827 hartrees
 There are      123 alpha and      123 beta electrons
 Requested basis set is 6-311++G(d,p)
 There are 147 shells and 408 basis functions

 Total QAlloc Memory Limit  64000 MB
 Mega-Array Size       188 MB
 MEM_STATIC part       192 MB
 A cutoff of  1.0D-11 yielded   6689 shell pairs
 There are     57803 function pairs (     64223 Cartesian)
 Smallest overlap matrix eigenvalue = 4.03E-07

 Q-Chem warning in module stvman/mkSTV.C, line 318:

 Overlap eigenvalue is smaller than square root of threshold
 Use THRESH >= 12 to get rid of this warning

 Linear dependence detected in AO basis
 Tighter screening thresholds may be required for diffuse basis sets
 Use S2THRESH > 14 and THRESH = 14 in case of SCF convergence issues
 Number of orthogonalized atomic orbitals = 406
 Maximum deviation from orthogonality = 1.093E-10

 Scale SEOQF with 1.000000e-01/1.000000e-01/1.000000e-01

 Standard Electronic Orientation quadrupole field applied
 Nucleus-field energy     =    -0.0000000495 hartrees
 Guess from superposition of atomic densities
 Warning:  Energy on first SCF cycle will be non-variational
 SAD guess density has 246.000000 electrons

 -----------------------------------------------------------------------
  General SCF calculation program by
  Eric Jon Sundstrom, Paul Horn, Yuezhi Mao, Dmitri Zuev, Alec White,
  David Stuck, Shaama M.S., Shane Yost, Joonho Lee, David Small,
  Daniel Levine, Susi Lehtola, Hugh Burton, Evgeny Epifanovsky,
  Bang C. Huynh
 -----------------------------------------------------------------------
 Exchange:     0.2000 Hartree-Fock + 0.0800 Slater + 0.7200 B88
 Correlation:  0.1900 VWN1RPA + 0.8100 LYP
 Using SG-1 standard quadrature grid
 using 4 threads for integral computing
 -------------------------------------------------------
 OpenMP Integral computing Module                
 Release: version 2.0, May 2017, Q-Chem Inc. Pleasanton 
 -------------------------------------------------------
 A restricted SCF calculation will be
 performed using DIIS
 SCF converges when DIIS error is below 1.0e-08
 ---------------------------------------
  Cycle       Energy         DIIS error
 ---------------------------------------
    1  -22370.4945655464      2.90e-02  
    2  -22367.8209316370      1.68e-03  
    3  -22367.7283255737      2.60e-03  
    4  -22367.8558904843      7.51e-04  
    5  -22367.8688254194      1.65e-04  
    6  -22367.8691126665      1.08e-04  
    7  -22367.8693630928      1.92e-05  
    8  -22367.8693691412      5.10e-06  
    9  -22367.8693695078      1.43e-06  
   10  -22367.8693695409      5.75e-07  
   11  -22367.8693695466      9.62e-08  
   12  -22367.8693695481      4.79e-08  
   13  -22367.8693695468      1.15e-08  
   14  -22367.8693695478      3.63e-09  Convergence criterion met
 ---------------------------------------
 SCF time:   CPU 235.11s  wall 63.00s 
 SCF   energy in the final basis set =   -22367.8693695478
 Total energy in the final basis set =   -22367.8693695478

 --------------------------------------------------------------

                    Orbital Energies (a.u.)
 --------------------------------------------------------------

 Alpha MOs
 -- Occupied --
**************************-176.3182-176.3182-176.3181-165.7220-165.7219
********-165.7199-165.7198-165.7197-165.7196-165.7196-165.7195-101.5828
********-101.5826 -35.8148 -35.8148 -35.8147 -31.3081 -31.3081 -31.3080
-31.3022 -31.3022 -31.3021 -31.3016 -31.3016 -31.3015 -22.9586 -22.9585
-22.9584 -22.9573 -22.9572 -22.9571 -22.9569 -22.9568 -22.9567 -22.9527
-22.9527 -22.9527 -22.9527 -22.9526 -22.9526 -10.2840 -10.2839 -10.2831
-10.2660 -10.2652 -10.2650  -9.4981  -9.4980  -9.4977  -7.2630  -7.2627
 -7.2627  -7.2530  -7.2529  -7.2526  -7.2521  -7.2519  -7.2515  -6.3647
 -6.3646  -6.3646  -4.7774  -4.7774  -4.7773  -4.7626  -4.7626  -4.7625
 -4.7616  -4.7615  -4.7615  -2.0436  -2.0434  -2.0434  -2.0389  -2.0389
 -2.0388  -2.0382  -2.0381  -2.0381  -2.0254  -2.0252  -2.0252  -2.0252
 -2.0251  -2.0250  -0.9692  -0.9179  -0.8947  -0.8715  -0.7927  -0.7867
 -0.6995  -0.6890  -0.6756  -0.6094  -0.6077  -0.5588  -0.5223  -0.4753
 -0.4720  -0.4650  -0.4372  -0.4047  -0.3944  -0.3916  -0.3911  -0.3615
 -0.3595  -0.3545  -0.3340  -0.3233  -0.3167  -0.3079  -0.2866  -0.2834
 -0.2606  -0.2597  -0.2396
 -- Virtual --
 -0.0991  -0.0668  -0.0667  -0.0435  -0.0285  -0.0144   0.0052   0.0138
  0.0228   0.0346   0.0400   0.0482   0.0579   0.0717   0.0729   0.0739
  0.0745   0.0835   0.0872   0.0934   0.1010   0.1032   0.1043   0.1085
  0.1158   0.1251   0.1294   0.1503   0.1577   0.1606   0.1615   0.1632
  0.1724   0.1811   0.1828   0.1841   0.1959   0.1972   0.2091   0.2125
  0.2160   0.2170   0.2257   0.2287   0.2365   0.2441   0.2524   0.2691
  0.2700   0.2744   0.2972   0.2994   0.3060   0.3209   0.3458   0.3508
  0.3753   0.3779   0.3900   0.3901   0.4013   0.4044   0.4240   0.4249
  0.4335   0.4410   0.4431   0.4442   0.4513   0.4649   0.4711   0.4739
  0.4766   0.4809   0.5035   0.5037   0.5088   0.5106   0.5131   0.5446
  0.5557   0.5697   0.5733   0.5781   0.5884   0.5999   0.6127   0.6197
  0.6218   0.6224   0.6539   0.7080   0.7123   0.7284   0.7510   0.7522
  0.7572   0.7769   0.7827   0.7997   0.8118   0.8261   0.8339   0.8340
  0.8492   0.8530   0.8615   0.8696   0.8925   0.8930   0.9201   0.9244
  0.9411   0.9461   0.9489   0.9728   0.9931   1.0529   1.0609   1.0671
  1.0826   1.0999   1.1225   1.1837   1.1923   1.2243   1.2449   1.2504
  1.2750   1.2803   1.2875   1.3316   1.3501   1.3624   1.3698   1.3775
  1.3925   1.4241   1.4648   1.4687   1.4813   1.4996   1.5186   1.5319
  1.5935   1.6061   1.6406   1.7367   1.7369   1.7796   1.7822   1.8325
  1.8332   1.8504   1.8506   1.9279   2.0382   2.0736   2.2056   2.2075
  2.2208   2.2266   2.2440   2.2637   2.2791   2.2922   2.3369   2.3962
  2.4257   2.4393   2.4854   2.4992   2.5717   2.5749   2.6141   2.7102
  2.7156   2.8266   2.8320   2.8383   2.8932   2.9622   3.0503   3.0808
  3.1255   3.2077   3.2121   3.4290   3.4355   3.6671   3.8367   3.8533
  3.9362   3.9624   3.9700   3.9751   3.9927   4.0200   4.0233   4.0446
  4.0732   4.0937   4.1682   4.2180   4.2474   4.2940   4.3222   4.4153
  4.4832   4.6190   4.8060   5.9898   6.0179   6.0417   6.0576   6.0874
  6.1348   6.1700   6.2058   6.2432   9.7181   9.7917   9.8109  23.1751
 23.7759  23.7849  23.9427  23.9444  24.0279  25.7614  25.8074  25.8842
 26.0971  26.1182  26.1897  26.4482  26.6481  26.8576  27.8522  27.9075
 28.0012  28.3333  28.3543  28.3777  28.3839  28.3846  28.4382  28.4406
 28.4578  28.4667  28.5195  28.5299  28.5346  28.5355  28.5423  28.5557
 28.5588  28.5723  28.5778  28.5940  28.6323  28.6585  28.6895  28.7352
 28.7850 127.8777 127.8934 127.9142 127.9162 127.9333 127.9633 127.9799
127.9940 128.0171 151.6475 151.6969 151.7774 215.7045 215.7886 215.8105
********1901.86181901.9459
 --------------------------------------------------------------

          Ground-State Mulliken Net Atomic Charges

     Atom                 Charge (a.u.)
  ----------------------------------------
      1 C                    -0.216579
      2 C                    -0.298122
      3 C                    -0.198866
      4 C                    -0.509883
      5 C                    -0.399940
      6 C                    -0.498253
      7 Cl                    0.586406
      8 Cl                    0.641723
      9 Cl                    0.584055
     10 I                     0.103432
     11 I                     0.104463
     12 I                     0.101562
  ----------------------------------------
  Sum of atomic charges =     0.000000

 -----------------------------------------------------------------
                    Cartesian Multipole Moments
 -----------------------------------------------------------------
    Charge (ESU x 10^10)
                -0.0000
    Dipole Moment (Debye)
         X       0.8351      Y      -0.0000      Z      -0.4814
       Tot       0.9639
    Quadrupole Moments (Debye-Ang)
        XX    -149.2103     XY       0.0000     YY    -157.9464
        XZ      -0.3357     YZ      -0.0000     ZZ    -152.2943
    Octopole Moments (Debye-Ang^2)
       XXX    -820.5094    XXY      -0.0000    XYY    -295.6723
       YYY      -0.0000    XXZ     -46.0284    XYZ       0.0000
       YYZ     -49.5850    XZZ    -276.0788    YZZ      -0.0000
       ZZZ    -164.8441
    Hexadecapole Moments (Debye-Ang^3)
      XXXX   -6934.2587   XXXY      -0.0000   XXYY   -1293.1633
      XYYY      -0.0000   YYYY    -204.4308   XXXZ    -359.3771
      XXYZ      -0.0000   XYYZ    -133.6075   YYYZ      -0.0000
      XXZZ   -1867.3552   XYZZ       0.0000   YYZZ    -802.3506
      XZZZ    -400.4019   YZZZ      -0.0000   ZZZZ   -4308.7971
 -----------------------------------------------------------------
 Calculating analytic gradient of the SCF energy
 Gradient of SCF Energy
            1           2           3           4           5           6
    1  -0.0020070   0.0014368  -0.0013102   0.0004884   0.0025220  -0.0003583
    2   0.0000000  -0.0000000   0.0000000  -0.0000000   0.0000000  -0.0000000
    3   0.0001926  -0.0006056   0.0017796   0.0017426  -0.0023994  -0.0002285
            7           8           9          10          11          12
    1   0.0098572   0.0073336   0.0043676  -0.0121374  -0.0169559   0.0067633
    2   0.0000000  -0.0000000  -0.0000000   0.0000000   0.0000000   0.0000000
    3   0.0004130  -0.0043299  -0.0085782  -0.0158286   0.0105845   0.0172580
 Max gradient component =       1.726E-02
 RMS gradient           =       6.304E-03
 Gradient time:  CPU 80.17 s  wall 20.15 s
 Geometry Optimization Parameters
   NAtoms,    NIC,     NZ,  NCons,   NDum,   NFix, NCnnct, MaxDiis
       12      78      12       0       0       0       0       0


** GEOMETRY OPTIMIZATION IN DELOCALIZED INTERNAL COORDINATES **
   Searching for a Minimum

   Optimization Cycle:   1

                       Coordinates (Angstroms)
     ATOM                X               Y               Z
      1  C         0.0000000000    0.0000000000    0.0000000000
      2  C         0.0000000000    0.0000000000    1.3948300000
      3  C         1.2079582140    0.0000000000    2.0922450000
      4  C         2.4159164279    0.0000000000    1.3948300000
      5  C         2.4159164279    0.0000000000    0.0000000000
      6  C         1.2079582140    0.0000000000   -0.6974150000
      7  Cl       -1.4903431174    0.0000000000   -0.8604500000
      8  Cl       -1.4903431174    0.0000000000    2.2552800000
      9  Cl        1.2079582140    0.0000000000    3.8131450000
     10  I         4.2162619988    0.0000000000    2.4342600000
     11  I         4.2162619988    0.0000000000   -1.0394300000
     12  I         1.2079582140    0.0000000000   -2.7762750000
   Point Group: c1    Number of degrees of freedom:    30


   Energy is -22367.869369548


 Attempting to generate delocalized internal coordinates
 Initial Hessian constructed with Jon Baker's OPTIMIZE code

 21 Hessian modes will be used to form the next step
  Hessian Eigenvalues:
     0.124424    0.124424    0.124424    0.250000    0.250000    0.250000
     0.250000    0.250000    0.250000    0.250000    0.250000    0.250000
     0.334879    0.334879    0.334879    0.426727    0.426727    0.464882
     0.464882    0.464882    0.464882

 Minimum search - taking simple RFO step
 Searching for Lamda that Minimizes Along All modes
 Value Taken    Lamda =  -0.01512875
 Step Taken.  Stepsize is  0.276806

                             Maximum     Tolerance    Cnvgd?
         Gradient           0.043439      0.000300      NO
         Displacement       0.155503      0.001200      NO
         Energy change     *********      0.000001      NO


 New Cartesian Coordinates Obtained by Inverse Iteration

 Displacement from previous Coordinates is:  0.502079
 ----------------------------------------------------------------
             Standard Nuclear Orientation (Angstroms)
    I     Atom           X                Y                Z
 ----------------------------------------------------------------
    1      C       0.0059591538     0.0000000000    -0.0058382999
    2      C       0.0061798580     0.0000000000     1.3907793636
    3      C       1.2165749708     0.0000000000     2.0881420479
    4      C       2.4444352009     0.0000000000     1.4006338473
    5      C       2.4525040771     0.0000000000    -0.0208504137
    6      C       1.2165589019     0.0000000000    -0.7235249595
    7      Cl     -1.5242813894     0.0000000000    -0.8216400808
    8      Cl     -1.4944747310     0.0000000000     2.2591184981
    9      Cl      1.1593834191     0.0000000000     3.8210676890
   10      I       4.2302424477     0.0000000000     2.5955917233
   11      I       4.3125126190     0.0000000000    -1.1083758310
   12      I       1.0899089466     0.0000000000    -2.8640835843
 ----------------------------------------------------------------
 Nuclear Repulsion Energy =        3366.26733715 hartrees
 There are      123 alpha and      123 beta electrons
 Applying Cartesian multipole field
    Component          Value
    ---------          -----
     (2,0,0)        1.00000E-11
     (0,2,0)        2.00000E-11
     (0,0,2)       -3.00000E-11
 Nucleus-field energy     =    -0.0000000565 hartrees
 Requested basis set is 6-311++G(d,p)
 There are 147 shells and 408 basis functions
 A cutoff of  1.0D-11 yielded   6606 shell pairs
 There are     57194 function pairs (     63511 Cartesian)
 Smallest overlap matrix eigenvalue = 4.63E-07

 Q-Chem warning in module stvman/mkSTV.C, line 318:

 Overlap eigenvalue is smaller than square root of threshold
 Use THRESH >= 12 to get rid of this warning

 Linear dependence detected in AO basis
 Tighter screening thresholds may be required for diffuse basis sets
 Use S2THRESH > 14 and THRESH = 14 in case of SCF convergence issues
 Number of orthogonalized atomic orbitals = 406
 Maximum deviation from orthogonality = 1.163E-10
 Guess MOs from SCF MO coefficient file

 -----------------------------------------------------------------------
  General SCF calculation program by
  Eric Jon Sundstrom, Paul Horn, Yuezhi Mao, Dmitri Zuev, Alec White,
  David Stuck, Shaama M.S., Shane Yost, Joonho Lee, David Small,
  Daniel Levine, Susi Lehtola, Hugh Burton, Evgeny Epifanovsky,
  Bang C. Huynh
 -----------------------------------------------------------------------
 Exchange:     0.2000 Hartree-Fock + 0.0800 Slater + 0.7200 B88
 Correlation:  0.1900 VWN1RPA + 0.8100 LYP
 Using SG-1 standard quadrature grid
 using 4 threads for integral computing
 -------------------------------------------------------
 OpenMP Integral computing Module                
 Release: version 2.0, May 2017, Q-Chem Inc. Pleasanton 
 -------------------------------------------------------
 A restricted SCF calculation will be
 performed using DIIS
 SCF converges when DIIS error is below 1.0e-08
 ---------------------------------------
  Cycle       Energy         DIIS error
 ---------------------------------------
    1  -22367.8659989725      7.27e-04  
    2  -22367.8697142083      4.12e-04  
    3  -22367.8642226710      6.37e-04  
    4  -22367.8736297673      3.80e-05  
    5  -22367.8736541334      1.63e-05  
    6  -22367.8736588453      6.69e-06  
    7  -22367.8736596962      2.44e-06  
    8  -22367.8736598140      6.10e-07  
    9  -22367.8736598220      1.52e-07  
   10  -22367.8736598228      5.49e-08  
   11  -22367.8736598229      2.44e-08  
   12  -22367.8736598216      6.05e-09  Convergence criterion met
 ---------------------------------------
 SCF time:   CPU 204.18s  wall 55.00s 
 SCF   energy in the final basis set =   -22367.8736598216
 Total energy in the final basis set =   -22367.8736598216

 --------------------------------------------------------------

                    Orbital Energies (a.u.)
 --------------------------------------------------------------

 Alpha MOs
 -- Occupied --
**************************-176.3207-176.3204-176.3204-165.7246-165.7243
********-165.7223-165.7221-165.7220-165.7220-165.7218-165.7218-101.5834
********-101.5831 -35.8171 -35.8168 -35.8168 -31.3106 -31.3104 -31.3103
-31.3042 -31.3040 -31.3039 -31.3038 -31.3035 -31.3034 -22.9610 -22.9607
-22.9607 -22.9596 -22.9593 -22.9593 -22.9593 -22.9590 -22.9590 -22.9548
-22.9548 -22.9545 -22.9545 -22.9545 -22.9545 -10.2883 -10.2882 -10.2859
-10.2787 -10.2752 -10.2751  -9.4983  -9.4982  -9.4981  -7.2633  -7.2633
 -7.2629  -7.2532  -7.2531  -7.2530  -7.2522  -7.2522  -7.2520  -6.3664
 -6.3661  -6.3661  -4.7794  -4.7792  -4.7792  -4.7639  -4.7637  -4.7637
 -4.7631  -4.7628  -4.7628  -2.0448  -2.0448  -2.0446  -2.0405  -2.0403
 -2.0402  -2.0398  -2.0395  -2.0395  -2.0265  -2.0263  -2.0262  -2.0262
 -2.0261  -2.0259  -0.9653  -0.9144  -0.8881  -0.8660  -0.7855  -0.7811
 -0.6945  -0.6834  -0.6694  -0.6104  -0.6101  -0.5518  -0.5212  -0.4749
 -0.4680  -0.4623  -0.4322  -0.4020  -0.3891  -0.3883  -0.3880  -0.3633
 -0.3575  -0.3554  -0.3304  -0.3195  -0.3087  -0.3068  -0.2880  -0.2822
 -0.2626  -0.2625  -0.2511
 -- Virtual --
 -0.1122  -0.0711  -0.0698  -0.0578  -0.0447  -0.0259   0.0044   0.0111
  0.0214   0.0349   0.0392   0.0485   0.0570   0.0679   0.0718   0.0719
  0.0748   0.0828   0.0866   0.0939   0.0994   0.1043   0.1049   0.1064
  0.1138   0.1283   0.1291   0.1499   0.1555   0.1616   0.1630   0.1641
  0.1707   0.1726   0.1745   0.1798   0.1889   0.1961   0.2062   0.2065
  0.2157   0.2189   0.2254   0.2262   0.2344   0.2481   0.2490   0.2674
  0.2677   0.2734   0.2845   0.2943   0.2948   0.3230   0.3548   0.3666
  0.3699   0.3761   0.3768   0.3884   0.4043   0.4093   0.4172   0.4221
  0.4272   0.4319   0.4341   0.4388   0.4483   0.4583   0.4684   0.4732
  0.4759   0.4847   0.4953   0.4990   0.5018   0.5103   0.5107   0.5326
  0.5457   0.5570   0.5682   0.5724   0.5783   0.5874   0.5967   0.5976
  0.6080   0.6169   0.6521   0.6800   0.7071   0.7123   0.7455   0.7480
  0.7583   0.7638   0.7656   0.8031   0.8151   0.8257   0.8303   0.8335
  0.8473   0.8491   0.8525   0.8658   0.8946   0.8983   0.9158   0.9246
  0.9372   0.9431   0.9434   0.9754   0.9776   1.0257   1.0547   1.0637
  1.0761   1.0963   1.1134   1.1752   1.1863   1.2149   1.2328   1.2380
  1.2663   1.2715   1.2832   1.3301   1.3307   1.3554   1.3602   1.3785
  1.3864   1.4099   1.4401   1.4524   1.4640   1.4707   1.4809   1.5289
  1.5678   1.6032   1.6289   1.7272   1.7279   1.7658   1.7668   1.8232
  1.8254   1.8368   1.8420   1.9163   2.0160   2.0542   2.1942   2.1961
  2.2046   2.2210   2.2385   2.2473   2.2632   2.2882   2.3150   2.3836
  2.4165   2.4291   2.4823   2.4908   2.5647   2.5648   2.6018   2.7053
  2.7108   2.8203   2.8216   2.8269   2.8805   2.9563   3.0343   3.0463
  3.1065   3.1840   3.1899   3.4030   3.4198   3.6348   3.8133   3.8372
  3.9463   3.9613   3.9633   3.9860   3.9930   4.0116   4.0182   4.0218
  4.0589   4.0883   4.1456   4.1846   4.2308   4.2796   4.3249   4.3846
  4.4487   4.5729   4.7698   5.9899   6.0121   6.0454   6.0635   6.0772
  6.1157   6.1352   6.1606   6.1939   9.7024   9.7864   9.8096  23.1713
 23.7389  23.7484  23.8888  23.8934  23.9715  25.7615  25.8059  25.8773
 26.0786  26.1257  26.1887  26.4294  26.6343  26.8212  27.8271  27.8825
 27.9746  28.3316  28.3486  28.3742  28.3801  28.3958  28.4223  28.4254
 28.4332  28.4409  28.5222  28.5280  28.5285  28.5373  28.5417  28.5487
 28.5536  28.5575  28.5693  28.5885  28.6146  28.6347  28.6750  28.7171
 28.7689 127.8754 127.8883 127.9077 127.9258 127.9291 127.9518 127.9572
127.9721 127.9897 151.6263 151.6746 151.7515 215.6866 215.7830 215.8097
********1901.83841901.9185
 --------------------------------------------------------------

          Ground-State Mulliken Net Atomic Charges

     Atom                 Charge (a.u.)
  ----------------------------------------
      1 C                    -0.287436
      2 C                    -0.619468
      3 C                    -0.297792
      4 C                    -0.342201
      5 C                    -0.257791
      6 C                    -0.349098
      7 Cl                    0.590675
      8 Cl                    0.652693
      9 Cl                    0.590216
     10 I                     0.106798
     11 I                     0.108020
     12 I                     0.105385
  ----------------------------------------
  Sum of atomic charges =     0.000000

 -----------------------------------------------------------------
                    Cartesian Multipole Moments
 -----------------------------------------------------------------
    Charge (ESU x 10^10)
                -0.0000
    Dipole Moment (Debye)
         X       0.6903      Y      -0.0000      Z      -0.4046
       Tot       0.8001
    Quadrupole Moments (Debye-Ang)
        XX    -149.7252     XY      -0.0000     YY    -158.5861
        XZ       0.3291     YZ       0.0000     ZZ    -151.3215
    Octopole Moments (Debye-Ang^2)
       XXX    -821.2240    XXY      -0.0000    XYY    -296.4266
       YYY      -0.0000    XXZ     -44.4305    XYZ      -0.0000
       YYZ     -50.0761    XZZ    -272.9890    YZZ       0.0000
       ZZZ    -164.1151
    Hexadecapole Moments (Debye-Ang^3)
      XXXX   -7070.3632   XXXY      -0.0000   XXYY   -1319.5955
      XYYY      -0.0000   YYYY    -206.0746   XXXZ    -397.2431
      XXYZ      -0.0000   XYYZ    -146.6832   YYYZ       0.0000
      XXZZ   -1906.6926   XYZZ      -0.0000   YYZZ    -845.8774
      XZZZ    -411.0574   YZZZ       0.0000   ZZZZ   -4523.1679
 -----------------------------------------------------------------
 Calculating analytic gradient of the SCF energy
 Gradient of SCF Energy
            1           2           3           4           5           6
    1  -0.0033584   0.0003977  -0.0042512   0.0008620   0.0067243  -0.0048234
    2  -0.0000000   0.0000000   0.0000000  -0.0000000   0.0000000   0.0000000
    3   0.0028546  -0.0002359   0.0013893   0.0074207  -0.0043772  -0.0046051
            7           8           9          10          11          12
    1   0.0021467   0.0018411   0.0002796  -0.0000599   0.0048517  -0.0046100
    2  -0.0000000   0.0000000   0.0000000   0.0000000  -0.0000000   0.0000000
    3   0.0013708  -0.0010029  -0.0030264   0.0062461  -0.0037743  -0.0022599
 Max gradient component =       7.421E-03
 RMS gradient           =       3.017E-03
 Gradient time:  CPU 76.97 s  wall 19.35 s
 Geometry Optimization Parameters
   NAtoms,    NIC,     NZ,  NCons,   NDum,   NFix, NCnnct, MaxDiis
       12      78      12       0       0       0       0       0

 Cartesian Hessian Update
 Hessian updated using BFGS update


** GEOMETRY OPTIMIZATION IN DELOCALIZED INTERNAL COORDINATES **
   Searching for a Minimum

   Optimization Cycle:   2

                       Coordinates (Angstroms)
     ATOM                X               Y               Z
      1  C         0.0059591538    0.0000000000   -0.0058382999
      2  C         0.0061798580    0.0000000000    1.3907793636
      3  C         1.2165749708    0.0000000000    2.0881420479
      4  C         2.4444352009    0.0000000000    1.4006338473
      5  C         2.4525040771    0.0000000000   -0.0208504137
      6  C         1.2165589019    0.0000000000   -0.7235249595
      7  Cl       -1.5242813894    0.0000000000   -0.8216400808
      8  Cl       -1.4944747310    0.0000000000    2.2591184981
      9  Cl        1.1593834191    0.0000000000    3.8210676890
     10  I         4.2302424477    0.0000000000    2.5955917233
     11  I         4.3125126190    0.0000000000   -1.1083758310
     12  I         1.0899089466    0.0000000000   -2.8640835843
   Point Group: c1    Number of degrees of freedom:    30


   Energy is -22367.873659822

 Hessian updated using BFGS update

 10 Hessian modes will be used to form the next step
  Hessian Eigenvalues:
     0.123191    0.131212    0.244790    0.295489    0.326148    0.334915
     0.426725    0.446338    0.463866    0.555114

 Minimum search - taking simple RFO step
 Searching for Lamda that Minimizes Along All modes
 Value Taken    Lamda =  -0.00219031
 Step Taken.  Stepsize is  0.070921

                             Maximum     Tolerance    Cnvgd?
         Gradient           0.028508      0.000300      NO
         Displacement       0.064588      0.001200      NO
         Energy change     -0.004290      0.000001      NO


 New Cartesian Coordinates Obtained by Inverse Iteration

 Displacement from previous Coordinates is:  0.199791
 ----------------------------------------------------------------
             Standard Nuclear Orientation (Angstroms)
    I     Atom           X                Y                Z
 ----------------------------------------------------------------
    1      C      -0.0008142242     0.0000000000    -0.0066268147
    2      C      -0.0002447531     0.0000000000     1.3946158201
    3      C       1.2138513848     0.0000000000     2.0948396345
    4      C       2.4363634122     0.0000000000     1.3987552268
    5      C       2.4347977196     0.0000000000    -0.0107158580
    6      C       1.2132054576     0.0000000000    -0.7169161557
    7      Cl     -1.5328372114     0.0000000000    -0.8270467542
    8      Cl     -1.5039200853     0.0000000000     2.2641492015
    9      Cl      1.1579572228     0.0000000000     3.8321176867
   10      I       4.2580720395     0.0000000000     2.5287037069
   11      I       4.2887309401     0.0000000000    -1.0831800551
   12      I       1.1503415720     0.0000000000    -2.8576756388
 ----------------------------------------------------------------
 Nuclear Repulsion Energy =        3384.55189993 hartrees
 There are      123 alpha and      123 beta electrons
 Applying Cartesian multipole field
    Component          Value
    ---------          -----
     (2,0,0)        1.00000E-11
     (0,2,0)        2.00000E-11
     (0,0,2)       -3.00000E-11
 Nucleus-field energy     =    -0.0000000539 hartrees
 Requested basis set is 6-311++G(d,p)
 There are 147 shells and 408 basis functions
 A cutoff of  1.0D-11 yielded   6607 shell pairs
 There are     57249 function pairs (     63586 Cartesian)
 Smallest overlap matrix eigenvalue = 4.51E-07

 Q-Chem warning in module stvman/mkSTV.C, line 318:

 Overlap eigenvalue is smaller than square root of threshold
 Use THRESH >= 12 to get rid of this warning

 Linear dependence detected in AO basis
 Tighter screening thresholds may be required for diffuse basis sets
 Use S2THRESH > 14 and THRESH = 14 in case of SCF convergence issues
 Number of orthogonalized atomic orbitals = 406
 Maximum deviation from orthogonality = 1.565E-10
 Guess MOs from SCF MO coefficient file

 -----------------------------------------------------------------------
  General SCF calculation program by
  Eric Jon Sundstrom, Paul Horn, Yuezhi Mao, Dmitri Zuev, Alec White,
  David Stuck, Shaama M.S., Shane Yost, Joonho Lee, David Small,
  Daniel Levine, Susi Lehtola, Hugh Burton, Evgeny Epifanovsky,
  Bang C. Huynh
 -----------------------------------------------------------------------
 Exchange:     0.2000 Hartree-Fock + 0.0800 Slater + 0.7200 B88
 Correlation:  0.1900 VWN1RPA + 0.8100 LYP
 Using SG-1 standard quadrature grid
 using 4 threads for integral computing
 -------------------------------------------------------
 OpenMP Integral computing Module                
 Release: version 2.0, May 2017, Q-Chem Inc. Pleasanton 
 -------------------------------------------------------
 A restricted SCF calculation will be
 performed using DIIS
 SCF converges when DIIS error is below 1.0e-08
 ---------------------------------------
  Cycle       Energy         DIIS error
 ---------------------------------------
    1  -22367.8737037475      2.60e-04  
    2  -22367.8744031953      1.18e-04  
    3  -22367.8738348160      1.97e-04  
    4  -22367.8747070800      2.10e-05  
    5  -22367.8747160887      8.41e-06  
    6  -22367.8747175008      2.57e-06  
    7  -22367.8747176166      1.19e-06  
    8  -22367.8747176457      1.96e-07  
    9  -22367.8747176479      9.08e-08  
   10  -22367.8747176466      2.43e-08  
   11  -22367.8747176461      1.92e-08  
   12  -22367.8747176465      4.64e-09  Convergence criterion met
 ---------------------------------------
 SCF time:   CPU 200.00s  wall 53.00s 
 SCF   energy in the final basis set =   -22367.8747176465
 Total energy in the final basis set =   -22367.8747176465

 --------------------------------------------------------------

                    Orbital Energies (a.u.)
 --------------------------------------------------------------

 Alpha MOs
 -- Occupied --
**************************-176.3204-176.3204-176.3198-165.7243-165.7243
********-165.7220-165.7220-165.7218-165.7218-165.7215-165.7213-101.5836
********-101.5834 -35.8168 -35.8168 -35.8163 -31.3104 -31.3103 -31.3098
-31.3040 -31.3040 -31.3035 -31.3035 -31.3035 -31.3030 -22.9608 -22.9607
-22.9602 -22.9594 -22.9593 -22.9590 -22.9590 -22.9588 -22.9585 -22.9546
-22.9546 -22.9545 -22.9545 -22.9540 -22.9540 -10.2891 -10.2891 -10.2870
-10.2755 -10.2739 -10.2739  -9.4984  -9.4983  -9.4982  -7.2634  -7.2633
 -7.2631  -7.2533  -7.2532  -7.2531  -7.2523  -7.2523  -7.2520  -6.3662
 -6.3661  -6.3657  -4.7792  -4.7792  -4.7787  -4.7638  -4.7638  -4.7634
 -4.7629  -4.7628  -4.7626  -2.0448  -2.0447  -2.0442  -2.0404  -2.0402
 -2.0399  -2.0396  -2.0396  -2.0392  -2.0263  -2.0263  -2.0262  -2.0260
 -2.0260  -2.0258  -0.9643  -0.9129  -0.8890  -0.8668  -0.7871  -0.7820
 -0.6936  -0.6842  -0.6714  -0.6105  -0.6101  -0.5532  -0.5206  -0.4745
 -0.4678  -0.4624  -0.4335  -0.4012  -0.3898  -0.3894  -0.3871  -0.3626
 -0.3576  -0.3544  -0.3306  -0.3204  -0.3123  -0.3072  -0.2872  -0.2840
 -0.2631  -0.2626  -0.2478
 -- Virtual --
 -0.1121  -0.0702  -0.0701  -0.0575  -0.0408  -0.0258   0.0043   0.0106
  0.0208   0.0343   0.0385   0.0484   0.0572   0.0683   0.0714   0.0717
  0.0747   0.0830   0.0864   0.0937   0.0995   0.1040   0.1050   0.1064
  0.1147   0.1273   0.1286   0.1487   0.1571   0.1615   0.1619   0.1626
  0.1718   0.1765   0.1784   0.1818   0.1892   0.1932   0.2065   0.2083
  0.2157   0.2186   0.2242   0.2246   0.2344   0.2475   0.2481   0.2676
  0.2684   0.2718   0.2864   0.2945   0.2962   0.3193   0.3529   0.3613
  0.3750   0.3762   0.3799   0.3874   0.4028   0.4078   0.4175   0.4194
  0.4295   0.4299   0.4386   0.4387   0.4478   0.4627   0.4691   0.4726
  0.4753   0.4824   0.4978   0.5019   0.5024   0.5112   0.5114   0.5352
  0.5461   0.5633   0.5687   0.5721   0.5822   0.5866   0.5980   0.5990
  0.6078   0.6184   0.6507   0.6860   0.7073   0.7164   0.7463   0.7471
  0.7581   0.7598   0.7687   0.8015   0.8153   0.8255   0.8306   0.8341
  0.8478   0.8501   0.8548   0.8664   0.8919   0.8958   0.9173   0.9244
  0.9363   0.9427   0.9428   0.9735   0.9805   1.0316   1.0547   1.0642
  1.0725   1.0947   1.1144   1.1773   1.1824   1.2190   1.2368   1.2382
  1.2653   1.2723   1.2797   1.3299   1.3299   1.3556   1.3637   1.3809
  1.3939   1.4003   1.4486   1.4637   1.4647   1.4696   1.4803   1.5275
  1.5722   1.5979   1.6279   1.7284   1.7291   1.7678   1.7731   1.8230
  1.8238   1.8410   1.8416   1.9171   2.0190   2.0567   2.1953   2.1975
  2.2062   2.2206   2.2401   2.2489   2.2643   2.2882   2.3142   2.3862
  2.4170   2.4276   2.4819   2.4903   2.5643   2.5657   2.6016   2.7052
  2.7116   2.8213   2.8220   2.8266   2.8812   2.9583   3.0367   3.0508
  3.1034   3.1881   3.1885   3.4093   3.4185   3.6384   3.8184   3.8368
  3.9427   3.9610   3.9667   3.9832   3.9866   4.0127   4.0182   4.0288
  4.0611   4.0865   4.1477   4.1913   4.2346   4.2811   4.3241   4.3907
  4.4528   4.5779   4.7771   5.9891   6.0125   6.0474   6.0490   6.0746
  6.1189   6.1422   6.1680   6.2054   9.7025   9.7847   9.8073  23.1693
 23.7443  23.7559  23.8976  23.9042  23.9739  25.7602  25.8050  25.8778
 26.0760  26.1184  26.1824  26.4310  26.6305  26.8191  27.8315  27.8854
 27.9776  28.3315  28.3490  28.3758  28.3780  28.3847  28.4248  28.4271
 28.4395  28.4463  28.5210  28.5281  28.5300  28.5379  28.5386  28.5492
 28.5540  28.5619  28.5706  28.5883  28.6168  28.6396  28.6781  28.7188
 28.7710 127.8755 127.8885 127.9089 127.9181 127.9280 127.9531 127.9625
127.9742 127.9960 151.6299 151.6769 151.7545 215.6869 215.7810 215.8070
********1901.84081901.9217
 --------------------------------------------------------------

          Ground-State Mulliken Net Atomic Charges

     Atom                 Charge (a.u.)
  ----------------------------------------
      1 C                    -0.245108
      2 C                    -0.590877
      3 C                    -0.241832
      4 C                    -0.376274
      5 C                    -0.321927
      6 C                    -0.371578
      7 Cl                    0.585741
      8 Cl                    0.657016
      9 Cl                    0.584015
     10 I                     0.108380
     11 I                     0.105842
     12 I                     0.106601
  ----------------------------------------
  Sum of atomic charges =     0.000000

 -----------------------------------------------------------------
                    Cartesian Multipole Moments
 -----------------------------------------------------------------
    Charge (ESU x 10^10)
                -0.0000
    Dipole Moment (Debye)
         X       0.7840      Y      -0.0000      Z      -0.4545
       Tot       0.9062
    Quadrupole Moments (Debye-Ang)
        XX    -149.2574     XY      -0.0000     YY    -158.5322
        XZ      -0.0269     YZ       0.0000     ZZ    -151.7773
    Octopole Moments (Debye-Ang^2)
       XXX    -821.7485    XXY      -0.0000    XYY    -297.4815
       YYY      -0.0000    XXZ     -43.8842    XYZ       0.0000
       YYZ     -49.4184    XZZ    -275.3025    YZZ       0.0000
       ZZZ    -164.4340
    Hexadecapole Moments (Debye-Ang^3)
      XXXX   -7072.2613   XXXY      -0.0000   XXYY   -1323.2586
      XYYY      -0.0000   YYYY    -205.9337   XXXZ    -370.6025
      XXYZ       0.0000   XYYZ    -139.8035   YYYZ       0.0000
      XXZZ   -1909.0717   XYZZ      -0.0000   YYZZ    -835.1704
      XZZZ    -407.8333   YZZZ       0.0000   ZZZZ   -4470.3492
 -----------------------------------------------------------------
 Calculating analytic gradient of the SCF energy
 Gradient of SCF Energy
            1           2           3           4           5           6
    1  -0.0019672  -0.0008619  -0.0012017   0.0008797   0.0014659   0.0001187
    2   0.0000000   0.0000000  -0.0000000   0.0000000   0.0000000  -0.0000000
    3   0.0003777   0.0003937   0.0015482   0.0006552  -0.0008404  -0.0007274
            7           8           9          10          11          12
    1  -0.0004307   0.0002143  -0.0014255   0.0022717   0.0003445   0.0005922
    2  -0.0000000   0.0000000  -0.0000000  -0.0000000   0.0000000  -0.0000000
    3   0.0012438  -0.0000674  -0.0002404  -0.0001050   0.0001293  -0.0023673
 Max gradient component =       2.367E-03
 RMS gradient           =       8.896E-04
 Gradient time:  CPU 77.29 s  wall 19.43 s
 Geometry Optimization Parameters
   NAtoms,    NIC,     NZ,  NCons,   NDum,   NFix, NCnnct, MaxDiis
       12      78      12       0       0       0       0       0

 Cartesian Hessian Update
 Hessian updated using BFGS update


** GEOMETRY OPTIMIZATION IN DELOCALIZED INTERNAL COORDINATES **
   Searching for a Minimum

   Optimization Cycle:   3

                       Coordinates (Angstroms)
     ATOM                X               Y               Z
      1  C        -0.0008142242    0.0000000000   -0.0066268147
      2  C        -0.0002447531    0.0000000000    1.3946158201
      3  C         1.2138513848    0.0000000000    2.0948396345
      4  C         2.4363634122    0.0000000000    1.3987552268
      5  C         2.4347977196    0.0000000000   -0.0107158580
      6  C         1.2132054576    0.0000000000   -0.7169161557
      7  Cl       -1.5328372114    0.0000000000   -0.8270467542
      8  Cl       -1.5039200853    0.0000000000    2.2641492015
      9  Cl        1.1579572228    0.0000000000    3.8321176867
     10  I         4.2580720395    0.0000000000    2.5287037069
     11  I         4.2887309401    0.0000000000   -1.0831800551
     12  I         1.1503415720    0.0000000000   -2.8576756388
   Point Group: c1    Number of degrees of freedom:    30


   Energy is -22367.874717647

 Hessian updated using BFGS update

 14 Hessian modes will be used to form the next step
  Hessian Eigenvalues:
     0.122800    0.124424    0.128022    0.243554    0.249773    0.320019
     0.334758    0.334879    0.346445    0.426725    0.439932    0.456537
     0.464839    0.544331

 Minimum search - taking simple RFO step
 Searching for Lamda that Minimizes Along All modes
 Value Taken    Lamda =  -0.00029092
 Step Taken.  Stepsize is  0.036739

                             Maximum     Tolerance    Cnvgd?
         Gradient           0.006141      0.000300      NO
         Displacement       0.022883      0.001200      NO
         Energy change     -0.001058      0.000001      NO


 New Cartesian Coordinates Obtained by Inverse Iteration

 Displacement from previous Coordinates is:  0.071349
 ----------------------------------------------------------------
             Standard Nuclear Orientation (Angstroms)
    I     Atom           X                Y                Z
 ----------------------------------------------------------------
    1      C       0.0012216507     0.0000000000    -0.0067792618
    2      C      -0.0001860540     0.0000000000     1.3946081007
    3      C       1.2152742366     0.0000000000     2.0925859252
    4      C       2.4331615577     0.0000000000     1.3961099350
    5      C       2.4325052688     0.0000000000    -0.0098058738
    6      C       1.2134386790     0.0000000000    -0.7127580314
    7      Cl     -1.5229394682     0.0000000000    -0.8426269174
    8      Cl     -1.5041647778     0.0000000000     2.2644480110
    9      Cl      1.1786871081     0.0000000000     3.8308477661
   10      I       4.2406910457     0.0000000000     2.5322651161
   11      I       4.2816345337     0.0000000000    -1.0848953110
   12      I       1.1461796943     0.0000000000    -2.8429794587
 ----------------------------------------------------------------
 Nuclear Repulsion Energy =        3392.37998902 hartrees
 There are      123 alpha and      123 beta electrons
 Applying Cartesian multipole field
    Component          Value
    ---------          -----
     (2,0,0)        1.00000E-11
     (0,2,0)        2.00000E-11
     (0,0,2)       -3.00000E-11
 Nucleus-field energy     =    -0.0000000540 hartrees
 Requested basis set is 6-311++G(d,p)
 There are 147 shells and 408 basis functions
 A cutoff of  1.0D-11 yielded   6614 shell pairs
 There are     57283 function pairs (     63622 Cartesian)
 Smallest overlap matrix eigenvalue = 4.42E-07

 Q-Chem warning in module stvman/mkSTV.C, line 318:

 Overlap eigenvalue is smaller than square root of threshold
 Use THRESH >= 12 to get rid of this warning

 Linear dependence detected in AO basis
 Tighter screening thresholds may be required for diffuse basis sets
 Use S2THRESH > 14 and THRESH = 14 in case of SCF convergence issues
 Number of orthogonalized atomic orbitals = 406
 Maximum deviation from orthogonality = 1.025E-10
 Guess MOs from SCF MO coefficient file

 -----------------------------------------------------------------------
  General SCF calculation program by
  Eric Jon Sundstrom, Paul Horn, Yuezhi Mao, Dmitri Zuev, Alec White,
  David Stuck, Shaama M.S., Shane Yost, Joonho Lee, David Small,
  Daniel Levine, Susi Lehtola, Hugh Burton, Evgeny Epifanovsky,
  Bang C. Huynh
 -----------------------------------------------------------------------
 Exchange:     0.2000 Hartree-Fock + 0.0800 Slater + 0.7200 B88
 Correlation:  0.1900 VWN1RPA + 0.8100 LYP
 Using SG-1 standard quadrature grid
 using 4 threads for integral computing
 -------------------------------------------------------
 OpenMP Integral computing Module                
 Release: version 2.0, May 2017, Q-Chem Inc. Pleasanton 
 -------------------------------------------------------
 A restricted SCF calculation will be
 performed using DIIS
 SCF converges when DIIS error is below 1.0e-08
 ---------------------------------------
  Cycle       Energy         DIIS error
 ---------------------------------------
    1  -22367.8745469377      1.21e-04  
    2  -22367.8747212716      5.06e-05  
    3  -22367.8746003014      8.81e-05  
    4  -22367.8747764487      9.94e-06  
    5  -22367.8747784932      2.93e-06  
    6  -22367.8747786523      8.94e-07  
    7  -22367.8747786658      4.82e-07  
    8  -22367.8747786709      9.49e-08  
    9  -22367.8747786697      3.38e-08  
   10  -22367.8747786680      1.26e-08  
   11  -22367.8747786677      7.15e-09  Convergence criterion met
 ---------------------------------------
 SCF time:   CPU 183.45s  wall 49.00s 
 SCF   energy in the final basis set =   -22367.8747786677
 Total energy in the final basis set =   -22367.8747786677

 --------------------------------------------------------------

                    Orbital Energies (a.u.)
 --------------------------------------------------------------

 Alpha MOs
 -- Occupied --
**************************-176.3201-176.3200-176.3197-165.7239-165.7239
********-165.7217-165.7216-165.7215-165.7214-165.7213-165.7211-101.5837
********-101.5834 -35.8165 -35.8164 -35.8162 -31.3100 -31.3100 -31.3096
-31.3037 -31.3036 -31.3034 -31.3032 -31.3031 -31.3029 -22.9604 -22.9603
-22.9600 -22.9590 -22.9589 -22.9587 -22.9587 -22.9586 -22.9583 -22.9543
-22.9543 -22.9542 -22.9542 -22.9539 -22.9539 -10.2887 -10.2886 -10.2872
-10.2745 -10.2726 -10.2726  -9.4984  -9.4984  -9.4982  -7.2634  -7.2634
 -7.2631  -7.2533  -7.2533  -7.2531  -7.2523  -7.2523  -7.2522  -6.3659
 -6.3659  -6.3656  -4.7789  -4.7789  -4.7785  -4.7636  -4.7635  -4.7633
 -4.7627  -4.7626  -4.7625  -2.0446  -2.0444  -2.0441  -2.0401  -2.0400
 -2.0398  -2.0394  -2.0393  -2.0391  -2.0261  -2.0261  -2.0260  -2.0259
 -2.0258  -2.0257  -0.9646  -0.9132  -0.8898  -0.8674  -0.7883  -0.7826
 -0.6947  -0.6848  -0.6718  -0.6106  -0.6100  -0.5542  -0.5208  -0.4744
 -0.4684  -0.4627  -0.4340  -0.4017  -0.3903  -0.3895  -0.3875  -0.3624
 -0.3579  -0.3549  -0.3318  -0.3208  -0.3121  -0.3073  -0.2872  -0.2831
 -0.2630  -0.2625  -0.2473
 -- Virtual --
 -0.1109  -0.0700  -0.0695  -0.0556  -0.0399  -0.0248   0.0043   0.0109
  0.0204   0.0343   0.0387   0.0484   0.0571   0.0690   0.0714   0.0717
  0.0746   0.0829   0.0866   0.0936   0.0995   0.1039   0.1046   0.1061
  0.1146   0.1272   0.1286   0.1492   0.1568   0.1614   0.1619   0.1629
  0.1722   0.1763   0.1787   0.1816   0.1894   0.1949   0.2074   0.2079
  0.2157   0.2186   0.2244   0.2252   0.2348   0.2474   0.2488   0.2683
  0.2686   0.2726   0.2880   0.2949   0.2976   0.3199   0.3531   0.3600
  0.3759   0.3766   0.3801   0.3867   0.4025   0.4073   0.4194   0.4211
  0.4300   0.4306   0.4395   0.4403   0.4467   0.4609   0.4693   0.4733
  0.4757   0.4834   0.4997   0.5018   0.5025   0.5109   0.5114   0.5362
  0.5481   0.5646   0.5686   0.5720   0.5837   0.5856   0.6016   0.6030
  0.6081   0.6188   0.6512   0.6890   0.7078   0.7177   0.7474   0.7475
  0.7583   0.7647   0.7703   0.8022   0.8149   0.8257   0.8312   0.8342
  0.8480   0.8507   0.8553   0.8669   0.8928   0.8936   0.9170   0.9224
  0.9356   0.9427   0.9429   0.9730   0.9828   1.0346   1.0551   1.0638
  1.0746   1.0958   1.1143   1.1801   1.1826   1.2182   1.2374   1.2382
  1.2652   1.2719   1.2799   1.3304   1.3333   1.3569   1.3635   1.3821
  1.3958   1.4038   1.4502   1.4646   1.4663   1.4728   1.4866   1.5269
  1.5739   1.6000   1.6277   1.7296   1.7304   1.7711   1.7742   1.8246
  1.8247   1.8423   1.8440   1.9189   2.0216   2.0580   2.1977   2.1981
  2.2103   2.2201   2.2417   2.2510   2.2663   2.2887   2.3166   2.3881
  2.4168   2.4287   2.4835   2.4913   2.5644   2.5666   2.6026   2.7060
  2.7120   2.8217   2.8251   2.8276   2.8829   2.9581   3.0391   3.0563
  3.1049   3.1910   3.1915   3.4111   3.4220   3.6427   3.8205   3.8405
  3.9428   3.9613   3.9671   3.9834   3.9873   4.0141   4.0190   4.0293
  4.0624   4.0881   4.1503   4.1932   4.2357   4.2831   4.3242   4.3924
  4.4566   4.5829   4.7826   5.9896   6.0134   6.0485   6.0509   6.0766
  6.1207   6.1446   6.1715   6.2078   9.7052   9.7843   9.8052  23.1690
 23.7522  23.7595  23.9086  23.9101  23.9845  25.7594  25.8050  25.8787
 26.0799  26.1163  26.1811  26.4346  26.6298  26.8224  27.8329  27.8881
 27.9805  28.3319  28.3498  28.3768  28.3793  28.3864  28.4270  28.4285
 28.4409  28.4478  28.5212  28.5284  28.5302  28.5383  28.5387  28.5501
 28.5546  28.5623  28.5714  28.5892  28.6184  28.6406  28.6791  28.7211
 28.7726 127.8759 127.8893 127.9098 127.9193 127.9290 127.9545 127.9639
127.9763 127.9974 151.6312 151.6795 151.7573 215.6900 215.7806 215.8044
********1901.84351901.9246
 --------------------------------------------------------------

          Ground-State Mulliken Net Atomic Charges

     Atom                 Charge (a.u.)
  ----------------------------------------
      1 C                    -0.259022
      2 C                    -0.498508
      3 C                    -0.267969
      4 C                    -0.400268
      5 C                    -0.318837
      6 C                    -0.399808
      7 Cl                    0.588426
      8 Cl                    0.650346
      9 Cl                    0.587322
     10 I                     0.107166
     11 I                     0.105602
     12 I                     0.105551
  ----------------------------------------
  Sum of atomic charges =     0.000000

 -----------------------------------------------------------------
                    Cartesian Multipole Moments
 -----------------------------------------------------------------
    Charge (ESU x 10^10)
                -0.0000
    Dipole Moment (Debye)
         X       0.7700      Y       0.0000      Z      -0.4505
       Tot       0.8921
    Quadrupole Moments (Debye-Ang)
        XX    -149.4816     XY       0.0000     YY    -158.4667
        XZ       0.0671     YZ       0.0000     ZZ    -151.7160
    Octopole Moments (Debye-Ang^2)
       XXX    -822.0294    XXY       0.0000    XYY    -296.9021
       YYY       0.0000    XXZ     -44.3299    XYZ       0.0000
       YYZ     -49.6828    XZZ    -274.4884    YZZ       0.0000
       ZZZ    -164.4780
    Hexadecapole Moments (Debye-Ang^3)
      XXXX   -7049.8423   XXXY       0.0000   XXYY   -1316.8301
      XYYY       0.0000   YYYY    -205.7748   XXXZ    -376.5811
      XXYZ       0.0000   XYYZ    -140.8580   YYYZ      -0.0000
      XXZZ   -1900.1873   XYZZ       0.0000   YYZZ    -833.2726
      XZZZ    -406.9141   YZZZ      -0.0000   ZZZZ   -4460.6173
 -----------------------------------------------------------------
 Calculating analytic gradient of the SCF energy
 Gradient of SCF Energy
            1           2           3           4           5           6
    1   0.0001504  -0.0001357   0.0009776  -0.0005595  -0.0003088   0.0001620
    2  -0.0000000   0.0000000  -0.0000000   0.0000000   0.0000000   0.0000000
    3  -0.0009149   0.0000217   0.0002859  -0.0000204  -0.0000488   0.0008572
            7           8           9          10          11          12
    1   0.0005987  -0.0002177   0.0012925  -0.0010961  -0.0007250  -0.0001384
    2   0.0000000   0.0000000  -0.0000000   0.0000000   0.0000000  -0.0000000
    3  -0.0008700   0.0000986  -0.0001088  -0.0001327  -0.0000153   0.0008476
 Max gradient component =       1.293E-03
 RMS gradient           =       4.838E-04
 Gradient time:  CPU 77.69 s  wall 19.53 s
 Geometry Optimization Parameters
   NAtoms,    NIC,     NZ,  NCons,   NDum,   NFix, NCnnct, MaxDiis
       12      78      12       0       0       0       0       0

 Cartesian Hessian Update
 Hessian updated using BFGS update


** GEOMETRY OPTIMIZATION IN DELOCALIZED INTERNAL COORDINATES **
   Searching for a Minimum

   Optimization Cycle:   4

                       Coordinates (Angstroms)
     ATOM                X               Y               Z
      1  C         0.0012216507    0.0000000000   -0.0067792618
      2  C        -0.0001860540    0.0000000000    1.3946081007
      3  C         1.2152742366    0.0000000000    2.0925859252
      4  C         2.4331615577    0.0000000000    1.3961099350
      5  C         2.4325052688    0.0000000000   -0.0098058738
      6  C         1.2134386790    0.0000000000   -0.7127580314
      7  Cl       -1.5229394682    0.0000000000   -0.8426269174
      8  Cl       -1.5041647778    0.0000000000    2.2644480110
      9  Cl        1.1786871081    0.0000000000    3.8308477661
     10  I         4.2406910457    0.0000000000    2.5322651161
     11  I         4.2816345337    0.0000000000   -1.0848953110
     12  I         1.1461796943    0.0000000000   -2.8429794587
   Point Group: c1    Number of degrees of freedom:    30


   Energy is -22367.874778668

 Hessian updated using BFGS update

 16 Hessian modes will be used to form the next step
  Hessian Eigenvalues:
     0.123346    0.124761    0.133505    0.249521    0.249774    0.275452
     0.323836    0.334509    0.334885    0.397243    0.426687    0.443929
     0.464370    0.464875    0.500747    0.570077

 Minimum search - taking simple RFO step
 Searching for Lamda that Minimizes Along All modes
 Value Taken    Lamda =  -0.00007299
 Step Taken.  Stepsize is  0.013662

                             Maximum     Tolerance    Cnvgd?
         Gradient           0.005162      0.000300      NO
         Displacement       0.011261      0.001200      NO
         Energy change     -0.000061      0.000001      NO


 New Cartesian Coordinates Obtained by Inverse Iteration

 Displacement from previous Coordinates is:  0.030972
 ----------------------------------------------------------------
             Standard Nuclear Orientation (Angstroms)
    I     Atom           X                Y                Z
 ----------------------------------------------------------------
    1      C       0.0015082756     0.0000000000    -0.0066123187
    2      C       0.0009742803     0.0000000000     1.3938545417
    3      C       1.2151029348     0.0000000000     2.0920746275
    4      C       2.4346339552     0.0000000000     1.3962672961
    5      C       2.4337781953     0.0000000000    -0.0106549742
    6      C       1.2136557354     0.0000000000    -0.7146925505
    7      Cl     -1.5270907574     0.0000000000    -0.8344692595
    8      Cl     -1.5025922606     0.0000000000     2.2638913330
    9      Cl      1.1684689433     0.0000000000     3.8301849335
   10      I       4.2456520552     0.0000000000     2.5318380644
   11      I       4.2864141768     0.0000000000    -1.0836764926
   12      I       1.1449979407     0.0000000000    -2.8469852008
 ----------------------------------------------------------------
 Nuclear Repulsion Energy =        3389.52319051 hartrees
 There are      123 alpha and      123 beta electrons
 Applying Cartesian multipole field
    Component          Value
    ---------          -----
     (2,0,0)        1.00000E-11
     (0,2,0)        2.00000E-11
     (0,0,2)       -3.00000E-11
 Nucleus-field energy     =    -0.0000000539 hartrees
 Requested basis set is 6-311++G(d,p)
 There are 147 shells and 408 basis functions
 A cutoff of  1.0D-11 yielded   6613 shell pairs
 There are     57271 function pairs (     63610 Cartesian)
 Smallest overlap matrix eigenvalue = 4.44E-07

 Q-Chem warning in module stvman/mkSTV.C, line 318:

 Overlap eigenvalue is smaller than square root of threshold
 Use THRESH >= 12 to get rid of this warning

 Linear dependence detected in AO basis
 Tighter screening thresholds may be required for diffuse basis sets
 Use S2THRESH > 14 and THRESH = 14 in case of SCF convergence issues
 Number of orthogonalized atomic orbitals = 406
 Maximum deviation from orthogonality = 1.681E-10
 Guess MOs from SCF MO coefficient file

 -----------------------------------------------------------------------
  General SCF calculation program by
  Eric Jon Sundstrom, Paul Horn, Yuezhi Mao, Dmitri Zuev, Alec White,
  David Stuck, Shaama M.S., Shane Yost, Joonho Lee, David Small,
  Daniel Levine, Susi Lehtola, Hugh Burton, Evgeny Epifanovsky,
  Bang C. Huynh
 -----------------------------------------------------------------------
 Exchange:     0.2000 Hartree-Fock + 0.0800 Slater + 0.7200 B88
 Correlation:  0.1900 VWN1RPA + 0.8100 LYP
 Using SG-1 standard quadrature grid
 using 4 threads for integral computing
 -------------------------------------------------------
 OpenMP Integral computing Module                
 Release: version 2.0, May 2017, Q-Chem Inc. Pleasanton 
 -------------------------------------------------------
 A restricted SCF calculation will be
 performed using DIIS
 SCF converges when DIIS error is below 1.0e-08
 ---------------------------------------
  Cycle       Energy         DIIS error
 ---------------------------------------
    1  -22367.8747635881      5.21e-05  
    2  -22367.8748068452      1.78e-05  
    3  -22367.8747864292      3.48e-05  
    4  -22367.8748137716      3.17e-06  
    5  -22367.8748139779      1.10e-06  
    6  -22367.8748139998      3.51e-07  
    7  -22367.8748140012      1.22e-07  
    8  -22367.8748140021      4.64e-08  
    9  -22367.8748140013      1.26e-08  
   10  -22367.8748139986      3.12e-09  Convergence criterion met
 ---------------------------------------
 SCF time:   CPU 166.42s  wall 45.00s 
 SCF   energy in the final basis set =   -22367.8748139986
 Total energy in the final basis set =   -22367.8748139986

 --------------------------------------------------------------

                    Orbital Energies (a.u.)
 --------------------------------------------------------------

 Alpha MOs
 -- Occupied --
**************************-176.3202-176.3201-176.3198-165.7241-165.7240
********-165.7218-165.7218-165.7216-165.7216-165.7214-165.7212-101.5835
********-101.5833 -35.8167 -35.8166 -35.8162 -31.3102 -31.3101 -31.3097
-31.3039 -31.3038 -31.3034 -31.3034 -31.3033 -31.3030 -22.9606 -22.9605
-22.9601 -22.9592 -22.9591 -22.9588 -22.9587 -22.9587 -22.9584 -22.9544
-22.9544 -22.9543 -22.9543 -22.9540 -22.9540 -10.2887 -10.2886 -10.2869
-10.2749 -10.2731 -10.2730  -9.4984  -9.4982  -9.4982  -7.2633  -7.2633
 -7.2630  -7.2532  -7.2532  -7.2531  -7.2522  -7.2522  -7.2520  -6.3660
 -6.3660  -6.3657  -4.7791  -4.7790  -4.7786  -4.7637  -4.7636  -4.7634
 -4.7628  -4.7627  -4.7625  -2.0447  -2.0445  -2.0442  -2.0402  -2.0401
 -2.0398  -2.0395  -2.0394  -2.0391  -2.0262  -2.0261  -2.0261  -2.0260
 -2.0259  -2.0258  -0.9647  -0.9131  -0.8896  -0.8671  -0.7880  -0.7825
 -0.6945  -0.6847  -0.6717  -0.6104  -0.6102  -0.5540  -0.5207  -0.4744
 -0.4683  -0.4625  -0.4339  -0.4015  -0.3901  -0.3896  -0.3873  -0.3625
 -0.3577  -0.3547  -0.3312  -0.3207  -0.3120  -0.3073  -0.2873  -0.2834
 -0.2631  -0.2625  -0.2476
 -- Virtual --
 -0.1113  -0.0700  -0.0696  -0.0561  -0.0403  -0.0252   0.0043   0.0108
  0.0207   0.0343   0.0386   0.0484   0.0571   0.0690   0.0715   0.0717
  0.0747   0.0829   0.0865   0.0936   0.0995   0.1039   0.1049   0.1062
  0.1146   0.1274   0.1286   0.1491   0.1569   0.1615   0.1619   0.1630
  0.1720   0.1763   0.1784   0.1817   0.1892   0.1944   0.2072   0.2079
  0.2157   0.2185   0.2247   0.2250   0.2346   0.2475   0.2486   0.2682
  0.2685   0.2723   0.2874   0.2948   0.2972   0.3201   0.3531   0.3610
  0.3760   0.3760   0.3799   0.3871   0.4027   0.4075   0.4187   0.4207
  0.4301   0.4303   0.4392   0.4396   0.4473   0.4619   0.4693   0.4731
  0.4757   0.4832   0.4989   0.5017   0.5024   0.5110   0.5114   0.5359
  0.5473   0.5641   0.5685   0.5720   0.5833   0.5864   0.6006   0.6013
  0.6081   0.6186   0.6513   0.6881   0.7077   0.7172   0.7469   0.7472
  0.7584   0.7630   0.7697   0.8020   0.8153   0.8257   0.8308   0.8342
  0.8479   0.8505   0.8553   0.8667   0.8923   0.8951   0.9172   0.9236
  0.9358   0.9427   0.9430   0.9733   0.9820   1.0335   1.0549   1.0641
  1.0739   1.0956   1.1142   1.1792   1.1832   1.2186   1.2374   1.2384
  1.2653   1.2723   1.2800   1.3303   1.3325   1.3565   1.3636   1.3817
  1.3958   1.4017   1.4497   1.4645   1.4655   1.4719   1.4849   1.5269
  1.5732   1.5994   1.6279   1.7293   1.7301   1.7702   1.7740   1.8246
  1.8249   1.8424   1.8432   1.9186   2.0208   2.0577   2.1974   2.1983
  2.2091   2.2204   2.2413   2.2509   2.2666   2.2885   2.3161   2.3873
  2.4173   2.4287   2.4835   2.4909   2.5646   2.5664   2.6023   2.7058
  2.7119   2.8216   2.8247   2.8274   2.8826   2.9584   3.0386   3.0554
  3.1044   3.1906   3.1910   3.4108   3.4212   3.6420   3.8202   3.8395
  3.9429   3.9612   3.9668   3.9839   3.9870   4.0137   4.0189   4.0288
  4.0619   4.0876   4.1494   4.1924   4.2353   4.2825   4.3242   4.3917
  4.4554   4.5815   4.7814   5.9894   6.0131   6.0481   6.0508   6.0760
  6.1201   6.1436   6.1703   6.2067   9.7038   9.7845   9.8064  23.1690
 23.7501  23.7595  23.9063  23.9098  23.9822  25.7600  25.8051  25.8783
 26.0782  26.1180  26.1824  26.4332  26.6308  26.8215  27.8323  27.8872
 27.9797  28.3318  28.3495  28.3764  28.3790  28.3862  28.4263  28.4280
 28.4403  28.4470  28.5211  28.5283  28.5301  28.5381  28.5389  28.5498
 28.5544  28.5620  28.5711  28.5889  28.6179  28.6401  28.6787  28.7204
 28.7720 127.8757 127.8891 127.9095 127.9192 127.9287 127.9540 127.9632
127.9756 127.9967 151.6306 151.6787 151.7564 215.6884 215.7809 215.8059
********1901.84261901.9238
 --------------------------------------------------------------

          Ground-State Mulliken Net Atomic Charges

     Atom                 Charge (a.u.)
  ----------------------------------------
      1 C                    -0.250354
      2 C                    -0.545541
      3 C                    -0.258118
      4 C                    -0.389672
      5 C                    -0.313907
      6 C                    -0.387985
      7 Cl                    0.586838
      8 Cl                    0.653963
      9 Cl                    0.585573
     10 I                     0.107634
     11 I                     0.105554
     12 I                     0.106016
  ----------------------------------------
  Sum of atomic charges =     0.000000

 -----------------------------------------------------------------
                    Cartesian Multipole Moments
 -----------------------------------------------------------------
    Charge (ESU x 10^10)
                -0.0000
    Dipole Moment (Debye)
         X       0.7744      Y      -0.0000      Z      -0.4524
       Tot       0.8968
    Quadrupole Moments (Debye-Ang)
        XX    -149.3982     XY      -0.0000     YY    -158.4834
        XZ       0.0444     YZ      -0.0000     ZZ    -151.7477
    Octopole Moments (Debye-Ang^2)
       XXX    -821.7296    XXY      -0.0000    XYY    -297.0543
       YYY      -0.0000    XXZ     -44.1843    XYZ      -0.0000
       YYZ     -49.6556    XZZ    -274.8214    YZZ      -0.0000
       ZZZ    -164.6417
    Hexadecapole Moments (Debye-Ang^3)
      XXXX   -7057.2865   XXXY      -0.0000   XXYY   -1319.1154
      XYYY      -0.0000   YYYY    -205.8147   XXXZ    -374.7399
      XXYZ      -0.0000   XYYZ    -140.5811   YYYZ       0.0000
      XXZZ   -1903.2083   XYZZ      -0.0000   YYZZ    -833.5729
      XZZZ    -407.3136   YZZZ       0.0000   ZZZZ   -4462.1842
 -----------------------------------------------------------------
 Calculating analytic gradient of the SCF energy
 Gradient of SCF Energy
            1           2           3           4           5           6
    1  -0.0001638   0.0001010  -0.0000046  -0.0001377   0.0001564   0.0000273
    2  -0.0000000   0.0000000   0.0000000  -0.0000000   0.0000000  -0.0000000
    3  -0.0000592  -0.0000723   0.0001119   0.0000459  -0.0001702   0.0002000
            7           8           9          10          11          12
    1   0.0001035   0.0000920  -0.0000438  -0.0000039   0.0000074  -0.0001338
    2  -0.0000000   0.0000000  -0.0000000  -0.0000000   0.0000000   0.0000000
    3   0.0001114   0.0000096  -0.0001507  -0.0001366   0.0000770   0.0000331
 Max gradient component =       2.000E-04
 RMS gradient           =       8.717E-05
 Gradient time:  CPU 77.75 s  wall 19.55 s
 Geometry Optimization Parameters
   NAtoms,    NIC,     NZ,  NCons,   NDum,   NFix, NCnnct, MaxDiis
       12      78      12       0       0       0       0       0

 Cartesian Hessian Update
 Hessian updated using BFGS update


** GEOMETRY OPTIMIZATION IN DELOCALIZED INTERNAL COORDINATES **
   Searching for a Minimum

   Optimization Cycle:   5

                       Coordinates (Angstroms)
     ATOM                X               Y               Z
      1  C         0.0015082756    0.0000000000   -0.0066123187
      2  C         0.0009742803    0.0000000000    1.3938545417
      3  C         1.2151029348    0.0000000000    2.0920746275
      4  C         2.4346339552    0.0000000000    1.3962672961
      5  C         2.4337781953    0.0000000000   -0.0106549742
      6  C         1.2136557354    0.0000000000   -0.7146925505
      7  Cl       -1.5270907574    0.0000000000   -0.8344692595
      8  Cl       -1.5025922606    0.0000000000    2.2638913330
      9  Cl        1.1684689433    0.0000000000    3.8301849335
     10  I         4.2456520552    0.0000000000    2.5318380644
     11  I         4.2864141768    0.0000000000   -1.0836764926
     12  I         1.1449979407    0.0000000000   -2.8469852008
   Point Group: c1    Number of degrees of freedom:    30


   Energy is -22367.874813999

 Hessian updated using BFGS update

 17 Hessian modes will be used to form the next step
  Hessian Eigenvalues:
     0.123033    0.124489    0.130889    0.245222    0.249565    0.249946
     0.281559    0.326271    0.334479    0.334879    0.403754    0.426766
     0.443220    0.464344    0.464874    0.510068    0.576404

 Minimum search - taking simple RFO step
 Searching for Lamda that Minimizes Along All modes
 Value Taken    Lamda =  -0.00000149
 Step Taken.  Stepsize is  0.002437

                             Maximum     Tolerance    Cnvgd?
         Gradient           0.000417      0.000300      NO
         Displacement       0.001509      0.001200      NO
         Energy change     -0.000035      0.000001      NO


 New Cartesian Coordinates Obtained by Inverse Iteration

 Displacement from previous Coordinates is:  0.005623
 ----------------------------------------------------------------
             Standard Nuclear Orientation (Angstroms)
    I     Atom           X                Y                Z
 ----------------------------------------------------------------
    1      C       0.0013436682     0.0000000000    -0.0065984203
    2      C       0.0007840290     0.0000000000     1.3940412071
    3      C       1.2151430693     0.0000000000     2.0922030566
    4      C       2.4347862601     0.0000000000     1.3964039799
    5      C       2.4334820138     0.0000000000    -0.0105708146
    6      C       1.2135045865     0.0000000000    -0.7148669039
    7      Cl     -1.5275260165     0.0000000000    -0.8344486930
    8      Cl     -1.5029748772     0.0000000000     2.2639836149
    9      Cl      1.1691111081     0.0000000000     3.8305742448
   10      I       4.2457087576     0.0000000000     2.5329315270
   11      I       4.2854205881     0.0000000000    -1.0851839378
   12      I       1.1467202876     0.0000000000    -2.8474488608
 ----------------------------------------------------------------
 Nuclear Repulsion Energy =        3389.26853044 hartrees
 There are      123 alpha and      123 beta electrons
 Applying Cartesian multipole field
    Component          Value
    ---------          -----
     (2,0,0)        1.00000E-11
     (0,2,0)        2.00000E-11
     (0,0,2)       -3.00000E-11
 Nucleus-field energy     =    -0.0000000540 hartrees
 Requested basis set is 6-311++G(d,p)
 There are 147 shells and 408 basis functions
 A cutoff of  1.0D-11 yielded   6613 shell pairs
 There are     57271 function pairs (     63610 Cartesian)
 Smallest overlap matrix eigenvalue = 4.45E-07

 Q-Chem warning in module stvman/mkSTV.C, line 318:

 Overlap eigenvalue is smaller than square root of threshold
 Use THRESH >= 12 to get rid of this warning

 Linear dependence detected in AO basis
 Tighter screening thresholds may be required for diffuse basis sets
 Use S2THRESH > 14 and THRESH = 14 in case of SCF convergence issues
 Number of orthogonalized atomic orbitals = 406
 Maximum deviation from orthogonality = 2.302E-10
 Guess MOs from SCF MO coefficient file

 -----------------------------------------------------------------------
  General SCF calculation program by
  Eric Jon Sundstrom, Paul Horn, Yuezhi Mao, Dmitri Zuev, Alec White,
  David Stuck, Shaama M.S., Shane Yost, Joonho Lee, David Small,
  Daniel Levine, Susi Lehtola, Hugh Burton, Evgeny Epifanovsky,
  Bang C. Huynh
 -----------------------------------------------------------------------
 Exchange:     0.2000 Hartree-Fock + 0.0800 Slater + 0.7200 B88
 Correlation:  0.1900 VWN1RPA + 0.8100 LYP
 Using SG-1 standard quadrature grid
 using 4 threads for integral computing
 -------------------------------------------------------
 OpenMP Integral computing Module                
 Release: version 2.0, May 2017, Q-Chem Inc. Pleasanton 
 -------------------------------------------------------
 A restricted SCF calculation will be
 performed using DIIS
 SCF converges when DIIS error is below 1.0e-08
 ---------------------------------------
  Cycle       Energy         DIIS error
 ---------------------------------------
    1  -22367.8748131910      7.88e-06  
    2  -22367.8748140516      2.46e-06  
    3  -22367.8748138956      3.58e-06  
    4  -22367.8748141772      8.27e-07  
    5  -22367.8748141938      2.17e-07  
    6  -22367.8748141960      9.51e-08  
    7  -22367.8748141932      3.29e-08  
    8  -22367.8748141917      8.03e-09  Convergence criterion met
 ---------------------------------------
 SCF time:   CPU 135.88s  wall 36.00s 
 SCF   energy in the final basis set =   -22367.8748141917
 Total energy in the final basis set =   -22367.8748141917

 --------------------------------------------------------------

                    Orbital Energies (a.u.)
 --------------------------------------------------------------

 Alpha MOs
 -- Occupied --
**************************-176.3202-176.3202-176.3198-165.7241-165.7240
********-165.7219-165.7218-165.7217-165.7216-165.7214-165.7212-101.5835
********-101.5833 -35.8167 -35.8166 -35.8162 -31.3102 -31.3101 -31.3097
-31.3039 -31.3038 -31.3034 -31.3034 -31.3033 -31.3030 -22.9606 -22.9605
-22.9601 -22.9592 -22.9591 -22.9589 -22.9588 -22.9587 -22.9584 -22.9544
-22.9544 -22.9543 -22.9543 -22.9540 -22.9540 -10.2887 -10.2887 -10.2870
-10.2749 -10.2731 -10.2730  -9.4983  -9.4983  -9.4982  -7.2633  -7.2633
 -7.2630  -7.2532  -7.2532  -7.2531  -7.2522  -7.2522  -7.2521  -6.3661
 -6.3660  -6.3657  -4.7791  -4.7790  -4.7786  -4.7637  -4.7636  -4.7633
 -4.7628  -4.7627  -4.7625  -2.0448  -2.0445  -2.0441  -2.0402  -2.0402
 -2.0398  -2.0395  -2.0394  -2.0391  -2.0262  -2.0262  -2.0261  -2.0260
 -2.0259  -2.0257  -0.9646  -0.9130  -0.8895  -0.8671  -0.7880  -0.7825
 -0.6944  -0.6847  -0.6717  -0.6104  -0.6102  -0.5539  -0.5207  -0.4744
 -0.4683  -0.4625  -0.4339  -0.4015  -0.3901  -0.3896  -0.3873  -0.3625
 -0.3577  -0.3547  -0.3312  -0.3207  -0.3121  -0.3073  -0.2873  -0.2835
 -0.2631  -0.2626  -0.2476
 -- Virtual --
 -0.1114  -0.0700  -0.0697  -0.0562  -0.0404  -0.0253   0.0043   0.0108
  0.0206   0.0343   0.0386   0.0484   0.0571   0.0689   0.0714   0.0717
  0.0747   0.0829   0.0865   0.0936   0.0995   0.1039   0.1049   0.1062
  0.1146   0.1273   0.1286   0.1490   0.1569   0.1615   0.1619   0.1630
  0.1720   0.1763   0.1785   0.1818   0.1892   0.1944   0.2071   0.2079
  0.2157   0.2185   0.2246   0.2250   0.2346   0.2475   0.2486   0.2682
  0.2684   0.2723   0.2874   0.2948   0.2971   0.3200   0.3531   0.3609
  0.3759   0.3760   0.3799   0.3871   0.4027   0.4076   0.4186   0.4206
  0.4300   0.4303   0.4391   0.4396   0.4473   0.4618   0.4693   0.4731
  0.4757   0.4832   0.4989   0.5017   0.5024   0.5110   0.5114   0.5359
  0.5473   0.5641   0.5686   0.5720   0.5832   0.5864   0.6005   0.6012
  0.6080   0.6186   0.6513   0.6879   0.7077   0.7171   0.7469   0.7472
  0.7584   0.7629   0.7697   0.8020   0.8153   0.8257   0.8308   0.8342
  0.8479   0.8505   0.8552   0.8667   0.8923   0.8950   0.9171   0.9236
  0.9358   0.9427   0.9429   0.9733   0.9819   1.0334   1.0548   1.0641
  1.0737   1.0955   1.1142   1.1790   1.1830   1.2186   1.2373   1.2384
  1.2652   1.2722   1.2799   1.3303   1.3321   1.3565   1.3638   1.3816
  1.3956   1.4019   1.4496   1.4644   1.4653   1.4719   1.4845   1.5269
  1.5732   1.5993   1.6277   1.7293   1.7300   1.7701   1.7740   1.8245
  1.8247   1.8424   1.8431   1.9185   2.0207   2.0575   2.1973   2.1983
  2.2088   2.2204   2.2413   2.2507   2.2663   2.2885   2.3158   2.3873
  2.4171   2.4287   2.4834   2.4908   2.5644   2.5664   2.6022   2.7057
  2.7119   2.8216   2.8246   2.8273   2.8824   2.9584   3.0385   3.0551
  3.1042   3.1905   3.1908   3.4106   3.4211   3.6418   3.8201   3.8394
  3.9429   3.9612   3.9668   3.9838   3.9870   4.0136   4.0188   4.0289
  4.0619   4.0875   4.1493   4.1924   4.2352   4.2824   4.3242   4.3916
  4.4553   4.5813   4.7811   5.9894   6.0130   6.0481   6.0506   6.0760
  6.1200   6.1436   6.1702   6.2066   9.7038   9.7844   9.8063  23.1689
 23.7499  23.7592  23.9059  23.9093  23.9818  25.7599  25.8051  25.8783
 26.0781  26.1178  26.1821  26.4330  26.6305  26.8211  27.8323  27.8871
 27.9795  28.3317  28.3495  28.3764  28.3789  28.3861  28.4262  28.4280
 28.4402  28.4471  28.5211  28.5283  28.5301  28.5381  28.5388  28.5498
 28.5544  28.5620  28.5711  28.5889  28.6178  28.6401  28.6787  28.7203
 28.7720 127.8757 127.8890 127.9094 127.9191 127.9287 127.9539 127.9632
127.9755 127.9967 151.6306 151.6786 151.7563 215.6884 215.7808 215.8057
********1901.84251901.9236
 --------------------------------------------------------------

          Ground-State Mulliken Net Atomic Charges

     Atom                 Charge (a.u.)
  ----------------------------------------
      1 C                    -0.248869
      2 C                    -0.544432
      3 C                    -0.259906
      4 C                    -0.388746
      5 C                    -0.315563
      6 C                    -0.388186
      7 Cl                    0.586761
      8 Cl                    0.653872
      9 Cl                    0.585716
     10 I                     0.107699
     11 I                     0.105492
     12 I                     0.106163
  ----------------------------------------
  Sum of atomic charges =     0.000000

 -----------------------------------------------------------------
                    Cartesian Multipole Moments
 -----------------------------------------------------------------
    Charge (ESU x 10^10)
                -0.0000
    Dipole Moment (Debye)
         X       0.7749      Y      -0.0000      Z      -0.4537
       Tot       0.8980
    Quadrupole Moments (Debye-Ang)
        XX    -149.4146     XY      -0.0000     YY    -158.4870
        XZ       0.0347     YZ       0.0000     ZZ    -151.7289
    Octopole Moments (Debye-Ang^2)
       XXX    -821.9449    XXY      -0.0000    XYY    -297.0761
       YYY      -0.0000    XXZ     -44.1760    XYZ      -0.0000
       YYZ     -49.6439    XZZ    -274.6984    YZZ      -0.0000
       ZZZ    -164.6153
    Hexadecapole Moments (Debye-Ang^3)
      XXXX   -7058.0818   XXXY      -0.0000   XXYY   -1319.0729
      XYYY      -0.0000   YYYY    -205.8229   XXXZ    -374.3137
      XXYZ      -0.0000   XYYZ    -140.4524   YYYZ       0.0000
      XXZZ   -1902.9841   XYZZ      -0.0000   YYZZ    -833.9536
      XZZZ    -406.9624   YZZZ      -0.0000   ZZZZ   -4464.0489
 -----------------------------------------------------------------
 Calculating analytic gradient of the SCF energy
 Gradient of SCF Energy
            1           2           3           4           5           6
    1  -0.0001270   0.0000009   0.0000289  -0.0000515   0.0000273   0.0000555
    2  -0.0000000   0.0000000  -0.0000000   0.0000000   0.0000000  -0.0000000
    3  -0.0000343  -0.0000159   0.0000871   0.0000511  -0.0001242   0.0000909
            7           8           9          10          11          12
    1  -0.0000197  -0.0000016   0.0000487   0.0000408  -0.0000939   0.0000916
    2   0.0000000  -0.0000000  -0.0000000   0.0000000   0.0000000   0.0000000
    3   0.0001086   0.0000162  -0.0000371   0.0000606  -0.0001446  -0.0000586
 Max gradient component =       1.446E-04
 RMS gradient           =       5.818E-05
 Gradient time:  CPU 77.45 s  wall 19.47 s
 Geometry Optimization Parameters
   NAtoms,    NIC,     NZ,  NCons,   NDum,   NFix, NCnnct, MaxDiis
       12      78      12       0       0       0       0       0

 Cartesian Hessian Update
 Hessian updated using BFGS update


** GEOMETRY OPTIMIZATION IN DELOCALIZED INTERNAL COORDINATES **
   Searching for a Minimum

   Optimization Cycle:   6

                       Coordinates (Angstroms)
     ATOM                X               Y               Z
      1  C         0.0013436682    0.0000000000   -0.0065984203
      2  C         0.0007840290    0.0000000000    1.3940412071
      3  C         1.2151430693    0.0000000000    2.0922030566
      4  C         2.4347862601    0.0000000000    1.3964039799
      5  C         2.4334820138    0.0000000000   -0.0105708146
      6  C         1.2135045865    0.0000000000   -0.7148669039
      7  Cl       -1.5275260165    0.0000000000   -0.8344486930
      8  Cl       -1.5029748772    0.0000000000    2.2639836149
      9  Cl        1.1691111081    0.0000000000    3.8305742448
     10  I         4.2457087576    0.0000000000    2.5329315270
     11  I         4.2854205881    0.0000000000   -1.0851839378
     12  I         1.1467202876    0.0000000000   -2.8474488608
   Point Group: c1    Number of degrees of freedom:    30


   Energy is -22367.874814192

 Hessian updated using BFGS update

 18 Hessian modes will be used to form the next step
  Hessian Eigenvalues:
     0.123492    0.125629    0.129714    0.212090    0.249754    0.249945
     0.273958    0.309428    0.333872    0.334875    0.389995    0.415448
     0.428579    0.443778    0.464837    0.495717    0.563124    0.657120

 Minimum search - taking simple RFO step
 Searching for Lamda that Minimizes Along All modes
 Value Taken    Lamda =   0.00000000
 Step Taken.  Stepsize is  0.001210

                             Maximum     Tolerance    Cnvgd?
         Gradient           0.000553      0.000300      NO
         Displacement       0.000922      0.001200     YES
         Energy change     -0.000000      0.000001     YES


 New Cartesian Coordinates Obtained by Inverse Iteration

 Displacement from previous Coordinates is:  0.003194
 ----------------------------------------------------------------
             Standard Nuclear Orientation (Angstroms)
    I     Atom           X                Y                Z
 ----------------------------------------------------------------
    1      C       0.0014213232     0.0000000000    -0.0066062686
    2      C       0.0007610435     0.0000000000     1.3940686962
    3      C       1.2151498889     0.0000000000     2.0921802063
    4      C       2.4347604816     0.0000000000     1.3963238338
    5      C       2.4334230216     0.0000000000    -0.0105397398
    6      C       1.2134559152     0.0000000000    -0.7149613792
    7      Cl     -1.5272707233     0.0000000000    -0.8349475221
    8      Cl     -1.5029991446     0.0000000000     2.2640403987
    9      Cl      1.1692276595     0.0000000000     3.8306378755
   10      I       4.2458336677     0.0000000000     2.5324035456
   11      I       4.2859684426     0.0000000000    -1.0841877103
   12      I       1.1457718987     0.0000000000    -2.8473919362
 ----------------------------------------------------------------
 Nuclear Repulsion Energy =        3389.29646028 hartrees
 There are      123 alpha and      123 beta electrons
 Applying Cartesian multipole field
    Component          Value
    ---------          -----
     (2,0,0)        1.00000E-11
     (0,2,0)        2.00000E-11
     (0,0,2)       -3.00000E-11
 Nucleus-field energy     =    -0.0000000539 hartrees
 Requested basis set is 6-311++G(d,p)
 There are 147 shells and 408 basis functions
 A cutoff of  1.0D-11 yielded   6613 shell pairs
 There are     57271 function pairs (     63610 Cartesian)
 Smallest overlap matrix eigenvalue = 4.45E-07

 Q-Chem warning in module stvman/mkSTV.C, line 318:

 Overlap eigenvalue is smaller than square root of threshold
 Use THRESH >= 12 to get rid of this warning

 Linear dependence detected in AO basis
 Tighter screening thresholds may be required for diffuse basis sets
 Use S2THRESH > 14 and THRESH = 14 in case of SCF convergence issues
 Number of orthogonalized atomic orbitals = 406
 Maximum deviation from orthogonality = 1.670E-10
 Guess MOs from SCF MO coefficient file

 -----------------------------------------------------------------------
  General SCF calculation program by
  Eric Jon Sundstrom, Paul Horn, Yuezhi Mao, Dmitri Zuev, Alec White,
  David Stuck, Shaama M.S., Shane Yost, Joonho Lee, David Small,
  Daniel Levine, Susi Lehtola, Hugh Burton, Evgeny Epifanovsky,
  Bang C. Huynh
 -----------------------------------------------------------------------
 Exchange:     0.2000 Hartree-Fock + 0.0800 Slater + 0.7200 B88
 Correlation:  0.1900 VWN1RPA + 0.8100 LYP
 Using SG-1 standard quadrature grid
 using 4 threads for integral computing
 -------------------------------------------------------
 OpenMP Integral computing Module                
 Release: version 2.0, May 2017, Q-Chem Inc. Pleasanton 
 -------------------------------------------------------
 A restricted SCF calculation will be
 performed using DIIS
 SCF converges when DIIS error is below 1.0e-08
 ---------------------------------------
  Cycle       Energy         DIIS error
 ---------------------------------------
    1  -22367.8748142541      3.60e-06  
    2  -22367.8748145225      1.18e-06  
    3  -22367.8748145172      1.28e-06  
    4  -22367.8748145491      5.20e-07  
    5  -22367.8748145558      1.20e-07  
    6  -22367.8748145541      3.97e-08  
    7  -22367.8748145553      1.21e-08  
    8  -22367.8748145561      6.10e-09  Convergence criterion met
 ---------------------------------------
 SCF time:   CPU 132.59s  wall 36.00s 
 SCF   energy in the final basis set =   -22367.8748145561
 Total energy in the final basis set =   -22367.8748145561

 --------------------------------------------------------------

                    Orbital Energies (a.u.)
 --------------------------------------------------------------

 Alpha MOs
 -- Occupied --
**************************-176.3202-176.3202-176.3198-165.7241-165.7240
********-165.7219-165.7218-165.7217-165.7216-165.7214-165.7212-101.5835
********-101.5833 -35.8167 -35.8166 -35.8162 -31.3102 -31.3101 -31.3097
-31.3039 -31.3038 -31.3034 -31.3034 -31.3033 -31.3029 -22.9606 -22.9605
-22.9601 -22.9592 -22.9591 -22.9589 -22.9588 -22.9587 -22.9584 -22.9544
-22.9544 -22.9543 -22.9543 -22.9540 -22.9540 -10.2887 -10.2887 -10.2870
-10.2749 -10.2731 -10.2730  -9.4983  -9.4983  -9.4982  -7.2633  -7.2633
 -7.2630  -7.2532  -7.2532  -7.2531  -7.2522  -7.2522  -7.2521  -6.3661
 -6.3660  -6.3657  -4.7791  -4.7790  -4.7786  -4.7637  -4.7637  -4.7633
 -4.7628  -4.7627  -4.7625  -2.0448  -2.0445  -2.0441  -2.0402  -2.0402
 -2.0398  -2.0395  -2.0394  -2.0391  -2.0262  -2.0262  -2.0261  -2.0259
 -2.0259  -2.0257  -0.9646  -0.9130  -0.8895  -0.8671  -0.7880  -0.7825
 -0.6944  -0.6847  -0.6717  -0.6104  -0.6102  -0.5539  -0.5207  -0.4744
 -0.4683  -0.4624  -0.4339  -0.4015  -0.3901  -0.3896  -0.3873  -0.3625
 -0.3577  -0.3547  -0.3313  -0.3207  -0.3120  -0.3073  -0.2873  -0.2835
 -0.2631  -0.2626  -0.2476
 -- Virtual --
 -0.1114  -0.0700  -0.0697  -0.0562  -0.0404  -0.0253   0.0043   0.0108
  0.0206   0.0343   0.0386   0.0484   0.0571   0.0689   0.0714   0.0717
  0.0747   0.0829   0.0865   0.0936   0.0995   0.1039   0.1048   0.1061
  0.1146   0.1273   0.1286   0.1490   0.1569   0.1615   0.1619   0.1630
  0.1720   0.1763   0.1784   0.1817   0.1892   0.1944   0.2072   0.2079
  0.2157   0.2185   0.2246   0.2250   0.2346   0.2475   0.2486   0.2682
  0.2685   0.2723   0.2874   0.2948   0.2971   0.3200   0.3531   0.3609
  0.3759   0.3761   0.3799   0.3871   0.4027   0.4075   0.4187   0.4207
  0.4300   0.4303   0.4391   0.4396   0.4473   0.4618   0.4693   0.4731
  0.4757   0.4832   0.4989   0.5017   0.5024   0.5110   0.5115   0.5359
  0.5473   0.5641   0.5686   0.5720   0.5832   0.5863   0.6005   0.6013
  0.6080   0.6186   0.6513   0.6879   0.7078   0.7171   0.7469   0.7472
  0.7584   0.7630   0.7697   0.8020   0.8153   0.8257   0.8308   0.8342
  0.8480   0.8505   0.8552   0.8667   0.8924   0.8949   0.9171   0.9235
  0.9358   0.9427   0.9429   0.9733   0.9819   1.0334   1.0548   1.0641
  1.0737   1.0956   1.1142   1.1790   1.1830   1.2185   1.2372   1.2383
  1.2651   1.2722   1.2799   1.3303   1.3321   1.3565   1.3639   1.3816
  1.3956   1.4019   1.4496   1.4644   1.4654   1.4719   1.4846   1.5269
  1.5733   1.5993   1.6277   1.7293   1.7300   1.7702   1.7740   1.8245
  1.8247   1.8424   1.8431   1.9185   2.0207   2.0575   2.1973   2.1983
  2.2088   2.2204   2.2413   2.2507   2.2663   2.2885   2.3158   2.3873
  2.4171   2.4287   2.4834   2.4908   2.5644   2.5664   2.6022   2.7057
  2.7119   2.8216   2.8246   2.8273   2.8824   2.9584   3.0385   3.0551
  3.1042   3.1905   3.1907   3.4106   3.4211   3.6418   3.8201   3.8394
  3.9429   3.9612   3.9668   3.9838   3.9870   4.0136   4.0188   4.0288
  4.0619   4.0876   4.1494   4.1924   4.2353   4.2824   4.3242   4.3916
  4.4553   4.5813   4.7811   5.9894   6.0130   6.0481   6.0507   6.0760
  6.1201   6.1436   6.1702   6.2066   9.7038   9.7844   9.8063  23.1689
 23.7499  23.7592  23.9059  23.9094  23.9819  25.7599  25.8051  25.8783
 26.0782  26.1178  26.1821  26.4330  26.6304  26.8210  27.8323  27.8871
 27.9796  28.3318  28.3495  28.3764  28.3789  28.3861  28.4263  28.4280
 28.4403  28.4470  28.5211  28.5283  28.5301  28.5381  28.5388  28.5498
 28.5544  28.5620  28.5711  28.5889  28.6178  28.6401  28.6787  28.7203
 28.7720 127.8757 127.8890 127.9094 127.9191 127.9287 127.9540 127.9632
127.9755 127.9967 151.6306 151.6786 151.7563 215.6884 215.7807 215.8057
********1901.84251901.9237
 --------------------------------------------------------------

          Ground-State Mulliken Net Atomic Charges

     Atom                 Charge (a.u.)
  ----------------------------------------
      1 C                    -0.250017
      2 C                    -0.542916
      3 C                    -0.259706
      4 C                    -0.389390
      5 C                    -0.315675
      6 C                    -0.387994
      7 Cl                    0.586863
      8 Cl                    0.653755
      9 Cl                    0.585721
     10 I                     0.107716
     11 I                     0.105470
     12 I                     0.106174
  ----------------------------------------
  Sum of atomic charges =     0.000000

 -----------------------------------------------------------------
                    Cartesian Multipole Moments
 -----------------------------------------------------------------
    Charge (ESU x 10^10)
                -0.0000
    Dipole Moment (Debye)
         X       0.7750      Y      -0.0000      Z      -0.4534
       Tot       0.8979
    Quadrupole Moments (Debye-Ang)
        XX    -149.4082     XY      -0.0000     YY    -158.4867
        XZ       0.0444     YZ      -0.0000     ZZ    -151.7360
    Octopole Moments (Debye-Ang^2)
       XXX    -821.8429    XXY      -0.0000    XYY    -297.0710
       YYY       0.0000    XXZ     -44.1504    XYZ       0.0000
       YYZ     -49.6531    XZZ    -274.7609    YZZ      -0.0000
       ZZZ    -164.6532
    Hexadecapole Moments (Debye-Ang^3)
      XXXX   -7057.9651   XXXY      -0.0000   XXYY   -1319.1603
      XYYY      -0.0000   YYYY    -205.8222   XXXZ    -374.5835
      XXYZ       0.0000   XYYZ    -140.5846   YYYZ      -0.0000
      XXZZ   -1903.1914   XYZZ      -0.0000   YYZZ    -833.8282
      XZZZ    -407.2781   YZZZ      -0.0000   ZZZZ   -4463.4241
 -----------------------------------------------------------------
 Calculating analytic gradient of the SCF energy
 Gradient of SCF Energy
            1           2           3           4           5           6
    1  -0.0000592  -0.0000039   0.0000469  -0.0000233   0.0000107   0.0000039
    2  -0.0000000  -0.0000000   0.0000000  -0.0000000  -0.0000000   0.0000000
    3  -0.0000325   0.0000026   0.0000485  -0.0000008  -0.0000458   0.0000368
            7           8           9          10          11          12
    1   0.0000047  -0.0000099   0.0000474   0.0000408  -0.0000170  -0.0000410
    2   0.0000000   0.0000000   0.0000000  -0.0000000   0.0000000  -0.0000000
    3   0.0000166   0.0000386   0.0000008  -0.0000197  -0.0000139  -0.0000313
 Max gradient component =       5.923E-05
 RMS gradient           =       2.505E-05
 Gradient time:  CPU 77.61 s  wall 19.51 s
 Geometry Optimization Parameters
   NAtoms,    NIC,     NZ,  NCons,   NDum,   NFix, NCnnct, MaxDiis
       12      78      12       0       0       0       0       0

 Cartesian Hessian Update
 Hessian updated using BFGS update


** GEOMETRY OPTIMIZATION IN DELOCALIZED INTERNAL COORDINATES **
   Searching for a Minimum

   Optimization Cycle:   7

                       Coordinates (Angstroms)
     ATOM                X               Y               Z
      1  C         0.0014213232    0.0000000000   -0.0066062686
      2  C         0.0007610435    0.0000000000    1.3940686962
      3  C         1.2151498889    0.0000000000    2.0921802063
      4  C         2.4347604816    0.0000000000    1.3963238338
      5  C         2.4334230216    0.0000000000   -0.0105397398
      6  C         1.2134559152    0.0000000000   -0.7149613792
      7  Cl       -1.5272707233    0.0000000000   -0.8349475221
      8  Cl       -1.5029991446    0.0000000000    2.2640403987
      9  Cl        1.1692276595    0.0000000000    3.8306378755
     10  I         4.2458336677    0.0000000000    2.5324035456
     11  I         4.2859684426    0.0000000000   -1.0841877103
     12  I         1.1457718987    0.0000000000   -2.8473919362
   Point Group: c1    Number of degrees of freedom:    30


   Energy is -22367.874814556

 Hessian updated using BFGS update

 19 Hessian modes will be used to form the next step
  Hessian Eigenvalues:
     0.121011    0.124465    0.129466    0.209230    0.249690    0.249838
     0.249975    0.276570    0.311125    0.333241    0.334809    0.398324
     0.423733    0.435264    0.440470    0.464490    0.503974    0.571886
     0.658893

 Minimum search - taking simple RFO step
 Searching for Lamda that Minimizes Along All modes
 Value Taken    Lamda =   0.00000000
 Step Taken.  Stepsize is  0.000505

                             Maximum     Tolerance    Cnvgd?
         Gradient           0.000080      0.000300     YES
         Displacement       0.000260      0.001200     YES
         Energy change     -0.000000      0.000001     YES


                       Distance Matrix (Angstroms)
             C (  1)   C (  2)   C (  3)   C (  4)   C (  5)   C (  6)
   C (  2)  1.400675
   C (  3)  2.424467  1.400750
   C (  4)  2.808799  2.434000  1.404160
   C (  5)  2.432005  2.809051  2.430148  1.406864
   C (  6)  1.403850  2.432825  2.807142  2.439080  1.408733
   Cl(  7)  1.738692  2.702479  4.011103  4.547116  4.045583  2.743352
   Cl(  8)  2.723806  1.737281  2.723577  4.032231  4.546332  4.031573
   Cl(  9)  4.011012  2.702255  1.739064  2.743621  4.043864  4.545814
   I ( 10)  4.945868  4.395048  3.062489  2.137911  3.122722  4.443050
   I ( 11)  4.417978  4.950228  4.418058  3.095143  2.141178  3.094618
   I ( 12)  3.062613  4.393295  4.940059  4.435157  3.115409  2.133504
             Cl(  7)   Cl(  8)   Cl(  9)   I ( 10)   I ( 11)
   Cl(  8)  3.099083
   Cl(  9)  5.388765  3.097584
   I ( 10)  6.683396  5.755093  3.339299
   I ( 11)  5.818580  6.687509  5.819758  3.616814
   I ( 12)  3.345906  5.756972  6.678071  6.209073  3.601350

 Final energy is   -22367.874814556053     


 ******************************
 **  OPTIMIZATION CONVERGED  **
 ******************************

                       Coordinates (Angstroms)
     ATOM                X               Y               Z
      1  C         0.0014213232    0.0000000000   -0.0066062686
      2  C         0.0007610435    0.0000000000    1.3940686962
      3  C         1.2151498889    0.0000000000    2.0921802063
      4  C         2.4347604816    0.0000000000    1.3963238338
      5  C         2.4334230216    0.0000000000   -0.0105397398
      6  C         1.2134559152    0.0000000000   -0.7149613792
      7  Cl       -1.5272707233    0.0000000000   -0.8349475221
      8  Cl       -1.5029991446    0.0000000000    2.2640403987
      9  Cl        1.1692276595    0.0000000000    3.8306378755
     10  I         4.2458336677    0.0000000000    2.5324035456
     11  I         4.2859684426    0.0000000000   -1.0841877103
     12  I         1.1457718987    0.0000000000   -2.8473919362

Z-matrix Print:
$molecule
0 1
I 
C  1 2.141178
C  2 1.406864 1 120.040089
C  3 1.404160 2 119.652718 1 -180.000000 0
C  4 1.400750 3 120.399658 2 -0.000000 0
C  5 1.400675 4 119.866145 3 -0.000000 0
C  6 1.403850 5 120.330508 4 -0.000000 0
Cl 5 1.737281 4 120.056138 3 -180.000000 0
Cl 6 1.738692 5 118.424604 4 -180.000000 0
Cl 4 1.739064 3 121.220332 2 -180.000000 0
I  7 2.133504 6 118.485523 5 -180.000000 0
I  3 2.137911 2 122.154370 1 -0.000000 0
$end


 --------------------------------------------------------------

                    Orbital Energies (a.u.)
 --------------------------------------------------------------

 Alpha MOs
 -- Occupied --
**************************-176.3202-176.3202-176.3198-165.7241-165.7240
********-165.7219-165.7218-165.7217-165.7216-165.7214-165.7212-101.5835
********-101.5833 -35.8167 -35.8166 -35.8162 -31.3102 -31.3101 -31.3097
-31.3039 -31.3038 -31.3034 -31.3034 -31.3033 -31.3029 -22.9606 -22.9605
-22.9601 -22.9592 -22.9591 -22.9589 -22.9588 -22.9587 -22.9584 -22.9544
-22.9544 -22.9543 -22.9543 -22.9540 -22.9540 -10.2887 -10.2887 -10.2870
-10.2749 -10.2731 -10.2730  -9.4983  -9.4983  -9.4982  -7.2633  -7.2633
 -7.2630  -7.2532  -7.2532  -7.2531  -7.2522  -7.2522  -7.2521  -6.3661
 -6.3660  -6.3657  -4.7791  -4.7790  -4.7786  -4.7637  -4.7637  -4.7633
 -4.7628  -4.7627  -4.7625  -2.0448  -2.0445  -2.0441  -2.0402  -2.0402
 -2.0398  -2.0395  -2.0394  -2.0391  -2.0262  -2.0262  -2.0261  -2.0259
 -2.0259  -2.0257  -0.9646  -0.9130  -0.8895  -0.8671  -0.7880  -0.7825
 -0.6944  -0.6847  -0.6717  -0.6104  -0.6102  -0.5539  -0.5207  -0.4744
 -0.4683  -0.4624  -0.4339  -0.4015  -0.3901  -0.3896  -0.3873  -0.3625
 -0.3577  -0.3547  -0.3313  -0.3207  -0.3120  -0.3073  -0.2873  -0.2835
 -0.2631  -0.2626  -0.2476
 -- Virtual --
 -0.1114  -0.0700  -0.0697  -0.0562  -0.0404  -0.0253   0.0043   0.0108
  0.0206   0.0343   0.0386   0.0484   0.0571   0.0689   0.0714   0.0717
  0.0747   0.0829   0.0865   0.0936   0.0995   0.1039   0.1048   0.1061
  0.1146   0.1273   0.1286   0.1490   0.1569   0.1615   0.1619   0.1630
  0.1720   0.1763   0.1784   0.1817   0.1892   0.1944   0.2072   0.2079
  0.2157   0.2185   0.2246   0.2250   0.2346   0.2475   0.2486   0.2682
  0.2685   0.2723   0.2874   0.2948   0.2971   0.3200   0.3531   0.3609
  0.3759   0.3761   0.3799   0.3871   0.4027   0.4075   0.4187   0.4207
  0.4300   0.4303   0.4391   0.4396   0.4473   0.4618   0.4693   0.4731
  0.4757   0.4832   0.4989   0.5017   0.5024   0.5110   0.5115   0.5359
  0.5473   0.5641   0.5686   0.5720   0.5832   0.5863   0.6005   0.6013
  0.6080   0.6186   0.6513   0.6879   0.7078   0.7171   0.7469   0.7472
  0.7584   0.7630   0.7697   0.8020   0.8153   0.8257   0.8308   0.8342
  0.8480   0.8505   0.8552   0.8667   0.8924   0.8949   0.9171   0.9235
  0.9358   0.9427   0.9429   0.9733   0.9819   1.0334   1.0548   1.0641
  1.0737   1.0956   1.1142   1.1790   1.1830   1.2185   1.2372   1.2383
  1.2651   1.2722   1.2799   1.3303   1.3321   1.3565   1.3639   1.3816
  1.3956   1.4019   1.4496   1.4644   1.4654   1.4719   1.4846   1.5269
  1.5733   1.5993   1.6277   1.7293   1.7300   1.7702   1.7740   1.8245
  1.8247   1.8424   1.8431   1.9185   2.0207   2.0575   2.1973   2.1983
  2.2088   2.2204   2.2413   2.2507   2.2663   2.2885   2.3158   2.3873
  2.4171   2.4287   2.4834   2.4908   2.5644   2.5664   2.6022   2.7057
  2.7119   2.8216   2.8246   2.8273   2.8824   2.9584   3.0385   3.0551
  3.1042   3.1905   3.1907   3.4106   3.4211   3.6418   3.8201   3.8394
  3.9429   3.9612   3.9668   3.9838   3.9870   4.0136   4.0188   4.0288
  4.0619   4.0876   4.1494   4.1924   4.2353   4.2824   4.3242   4.3916
  4.4553   4.5813   4.7811   5.9894   6.0130   6.0481   6.0507   6.0760
  6.1201   6.1436   6.1702   6.2066   9.7038   9.7844   9.8063  23.1689
 23.7499  23.7592  23.9059  23.9094  23.9819  25.7599  25.8051  25.8783
 26.0782  26.1178  26.1821  26.4330  26.6304  26.8210  27.8323  27.8871
 27.9796  28.3318  28.3495  28.3764  28.3789  28.3861  28.4263  28.4280
 28.4403  28.4470  28.5211  28.5283  28.5301  28.5381  28.5388  28.5498
 28.5544  28.5620  28.5711  28.5889  28.6178  28.6401  28.6787  28.7203
 28.7720 127.8757 127.8890 127.9094 127.9191 127.9287 127.9540 127.9632
127.9755 127.9967 151.6306 151.6786 151.7563 215.6884 215.7807 215.8057
********1901.84251901.9237
 --------------------------------------------------------------

          Ground-State Mulliken Net Atomic Charges

     Atom                 Charge (a.u.)
  ----------------------------------------
      1 C                    -0.250017
      2 C                    -0.542916
      3 C                    -0.259706
      4 C                    -0.389390
      5 C                    -0.315675
      6 C                    -0.387994
      7 Cl                    0.586863
      8 Cl                    0.653755
      9 Cl                    0.585721
     10 I                     0.107716
     11 I                     0.105470
     12 I                     0.106174
  ----------------------------------------
  Sum of atomic charges =     0.000000

 -----------------------------------------------------------------
                    Cartesian Multipole Moments
 -----------------------------------------------------------------
    Charge (ESU x 10^10)
                -0.0000
    Dipole Moment (Debye)
         X       0.7750      Y      -0.0000      Z      -0.4534
       Tot       0.8979
    Quadrupole Moments (Debye-Ang)
        XX    -149.4082     XY      -0.0000     YY    -158.4867
        XZ       0.0444     YZ      -0.0000     ZZ    -151.7360
    Octopole Moments (Debye-Ang^2)
       XXX    -821.8429    XXY      -0.0000    XYY    -297.0710
       YYY       0.0000    XXZ     -44.1504    XYZ       0.0000
       YYZ     -49.6531    XZZ    -274.7609    YZZ      -0.0000
       ZZZ    -164.6532
    Hexadecapole Moments (Debye-Ang^3)
      XXXX   -7057.9651   XXXY      -0.0000   XXYY   -1319.1603
      XYYY      -0.0000   YYYY    -205.8222   XXXZ    -374.5835
      XXYZ       0.0000   XYYZ    -140.5846   YYYZ      -0.0000
      XXZZ   -1903.1914   XYZZ      -0.0000   YYZZ    -833.8282
      XZZZ    -407.2781   YZZZ      -0.0000   ZZZZ   -4463.4241
 -----------------------------------------------------------------
Archival summary:
1\1\garfield\OPT\ProcedureUnspecified\BasisUnspecified\3l36\taweetha\SunDec108:36:202019SunDec108:36:202019\0\\#,OPT,ProcedureUnspecified,BasisUnspecified,\\0,1\I\C,1,2.14118\C,2,1.40686,1,120.04\C,3,1.40416,2,119.653,1,-180,0\C,4,1.40075,3,120.4,2,-0,0\C,5,1.40068,4,119.866,3,-0,0\C,6,1.40385,5,120.331,4,-0,0\Cl,5,1.73728,4,120.056,3,-180,0\Cl,6,1.73869,5,118.425,4,-180,0\Cl,4,1.73906,3,121.22,2,-180,0\I,7,2.1335,6,118.486,5,-180,0\I,3,2.13791,2,122.154,1,-0,0\\\@

 Total job time:  476.70s(wall), 1807.61s(cpu) 
 Sun Dec  1 08:36:20 2019

        *************************************************************
        *                                                           *
        *  Thank you very much for using Q-Chem.  Have a nice day.  *
        *                                                           *
        *************************************************************


 
User input: 2 of 2 
 
                  Welcome to Q-Chem
     A Quantum Leap Into The Future Of Chemistry


 Q-Chem 5.2 (devel), Q-Chem, Inc., Pleasanton, CA (2019)

 Yihan Shao,  Zhengting Gan,  E. Epifanovsky,  A. T. B. Gilbert,  M. Wormit,  
 J. Kussmann,  A. W. Lange,  A. Behn,  Jia Deng,  Xintian Feng,  D. Ghosh,  
 M. Goldey,  P. R. Horn,  L. D. Jacobson,  I. Kaliman,  T. Kus,  A. Landau,  
 Jie Liu,  E. I. Proynov,  R. M. Richard,  R. P. Steele,  E. J. Sundstrom,  
 H. L. Woodcock III,  P. M. Zimmerman,  D. Zuev,  B. Albrecht,  E. Alguire,  
 S. A. Baeppler,  D. Barton,  Z. Benda,  Y. A. Bernard,  E. J. Berquist,  
 K. B. Bravaya,  H. Burton,  D. Casanova,  Chun-Min Chang,  Yunqing Chen,  
 A. Chien,  K. D. Closser,  M. P. Coons,  S. Coriani,  S. Dasgupta,  
 A. L. Dempwolff,  M. Diedenhofen,  Hainam Do,  R. G. Edgar,  Po-Tung Fang,  
 S. Faraji,  S. Fatehi,  Qingguo Feng,  K. D. Fenk,  J. Fosso-Tande,  
 J. Gayvert,  Qinghui Ge,  A. Ghysels,  G. Gidofalvi,  J. Gomes,  
 J. Gonthier,  A. Gunina,  D. Hait,  M. W. D. Hanson-Heine,  
 P. H. P. Harbach,  A. W. Hauser,  M. F. Herbst,  J. E. Herr,  
 E. G. Hohenstein,  Z. C. Holden,  Kerwin Hui,  B. C. Huynh,  T.-C. Jagau,  
 Hyunjun Ji,  B. Kaduk,  K. Khistyaev,  Jaehoon Kim,  P. Klunzinger,  K. Koh,  
 D. Kosenkov,  L. Koulias,  T. Kowalczyk,  C. M. Krauter,  A. Kunitsa,  
 Ka Un Lao,  A. Laurent,  K. V. Lawler,  Joonho Lee,  D. Lefrancois,  
 S. Lehtola,  D. S. Levine,  Yi-Pei Li,  You-Sheng Lin,  Fenglai Liu,  
 E. Livshits,  A. Luenser,  P. Manohar,  E. Mansoor,  S. F. Manzer,  
 Shan-Ping Mao,  Yuezhi Mao,  N. Mardirossian,  A. V. Marenich,  
 T. Markovich,  L. A. Martinez-Martinez,  S. A. Maurer,  N. J. Mayhall,  
 S. C. McKenzie,  J.-M. Mewes,  P. Morgante,  A. F. Morrison,  
 J. W. Mullinax,  K. Nanda,  T. S. Nguyen-Beck,  R. Olivares-Amaya,  
 J. A. Parkhill,  Zheng Pei,  T. M. Perrine,  F. Plasser,  P. Pokhilko,  
 S. Prager,  A. Prociuk,  E. Ramos,  D. R. Rehn,  F. Rob,  M. Scheurer,  
 M. Schneider,  N. Sergueev,  S. M. Sharada,  S. Sharma,  D. W. Small,  
 T. Stauch,  T. Stein,  Yu-Chuan Su,  A. J. W. Thom,  A. Tkatchenko,  
 T. Tsuchimochi,  N. M. Tubman,  L. Vogt,  M. L. Vidal,  O. Vydrov,  
 M. A. Watson,  J. Wenzel,  M. de Wergifosse,  T. A. Wesolowski,  A. White,  
 J. Witte,  A. Yamada,  Jun Yang,  K. Yao,  S. Yeganeh,  S. R. Yost,  
 Zhi-Qiang You,  A. Zech,  Igor Ying Zhang,  Xing Zhang,  Yan Zhao,  
 Ying Zhu,  B. R. Brooks,  G. K. L. Chan,  C. J. Cramer,  M. S. Gordon,  
 W. J. Hehre,  A. Klamt,  M. W. Schmidt,  C. D. Sherrill,  D. G. Truhlar,  
 A. Aspuru-Guzik,  R. Baer,  A. T. Bell,  N. A. Besley,  Jeng-Da Chai,  
 A. E. DePrince, III,  R. A. DiStasio Jr.,  A. Dreuw,  B. D. Dunietz,  
 T. R. Furlani,  Chao-Ping Hsu,  Yousung Jung,  Jing Kong,  D. S. Lambrecht,  
 WanZhen Liang,  C. Ochsenfeld,  V. A. Rassolov,  L. V. Slipchenko,  
 J. E. Subotnik,  T. Van Voorhis,  J. M. Herbert,  A. I. Krylov,  
 P. M. W. Gill,  M. Head-Gordon

 Contributors to earlier versions of Q-Chem not listed above: 
 R. D. Adamson,  B. Austin,  J. Baker,  G. J. O. Beran,  K. Brandhorst,  
 S. T. Brown,  E. F. C. Byrd,  A. K. Chakraborty,  C.-L. Cheng,  
 Siu Hung Chien,  D. M. Chipman,  D. L. Crittenden,  H. Dachsel,  
 R. J. Doerksen,  A. D. Dutoi,  L. Fusti-Molnar,  W. A. Goddard III,  
 A. Golubeva-Zadorozhnaya,  S. R. Gwaltney,  G. Hawkins,  A. Heyden,  
 S. Hirata,  G. Kedziora,  F. J. Keil,  C. Kelley,  Jihan Kim,  R. A. King,  
 R. Z. Khaliullin,  P. P. Korambath,  W. Kurlancheek,  A. M. Lee,  M. S. Lee,  
 S. V. Levchenko,  Ching Yeh Lin,  D. Liotard,  R. C. Lochan,  I. Lotan,  
 P. E. Maslen,  N. Nair,  D. P. O'Neill,  D. Neuhauser,  E. Neuscamman,  
 C. M. Oana,  R. Olson,  B. Peters,  R. Peverati,  P. A. Pieniazek,  
 Y. M. Rhee,  J. Ritchie,  M. A. Rohrdanz,  E. Rosta,  N. J. Russ,  
 H. F. Schaefer III,  N. E. Schultz,  N. Shenvi,  A. C. Simmonett,  A. Sodt,  
 D. Stuck,  K. S. Thanthiriwatte,  V. Vanovschi,  Tao Wang,  A. Warshel,  
 C. F. Williams,  Q. Wu,  X. Xu,  W. Zhang

 Please cite Q-Chem as follows:
 Y. Shao et al., Mol. Phys. 113, 184-215 (2015)
 DOI: 10.1080/00268976.2014.952696

 Q-Chem 5.2.1 for Intel X86 EM64T Linux

 Parts of Q-Chem use Armadillo 8.300.2 (Tropical Shenanigans).
 http://arma.sourceforge.net/

 Q-Chem begins on Sun Dec  1 08:36:20 2019  

Host: 
0

     Scratch files written to /scratch/taweetham/qchem6116//
NAlpha2: 246
NElect   246
Mult     1
The previous job contains 0 fragments, simply inherited here

Checking the input file for inconsistencies... 	...done.

--------------------------------------------------------------
User input:
--------------------------------------------------------------

$MOLECULE
READ
$END

$REM
   JOB_TYPE 	FREQUENCY
   BASIS 	6-311++G**
   METHOD	B3LYP	
$END


--------------------------------------------------------------
 ----------------------------------------------------------------
             Standard Nuclear Orientation (Angstroms)
    I     Atom           X                Y                Z
 ----------------------------------------------------------------
    1      C       1.2078517113    -1.7662490673    -0.0000000000
    2      C      -0.0071186449    -2.4631980084     0.0000000000
    3      C      -1.2165964383    -1.7566122631     0.0000000000
    4      C      -1.2191911228    -0.3524543814     0.0000000000
    5      C       0.0021420129     0.3458380181    -0.0000000000
    6      C       1.2198681575    -0.3624504991    -0.0000000000
    7      Cl      2.6865862982    -2.6807941055    -0.0000000000
    8      Cl     -0.0143243424    -4.2004641205     0.0000000000
    9      Cl     -2.7021417169    -2.6607688559     0.0000000000
   10      I      -3.1053275714     0.6541003832     0.0000000000
   11      I       0.0126616890     2.4869904737    -0.0000000000
   12      I       3.1037266726     0.6390075884    -0.0000000000
 ----------------------------------------------------------------
 Molecular Point Group                 Cs    NOp =  2
 Largest Abelian Subgroup              Cs    NOp =  2
 Nuclear Repulsion Energy =        3389.29646028 hartrees
 There are      123 alpha and      123 beta electrons
 Requested basis set is 6-311++G(d,p)
 There are 147 shells and 408 basis functions

 Total QAlloc Memory Limit   2000 MB
 Mega-Array Size       188 MB
 MEM_STATIC part       192 MB

                       Distance Matrix (Angstroms)
             C (  1)   C (  2)   C (  3)   C (  4)   C (  5)   C (  6)
   C (  2)  1.400675
   C (  3)  2.424467  1.400750
   C (  4)  2.808799  2.434000  1.404160
   C (  5)  2.432005  2.809051  2.430148  1.406864
   C (  6)  1.403850  2.432825  2.807142  2.439080  1.408733
   Cl(  7)  1.738692  2.702479  4.011103  4.547116  4.045583  2.743352
   Cl(  8)  2.723806  1.737281  2.723577  4.032231  4.546332  4.031573
   Cl(  9)  4.011012  2.702255  1.739064  2.743621  4.043864  4.545814
   I ( 10)  4.945868  4.395048  3.062489  2.137911  3.122722  4.443050
   I ( 11)  4.417978  4.950228  4.418058  3.095143  2.141178  3.094618
   I ( 12)  3.062613  4.393295  4.940059  4.435157  3.115409  2.133504
             Cl(  7)   Cl(  8)   Cl(  9)   I ( 10)   I ( 11)
   Cl(  8)  3.099083
   Cl(  9)  5.388765  3.097584
   I ( 10)  6.683396  5.755093  3.339299
   I ( 11)  5.818580  6.687509  5.819758  3.616814
   I ( 12)  3.345906  5.756972  6.678071  6.209073  3.601350

 A cutoff of  1.0D-11 yielded   6613 shell pairs
 There are     57271 function pairs (     63610 Cartesian)
 Smallest overlap matrix eigenvalue = 4.45E-07

 Q-Chem warning in module stvman/mkSTV.C, line 318:

 Overlap eigenvalue is smaller than square root of threshold
 Use THRESH >= 12 to get rid of this warning

 Linear dependence detected in AO basis
 Tighter screening thresholds may be required for diffuse basis sets
 Use S2THRESH > 14 and THRESH = 14 in case of SCF convergence issues
 Number of orthogonalized atomic orbitals = 406
 Maximum deviation from orthogonality = 1.061E-10
 Guess from superposition of atomic densities
 Warning:  Energy on first SCF cycle will be non-variational
 SAD guess density has 246.000000 electrons

 -----------------------------------------------------------------------
  General SCF calculation program by
  Eric Jon Sundstrom, Paul Horn, Yuezhi Mao, Dmitri Zuev, Alec White,
  David Stuck, Shaama M.S., Shane Yost, Joonho Lee, David Small,
  Daniel Levine, Susi Lehtola, Hugh Burton, Evgeny Epifanovsky,
  Bang C. Huynh
 -----------------------------------------------------------------------
 Exchange:     0.2000 Hartree-Fock + 0.0800 Slater + 0.7200 B88
 Correlation:  0.1900 VWN1RPA + 0.8100 LYP
 Using SG-1 standard quadrature grid
 using 4 threads for integral computing
 -------------------------------------------------------
 OpenMP Integral computing Module                
 Release: version 2.0, May 2017, Q-Chem Inc. Pleasanton 
 -------------------------------------------------------
 A restricted SCF calculation will be
 performed using DIIS
 SCF converges when DIIS error is below 1.0e-08
 ---------------------------------------
  Cycle       Energy         DIIS error
 ---------------------------------------
    1  -22370.1939659696      2.76e-02  
    2  -22367.8350418152      1.54e-03  
    3  -22367.7701912494      2.25e-03  
    4  -22367.8598213103      7.79e-04  
    5  -22367.8739814919      1.59e-04  
    6  -22367.8742548448      1.04e-04  
    7  -22367.8744882549      1.83e-05  
    8  -22367.8744938692      5.08e-06  
    9  -22367.8744942360      1.50e-06  
   10  -22367.8744942726      5.91e-07  
   11  -22367.8744942796      1.13e-07  
   12  -22367.8744942807      7.75e-08  
   13  -22367.8744942804      2.85e-08  
   14  -22367.8744942797      5.62e-09  Convergence criterion met
 ---------------------------------------
 SCF time:   CPU 241.75s  wall 64.00s 
 SCF   energy in the final basis set =   -22367.8744942797
 Total energy in the final basis set =   -22367.8744942797

 --------------------------------------------------------------
             Orbital Energies (a.u.) and Symmetries
 --------------------------------------------------------------

 Alpha MOs, Restricted
 -- Occupied --                  
*******-1165.89-1165.89 -176.32 -176.32 -176.32 -165.72 -165.72
  1 A'    2 A'    3 A'    4 A'    5 A'    6 A'    7 A'    8 A'                 
-165.72 -165.72 -165.72 -165.72 -165.72 -165.72 -165.72 -101.58
  9 A'    1 A"    2 A"   10 A'   11 A'    3 A"   12 A'   13 A'                 
-101.58 -101.58  -35.82  -35.82  -35.82  -31.31  -31.31  -31.31
 14 A'   15 A'   16 A'   17 A'   18 A'   19 A'   20 A'   21 A'                 
-31.304 -31.304 -31.303 -31.303 -31.303 -31.303 -22.960 -22.960
  4 A"    5 A"    6 A"   22 A'   23 A'   24 A'   25 A'   26 A'                 
-22.960 -22.959 -22.959 -22.959 -22.959 -22.959 -22.958 -22.954
 27 A'    7 A"    8 A"   28 A'   29 A'    9 A"   30 A'   31 A'                 
-22.954 -22.954 -22.954 -22.954 -22.954 -10.289 -10.289 -10.287
 10 A"   32 A'   11 A"   12 A"   33 A'   34 A'   35 A'   36 A'                 
-10.275 -10.273 -10.273  -9.498  -9.498  -9.498  -7.263  -7.263
 37 A'   38 A'   39 A'   40 A'   41 A'   42 A'   43 A'   44 A'                 
 -7.263  -7.253  -7.253  -7.253  -7.252  -7.252  -7.252  -6.366
 45 A'   13 A"   14 A"   15 A"   46 A'   47 A'   48 A'   49 A'                 
 -6.366  -6.366  -4.779  -4.779  -4.779  -4.764  -4.764  -4.763
 50 A'   51 A'   52 A'   53 A'   54 A'   16 A"   17 A"   18 A"                 
 -4.763  -4.763  -4.762  -2.045  -2.045  -2.044  -2.040  -2.040
 55 A'   56 A'   57 A'   58 A'   59 A'   60 A'   19 A"   20 A"                 
 -2.040  -2.039  -2.039  -2.039  -2.026  -2.026  -2.026  -2.026
 21 A"   61 A'   62 A'   63 A'   64 A'   22 A"   65 A'   23 A"                 
 -2.026  -2.026  -0.965  -0.913  -0.889  -0.867  -0.788  -0.782
 24 A"   66 A'   67 A'   68 A'   69 A'   70 A'   71 A'   72 A'                 
 -0.694  -0.685  -0.672  -0.610  -0.610  -0.554  -0.521  -0.474
 73 A'   74 A'   75 A'   76 A'   77 A'   78 A'   79 A'   80 A'                 
 -0.468  -0.462  -0.434  -0.401  -0.390  -0.390  -0.387  -0.363
 25 A"   81 A'   82 A'   26 A"   27 A"   83 A'   84 A'   85 A'                 
 -0.358  -0.355  -0.331  -0.321  -0.312  -0.307  -0.287  -0.283
 28 A"   86 A'   87 A'   29 A"   88 A'   30 A"   31 A"   89 A'                 
 -0.263  -0.263  -0.248
 32 A"   33 A"   90 A'                                                         
 -- Virtual --                   
 -0.111  -0.070  -0.070  -0.056  -0.040  -0.025   0.004   0.011
 91 A'   34 A"   35 A"   92 A'   93 A'   94 A'   95 A'   96 A'                 
  0.021   0.034   0.039   0.048   0.057   0.069   0.071   0.072
 97 A'   98 A'   99 A'   36 A"  100 A'   37 A"  101 A'  102 A'                 
  0.075   0.083   0.086   0.094   0.099   0.104   0.105   0.106
 38 A"   39 A"  103 A'  104 A'  105 A'   40 A"  106 A'  107 A'                 
  0.115   0.127   0.128   0.149   0.157   0.162   0.162   0.163
 41 A"  108 A'   42 A"  109 A'  110 A'   43 A"   44 A"  111 A'                 
  0.172   0.176   0.179   0.182   0.189   0.195   0.207   0.208
112 A'  113 A'  114 A'  115 A'  116 A'  117 A'  118 A'   45 A"                 
  0.216   0.219   0.225   0.225   0.235   0.247   0.248   0.268
119 A'  120 A'  121 A'  122 A'   46 A"  123 A'   47 A"  124 A'                 
  0.269   0.272   0.287   0.296   0.297   0.320   0.353   0.361
125 A'  126 A'   48 A"  127 A'  128 A'  129 A'  130 A'  131 A'                 
  0.375   0.376   0.380   0.387   0.403   0.407   0.419   0.421
132 A'   49 A"  133 A'   50 A"   51 A"   52 A"  134 A'  135 A'                 
  0.430   0.430   0.439   0.440   0.447   0.462   0.469   0.473
136 A'   53 A"   54 A"  137 A'  138 A'  139 A'   55 A"   56 A"                 
  0.475   0.483   0.499   0.502   0.502   0.511   0.511   0.536
140 A'  141 A'  142 A'  143 A'   57 A"  144 A'   58 A"  145 A'                 
  0.547   0.564   0.569   0.572   0.583   0.586   0.600   0.601
146 A'  147 A'   59 A"   60 A"  148 A'  149 A'  150 A'  151 A'                 
  0.608   0.619   0.651   0.688   0.708   0.717   0.747   0.747
 61 A"   62 A"  152 A'  153 A'   63 A"  154 A'  155 A'  156 A'                 
  0.758   0.763   0.770   0.802   0.815   0.826   0.831   0.834
 64 A"  157 A'  158 A'  159 A'   65 A"  160 A'  161 A'   66 A"                 
  0.848   0.850   0.855   0.867   0.892   0.895   0.917   0.924
 67 A"   68 A"  162 A'  163 A'  164 A'  165 A'  166 A'  167 A'                 
  0.936   0.943   0.943   0.973   0.982   1.033   1.055   1.064
168 A'  169 A'   69 A"  170 A'   70 A"  171 A'  172 A'  173 A'                 
  1.074   1.096   1.114   1.179   1.183   1.219   1.237   1.238
174 A'  175 A'   71 A"   72 A"  176 A'  177 A'  178 A'   73 A"                 
  1.265   1.272   1.280   1.330   1.332   1.356   1.364   1.382
 74 A"  179 A'   75 A"   76 A"  180 A'   77 A"  181 A'   78 A"                 
  1.396   1.402   1.450   1.464   1.466   1.472   1.485   1.527
182 A'  183 A'  184 A'  185 A'  186 A'  187 A'  188 A'  189 A'                 
  1.573   1.599   1.628   1.729   1.730   1.770   1.774   1.824
190 A'  191 A'  192 A'   79 A"   80 A"  193 A'  194 A'  195 A'                 
  1.825   1.842   1.843   1.919   2.021   2.058   2.197   2.198
196 A'   81 A"   82 A"   83 A"  197 A'  198 A'  199 A'  200 A'                 
  2.209   2.220   2.241   2.251   2.266   2.288   2.316   2.387
201 A'   84 A"   85 A"   86 A"  202 A'   87 A"  203 A'  204 A'                 
  2.417   2.429   2.483   2.491   2.564   2.566   2.602   2.706
205 A'  206 A'  207 A'  208 A'  209 A'   88 A"  210 A'   89 A"                 
  2.712   2.822   2.825   2.827   2.882   2.958   3.039   3.055
 90 A"   91 A"  211 A'   92 A"  212 A'  213 A'   93 A"  214 A'                 
  3.104   3.190   3.191   3.411   3.421   3.642   3.820   3.839
215 A'  216 A'  217 A'  218 A'  219 A'  220 A'  221 A'  222 A'                 
  3.943   3.961   3.967   3.984   3.987   4.014   4.019   4.029
 94 A"   95 A"   96 A"  223 A'   97 A"   98 A"  224 A'  225 A'                 
  4.062   4.087   4.149   4.192   4.235   4.282   4.324   4.392
 99 A"  226 A'  227 A'  228 A'  229 A'  230 A'  231 A'  232 A'                 
  4.455   4.581   4.781   5.989   6.013   6.048   6.051   6.076
233 A'  234 A'  235 A'  100 A"  101 A"  102 A"  236 A'  237 A'                 
  6.120   6.144   6.170   6.207   9.704   9.784   9.806  23.169
238 A'  239 A'  240 A'  241 A'  242 A'  243 A'  244 A'  245 A'                 
 23.750  23.759  23.906  23.909  23.982  25.760  25.805  25.878
246 A'  247 A'  248 A'  249 A'  250 A'  103 A"  104 A"  105 A"                 
 26.078  26.118  26.182  26.433  26.630  26.821  27.832  27.887
251 A'  252 A'  253 A'  254 A'  255 A'  256 A'  257 A'  258 A'                 
 27.980  28.332  28.350  28.376  28.379  28.386  28.426  28.428
259 A'  106 A"  107 A"  108 A"  260 A'  261 A'  262 A'  263 A'                 
 28.440  28.447  28.521  28.528  28.530  28.538  28.539  28.550
264 A'  265 A'  109 A"  110 A"  111 A"  112 A"  266 A'  113 A"                 
 28.555  28.562  28.571  28.589  28.618  28.640  28.679  28.720
267 A'  268 A'  114 A"  269 A'  270 A'  271 A'  272 A'  273 A'                 
 28.772 127.876 127.889 127.909 127.919 127.929 127.954 127.963
274 A'  115 A"  116 A"  117 A"  275 A'  276 A'  277 A'  278 A'                 
127.976 127.997 151.631 151.679 151.756 215.688 215.781 215.806
279 A'  280 A'  281 A'  282 A'  283 A'  284 A'  285 A'  286 A'                 
*******1901.8431901.924
287 A'  288 A'  289 A'                                                         

 Beta MOs, Restricted
 -- Occupied --                  
*******-1165.89-1165.89 -176.32 -176.32 -176.32 -165.72 -165.72
  1 A'    2 A'    3 A'    4 A'    5 A'    6 A'    7 A'    8 A'                 
-165.72 -165.72 -165.72 -165.72 -165.72 -165.72 -165.72 -101.58
  9 A'    1 A"    2 A"   10 A'   11 A'    3 A"   12 A'   13 A'                 
-101.58 -101.58  -35.82  -35.82  -35.82  -31.31  -31.31  -31.31
 14 A'   15 A'   16 A'   17 A'   18 A'   19 A'   20 A'   21 A'                 
-31.304 -31.304 -31.303 -31.303 -31.303 -31.303 -22.960 -22.960
  4 A"    5 A"    6 A"   22 A'   23 A'   24 A'   25 A'   26 A'                 
-22.960 -22.959 -22.959 -22.959 -22.959 -22.959 -22.958 -22.954
 27 A'    7 A"    8 A"   28 A'   29 A'    9 A"   30 A'   31 A'                 
-22.954 -22.954 -22.954 -22.954 -22.954 -10.289 -10.289 -10.287
 10 A"   32 A'   11 A"   12 A"   33 A'   34 A'   35 A'   36 A'                 
-10.275 -10.273 -10.273  -9.498  -9.498  -9.498  -7.263  -7.263
 37 A'   38 A'   39 A'   40 A'   41 A'   42 A'   43 A'   44 A'                 
 -7.263  -7.253  -7.253  -7.253  -7.252  -7.252  -7.252  -6.366
 45 A'   13 A"   14 A"   15 A"   46 A'   47 A'   48 A'   49 A'                 
 -6.366  -6.366  -4.779  -4.779  -4.779  -4.764  -4.764  -4.763
 50 A'   51 A'   52 A'   53 A'   54 A'   16 A"   17 A"   18 A"                 
 -4.763  -4.763  -4.762  -2.045  -2.045  -2.044  -2.040  -2.040
 55 A'   56 A'   57 A'   58 A'   59 A'   60 A'   19 A"   20 A"                 
 -2.040  -2.039  -2.039  -2.039  -2.026  -2.026  -2.026  -2.026
 21 A"   61 A'   62 A'   63 A'   64 A'   22 A"   65 A'   23 A"                 
 -2.026  -2.026  -0.965  -0.913  -0.889  -0.867  -0.788  -0.782
 24 A"   66 A'   67 A'   68 A'   69 A'   70 A'   71 A'   72 A'                 
 -0.694  -0.685  -0.672  -0.610  -0.610  -0.554  -0.521  -0.474
 73 A'   74 A'   75 A'   76 A'   77 A'   78 A'   79 A'   80 A'                 
 -0.468  -0.462  -0.434  -0.401  -0.390  -0.390  -0.387  -0.363
 25 A"   81 A'   82 A'   26 A"   27 A"   83 A'   84 A'   85 A'                 
 -0.358  -0.355  -0.331  -0.321  -0.312  -0.307  -0.287  -0.283
 28 A"   86 A'   87 A'   29 A"   88 A'   30 A"   31 A"   89 A'                 
 -0.263  -0.263  -0.248
 32 A"   33 A"   90 A'                                                         
 -- Virtual --                   
 -0.111  -0.070  -0.070  -0.056  -0.040  -0.025   0.004   0.011
 91 A'   34 A"   35 A"   92 A'   93 A'   94 A'   95 A'   96 A'                 
  0.021   0.034   0.039   0.048   0.057   0.069   0.071   0.072
 97 A'   98 A'   99 A'   36 A"  100 A'   37 A"  101 A'  102 A'                 
  0.075   0.083   0.086   0.094   0.099   0.104   0.105   0.106
 38 A"   39 A"  103 A'  104 A'  105 A'   40 A"  106 A'  107 A'                 
  0.115   0.127   0.128   0.149   0.157   0.162   0.162   0.163
 41 A"  108 A'   42 A"  109 A'  110 A'   43 A"   44 A"  111 A'                 
  0.172   0.176   0.179   0.182   0.189   0.195   0.207   0.208
112 A'  113 A'  114 A'  115 A'  116 A'  117 A'  118 A'   45 A"                 
  0.216   0.219   0.225   0.225   0.235   0.247   0.248   0.268
119 A'  120 A'  121 A'  122 A'   46 A"  123 A'   47 A"  124 A'                 
  0.269   0.272   0.287   0.296   0.297   0.320   0.353   0.361
125 A'  126 A'   48 A"  127 A'  128 A'  129 A'  130 A'  131 A'                 
  0.375   0.376   0.380   0.387   0.403   0.407   0.419   0.421
132 A'   49 A"  133 A'   50 A"   51 A"   52 A"  134 A'  135 A'                 
  0.430   0.430   0.439   0.440   0.447   0.462   0.469   0.473
136 A'   53 A"   54 A"  137 A'  138 A'  139 A'   55 A"   56 A"                 
  0.475   0.483   0.499   0.502   0.502   0.511   0.511   0.536
140 A'  141 A'  142 A'  143 A'   57 A"  144 A'   58 A"  145 A'                 
  0.547   0.564   0.569   0.572   0.583   0.586   0.600   0.601
146 A'  147 A'   59 A"   60 A"  148 A'  149 A'  150 A'  151 A'                 
  0.608   0.619   0.651   0.688   0.708   0.717   0.747   0.747
 61 A"   62 A"  152 A'  153 A'   63 A"  154 A'  155 A'  156 A'                 
  0.758   0.763   0.770   0.802   0.815   0.826   0.831   0.834
 64 A"  157 A'  158 A'  159 A'   65 A"  160 A'  161 A'   66 A"                 
  0.848   0.850   0.855   0.867   0.892   0.895   0.917   0.924
 67 A"   68 A"  162 A'  163 A'  164 A'  165 A'  166 A'  167 A'                 
  0.936   0.943   0.943   0.973   0.982   1.033   1.055   1.064
168 A'  169 A'   69 A"  170 A'   70 A"  171 A'  172 A'  173 A'                 
  1.074   1.096   1.114   1.179   1.183   1.219   1.237   1.238
174 A'  175 A'   71 A"   72 A"  176 A'  177 A'  178 A'   73 A"                 
  1.265   1.272   1.280   1.330   1.332   1.356   1.364   1.382
 74 A"  179 A'   75 A"   76 A"  180 A'   77 A"  181 A'   78 A"                 
  1.396   1.402   1.450   1.464   1.466   1.472   1.485   1.527
182 A'  183 A'  184 A'  185 A'  186 A'  187 A'  188 A'  189 A'                 
  1.573   1.599   1.628   1.729   1.730   1.770   1.774   1.824
190 A'  191 A'  192 A'   79 A"   80 A"  193 A'  194 A'  195 A'                 
  1.825   1.842   1.843   1.919   2.021   2.058   2.197   2.198
196 A'   81 A"   82 A"   83 A"  197 A'  198 A'  199 A'  200 A'                 
  2.209   2.220   2.241   2.251   2.266   2.288   2.316   2.387
201 A'   84 A"   85 A"   86 A"  202 A'   87 A"  203 A'  204 A'                 
  2.417   2.429   2.483   2.491   2.564   2.566   2.602   2.706
205 A'  206 A'  207 A'  208 A'  209 A'   88 A"  210 A'   89 A"                 
  2.712   2.822   2.825   2.827   2.882   2.958   3.039   3.055
 90 A"   91 A"  211 A'   92 A"  212 A'  213 A'   93 A"  214 A'                 
  3.104   3.190   3.191   3.411   3.421   3.642   3.820   3.839
215 A'  216 A'  217 A'  218 A'  219 A'  220 A'  221 A'  222 A'                 
  3.943   3.961   3.967   3.984   3.987   4.014   4.019   4.029
 94 A"   95 A"   96 A"  223 A'   97 A"   98 A"  224 A'  225 A'                 
  4.062   4.087   4.149   4.192   4.235   4.282   4.324   4.392
 99 A"  226 A'  227 A'  228 A'  229 A'  230 A'  231 A'  232 A'                 
  4.455   4.581   4.781   5.989   6.013   6.048   6.051   6.076
233 A'  234 A'  235 A'  100 A"  101 A"  102 A"  236 A'  237 A'                 
  6.120   6.144   6.170   6.207   9.704   9.784   9.806  23.169
238 A'  239 A'  240 A'  241 A'  242 A'  243 A'  244 A'  245 A'                 
 23.750  23.759  23.906  23.909  23.982  25.760  25.805  25.878
246 A'  247 A'  248 A'  249 A'  250 A'  103 A"  104 A"  105 A"                 
 26.078  26.118  26.182  26.433  26.630  26.821  27.832  27.887
251 A'  252 A'  253 A'  254 A'  255 A'  256 A'  257 A'  258 A'                 
 27.980  28.332  28.350  28.376  28.379  28.386  28.426  28.428
259 A'  106 A"  107 A"  108 A"  260 A'  261 A'  262 A'  263 A'                 
 28.440  28.447  28.521  28.528  28.530  28.538  28.539  28.550
264 A'  265 A'  109 A"  110 A"  111 A"  112 A"  266 A'  113 A"                 
 28.555  28.562  28.571  28.589  28.618  28.640  28.679  28.720
267 A'  268 A'  114 A"  269 A'  270 A'  271 A'  272 A'  273 A'                 
 28.772 127.876 127.889 127.909 127.919 127.929 127.954 127.963
274 A'  115 A"  116 A"  117 A"  275 A'  276 A'  277 A'  278 A'                 
127.976 127.997 151.631 151.679 151.756 215.688 215.781 215.806
279 A'  280 A'  281 A'  282 A'  283 A'  284 A'  285 A'  286 A'                 
*******1901.8431901.924
287 A'  288 A'  289 A'                                                         
 --------------------------------------------------------------

          Ground-State Mulliken Net Atomic Charges

     Atom                 Charge (a.u.)
  ----------------------------------------
      1 C                    -0.239705
      2 C                    -0.545259
      3 C                    -0.266563
      4 C                    -0.375760
      5 C                    -0.332897
      6 C                    -0.384374
      7 Cl                    0.585379
      8 Cl                    0.653601
      9 Cl                    0.586510
     10 I                     0.106236
     11 I                     0.106239
     12 I                     0.106594
  ----------------------------------------
  Sum of atomic charges =     0.000000

 -----------------------------------------------------------------
                    Cartesian Multipole Moments
 -----------------------------------------------------------------
    Charge (ESU x 10^10)
                -0.0000
    Dipole Moment (Debye)
         X       0.0098      Y       0.8984      Z      -0.0000
       Tot       0.8984
    Quadrupole Moments (Debye-Ang)
        XX    -151.0814     XY       0.0410     YY    -153.1994
        XZ      -0.0000     YZ      -0.0000     ZZ    -158.4859
    Octopole Moments (Debye-Ang^2)
       XXX       0.2438    XXY      62.5469    XYY       0.3053
       YYY     161.6070    XXZ       0.0000    XYZ       0.0000
       YYZ      -0.0000    XZZ       0.1600    YZZ      47.5715
       ZZZ      -0.0000
    Hexadecapole Moments (Debye-Ang^3)
      XXXX   -4461.5107   XXXY      -0.6896   XXYY   -1437.4998
      XYYY       0.0874   YYYY   -4019.5850   XXXZ      -0.0000
      XXYZ       0.0000   XYYZ      -0.0000   YYYZ      -0.0000
      XXZZ    -845.4164   XYZZ      -0.1497   YYZZ    -749.4450
      XZZZ       0.0000   YZZZ      -0.0000   ZZZZ    -205.8167
 -----------------------------------------------------------------
 Calculating MO derivatives via CPSCF
    1     0    39    0.0166116  
    2     0    39    0.0059058  
    3     0    39    0.0013403  
    4     0    39    0.0002051  
    5    16    23    0.0000277  
    6    37     2    0.0000018  
    7    39     0    0.0000001  Converged
 Time for AOints: 312.0 s (CPU) 78.4 s (wall)
 ------------------------------------------------------------------------------
                     AOints        : Timing summary (seconds)
 ------------------------------------------------------------------------------
     job step          cpu (% of tot)      sys (% of tot)     wall (% of tot)
 ------------------------------------------------------------------------------
  AOints            0.3120E+03 ( 8.6)   0.1200E-04 ( 4.8)   0.7842E+02 ( 8.5)
 ------------------------------------------------------------------------------
   Grand Totals     0.3625E+04          0.2480E-03          0.9257E+03
 ------------------------------------------------------------------------------
 Polarizability Matrix (a.u.)
            1           2           3
    1-254.8724566  -0.0016420  -0.0000000
    2  -0.0016420-244.6572620  -0.0000000
    3  -0.0000000  -0.0000000-111.1139872
 Calculating analytic Hessian of the SCF energy

 Direct stationary perturbation theory relativistic correction:

 rels  =     293.236499144871
 relv  =    -982.368917332815
 rel2e =     136.761714437452
 E_rel =    -552.370703750492

 Hessian of the SCF Energy
            1           2           3           4           5           6
    1   0.5259318   0.0413226   0.0000000  -0.2435194  -0.1193237  -0.0000000
    2   0.0413226   0.5646849  -0.0000000  -0.0550410  -0.1418035  -0.0000000
    3   0.0000000  -0.0000000   0.1076543   0.0000000   0.0000000  -0.0521191
    4  -0.2435194  -0.0550410   0.0000000   0.6081514  -0.0001076   0.0000000
    5  -0.1193237  -0.1418035   0.0000000  -0.0001076   0.5068832  -0.0000000
    6  -0.0000000  -0.0000000  -0.0521191   0.0000000  -0.0000000   0.1052728
    7  -0.0567580  -0.0281945  -0.0000000  -0.2418765   0.1199932  -0.0000000
    8   0.0290404   0.0601734   0.0000000   0.0556964  -0.1431543   0.0000000
    9   0.0000000   0.0000000   0.0010817  -0.0000000  -0.0000000  -0.0522090
   10  -0.0169914  -0.0282309   0.0000000   0.0299719   0.0207310   0.0000000
   11  -0.0289675  -0.0492316  -0.0000000   0.0761381  -0.0279621   0.0000000
   12   0.0000000   0.0000000   0.0029967  -0.0000000   0.0000000   0.0029415
   13   0.0287915   0.0751043  -0.0000000  -0.0659867   0.0002801   0.0000000
   14   0.0212130  -0.0270357   0.0000000   0.0002141   0.0000358  -0.0000000
   15  -0.0000000   0.0000000   0.0018680  -0.0000000  -0.0000000   0.0034933
   16  -0.0910790  -0.0303534  -0.0000000   0.0292099  -0.0212642   0.0000000
   17   0.0212637  -0.2850492   0.0000000  -0.0766254  -0.0273191   0.0000000
   18   0.0000000  -0.0000000  -0.0492183  -0.0000000   0.0000000   0.0029712
   19  -0.1299770   0.0536251  -0.0000000  -0.0417093   0.0215136   0.0000000
   20   0.0564954  -0.0715257  -0.0000000   0.0009644   0.0001105   0.0000000
   21   0.0000000   0.0000000  -0.0235993   0.0000000   0.0000000   0.0038514
   22  -0.0008314  -0.0226893  -0.0000000  -0.0380518  -0.0005849   0.0000000
   23  -0.0031430  -0.0375462  -0.0000000  -0.0005615  -0.1631091   0.0000000
   24   0.0000000   0.0000000   0.0032465  -0.0000000  -0.0000000  -0.0225746
   25   0.0011480   0.0052645   0.0000000  -0.0418591  -0.0212159   0.0000000
   26   0.0017598  -0.0004896  -0.0000000  -0.0006853   0.0002856   0.0000000
   27  -0.0000000  -0.0000000   0.0040252   0.0000000   0.0000000   0.0038612
   28  -0.0005567  -0.0002153   0.0000000   0.0029864  -0.0001920   0.0000000
   29   0.0000556  -0.0003475   0.0000000  -0.0027059  -0.0017738  -0.0000000
   30   0.0000000   0.0000000  -0.0006272  -0.0000000  -0.0000000   0.0026025
   31  -0.0016228   0.0003627   0.0000000  -0.0003304  -0.0000031   0.0000000
   32   0.0022636   0.0022826   0.0000000   0.0000209  -0.0004009   0.0000000
   33   0.0000000  -0.0000000   0.0027879  -0.0000000   0.0000000  -0.0006981
   34  -0.0145357  -0.0109552  -0.0000000   0.0030138   0.0001729   0.0000000
   35  -0.0219801  -0.0141121  -0.0000000   0.0026929  -0.0017915  -0.0000000
   36  -0.0000000   0.0000000   0.0019036   0.0000000  -0.0000000   0.0026070
            7           8           9          10          11          12
    1  -0.0567580   0.0290404   0.0000000  -0.0169914  -0.0289675   0.0000000
    2  -0.0281945   0.0601734   0.0000000  -0.0282309  -0.0492316   0.0000000
    3  -0.0000000   0.0000000   0.0010817   0.0000000  -0.0000000   0.0029967
    4  -0.2418765   0.0556964  -0.0000000   0.0299719   0.0761381  -0.0000000
    5   0.1199932  -0.1431543  -0.0000000   0.0207310  -0.0279621   0.0000000
    6  -0.0000000   0.0000000  -0.0522090   0.0000000   0.0000000   0.0029415
    7   0.5247155  -0.0413124   0.0000000  -0.0909276  -0.0224962   0.0000000
    8  -0.0413124   0.5646600  -0.0000000   0.0291599  -0.2844078  -0.0000000
    9   0.0000000  -0.0000000   0.1077014  -0.0000000   0.0000000  -0.0492894
   10  -0.0909276   0.0291599  -0.0000000   0.4438718   0.0666946  -0.0000000
   11  -0.0224962  -0.2844078   0.0000000   0.0666946   0.5246197  -0.0000000
   12   0.0000000  -0.0000000  -0.0492894  -0.0000000  -0.0000000   0.0988918
   13   0.0280675  -0.0756453   0.0000000  -0.2300317  -0.0616522   0.0000000
   14  -0.0216505  -0.0265182   0.0000000  -0.1020651  -0.1337184   0.0000000
   15   0.0000000   0.0000000   0.0019584   0.0000000   0.0000000  -0.0461629
   16  -0.0166412   0.0280107   0.0000000  -0.0545052  -0.0260521   0.0000000
   17   0.0287493  -0.0496563  -0.0000000   0.0267447   0.0540110  -0.0000000
   18   0.0000000   0.0000000   0.0030029   0.0000000  -0.0000000   0.0038001
   19   0.0010938  -0.0052751  -0.0000000  -0.0003890   0.0008790  -0.0000000
   20  -0.0017675  -0.0004421  -0.0000000   0.0003912  -0.0002138  -0.0000000
   21  -0.0000000  -0.0000000   0.0040211   0.0000000   0.0000000  -0.0011209
   22  -0.0006298   0.0224029  -0.0000000  -0.0029588  -0.0001982   0.0000000
   23   0.0028903  -0.0377828  -0.0000000   0.0026284   0.0029220   0.0000000
   24   0.0000000   0.0000000   0.0032631  -0.0000000  -0.0000000   0.0040576
   25  -0.1303868  -0.0529761   0.0000000  -0.0142717  -0.0132477  -0.0000000
   26  -0.0558351  -0.0705746  -0.0000000  -0.0313651  -0.0223166   0.0000000
   27  -0.0000000  -0.0000000  -0.0236051   0.0000000   0.0000000   0.0021247
   28  -0.0144660   0.0110133   0.0000000  -0.0626918   0.0204537   0.0000000
   29   0.0219317  -0.0142877  -0.0000000   0.0187142  -0.0370967  -0.0000000
   30   0.0000000   0.0000000   0.0019123   0.0000000  -0.0000000  -0.0219513
   31  -0.0016291  -0.0003343  -0.0000000  -0.0010404  -0.0146663  -0.0000000
   32  -0.0022461   0.0023410   0.0000000  -0.0047590  -0.0270299  -0.0000000
   33  -0.0000000  -0.0000000   0.0027954  -0.0000000   0.0000000   0.0009536
   34  -0.0005615   0.0002200   0.0000000  -0.0000361   0.0031151   0.0000000
   35  -0.0000617  -0.0003510   0.0000000   0.0013559   0.0004239   0.0000000
   36   0.0000000   0.0000000  -0.0006327  -0.0000000  -0.0000000   0.0027585
           13          14          15          16          17          18
    1   0.0287915   0.0212130  -0.0000000  -0.0910790   0.0212637   0.0000000
    2   0.0751043  -0.0270357   0.0000000  -0.0303534  -0.2850492  -0.0000000
    3  -0.0000000   0.0000000   0.0018680  -0.0000000   0.0000000  -0.0492183
    4  -0.0659867   0.0002141  -0.0000000   0.0292099  -0.0766254  -0.0000000
    5   0.0002801   0.0000358  -0.0000000  -0.0212642  -0.0273191   0.0000000
    6   0.0000000  -0.0000000   0.0034933   0.0000000   0.0000000   0.0029712
    7   0.0280675  -0.0216505   0.0000000  -0.0166412   0.0287493   0.0000000
    8  -0.0756453  -0.0265182   0.0000000   0.0280107  -0.0496563   0.0000000
    9   0.0000000   0.0000000   0.0019584   0.0000000  -0.0000000   0.0030029
   10  -0.2300317  -0.1020651   0.0000000  -0.0545052   0.0267447   0.0000000
   11  -0.0616522  -0.1337184   0.0000000  -0.0260521   0.0540110  -0.0000000
   12   0.0000000   0.0000000  -0.0461629   0.0000000  -0.0000000   0.0038001
   13   0.5457850   0.0007873  -0.0000000  -0.2259490   0.0605215  -0.0000000
   14   0.0007873   0.3918486  -0.0000000   0.1011613  -0.1340577   0.0000000
   15  -0.0000000  -0.0000000   0.0988635   0.0000000  -0.0000000  -0.0464894
   16  -0.2259490   0.1011613   0.0000000   0.4402534  -0.0647329  -0.0000000
   17   0.0605215  -0.1340577  -0.0000000  -0.0647329   0.5244896  -0.0000000
   18  -0.0000000   0.0000000  -0.0464894  -0.0000000  -0.0000000   0.0987449
   19   0.0018574  -0.0002569   0.0000000  -0.0139529   0.0132030   0.0000000
   20  -0.0028094  -0.0024769  -0.0000000   0.0313663  -0.0225946  -0.0000000
   21   0.0000000   0.0000000   0.0039914   0.0000000  -0.0000000   0.0021338
   22   0.0001734  -0.0000068   0.0000000  -0.0029831   0.0002425   0.0000000
   23   0.0000013  -0.0009182  -0.0000000  -0.0026060   0.0029326   0.0000000
   24  -0.0000000  -0.0000000  -0.0013292  -0.0000000  -0.0000000   0.0040432
   25   0.0018739   0.0001938   0.0000000  -0.0003933  -0.0008634  -0.0000000
   26   0.0027625  -0.0025201   0.0000000  -0.0003883  -0.0002002  -0.0000000
   27  -0.0000000  -0.0000000   0.0039667   0.0000000   0.0000000  -0.0011244
   28  -0.0272348   0.0103220  -0.0000000  -0.0000045  -0.0031116  -0.0000000
   29   0.0009514   0.0013270  -0.0000000  -0.0013447   0.0004469   0.0000000
   30   0.0000000   0.0000000   0.0006290  -0.0000000  -0.0000000   0.0027633
   31  -0.0296473   0.0003579   0.0000000  -0.0009560   0.0144350   0.0000000
   32   0.0005140  -0.0673044  -0.0000000   0.0045487  -0.0271919  -0.0000000
   33   0.0000000  -0.0000000  -0.0214925   0.0000000   0.0000000   0.0009717
   34  -0.0276998  -0.0102705  -0.0000000  -0.0629989  -0.0198253   0.0000000
   35  -0.0008152   0.0013384   0.0000000  -0.0183452  -0.0358110  -0.0000000
   36  -0.0000000   0.0000000   0.0007037   0.0000000  -0.0000000  -0.0215991
           19          20          21          22          23          24
    1  -0.1299770   0.0564954   0.0000000  -0.0008314  -0.0031430   0.0000000
    2   0.0536251  -0.0715257   0.0000000  -0.0226893  -0.0375462   0.0000000
    3  -0.0000000  -0.0000000  -0.0235993  -0.0000000  -0.0000000   0.0032465
    4  -0.0417093   0.0009644   0.0000000  -0.0380518  -0.0005615  -0.0000000
    5   0.0215136   0.0001105   0.0000000  -0.0005849  -0.1631091  -0.0000000
    6   0.0000000   0.0000000   0.0038514   0.0000000   0.0000000  -0.0225746
    7   0.0010938  -0.0017675  -0.0000000  -0.0006298   0.0028903   0.0000000
    8  -0.0052751  -0.0004421  -0.0000000   0.0224029  -0.0377828   0.0000000
    9  -0.0000000  -0.0000000   0.0040211  -0.0000000  -0.0000000   0.0032631
   10  -0.0003890   0.0003912   0.0000000  -0.0029588   0.0026284  -0.0000000
   11   0.0008790  -0.0002138   0.0000000  -0.0001982   0.0029220  -0.0000000
   12  -0.0000000  -0.0000000  -0.0011209   0.0000000   0.0000000   0.0040576
   13   0.0018574  -0.0028094   0.0000000   0.0001734   0.0000013  -0.0000000
   14  -0.0002569  -0.0024769   0.0000000  -0.0000068  -0.0009182  -0.0000000
   15   0.0000000  -0.0000000   0.0039914   0.0000000  -0.0000000  -0.0013292
   16  -0.0139529   0.0313663   0.0000000  -0.0029831  -0.0026060  -0.0000000
   17   0.0132030  -0.0225946  -0.0000000   0.0002425   0.0029326  -0.0000000
   18   0.0000000  -0.0000000   0.0021338   0.0000000   0.0000000   0.0040432
   19   0.1919493  -0.0766192  -0.0000000  -0.0076767  -0.0014409   0.0000000
   20  -0.0766192   0.1100447  -0.0000000  -0.0104479   0.0001365   0.0000000
   21  -0.0000000  -0.0000000   0.0108416  -0.0000000  -0.0000000  -0.0005228
   22  -0.0076767  -0.0104479  -0.0000000   0.0608421   0.0006755   0.0000000
   23  -0.0014409   0.0001365  -0.0000000   0.0006755   0.2357668   0.0000000
   24   0.0000000   0.0000000  -0.0005228   0.0000000   0.0000000   0.0101757
   25  -0.0018310  -0.0002882   0.0000000  -0.0076768   0.0015577  -0.0000000
   26   0.0003043   0.0003836  -0.0000000   0.0106117   0.0000165  -0.0000000
   27  -0.0000000  -0.0000000   0.0000634  -0.0000000  -0.0000000  -0.0005187
   28  -0.0006310   0.0004525   0.0000000  -0.0001218   0.0001787  -0.0000000
   29   0.0003442  -0.0001905   0.0000000   0.0008875  -0.0007813  -0.0000000
   30   0.0000000   0.0000000  -0.0000948   0.0000000   0.0000000   0.0001249
   31  -0.0000673   0.0008551  -0.0000000   0.0000398  -0.0000058   0.0000000
   32   0.0000422  -0.0005676   0.0000000  -0.0000033  -0.0008641  -0.0000000
   33  -0.0000000  -0.0000000   0.0001623  -0.0000000   0.0000000  -0.0000952
   34   0.0013338   0.0014073  -0.0000000  -0.0001250  -0.0001747   0.0000000
   35  -0.0063192  -0.0126638   0.0000000  -0.0008897  -0.0007729  -0.0000000
   36   0.0000000   0.0000000   0.0002728   0.0000000   0.0000000   0.0001295
           25          26          27          28          29          30
    1   0.0011480   0.0017598  -0.0000000  -0.0005567   0.0000556   0.0000000
    2   0.0052645  -0.0004896  -0.0000000  -0.0002153  -0.0003475   0.0000000
    3   0.0000000  -0.0000000   0.0040252   0.0000000   0.0000000  -0.0006272
    4  -0.0418591  -0.0006853   0.0000000   0.0029864  -0.0027059  -0.0000000
    5  -0.0212159   0.0002856   0.0000000  -0.0001920  -0.0017738  -0.0000000
    6   0.0000000   0.0000000   0.0038612   0.0000000  -0.0000000   0.0026025
    7  -0.1303868  -0.0558351  -0.0000000  -0.0144660   0.0219317   0.0000000
    8  -0.0529761  -0.0705746  -0.0000000   0.0110133  -0.0142877   0.0000000
    9   0.0000000  -0.0000000  -0.0236051   0.0000000  -0.0000000   0.0019123
   10  -0.0142717  -0.0313651   0.0000000  -0.0626918   0.0187142   0.0000000
   11  -0.0132477  -0.0223166   0.0000000   0.0204537  -0.0370967  -0.0000000
   12  -0.0000000   0.0000000   0.0021247   0.0000000  -0.0000000  -0.0219513
   13   0.0018739   0.0027625  -0.0000000  -0.0272348   0.0009514   0.0000000
   14   0.0001938  -0.0025201  -0.0000000   0.0103220   0.0013270   0.0000000
   15   0.0000000   0.0000000   0.0039667  -0.0000000  -0.0000000   0.0006290
   16  -0.0003933  -0.0003883   0.0000000  -0.0000045  -0.0013447  -0.0000000
   17  -0.0008634  -0.0002002   0.0000000  -0.0031116   0.0004469  -0.0000000
   18  -0.0000000  -0.0000000  -0.0011244  -0.0000000   0.0000000   0.0027633
   19  -0.0018310   0.0003043  -0.0000000  -0.0006310   0.0003442   0.0000000
   20  -0.0002882   0.0003836  -0.0000000   0.0004525  -0.0001905   0.0000000
   21   0.0000000  -0.0000000   0.0000634   0.0000000   0.0000000  -0.0000948
   22  -0.0076768   0.0106117  -0.0000000  -0.0001218   0.0008875   0.0000000
   23   0.0015577   0.0000165  -0.0000000   0.0001787  -0.0007813   0.0000000
   24  -0.0000000  -0.0000000  -0.0005187  -0.0000000  -0.0000000   0.0001249
   25   0.1927640   0.0756012   0.0000000   0.0013509   0.0063648  -0.0000000
   26   0.0756012   0.1092169   0.0000000  -0.0014669  -0.0130646  -0.0000000
   27   0.0000000   0.0000000   0.0108051   0.0000000   0.0000000   0.0003251
   28   0.0013509  -0.0014669   0.0000000   0.1119656  -0.0345392  -0.0000000
   29   0.0063648  -0.0130646   0.0000000  -0.0345392   0.0684117  -0.0000000
   30  -0.0000000  -0.0000000   0.0003251  -0.0000000  -0.0000000   0.0133937
   31  -0.0000790  -0.0008488  -0.0000000  -0.0101808  -0.0102087   0.0000000
   32  -0.0000433  -0.0005501   0.0000000  -0.0033476  -0.0027429  -0.0000000
   33   0.0000000  -0.0000000   0.0001668   0.0000000  -0.0000000   0.0007793
   34  -0.0006390  -0.0004499  -0.0000000  -0.0004153  -0.0004510   0.0000000
   35  -0.0003475  -0.0001869  -0.0000000   0.0004523   0.0000994   0.0000000
   36  -0.0000000   0.0000000  -0.0000900  -0.0000000   0.0000000   0.0001433
           31          32          33          34          35          36
    1  -0.0016228   0.0022636   0.0000000  -0.0145357  -0.0219801  -0.0000000
    2   0.0003627   0.0022826  -0.0000000  -0.0109552  -0.0141121   0.0000000
    3   0.0000000   0.0000000   0.0027879  -0.0000000  -0.0000000   0.0019036
    4  -0.0003304   0.0000209  -0.0000000   0.0030138   0.0026929   0.0000000
    5  -0.0000031  -0.0004009   0.0000000   0.0001729  -0.0017915  -0.0000000
    6   0.0000000   0.0000000  -0.0006981   0.0000000  -0.0000000   0.0026070
    7  -0.0016291  -0.0022461  -0.0000000  -0.0005615  -0.0000617   0.0000000
    8  -0.0003343   0.0023410  -0.0000000   0.0002200  -0.0003510   0.0000000
    9  -0.0000000   0.0000000   0.0027954   0.0000000   0.0000000  -0.0006327
   10  -0.0010404  -0.0047590  -0.0000000  -0.0000361   0.0013559  -0.0000000
   11  -0.0146663  -0.0270299   0.0000000   0.0031151   0.0004239  -0.0000000
   12  -0.0000000  -0.0000000   0.0009536   0.0000000   0.0000000   0.0027585
   13  -0.0296473   0.0005140   0.0000000  -0.0276998  -0.0008152  -0.0000000
   14   0.0003579  -0.0673044  -0.0000000  -0.0102705   0.0013384   0.0000000
   15   0.0000000  -0.0000000  -0.0214925  -0.0000000   0.0000000   0.0007037
   16  -0.0009560   0.0045487   0.0000000  -0.0629989  -0.0183452   0.0000000
   17   0.0144350  -0.0271919   0.0000000  -0.0198253  -0.0358110  -0.0000000
   18   0.0000000  -0.0000000   0.0009717   0.0000000  -0.0000000  -0.0215991
   19  -0.0000673   0.0000422  -0.0000000   0.0013338  -0.0063192   0.0000000
   20   0.0008551  -0.0005676  -0.0000000   0.0014073  -0.0126638   0.0000000
   21  -0.0000000   0.0000000   0.0001623  -0.0000000   0.0000000   0.0002728
   22   0.0000398  -0.0000033  -0.0000000  -0.0001250  -0.0008897   0.0000000
   23  -0.0000058  -0.0008641   0.0000000  -0.0001747  -0.0007729   0.0000000
   24   0.0000000  -0.0000000  -0.0000952   0.0000000  -0.0000000   0.0001295
   25  -0.0000790  -0.0000433   0.0000000  -0.0006390  -0.0003475  -0.0000000
   26  -0.0008488  -0.0005501  -0.0000000  -0.0004499  -0.0001869   0.0000000
   27  -0.0000000   0.0000000   0.0001668  -0.0000000  -0.0000000  -0.0000900
   28  -0.0101808  -0.0033476   0.0000000  -0.0004153   0.0004523  -0.0000000
   29  -0.0102087  -0.0027429  -0.0000000  -0.0004510   0.0000994   0.0000000
   30   0.0000000  -0.0000000   0.0007793   0.0000000   0.0000000   0.0001433
   31   0.0561004  -0.0006632  -0.0000000  -0.0105871   0.0107194   0.0000000
   32  -0.0006632   0.1250170   0.0000000   0.0036730  -0.0029889  -0.0000000
   33  -0.0000000   0.0000000   0.0128034  -0.0000000   0.0000000   0.0008654
   34  -0.0105871   0.0036730  -0.0000000   0.1132508   0.0335382   0.0000000
   35   0.0107194  -0.0029889   0.0000000   0.0335382   0.0668165  -0.0000000
   36   0.0000000  -0.0000000   0.0008654   0.0000000  -0.0000000   0.0129379
 **********************************************************************
 **                                                                  **
 **                       VIBRATIONAL ANALYSIS                       **
 **                       --------------------                       **
 **                                                                  **
 **        VIBRATIONAL FREQUENCIES (CM**-1) AND NORMAL MODES         **
 **     FORCE CONSTANTS (mDYN/ANGSTROM) AND REDUCED MASSES (AMU)     **
 **                  INFRARED INTENSITIES (KM/MOL)                   **
 **                                                                  **
 **********************************************************************


 Mode:                 1                      2                      3
 Frequency:        40.99                  46.52                  72.67
 Force Cnst:      0.0840                 0.0487                 0.1120
 Red. Mass:      84.8965                38.1862                36.0120
 IR Active:          YES                    YES                    YES
 IR Intens:        0.001                  0.000                  0.005
 Raman Active:       YES                    YES                    YES
               X      Y      Z        X      Y      Z        X      Y      Z
 C          0.000  0.000  0.070    0.000 -0.000 -0.196    0.000 -0.000 -0.107
 C         -0.000  0.000  0.213    0.000  0.000  0.004    0.000  0.000  0.072
 C          0.000  0.000  0.053    0.000  0.000  0.198    0.000  0.000 -0.105
 C         -0.000  0.000 -0.046    0.000  0.000  0.041    0.000  0.000 -0.065
 C          0.000  0.000  0.075    0.000  0.000  0.000    0.000  0.000 -0.024
 C          0.000 -0.000 -0.041    0.000 -0.000 -0.045    0.000 -0.000 -0.065
 Cl        -0.000 -0.000  0.065    0.000 -0.000 -0.654   -0.000 -0.000 -0.512
 Cl        -0.000  0.000  0.612   -0.000 -0.000  0.010   -0.000  0.000  0.650
 Cl         0.000  0.000  0.011    0.000  0.000  0.660    0.000  0.000 -0.508
 I         -0.000 -0.000 -0.367    0.000 -0.000 -0.173   -0.000 -0.000  0.092
 I          0.000 -0.000  0.528   -0.000  0.000  0.010   -0.000  0.000 -0.057
 I          0.000  0.000 -0.382   -0.000  0.000  0.159    0.000  0.000  0.094
 TransDip  -0.000  0.000 -0.001    0.000 -0.000  0.000   -0.000  0.000  0.002

 Mode:                 4                      5                      6
 Frequency:       117.10                 124.62                 150.21
 Force Cnst:      0.7175                 1.0851                 1.5290
 Red. Mass:      88.8044               118.5839               115.0197
 IR Active:          YES                    YES                    YES
 IR Intens:        0.521                  0.087                  0.008
 Raman Active:       YES                    YES                    YES
               X      Y      Z        X      Y      Z        X      Y      Z
 C          0.021 -0.199  0.000   -0.076 -0.035 -0.000   -0.067 -0.044 -0.000
 C          0.003 -0.202 -0.000   -0.082 -0.022  0.000    0.014 -0.115 -0.000
 C         -0.013 -0.198  0.000   -0.079 -0.008  0.000    0.074 -0.068  0.000
 C          0.026 -0.203 -0.000   -0.111  0.005  0.000    0.106 -0.042  0.000
 C          0.006 -0.253 -0.000   -0.077 -0.027 -0.000   -0.019  0.117  0.000
 C         -0.009 -0.202 -0.000   -0.114 -0.048 -0.000   -0.139 -0.026 -0.000
 Cl         0.072 -0.118 -0.000   -0.047  0.031  0.000   -0.031  0.005  0.000
 Cl        -0.001 -0.215  0.000   -0.105 -0.024 -0.000    0.073 -0.116  0.000
 Cl        -0.071 -0.101 -0.000   -0.061 -0.060 -0.000    0.079 -0.085 -0.000
 I          0.415  0.327 -0.000   -0.285 -0.235  0.000    0.452 -0.215  0.000
 I         -0.056 -0.388  0.000    0.754 -0.035 -0.000    0.008  0.566  0.000
 I         -0.361  0.299  0.000   -0.359  0.297  0.000   -0.490 -0.280 -0.000
 TransDip  -0.001  0.023  0.000    0.009  0.002  0.000    0.001 -0.003 -0.000

 Mode:                 7                      8                      9
 Frequency:       153.75                 179.64                 204.86
 Force Cnst:      0.7227                 0.2619                 0.9784
 Red. Mass:      51.8873                13.7773                39.5673
 IR Active:          YES                    YES                    YES
 IR Intens:        0.193                  0.477                  0.165
 Raman Active:       YES                    YES                    YES
               X      Y      Z        X      Y      Z        X      Y      Z
 C          0.047  0.088  0.000    0.000 -0.000  0.380   -0.014  0.184  0.000
 C          0.130  0.006 -0.000    0.000 -0.000  0.379   -0.001  0.171  0.000
 C          0.038 -0.081 -0.000   -0.000 -0.000  0.379    0.014  0.184  0.000
 C         -0.127 -0.045 -0.000   -0.000 -0.000  0.406    0.037  0.135 -0.000
 C         -0.138 -0.007 -0.000   -0.000 -0.000  0.419    0.001  0.114 -0.000
 C         -0.113  0.049  0.000    0.000  0.000  0.409   -0.036  0.136 -0.000
 Cl         0.217  0.356 -0.000   -0.000 -0.000 -0.142    0.190  0.568 -0.000
 Cl         0.610  0.004  0.000    0.000 -0.000 -0.129   -0.010  0.226 -0.000
 Cl         0.204 -0.345  0.000    0.000 -0.000 -0.141   -0.185  0.565 -0.000
 I         -0.188  0.284 -0.000   -0.000  0.000 -0.040    0.081 -0.133  0.000
 I          0.064 -0.036  0.000    0.000  0.000 -0.031    0.001 -0.200 -0.000
 I         -0.145 -0.252  0.000    0.000  0.000 -0.040   -0.081 -0.129  0.000
 TransDip   0.014  0.000  0.000    0.000  0.000 -0.022    0.000 -0.013  0.000

 Mode:                10                     11                     12
 Frequency:       235.79                 245.74                 256.28
 Force Cnst:      0.9092                 1.2051                 1.0900
 Red. Mass:      27.7551                33.8705                28.1669
 IR Active:          YES                    YES                    YES
 IR Intens:        0.416                  0.043                  0.163
 Raman Active:       YES                    YES                    YES
               X      Y      Z        X      Y      Z        X      Y      Z
 C         -0.308  0.144  0.000   -0.142  0.057  0.000   -0.013  0.252  0.000
 C         -0.246 -0.002 -0.000   -0.110  0.010  0.000    0.002  0.381  0.000
 C         -0.310 -0.146 -0.000   -0.142 -0.042 -0.000    0.016  0.251  0.000
 C         -0.202 -0.119 -0.000   -0.030 -0.021 -0.000   -0.019  0.201 -0.000
 C         -0.221 -0.001  0.000   -0.042  0.004 -0.000    0.000  0.153 -0.000
 C         -0.201  0.117  0.000   -0.029  0.033  0.000    0.019  0.203 -0.000
 Cl        -0.249  0.439 -0.000   -0.379 -0.265 -0.000   -0.351 -0.176 -0.000
 Cl        -0.050 -0.004  0.000    0.718  0.011  0.000   -0.012  0.530 -0.000
 Cl        -0.257 -0.438  0.000   -0.365  0.268  0.000    0.359 -0.195 -0.000
 I          0.122 -0.025 -0.000    0.023 -0.038  0.000    0.056 -0.036  0.000
 I          0.046  0.000  0.000    0.010 -0.004  0.000    0.000 -0.108  0.000
 I          0.125  0.026 -0.000    0.020  0.034 -0.000   -0.055 -0.036  0.000
 TransDip   0.021  0.000 -0.000    0.007 -0.000  0.000    0.000 -0.013  0.000

 Mode:                13                     14                     15
 Frequency:       330.64                 333.83                 355.30
 Force Cnst:      0.7941                 0.8105                 2.2624
 Red. Mass:      12.3285                12.3441                30.4176
 IR Active:          YES                    YES                    YES
 IR Intens:        0.707                  0.028                  0.000
 Raman Active:       YES                    YES                    YES
               X      Y      Z        X      Y      Z        X      Y      Z
 C         -0.000  0.000 -0.192   -0.000 -0.000 -0.504    0.222 -0.063 -0.000
 C          0.000 -0.000 -0.557   -0.000 -0.000 -0.108    0.001  0.211 -0.000
 C          0.000  0.000 -0.367   -0.000  0.000  0.397   -0.222 -0.061 -0.000
 C          0.000  0.000  0.177    0.000  0.000  0.579   -0.100 -0.071  0.000
 C          0.000  0.000  0.575   -0.000  0.000  0.112   -0.001 -0.152  0.000
 C         -0.000  0.000  0.382   -0.000 -0.000 -0.467    0.099 -0.072  0.000
 Cl        -0.000  0.000  0.024   -0.000  0.000  0.082    0.473 -0.237  0.000
 Cl        -0.000 -0.000  0.083    0.000 -0.000  0.016    0.002  0.485  0.000
 Cl         0.000  0.000  0.053    0.000 -0.000 -0.067   -0.475 -0.233  0.000
 I         -0.000 -0.000 -0.009    0.000  0.000 -0.021    0.011 -0.008 -0.000
 I         -0.000 -0.000 -0.021    0.000 -0.000 -0.004   -0.000  0.032 -0.000
 I         -0.000 -0.000 -0.016    0.000  0.000  0.016   -0.011 -0.008 -0.000
 TransDip   0.000 -0.000 -0.027    0.000 -0.000 -0.005    0.000 -0.000 -0.000

 Mode:                16                     17                     18
 Frequency:       545.03                 576.47                 580.01
 Force Cnst:      2.4666                 3.0163                 2.3919
 Red. Mass:      14.0928                15.4052                12.0678
 IR Active:          YES                    YES                    YES
 IR Intens:       20.868                 36.009                  0.046
 Raman Active:       YES                    YES                    YES
               X      Y      Z        X      Y      Z        X      Y      Z
 C          0.084 -0.023  0.000    0.041  0.330  0.000   -0.000 -0.000 -0.237
 C          0.052  0.001 -0.000    0.009  0.204 -0.000   -0.000  0.000  0.510
 C          0.084  0.029 -0.000   -0.031  0.315  0.000   -0.000  0.000 -0.205
 C          0.521  0.058  0.000    0.004  0.404  0.000   -0.000  0.000 -0.364
 C          0.597  0.004 -0.000   -0.009  0.516 -0.000    0.000  0.000  0.627
 C          0.519 -0.053 -0.000   -0.012  0.421  0.000   -0.000  0.000 -0.337
 Cl        -0.151  0.119 -0.000    0.125 -0.127 -0.000    0.000 -0.000  0.020
 Cl        -0.014 -0.003  0.000   -0.003 -0.275  0.000    0.000 -0.000 -0.039
 Cl        -0.155 -0.121  0.000   -0.126 -0.122 -0.000   -0.000 -0.000  0.018
 I         -0.037  0.009 -0.000    0.011 -0.012 -0.000    0.000 -0.000  0.005
 I         -0.014 -0.000  0.000    0.000 -0.038  0.000   -0.000 -0.000 -0.009
 I         -0.037 -0.009  0.000   -0.011 -0.013 -0.000   -0.000  0.000  0.005
 TransDip   0.146  0.002  0.000    0.001  0.192 -0.000   -0.000  0.000  0.007

 Mode:                19                     20                     21
 Frequency:       583.78                 586.40                 671.34
 Force Cnst:      2.4247                 2.5680                 3.1926
 Red. Mass:      12.0755                12.6753                12.0229
 IR Active:          YES                    YES                    YES
 IR Intens:        0.000                  9.824                  0.083
 Raman Active:       YES                    YES                    YES
               X      Y      Z        X      Y      Z        X      Y      Z
 C          0.000  0.000 -0.522    0.270  0.369 -0.000    0.000 -0.000 -0.448
 C          0.000 -0.000 -0.014    0.456 -0.005  0.000   -0.000  0.000  0.487
 C          0.000 -0.000  0.534    0.268 -0.381 -0.000   -0.000  0.000 -0.450
 C          0.000 -0.000 -0.458    0.030 -0.394 -0.000   -0.000  0.000  0.361
 C          0.000 -0.000 -0.020   -0.191 -0.008  0.000    0.000 -0.000 -0.315
 C          0.000  0.000  0.478    0.034  0.381 -0.000    0.000 -0.000  0.360
 Cl        -0.000  0.000  0.037   -0.096 -0.027  0.000   -0.000  0.000  0.017
 Cl        -0.000  0.000  0.001   -0.082  0.004 -0.000    0.000 -0.000 -0.018
 Cl        -0.000 -0.000 -0.038   -0.092  0.032  0.000   -0.000 -0.000  0.017
 I         -0.000  0.000  0.007   -0.009  0.015  0.000    0.000 -0.000 -0.003
 I          0.000  0.000  0.000    0.010  0.000 -0.000   -0.000  0.000  0.002
 I         -0.000 -0.000 -0.007   -0.009 -0.014  0.000   -0.000 -0.000 -0.003
 TransDip   0.000 -0.000 -0.000    0.100 -0.004  0.000    0.000  0.000 -0.009

 Mode:                22                     23                     24
 Frequency:       778.58                 814.19                1025.91
 Force Cnst:      4.5043                 5.0879                 7.5689
 Red. Mass:      12.6114                13.0270                12.2057
 IR Active:          YES                    YES                    YES
 IR Intens:        0.904                  5.588                  1.048
 Raman Active:       YES                    YES                    YES
               X      Y      Z        X      Y      Z        X      Y      Z
 C         -0.243 -0.132  0.000    0.410 -0.270  0.000    0.372 -0.129  0.000
 C         -0.000 -0.411  0.000    0.378 -0.000 -0.000    0.003  0.557 -0.000
 C          0.244 -0.133 -0.000    0.412  0.269 -0.000   -0.373 -0.126 -0.000
 C          0.397 -0.064 -0.000   -0.233  0.327  0.000    0.325 -0.235  0.000
 C          0.002  0.571 -0.000   -0.094 -0.001 -0.000    0.001  0.222 -0.000
 C         -0.400 -0.063  0.000   -0.232 -0.325  0.000   -0.327 -0.232  0.000
 Cl         0.038 -0.029 -0.000   -0.132  0.068 -0.000   -0.036  0.022  0.000
 Cl         0.001  0.140 -0.000   -0.001 -0.000  0.000   -0.000 -0.072  0.000
 Cl        -0.039 -0.029  0.000   -0.132 -0.067  0.000    0.036  0.022  0.000
 I         -0.009  0.007  0.000    0.008 -0.004  0.000   -0.004  0.002  0.000
 I          0.000 -0.014  0.000   -0.002  0.000 -0.000    0.000 -0.001 -0.000
 I          0.009  0.007 -0.000    0.007  0.004 -0.000    0.004  0.002 -0.000
 TransDip   0.001 -0.030  0.000    0.076 -0.000 -0.000    0.002  0.033 -0.000

 Mode:                25                     26                     27
 Frequency:      1124.49                1227.36                1294.21
 Force Cnst:      9.0841                10.6510                11.8799
 Red. Mass:      12.1933                12.0003                12.0380
 IR Active:          YES                    YES                    YES
 IR Intens:        4.001                  0.228                148.082
 Raman Active:       YES                    YES                    YES
               X      Y      Z        X      Y      Z        X      Y      Z
 C          0.306 -0.296  0.000   -0.177 -0.331  0.000   -0.138  0.412 -0.000
 C         -0.005 -0.244  0.000    0.380 -0.013  0.000    0.308 -0.048 -0.000
 C         -0.304 -0.300  0.000   -0.197  0.324 -0.000   -0.220 -0.402  0.000
 C         -0.386  0.069 -0.000   -0.233 -0.347 -0.000   -0.198  0.347  0.000
 C         -0.008  0.505 -0.000    0.460 -0.001 -0.000    0.441 -0.030 -0.000
 C          0.396  0.057 -0.000   -0.229  0.362 -0.000   -0.252 -0.289  0.000
 Cl        -0.045  0.033 -0.000   -0.002 -0.001 -0.000    0.015 -0.019  0.000
 Cl         0.000  0.041 -0.000    0.001  0.001 -0.000   -0.013  0.004 -0.000
 Cl         0.045  0.033 -0.000   -0.000  0.002 -0.000    0.020  0.020 -0.000
 I          0.005 -0.002  0.000    0.000 -0.000  0.000    0.001 -0.002 -0.000
 I          0.000 -0.006  0.000   -0.000 -0.000  0.000   -0.003  0.000 -0.000
 I         -0.005 -0.002  0.000    0.000 -0.000 -0.000    0.001  0.002  0.000
 TransDip   0.002 -0.064  0.000   -0.012 -0.009  0.000   -0.388 -0.041 -0.000

 Mode:                28                     29                     30
 Frequency:      1304.77                1499.17                1501.55
 Force Cnst:     12.1009                15.8934                15.9434
 Red. Mass:      12.0641                12.0023                12.0019
 IR Active:          YES                    YES                    YES
 IR Intens:      186.962                  0.077                  0.093
 Raman Active:       YES                    YES                    YES
               X      Y      Z        X      Y      Z        X      Y      Z
 C         -0.433 -0.034 -0.000    0.043  0.423 -0.000   -0.383 -0.243  0.000
 C          0.041  0.484 -0.000    0.185 -0.289 -0.000    0.567  0.090  0.000
 C          0.388 -0.104  0.000   -0.259  0.487  0.000   -0.285 -0.047 -0.000
 C         -0.305 -0.253  0.000   -0.011 -0.355  0.000    0.285  0.261 -0.000
 C          0.050  0.309 -0.000   -0.135  0.170  0.000   -0.424 -0.057  0.000
 C          0.254 -0.305  0.000    0.170 -0.442  0.000    0.219 -0.002  0.000
 Cl         0.028 -0.005  0.000   -0.003 -0.004  0.000    0.004  0.002 -0.000
 Cl        -0.001 -0.037  0.000   -0.002  0.003  0.000   -0.006 -0.001 -0.000
 Cl        -0.024 -0.001  0.000    0.005 -0.004 -0.000    0.001  0.001  0.000
 I          0.001  0.002 -0.000    0.001 -0.000 -0.000    0.000 -0.001  0.000
 I         -0.000 -0.001 -0.000    0.000  0.001 -0.000    0.001 -0.000  0.000
 I         -0.001  0.002 -0.000   -0.001  0.001  0.000    0.001  0.001 -0.000
 TransDip  -0.036  0.436 -0.000   -0.004  0.008 -0.000   -0.009 -0.004  0.000

 STANDARD THERMODYNAMIC QUANTITIES AT   298.15 K  AND     1.00 ATM

   This Molecule has  0 Imaginary Frequencies
   Zero point vibrational energy:       24.247 kcal/mol

   Atom    1 Element C  Has Mass   12.00000
   Atom    2 Element C  Has Mass   12.00000
   Atom    3 Element C  Has Mass   12.00000
   Atom    4 Element C  Has Mass   12.00000
   Atom    5 Element C  Has Mass   12.00000
   Atom    6 Element C  Has Mass   12.00000
   Atom    7 Element Cl Has Mass   34.96885
   Atom    8 Element Cl Has Mass   34.96885
   Atom    9 Element Cl Has Mass   34.96885
   Atom   10 Element I  Has Mass  126.90440
   Atom   11 Element I  Has Mass  126.90440
   Atom   12 Element I  Has Mass  126.90440
   Molecular Mass:   557.619750 amu
   Principal axes and moments of inertia in amu*Bohr^2:
                             1           2           3
    Eigenvalues --     7677.58061 10802.27861 18479.85922
          X               1.00000     0.00037     0.00000
          Y              -0.00037     1.00000     0.00000
          Z              -0.00000    -0.00000     1.00000
   Rotational Symmetry Number is   1
   The Molecule is an Asymmetric Top
   Translational Enthalpy:        0.889 kcal/mol
   Rotational Enthalpy:           0.889 kcal/mol
   Vibrational Enthalpy:         30.622 kcal/mol
   gas constant (RT):             0.592 kcal/mol
   Translational Entropy:        44.840  cal/mol.K
   Rotational Entropy:           35.681  cal/mol.K
   Vibrational Entropy:          42.568  cal/mol.K

   Total Enthalpy:               32.991 kcal/mol
   Total Entropy:               123.089  cal/mol.K

 ======================================================================

 STANDARD THERMODYNAMIC QUANTITIES FOR ANHARMONIC VIBRATION -- TOSH

   Zero point vibrational energy: ************ kcal/mol

   Vibrational Enthalpy:       Infinity kcal/mol
   Vibrational Entropy:             NaN  cal/mol.K

   Total Enthalpy:             Infinity kcal/mol
   Total Entropy:                   NaN  cal/mol.K

 ======================================================================

 STANDARD THERMODYNAMIC QUANTITIES FOR ANHARMONIC VIBRATION -- VPT2

   Zero point vibrational energy: ************ kcal/mol

   Vibrational Enthalpy:       Infinity kcal/mol
   Vibrational Entropy:             NaN  cal/mol.K

   Total Enthalpy:             Infinity kcal/mol
   Total Entropy:                   NaN  cal/mol.K

 ======================================================================

Archival summary:
1\1\garfield\FREQ\ProcedureUnspecified\BasisUnspecified\3l36\taweetha\SunDec108:56:382019SunDec108:56:382019\0\\#,FREQ,ProcedureUnspecified,BasisUnspecified,\\0,1\I\C,1,2.14118\C,2,1.40686,1,120.04\C,3,1.40416,2,119.653,1,180,0\C,4,1.40075,3,120.4,2,0,0\C,5,1.40068,4,119.866,3,-0,0\C,6,1.40385,5,120.331,4,0,0\Cl,5,1.73728,4,120.056,3,-180,0\Cl,6,1.73869,5,118.425,4,-180,0\Cl,4,1.73906,3,121.22,2,-180,0\I,7,2.1335,6,118.486,5,-180,0\I,3,2.13791,2,122.154,1,-0,0\\\@

 Total job time:  1217.71s(wall), 4717.96s(cpu) 
 Sun Dec  1 08:56:38 2019

        *************************************************************
        *                                                           *
        *  Thank you very much for using Q-Chem.  Have a nice day.  *
        *                                                           *
        *************************************************************
