# Supplementary material for: Geometric and energetic data from quantum chemical calculations of halobenzenes and xylenes
Source: Data Brief. 2020 Mar 5;30:105386. doi: 10.1016/j.dib.2020.105386 (PMC7114895; doi:10.1016/j.dib.2020.105386)
Supplement: Supplementary file 1 [file mmc1.zip › halobenzene/B3LYP/ClClIBrBrI.out]

                  Welcome to Q-Chem
     A Quantum Leap Into The Future Of Chemistry


 Q-Chem 5.2 (devel), Q-Chem, Inc., Pleasanton, CA (2019)

 Yihan Shao,  Zhengting Gan,  E. Epifanovsky,  A. T. B. Gilbert,  M. Wormit,  
 J. Kussmann,  A. W. Lange,  A. Behn,  Jia Deng,  Xintian Feng,  D. Ghosh,  
 M. Goldey,  P. R. Horn,  L. D. Jacobson,  I. Kaliman,  T. Kus,  A. Landau,  
 Jie Liu,  E. I. Proynov,  R. M. Richard,  R. P. Steele,  E. J. Sundstrom,  
 H. L. Woodcock III,  P. M. Zimmerman,  D. Zuev,  B. Albrecht,  E. Alguire,  
 S. A. Baeppler,  D. Barton,  Z. Benda,  Y. A. Bernard,  E. J. Berquist,  
 K. B. Bravaya,  H. Burton,  D. Casanova,  Chun-Min Chang,  Yunqing Chen,  
 A. Chien,  K. D. Closser,  M. P. Coons,  S. Coriani,  S. Dasgupta,  
 A. L. Dempwolff,  M. Diedenhofen,  Hainam Do,  R. G. Edgar,  Po-Tung Fang,  
 S. Faraji,  S. Fatehi,  Qingguo Feng,  K. D. Fenk,  J. Fosso-Tande,  
 J. Gayvert,  Qinghui Ge,  A. Ghysels,  G. Gidofalvi,  J. Gomes,  
 J. Gonthier,  A. Gunina,  D. Hait,  M. W. D. Hanson-Heine,  
 P. H. P. Harbach,  A. W. Hauser,  M. F. Herbst,  J. E. Herr,  
 E. G. Hohenstein,  Z. C. Holden,  Kerwin Hui,  B. C. Huynh,  T.-C. Jagau,  
 Hyunjun Ji,  B. Kaduk,  K. Khistyaev,  Jaehoon Kim,  P. Klunzinger,  K. Koh,  
 D. Kosenkov,  L. Koulias,  T. Kowalczyk,  C. M. Krauter,  A. Kunitsa,  
 Ka Un Lao,  A. Laurent,  K. V. Lawler,  Joonho Lee,  D. Lefrancois,  
 S. Lehtola,  D. S. Levine,  Yi-Pei Li,  You-Sheng Lin,  Fenglai Liu,  
 E. Livshits,  A. Luenser,  P. Manohar,  E. Mansoor,  S. F. Manzer,  
 Shan-Ping Mao,  Yuezhi Mao,  N. Mardirossian,  A. V. Marenich,  
 T. Markovich,  L. A. Martinez-Martinez,  S. A. Maurer,  N. J. Mayhall,  
 S. C. McKenzie,  J.-M. Mewes,  P. Morgante,  A. F. Morrison,  
 J. W. Mullinax,  K. Nanda,  T. S. Nguyen-Beck,  R. Olivares-Amaya,  
 J. A. Parkhill,  Zheng Pei,  T. M. Perrine,  F. Plasser,  P. Pokhilko,  
 S. Prager,  A. Prociuk,  E. Ramos,  D. R. Rehn,  F. Rob,  M. Scheurer,  
 M. Schneider,  N. Sergueev,  S. M. Sharada,  S. Sharma,  D. W. Small,  
 T. Stauch,  T. Stein,  Yu-Chuan Su,  A. J. W. Thom,  A. Tkatchenko,  
 T. Tsuchimochi,  N. M. Tubman,  L. Vogt,  M. L. Vidal,  O. Vydrov,  
 M. A. Watson,  J. Wenzel,  M. de Wergifosse,  T. A. Wesolowski,  A. White,  
 J. Witte,  A. Yamada,  Jun Yang,  K. Yao,  S. Yeganeh,  S. R. Yost,  
 Zhi-Qiang You,  A. Zech,  Igor Ying Zhang,  Xing Zhang,  Yan Zhao,  
 Ying Zhu,  B. R. Brooks,  G. K. L. Chan,  C. J. Cramer,  M. S. Gordon,  
 W. J. Hehre,  A. Klamt,  M. W. Schmidt,  C. D. Sherrill,  D. G. Truhlar,  
 A. Aspuru-Guzik,  R. Baer,  A. T. Bell,  N. A. Besley,  Jeng-Da Chai,  
 A. E. DePrince, III,  R. A. DiStasio Jr.,  A. Dreuw,  B. D. Dunietz,  
 T. R. Furlani,  Chao-Ping Hsu,  Yousung Jung,  Jing Kong,  D. S. Lambrecht,  
 WanZhen Liang,  C. Ochsenfeld,  V. A. Rassolov,  L. V. Slipchenko,  
 J. E. Subotnik,  T. Van Voorhis,  J. M. Herbert,  A. I. Krylov,  
 P. M. W. Gill,  M. Head-Gordon

 Contributors to earlier versions of Q-Chem not listed above: 
 R. D. Adamson,  B. Austin,  J. Baker,  G. J. O. Beran,  K. Brandhorst,  
 S. T. Brown,  E. F. C. Byrd,  A. K. Chakraborty,  C.-L. Cheng,  
 Siu Hung Chien,  D. M. Chipman,  D. L. Crittenden,  H. Dachsel,  
 R. J. Doerksen,  A. D. Dutoi,  L. Fusti-Molnar,  W. A. Goddard III,  
 A. Golubeva-Zadorozhnaya,  S. R. Gwaltney,  G. Hawkins,  A. Heyden,  
 S. Hirata,  G. Kedziora,  F. J. Keil,  C. Kelley,  Jihan Kim,  R. A. King,  
 R. Z. Khaliullin,  P. P. Korambath,  W. Kurlancheek,  A. M. Lee,  M. S. Lee,  
 S. V. Levchenko,  Ching Yeh Lin,  D. Liotard,  R. C. Lochan,  I. Lotan,  
 P. E. Maslen,  N. Nair,  D. P. O'Neill,  D. Neuhauser,  E. Neuscamman,  
 C. M. Oana,  R. Olson,  B. Peters,  R. Peverati,  P. A. Pieniazek,  
 Y. M. Rhee,  J. Ritchie,  M. A. Rohrdanz,  E. Rosta,  N. J. Russ,  
 H. F. Schaefer III,  N. E. Schultz,  N. Shenvi,  A. C. Simmonett,  A. Sodt,  
 D. Stuck,  K. S. Thanthiriwatte,  V. Vanovschi,  Tao Wang,  A. Warshel,  
 C. F. Williams,  Q. Wu,  X. Xu,  W. Zhang

 Please cite Q-Chem as follows:
 Y. Shao et al., Mol. Phys. 113, 184-215 (2015)
 DOI: 10.1080/00268976.2014.952696

 Q-Chem 5.2.1 for Intel X86 EM64T Linux

 Parts of Q-Chem use Armadillo 8.300.2 (Tropical Shenanigans).
 http://arma.sourceforge.net/

 Q-Chem begins on Sun Dec  1 09:16:09 2019  

Host: 
0

     Scratch files written to /scratch/taweetham/qchem7899//
NAlpha2: 246
NElect   246
Mult     1

Checking the input file for inconsistencies... 	...done.

--------------------------------------------------------------
User input:
--------------------------------------------------------------
$MOLECULE
0 1
C   
C	1	CC
C	2	CC	1	120.0		
C	3	CC	2	120.0	1	0.0
C	4	CC	3	120.0	2	0.0	
C	5 	CC	4	120.0	3	0.0
Cl	1	CCl	2	120.0	3	180.0
Cl	2	CCl	3	120.0	4	180.0
I	3	CI	4	120.0	5	180.0
Br	4	CBr	5	120.0	6	180.0
Br	5	CBr	6	120.0	1	180.0
I	6	CI	1	120.0	2	180.0

CC=1.39483
CH=1.08673
CF=1.33960
CCl=1.72090
CBr=1.89068
CI=2.07886
$END

$REM
   JOB_TYPE	OPTIMIZATION
   BASIS	6-311++G**
   METHOD	B3LYP
   MEM_TOTAL	64000
   SYM_IGNORE	TRUE
$END

--------------------------------------------------------------
 ----------------------------------------------------------------
             Standard Nuclear Orientation (Angstroms)
    I     Atom           X                Y                Z
 ----------------------------------------------------------------
    1      C       0.0000000000     0.0000000000     0.0000000000
    2      C       0.0000000000     0.0000000000     1.3948300000
    3      C       1.2079582140     0.0000000000     2.0922450000
    4      C       2.4159164279     0.0000000000     1.3948300000
    5      C       2.4159164279     0.0000000000    -0.0000000000
    6      C       1.2079582140     0.0000000000    -0.6974150000
    7      Cl     -1.4903431174    -0.0000000000    -0.8604500000
    8      Cl     -1.4903431174    -0.0000000000     2.2552800000
    9      I       1.2079582140    -0.0000000000     4.1711050000
   10      Br      4.0532933383    -0.0000000000     2.3401700000
   11      Br      4.0532933383    -0.0000000000    -0.9453400000
   12      I       1.2079582140    -0.0000000000    -2.7762750000
 ----------------------------------------------------------------
 Nuclear Repulsion Energy =        3449.13627485 hartrees
 There are      123 alpha and      123 beta electrons
 Requested basis set is 6-311++G(d,p)
 There are 148 shells and 412 basis functions

 Total QAlloc Memory Limit  64000 MB
 Mega-Array Size       188 MB
 MEM_STATIC part       192 MB
 A cutoff of  1.0D-11 yielded   6790 shell pairs
 There are     59000 function pairs (     65457 Cartesian)
 Smallest overlap matrix eigenvalue = 3.47E-07

 Q-Chem warning in module stvman/mkSTV.C, line 318:

 Overlap eigenvalue is smaller than square root of threshold
 Use THRESH >= 12 to get rid of this warning

 Linear dependence detected in AO basis
 Tighter screening thresholds may be required for diffuse basis sets
 Use S2THRESH > 14 and THRESH = 14 in case of SCF convergence issues
 Number of orthogonalized atomic orbitals = 410
 Maximum deviation from orthogonality = 1.130E-10

 Scale SEOQF with 1.000000e-01/1.000000e-01/1.000000e-01

 Standard Electronic Orientation quadrupole field applied
 Nucleus-field energy     =    -0.0000001303 hartrees
 Guess from superposition of atomic densities
 Warning:  Energy on first SCF cycle will be non-variational
 SAD guess density has 246.000000 electrons

 -----------------------------------------------------------------------
  General SCF calculation program by
  Eric Jon Sundstrom, Paul Horn, Yuezhi Mao, Dmitri Zuev, Alec White,
  David Stuck, Shaama M.S., Shane Yost, Joonho Lee, David Small,
  Daniel Levine, Susi Lehtola, Hugh Burton, Evgeny Epifanovsky,
  Bang C. Huynh
 -----------------------------------------------------------------------
 Exchange:     0.2000 Hartree-Fock + 0.0800 Slater + 0.7200 B88
 Correlation:  0.1900 VWN1RPA + 0.8100 LYP
 Using SG-1 standard quadrature grid
 using 6 threads for integral computing
 -------------------------------------------------------
 OpenMP Integral computing Module                
 Release: version 2.0, May 2017, Q-Chem Inc. Pleasanton 
 -------------------------------------------------------
 A restricted SCF calculation will be
 performed using DIIS
 SCF converges when DIIS error is below 1.0e-08
 ---------------------------------------
  Cycle       Energy         DIIS error
 ---------------------------------------
    1  -20138.9689340243      2.89e-02  
    2  -20136.3704364758      1.87e-03  
    3  -20136.2967295166      2.57e-03  
    4  -20136.4015483377      8.11e-04  
    5  -20136.4171261181      1.34e-04  
    6  -20136.4173326975      7.39e-05  
    7  -20136.4174423667      2.46e-05  
    8  -20136.4174541094      5.40e-06  
    9  -20136.4174546079      1.97e-06  
   10  -20136.4174546734      5.29e-07  
   11  -20136.4174546792      1.34e-07  
   12  -20136.4174546795      3.28e-08  
   13  -20136.4174546811      3.78e-09  Convergence criterion met
 ---------------------------------------
 SCF time:   CPU 267.00s  wall 66.00s 
 SCF   energy in the final basis set =   -20136.4174546811
 Total energy in the final basis set =   -20136.4174546811

 --------------------------------------------------------------

                    Orbital Energies (a.u.)
 --------------------------------------------------------------

 Alpha MOs
 -- Occupied --
*****************-482.8557-482.8557-176.3190-176.3190-165.7228-165.7228
********-165.7207-165.7204-165.7204-101.5830-101.5830 -62.5087 -62.5087
-56.3293 -56.3293 -56.3253 -56.3253 -56.3249 -56.3249 -35.8156 -35.8156
-31.3090 -31.3090 -31.3029 -31.3029 -31.3023 -31.3023 -22.9594 -22.9594
-22.9581 -22.9581 -22.9576 -22.9576 -22.9534 -22.9534 -22.9534 -22.9534
-10.2846 -10.2841 -10.2783 -10.2778 -10.2670 -10.2670  -9.4983  -9.4983
 -8.7177  -8.7177  -7.2632  -7.2632  -7.2532  -7.2532  -7.2522  -7.2522
 -6.5499  -6.5499  -6.5363  -6.5363  -6.5352  -6.5352  -6.3653  -6.3653
 -4.7782  -4.7782  -4.7632  -4.7632  -4.7620  -4.7620  -2.6606  -2.6606
 -2.6571  -2.6571  -2.6562  -2.6562  -2.6453  -2.6453  -2.6452  -2.6452
 -2.0443  -2.0443  -2.0395  -2.0395  -2.0387  -2.0387  -2.0257  -2.0257
 -2.0256  -2.0256  -0.9648  -0.9098  -0.8978  -0.8443  -0.8293  -0.7825
 -0.7430  -0.7192  -0.6588  -0.6316  -0.6077  -0.5590  -0.5172  -0.4808
 -0.4704  -0.4632  -0.4186  -0.4176  -0.4048  -0.3912  -0.3904  -0.3602
 -0.3499  -0.3444  -0.3437  -0.3280  -0.3139  -0.3102  -0.2920  -0.2747
 -0.2676  -0.2575  -0.2564
 -- Virtual --
 -0.0958  -0.0695  -0.0653  -0.0542  -0.0250  -0.0094  -0.0071   0.0125
  0.0196   0.0275   0.0301   0.0428   0.0491   0.0570   0.0597   0.0615
  0.0721   0.0723   0.0778   0.0787   0.0838   0.0885   0.0905   0.0988
  0.1014   0.1132   0.1192   0.1226   0.1320   0.1363   0.1486   0.1508
  0.1560   0.1714   0.1725   0.1779   0.1851   0.1882   0.1972   0.1977
  0.2021   0.2084   0.2116   0.2198   0.2247   0.2266   0.2437   0.2504
  0.2579   0.2608   0.2616   0.2809   0.2921   0.2949   0.3019   0.3282
  0.3422   0.3716   0.3787   0.3814   0.3927   0.3953   0.4107   0.4213
  0.4265   0.4290   0.4316   0.4340   0.4356   0.4463   0.4640   0.4678
  0.4693   0.4716   0.4854   0.4913   0.5057   0.5063   0.5083   0.5115
  0.5148   0.5263   0.5442   0.5503   0.5604   0.5679   0.5716   0.5831
  0.5835   0.5991   0.6033   0.6153   0.6365   0.6416   0.6730   0.6774
  0.7023   0.7189   0.7332   0.7552   0.7661   0.7689   0.7699   0.7851
  0.7937   0.8097   0.8201   0.8210   0.8370   0.8418   0.8434   0.8559
  0.8580   0.8935   0.9132   0.9367   0.9434   0.9438   0.9507   0.9542
  0.9756   1.0096   1.0421   1.0750   1.1024   1.1039   1.1305   1.1428
  1.1941   1.2165   1.2177   1.2209   1.2606   1.2704   1.2819   1.3538
  1.3618   1.3777   1.4110   1.4224   1.4452   1.4608   1.4769   1.4930
  1.4939   1.5594   1.5927   1.6320   1.7257   1.7391   1.7609   1.7719
  1.8244   1.8257   1.8495   1.8505   1.9157   1.9877   2.0169   2.0455
  2.0797   2.1145   2.1351   2.1886   2.2059   2.2263   2.2461   2.2636
  2.2716   2.2769   2.2930   2.3278   2.3368   2.4196   2.4387   2.4790
  2.5307   2.5765   2.6136   2.7121   2.7270   2.8012   2.8191   2.8372
  2.9700   2.9841   3.0473   3.0560   3.0805   3.1833   3.2162   3.3983
  3.4561   3.6536   3.8245   3.8460   3.9473   3.9637   3.9813   3.9880
  3.9957   4.0112   4.0217   4.0361   4.0579   4.0586   4.0708   4.1171
  4.1221   4.1678   4.2239   4.2729   4.2876   4.2984   4.3733   4.4368
  4.4915   4.5727   4.8146   6.0184   6.0374   6.1167   6.1232   6.1547
  6.1815   6.6978   6.8334   7.5370   7.5713   7.6640   7.6680   7.7215
  7.7982   9.7402   9.8046  23.1811  23.7730  23.7897  23.9415  23.9532
 24.0330  25.7733  25.8606  26.1074  26.1402  26.5198  26.8068  27.9059
 27.9637  28.3545  28.3691  28.4261  28.4310  28.4322  28.4363  28.5250
 28.5300  28.5477  28.5543  28.5610  28.5640  28.6163  28.6314  28.7218
 28.7423  47.9546  48.0732 127.8933 127.9045 127.9517 127.9558 127.9762
127.9822 151.6951 151.7425 215.7294 215.8035 289.7334 289.7692 289.8637
289.8671 289.9444 290.02021020.75931020.90761901.85981901.9094
 --------------------------------------------------------------

          Ground-State Mulliken Net Atomic Charges

     Atom                 Charge (a.u.)
  ----------------------------------------
      1 C                    -0.078036
      2 C                    -0.078036
      3 C                    -0.122752
      4 C                    -0.277873
      5 C                    -0.277873
      6 C                    -0.122752
      7 Cl                    0.612683
      8 Cl                    0.612683
      9 I                     0.099713
     10 Br                   -0.233735
     11 Br                   -0.233735
     12 I                     0.099713
  ----------------------------------------
  Sum of atomic charges =     0.000000

 -----------------------------------------------------------------
                    Cartesian Multipole Moments
 -----------------------------------------------------------------
    Charge (ESU x 10^10)
                -0.0000
    Dipole Moment (Debye)
         X       0.3232      Y       0.0000      Z       0.0000
       Tot       0.3232
    Quadrupole Moments (Debye-Ang)
        XX    -149.4843     XY       0.0000     YY    -153.5967
        XZ       0.2254     YZ       0.0000     ZZ    -144.2115
    Octopole Moments (Debye-Ang^2)
       XXX    -639.0026    XXY       0.0000    XYY    -222.7562
       YYY       0.0000    XXZ    -104.2526    XYZ       0.0000
       YYZ    -107.1206    XZZ    -204.9386    YZZ       0.0000
       ZZZ    -301.7259
    Hexadecapole Moments (Debye-Ang^3)
      XXXX   -4859.2039   XXXY       0.0000   XXYY    -900.3351
      XYYY       0.0000   YYYY    -194.7830   XXXZ    -445.6500
      XXYZ       0.0000   XYYZ    -155.3535   YYYZ       0.0000
      XXZZ   -1752.5606   XYZZ       0.0000   YYZZ   -1031.9063
      XZZZ    -429.0010   YZZZ       0.0000   ZZZZ   -5434.7322
 -----------------------------------------------------------------
 Calculating analytic gradient of the SCF energy
 Gradient of SCF Energy
            1           2           3           4           5           6
    1  -0.0009453  -0.0009453  -0.0017157  -0.0032166  -0.0032166  -0.0017157
    2  -0.0000000   0.0000000  -0.0000000  -0.0000000   0.0000000  -0.0000000
    3  -0.0005982   0.0005982  -0.0004887   0.0001868  -0.0001868   0.0004887
            7           8           9          10          11          12
    1   0.0097956   0.0097956   0.0025017  -0.0064196  -0.0064196   0.0025017
    2  -0.0000000   0.0000000  -0.0000000  -0.0000000  -0.0000000   0.0000000
    3   0.0009428  -0.0009428  -0.0158001  -0.0004397   0.0004397   0.0158001
 Max gradient component =       1.580E-02
 RMS gradient           =       4.767E-03
 Gradient time:  CPU 98.13 s  wall 16.64 s
 Geometry Optimization Parameters
   NAtoms,    NIC,     NZ,  NCons,   NDum,   NFix, NCnnct, MaxDiis
       12      78      12       0       0       0       0       0


** GEOMETRY OPTIMIZATION IN DELOCALIZED INTERNAL COORDINATES **
   Searching for a Minimum

   Optimization Cycle:   1

                       Coordinates (Angstroms)
     ATOM                X               Y               Z
      1  C         0.0000000000    0.0000000000    0.0000000000
      2  C         0.0000000000    0.0000000000    1.3948300000
      3  C         1.2079582140    0.0000000000    2.0922450000
      4  C         2.4159164279    0.0000000000    1.3948300000
      5  C         2.4159164279    0.0000000000    0.0000000000
      6  C         1.2079582140    0.0000000000   -0.6974150000
      7  Cl       -1.4903431174    0.0000000000   -0.8604500000
      8  Cl       -1.4903431174    0.0000000000    2.2552800000
      9  I         1.2079582140    0.0000000000    4.1711050000
     10  Br        4.0532933383    0.0000000000    2.3401700000
     11  Br        4.0532933383    0.0000000000   -0.9453400000
     12  I         1.2079582140    0.0000000000   -2.7762750000
   Point Group: c1    Number of degrees of freedom:    30


   Energy is -20136.417454681


 Attempting to generate delocalized internal coordinates
 Initial Hessian constructed with Jon Baker's OPTIMIZE code

 18 Hessian modes will be used to form the next step
  Hessian Eigenvalues:
     0.124424    0.201019    0.201019    0.250000    0.250000    0.250000
     0.250000    0.250000    0.250000    0.250000    0.250000    0.250000
     0.334879    0.426727    0.464882    0.464882    0.464882    0.464882

 Minimum search - taking simple RFO step
 Searching for Lamda that Minimizes Along All modes
 Value Taken    Lamda =  -0.00810870
 Step Taken.  Stepsize is  0.205682

                             Maximum     Tolerance    Cnvgd?
         Gradient           0.035748      0.000300      NO
         Displacement       0.122111      0.001200      NO
         Energy change     *********      0.000001      NO


 New Cartesian Coordinates Obtained by Inverse Iteration

 Displacement from previous Coordinates is:  0.333153
 ----------------------------------------------------------------
             Standard Nuclear Orientation (Angstroms)
    I     Atom           X                Y                Z
 ----------------------------------------------------------------
    1      C       0.0048182303     0.0000000000    -0.0033970082
    2      C       0.0048182331     0.0000000000     1.3982270015
    3      C       1.2141830683     0.0000000000     2.1165487500
    4      C       2.4291423678     0.0000000000     1.4008791631
    5      C       2.4291423680     0.0000000000    -0.0060491549
    6      C       1.2141830680     0.0000000000    -0.7217187466
    7      Cl     -1.5243868380     0.0000000000    -0.8224024804
    8      Cl     -1.5243868418     0.0000000000     2.2172324612
    9      I       1.1695064213     0.0000000000     4.2580293198
   10      Br      4.1015198428     0.0000000000     2.3137524841
   11      Br      4.1015198416     0.0000000000    -0.9189224737
   12      I       1.1695063923     0.0000000000    -2.8631993158
 ----------------------------------------------------------------
 Nuclear Repulsion Energy =        3390.54659913 hartrees
 There are      123 alpha and      123 beta electrons
 Applying Cartesian multipole field
    Component          Value
    ---------          -----
     (2,0,0)        1.00000E-11
     (0,2,0)        2.00000E-11
     (0,0,2)       -3.00000E-11
 Nucleus-field energy     =    -0.0000001354 hartrees
 Requested basis set is 6-311++G(d,p)
 There are 148 shells and 412 basis functions
 A cutoff of  1.0D-11 yielded   6740 shell pairs
 There are     58596 function pairs (     64975 Cartesian)
 Smallest overlap matrix eigenvalue = 3.94E-07

 Q-Chem warning in module stvman/mkSTV.C, line 318:

 Overlap eigenvalue is smaller than square root of threshold
 Use THRESH >= 12 to get rid of this warning

 Linear dependence detected in AO basis
 Tighter screening thresholds may be required for diffuse basis sets
 Use S2THRESH > 14 and THRESH = 14 in case of SCF convergence issues
 Number of orthogonalized atomic orbitals = 410
 Maximum deviation from orthogonality = 1.104E-10
 Guess MOs from SCF MO coefficient file

 -----------------------------------------------------------------------
  General SCF calculation program by
  Eric Jon Sundstrom, Paul Horn, Yuezhi Mao, Dmitri Zuev, Alec White,
  David Stuck, Shaama M.S., Shane Yost, Joonho Lee, David Small,
  Daniel Levine, Susi Lehtola, Hugh Burton, Evgeny Epifanovsky,
  Bang C. Huynh
 -----------------------------------------------------------------------
 Exchange:     0.2000 Hartree-Fock + 0.0800 Slater + 0.7200 B88
 Correlation:  0.1900 VWN1RPA + 0.8100 LYP
 Using SG-1 standard quadrature grid
 using 6 threads for integral computing
 -------------------------------------------------------
 OpenMP Integral computing Module                
 Release: version 2.0, May 2017, Q-Chem Inc. Pleasanton 
 -------------------------------------------------------
 A restricted SCF calculation will be
 performed using DIIS
 SCF converges when DIIS error is below 1.0e-08
 ---------------------------------------
  Cycle       Energy         DIIS error
 ---------------------------------------
    1  -20136.4153055744      5.59e-04  
    2  -20136.4181025786      2.57e-04  
    3  -20136.4158556617      4.02e-04  
    4  -20136.4195925233      3.90e-05  
    5  -20136.4196196556      1.41e-05  
    6  -20136.4196233165      4.36e-06  
    7  -20136.4196236135      2.38e-06  
    8  -20136.4196237348      4.43e-07  
    9  -20136.4196237387      8.06e-08  
   10  -20136.4196237383      2.64e-08  
   11  -20136.4196237377      4.94e-09  Convergence criterion met
 ---------------------------------------
 SCF time:   CPU 228.48s  wall 42.00s 
 SCF   energy in the final basis set =   -20136.4196237377
 Total energy in the final basis set =   -20136.4196237377

 --------------------------------------------------------------

                    Orbital Energies (a.u.)
 --------------------------------------------------------------

 Alpha MOs
 -- Occupied --
*****************-482.8562-482.8562-176.3216-176.3216-165.7255-165.7255
********-165.7233-165.7230-165.7230-101.5829-101.5829 -62.5091 -62.5091
-56.3299 -56.3299 -56.3257 -56.3257 -56.3253 -56.3253 -35.8180 -35.8180
-31.3116 -31.3116 -31.3052 -31.3052 -31.3047 -31.3047 -22.9620 -22.9620
-22.9606 -22.9606 -22.9602 -22.9602 -22.9557 -22.9557 -22.9557 -22.9557
-10.2885 -10.2880 -10.2837 -10.2832 -10.2748 -10.2748  -9.4979  -9.4979
 -8.7180  -8.7180  -7.2629  -7.2629  -7.2528  -7.2528  -7.2518  -7.2518
 -6.5503  -6.5503  -6.5365  -6.5365  -6.5354  -6.5354  -6.3673  -6.3673
 -4.7804  -4.7804  -4.7649  -4.7649  -4.7638  -4.7638  -2.6610  -2.6609
 -2.6574  -2.6573  -2.6566  -2.6565  -2.6455  -2.6455  -2.6454  -2.6454
 -2.0460  -2.0460  -2.0414  -2.0414  -2.0407  -2.0407  -2.0272  -2.0272
 -2.0271  -2.0271  -0.9595  -0.9057  -0.8912  -0.8379  -0.8275  -0.7794
 -0.7416  -0.7098  -0.6582  -0.6281  -0.6106  -0.5536  -0.5149  -0.4790
 -0.4656  -0.4605  -0.4161  -0.4153  -0.4027  -0.3900  -0.3853  -0.3617
 -0.3466  -0.3439  -0.3392  -0.3281  -0.3093  -0.3082  -0.2917  -0.2793
 -0.2684  -0.2615  -0.2607
 -- Virtual --
 -0.1050  -0.0735  -0.0694  -0.0674  -0.0308  -0.0129  -0.0109   0.0061
  0.0190   0.0268   0.0298   0.0434   0.0485   0.0559   0.0592   0.0600
  0.0702   0.0726   0.0774   0.0777   0.0817   0.0888   0.0916   0.0986
  0.1010   0.1136   0.1177   0.1218   0.1311   0.1376   0.1482   0.1498
  0.1580   0.1672   0.1723   0.1747   0.1827   0.1838   0.1909   0.1930
  0.2041   0.2080   0.2142   0.2168   0.2216   0.2246   0.2426   0.2476
  0.2525   0.2607   0.2617   0.2798   0.2873   0.2885   0.2952   0.3237
  0.3447   0.3746   0.3828   0.3873   0.3922   0.3979   0.4073   0.4181
  0.4215   0.4230   0.4310   0.4323   0.4329   0.4460   0.4623   0.4624
  0.4640   0.4723   0.4865   0.4884   0.4954   0.5024   0.5026   0.5106
  0.5117   0.5124   0.5400   0.5496   0.5569   0.5599   0.5710   0.5746
  0.5833   0.5951   0.5968   0.5999   0.6238   0.6379   0.6687   0.6711
  0.6966   0.7009   0.7282   0.7453   0.7542   0.7581   0.7712   0.7828
  0.7832   0.8109   0.8197   0.8238   0.8357   0.8418   0.8422   0.8550
  0.8569   0.8982   0.9064   0.9338   0.9375   0.9407   0.9489   0.9526
  0.9631   1.0013   1.0245   1.0716   1.0987   1.0991   1.1235   1.1330
  1.1840   1.2092   1.2104   1.2169   1.2571   1.2666   1.2760   1.3359
  1.3544   1.3691   1.4073   1.4160   1.4413   1.4485   1.4645   1.4697
  1.4721   1.5457   1.5855   1.6251   1.7215   1.7273   1.7448   1.7670
  1.8131   1.8151   1.8351   1.8457   1.9050   1.9871   2.0037   2.0417
  2.0644   2.1143   2.1201   2.1767   2.1908   2.2250   2.2276   2.2445
  2.2608   2.2737   2.2807   2.3139   2.3195   2.4104   2.4329   2.4748
  2.5202   2.5704   2.6036   2.7102   2.7204   2.7826   2.8169   2.8303
  2.9606   2.9743   3.0338   3.0435   3.0501   3.1596   3.1983   3.3825
  3.4323   3.6264   3.8063   3.8307   3.9478   3.9618   3.9818   3.9856
  3.9968   4.0063   4.0143   4.0282   4.0393   4.0518   4.0797   4.1102
  4.1158   4.1534   4.2075   4.2684   4.2760   4.2880   4.3737   4.4341
  4.4554   4.5436   4.7848   6.0132   6.0303   6.1068   6.1137   6.1385
  6.1534   6.6849   6.8298   7.5362   7.5698   7.6612   7.6653   7.7066
  7.7895   9.7237   9.8063  23.1797  23.7380  23.7618  23.8999  23.9040
 23.9781  25.7745  25.8556  26.0793  26.1599  26.4971  26.7751  27.8815
 27.9428  28.3492  28.3625  28.4118  28.4184  28.4223  28.4284  28.5224
 28.5274  28.5436  28.5483  28.5548  28.5593  28.6070  28.6222  28.7132
 28.7311  47.9456  48.0718 127.8883 127.8984 127.9439 127.9485 127.9660
127.9676 151.6734 151.7234 215.7104 215.8061 289.7323 289.7669 289.8551
289.8655 289.9318 290.01101020.74801020.90631901.83701901.8892
 --------------------------------------------------------------

          Ground-State Mulliken Net Atomic Charges

     Atom                 Charge (a.u.)
  ----------------------------------------
      1 C                    -0.187297
      2 C                    -0.187297
      3 C                     0.001653
      4 C                    -0.319409
      5 C                    -0.319409
      6 C                     0.001653
      7 Cl                    0.621398
      8 Cl                    0.621398
      9 I                     0.107429
     10 Br                   -0.223775
     11 Br                   -0.223775
     12 I                     0.107429
  ----------------------------------------
  Sum of atomic charges =     0.000000

 -----------------------------------------------------------------
                    Cartesian Multipole Moments
 -----------------------------------------------------------------
    Charge (ESU x 10^10)
                -0.0000
    Dipole Moment (Debye)
         X       0.3047      Y       0.0000      Z       0.0000
       Tot       0.3047
    Quadrupole Moments (Debye-Ang)
        XX    -149.3262     XY       0.0000     YY    -154.0650
        XZ       0.2125     YZ       0.0000     ZZ    -143.8107
    Octopole Moments (Debye-Ang^2)
       XXX    -633.8294    XXY       0.0000    XYY    -222.3593
       YYY       0.0000    XXZ    -104.1423    XYZ      -0.0000
       YYZ    -107.4473    XZZ    -206.1738    YZZ      -0.0000
       ZZZ    -300.8872
    Hexadecapole Moments (Debye-Ang^3)
      XXXX   -4902.3932   XXXY       0.0000   XXYY    -914.7090
      XYYY       0.0000   YYYY    -195.8988   XXXZ    -442.0421
      XXYZ      -0.0000   XYYZ    -155.0767   YYYZ       0.0000
      XXZZ   -1809.0521   XYZZ      -0.0000   YYZZ   -1063.7125
      XZZZ    -431.5728   YZZZ      -0.0000   ZZZZ   -5565.0984
 -----------------------------------------------------------------
 Calculating analytic gradient of the SCF energy
 Gradient of SCF Energy
            1           2           3           4           5           6
    1  -0.0038932  -0.0038932  -0.0007646   0.0027408   0.0027408  -0.0007646
    2   0.0000000  -0.0000000  -0.0000000   0.0000000  -0.0000000  -0.0000000
    3   0.0024439  -0.0024439   0.0022269  -0.0018065   0.0018065  -0.0022269
            7           8           9          10          11          12
    1   0.0006754   0.0006754  -0.0016853   0.0029268   0.0029268  -0.0016853
    2   0.0000000  -0.0000000  -0.0000000   0.0000000  -0.0000000  -0.0000000
    3   0.0039320  -0.0039320   0.0046705  -0.0036828   0.0036828  -0.0046705
 Max gradient component =       4.671E-03
 RMS gradient           =       2.359E-03
 Gradient time:  CPU 94.98 s  wall 15.95 s
 Geometry Optimization Parameters
   NAtoms,    NIC,     NZ,  NCons,   NDum,   NFix, NCnnct, MaxDiis
       12      78      12       0       0       0       0       0

 Cartesian Hessian Update
 Hessian updated using BFGS update


** GEOMETRY OPTIMIZATION IN DELOCALIZED INTERNAL COORDINATES **
   Searching for a Minimum

   Optimization Cycle:   2

                       Coordinates (Angstroms)
     ATOM                X               Y               Z
      1  C         0.0048182303    0.0000000000   -0.0033970082
      2  C         0.0048182331    0.0000000000    1.3982270015
      3  C         1.2141830683    0.0000000000    2.1165487500
      4  C         2.4291423678    0.0000000000    1.4008791631
      5  C         2.4291423680    0.0000000000   -0.0060491549
      6  C         1.2141830680    0.0000000000   -0.7217187466
      7  Cl       -1.5243868380    0.0000000000   -0.8224024804
      8  Cl       -1.5243868418    0.0000000000    2.2172324612
      9  I         1.1695064213    0.0000000000    4.2580293198
     10  Br        4.1015198428    0.0000000000    2.3137524841
     11  Br        4.1015198416    0.0000000000   -0.9189224737
     12  I         1.1695063923    0.0000000000   -2.8631993158
   Point Group: c1    Number of degrees of freedom:    30


   Energy is -20136.419623738

 Hessian updated using BFGS update

  8 Hessian modes will be used to form the next step
  Hessian Eigenvalues:
     0.127021    0.198938    0.246140    0.321823    0.337758    0.428836
     0.453894    0.541555

 Minimum search - taking simple RFO step
 Searching for Lamda that Minimizes Along All modes
 Value Taken    Lamda =  -0.00160563
 Step Taken.  Stepsize is  0.062616

                             Maximum     Tolerance    Cnvgd?
         Gradient           0.020954      0.000300      NO
         Displacement       0.051817      0.001200      NO
         Energy change     -0.002169      0.000001      NO


 New Cartesian Coordinates Obtained by Inverse Iteration

 Displacement from previous Coordinates is:  0.157412
 ----------------------------------------------------------------
             Standard Nuclear Orientation (Angstroms)
    I     Atom           X                Y                Z
 ----------------------------------------------------------------
    1      C       0.0031355524     0.0000000000    -0.0053170157
    2      C       0.0031355556     0.0000000000     1.4001470248
    3      C       1.2144926870     0.0000000000     2.1107557298
    4      C       2.4280529582     0.0000000000     1.4017236839
    5      C       2.4280529535     0.0000000000    -0.0068936731
    6      C       1.2144926851     0.0000000000    -0.7159257296
    7      Cl     -1.5169612966     0.0000000000    -0.8491318896
    8      Cl     -1.5169612966     0.0000000000     2.2439619116
    9      I       1.1878249041     0.0000000000     4.2444890144
   10      Br      4.0782382698     0.0000000000     2.3537114864
   11      Br      4.0782382570     0.0000000000    -0.9588814822
   12      I       1.1878249242     0.0000000000    -2.8496590608
 ----------------------------------------------------------------
 Nuclear Repulsion Energy =        3399.15965654 hartrees
 There are      123 alpha and      123 beta electrons
 Applying Cartesian multipole field
    Component          Value
    ---------          -----
     (2,0,0)        1.00000E-11
     (0,2,0)        2.00000E-11
     (0,0,2)       -3.00000E-11
 Nucleus-field energy     =    -0.0000001360 hartrees
 Requested basis set is 6-311++G(d,p)
 There are 148 shells and 412 basis functions
 A cutoff of  1.0D-11 yielded   6740 shell pairs
 There are     58608 function pairs (     64993 Cartesian)
 Smallest overlap matrix eigenvalue = 3.84E-07

 Q-Chem warning in module stvman/mkSTV.C, line 318:

 Overlap eigenvalue is smaller than square root of threshold
 Use THRESH >= 12 to get rid of this warning

 Linear dependence detected in AO basis
 Tighter screening thresholds may be required for diffuse basis sets
 Use S2THRESH > 14 and THRESH = 14 in case of SCF convergence issues
 Number of orthogonalized atomic orbitals = 410
 Maximum deviation from orthogonality = 2.152E-10
 Guess MOs from SCF MO coefficient file

 -----------------------------------------------------------------------
  General SCF calculation program by
  Eric Jon Sundstrom, Paul Horn, Yuezhi Mao, Dmitri Zuev, Alec White,
  David Stuck, Shaama M.S., Shane Yost, Joonho Lee, David Small,
  Daniel Levine, Susi Lehtola, Hugh Burton, Evgeny Epifanovsky,
  Bang C. Huynh
 -----------------------------------------------------------------------
 Exchange:     0.2000 Hartree-Fock + 0.0800 Slater + 0.7200 B88
 Correlation:  0.1900 VWN1RPA + 0.8100 LYP
 Using SG-1 standard quadrature grid
 using 6 threads for integral computing
 -------------------------------------------------------
 OpenMP Integral computing Module                
 Release: version 2.0, May 2017, Q-Chem Inc. Pleasanton 
 -------------------------------------------------------
 A restricted SCF calculation will be
 performed using DIIS
 SCF converges when DIIS error is below 1.0e-08
 ---------------------------------------
  Cycle       Energy         DIIS error
 ---------------------------------------
    1  -20136.4193106379      2.22e-04  
    2  -20136.4201745441      5.95e-05  
    3  -20136.4200734927      9.04e-05  
    4  -20136.4202445283      1.85e-05  
    5  -20136.4202515752      6.87e-06  
    6  -20136.4202525397      1.61e-06  
    7  -20136.4202525932      4.10e-07  
    8  -20136.4202525952      2.12e-07  
    9  -20136.4202525942      7.06e-08  
   10  -20136.4202525939      7.90e-09  Convergence criterion met
 ---------------------------------------
 SCF time:   CPU 208.40s  wall 38.00s 
 SCF   energy in the final basis set =   -20136.4202525939
 Total energy in the final basis set =   -20136.4202525939

 --------------------------------------------------------------

                    Orbital Energies (a.u.)
 --------------------------------------------------------------

 Alpha MOs
 -- Occupied --
*****************-482.8566-482.8566-176.3211-176.3211-165.7250-165.7250
********-165.7227-165.7225-165.7225-101.5833-101.5833 -62.5095 -62.5095
-56.3303 -56.3302 -56.3261 -56.3261 -56.3257 -56.3257 -35.8175 -35.8175
-31.3111 -31.3111 -31.3047 -31.3047 -31.3041 -31.3041 -22.9615 -22.9615
-22.9600 -22.9600 -22.9597 -22.9597 -22.9552 -22.9552 -22.9552 -22.9552
-10.2891 -10.2886 -10.2837 -10.2832 -10.2735 -10.2735  -9.4981  -9.4981
 -8.7184  -8.7184  -7.2631  -7.2631  -7.2530  -7.2530  -7.2520  -7.2520
 -6.5506  -6.5506  -6.5369  -6.5369  -6.5358  -6.5358  -6.3668  -6.3668
 -4.7800  -4.7800  -4.7645  -4.7645  -4.7634  -4.7634  -2.6613  -2.6613
 -2.6578  -2.6578  -2.6569  -2.6569  -2.6459  -2.6459  -2.6458  -2.6458
 -2.0456  -2.0456  -2.0410  -2.0410  -2.0402  -2.0402  -2.0269  -2.0268
 -2.0267  -2.0267  -0.9588  -0.9049  -0.8918  -0.8404  -0.8266  -0.7800
 -0.7419  -0.7109  -0.6584  -0.6297  -0.6093  -0.5541  -0.5150  -0.4791
 -0.4658  -0.4606  -0.4165  -0.4158  -0.4019  -0.3889  -0.3864  -0.3606
 -0.3480  -0.3426  -0.3417  -0.3274  -0.3126  -0.3095  -0.2919  -0.2772
 -0.2684  -0.2608  -0.2604
 -- Virtual --
 -0.1046  -0.0724  -0.0683  -0.0675  -0.0303  -0.0134  -0.0106   0.0068
  0.0178   0.0261   0.0296   0.0432   0.0485   0.0556   0.0593   0.0600
  0.0701   0.0727   0.0773   0.0775   0.0810   0.0886   0.0897   0.0987
  0.1012   0.1126   0.1178   0.1219   0.1311   0.1366   0.1484   0.1496
  0.1573   0.1693   0.1727   0.1751   0.1843   0.1847   0.1933   0.1935
  0.2035   0.2091   0.2101   0.2166   0.2214   0.2251   0.2425   0.2499
  0.2534   0.2603   0.2617   0.2796   0.2886   0.2887   0.2964   0.3229
  0.3449   0.3729   0.3821   0.3838   0.3911   0.3935   0.4074   0.4197
  0.4207   0.4236   0.4304   0.4312   0.4330   0.4466   0.4622   0.4624
  0.4673   0.4722   0.4844   0.4866   0.5003   0.5040   0.5068   0.5128
  0.5139   0.5148   0.5404   0.5508   0.5580   0.5622   0.5657   0.5748
  0.5841   0.5958   0.5994   0.6011   0.6248   0.6388   0.6655   0.6695
  0.6963   0.7055   0.7279   0.7481   0.7531   0.7596   0.7713   0.7839
  0.7848   0.8110   0.8196   0.8237   0.8355   0.8420   0.8429   0.8540
  0.8542   0.8942   0.9086   0.9328   0.9373   0.9405   0.9457   0.9504
  0.9660   0.9995   1.0289   1.0717   1.0959   1.0980   1.1239   1.1339
  1.1914   1.2091   1.2117   1.2120   1.2550   1.2637   1.2742   1.3394
  1.3557   1.3707   1.4120   1.4145   1.4412   1.4492   1.4681   1.4718
  1.4738   1.5493   1.5871   1.6206   1.7222   1.7273   1.7492   1.7631
  1.8144   1.8148   1.8397   1.8428   1.9053   1.9858   2.0043   2.0424
  2.0647   2.1060   2.1254   2.1808   2.1884   2.2263   2.2273   2.2465
  2.2658   2.2742   2.2815   2.3123   2.3221   2.4072   2.4309   2.4743
  2.5214   2.5709   2.6027   2.7094   2.7213   2.7852   2.8164   2.8309
  2.9614   2.9715   3.0350   3.0435   3.0532   3.1605   3.1972   3.3815
  3.4368   3.6274   3.8113   3.8285   3.9475   3.9619   3.9824   3.9855
  3.9940   4.0065   4.0152   4.0300   4.0502   4.0525   4.0679   4.1105
  4.1164   4.1543   4.2111   4.2693   4.2769   4.2889   4.3710   4.4358
  4.4617   4.5479   4.7894   6.0140   6.0317   6.1069   6.1152   6.1387
  6.1578   6.6880   6.8247   7.5356   7.5697   7.6593   7.6596   7.7171
  7.7875   9.7276   9.7999  23.1782  23.7475  23.7580  23.8999  23.9129
 23.9844  25.7718  25.8563  26.0834  26.1456  26.5015  26.7717  27.8860
 27.9458  28.3501  28.3638  28.4143  28.4198  28.4229  28.4294  28.5230
 28.5278  28.5443  28.5492  28.5559  28.5598  28.6090  28.6236  28.7139
 28.7326  47.9478  48.0666 127.8892 127.8996 127.9444 127.9496 127.9671
127.9701 151.6773 151.7262 215.7152 215.7984 289.7313 289.7670 289.8554
289.8620 289.9381 290.00911020.75111020.89941901.84111901.8923
 --------------------------------------------------------------

          Ground-State Mulliken Net Atomic Charges

     Atom                 Charge (a.u.)
  ----------------------------------------
      1 C                    -0.150940
      2 C                    -0.150940
      3 C                    -0.049857
      4 C                    -0.297927
      5 C                    -0.297927
      6 C                    -0.049857
      7 Cl                    0.618140
      8 Cl                    0.618140
      9 I                     0.105588
     10 Br                   -0.225004
     11 Br                   -0.225004
     12 I                     0.105588
  ----------------------------------------
  Sum of atomic charges =     0.000000

 -----------------------------------------------------------------
                    Cartesian Multipole Moments
 -----------------------------------------------------------------
    Charge (ESU x 10^10)
                -0.0000
    Dipole Moment (Debye)
         X       0.3425      Y      -0.0000      Z       0.0000
       Tot       0.3425
    Quadrupole Moments (Debye-Ang)
        XX    -149.6036     XY      -0.0000     YY    -154.0333
        XZ       0.2388     YZ      -0.0000     ZZ    -143.6007
    Octopole Moments (Debye-Ang^2)
       XXX    -637.3102    XXY      -0.0000    XYY    -222.6056
       YYY      -0.0000    XXZ    -104.3358    XYZ      -0.0000
       YYZ    -107.4252    XZZ    -204.1917    YZZ       0.0000
       ZZZ    -300.4478
    Hexadecapole Moments (Debye-Ang^3)
      XXXX   -4897.6914   XXXY      -0.0000   XXYY    -909.4940
      XYYY      -0.0000   YYYY    -195.8192   XXXZ    -444.4696
      XXYZ      -0.0000   XYYZ    -155.2485   YYYZ      -0.0000
      XXZZ   -1793.2515   XYZZ      -0.0000   YYZZ   -1064.6707
      XZZZ    -427.4515   YZZZ       0.0000   ZZZZ   -5576.4972
 -----------------------------------------------------------------
 Calculating analytic gradient of the SCF energy
 Gradient of SCF Energy
            1           2           3           4           5           6
    1  -0.0013438  -0.0013438   0.0003946   0.0002544   0.0002544   0.0003946
    2   0.0000000  -0.0000000  -0.0000000   0.0000000  -0.0000000   0.0000000
    3  -0.0006125   0.0006125   0.0005495   0.0006812  -0.0006812  -0.0005495
            7           8           9          10          11          12
    1   0.0003116   0.0003116   0.0003807   0.0000026   0.0000026   0.0003807
    2   0.0000000  -0.0000000  -0.0000000   0.0000000  -0.0000000   0.0000000
    3  -0.0004034   0.0004034   0.0015708   0.0022579  -0.0022579  -0.0015708
 Max gradient component =       2.258E-03
 RMS gradient           =       7.866E-04
 Gradient time:  CPU 95.59 s  wall 16.05 s
 Geometry Optimization Parameters
   NAtoms,    NIC,     NZ,  NCons,   NDum,   NFix, NCnnct, MaxDiis
       12      78      12       0       0       0       0       0

 Cartesian Hessian Update
 Hessian updated using BFGS update


** GEOMETRY OPTIMIZATION IN DELOCALIZED INTERNAL COORDINATES **
   Searching for a Minimum

   Optimization Cycle:   3

                       Coordinates (Angstroms)
     ATOM                X               Y               Z
      1  C         0.0031355524    0.0000000000   -0.0053170157
      2  C         0.0031355556    0.0000000000    1.4001470248
      3  C         1.2144926870    0.0000000000    2.1107557298
      4  C         2.4280529582    0.0000000000    1.4017236839
      5  C         2.4280529535    0.0000000000   -0.0068936731
      6  C         1.2144926851    0.0000000000   -0.7159257296
      7  Cl       -1.5169612966    0.0000000000   -0.8491318896
      8  Cl       -1.5169612966    0.0000000000    2.2439619116
      9  I         1.1878249041    0.0000000000    4.2444890144
     10  Br        4.0782382698    0.0000000000    2.3537114864
     11  Br        4.0782382570    0.0000000000   -0.9588814822
     12  I         1.1878249242    0.0000000000   -2.8496590608
   Point Group: c1    Number of degrees of freedom:    30


   Energy is -20136.420252594

 Hessian updated using BFGS update

 11 Hessian modes will be used to form the next step
  Hessian Eigenvalues:
     0.120888    0.199629    0.247117    0.249556    0.320775    0.402880
     0.426727    0.427203    0.449509    0.464392    0.586274

 Minimum search - taking simple RFO step
 Searching for Lamda that Minimizes Along All modes
 Value Taken    Lamda =  -0.00024627
 Step Taken.  Stepsize is  0.032147

                             Maximum     Tolerance    Cnvgd?
         Gradient           0.007810      0.000300      NO
         Displacement       0.018228      0.001200      NO
         Energy change     -0.000629      0.000001      NO


 New Cartesian Coordinates Obtained by Inverse Iteration

 Displacement from previous Coordinates is:  0.059509
 ----------------------------------------------------------------
             Standard Nuclear Orientation (Angstroms)
    I     Atom           X                Y                Z
 ----------------------------------------------------------------
    1      C       0.0037902107     0.0000000000    -0.0043792276
    2      C       0.0037902146     0.0000000000     1.3992092383
    3      C       1.2139471311     0.0000000000     2.1078765579
    4      C       2.4260342104     0.0000000000     1.3997117614
    5      C       2.4260342072     0.0000000000    -0.0048817725
    6      C       1.2139471261     0.0000000000    -0.7130465653
    7      Cl     -1.5164361652     0.0000000000    -0.8478641379
    8      Cl     -1.5164361677     0.0000000000     2.2426941572
    9      I       1.1855603496     0.0000000000     4.2329892077
   10      Br      4.0818873293     0.0000000000     2.3356771525
   11      Br      4.0818873266     0.0000000000    -0.9408471606
   12      I       1.1855603812     0.0000000000    -2.8381592111
 ----------------------------------------------------------------
 Nuclear Repulsion Energy =        3406.02489714 hartrees
 There are      123 alpha and      123 beta electrons
 Applying Cartesian multipole field
    Component          Value
    ---------          -----
     (2,0,0)        1.00000E-11
     (0,2,0)        2.00000E-11
     (0,0,2)       -3.00000E-11
 Nucleus-field energy     =    -0.0000001345 hartrees
 Requested basis set is 6-311++G(d,p)
 There are 148 shells and 412 basis functions
 A cutoff of  1.0D-11 yielded   6744 shell pairs
 There are     58666 function pairs (     65059 Cartesian)
 Smallest overlap matrix eigenvalue = 3.78E-07

 Q-Chem warning in module stvman/mkSTV.C, line 318:

 Overlap eigenvalue is smaller than square root of threshold
 Use THRESH >= 12 to get rid of this warning

 Linear dependence detected in AO basis
 Tighter screening thresholds may be required for diffuse basis sets
 Use S2THRESH > 14 and THRESH = 14 in case of SCF convergence issues
 Number of orthogonalized atomic orbitals = 410
 Maximum deviation from orthogonality = 1.113E-10
 Guess MOs from SCF MO coefficient file

 -----------------------------------------------------------------------
  General SCF calculation program by
  Eric Jon Sundstrom, Paul Horn, Yuezhi Mao, Dmitri Zuev, Alec White,
  David Stuck, Shaama M.S., Shane Yost, Joonho Lee, David Small,
  Daniel Levine, Susi Lehtola, Hugh Burton, Evgeny Epifanovsky,
  Bang C. Huynh
 -----------------------------------------------------------------------
 Exchange:     0.2000 Hartree-Fock + 0.0800 Slater + 0.7200 B88
 Correlation:  0.1900 VWN1RPA + 0.8100 LYP
 Using SG-1 standard quadrature grid
 using 6 threads for integral computing
 -------------------------------------------------------
 OpenMP Integral computing Module                
 Release: version 2.0, May 2017, Q-Chem Inc. Pleasanton 
 -------------------------------------------------------
 A restricted SCF calculation will be
 performed using DIIS
 SCF converges when DIIS error is below 1.0e-08
 ---------------------------------------
  Cycle       Energy         DIIS error
 ---------------------------------------
    1  -20136.4202275085      9.58e-05  
    2  -20136.4203084361      3.91e-05  
    3  -20136.4202442729      6.51e-05  
    4  -20136.4203428883      5.52e-06  
    5  -20136.4203435098      2.04e-06  
    6  -20136.4203435792      9.36e-07  
    7  -20136.4203435979      2.60e-07  
    8  -20136.4203435985      8.86e-08  
    9  -20136.4203435993      2.80e-08  
   10  -20136.4203435983      4.63e-09  Convergence criterion met
 ---------------------------------------
 SCF time:   CPU 203.66s  wall 37.00s 
 SCF   energy in the final basis set =   -20136.4203435983
 Total energy in the final basis set =   -20136.4203435983

 --------------------------------------------------------------

                    Orbital Energies (a.u.)
 --------------------------------------------------------------

 Alpha MOs
 -- Occupied --
*****************-482.8564-482.8564-176.3208-176.3208-165.7247-165.7247
********-165.7225-165.7223-165.7223-101.5832-101.5832 -62.5093 -62.5093
-56.3301 -56.3301 -56.3259 -56.3259 -56.3255 -56.3255 -35.8173 -35.8173
-31.3108 -31.3108 -31.3045 -31.3045 -31.3039 -31.3039 -22.9612 -22.9612
-22.9598 -22.9598 -22.9595 -22.9594 -22.9550 -22.9550 -22.9550 -22.9550
-10.2885 -10.2880 -10.2826 -10.2821 -10.2727 -10.2727  -9.4980  -9.4980
 -8.7183  -8.7182  -7.2630  -7.2630  -7.2529  -7.2529  -7.2519  -7.2519
 -6.5505  -6.5505  -6.5367  -6.5367  -6.5357  -6.5357  -6.3667  -6.3667
 -4.7798  -4.7798  -4.7644  -4.7644  -4.7633  -4.7633  -2.6612  -2.6612
 -2.6576  -2.6576  -2.6568  -2.6568  -2.6458  -2.6458  -2.6457  -2.6457
 -2.0455  -2.0455  -2.0408  -2.0408  -2.0401  -2.0401  -2.0268  -2.0267
 -2.0266  -2.0266  -0.9596  -0.9059  -0.8920  -0.8405  -0.8276  -0.7806
 -0.7423  -0.7122  -0.6585  -0.6300  -0.6093  -0.5550  -0.5152  -0.4790
 -0.4665  -0.4611  -0.4169  -0.4160  -0.4025  -0.3894  -0.3866  -0.3608
 -0.3479  -0.3434  -0.3417  -0.3279  -0.3113  -0.3097  -0.2919  -0.2774
 -0.2685  -0.2603  -0.2600
 -- Virtual --
 -0.1033  -0.0720  -0.0677  -0.0655  -0.0298  -0.0121  -0.0106   0.0073
  0.0180   0.0263   0.0297   0.0432   0.0484   0.0558   0.0598   0.0600
  0.0705   0.0725   0.0775   0.0777   0.0812   0.0886   0.0905   0.0986
  0.1011   0.1128   0.1179   0.1219   0.1312   0.1369   0.1483   0.1497
  0.1572   0.1694   0.1724   0.1755   0.1842   0.1848   0.1930   0.1945
  0.2034   0.2086   0.2118   0.2174   0.2219   0.2253   0.2428   0.2492
  0.2540   0.2607   0.2618   0.2799   0.2892   0.2895   0.2972   0.3237
  0.3445   0.3733   0.3819   0.3845   0.3917   0.3947   0.4080   0.4205
  0.4211   0.4250   0.4307   0.4320   0.4326   0.4463   0.4628   0.4642
  0.4661   0.4726   0.4866   0.4872   0.5000   0.5038   0.5062   0.5123
  0.5132   0.5155   0.5409   0.5500   0.5579   0.5635   0.5680   0.5752
  0.5837   0.5964   0.6014   0.6015   0.6264   0.6388   0.6695   0.6710
  0.6978   0.7066   0.7291   0.7497   0.7559   0.7601   0.7717   0.7839
  0.7863   0.8107   0.8203   0.8236   0.8357   0.8421   0.8432   0.8546
  0.8549   0.8950   0.9089   0.9333   0.9383   0.9409   0.9462   0.9509
  0.9679   1.0011   1.0298   1.0724   1.0986   1.0986   1.1247   1.1353
  1.1898   1.2103   1.2131   1.2134   1.2556   1.2647   1.2744   1.3417
  1.3566   1.3716   1.4125   1.4152   1.4421   1.4508   1.4713   1.4727
  1.4773   1.5499   1.5874   1.6225   1.7228   1.7292   1.7506   1.7660
  1.8163   1.8166   1.8413   1.8448   1.9070   1.9866   2.0064   2.0427
  2.0672   2.1112   2.1248   2.1812   2.1922   2.2265   2.2298   2.2500
  2.2659   2.2745   2.2836   2.3161   2.3228   2.4103   2.4322   2.4750
  2.5223   2.5718   2.6035   2.7099   2.7220   2.7879   2.8171   2.8317
  2.9630   2.9747   3.0373   3.0449   3.0583   3.1627   3.2008   3.3847
  3.4391   3.6323   3.8130   3.8319   3.9476   3.9623   3.9834   3.9845
  3.9951   4.0073   4.0162   4.0309   4.0478   4.0532   4.0727   4.1117
  4.1173   4.1568   4.2124   4.2697   4.2786   4.2902   4.3725   4.4354
  4.4655   4.5514   4.7939   6.0146   6.0323   6.1085   6.1164   6.1414
  6.1608   6.6886   6.8282   7.5360   7.5699   7.6612   7.6626   7.7145
  7.7904   9.7279   9.8003  23.1781  23.7519  23.7647  23.9091  23.9198
 23.9941  25.7722  25.8566  26.0844  26.1468  26.5037  26.7750  27.8883
 27.9483  28.3507  28.3644  28.4160  28.4214  28.4241  28.4305  28.5232
 28.5281  28.5447  28.5499  28.5565  28.5605  28.6098  28.6246  28.7152
 28.7339  47.9480  48.0697 127.8897 127.9002 127.9455 127.9505 127.9684
127.9715 151.6794 151.7285 215.7156 215.7990 289.7320 289.7673 289.8561
289.8646 289.9374 290.01211020.75121020.90341901.84331901.8946
 --------------------------------------------------------------

          Ground-State Mulliken Net Atomic Charges

     Atom                 Charge (a.u.)
  ----------------------------------------
      1 C                    -0.145170
      2 C                    -0.145170
      3 C                    -0.046504
      4 C                    -0.305173
      5 C                    -0.305173
      6 C                    -0.046504
      7 Cl                    0.617980
      8 Cl                    0.617980
      9 I                     0.105111
     10 Br                   -0.226244
     11 Br                   -0.226244
     12 I                     0.105111
  ----------------------------------------
  Sum of atomic charges =     0.000000

 -----------------------------------------------------------------
                    Cartesian Multipole Moments
 -----------------------------------------------------------------
    Charge (ESU x 10^10)
                -0.0000
    Dipole Moment (Debye)
         X       0.3504      Y       0.0000      Z       0.0000
       Tot       0.3504
    Quadrupole Moments (Debye-Ang)
        XX    -149.4546     XY      -0.0000     YY    -153.9665
        XZ       0.2444     YZ      -0.0000     ZZ    -143.8075
    Octopole Moments (Debye-Ang^2)
       XXX    -636.0009    XXY       0.0000    XYY    -222.4849
       YYY       0.0000    XXZ    -104.2319    XYZ      -0.0000
       YYZ    -107.3785    XZZ    -205.1205    YZZ      -0.0000
       ZZZ    -300.8805
    Hexadecapole Moments (Debye-Ang^3)
      XXXX   -4891.9588   XXXY      -0.0000   XXYY    -909.7700
      XYYY      -0.0000   YYYY    -195.6574   XXXZ    -443.5566
      XXYZ      -0.0000   XYYZ    -155.1643   YYYZ      -0.0000
      XXZZ   -1790.5628   XYZZ      -0.0000   YYZZ   -1057.3547
      XZZZ    -429.4001   YZZZ      -0.0000   ZZZZ   -5542.2512
 -----------------------------------------------------------------
 Calculating analytic gradient of the SCF energy
 Gradient of SCF Energy
            1           2           3           4           5           6
    1  -0.0000978  -0.0000978   0.0002383  -0.0002249  -0.0002249   0.0002383
    2   0.0000000   0.0000000  -0.0000000   0.0000000  -0.0000000  -0.0000000
    3  -0.0004503   0.0004503  -0.0003762  -0.0001939   0.0001939   0.0003761
            7           8           9          10          11          12
    1   0.0004714   0.0004714  -0.0002120  -0.0001750  -0.0001750  -0.0002120
    2   0.0000000   0.0000000  -0.0000000  -0.0000000   0.0000000  -0.0000000
    3  -0.0003168   0.0003168  -0.0006316  -0.0005146   0.0005146   0.0006316
 Max gradient component =       6.316E-04
 RMS gradient           =       2.944E-04
 Gradient time:  CPU 95.73 s  wall 16.07 s
 Geometry Optimization Parameters
   NAtoms,    NIC,     NZ,  NCons,   NDum,   NFix, NCnnct, MaxDiis
       12      78      12       0       0       0       0       0

 Cartesian Hessian Update
 Hessian updated using BFGS update


** GEOMETRY OPTIMIZATION IN DELOCALIZED INTERNAL COORDINATES **
   Searching for a Minimum

   Optimization Cycle:   4

                       Coordinates (Angstroms)
     ATOM                X               Y               Z
      1  C         0.0037902107    0.0000000000   -0.0043792276
      2  C         0.0037902146    0.0000000000    1.3992092383
      3  C         1.2139471311    0.0000000000    2.1078765579
      4  C         2.4260342104    0.0000000000    1.3997117614
      5  C         2.4260342072    0.0000000000   -0.0048817725
      6  C         1.2139471261    0.0000000000   -0.7130465653
      7  Cl       -1.5164361652    0.0000000000   -0.8478641379
      8  Cl       -1.5164361677    0.0000000000    2.2426941572
      9  I         1.1855603496    0.0000000000    4.2329892077
     10  Br        4.0818873293    0.0000000000    2.3356771525
     11  Br        4.0818873266    0.0000000000   -0.9408471606
     12  I         1.1855603812    0.0000000000   -2.8381592111
   Point Group: c1    Number of degrees of freedom:    30


   Energy is -20136.420343598

 Hessian updated using BFGS update

 11 Hessian modes will be used to form the next step
  Hessian Eigenvalues:
     0.129190    0.201546    0.245257    0.249769    0.275425    0.320175
     0.404941    0.428665    0.461769    0.492674    0.575289

 Minimum search - taking simple RFO step
 Searching for Lamda that Minimizes Along All modes
 Value Taken    Lamda =  -0.00002797
 Step Taken.  Stepsize is  0.009490

                             Maximum     Tolerance    Cnvgd?
         Gradient           0.002260      0.000300      NO
         Displacement       0.006828      0.001200      NO
         Energy change     -0.000091      0.000001      NO


 New Cartesian Coordinates Obtained by Inverse Iteration

 Displacement from previous Coordinates is:  0.019966
 ----------------------------------------------------------------
             Standard Nuclear Orientation (Angstroms)
    I     Atom           X                Y                Z
 ----------------------------------------------------------------
    1      C       0.0041145454     0.0000000000    -0.0041914667
    2      C       0.0041145443     0.0000000000     1.3990214703
    3      C       1.2140483966     0.0000000000     2.1089498557
    4      C       2.4264585953     0.0000000000     1.4002115745
    5      C       2.4264585953     0.0000000000    -0.0053815760
    6      C       1.2140483939     0.0000000000    -0.7141198649
    7      Cl     -1.5191379142     0.0000000000    -0.8429567478
    8      Cl     -1.5191379291     0.0000000000     2.2377867463
    9      I       1.1875972306     0.0000000000     4.2359822117
   10      Br      4.0817022408     0.0000000000     2.3387687810
   11      Br      4.0817022595     0.0000000000    -0.9439387555
   12      I       1.1875971952     0.0000000000    -2.8411522285
 ----------------------------------------------------------------
 Nuclear Repulsion Energy =        3404.18581349 hartrees
 There are      123 alpha and      123 beta electrons
 Applying Cartesian multipole field
    Component          Value
    ---------          -----
     (2,0,0)        1.00000E-11
     (0,2,0)        2.00000E-11
     (0,0,2)       -3.00000E-11
 Nucleus-field energy     =    -0.0000001347 hartrees
 Requested basis set is 6-311++G(d,p)
 There are 148 shells and 412 basis functions
 A cutoff of  1.0D-11 yielded   6744 shell pairs
 There are     58666 function pairs (     65059 Cartesian)
 Smallest overlap matrix eigenvalue = 3.80E-07

 Q-Chem warning in module stvman/mkSTV.C, line 318:

 Overlap eigenvalue is smaller than square root of threshold
 Use THRESH >= 12 to get rid of this warning

 Linear dependence detected in AO basis
 Tighter screening thresholds may be required for diffuse basis sets
 Use S2THRESH > 14 and THRESH = 14 in case of SCF convergence issues
 Number of orthogonalized atomic orbitals = 410
 Maximum deviation from orthogonality = 1.432E-10
 Guess MOs from SCF MO coefficient file

 -----------------------------------------------------------------------
  General SCF calculation program by
  Eric Jon Sundstrom, Paul Horn, Yuezhi Mao, Dmitri Zuev, Alec White,
  David Stuck, Shaama M.S., Shane Yost, Joonho Lee, David Small,
  Daniel Levine, Susi Lehtola, Hugh Burton, Evgeny Epifanovsky,
  Bang C. Huynh
 -----------------------------------------------------------------------
 Exchange:     0.2000 Hartree-Fock + 0.0800 Slater + 0.7200 B88
 Correlation:  0.1900 VWN1RPA + 0.8100 LYP
 Using SG-1 standard quadrature grid
 using 6 threads for integral computing
 -------------------------------------------------------
 OpenMP Integral computing Module                
 Release: version 2.0, May 2017, Q-Chem Inc. Pleasanton 
 -------------------------------------------------------
 A restricted SCF calculation will be
 performed using DIIS
 SCF converges when DIIS error is below 1.0e-08
 ---------------------------------------
  Cycle       Energy         DIIS error
 ---------------------------------------
    1  -20136.4203341879      3.34e-05  
    2  -20136.4203510191      1.02e-05  
    3  -20136.4203459039      1.80e-05  
    4  -20136.4203532247      2.44e-06  
    5  -20136.4203533573      5.63e-07  
    6  -20136.4203533621      2.87e-07  
    7  -20136.4203533645      8.95e-08  
    8  -20136.4203533634      3.16e-08  
    9  -20136.4203533634      4.00e-09  Convergence criterion met
 ---------------------------------------
 SCF time:   CPU 182.76s  wall 33.00s 
 SCF   energy in the final basis set =   -20136.4203533634
 Total energy in the final basis set =   -20136.4203533634

 --------------------------------------------------------------

                    Orbital Energies (a.u.)
 --------------------------------------------------------------

 Alpha MOs
 -- Occupied --
*****************-482.8565-482.8565-176.3210-176.3210-165.7248-165.7248
********-165.7226-165.7224-165.7224-101.5831-101.5831 -62.5094 -62.5094
-56.3301 -56.3301 -56.3260 -56.3260 -56.3256 -56.3256 -35.8174 -35.8174
-31.3110 -31.3110 -31.3046 -31.3046 -31.3040 -31.3040 -22.9613 -22.9613
-22.9599 -22.9599 -22.9596 -22.9595 -22.9551 -22.9551 -22.9551 -22.9551
-10.2886 -10.2881 -10.2829 -10.2824 -10.2730 -10.2730  -9.4979  -9.4979
 -8.7183  -8.7183  -7.2629  -7.2629  -7.2528  -7.2528  -7.2518  -7.2518
 -6.5505  -6.5505  -6.5368  -6.5368  -6.5357  -6.5357  -6.3668  -6.3667
 -4.7799  -4.7799  -4.7644  -4.7644  -4.7634  -4.7634  -2.6612  -2.6612
 -2.6577  -2.6577  -2.6568  -2.6568  -2.6458  -2.6458  -2.6457  -2.6457
 -2.0455  -2.0455  -2.0409  -2.0409  -2.0402  -2.0402  -2.0268  -2.0268
 -2.0267  -2.0267  -0.9595  -0.9057  -0.8916  -0.8404  -0.8275  -0.7805
 -0.7422  -0.7119  -0.6585  -0.6299  -0.6094  -0.5548  -0.5151  -0.4789
 -0.4664  -0.4609  -0.4168  -0.4160  -0.4024  -0.3895  -0.3864  -0.3609
 -0.3478  -0.3433  -0.3411  -0.3279  -0.3116  -0.3097  -0.2919  -0.2775
 -0.2685  -0.2604  -0.2602
 -- Virtual --
 -0.1036  -0.0722  -0.0678  -0.0660  -0.0299  -0.0124  -0.0107   0.0071
  0.0181   0.0262   0.0296   0.0432   0.0484   0.0558   0.0597   0.0600
  0.0704   0.0725   0.0775   0.0776   0.0811   0.0886   0.0904   0.0986
  0.1012   0.1129   0.1179   0.1219   0.1312   0.1369   0.1483   0.1497
  0.1573   0.1692   0.1724   0.1754   0.1841   0.1848   0.1930   0.1942
  0.2035   0.2086   0.2116   0.2173   0.2219   0.2252   0.2428   0.2493
  0.2538   0.2606   0.2618   0.2798   0.2891   0.2893   0.2970   0.3237
  0.3445   0.3732   0.3822   0.3847   0.3917   0.3946   0.4079   0.4202
  0.4211   0.4246   0.4309   0.4320   0.4325   0.4463   0.4626   0.4639
  0.4659   0.4726   0.4865   0.4866   0.5000   0.5038   0.5063   0.5123
  0.5132   0.5150   0.5408   0.5502   0.5579   0.5627   0.5675   0.5754
  0.5837   0.5963   0.6007   0.6014   0.6262   0.6388   0.6688   0.6706
  0.6975   0.7064   0.7288   0.7490   0.7549   0.7600   0.7720   0.7839
  0.7856   0.8106   0.8200   0.8237   0.8357   0.8421   0.8432   0.8545
  0.8550   0.8956   0.9086   0.9336   0.9380   0.9409   0.9462   0.9509
  0.9674   1.0008   1.0293   1.0722   1.0977   1.0985   1.1245   1.1349
  1.1893   1.2100   1.2127   1.2143   1.2559   1.2648   1.2742   1.3413
  1.3563   1.3713   1.4126   1.4145   1.4420   1.4504   1.4703   1.4725
  1.4763   1.5495   1.5871   1.6223   1.7227   1.7287   1.7499   1.7658
  1.8158   1.8164   1.8406   1.8447   1.9067   1.9864   2.0060   2.0426
  2.0664   2.1101   2.1247   2.1813   2.1917   2.2267   2.2286   2.2492
  2.2660   2.2744   2.2834   2.3153   2.3223   2.4094   2.4323   2.4753
  2.5220   2.5716   2.6032   2.7099   2.7218   2.7873   2.8170   2.8315
  2.9625   2.9743   3.0369   3.0445   3.0573   3.1618   3.2003   3.3841
  3.4383   3.6314   3.8123   3.8313   3.9475   3.9622   3.9832   3.9847
  3.9949   4.0071   4.0159   4.0307   4.0482   4.0530   4.0718   4.1114
  4.1169   4.1562   4.2120   4.2697   4.2781   4.2899   4.3722   4.4354
  4.4645   4.5507   4.7929   6.0144   6.0321   6.1082   6.1161   6.1409
  6.1600   6.6883   6.8275   7.5359   7.5698   7.6608   7.6618   7.7149
  7.7897   9.7269   9.8012  23.1781  23.7505  23.7638  23.9080  23.9178
 23.9919  25.7726  25.8564  26.0822  26.1493  26.5027  26.7743  27.8876
 27.9478  28.3505  28.3642  28.4155  28.4211  28.4238  28.4302  28.5231
 28.5280  28.5446  28.5497  28.5563  28.5603  28.6095  28.6243  28.7150
 28.7335  47.9479  48.0691 127.8895 127.9000 127.9452 127.9503 127.9681
127.9711 151.6787 151.7279 215.7144 215.8000 289.7318 289.7672 289.8557
289.8641 289.9375 290.01141020.75111020.90271901.84261901.8940
 --------------------------------------------------------------

          Ground-State Mulliken Net Atomic Charges

     Atom                 Charge (a.u.)
  ----------------------------------------
      1 C                    -0.147531
      2 C                    -0.147531
      3 C                    -0.048208
      4 C                    -0.302096
      5 C                    -0.302096
      6 C                    -0.048208
      7 Cl                    0.618372
      8 Cl                    0.618372
      9 I                     0.105435
     10 Br                   -0.225972
     11 Br                   -0.225972
     12 I                     0.105435
  ----------------------------------------
  Sum of atomic charges =     0.000000

 -----------------------------------------------------------------
                    Cartesian Multipole Moments
 -----------------------------------------------------------------
    Charge (ESU x 10^10)
                -0.0000
    Dipole Moment (Debye)
         X       0.3560      Y       0.0000      Z       0.0000
       Tot       0.3560
    Quadrupole Moments (Debye-Ang)
        XX    -149.4564     XY       0.0000     YY    -153.9816
        XZ       0.2483     YZ      -0.0000     ZZ    -143.7653
    Octopole Moments (Debye-Ang^2)
       XXX    -636.4238    XXY       0.0000    XYY    -222.5578
       YYY       0.0000    XXZ    -104.2331    XYZ       0.0000
       YYZ    -107.3891    XZZ    -204.7698    YZZ       0.0000
       ZZZ    -300.7922
    Hexadecapole Moments (Debye-Ang^3)
      XXXX   -4895.7871   XXXY       0.0000   XXYY    -910.3009
      XYYY       0.0000   YYYY    -195.6913   XXXZ    -443.8515
      XXYZ       0.0000   XYYZ    -155.2152   YYYZ      -0.0000
      XXZZ   -1791.4471   XYZZ       0.0000   YYZZ   -1058.6318
      XZZZ    -428.6702   YZZZ       0.0000   ZZZZ   -5547.3963
 -----------------------------------------------------------------
 Calculating analytic gradient of the SCF energy
 Gradient of SCF Energy
            1           2           3           4           5           6
    1  -0.0001980  -0.0001980   0.0001691  -0.0000577  -0.0000577   0.0001691
    2   0.0000000  -0.0000000  -0.0000000   0.0000000  -0.0000000   0.0000000
    3   0.0000313  -0.0000313  -0.0001121   0.0000342  -0.0000342   0.0001121
            7           8           9          10          11          12
    1  -0.0000259  -0.0000259   0.0001774  -0.0000649  -0.0000649   0.0001774
    2   0.0000000  -0.0000000  -0.0000000   0.0000000  -0.0000000   0.0000000
    3   0.0003919  -0.0003919  -0.0000135   0.0000236  -0.0000236   0.0000135
 Max gradient component =       3.919E-04
 RMS gradient           =       1.239E-04
 Gradient time:  CPU 95.63 s  wall 16.06 s
 Geometry Optimization Parameters
   NAtoms,    NIC,     NZ,  NCons,   NDum,   NFix, NCnnct, MaxDiis
       12      78      12       0       0       0       0       0

 Cartesian Hessian Update
 Hessian updated using BFGS update


** GEOMETRY OPTIMIZATION IN DELOCALIZED INTERNAL COORDINATES **
   Searching for a Minimum

   Optimization Cycle:   5

                       Coordinates (Angstroms)
     ATOM                X               Y               Z
      1  C         0.0041145454    0.0000000000   -0.0041914667
      2  C         0.0041145443    0.0000000000    1.3990214703
      3  C         1.2140483966    0.0000000000    2.1089498557
      4  C         2.4264585953    0.0000000000    1.4002115745
      5  C         2.4264585953    0.0000000000   -0.0053815760
      6  C         1.2140483939    0.0000000000   -0.7141198649
      7  Cl       -1.5191379142    0.0000000000   -0.8429567478
      8  Cl       -1.5191379291    0.0000000000    2.2377867463
      9  I         1.1875972306    0.0000000000    4.2359822117
     10  Br        4.0817022408    0.0000000000    2.3387687810
     11  Br        4.0817022595    0.0000000000   -0.9439387555
     12  I         1.1875971952    0.0000000000   -2.8411522285
   Point Group: c1    Number of degrees of freedom:    30


   Energy is -20136.420353363

 Hessian updated using BFGS update

 12 Hessian modes will be used to form the next step
  Hessian Eigenvalues:
     0.119200    0.197773    0.243069    0.249560    0.314852    0.368995
     0.409928    0.424895    0.426727    0.446722    0.542545    0.593117

 Minimum search - taking simple RFO step
 Searching for Lamda that Minimizes Along All modes
 Value Taken    Lamda =  -0.00000545
 Step Taken.  Stepsize is  0.004021

                             Maximum     Tolerance    Cnvgd?
         Gradient           0.001330      0.000300      NO
         Displacement       0.002935      0.001200      NO
         Energy change     -0.000010      0.000001      NO


 New Cartesian Coordinates Obtained by Inverse Iteration

 Displacement from previous Coordinates is:  0.009454
 ----------------------------------------------------------------
             Standard Nuclear Orientation (Angstroms)
    I     Atom           X                Y                Z
 ----------------------------------------------------------------
    1      C       0.0043182321     0.0000000000    -0.0043579863
    2      C       0.0043182358     0.0000000000     1.3991879985
    3      C       1.2140868413     0.0000000000     2.1092454020
    4      C       2.4267509984     0.0000000000     1.4003696703
    5      C       2.4267509944     0.0000000000    -0.0055396756
    6      C       1.2140868375     0.0000000000    -0.7144154070
    7      Cl     -1.5180330109     0.0000000000    -0.8453149815
    8      Cl     -1.5180330092     0.0000000000     2.2401450081
    9      I       1.1854872405     0.0000000000     4.2367867842
   10      Br      4.0821727545     0.0000000000     2.3391457590
   11      Br      4.0821727455     0.0000000000    -0.9443157834
   12      I       1.1854872938     0.0000000000    -2.8419567886
 ----------------------------------------------------------------
 Nuclear Repulsion Energy =        3403.51761724 hartrees
 There are      123 alpha and      123 beta electrons
 Applying Cartesian multipole field
    Component          Value
    ---------          -----
     (2,0,0)        1.00000E-11
     (0,2,0)        2.00000E-11
     (0,0,2)       -3.00000E-11
 Nucleus-field energy     =    -0.0000001349 hartrees
 Requested basis set is 6-311++G(d,p)
 There are 148 shells and 412 basis functions
 A cutoff of  1.0D-11 yielded   6742 shell pairs
 There are     58648 function pairs (     65041 Cartesian)
 Smallest overlap matrix eigenvalue = 3.80E-07

 Q-Chem warning in module stvman/mkSTV.C, line 318:

 Overlap eigenvalue is smaller than square root of threshold
 Use THRESH >= 12 to get rid of this warning

 Linear dependence detected in AO basis
 Tighter screening thresholds may be required for diffuse basis sets
 Use S2THRESH > 14 and THRESH = 14 in case of SCF convergence issues
 Number of orthogonalized atomic orbitals = 410
 Maximum deviation from orthogonality = 1.381E-10
 Guess MOs from SCF MO coefficient file

 -----------------------------------------------------------------------
  General SCF calculation program by
  Eric Jon Sundstrom, Paul Horn, Yuezhi Mao, Dmitri Zuev, Alec White,
  David Stuck, Shaama M.S., Shane Yost, Joonho Lee, David Small,
  Daniel Levine, Susi Lehtola, Hugh Burton, Evgeny Epifanovsky,
  Bang C. Huynh
 -----------------------------------------------------------------------
 Exchange:     0.2000 Hartree-Fock + 0.0800 Slater + 0.7200 B88
 Correlation:  0.1900 VWN1RPA + 0.8100 LYP
 Using SG-1 standard quadrature grid
 using 6 threads for integral computing
 -------------------------------------------------------
 OpenMP Integral computing Module                
 Release: version 2.0, May 2017, Q-Chem Inc. Pleasanton 
 -------------------------------------------------------
 A restricted SCF calculation will be
 performed using DIIS
 SCF converges when DIIS error is below 1.0e-08
 ---------------------------------------
  Cycle       Energy         DIIS error
 ---------------------------------------
    1  -20136.4203515892      1.28e-05  
    2  -20136.4203547531      3.96e-06  
    3  -20136.4203541596      6.37e-06  
    4  -20136.4203550837      1.28e-06  
    5  -20136.4203551199      1.99e-07  
    6  -20136.4203551205      1.35e-07  
    7  -20136.4203551223      3.66e-08  
    8  -20136.4203551199      1.54e-08  
    9  -20136.4203551182      3.72e-09  Convergence criterion met
 ---------------------------------------
 SCF time:   CPU 178.17s  wall 32.00s 
 SCF   energy in the final basis set =   -20136.4203551182
 Total energy in the final basis set =   -20136.4203551182

 --------------------------------------------------------------

                    Orbital Energies (a.u.)
 --------------------------------------------------------------

 Alpha MOs
 -- Occupied --
*****************-482.8565-482.8565-176.3210-176.3210-165.7249-165.7249
********-165.7226-165.7224-165.7224-101.5831-101.5831 -62.5094 -62.5094
-56.3301 -56.3301 -56.3260 -56.3260 -56.3256 -56.3256 -35.8174 -35.8174
-31.3110 -31.3110 -31.3046 -31.3046 -31.3041 -31.3041 -22.9614 -22.9614
-22.9600 -22.9599 -22.9596 -22.9596 -22.9551 -22.9551 -22.9551 -22.9551
-10.2886 -10.2881 -10.2830 -10.2825 -10.2730 -10.2730  -9.4980  -9.4979
 -8.7183  -8.7183  -7.2629  -7.2629  -7.2528  -7.2528  -7.2518  -7.2518
 -6.5505  -6.5505  -6.5368  -6.5368  -6.5357  -6.5357  -6.3668  -6.3668
 -4.7799  -4.7799  -4.7645  -4.7645  -4.7634  -4.7634  -2.6612  -2.6612
 -2.6577  -2.6577  -2.6568  -2.6568  -2.6458  -2.6458  -2.6457  -2.6457
 -2.0456  -2.0456  -2.0410  -2.0409  -2.0402  -2.0402  -2.0268  -2.0268
 -2.0267  -2.0267  -0.9594  -0.9055  -0.8916  -0.8403  -0.8274  -0.7805
 -0.7422  -0.7118  -0.6585  -0.6299  -0.6094  -0.5547  -0.5151  -0.4789
 -0.4663  -0.4609  -0.4168  -0.4159  -0.4023  -0.3894  -0.3864  -0.3609
 -0.3478  -0.3432  -0.3413  -0.3278  -0.3115  -0.3097  -0.2919  -0.2775
 -0.2685  -0.2604  -0.2602
 -- Virtual --
 -0.1037  -0.0722  -0.0678  -0.0661  -0.0300  -0.0125  -0.0107   0.0070
  0.0180   0.0262   0.0296   0.0432   0.0484   0.0558   0.0596   0.0600
  0.0704   0.0725   0.0775   0.0776   0.0811   0.0886   0.0903   0.0986
  0.1012   0.1128   0.1178   0.1219   0.1311   0.1369   0.1483   0.1497
  0.1573   0.1693   0.1724   0.1754   0.1842   0.1847   0.1929   0.1942
  0.2035   0.2087   0.2115   0.2173   0.2219   0.2251   0.2427   0.2493
  0.2538   0.2606   0.2618   0.2798   0.2890   0.2892   0.2970   0.3237
  0.3446   0.3733   0.3820   0.3846   0.3916   0.3946   0.4078   0.4202
  0.4211   0.4246   0.4308   0.4319   0.4326   0.4463   0.4627   0.4637
  0.4661   0.4725   0.4865   0.4866   0.4999   0.5038   0.5062   0.5124
  0.5132   0.5149   0.5408   0.5502   0.5579   0.5629   0.5675   0.5752
  0.5838   0.5963   0.6006   0.6013   0.6259   0.6387   0.6686   0.6706
  0.6974   0.7061   0.7287   0.7491   0.7550   0.7599   0.7719   0.7839
  0.7857   0.8107   0.8200   0.8237   0.8356   0.8421   0.8432   0.8544
  0.8549   0.8952   0.9087   0.9333   0.9380   0.9408   0.9460   0.9508
  0.9673   1.0006   1.0293   1.0721   1.0979   1.0984   1.1244   1.1348
  1.1898   1.2098   1.2126   1.2136   1.2556   1.2646   1.2741   1.3409
  1.3562   1.3713   1.4127   1.4146   1.4419   1.4504   1.4701   1.4725
  1.4761   1.5495   1.5871   1.6220   1.7227   1.7285   1.7498   1.7655
  1.8157   1.8161   1.8405   1.8446   1.9065   1.9864   2.0058   2.0425
  2.0662   2.1101   2.1245   2.1810   2.1913   2.2266   2.2286   2.2490
  2.2658   2.2744   2.2831   2.3150   2.3222   2.4093   2.4320   2.4751
  2.5219   2.5715   2.6030   2.7098   2.7217   2.7871   2.8169   2.8314
  2.9624   2.9740   3.0367   3.0443   3.0569   3.1617   3.1999   3.3838
  3.4380   3.6309   3.8123   3.8309   3.9476   3.9621   3.9833   3.9846
  3.9949   4.0071   4.0158   4.0306   4.0480   4.0530   4.0717   4.1113
  4.1170   4.1560   4.2118   4.2696   4.2779   4.2898   4.3721   4.4354
  4.4642   4.5504   4.7925   6.0144   6.0321   6.1081   6.1160   6.1408
  6.1598   6.6881   6.8274   7.5359   7.5698   7.6607   7.6618   7.7148
  7.7896   9.7271   9.8006  23.1780  23.7503  23.7631  23.9071  23.9174
 23.9911  25.7723  25.8564  26.0828  26.1481  26.5026  26.7736  27.8874
 27.9475  28.3505  28.3641  28.4154  28.4209  28.4237  28.4301  28.5231
 28.5280  28.5445  28.5496  28.5563  28.5603  28.6094  28.6243  28.7149
 28.7335  47.9478  48.0690 127.8895 127.8999 127.9452 127.9502 127.9680
127.9710 151.6786 151.7278 215.7147 215.7993 289.7318 289.7672 289.8557
289.8640 289.9374 290.01121020.75091020.90261901.84251901.8939
 --------------------------------------------------------------

          Ground-State Mulliken Net Atomic Charges

     Atom                 Charge (a.u.)
  ----------------------------------------
      1 C                    -0.147008
      2 C                    -0.147008
      3 C                    -0.047272
      4 C                    -0.303730
      5 C                    -0.303730
      6 C                    -0.047272
      7 Cl                    0.618248
      8 Cl                    0.618248
      9 I                     0.105502
     10 Br                   -0.225740
     11 Br                   -0.225740
     12 I                     0.105502
  ----------------------------------------
  Sum of atomic charges =     0.000000

 -----------------------------------------------------------------
                    Cartesian Multipole Moments
 -----------------------------------------------------------------
    Charge (ESU x 10^10)
                -0.0000
    Dipole Moment (Debye)
         X       0.3527      Y      -0.0000      Z       0.0000
       Tot       0.3527
    Quadrupole Moments (Debye-Ang)
        XX    -149.4792     XY      -0.0000     YY    -153.9875
        XZ       0.2460     YZ      -0.0000     ZZ    -143.7470
    Octopole Moments (Debye-Ang^2)
       XXX    -636.2029    XXY      -0.0000    XYY    -222.4984
       YYY       0.0000    XXZ    -104.2491    XYZ      -0.0000
       YYZ    -107.3932    XZZ    -204.8580    YZZ      -0.0000
       ZZZ    -300.7539
    Hexadecapole Moments (Debye-Ang^3)
      XXXX   -4894.6921   XXXY      -0.0000   XXYY    -910.1239
      XYYY      -0.0000   YYYY    -195.7049   XXXZ    -443.6974
      XXYZ      -0.0000   XYYZ    -155.1737   YYYZ      -0.0000
      XXZZ   -1792.0362   XYZZ      -0.0000   YYZZ   -1059.2177
      XZZZ    -428.8525   YZZZ      -0.0000   ZZZZ   -5550.2015
 -----------------------------------------------------------------
 Calculating analytic gradient of the SCF energy
 Gradient of SCF Energy
            1           2           3           4           5           6
    1  -0.0000800  -0.0000800   0.0000078   0.0000235   0.0000235   0.0000078
    2   0.0000000  -0.0000000   0.0000000  -0.0000000  -0.0000000  -0.0000000
    3  -0.0000669   0.0000669   0.0000127   0.0000902  -0.0000902  -0.0000127
            7           8           9          10          11          12
    1   0.0000586   0.0000586  -0.0000843   0.0000743   0.0000743  -0.0000842
    2   0.0000000   0.0000000   0.0000000   0.0000000  -0.0000000   0.0000000
    3  -0.0000423   0.0000423   0.0001071   0.0000629  -0.0000629  -0.0001071
 Max gradient component =       1.071E-04
 RMS gradient           =       5.430E-05
 Gradient time:  CPU 95.52 s  wall 16.04 s
 Geometry Optimization Parameters
   NAtoms,    NIC,     NZ,  NCons,   NDum,   NFix, NCnnct, MaxDiis
       12      78      12       0       0       0       0       0

 Cartesian Hessian Update
 Hessian updated using BFGS update


** GEOMETRY OPTIMIZATION IN DELOCALIZED INTERNAL COORDINATES **
   Searching for a Minimum

   Optimization Cycle:   6

                       Coordinates (Angstroms)
     ATOM                X               Y               Z
      1  C         0.0043182321    0.0000000000   -0.0043579863
      2  C         0.0043182358    0.0000000000    1.3991879985
      3  C         1.2140868413    0.0000000000    2.1092454020
      4  C         2.4267509984    0.0000000000    1.4003696703
      5  C         2.4267509944    0.0000000000   -0.0055396756
      6  C         1.2140868375    0.0000000000   -0.7144154070
      7  Cl       -1.5180330109    0.0000000000   -0.8453149815
      8  Cl       -1.5180330092    0.0000000000    2.2401450081
      9  I         1.1854872405    0.0000000000    4.2367867842
     10  Br        4.0821727545    0.0000000000    2.3391457590
     11  Br        4.0821727455    0.0000000000   -0.9443157834
     12  I         1.1854872938    0.0000000000   -2.8419567886
   Point Group: c1    Number of degrees of freedom:    30


   Energy is -20136.420355118

 Hessian updated using BFGS update

 11 Hessian modes will be used to form the next step
  Hessian Eigenvalues:
     0.129199    0.203208    0.244593    0.254715    0.311583    0.383309
     0.422085    0.431029    0.473274    0.564262    0.592335

 Minimum search - taking simple RFO step
 Searching for Lamda that Minimizes Along All modes
 Value Taken    Lamda =   0.00000000
 Step Taken.  Stepsize is  0.001702

                             Maximum     Tolerance    Cnvgd?
         Gradient           0.000393      0.000300      NO
         Displacement       0.000947      0.001200     YES
         Energy change     -0.000002      0.000001      NO


 New Cartesian Coordinates Obtained by Inverse Iteration

 Displacement from previous Coordinates is:  0.003480
 ----------------------------------------------------------------
             Standard Nuclear Orientation (Angstroms)
    I     Atom           X                Y                Z
 ----------------------------------------------------------------
    1      C       0.0042197345     0.0000000000    -0.0043232669
    2      C       0.0042197388     0.0000000000     1.3991532735
    3      C       1.2139973544     0.0000000000     2.1091043067
    4      C       2.4265057976     0.0000000000     1.4002361234
    5      C       2.4265057991     0.0000000000    -0.0054061248
    6      C       1.2139973485     0.0000000000    -0.7142743178
    7      Cl     -1.5182565082     0.0000000000    -0.8451271419
    8      Cl     -1.5182565128     0.0000000000     2.2399571507
    9      I       1.1863974236     0.0000000000     4.2362365863
   10      Br      4.0819192726     0.0000000000     2.3385999196
   11      Br      4.0819192840     0.0000000000    -0.9437699120
   12      I       1.1863974216     0.0000000000    -2.8414065968
 ----------------------------------------------------------------
 Nuclear Repulsion Energy =        3403.97547669 hartrees
 There are      123 alpha and      123 beta electrons
 Applying Cartesian multipole field
    Component          Value
    ---------          -----
     (2,0,0)        1.00000E-11
     (0,2,0)        2.00000E-11
     (0,0,2)       -3.00000E-11
 Nucleus-field energy     =    -0.0000001348 hartrees
 Requested basis set is 6-311++G(d,p)
 There are 148 shells and 412 basis functions
 A cutoff of  1.0D-11 yielded   6744 shell pairs
 There are     58666 function pairs (     65059 Cartesian)
 Smallest overlap matrix eigenvalue = 3.80E-07

 Q-Chem warning in module stvman/mkSTV.C, line 318:

 Overlap eigenvalue is smaller than square root of threshold
 Use THRESH >= 12 to get rid of this warning

 Linear dependence detected in AO basis
 Tighter screening thresholds may be required for diffuse basis sets
 Use S2THRESH > 14 and THRESH = 14 in case of SCF convergence issues
 Number of orthogonalized atomic orbitals = 410
 Maximum deviation from orthogonality = 1.699E-10
 Guess MOs from SCF MO coefficient file

 -----------------------------------------------------------------------
  General SCF calculation program by
  Eric Jon Sundstrom, Paul Horn, Yuezhi Mao, Dmitri Zuev, Alec White,
  David Stuck, Shaama M.S., Shane Yost, Joonho Lee, David Small,
  Daniel Levine, Susi Lehtola, Hugh Burton, Evgeny Epifanovsky,
  Bang C. Huynh
 -----------------------------------------------------------------------
 Exchange:     0.2000 Hartree-Fock + 0.0800 Slater + 0.7200 B88
 Correlation:  0.1900 VWN1RPA + 0.8100 LYP
 Using SG-1 standard quadrature grid
 using 6 threads for integral computing
 -------------------------------------------------------
 OpenMP Integral computing Module                
 Release: version 2.0, May 2017, Q-Chem Inc. Pleasanton 
 -------------------------------------------------------
 A restricted SCF calculation will be
 performed using DIIS
 SCF converges when DIIS error is below 1.0e-08
 ---------------------------------------
  Cycle       Energy         DIIS error
 ---------------------------------------
    1  -20136.4203551857      5.12e-06  
    2  -20136.4203553977      2.34e-06  
    3  -20136.4203551914      3.78e-06  
    4  -20136.4203555247      2.59e-07  
    5  -20136.4203555260      8.95e-08  
    6  -20136.4203555271      4.43e-08  
    7  -20136.4203555242      1.41e-08  
    8  -20136.4203555242      5.46e-09  Convergence criterion met
 ---------------------------------------
 SCF time:   CPU 159.41s  wall 29.00s 
 SCF   energy in the final basis set =   -20136.4203555242
 Total energy in the final basis set =   -20136.4203555242

 --------------------------------------------------------------

                    Orbital Energies (a.u.)
 --------------------------------------------------------------

 Alpha MOs
 -- Occupied --
*****************-482.8565-482.8565-176.3210-176.3210-165.7249-165.7249
********-165.7226-165.7224-165.7224-101.5831-101.5831 -62.5094 -62.5094
-56.3301 -56.3301 -56.3260 -56.3260 -56.3256 -56.3256 -35.8174 -35.8174
-31.3110 -31.3110 -31.3046 -31.3046 -31.3041 -31.3041 -22.9614 -22.9613
-22.9599 -22.9599 -22.9596 -22.9596 -22.9551 -22.9551 -22.9551 -22.9551
-10.2886 -10.2881 -10.2829 -10.2824 -10.2730 -10.2730  -9.4979  -9.4979
 -8.7183  -8.7183  -7.2629  -7.2629  -7.2528  -7.2528  -7.2518  -7.2518
 -6.5505  -6.5505  -6.5368  -6.5368  -6.5357  -6.5357  -6.3668  -6.3668
 -4.7799  -4.7799  -4.7645  -4.7645  -4.7634  -4.7634  -2.6612  -2.6612
 -2.6577  -2.6577  -2.6568  -2.6568  -2.6458  -2.6458  -2.6457  -2.6457
 -2.0456  -2.0456  -2.0409  -2.0409  -2.0402  -2.0402  -2.0268  -2.0268
 -2.0267  -2.0267  -0.9594  -0.9056  -0.8916  -0.8404  -0.8274  -0.7805
 -0.7422  -0.7119  -0.6585  -0.6299  -0.6094  -0.5548  -0.5151  -0.4789
 -0.4663  -0.4609  -0.4169  -0.4160  -0.4023  -0.3894  -0.3864  -0.3609
 -0.3478  -0.3433  -0.3413  -0.3278  -0.3115  -0.3097  -0.2919  -0.2775
 -0.2685  -0.2604  -0.2602
 -- Virtual --
 -0.1037  -0.0722  -0.0678  -0.0660  -0.0300  -0.0124  -0.0107   0.0071
  0.0180   0.0262   0.0296   0.0432   0.0484   0.0558   0.0597   0.0600
  0.0704   0.0725   0.0775   0.0776   0.0811   0.0886   0.0904   0.0986
  0.1012   0.1128   0.1179   0.1219   0.1312   0.1369   0.1483   0.1497
  0.1573   0.1693   0.1724   0.1754   0.1842   0.1848   0.1930   0.1942
  0.2035   0.2086   0.2116   0.2173   0.2219   0.2252   0.2428   0.2493
  0.2538   0.2606   0.2618   0.2798   0.2891   0.2893   0.2970   0.3237
  0.3446   0.3732   0.3821   0.3846   0.3917   0.3946   0.4078   0.4202
  0.4211   0.4246   0.4308   0.4319   0.4326   0.4463   0.4627   0.4638
  0.4660   0.4726   0.4865   0.4866   0.4999   0.5038   0.5062   0.5123
  0.5132   0.5150   0.5408   0.5501   0.5579   0.5629   0.5676   0.5752
  0.5837   0.5963   0.6007   0.6013   0.6260   0.6388   0.6688   0.6707
  0.6975   0.7063   0.7288   0.7491   0.7551   0.7599   0.7720   0.7839
  0.7857   0.8106   0.8200   0.8237   0.8356   0.8421   0.8432   0.8545
  0.8550   0.8953   0.9087   0.9334   0.9380   0.9408   0.9460   0.9508
  0.9674   1.0007   1.0293   1.0721   1.0979   1.0984   1.1244   1.1348
  1.1896   1.2099   1.2127   1.2138   1.2557   1.2646   1.2741   1.3411
  1.3563   1.3713   1.4127   1.4147   1.4420   1.4504   1.4703   1.4725
  1.4763   1.5495   1.5871   1.6221   1.7227   1.7286   1.7499   1.7656
  1.8158   1.8162   1.8406   1.8447   1.9066   1.9864   2.0059   2.0426
  2.0664   2.1102   2.1246   2.1811   2.1915   2.2266   2.2287   2.2491
  2.2658   2.2744   2.2832   2.3151   2.3223   2.4094   2.4321   2.4751
  2.5219   2.5716   2.6031   2.7099   2.7217   2.7872   2.8170   2.8315
  2.9625   2.9741   3.0368   3.0444   3.0571   3.1618   3.2000   3.3840
  3.4381   3.6312   3.8123   3.8311   3.9476   3.9622   3.9832   3.9846
  3.9949   4.0071   4.0159   4.0306   4.0481   4.0530   4.0718   4.1113
  4.1169   4.1561   4.2119   4.2697   4.2781   4.2898   4.3722   4.4354
  4.4644   4.5506   4.7927   6.0144   6.0321   6.1082   6.1161   6.1409
  6.1599   6.6882   6.8275   7.5359   7.5698   7.6608   7.6619   7.7148
  7.7897   9.7271   9.8007  23.1780  23.7505  23.7635  23.9076  23.9177
 23.9916  25.7724  25.8564  26.0828  26.1482  26.5027  26.7737  27.8875
 27.9477  28.3505  28.3642  28.4155  28.4210  28.4238  28.4302  28.5231
 28.5280  28.5446  28.5497  28.5563  28.5603  28.6095  28.6243  28.7149
 28.7335  47.9478  48.0691 127.8895 127.9000 127.9452 127.9503 127.9680
127.9711 151.6787 151.7279 215.7147 215.7994 289.7318 289.7672 289.8558
289.8641 289.9374 290.01141020.75101020.90271901.84261901.8940
 --------------------------------------------------------------

          Ground-State Mulliken Net Atomic Charges

     Atom                 Charge (a.u.)
  ----------------------------------------
      1 C                    -0.146149
      2 C                    -0.146149
      3 C                    -0.047801
      4 C                    -0.303856
      5 C                    -0.303856
      6 C                    -0.047801
      7 Cl                    0.618222
      8 Cl                    0.618222
      9 I                     0.105486
     10 Br                   -0.225903
     11 Br                   -0.225903
     12 I                     0.105486
  ----------------------------------------
  Sum of atomic charges =     0.000000

 -----------------------------------------------------------------
                    Cartesian Multipole Moments
 -----------------------------------------------------------------
    Charge (ESU x 10^10)
                -0.0000
    Dipole Moment (Debye)
         X       0.3552      Y      -0.0000      Z       0.0000
       Tot       0.3552
    Quadrupole Moments (Debye-Ang)
        XX    -149.4708     XY      -0.0000     YY    -153.9838
        XZ       0.2477     YZ      -0.0000     ZZ    -143.7532
    Octopole Moments (Debye-Ang^2)
       XXX    -636.2707    XXY      -0.0000    XYY    -222.5219
       YYY      -0.0000    XXZ    -104.2432    XYZ      -0.0000
       YYZ    -107.3906    XZZ    -204.8459    YZZ      -0.0000
       ZZZ    -300.7670
    Hexadecapole Moments (Debye-Ang^3)
      XXXX   -4894.8243   XXXY      -0.0000   XXYY    -910.1493
      XYYY      -0.0000   YYYY    -195.6960   XXXZ    -443.7447
      XXYZ      -0.0000   XYYZ    -155.1901   YYYZ      -0.0000
      XXZZ   -1791.7220   XYZZ      -0.0000   YYZZ   -1058.8917
      XZZZ    -428.8287   YZZZ      -0.0000   ZZZZ   -5548.6564
 -----------------------------------------------------------------
 Calculating analytic gradient of the SCF energy
 Gradient of SCF Energy
            1           2           3           4           5           6
    1  -0.0000360  -0.0000360   0.0000356  -0.0000179  -0.0000179   0.0000356
    2  -0.0000000  -0.0000000   0.0000000  -0.0000000  -0.0000000   0.0000000
    3  -0.0000421   0.0000421  -0.0000290   0.0000193  -0.0000192   0.0000290
            7           8           9          10          11          12
    1   0.0000214   0.0000214   0.0000058  -0.0000089  -0.0000089   0.0000058
    2  -0.0000000  -0.0000000   0.0000000   0.0000000  -0.0000000  -0.0000000
    3  -0.0000028   0.0000028   0.0000020  -0.0000146   0.0000146  -0.0000020
 Max gradient component =       4.211E-05
 RMS gradient           =       1.924E-05
 Gradient time:  CPU 95.66 s  wall 16.06 s
 Geometry Optimization Parameters
   NAtoms,    NIC,     NZ,  NCons,   NDum,   NFix, NCnnct, MaxDiis
       12      78      12       0       0       0       0       0

 Cartesian Hessian Update
 Hessian updated using BFGS update


** GEOMETRY OPTIMIZATION IN DELOCALIZED INTERNAL COORDINATES **
   Searching for a Minimum

   Optimization Cycle:   7

                       Coordinates (Angstroms)
     ATOM                X               Y               Z
      1  C         0.0042197345    0.0000000000   -0.0043232669
      2  C         0.0042197388    0.0000000000    1.3991532735
      3  C         1.2139973544    0.0000000000    2.1091043067
      4  C         2.4265057976    0.0000000000    1.4002361234
      5  C         2.4265057991    0.0000000000   -0.0054061248
      6  C         1.2139973485    0.0000000000   -0.7142743178
      7  Cl       -1.5182565082    0.0000000000   -0.8451271419
      8  Cl       -1.5182565128    0.0000000000    2.2399571507
      9  I         1.1863974236    0.0000000000    4.2362365863
     10  Br        4.0819192726    0.0000000000    2.3385999196
     11  Br        4.0819192840    0.0000000000   -0.9437699120
     12  I         1.1863974216    0.0000000000   -2.8414065968
   Point Group: c1    Number of degrees of freedom:    30


   Energy is -20136.420355524

 Hessian updated using BFGS update

 16 Hessian modes will be used to form the next step
  Hessian Eigenvalues:
     0.124424    0.124510    0.205173    0.244376    0.250000    0.272027
     0.309085    0.334879    0.380557    0.414372    0.426727    0.437749
     0.464882    0.504109    0.553322    0.590603

 Minimum search - taking simple RFO step
 Searching for Lamda that Minimizes Along All modes
 Value Taken    Lamda =   0.00000000
 Step Taken.  Stepsize is  0.000299

                             Maximum     Tolerance    Cnvgd?
         Gradient           0.000066      0.000300     YES
         Displacement       0.000167      0.001200     YES
         Energy change     -0.000000      0.000001     YES


                       Distance Matrix (Angstroms)
             C (  1)   C (  2)   C (  3)   C (  4)   C (  5)   C (  6)
   C (  2)  1.403477
   C (  3)  2.435187  1.402709
   C (  4)  2.800046  2.422286  1.404518
   C (  5)  2.422286  2.800046  2.437485  1.405642
   C (  6)  1.402709  2.435187  2.823379  2.437485  1.404518
   Cl(  7)  1.739220  2.711960  4.024015  4.539031  4.033148  2.735385
   Cl(  8)  2.711960  1.739220  2.735385  4.033148  4.539031  4.024015
   I (  9)  4.402260  3.073530  2.127311  3.095281  4.419208  4.950588
   Br( 10)  4.702863  4.184518  2.877090  1.902872  2.869627  4.188677
   Br( 11)  4.184518  4.702863  4.188677  2.869627  1.902872  2.877090
   I ( 12)  3.073530  4.402260  4.950588  4.419208  3.095281  2.127311
             Cl(  7)   Cl(  8)   I (  9)   Br( 10)   Br( 11)
   Cl(  8)  3.085084
   I (  9)  5.756337  3.361590
   Br( 10)  6.441901  5.601044  3.461946
   Br( 11)  5.601044  6.441901  5.934350  3.282370
   I ( 12)  3.361590  5.756337  7.077643  5.934350  3.461946

 Final energy is   -20136.420355524180     


 ******************************
 **  OPTIMIZATION CONVERGED  **
 ******************************

                       Coordinates (Angstroms)
     ATOM                X               Y               Z
      1  C         0.0042197345    0.0000000000   -0.0043232669
      2  C         0.0042197388    0.0000000000    1.3991532735
      3  C         1.2139973544    0.0000000000    2.1091043067
      4  C         2.4265057976    0.0000000000    1.4002361234
      5  C         2.4265057991    0.0000000000   -0.0054061248
      6  C         1.2139973485    0.0000000000   -0.7142743178
      7  Cl       -1.5182565082    0.0000000000   -0.8451271419
      8  Cl       -1.5182565128    0.0000000000    2.2399571507
      9  I         1.1863974236    0.0000000000    4.2362365863
     10  Br        4.0819192726    0.0000000000    2.3385999196
     11  Br        4.0819192840    0.0000000000   -0.9437699120
     12  I         1.1863974216    0.0000000000   -2.8414065968

Z-matrix Print:
$molecule
0 1
I 
C  1 2.127311
C  2 1.402709 1 119.662915
C  3 1.403477 2 120.406297 1 -180.000000 0
C  4 1.402709 3 120.406297 2 -0.000000 0
C  2 1.404518 1 121.055197 3 -180.000000 0
C  5 1.404518 4 119.281887 3 -0.000000 0
Cl 4 1.739220 3 118.910147 2 -180.000000 0
Cl 3 1.739220 2 120.683556 1 -0.000000 0
Br 6 1.902872 2 120.141644 1 -0.000000 0
Br 7 1.902872 5 120.141644 4 -180.000000 0
I  5 2.127311 4 119.662916 3 -180.000000 0
$end


 --------------------------------------------------------------

                    Orbital Energies (a.u.)
 --------------------------------------------------------------

 Alpha MOs
 -- Occupied --
*****************-482.8565-482.8565-176.3210-176.3210-165.7249-165.7249
********-165.7226-165.7224-165.7224-101.5831-101.5831 -62.5094 -62.5094
-56.3301 -56.3301 -56.3260 -56.3260 -56.3256 -56.3256 -35.8174 -35.8174
-31.3110 -31.3110 -31.3046 -31.3046 -31.3041 -31.3041 -22.9614 -22.9613
-22.9599 -22.9599 -22.9596 -22.9596 -22.9551 -22.9551 -22.9551 -22.9551
-10.2886 -10.2881 -10.2829 -10.2824 -10.2730 -10.2730  -9.4979  -9.4979
 -8.7183  -8.7183  -7.2629  -7.2629  -7.2528  -7.2528  -7.2518  -7.2518
 -6.5505  -6.5505  -6.5368  -6.5368  -6.5357  -6.5357  -6.3668  -6.3668
 -4.7799  -4.7799  -4.7645  -4.7645  -4.7634  -4.7634  -2.6612  -2.6612
 -2.6577  -2.6577  -2.6568  -2.6568  -2.6458  -2.6458  -2.6457  -2.6457
 -2.0456  -2.0456  -2.0409  -2.0409  -2.0402  -2.0402  -2.0268  -2.0268
 -2.0267  -2.0267  -0.9594  -0.9056  -0.8916  -0.8404  -0.8274  -0.7805
 -0.7422  -0.7119  -0.6585  -0.6299  -0.6094  -0.5548  -0.5151  -0.4789
 -0.4663  -0.4609  -0.4169  -0.4160  -0.4023  -0.3894  -0.3864  -0.3609
 -0.3478  -0.3433  -0.3413  -0.3278  -0.3115  -0.3097  -0.2919  -0.2775
 -0.2685  -0.2604  -0.2602
 -- Virtual --
 -0.1037  -0.0722  -0.0678  -0.0660  -0.0300  -0.0124  -0.0107   0.0071
  0.0180   0.0262   0.0296   0.0432   0.0484   0.0558   0.0597   0.0600
  0.0704   0.0725   0.0775   0.0776   0.0811   0.0886   0.0904   0.0986
  0.1012   0.1128   0.1179   0.1219   0.1312   0.1369   0.1483   0.1497
  0.1573   0.1693   0.1724   0.1754   0.1842   0.1848   0.1930   0.1942
  0.2035   0.2086   0.2116   0.2173   0.2219   0.2252   0.2428   0.2493
  0.2538   0.2606   0.2618   0.2798   0.2891   0.2893   0.2970   0.3237
  0.3446   0.3732   0.3821   0.3846   0.3917   0.3946   0.4078   0.4202
  0.4211   0.4246   0.4308   0.4319   0.4326   0.4463   0.4627   0.4638
  0.4660   0.4726   0.4865   0.4866   0.4999   0.5038   0.5062   0.5123
  0.5132   0.5150   0.5408   0.5501   0.5579   0.5629   0.5676   0.5752
  0.5837   0.5963   0.6007   0.6013   0.6260   0.6388   0.6688   0.6707
  0.6975   0.7063   0.7288   0.7491   0.7551   0.7599   0.7720   0.7839
  0.7857   0.8106   0.8200   0.8237   0.8356   0.8421   0.8432   0.8545
  0.8550   0.8953   0.9087   0.9334   0.9380   0.9408   0.9460   0.9508
  0.9674   1.0007   1.0293   1.0721   1.0979   1.0984   1.1244   1.1348
  1.1896   1.2099   1.2127   1.2138   1.2557   1.2646   1.2741   1.3411
  1.3563   1.3713   1.4127   1.4147   1.4420   1.4504   1.4703   1.4725
  1.4763   1.5495   1.5871   1.6221   1.7227   1.7286   1.7499   1.7656
  1.8158   1.8162   1.8406   1.8447   1.9066   1.9864   2.0059   2.0426
  2.0664   2.1102   2.1246   2.1811   2.1915   2.2266   2.2287   2.2491
  2.2658   2.2744   2.2832   2.3151   2.3223   2.4094   2.4321   2.4751
  2.5219   2.5716   2.6031   2.7099   2.7217   2.7872   2.8170   2.8315
  2.9625   2.9741   3.0368   3.0444   3.0571   3.1618   3.2000   3.3840
  3.4381   3.6312   3.8123   3.8311   3.9476   3.9622   3.9832   3.9846
  3.9949   4.0071   4.0159   4.0306   4.0481   4.0530   4.0718   4.1113
  4.1169   4.1561   4.2119   4.2697   4.2781   4.2898   4.3722   4.4354
  4.4644   4.5506   4.7927   6.0144   6.0321   6.1082   6.1161   6.1409
  6.1599   6.6882   6.8275   7.5359   7.5698   7.6608   7.6619   7.7148
  7.7897   9.7271   9.8007  23.1780  23.7505  23.7635  23.9076  23.9177
 23.9916  25.7724  25.8564  26.0828  26.1482  26.5027  26.7737  27.8875
 27.9477  28.3505  28.3642  28.4155  28.4210  28.4238  28.4302  28.5231
 28.5280  28.5446  28.5497  28.5563  28.5603  28.6095  28.6243  28.7149
 28.7335  47.9478  48.0691 127.8895 127.9000 127.9452 127.9503 127.9680
127.9711 151.6787 151.7279 215.7147 215.7994 289.7318 289.7672 289.8558
289.8641 289.9374 290.01141020.75101020.90271901.84261901.8940
 --------------------------------------------------------------

          Ground-State Mulliken Net Atomic Charges

     Atom                 Charge (a.u.)
  ----------------------------------------
      1 C                    -0.146149
      2 C                    -0.146149
      3 C                    -0.047801
      4 C                    -0.303856
      5 C                    -0.303856
      6 C                    -0.047801
      7 Cl                    0.618222
      8 Cl                    0.618222
      9 I                     0.105486
     10 Br                   -0.225903
     11 Br                   -0.225903
     12 I                     0.105486
  ----------------------------------------
  Sum of atomic charges =     0.000000

 -----------------------------------------------------------------
                    Cartesian Multipole Moments
 -----------------------------------------------------------------
    Charge (ESU x 10^10)
                -0.0000
    Dipole Moment (Debye)
         X       0.3552      Y      -0.0000      Z       0.0000
       Tot       0.3552
    Quadrupole Moments (Debye-Ang)
        XX    -149.4708     XY      -0.0000     YY    -153.9838
        XZ       0.2477     YZ      -0.0000     ZZ    -143.7532
    Octopole Moments (Debye-Ang^2)
       XXX    -636.2707    XXY      -0.0000    XYY    -222.5219
       YYY      -0.0000    XXZ    -104.2432    XYZ      -0.0000
       YYZ    -107.3906    XZZ    -204.8459    YZZ      -0.0000
       ZZZ    -300.7670
    Hexadecapole Moments (Debye-Ang^3)
      XXXX   -4894.8243   XXXY      -0.0000   XXYY    -910.1493
      XYYY      -0.0000   YYYY    -195.6960   XXXZ    -443.7447
      XXYZ      -0.0000   XYYZ    -155.1901   YYYZ      -0.0000
      XXZZ   -1791.7220   XYZZ      -0.0000   YYZZ   -1058.8917
      XZZZ    -428.8287   YZZZ      -0.0000   ZZZZ   -5548.6564
 -----------------------------------------------------------------
Archival summary:
1\1\february\OPT\ProcedureUnspecified\BasisUnspecified\2r2l26\taweetha\SunDec109:22:452019SunDec109:22:452019\0\\#,OPT,ProcedureUnspecified,BasisUnspecified,\\0,1\I\C,1,2.12731\C,2,1.40271,1,119.663\C,3,1.40348,2,120.406,1,-180,0\C,4,1.40271,3,120.406,2,-0,0\C,2,1.40452,1,121.055,3,-180,0\C,5,1.40452,4,119.282,3,-0,0\Cl,4,1.73922,3,118.91,2,-180,0\Cl,3,1.73922,2,120.684,1,-0,0\Br,6,1.90287,2,120.142,1,-0,0\Br,7,1.90287,5,120.142,4,-180,0\I,5,2.12731,4,119.663,3,-180,0\\\@

 Total job time:  396.08s(wall), 2105.65s(cpu) 
 Sun Dec  1 09:22:45 2019

        *************************************************************
        *                                                           *
        *  Thank you very much for using Q-Chem.  Have a nice day.  *
        *                                                           *
        *************************************************************


 
User input: 2 of 2 
 
                  Welcome to Q-Chem
     A Quantum Leap Into The Future Of Chemistry


 Q-Chem 5.2 (devel), Q-Chem, Inc., Pleasanton, CA (2019)

 Yihan Shao,  Zhengting Gan,  E. Epifanovsky,  A. T. B. Gilbert,  M. Wormit,  
 J. Kussmann,  A. W. Lange,  A. Behn,  Jia Deng,  Xintian Feng,  D. Ghosh,  
 M. Goldey,  P. R. Horn,  L. D. Jacobson,  I. Kaliman,  T. Kus,  A. Landau,  
 Jie Liu,  E. I. Proynov,  R. M. Richard,  R. P. Steele,  E. J. Sundstrom,  
 H. L. Woodcock III,  P. M. Zimmerman,  D. Zuev,  B. Albrecht,  E. Alguire,  
 S. A. Baeppler,  D. Barton,  Z. Benda,  Y. A. Bernard,  E. J. Berquist,  
 K. B. Bravaya,  H. Burton,  D. Casanova,  Chun-Min Chang,  Yunqing Chen,  
 A. Chien,  K. D. Closser,  M. P. Coons,  S. Coriani,  S. Dasgupta,  
 A. L. Dempwolff,  M. Diedenhofen,  Hainam Do,  R. G. Edgar,  Po-Tung Fang,  
 S. Faraji,  S. Fatehi,  Qingguo Feng,  K. D. Fenk,  J. Fosso-Tande,  
 J. Gayvert,  Qinghui Ge,  A. Ghysels,  G. Gidofalvi,  J. Gomes,  
 J. Gonthier,  A. Gunina,  D. Hait,  M. W. D. Hanson-Heine,  
 P. H. P. Harbach,  A. W. Hauser,  M. F. Herbst,  J. E. Herr,  
 E. G. Hohenstein,  Z. C. Holden,  Kerwin Hui,  B. C. Huynh,  T.-C. Jagau,  
 Hyunjun Ji,  B. Kaduk,  K. Khistyaev,  Jaehoon Kim,  P. Klunzinger,  K. Koh,  
 D. Kosenkov,  L. Koulias,  T. Kowalczyk,  C. M. Krauter,  A. Kunitsa,  
 Ka Un Lao,  A. Laurent,  K. V. Lawler,  Joonho Lee,  D. Lefrancois,  
 S. Lehtola,  D. S. Levine,  Yi-Pei Li,  You-Sheng Lin,  Fenglai Liu,  
 E. Livshits,  A. Luenser,  P. Manohar,  E. Mansoor,  S. F. Manzer,  
 Shan-Ping Mao,  Yuezhi Mao,  N. Mardirossian,  A. V. Marenich,  
 T. Markovich,  L. A. Martinez-Martinez,  S. A. Maurer,  N. J. Mayhall,  
 S. C. McKenzie,  J.-M. Mewes,  P. Morgante,  A. F. Morrison,  
 J. W. Mullinax,  K. Nanda,  T. S. Nguyen-Beck,  R. Olivares-Amaya,  
 J. A. Parkhill,  Zheng Pei,  T. M. Perrine,  F. Plasser,  P. Pokhilko,  
 S. Prager,  A. Prociuk,  E. Ramos,  D. R. Rehn,  F. Rob,  M. Scheurer,  
 M. Schneider,  N. Sergueev,  S. M. Sharada,  S. Sharma,  D. W. Small,  
 T. Stauch,  T. Stein,  Yu-Chuan Su,  A. J. W. Thom,  A. Tkatchenko,  
 T. Tsuchimochi,  N. M. Tubman,  L. Vogt,  M. L. Vidal,  O. Vydrov,  
 M. A. Watson,  J. Wenzel,  M. de Wergifosse,  T. A. Wesolowski,  A. White,  
 J. Witte,  A. Yamada,  Jun Yang,  K. Yao,  S. Yeganeh,  S. R. Yost,  
 Zhi-Qiang You,  A. Zech,  Igor Ying Zhang,  Xing Zhang,  Yan Zhao,  
 Ying Zhu,  B. R. Brooks,  G. K. L. Chan,  C. J. Cramer,  M. S. Gordon,  
 W. J. Hehre,  A. Klamt,  M. W. Schmidt,  C. D. Sherrill,  D. G. Truhlar,  
 A. Aspuru-Guzik,  R. Baer,  A. T. Bell,  N. A. Besley,  Jeng-Da Chai,  
 A. E. DePrince, III,  R. A. DiStasio Jr.,  A. Dreuw,  B. D. Dunietz,  
 T. R. Furlani,  Chao-Ping Hsu,  Yousung Jung,  Jing Kong,  D. S. Lambrecht,  
 WanZhen Liang,  C. Ochsenfeld,  V. A. Rassolov,  L. V. Slipchenko,  
 J. E. Subotnik,  T. Van Voorhis,  J. M. Herbert,  A. I. Krylov,  
 P. M. W. Gill,  M. Head-Gordon

 Contributors to earlier versions of Q-Chem not listed above: 
 R. D. Adamson,  B. Austin,  J. Baker,  G. J. O. Beran,  K. Brandhorst,  
 S. T. Brown,  E. F. C. Byrd,  A. K. Chakraborty,  C.-L. Cheng,  
 Siu Hung Chien,  D. M. Chipman,  D. L. Crittenden,  H. Dachsel,  
 R. J. Doerksen,  A. D. Dutoi,  L. Fusti-Molnar,  W. A. Goddard III,  
 A. Golubeva-Zadorozhnaya,  S. R. Gwaltney,  G. Hawkins,  A. Heyden,  
 S. Hirata,  G. Kedziora,  F. J. Keil,  C. Kelley,  Jihan Kim,  R. A. King,  
 R. Z. Khaliullin,  P. P. Korambath,  W. Kurlancheek,  A. M. Lee,  M. S. Lee,  
 S. V. Levchenko,  Ching Yeh Lin,  D. Liotard,  R. C. Lochan,  I. Lotan,  
 P. E. Maslen,  N. Nair,  D. P. O'Neill,  D. Neuhauser,  E. Neuscamman,  
 C. M. Oana,  R. Olson,  B. Peters,  R. Peverati,  P. A. Pieniazek,  
 Y. M. Rhee,  J. Ritchie,  M. A. Rohrdanz,  E. Rosta,  N. J. Russ,  
 H. F. Schaefer III,  N. E. Schultz,  N. Shenvi,  A. C. Simmonett,  A. Sodt,  
 D. Stuck,  K. S. Thanthiriwatte,  V. Vanovschi,  Tao Wang,  A. Warshel,  
 C. F. Williams,  Q. Wu,  X. Xu,  W. Zhang

 Please cite Q-Chem as follows:
 Y. Shao et al., Mol. Phys. 113, 184-215 (2015)
 DOI: 10.1080/00268976.2014.952696

 Q-Chem 5.2.1 for Intel X86 EM64T Linux

 Parts of Q-Chem use Armadillo 8.300.2 (Tropical Shenanigans).
 http://arma.sourceforge.net/

 Q-Chem begins on Sun Dec  1 09:22:45 2019  

Host: 
0

     Scratch files written to /scratch/taweetham/qchem7899//
NAlpha2: 246
NElect   246
Mult     1
The previous job contains 0 fragments, simply inherited here

Checking the input file for inconsistencies... 	...done.

--------------------------------------------------------------
User input:
--------------------------------------------------------------

$MOLECULE
READ
$END

$REM
   JOB_TYPE 	FREQUENCY
   BASIS 	6-311++G**
   METHOD	B3LYP	
$END


--------------------------------------------------------------
 Atom   2: ( -0.7017382741, -0.0000000000,  1.6364649343)
         ->( -0.7017382663,  0.0000000000,  1.6364649385)
 Atom   6: (  1.4116893171,  0.0000000000,  0.4266873244)
         ->(  1.4116893074,  0.0000000000,  0.4266873187)
 Atom   8: ( -1.5425421512, -0.0000000000,  3.1589411859)
         ->( -1.5425421414,  0.0000000000,  3.1589411810)
 Atom  12: (  3.5388215961,  0.0000000000,  0.4542872512)
         ->(  3.5388215870,  0.0000000000,  0.4542872497)
 Atom  11: (  1.6411849111,  0.0000000000, -2.4412346112)
         ->(  1.6411849205, -0.0000000000, -2.4412345995)
 ----------------------------------------------------------------
             Standard Nuclear Orientation (Angstroms)
    I     Atom           X                Y                Z
 ----------------------------------------------------------------
    1      C       0.7017382663    -0.0000000000     1.6364649385
    2      C      -0.7017382663     0.0000000000     1.6364649385
    3      C      -1.4116893074    -0.0000000000     0.4266873187
    4      C      -0.7028211242     0.0000000000    -0.7858211246
    5      C       0.7028211241     0.0000000000    -0.7858211261
    6      C       1.4116893074     0.0000000000     0.4266873187
    7      Cl      1.5425421414    -0.0000000000     3.1589411810
    8      Cl     -1.5425421414     0.0000000000     3.1589411810
    9      I      -3.5388215870    -0.0000000000     0.4542872497
   10      Br     -1.6411849205     0.0000000000    -2.4412345995
   11      Br      1.6411849205    -0.0000000000    -2.4412345995
   12      I       3.5388215870     0.0000000000     0.4542872497
 ----------------------------------------------------------------
 Molecular Point Group                 C2v   NOp =  4
 Largest Abelian Subgroup              C2v   NOp =  4
 Nuclear Repulsion Energy =        3403.97547669 hartrees
 There are      123 alpha and      123 beta electrons
 Requested basis set is 6-311++G(d,p)
 There are 148 shells and 412 basis functions

 Total QAlloc Memory Limit   2000 MB
 Mega-Array Size       188 MB
 MEM_STATIC part       192 MB

                       Distance Matrix (Angstroms)
             C (  1)   C (  2)   C (  3)   C (  4)   C (  5)   C (  6)
   C (  2)  1.403477
   C (  3)  2.435187  1.402709
   C (  4)  2.800046  2.422286  1.404518
   C (  5)  2.422286  2.800046  2.437485  1.405642
   C (  6)  1.402709  2.435187  2.823379  2.437485  1.404518
   Cl(  7)  1.739220  2.711960  4.024015  4.539031  4.033148  2.735385
   Cl(  8)  2.711960  1.739220  2.735385  4.033148  4.539031  4.024015
   I (  9)  4.402260  3.073530  2.127311  3.095281  4.419208  4.950588
   Br( 10)  4.702863  4.184518  2.877090  1.902872  2.869627  4.188677
   Br( 11)  4.184518  4.702863  4.188677  2.869627  1.902872  2.877090
   I ( 12)  3.073530  4.402260  4.950588  4.419208  3.095281  2.127311
             Cl(  7)   Cl(  8)   I (  9)   Br( 10)   Br( 11)
   Cl(  8)  3.085084
   I (  9)  5.756337  3.361590
   Br( 10)  6.441901  5.601044  3.461946
   Br( 11)  5.601044  6.441901  5.934350  3.282370
   I ( 12)  3.361590  5.756337  7.077643  5.934350  3.461946

 A cutoff of  1.0D-11 yielded   6744 shell pairs
 There are     58666 function pairs (     65059 Cartesian)
 Smallest overlap matrix eigenvalue = 3.80E-07

 Q-Chem warning in module stvman/mkSTV.C, line 318:

 Overlap eigenvalue is smaller than square root of threshold
 Use THRESH >= 12 to get rid of this warning

 Linear dependence detected in AO basis
 Tighter screening thresholds may be required for diffuse basis sets
 Use S2THRESH > 14 and THRESH = 14 in case of SCF convergence issues
 Number of orthogonalized atomic orbitals = 410
 Maximum deviation from orthogonality = 1.500E-10
 Guess from superposition of atomic densities
 Warning:  Energy on first SCF cycle will be non-variational
 SAD guess density has 246.000000 electrons

 -----------------------------------------------------------------------
  General SCF calculation program by
  Eric Jon Sundstrom, Paul Horn, Yuezhi Mao, Dmitri Zuev, Alec White,
  David Stuck, Shaama M.S., Shane Yost, Joonho Lee, David Small,
  Daniel Levine, Susi Lehtola, Hugh Burton, Evgeny Epifanovsky,
  Bang C. Huynh
 -----------------------------------------------------------------------
 Exchange:     0.2000 Hartree-Fock + 0.0800 Slater + 0.7200 B88
 Correlation:  0.1900 VWN1RPA + 0.8100 LYP
 Using SG-1 standard quadrature grid
 using 6 threads for integral computing
 -------------------------------------------------------
 OpenMP Integral computing Module                
 Release: version 2.0, May 2017, Q-Chem Inc. Pleasanton 
 -------------------------------------------------------
 A restricted SCF calculation will be
 performed using DIIS
 SCF converges when DIIS error is below 1.0e-08
 ---------------------------------------
  Cycle       Energy         DIIS error
 ---------------------------------------
    1  -20138.7390487908      2.79e-02  
    2  -20136.3783678095      1.78e-03  
    3  -20136.3229404399      2.33e-03  
    4  -20136.4024718579      8.16e-04  
    5  -20136.4182978982      1.31e-04  
    6  -20136.4185232394      6.50e-05  
    7  -20136.4186064629      2.46e-05  
    8  -20136.4186202853      5.24e-06  
    9  -20136.4186202793      1.93e-06  
   10  -20136.4186202914      5.52e-07  
   11  -20136.4186203045      1.42e-07  
   12  -20136.4186202894      3.24e-08  
   13  -20136.4186202729      3.68e-09  Convergence criterion met
 ---------------------------------------
 SCF time:   CPU 168.32s  wall 32.00s 
 SCF   energy in the final basis set =   -20136.4186202729
 Total energy in the final basis set =   -20136.4186202729

 Q-Chem warning in module /home/taweetham/qchem52/libsym/oriorb.F, line  198:

 OriOrb: Failure to resolve orbital degeneracies.


 Q-Chem warning in module /home/taweetham/qchem52/libsym/oriorb.F, line  198:

 OriOrb: Failure to resolve orbital degeneracies.


 --------------------------------------------------------------
             Orbital Energies (a.u.) and Symmetries
 --------------------------------------------------------------

 Alpha MOs, Restricted
 -- Occupied --                  
*******-1165.89 -482.86 -482.86 -176.32 -176.32 -165.72 -165.72
  1 B1    1 A1    2 B1    2 A1    3 B1    3 A1    4 B1    4 A1                 
-165.72 -165.72 -165.72 -165.72 -101.58 -101.58  -62.51  -62.51
  1 A2    1 B2    5 A1    5 B1    6 B1    6 A1    7 B1    7 A1                 
-56.330 -56.330 -56.326 -56.326 -56.326 -56.326 -35.817 -35.817
  8 B1    8 A1    2 A2    2 B2    9 A1    9 B1   10 B1   10 A1                 
-31.311 -31.311 -31.305 -31.305 -31.304 -31.304 -22.961 -22.961
 11 B1   11 A1    3 A2    3 B2   12 A1   12 B1   13 B1   13 A1                 
-22.960 -22.960 -22.960 -22.960 -22.955 -22.955 -22.955 -22.955
  4 A2    4 B2   14 B1   14 A1   15 B1    5 A2    5 B2   15 A1                 
-10.289 -10.288 -10.283 -10.282 -10.273 -10.273  -9.498  -9.498
 16 A1   16 B1   17 A1   17 B1   18 B1   18 A1   19 B1   19 A1                 
 -8.718  -8.718  -7.263  -7.263  -7.253  -7.253  -7.252  -7.252
 20 B1   20 A1   21 B1   21 A1    6 A2    6 B2   22 B1   22 A1                 
 -6.551  -6.551  -6.537  -6.537  -6.536  -6.536  -6.367  -6.367
 23 B1   23 A1    7 A2    7 B2   24 B1   24 A1   25 B1   25 A1                 
 -4.780  -4.780  -4.764  -4.764  -4.763  -4.763  -2.661  -2.661
 26 B1   26 A1    8 A2    8 B2   27 A1   27 B1   28 B1   28 A1                 
 -2.658  -2.658  -2.657  -2.657  -2.646  -2.646  -2.646  -2.646
  9 A2    9 B2   29 B1   29 A1   30 B1   30 A1   10 A2   10 B2                 
 -2.046  -2.046  -2.041  -2.041  -2.040  -2.040  -2.027  -2.027
 31 B1   31 A1   11 A2   11 B2   32 B1   32 A1   12 A2   12 B2                 
 -2.027  -2.027  -0.959  -0.906  -0.892  -0.840  -0.827  -0.780
 33 B1   33 A1   34 A1   35 A1   34 B1   35 B1   36 A1   36 B1                 
 -0.742  -0.712  -0.659  -0.630  -0.609  -0.555  -0.515  -0.479
 37 A1   38 A1   37 B1   38 B1   39 A1   40 A1   41 A1   39 B1                 
 -0.466  -0.461  -0.417  -0.416  -0.402  -0.389  -0.386  -0.361
 13 B2   42 A1   40 B1   41 B1   14 B2   43 A1   13 A2   44 A1                 
 -0.348  -0.343  -0.341  -0.328  -0.311  -0.310  -0.292  -0.277
 14 A2   45 A1   42 B1   15 B2   43 B1   15 A2   16 B2   46 A1                 
 -0.268  -0.260  -0.260
 17 B2   16 A2   44 B1                                                         
 -- Virtual --                   
 -0.104  -0.072  -0.068  -0.066  -0.030  -0.012  -0.011   0.007
 47 A1   18 B2   17 A2   45 B1   48 A1   46 B1   49 A1   50 A1                 
  0.018   0.026   0.030   0.043   0.048   0.056   0.060   0.060
 47 B1   48 B1   51 A1   19 B2   52 A1   53 A1   18 A2   20 B2                 
  0.070   0.073   0.078   0.078   0.081   0.089   0.090   0.099
 49 B1   54 A1   55 A1   19 A2   50 B1   20 A2   51 B1   21 B2                 
  0.101   0.113   0.118   0.122   0.131   0.137   0.148   0.150
 56 A1   52 B1   53 B1   57 A1   21 A2   22 B2   23 B2   54 B1                 
  0.157   0.169   0.172   0.175   0.184   0.185   0.193   0.194
 58 A1   59 A1   22 A2   55 B1   56 B1   60 A1   57 B1   61 A1                 
  0.203   0.209   0.212   0.217   0.222   0.225   0.243   0.249
 23 A2   62 A1   63 A1   58 B1   64 A1   59 B1   60 B1   65 A1                 
  0.254   0.261   0.262   0.280   0.289   0.289   0.297   0.324
 24 B2   66 A1   61 B1   62 B1   63 B1   24 A2   67 A1   64 B1                 
  0.345   0.373   0.382   0.385   0.392   0.394   0.408   0.420
 68 A1   25 B2   26 B2   69 A1   65 B1   70 A1   25 A2   71 A1                 
  0.421   0.425   0.431   0.432   0.433   0.446   0.463   0.464
 26 A2   66 B1   72 A1   67 B1   27 B2   27 A2   28 B2   73 A1                 
  0.466   0.473   0.487   0.487   0.500   0.504   0.506   0.512
 74 A1   68 B1   69 B1   28 A2   75 A1   29 B2   70 B1   30 B2                 
  0.513   0.515   0.541   0.550   0.558   0.563   0.568   0.575
 76 A1   71 B1   77 A1   31 B2   29 A2   72 B1   30 A2   73 B1                 
  0.584   0.596   0.601   0.601   0.626   0.639   0.669   0.671
 32 B2   31 A2   74 B1   78 A1   79 A1   32 A2   75 B1   33 B2                 
  0.697   0.706   0.729   0.749   0.755   0.760   0.772   0.784
 80 A1   81 A1   76 B1   77 B1   78 B1   82 A1   34 B2   33 A2                 
  0.786   0.811   0.820   0.824   0.836   0.842   0.843   0.854
 83 A1   84 A1   79 B1   85 A1   80 B1   34 A2   35 B2   86 A1                 
  0.855   0.895   0.909   0.933   0.938   0.941   0.946   0.951
 81 B1   82 B1   87 A1   83 B1   88 A1   36 B2   89 A1   84 B1                 
  0.967   1.001   1.029   1.072   1.098   1.099   1.124   1.135
 35 A2   85 B1   86 B1   90 A1   91 A1   87 B1   37 B2   92 A1                 
  1.190   1.210   1.213   1.214   1.256   1.265   1.274   1.341
 88 B1   36 A2   38 B2   93 A1   89 B1   37 A2   39 B2   90 B1                 
  1.356   1.371   1.413   1.415   1.442   1.450   1.470   1.472
 40 B2   38 A2   94 A1   91 B1   95 A1   92 B1   93 B1   96 A1                 
  1.476   1.550   1.587   1.622   1.723   1.729   1.750   1.766
 97 A1   98 A1   94 B1   99 A1   41 B2   39 A2  100 A1   95 B1                 
  1.816   1.816   1.841   1.845   1.907   1.986   2.006   2.043
101 A1   96 B1   42 B2   40 A2   41 A2   43 B2  102 A1   42 A2                 
  2.066   2.110   2.125   2.181   2.192   2.227   2.229   2.249
 97 B1  103 A1   98 B1  104 A1   99 B1   44 B2  100 B1   43 A2                 
  2.266   2.274   2.283   2.315   2.322   2.409   2.432   2.475
105 A1   44 A2  106 A1  101 B1  102 B1  103 B1  107 A1  104 B1                 
  2.522   2.572   2.603   2.710   2.722   2.787   2.817   2.831
108 A1   45 B2  105 B1   45 A2   46 B2  106 B1   47 B2   46 A2                 
  2.963   2.974   3.037   3.044   3.057   3.162   3.200   3.384
109 A1  107 B1   47 A2  110 A1  111 A1  112 A1  108 B1  113 A1                 
  3.438   3.631   3.812   3.831   3.948   3.962   3.983   3.985
109 B1  110 B1  111 B1  114 A1   48 B2   48 A2  115 A1   49 B2                 
  3.995   4.007   4.016   4.031   4.048   4.053   4.072   4.111
 49 A2   50 B2   50 A2  112 B1  116 A1   51 B2  113 B1   51 A2                 
  4.117   4.156   4.212   4.270   4.278   4.290   4.372   4.435
117 A1  114 B1  118 A1  119 A1  115 B1  116 B1  120 A1  117 B1                 
  4.464   4.551   4.793   6.014   6.032   6.108   6.116   6.141
121 A1  118 B1  119 B1   52 B2   52 A2  120 B1  122 A1  123 A1                 
  6.160   6.688   6.828   7.536   7.570   7.661   7.662   7.715
121 B1  124 A1  122 B1   53 B2   53 A2  125 A1  123 B1  126 A1                 
  7.790   9.727   9.801  23.178  23.751  23.763  23.908  23.918
124 B1  127 A1  125 B1  128 A1  129 A1  126 B1  127 B1  130 A1                 
 23.992  25.772  25.856  26.083  26.148  26.503  26.774  27.888
128 B1   54 B2   54 A2  129 B1  131 A1  132 A1  130 B1  133 A1                 
 27.948  28.350  28.364  28.415  28.421  28.424  28.430  28.523
131 B1   55 B2   55 A2  132 B1  134 A1  133 B1  135 A1   56 B2                 
 28.528  28.545  28.550  28.556  28.560  28.609  28.624  28.715
 56 A2  136 A1   57 B2   57 A2  134 B1  137 A1  135 B1  138 A1                 
 28.734  47.948  48.069 127.890 127.900 127.945 127.950 127.968
136 B1  139 A1  137 B1   58 B2   58 A2  138 B1  140 A1  141 A1                 
127.971 151.679 151.728 215.715 215.799 289.732 289.767 289.856
139 B1  142 A1  140 B1  143 A1  141 B1   59 B2   59 A2  142 B1                 
289.864 289.937 290.0111020.7511020.9031901.8431901.894
144 A1  145 A1  143 B1  146 A1  144 B1  147 A1  145 B1                         

 Beta MOs, Restricted
 -- Occupied --                  
*******-1165.89 -482.86 -482.86 -176.32 -176.32 -165.72 -165.72
  1 B1    1 A1    2 B1    2 A1    3 B1    3 A1    4 B1    4 A1                 
-165.72 -165.72 -165.72 -165.72 -101.58 -101.58  -62.51  -62.51
  1 A2    1 B2    5 A1    5 B1    6 B1    6 A1    7 B1    7 A1                 
-56.330 -56.330 -56.326 -56.326 -56.326 -56.326 -35.817 -35.817
  8 B1    8 A1    2 A2    2 B2    9 A1    9 B1   10 B1   10 A1                 
-31.311 -31.311 -31.305 -31.305 -31.304 -31.304 -22.961 -22.961
 11 B1   11 A1    3 A2    3 B2   12 A1   12 B1   13 B1   13 A1                 
-22.960 -22.960 -22.960 -22.960 -22.955 -22.955 -22.955 -22.955
  4 A2    4 B2   14 B1   14 A1   15 B1    5 A2    5 B2   15 A1                 
-10.289 -10.288 -10.283 -10.282 -10.273 -10.273  -9.498  -9.498
 16 A1   16 B1   17 A1   17 B1   18 B1   18 A1   19 B1   19 A1                 
 -8.718  -8.718  -7.263  -7.263  -7.253  -7.253  -7.252  -7.252
 20 B1   20 A1   21 B1   21 A1    6 A2    6 B2   22 B1   22 A1                 
 -6.551  -6.551  -6.537  -6.537  -6.536  -6.536  -6.367  -6.367
 23 B1   23 A1    7 A2    7 B2   24 B1   24 A1   25 B1   25 A1                 
 -4.780  -4.780  -4.764  -4.764  -4.763  -4.763  -2.661  -2.661
 26 B1   26 A1    8 A2    8 B2   27 A1   27 B1   28 B1   28 A1                 
 -2.658  -2.658  -2.657  -2.657  -2.646  -2.646  -2.646  -2.646
  9 A2    9 B2   29 B1   29 A1   30 B1   30 A1   10 A2   10 B2                 
 -2.046  -2.046  -2.041  -2.041  -2.040  -2.040  -2.027  -2.027
 31 B1   31 A1   11 A2   11 B2   32 B1   32 A1   12 A2   12 B2                 
 -2.027  -2.027  -0.959  -0.906  -0.892  -0.840  -0.827  -0.780
 33 B1   33 A1   34 A1   35 A1   34 B1   35 B1   36 A1   36 B1                 
 -0.742  -0.712  -0.659  -0.630  -0.609  -0.555  -0.515  -0.479
 37 A1   38 A1   37 B1   38 B1   39 A1   40 A1   41 A1   39 B1                 
 -0.466  -0.461  -0.417  -0.416  -0.402  -0.389  -0.386  -0.361
 13 B2   42 A1   40 B1   41 B1   14 B2   43 A1   13 A2   44 A1                 
 -0.348  -0.343  -0.341  -0.328  -0.311  -0.310  -0.292  -0.277
 14 A2   45 A1   42 B1   15 B2   43 B1   15 A2   16 B2   46 A1                 
 -0.268  -0.260  -0.260
 17 B2   16 A2   44 B1                                                         
 -- Virtual --                   
 -0.104  -0.072  -0.068  -0.066  -0.030  -0.012  -0.011   0.007
 47 A1   18 B2   17 A2   45 B1   48 A1   46 B1   49 A1   50 A1                 
  0.018   0.026   0.030   0.043   0.048   0.056   0.060   0.060
 47 B1   48 B1   51 A1   19 B2   52 A1   53 A1   18 A2   20 B2                 
  0.070   0.073   0.078   0.078   0.081   0.089   0.090   0.099
 49 B1   54 A1   55 A1   19 A2   50 B1   20 A2   51 B1   21 B2                 
  0.101   0.113   0.118   0.122   0.131   0.137   0.148   0.150
 56 A1   52 B1   53 B1   57 A1   21 A2   22 B2   23 B2   54 B1                 
  0.157   0.169   0.172   0.175   0.184   0.185   0.193   0.194
 58 A1   59 A1   22 A2   55 B1   56 B1   60 A1   57 B1   61 A1                 
  0.203   0.209   0.212   0.217   0.222   0.225   0.243   0.249
 23 A2   62 A1   63 A1   58 B1   64 A1   59 B1   60 B1   65 A1                 
  0.254   0.261   0.262   0.280   0.289   0.289   0.297   0.324
 24 B2   66 A1   61 B1   62 B1   63 B1   24 A2   67 A1   64 B1                 
  0.345   0.373   0.382   0.385   0.392   0.394   0.408   0.420
 68 A1   25 B2   26 B2   69 A1   65 B1   70 A1   25 A2   71 A1                 
  0.421   0.425   0.431   0.432   0.433   0.446   0.463   0.464
 26 A2   66 B1   72 A1   67 B1   27 B2   27 A2   28 B2   73 A1                 
  0.466   0.473   0.487   0.487   0.500   0.504   0.506   0.512
 74 A1   68 B1   69 B1   28 A2   75 A1   29 B2   70 B1   30 B2                 
  0.513   0.515   0.541   0.550   0.558   0.563   0.568   0.575
 76 A1   71 B1   77 A1   31 B2   29 A2   72 B1   30 A2   73 B1                 
  0.584   0.596   0.601   0.601   0.626   0.639   0.669   0.671
 32 B2   31 A2   74 B1   78 A1   79 A1   32 A2   75 B1   33 B2                 
  0.697   0.706   0.729   0.749   0.755   0.760   0.772   0.784
 80 A1   81 A1   76 B1   77 B1   78 B1   82 A1   34 B2   33 A2                 
  0.786   0.811   0.820   0.824   0.836   0.842   0.843   0.854
 83 A1   84 A1   79 B1   85 A1   80 B1   34 A2   35 B2   86 A1                 
  0.855   0.895   0.909   0.933   0.938   0.941   0.946   0.951
 81 B1   82 B1   87 A1   83 B1   88 A1   36 B2   89 A1   84 B1                 
  0.967   1.001   1.029   1.072   1.098   1.099   1.124   1.135
 35 A2   85 B1   86 B1   90 A1   91 A1   87 B1   37 B2   92 A1                 
  1.190   1.210   1.213   1.214   1.256   1.265   1.274   1.341
 88 B1   36 A2   38 B2   93 A1   89 B1   37 A2   39 B2   90 B1                 
  1.356   1.371   1.413   1.415   1.442   1.450   1.470   1.472
 40 B2   38 A2   94 A1   91 B1   95 A1   92 B1   93 B1   96 A1                 
  1.476   1.550   1.587   1.622   1.723   1.729   1.750   1.766
 97 A1   98 A1   94 B1   99 A1   41 B2   39 A2  100 A1   95 B1                 
  1.816   1.816   1.841   1.845   1.907   1.986   2.006   2.043
101 A1   96 B1   42 B2   40 A2   41 A2   43 B2  102 A1   42 A2                 
  2.066   2.110   2.125   2.181   2.192   2.227   2.229   2.249
 97 B1  103 A1   98 B1  104 A1   99 B1   44 B2  100 B1   43 A2                 
  2.266   2.274   2.283   2.315   2.322   2.409   2.432   2.475
105 A1   44 A2  106 A1  101 B1  102 B1  103 B1  107 A1  104 B1                 
  2.522   2.572   2.603   2.710   2.722   2.787   2.817   2.831
108 A1   45 B2  105 B1   45 A2   46 B2  106 B1   47 B2   46 A2                 
  2.963   2.974   3.037   3.044   3.057   3.162   3.200   3.384
109 A1  107 B1   47 A2  110 A1  111 A1  112 A1  108 B1  113 A1                 
  3.438   3.631   3.812   3.831   3.948   3.962   3.983   3.985
109 B1  110 B1  111 B1  114 A1   48 B2   48 A2  115 A1   49 B2                 
  3.995   4.007   4.016   4.031   4.048   4.053   4.072   4.111
 49 A2   50 B2   50 A2  112 B1  116 A1   51 B2  113 B1   51 A2                 
  4.117   4.156   4.212   4.270   4.278   4.290   4.372   4.435
117 A1  114 B1  118 A1  119 A1  115 B1  116 B1  120 A1  117 B1                 
  4.464   4.551   4.793   6.014   6.032   6.108   6.116   6.141
121 A1  118 B1  119 B1   52 B2   52 A2  120 B1  122 A1  123 A1                 
  6.160   6.688   6.828   7.536   7.570   7.661   7.662   7.715
121 B1  124 A1  122 B1   53 B2   53 A2  125 A1  123 B1  126 A1                 
  7.790   9.727   9.801  23.178  23.751  23.763  23.908  23.918
124 B1  127 A1  125 B1  128 A1  129 A1  126 B1  127 B1  130 A1                 
 23.992  25.772  25.856  26.083  26.148  26.503  26.774  27.888
128 B1   54 B2   54 A2  129 B1  131 A1  132 A1  130 B1  133 A1                 
 27.948  28.350  28.364  28.415  28.421  28.424  28.430  28.523
131 B1   55 B2   55 A2  132 B1  134 A1  133 B1  135 A1   56 B2                 
 28.528  28.545  28.550  28.556  28.560  28.609  28.624  28.715
 56 A2  136 A1   57 B2   57 A2  134 B1  137 A1  135 B1  138 A1                 
 28.734  47.948  48.069 127.890 127.900 127.945 127.950 127.968
136 B1  139 A1  137 B1   58 B2   58 A2  138 B1  140 A1  141 A1                 
127.971 151.679 151.728 215.715 215.799 289.732 289.767 289.856
139 B1  142 A1  140 B1  143 A1  141 B1   59 B2   59 A2  142 B1                 
289.864 289.937 290.0111020.7511020.9031901.8431901.894
144 A1  145 A1  143 B1  146 A1  144 B1  147 A1  145 B1                         
 --------------------------------------------------------------

          Ground-State Mulliken Net Atomic Charges

     Atom                 Charge (a.u.)
  ----------------------------------------
      1 C                    -0.193935
      2 C                    -0.193935
      3 C                    -0.062379
      4 C                    -0.242732
      5 C                    -0.242740
      6 C                    -0.062418
      7 Cl                    0.620182
      8 Cl                    0.620182
      9 I                     0.105457
     10 Br                   -0.226571
     11 Br                   -0.226568
     12 I                     0.105457
  ----------------------------------------
  Sum of atomic charges =     0.000000

 -----------------------------------------------------------------
                    Cartesian Multipole Moments
 -----------------------------------------------------------------
    Charge (ESU x 10^10)
                -0.0000
    Dipole Moment (Debye)
         X       0.0000      Y       0.0000      Z      -0.3551
       Tot       0.3551
    Quadrupole Moments (Debye-Ang)
        XX    -143.7561     XY       0.0000     YY    -153.9833
        XZ       0.0000     YZ       0.0000     ZZ    -150.6364
    Octopole Moments (Debye-Ang^2)
       XXX       0.0000    XXY       0.0000    XYY       0.0000
       YYY      -0.0000    XXZ     -30.8296    XYZ      -0.0000
       YYZ     -30.1188    XZZ      -0.0000    YZZ      -0.0000
       ZZZ    -102.2987
    Hexadecapole Moments (Debye-Ang^3)
      XXXX   -5129.2060   XXXY       0.0000   XXYY    -983.9933
      XYYY       0.0000   YYYY    -195.6938   XXXZ      -0.0000
      XXYZ       0.0000   XYYZ      -0.0000   YYYZ       0.0000
      XXZZ   -1433.2578   XYZZ       0.0000   YYZZ    -594.4687
      XZZZ       0.0000   YZZZ       0.0000   ZZZZ   -3139.5447
 -----------------------------------------------------------------
 Calculating MO derivatives via CPSCF
    1     0    39    0.0200274  
    2     0    39    0.0076333  
    3     0    39    0.0013503  
    4     0    39    0.0002241  
    5    21    18    0.0000309  
    6    38     1    0.0000019  
    7    39     0    0.0000001  Converged
 Time for AOints: 348.5 s (CPU) 58.5 s (wall)
 ------------------------------------------------------------------------------
                     AOints        : Timing summary (seconds)
 ------------------------------------------------------------------------------
     job step          cpu (% of tot)      sys (% of tot)     wall (% of tot)
 ------------------------------------------------------------------------------
  AOints            0.3485E+03 ( 8.5)   0.1600E-04 ( 5.6)   0.5852E+02 ( 8.3)
 ------------------------------------------------------------------------------
   Grand Totals     0.4120E+04          0.2860E-03          0.7091E+03
 ------------------------------------------------------------------------------
 Polarizability Matrix (a.u.)
            1           2           3
    1-267.7262429   0.0000000   0.0000001
    2   0.0000000-108.8918955   0.0000000
    3   0.0000001   0.0000000-224.8904129
 Calculating analytic Hessian of the SCF energy

 Direct stationary perturbation theory relativistic correction:

 rels  =     229.096017163531
 relv  =    -770.651057698963
 rel2e =     111.113352417288
 E_rel =    -430.441688118144

 Hessian of the SCF Energy
            1           2           3           4           5           6
    1   0.5630664  -0.0000000  -0.0405010  -0.2842732   0.0000000   0.0326134
    2  -0.0000000   0.1069795   0.0000000   0.0000000  -0.0526186  -0.0000000
    3  -0.0405010   0.0000000   0.5224890  -0.0326126  -0.0000000  -0.0902607
    4  -0.2842732   0.0000000  -0.0326126   0.5630662  -0.0000000   0.0405012
    5   0.0000000  -0.0526186  -0.0000000  -0.0000000   0.1069795   0.0000000
    6   0.0326134  -0.0000000  -0.0902607   0.0405012   0.0000000   0.5224887
    7  -0.0267817  -0.0000000  -0.0212163  -0.1445317   0.0000000  -0.1128064
    8   0.0000000   0.0034575  -0.0000000  -0.0000000  -0.0495958   0.0000000
    9  -0.0773394   0.0000000   0.0281395  -0.0617635  -0.0000000  -0.2361869
   10  -0.0513624   0.0000000   0.0282928   0.0588318  -0.0000000   0.0265151
   11  -0.0000000   0.0029685   0.0000000   0.0000000   0.0013999   0.0000000
   12   0.0284277  -0.0000000  -0.0163404  -0.0263447   0.0000000  -0.0553489
   13   0.0588309   0.0000000  -0.0265146  -0.0513618  -0.0000000  -0.0282936
   14   0.0000000   0.0013999   0.0000000  -0.0000000   0.0029685  -0.0000000
   15   0.0263449   0.0000000  -0.0553494  -0.0284279  -0.0000000  -0.0163404
   16  -0.1445310  -0.0000000   0.1128067  -0.0267823   0.0000000   0.0212161
   17   0.0000000  -0.0495958   0.0000000   0.0000000   0.0034575   0.0000000
   18   0.0617630  -0.0000000  -0.2361869   0.0773388   0.0000000   0.0281393
   19  -0.0681662   0.0000000  -0.0519511  -0.0218909  -0.0000000  -0.0329343
   20   0.0000000  -0.0231434  -0.0000000   0.0000000   0.0034751   0.0000000
   21  -0.0540196  -0.0000000  -0.1322304  -0.0131483  -0.0000000  -0.0189073
   22  -0.0218910   0.0000000   0.0329344  -0.0681661  -0.0000000   0.0519511
   23  -0.0000000   0.0034751   0.0000000  -0.0000000  -0.0231434  -0.0000000
   24   0.0131483   0.0000000  -0.0189074   0.0540196  -0.0000000  -0.1322304
   25   0.0032451   0.0000000  -0.0025962  -0.0279220  -0.0000000  -0.0029420
   26  -0.0000000   0.0026241  -0.0000000   0.0000000   0.0018768   0.0000000
   27  -0.0000992  -0.0000000  -0.0018054  -0.0137852   0.0000000   0.0000986
   28  -0.0001595   0.0000000   0.0000100  -0.0000551  -0.0000000   0.0015938
   29  -0.0000000  -0.0009351  -0.0000000   0.0000000   0.0035114   0.0000000
   30  -0.0002784   0.0000000  -0.0001771   0.0038452  -0.0000000   0.0005307
   31  -0.0000551   0.0000000  -0.0015938  -0.0001595  -0.0000000  -0.0000100
   32   0.0000000   0.0035114   0.0000000  -0.0000000  -0.0009351  -0.0000000
   33  -0.0038451   0.0000000   0.0005307   0.0002785  -0.0000000  -0.0001771
   34  -0.0279220   0.0000000   0.0029420   0.0032451  -0.0000000   0.0025962
   35   0.0000000   0.0018768   0.0000000   0.0000000   0.0026241  -0.0000000
   36   0.0137852   0.0000000   0.0000986   0.0000992  -0.0000000  -0.0018054
            7           8           9          10          11          12
    1  -0.0267817   0.0000000  -0.0773394  -0.0513624  -0.0000000   0.0284277
    2  -0.0000000   0.0034575   0.0000000   0.0000000   0.0029685  -0.0000000
    3  -0.0212163  -0.0000000   0.0281395   0.0282928   0.0000000  -0.0163404
    4  -0.1445317  -0.0000000  -0.0617635   0.0588318   0.0000000  -0.0263447
    5   0.0000000  -0.0495958  -0.0000000  -0.0000000   0.0013999   0.0000000
    6  -0.1128064   0.0000000  -0.2361869   0.0265151   0.0000000  -0.0553489
    7   0.4135909   0.0000000   0.0032594  -0.1405651  -0.0000000   0.1081652
    8   0.0000000   0.1002041  -0.0000000  -0.0000000  -0.0491560   0.0000000
    9   0.0032594  -0.0000000   0.5794195   0.0625839   0.0000000  -0.2340404
   10  -0.1405651  -0.0000000   0.0625839   0.5388777  -0.0000000  -0.0430746
   11  -0.0000000  -0.0491560   0.0000000  -0.0000000   0.1015080  -0.0000000
   12   0.1081652   0.0000000  -0.2340404  -0.0430746  -0.0000000   0.4945030
   13  -0.0269014   0.0000000   0.0757510  -0.2791444   0.0000000  -0.0270220
   14   0.0000000   0.0043761   0.0000000   0.0000000  -0.0514046  -0.0000000
   15   0.0207318   0.0000000   0.0273582   0.0270224  -0.0000000  -0.0881505
   16   0.0001654  -0.0000000   0.0001254  -0.0269011   0.0000000  -0.0207317
   17  -0.0000000   0.0021889   0.0000000   0.0000000   0.0043762   0.0000000
   18  -0.0001247   0.0000000  -0.0637474  -0.0757507   0.0000000   0.0273580
   19  -0.0026271  -0.0000000   0.0035077   0.0001706   0.0000000  -0.0002319
   20  -0.0000000   0.0038463  -0.0000000  -0.0000000  -0.0011572  -0.0000000
   21   0.0003916   0.0000000   0.0025163  -0.0003102  -0.0000000  -0.0003340
   22   0.0030469   0.0000000  -0.0015906  -0.0006158   0.0000000  -0.0014603
   23   0.0000000   0.0022705   0.0000000   0.0000000   0.0041412   0.0000000
   24   0.0172318  -0.0000000  -0.0401362  -0.0040716   0.0000000   0.0002966
   25  -0.0738311   0.0000000  -0.0014909  -0.0263598   0.0000000   0.0039334
   26  -0.0000000  -0.0220414  -0.0000000   0.0000000   0.0015475   0.0000000
   27  -0.0009736  -0.0000000  -0.0305184   0.0141641  -0.0000000  -0.0003350
   28   0.0016999   0.0000000  -0.0002656  -0.0571603   0.0000000  -0.0459555
   29  -0.0000000   0.0019036   0.0000000  -0.0000000  -0.0193270  -0.0000000
   30  -0.0146020  -0.0000000  -0.0347997  -0.0470295   0.0000000  -0.1105041
   31  -0.0024183  -0.0000000  -0.0026351  -0.0183983   0.0000000   0.0267461
   32   0.0000000   0.0032012  -0.0000000   0.0000000   0.0025370   0.0000000
   33  -0.0000808   0.0000000   0.0023982   0.0119792   0.0000000  -0.0152747
   34  -0.0008470   0.0000000  -0.0001421   0.0026272   0.0000000  -0.0024518
   35   0.0000000  -0.0006550   0.0000000  -0.0000000   0.0025666  -0.0000000
   36   0.0000244  -0.0000000  -0.0004032  -0.0003215  -0.0000000  -0.0018293
           13          14          15          16          17          18
    1   0.0588309   0.0000000   0.0263449  -0.1445310   0.0000000   0.0617630
    2   0.0000000   0.0013999   0.0000000  -0.0000000  -0.0495958  -0.0000000
    3  -0.0265146   0.0000000  -0.0553494   0.1128067   0.0000000  -0.2361869
    4  -0.0513618  -0.0000000  -0.0284279  -0.0267823   0.0000000   0.0773388
    5  -0.0000000   0.0029685  -0.0000000   0.0000000   0.0034575   0.0000000
    6  -0.0282936  -0.0000000  -0.0163404   0.0212161   0.0000000   0.0281393
    7  -0.0269014   0.0000000   0.0207318   0.0001654  -0.0000000  -0.0001247
    8   0.0000000   0.0043761   0.0000000  -0.0000000   0.0021889   0.0000000
    9   0.0757510   0.0000000   0.0273582   0.0001254   0.0000000  -0.0637474
   10  -0.2791444   0.0000000   0.0270224  -0.0269011   0.0000000  -0.0757507
   11   0.0000000  -0.0514046  -0.0000000   0.0000000   0.0043762   0.0000000
   12  -0.0270220  -0.0000000  -0.0881505  -0.0207317   0.0000000   0.0273580
   13   0.5388782  -0.0000000   0.0430739  -0.1405651   0.0000000  -0.0625844
   14  -0.0000000   0.1015081  -0.0000000   0.0000000  -0.0491560   0.0000000
   15   0.0430739  -0.0000000   0.4945033  -0.1081650   0.0000000  -0.2340410
   16  -0.1405651   0.0000000  -0.1081650   0.4135908  -0.0000000  -0.0032592
   17   0.0000000  -0.0491560   0.0000000  -0.0000000   0.1002041  -0.0000000
   18  -0.0625844   0.0000000  -0.2340410  -0.0032592  -0.0000000   0.5794208
   19  -0.0006158   0.0000000   0.0014603   0.0030469  -0.0000000   0.0015906
   20  -0.0000000   0.0041412  -0.0000000   0.0000000   0.0022705   0.0000000
   21   0.0040715  -0.0000000   0.0002966  -0.0172318  -0.0000000  -0.0401361
   22   0.0001706   0.0000000   0.0002318  -0.0026271  -0.0000000  -0.0035076
   23   0.0000000  -0.0011572   0.0000000  -0.0000000   0.0038463  -0.0000000
   24   0.0003101   0.0000000  -0.0003339  -0.0003916   0.0000000   0.0025164
   25   0.0026273  -0.0000000   0.0024517  -0.0008470  -0.0000000   0.0001421
   26  -0.0000000   0.0025666  -0.0000000   0.0000000  -0.0006550   0.0000000
   27   0.0003215  -0.0000000  -0.0018293  -0.0000244   0.0000000  -0.0004032
   28  -0.0183983  -0.0000000  -0.0267461  -0.0024183   0.0000000   0.0026351
   29   0.0000000   0.0025370   0.0000000  -0.0000000   0.0032012  -0.0000000
   30  -0.0119791  -0.0000000  -0.0152747   0.0000807   0.0000000   0.0023982
   31  -0.0571603  -0.0000000   0.0459554   0.0016999   0.0000000   0.0002656
   32  -0.0000000  -0.0193270  -0.0000000   0.0000000   0.0019036   0.0000000
   33   0.0470295  -0.0000000  -0.1105041   0.0146020  -0.0000000  -0.0347996
   34  -0.0263599  -0.0000000  -0.0039333  -0.0738313  -0.0000000   0.0014908
   35   0.0000000   0.0015475   0.0000000  -0.0000000  -0.0220414  -0.0000000
   36  -0.0141641  -0.0000000  -0.0003350   0.0009735   0.0000000  -0.0305184
           19          20          21          22          23          24
    1  -0.0681662   0.0000000  -0.0540196  -0.0218910  -0.0000000   0.0131483
    2   0.0000000  -0.0231434  -0.0000000   0.0000000   0.0034751   0.0000000
    3  -0.0519511  -0.0000000  -0.1322304   0.0329344   0.0000000  -0.0189074
    4  -0.0218909   0.0000000  -0.0131483  -0.0681661  -0.0000000   0.0540196
    5  -0.0000000   0.0034751  -0.0000000  -0.0000000  -0.0231434  -0.0000000
    6  -0.0329343   0.0000000  -0.0189073   0.0519511  -0.0000000  -0.1322304
    7  -0.0026271  -0.0000000   0.0003916   0.0030469   0.0000000   0.0172318
    8  -0.0000000   0.0038463   0.0000000   0.0000000   0.0022705  -0.0000000
    9   0.0035077  -0.0000000   0.0025163  -0.0015906   0.0000000  -0.0401362
   10   0.0001706  -0.0000000  -0.0003102  -0.0006158   0.0000000  -0.0040716
   11   0.0000000  -0.0011572  -0.0000000   0.0000000   0.0041412   0.0000000
   12  -0.0002319  -0.0000000  -0.0003340  -0.0014603   0.0000000   0.0002966
   13  -0.0006158  -0.0000000   0.0040715   0.0001706   0.0000000   0.0003101
   14   0.0000000   0.0041412  -0.0000000   0.0000000  -0.0011572   0.0000000
   15   0.0014603  -0.0000000   0.0002966   0.0002318   0.0000000  -0.0003339
   16   0.0030469   0.0000000  -0.0172318  -0.0026271  -0.0000000  -0.0003916
   17  -0.0000000   0.0022705  -0.0000000  -0.0000000   0.0038463   0.0000000
   18   0.0015906   0.0000000  -0.0401361  -0.0035076  -0.0000000   0.0025164
   19   0.1058929  -0.0000000   0.0736530  -0.0113462   0.0000000  -0.0046074
   20  -0.0000000   0.0104784   0.0000000  -0.0000000  -0.0002964  -0.0000000
   21   0.0736530   0.0000000   0.1945028   0.0046074  -0.0000000   0.0031414
   22  -0.0113462  -0.0000000   0.0046074   0.1058929   0.0000000  -0.0736530
   23   0.0000000  -0.0002964  -0.0000000   0.0000000   0.0104784   0.0000000
   24  -0.0046074  -0.0000000   0.0031414  -0.0736530   0.0000000   0.1945028
   25  -0.0007259   0.0000000  -0.0001604  -0.0037780  -0.0000000  -0.0031582
   26  -0.0000000   0.0001027   0.0000000  -0.0000000   0.0002029  -0.0000000
   27  -0.0009279  -0.0000000  -0.0002160  -0.0107382   0.0000000  -0.0064132
   28  -0.0002701  -0.0000000  -0.0006719   0.0003098   0.0000000   0.0003397
   29  -0.0000000  -0.0000879  -0.0000000  -0.0000000   0.0001678  -0.0000000
   30  -0.0006594  -0.0000000  -0.0010661  -0.0003622   0.0000000  -0.0011542
   31   0.0003098  -0.0000000  -0.0003397  -0.0002701   0.0000000   0.0006719
   32   0.0000000   0.0001678  -0.0000000   0.0000000  -0.0000879   0.0000000
   33   0.0003622  -0.0000000  -0.0011542   0.0006594   0.0000000  -0.0010661
   34  -0.0037780   0.0000000   0.0031582  -0.0007259  -0.0000000   0.0001604
   35   0.0000000   0.0002029  -0.0000000  -0.0000000   0.0001027  -0.0000000
   36   0.0107382   0.0000000  -0.0064132   0.0009279  -0.0000000  -0.0002160
           25          26          27          28          29          30
    1   0.0032451  -0.0000000  -0.0000992  -0.0001595  -0.0000000  -0.0002784
    2   0.0000000   0.0026241  -0.0000000   0.0000000  -0.0009351   0.0000000
    3  -0.0025962  -0.0000000  -0.0018054   0.0000100  -0.0000000  -0.0001771
    4  -0.0279220   0.0000000  -0.0137852  -0.0000551   0.0000000   0.0038452
    5  -0.0000000   0.0018768   0.0000000  -0.0000000   0.0035114  -0.0000000
    6  -0.0029420   0.0000000   0.0000986   0.0015938   0.0000000   0.0005307
    7  -0.0738311  -0.0000000  -0.0009736   0.0016999  -0.0000000  -0.0146020
    8   0.0000000  -0.0220414  -0.0000000   0.0000000   0.0019036  -0.0000000
    9  -0.0014909  -0.0000000  -0.0305184  -0.0002656   0.0000000  -0.0347997
   10  -0.0263598   0.0000000   0.0141641  -0.0571603  -0.0000000  -0.0470295
   11   0.0000000   0.0015475  -0.0000000   0.0000000  -0.0193270   0.0000000
   12   0.0039334   0.0000000  -0.0003350  -0.0459555  -0.0000000  -0.1105041
   13   0.0026273  -0.0000000   0.0003215  -0.0183983   0.0000000  -0.0119791
   14  -0.0000000   0.0025666  -0.0000000  -0.0000000   0.0025370  -0.0000000
   15   0.0024517  -0.0000000  -0.0018293  -0.0267461   0.0000000  -0.0152747
   16  -0.0008470   0.0000000  -0.0000244  -0.0024183  -0.0000000   0.0000807
   17  -0.0000000  -0.0006550   0.0000000   0.0000000   0.0032012   0.0000000
   18   0.0001421   0.0000000  -0.0004032   0.0026351  -0.0000000   0.0023982
   19  -0.0007259  -0.0000000  -0.0009279  -0.0002701  -0.0000000  -0.0006594
   20   0.0000000   0.0001027  -0.0000000  -0.0000000  -0.0000879  -0.0000000
   21  -0.0001604   0.0000000  -0.0002160  -0.0006719  -0.0000000  -0.0010661
   22  -0.0037780  -0.0000000  -0.0107382   0.0003098  -0.0000000  -0.0003622
   23  -0.0000000   0.0002029   0.0000000   0.0000000   0.0001678   0.0000000
   24  -0.0031582  -0.0000000  -0.0064132   0.0003397  -0.0000000  -0.0011542
   25   0.1318223   0.0000000   0.0007228  -0.0033136   0.0000000   0.0031228
   26   0.0000000   0.0133790  -0.0000000  -0.0000000   0.0003178  -0.0000000
   27   0.0007228  -0.0000000   0.0500983   0.0104887  -0.0000000  -0.0085418
   28  -0.0033136  -0.0000000   0.0104887   0.0935786  -0.0000000   0.0636298
   29   0.0000000   0.0003178  -0.0000000  -0.0000000   0.0083460   0.0000000
   30   0.0031228  -0.0000000  -0.0085418   0.0636298   0.0000000   0.1666676
   31  -0.0005182  -0.0000000   0.0008350  -0.0132948   0.0000000   0.0042231
   32  -0.0000000   0.0001303   0.0000000   0.0000000   0.0002349  -0.0000000
   33  -0.0000089   0.0000000  -0.0001373  -0.0042231  -0.0000000   0.0020584
   34  -0.0003989  -0.0000000   0.0000163  -0.0005182  -0.0000000   0.0000089
   35   0.0000000  -0.0000513  -0.0000000   0.0000000   0.0001303   0.0000000
   36  -0.0000163   0.0000000   0.0000027  -0.0008350   0.0000000  -0.0001373
           31          32          33          34          35          36
    1  -0.0000551   0.0000000  -0.0038451  -0.0279220   0.0000000   0.0137852
    2   0.0000000   0.0035114   0.0000000   0.0000000   0.0018768   0.0000000
    3  -0.0015938   0.0000000   0.0005307   0.0029420   0.0000000   0.0000986
    4  -0.0001595  -0.0000000   0.0002785   0.0032451   0.0000000   0.0000992
    5  -0.0000000  -0.0009351  -0.0000000  -0.0000000   0.0026241  -0.0000000
    6  -0.0000100  -0.0000000  -0.0001771   0.0025962  -0.0000000  -0.0018054
    7  -0.0024183   0.0000000  -0.0000808  -0.0008470   0.0000000   0.0000244
    8  -0.0000000   0.0032012   0.0000000   0.0000000  -0.0006550  -0.0000000
    9  -0.0026351  -0.0000000   0.0023982  -0.0001421   0.0000000  -0.0004032
   10  -0.0183983   0.0000000   0.0119792   0.0026272  -0.0000000  -0.0003215
   11   0.0000000   0.0025370   0.0000000   0.0000000   0.0025666  -0.0000000
   12   0.0267461   0.0000000  -0.0152747  -0.0024518  -0.0000000  -0.0018293
   13  -0.0571603  -0.0000000   0.0470295  -0.0263599   0.0000000  -0.0141641
   14  -0.0000000  -0.0193270  -0.0000000  -0.0000000   0.0015475  -0.0000000
   15   0.0459554  -0.0000000  -0.1105041  -0.0039333   0.0000000  -0.0003350
   16   0.0016999   0.0000000   0.0146020  -0.0738313  -0.0000000   0.0009735
   17   0.0000000   0.0019036  -0.0000000  -0.0000000  -0.0220414   0.0000000
   18   0.0002656   0.0000000  -0.0347996   0.0014908  -0.0000000  -0.0305184
   19   0.0003098   0.0000000   0.0003622  -0.0037780   0.0000000   0.0107382
   20  -0.0000000   0.0001678  -0.0000000   0.0000000   0.0002029   0.0000000
   21  -0.0003397  -0.0000000  -0.0011542   0.0031582  -0.0000000  -0.0064132
   22  -0.0002701   0.0000000   0.0006594  -0.0007259  -0.0000000   0.0009279
   23   0.0000000  -0.0000879   0.0000000  -0.0000000   0.0001027  -0.0000000
   24   0.0006719   0.0000000  -0.0010661   0.0001604  -0.0000000  -0.0002160
   25  -0.0005182  -0.0000000  -0.0000089  -0.0003989   0.0000000  -0.0000163
   26  -0.0000000   0.0001303   0.0000000  -0.0000000  -0.0000513   0.0000000
   27   0.0008350   0.0000000  -0.0001373   0.0000163  -0.0000000   0.0000027
   28  -0.0132948   0.0000000  -0.0042231  -0.0005182   0.0000000  -0.0008350
   29   0.0000000   0.0002349  -0.0000000  -0.0000000   0.0001303   0.0000000
   30   0.0042231  -0.0000000   0.0020584   0.0000089   0.0000000  -0.0001373
   31   0.0935786  -0.0000000  -0.0636298  -0.0033136  -0.0000000  -0.0104887
   32  -0.0000000   0.0083460   0.0000000  -0.0000000   0.0003178  -0.0000000
   33  -0.0636298   0.0000000   0.1666676  -0.0031228  -0.0000000  -0.0085418
   34  -0.0033136  -0.0000000  -0.0031228   0.1318223  -0.0000000  -0.0007228
   35  -0.0000000   0.0003178  -0.0000000  -0.0000000   0.0133790  -0.0000000
   36  -0.0104887  -0.0000000  -0.0085418  -0.0007228  -0.0000000   0.0500983
 **********************************************************************
 **                                                                  **
 **                       VIBRATIONAL ANALYSIS                       **
 **                       --------------------                       **
 **                                                                  **
 **        VIBRATIONAL FREQUENCIES (CM**-1) AND NORMAL MODES         **
 **     FORCE CONSTANTS (mDYN/ANGSTROM) AND REDUCED MASSES (AMU)     **
 **                  INFRARED INTENSITIES (KM/MOL)                   **
 **                                                                  **
 **********************************************************************


 Mode:                 1                      2                      3
 Frequency:        38.52                  44.28                  65.14
 Force Cnst:      0.0620                 0.0650                 0.0936
 Red. Mass:      70.9068                56.2512                37.4276
 IR Active:          NO                     YES                    NO 
 IR Intens:        0.000                  0.006                  0.000
 Raman Active:       YES                    YES                    YES
               X      Y      Z        X      Y      Z        X      Y      Z
 C          0.000  0.074  0.000   -0.000 -0.220 -0.000   -0.000 -0.133 -0.000
 C          0.000 -0.074  0.000   -0.000 -0.220 -0.000   -0.000  0.133  0.000
 C          0.000 -0.018  0.000   -0.000 -0.013 -0.000    0.000  0.069  0.000
 C         -0.000  0.090  0.000    0.000 -0.066 -0.000    0.000  0.017 -0.000
 C         -0.000 -0.090 -0.000    0.000 -0.066  0.000    0.000 -0.017 -0.000
 C          0.000  0.018  0.000    0.000 -0.013 -0.000   -0.000 -0.069 -0.000
 Cl         0.000  0.302 -0.000   -0.000 -0.539 -0.000   -0.000 -0.672  0.000
 Cl         0.000 -0.302  0.000   -0.000 -0.539 -0.000   -0.000  0.672 -0.000
 I         -0.000 -0.140 -0.000   -0.000  0.321  0.000    0.000 -0.117  0.000
 Br         0.000  0.612 -0.000   -0.000 -0.232  0.000    0.000  0.106  0.000
 Br        -0.000 -0.612  0.000    0.000 -0.232 -0.000    0.000 -0.106 -0.000
 I          0.000  0.140  0.000    0.000  0.321  0.000   -0.000  0.117 -0.000
 TransDip   0.000 -0.000  0.000    0.000  0.003 -0.000   -0.000 -0.000 -0.000

 Mode:                 4                      5                      6
 Frequency:       130.50                 130.86                 149.26
 Force Cnst:      0.5520                 0.8898                 1.4890
 Red. Mass:      55.0100                88.1942               113.4411
 IR Active:          YES                    YES                    YES
 IR Intens:        1.022                  0.069                  0.003
 Raman Active:       YES                    YES                    YES
               X      Y      Z        X      Y      Z        X      Y      Z
 C         -0.015  0.000 -0.267   -0.117 -0.000  0.035   -0.037 -0.000  0.105
 C          0.015  0.000 -0.267   -0.117  0.000 -0.035    0.037  0.000  0.105
 C          0.007  0.000 -0.244   -0.106  0.000 -0.057    0.175  0.000  0.038
 C         -0.018  0.000 -0.289   -0.038  0.000 -0.056    0.039  0.000 -0.021
 C          0.018  0.000 -0.289   -0.038  0.000  0.056   -0.039 -0.000 -0.021
 C         -0.007  0.000 -0.244   -0.106 -0.000  0.057   -0.175 -0.000  0.038
 Cl        -0.088  0.000 -0.244   -0.137  0.000  0.038   -0.002  0.000  0.089
 Cl         0.088 -0.000 -0.244   -0.137 -0.000 -0.038    0.002 -0.000  0.089
 I          0.008 -0.000  0.335   -0.203  0.000  0.348    0.657  0.000 -0.001
 Br        -0.103  0.000 -0.309    0.427  0.000 -0.318    0.106 -0.000 -0.057
 Br         0.103 -0.000 -0.309    0.427 -0.000  0.318   -0.106  0.000 -0.057
 I         -0.008 -0.000  0.335   -0.203 -0.000 -0.348   -0.657  0.000 -0.001
 TransDip  -0.000 -0.000  0.032    0.008  0.000  0.000   -0.000  0.000 -0.002

 Mode:                 7                      8                      9
 Frequency:       158.31                 170.24                 175.78
 Force Cnst:      1.0966                 0.2312                 0.8189
 Red. Mass:      74.2643                13.5406                44.9835
 IR Active:          YES                    YES                    YES
 IR Intens:        0.031                  0.441                  0.009
 Raman Active:       YES                    YES                    YES
               X      Y      Z        X      Y      Z        X      Y      Z
 C          0.008  0.000  0.081   -0.000  0.358 -0.000    0.097  0.000 -0.072
 C         -0.008 -0.000  0.081   -0.000  0.358 -0.000    0.097  0.000  0.072
 C         -0.048 -0.000  0.085    0.000  0.403 -0.000   -0.024  0.000  0.096
 C          0.012 -0.000  0.134    0.000  0.436  0.000   -0.040  0.000  0.051
 C         -0.012  0.000  0.134    0.000  0.436  0.000   -0.040 -0.000 -0.051
 C          0.048  0.000  0.085    0.000  0.403  0.000   -0.024 -0.000 -0.096
 Cl        -0.012 -0.000  0.106   -0.000 -0.118  0.000    0.552 -0.000 -0.317
 Cl         0.012  0.000  0.106   -0.000 -0.118 -0.000    0.552  0.000  0.317
 I         -0.078  0.000  0.060    0.000 -0.046  0.000   -0.210 -0.000 -0.118
 Br         0.640 -0.000 -0.188    0.000 -0.055  0.000    0.087 -0.000 -0.007
 Br        -0.640  0.000 -0.188   -0.000 -0.055 -0.000    0.087  0.000  0.007
 I          0.078 -0.000  0.060    0.000 -0.046 -0.000   -0.210  0.000  0.118
 TransDip  -0.000  0.000 -0.006    0.000 -0.021 -0.000    0.003 -0.000 -0.000

 Mode:                10                     11                     12
 Frequency:       212.36                 241.46                 284.98
 Force Cnst:      1.6775                 1.2423                 1.6189
 Red. Mass:      63.1345                36.1672                33.8313
 IR Active:          YES                    YES                    YES
 IR Intens:        0.044                  0.013                  0.106
 Raman Active:       YES                    YES                    YES
               X      Y      Z        X      Y      Z        X      Y      Z
 C         -0.001  0.000  0.029    0.013 -0.000  0.001    0.031  0.000  0.350
 C         -0.001 -0.000 -0.029   -0.013 -0.000  0.001   -0.031  0.000  0.350
 C         -0.091 -0.000 -0.037    0.022  0.000 -0.014    0.069  0.000  0.177
 C         -0.272 -0.000 -0.137    0.009  0.000  0.022   -0.022 -0.000  0.033
 C         -0.272  0.000  0.137   -0.009  0.000  0.022    0.022 -0.000  0.033
 C         -0.091  0.000  0.037   -0.022 -0.000 -0.014   -0.069 -0.000  0.177
 Cl         0.188 -0.000 -0.083    0.606 -0.000 -0.344    0.333 -0.000  0.397
 Cl         0.188  0.000  0.083   -0.606  0.000 -0.344   -0.333 -0.000  0.397
 I          0.132  0.000 -0.024    0.012 -0.000  0.038   -0.024 -0.000 -0.013
 Br        -0.241  0.000 -0.528    0.054 -0.000  0.091   -0.110  0.000 -0.240
 Br        -0.241 -0.000  0.528   -0.054 -0.000  0.091    0.110  0.000 -0.240
 I          0.132 -0.000  0.024   -0.012  0.000  0.038    0.024  0.000 -0.013
 TransDip   0.007 -0.000 -0.000    0.000 -0.000  0.004   -0.000  0.000 -0.010

 Mode:                13                     14                     15
 Frequency:       304.04                 322.97                 332.84
 Force Cnst:      1.4505                 0.7533                 0.8105
 Red. Mass:      26.6314                12.2569                12.4180
 IR Active:          YES                    NO                     YES
 IR Intens:        0.006                  0.000                  0.010
 Raman Active:       YES                    YES                    YES
               X      Y      Z        X      Y      Z        X      Y      Z
 C          0.336  0.000  0.166   -0.000  0.267 -0.000   -0.000  0.505 -0.000
 C          0.336 -0.000 -0.166   -0.000 -0.267  0.000   -0.000  0.505  0.000
 C          0.200 -0.000 -0.100   -0.000 -0.581  0.000   -0.000  0.035  0.000
 C          0.136 -0.000 -0.081   -0.000 -0.297  0.000   -0.000 -0.487 -0.000
 C          0.136  0.000  0.081   -0.000  0.297 -0.000   -0.000 -0.487 -0.000
 C          0.200  0.000  0.100    0.000  0.581 -0.000   -0.000  0.035 -0.000
 Cl         0.189 -0.000  0.489   -0.000 -0.049 -0.000   -0.000 -0.081 -0.000
 Cl         0.189  0.000 -0.489   -0.000  0.049  0.000   -0.000 -0.081  0.000
 I         -0.082  0.000  0.000    0.000  0.022 -0.000    0.000 -0.001  0.000
 Br        -0.054  0.000 -0.023    0.000  0.018  0.000    0.000  0.029  0.000
 Br        -0.054 -0.000  0.023    0.000 -0.018 -0.000    0.000  0.029  0.000
 I         -0.082 -0.000 -0.000    0.000 -0.022  0.000    0.000 -0.001  0.000
 TransDip  -0.003  0.000 -0.000    0.000  0.000 -0.000   -0.000  0.003  0.000

 Mode:                16                     17                     18
 Frequency:       520.48                 571.92                 581.34
 Force Cnst:      2.3505                 2.3220                 2.4871
 Red. Mass:      14.7269                12.0486                12.4902
 IR Active:          YES                    YES                    YES
 IR Intens:       22.147                  0.977                  2.367
 Raman Active:       YES                    YES                    YES
               X      Y      Z        X      Y      Z        X      Y      Z
 C          0.211 -0.000 -0.047   -0.000 -0.300  0.000    0.413  0.000 -0.202
 C          0.211  0.000  0.047   -0.000 -0.300 -0.000    0.413 -0.000  0.202
 C          0.412  0.000 -0.067   -0.000  0.577 -0.000    0.098  0.000  0.402
 C          0.482 -0.000 -0.052   -0.000 -0.277  0.000   -0.267  0.000  0.194
 C          0.482 -0.000  0.052    0.000 -0.277  0.000   -0.267 -0.000 -0.194
 C          0.412  0.000  0.067    0.000  0.577  0.000    0.098  0.000 -0.402
 Cl        -0.114  0.000 -0.154    0.000  0.020 -0.000   -0.089 -0.000  0.009
 Cl        -0.114 -0.000  0.154    0.000  0.020 -0.000   -0.089  0.000 -0.009
 I         -0.040 -0.000  0.004    0.000 -0.010  0.000   -0.007 -0.000 -0.012
 Br        -0.052  0.000 -0.046   -0.000  0.007 -0.000    0.015 -0.000 -0.019
 Br        -0.052  0.000  0.046    0.000  0.007 -0.000    0.015  0.000  0.019
 I         -0.040 -0.000 -0.004   -0.000 -0.010 -0.000   -0.007 -0.000  0.012
 TransDip   0.151 -0.000  0.000   -0.000 -0.032  0.000    0.049 -0.000 -0.000

 Mode:                19                     20                     21
 Frequency:       592.00                 618.97                 675.77
 Force Cnst:      2.4937                 3.3764                 3.2330
 Red. Mass:      12.0764                14.9579                12.0160
 IR Active:          NO                     YES                    NO 
 IR Intens:        0.000                 41.941                  0.000
 Raman Active:       YES                    YES                    YES
               X      Y      Z        X      Y      Z        X      Y      Z
 C          0.000 -0.479 -0.000   -0.032  0.000  0.270   -0.000  0.440  0.000
 C          0.000  0.479  0.000    0.032  0.000  0.270   -0.000 -0.440 -0.000
 C          0.000  0.038  0.000   -0.084 -0.000  0.406   -0.000  0.401 -0.000
 C         -0.000 -0.517  0.000   -0.031  0.000  0.448   -0.000 -0.381 -0.000
 C         -0.000  0.517 -0.000    0.031  0.000  0.448    0.000  0.381  0.000
 C          0.000 -0.038 -0.000    0.084 -0.000  0.406    0.000 -0.401  0.000
 Cl        -0.000  0.034  0.000   -0.082 -0.000 -0.199    0.000 -0.016 -0.000
 Cl        -0.000 -0.034 -0.000    0.082 -0.000 -0.199    0.000  0.016  0.000
 I         -0.000 -0.000 -0.000    0.004  0.000 -0.008    0.000 -0.003  0.000
 Br         0.000  0.013 -0.000   -0.033 -0.000 -0.070    0.000  0.005  0.000
 Br         0.000 -0.013  0.000    0.033  0.000 -0.070    0.000 -0.005 -0.000
 I         -0.000  0.000  0.000   -0.004  0.000 -0.008   -0.000  0.003 -0.000
 TransDip   0.000  0.000 -0.000   -0.000  0.000  0.207   -0.000  0.000  0.000

 Mode:                22                     23                     24
 Frequency:       758.33                 832.86                1027.24
 Force Cnst:      4.2139                 5.2040                 7.5552
 Red. Mass:      12.4369                12.7335                12.1520
 IR Active:          YES                    YES                    YES
 IR Intens:        1.413                  0.773                  1.879
 Raman Active:       YES                    YES                    YES
               X      Y      Z        X      Y      Z        X      Y      Z
 C         -0.084  0.000  0.311   -0.313  0.000 -0.288   -0.276 -0.000 -0.344
 C          0.084 -0.000  0.311   -0.313 -0.000  0.288   -0.276  0.000  0.344
 C          0.575  0.000  0.053   -0.056  0.000  0.245    0.409 -0.000  0.021
 C          0.065 -0.000 -0.226    0.322 -0.000  0.373   -0.221  0.000 -0.293
 C         -0.065  0.000 -0.226    0.322 -0.000 -0.373   -0.221  0.000  0.293
 C         -0.575  0.000  0.053   -0.056  0.000 -0.245    0.409 -0.000 -0.021
 Cl        -0.047 -0.000 -0.069    0.050 -0.000  0.096    0.027  0.000  0.044
 Cl         0.047  0.000 -0.069    0.050  0.000 -0.096    0.027 -0.000 -0.044
 I         -0.019  0.000 -0.001    0.001  0.000  0.001   -0.004 -0.000  0.000
 Br         0.011  0.000  0.011   -0.017  0.000 -0.034    0.008 -0.000  0.011
 Br        -0.011 -0.000  0.011   -0.017  0.000  0.034    0.008  0.000 -0.011
 I          0.019 -0.000 -0.001    0.001 -0.000 -0.001   -0.004  0.000 -0.000
 TransDip  -0.000 -0.000  0.038   -0.028 -0.000  0.000    0.044  0.000 -0.000

 Mode:                25                     26                     27
 Frequency:      1140.77                1230.16                1295.39
 Force Cnst:      9.3476                10.6996                11.8878
 Red. Mass:      12.1912                12.0003                12.0240
 IR Active:          YES                    YES                    YES
 IR Intens:        1.035                  1.360                103.428
 Raman Active:       YES                    YES                    YES
               X      Y      Z        X      Y      Z        X      Y      Z
 C         -0.157  0.000 -0.380   -0.364  0.000  0.181   -0.179 -0.000  0.372
 C          0.157 -0.000 -0.380    0.364 -0.000  0.181   -0.179  0.000 -0.372
 C          0.346  0.000 -0.055    0.002  0.000 -0.378    0.376  0.000 -0.034
 C          0.210 -0.000  0.401   -0.397  0.000  0.184   -0.190 -0.000  0.389
 C         -0.210  0.000  0.401    0.397 -0.000  0.184   -0.190  0.000 -0.389
 C         -0.346  0.000 -0.055   -0.002  0.000 -0.378    0.376 -0.000  0.034
 Cl         0.026 -0.000  0.048   -0.000 -0.000  0.002    0.003 -0.000 -0.019
 Cl        -0.026 -0.000  0.048    0.000 -0.000  0.002    0.003  0.000  0.019
 I         -0.005  0.000  0.000    0.000 -0.000  0.000   -0.002 -0.000  0.000
 Br        -0.010  0.000 -0.016    0.000  0.000  0.001    0.001 -0.000 -0.006
 Br         0.010  0.000 -0.016   -0.000  0.000  0.001    0.001  0.000  0.006
 I          0.005 -0.000  0.000   -0.000  0.000  0.000   -0.002  0.000 -0.000
 TransDip   0.000 -0.000 -0.033    0.000 -0.000 -0.037    0.326  0.000  0.000

 Mode:                28                     29                     30
 Frequency:      1307.96                1496.82                1503.26
 Force Cnst:     12.1418                15.8429                15.9783
 Red. Mass:      12.0460                12.0018                12.0009
 IR Active:          YES                    YES                    YES
 IR Intens:      203.651                  0.000                  0.022
 Raman Active:       YES                    YES                    YES
               X      Y      Z        X      Y      Z        X      Y      Z
 C         -0.319  0.000 -0.280    0.483 -0.000 -0.111    0.133 -0.000 -0.333
 C          0.319 -0.000 -0.280   -0.483  0.000 -0.111    0.133  0.000  0.333
 C          0.034 -0.000  0.415    0.226  0.000 -0.004   -0.016  0.000 -0.521
 C         -0.324  0.000 -0.202   -0.436 -0.000  0.117   -0.117 -0.000  0.293
 C          0.324 -0.000 -0.202    0.436 -0.000  0.117   -0.117  0.000 -0.293
 C         -0.034 -0.000  0.415   -0.226  0.000 -0.004   -0.016 -0.000  0.521
 Cl         0.019 -0.000  0.021   -0.005  0.000  0.001   -0.003  0.000  0.002
 Cl        -0.019 -0.000  0.021    0.005 -0.000  0.001   -0.003 -0.000 -0.002
 I         -0.000 -0.000 -0.003    0.001 -0.000  0.000    0.000 -0.000  0.001
 Br         0.006  0.000  0.005    0.001  0.000 -0.001    0.001 -0.000 -0.000
 Br        -0.006  0.000  0.005   -0.001  0.000 -0.001    0.001  0.000  0.000
 I          0.000  0.000 -0.003   -0.001  0.000  0.000    0.000  0.000 -0.001
 TransDip   0.000  0.000 -0.457    0.000 -0.000  0.000    0.005 -0.000  0.000

 STANDARD THERMODYNAMIC QUANTITIES AT   298.15 K  AND     1.00 ATM

   This Molecule has  0 Imaginary Frequencies
   Zero point vibrational energy:       24.181 kcal/mol

   Atom    1 Element C  Has Mass   12.00000
   Atom    2 Element C  Has Mass   12.00000
   Atom    3 Element C  Has Mass   12.00000
   Atom    4 Element C  Has Mass   12.00000
   Atom    5 Element C  Has Mass   12.00000
   Atom    6 Element C  Has Mass   12.00000
   Atom    7 Element Cl Has Mass   34.96885
   Atom    8 Element Cl Has Mass   34.96885
   Atom    9 Element I  Has Mass  126.90440
   Atom   10 Element Br Has Mass   78.91830
   Atom   11 Element Br Has Mass   78.91830
   Atom   12 Element I  Has Mass  126.90440
   Molecular Mass:   553.583100 amu
   Principal axes and moments of inertia in amu*Bohr^2:
                             1           2           3
    Eigenvalues --     6334.27681 13718.45509 20052.73190
          X               1.00000     0.00000    -0.00000
          Y               0.00000    -0.00000     1.00000
          Z              -0.00000     1.00000     0.00000
   Rotational Symmetry Number is   2
   The Molecule is an Asymmetric Top
   Translational Enthalpy:        0.889 kcal/mol
   Rotational Enthalpy:           0.889 kcal/mol
   Vibrational Enthalpy:         30.625 kcal/mol
   gas constant (RT):             0.592 kcal/mol
   Translational Entropy:        44.819  cal/mol.K
   Rotational Entropy:           34.431  cal/mol.K
   Vibrational Entropy:          43.358  cal/mol.K

   Total Enthalpy:               32.995 kcal/mol
   Total Entropy:               122.608  cal/mol.K

 ======================================================================

 STANDARD THERMODYNAMIC QUANTITIES FOR ANHARMONIC VIBRATION -- TOSH

   Zero point vibrational energy: ************ kcal/mol

   Vibrational Enthalpy:       Infinity kcal/mol
   Vibrational Entropy:             NaN  cal/mol.K

   Total Enthalpy:             Infinity kcal/mol
   Total Entropy:                   NaN  cal/mol.K

 ======================================================================

 STANDARD THERMODYNAMIC QUANTITIES FOR ANHARMONIC VIBRATION -- VPT2

   Zero point vibrational energy: ************ kcal/mol

   Vibrational Enthalpy:       Infinity kcal/mol
   Vibrational Entropy:             NaN  cal/mol.K

   Total Enthalpy:             Infinity kcal/mol
   Total Entropy:                   NaN  cal/mol.K

 ======================================================================

Archival summary:
1\1\february\FREQ\ProcedureUnspecified\BasisUnspecified\2r2l26\taweetha\SunDec109:38:332019SunDec109:38:332019\0\\#,FREQ,ProcedureUnspecified,BasisUnspecified,\\0,1\I\C,1,2.12731\C,2,1.40271,1,119.663\C,3,1.40348,2,120.406,1,180,0\C,4,1.40271,3,120.406,2,0,0\C,2,1.40452,1,121.055,3,-180,0\C,5,1.40452,4,119.282,3,-0,0\Cl,3,1.73922,2,120.684,1,0,0\Cl,4,1.73922,3,118.91,2,-180,0\Br,7,1.90287,5,120.142,4,-180,0\Br,6,1.90287,2,120.142,1,0,0\I,5,2.12731,4,119.663,3,180,0\\\@

 Total job time:  948.60s(wall), 5403.83s(cpu) 
 Sun Dec  1 09:38:33 2019

        *************************************************************
        *                                                           *
        *  Thank you very much for using Q-Chem.  Have a nice day.  *
        *                                                           *
        *************************************************************
