# Supplementary material for: Geometric and energetic data from quantum chemical calculations of halobenzenes and xylenes
Source: Data Brief. 2020 Mar 5;30:105386. doi: 10.1016/j.dib.2020.105386 (PMC7114895; doi:10.1016/j.dib.2020.105386)
Supplement: Supplementary file 1 [file mmc1.zip › halobenzene/B3LYP/ClClIBrII.out]

                  Welcome to Q-Chem
     A Quantum Leap Into The Future Of Chemistry


 Q-Chem 5.2 (devel), Q-Chem, Inc., Pleasanton, CA (2019)

 Yihan Shao,  Zhengting Gan,  E. Epifanovsky,  A. T. B. Gilbert,  M. Wormit,  
 J. Kussmann,  A. W. Lange,  A. Behn,  Jia Deng,  Xintian Feng,  D. Ghosh,  
 M. Goldey,  P. R. Horn,  L. D. Jacobson,  I. Kaliman,  T. Kus,  A. Landau,  
 Jie Liu,  E. I. Proynov,  R. M. Richard,  R. P. Steele,  E. J. Sundstrom,  
 H. L. Woodcock III,  P. M. Zimmerman,  D. Zuev,  B. Albrecht,  E. Alguire,  
 S. A. Baeppler,  D. Barton,  Z. Benda,  Y. A. Bernard,  E. J. Berquist,  
 K. B. Bravaya,  H. Burton,  D. Casanova,  Chun-Min Chang,  Yunqing Chen,  
 A. Chien,  K. D. Closser,  M. P. Coons,  S. Coriani,  S. Dasgupta,  
 A. L. Dempwolff,  M. Diedenhofen,  Hainam Do,  R. G. Edgar,  Po-Tung Fang,  
 S. Faraji,  S. Fatehi,  Qingguo Feng,  K. D. Fenk,  J. Fosso-Tande,  
 J. Gayvert,  Qinghui Ge,  A. Ghysels,  G. Gidofalvi,  J. Gomes,  
 J. Gonthier,  A. Gunina,  D. Hait,  M. W. D. Hanson-Heine,  
 P. H. P. Harbach,  A. W. Hauser,  M. F. Herbst,  J. E. Herr,  
 E. G. Hohenstein,  Z. C. Holden,  Kerwin Hui,  B. C. Huynh,  T.-C. Jagau,  
 Hyunjun Ji,  B. Kaduk,  K. Khistyaev,  Jaehoon Kim,  P. Klunzinger,  K. Koh,  
 D. Kosenkov,  L. Koulias,  T. Kowalczyk,  C. M. Krauter,  A. Kunitsa,  
 Ka Un Lao,  A. Laurent,  K. V. Lawler,  Joonho Lee,  D. Lefrancois,  
 S. Lehtola,  D. S. Levine,  Yi-Pei Li,  You-Sheng Lin,  Fenglai Liu,  
 E. Livshits,  A. Luenser,  P. Manohar,  E. Mansoor,  S. F. Manzer,  
 Shan-Ping Mao,  Yuezhi Mao,  N. Mardirossian,  A. V. Marenich,  
 T. Markovich,  L. A. Martinez-Martinez,  S. A. Maurer,  N. J. Mayhall,  
 S. C. McKenzie,  J.-M. Mewes,  P. Morgante,  A. F. Morrison,  
 J. W. Mullinax,  K. Nanda,  T. S. Nguyen-Beck,  R. Olivares-Amaya,  
 J. A. Parkhill,  Zheng Pei,  T. M. Perrine,  F. Plasser,  P. Pokhilko,  
 S. Prager,  A. Prociuk,  E. Ramos,  D. R. Rehn,  F. Rob,  M. Scheurer,  
 M. Schneider,  N. Sergueev,  S. M. Sharada,  S. Sharma,  D. W. Small,  
 T. Stauch,  T. Stein,  Yu-Chuan Su,  A. J. W. Thom,  A. Tkatchenko,  
 T. Tsuchimochi,  N. M. Tubman,  L. Vogt,  M. L. Vidal,  O. Vydrov,  
 M. A. Watson,  J. Wenzel,  M. de Wergifosse,  T. A. Wesolowski,  A. White,  
 J. Witte,  A. Yamada,  Jun Yang,  K. Yao,  S. Yeganeh,  S. R. Yost,  
 Zhi-Qiang You,  A. Zech,  Igor Ying Zhang,  Xing Zhang,  Yan Zhao,  
 Ying Zhu,  B. R. Brooks,  G. K. L. Chan,  C. J. Cramer,  M. S. Gordon,  
 W. J. Hehre,  A. Klamt,  M. W. Schmidt,  C. D. Sherrill,  D. G. Truhlar,  
 A. Aspuru-Guzik,  R. Baer,  A. T. Bell,  N. A. Besley,  Jeng-Da Chai,  
 A. E. DePrince, III,  R. A. DiStasio Jr.,  A. Dreuw,  B. D. Dunietz,  
 T. R. Furlani,  Chao-Ping Hsu,  Yousung Jung,  Jing Kong,  D. S. Lambrecht,  
 WanZhen Liang,  C. Ochsenfeld,  V. A. Rassolov,  L. V. Slipchenko,  
 J. E. Subotnik,  T. Van Voorhis,  J. M. Herbert,  A. I. Krylov,  
 P. M. W. Gill,  M. Head-Gordon

 Contributors to earlier versions of Q-Chem not listed above: 
 R. D. Adamson,  B. Austin,  J. Baker,  G. J. O. Beran,  K. Brandhorst,  
 S. T. Brown,  E. F. C. Byrd,  A. K. Chakraborty,  C.-L. Cheng,  
 Siu Hung Chien,  D. M. Chipman,  D. L. Crittenden,  H. Dachsel,  
 R. J. Doerksen,  A. D. Dutoi,  L. Fusti-Molnar,  W. A. Goddard III,  
 A. Golubeva-Zadorozhnaya,  S. R. Gwaltney,  G. Hawkins,  A. Heyden,  
 S. Hirata,  G. Kedziora,  F. J. Keil,  C. Kelley,  Jihan Kim,  R. A. King,  
 R. Z. Khaliullin,  P. P. Korambath,  W. Kurlancheek,  A. M. Lee,  M. S. Lee,  
 S. V. Levchenko,  Ching Yeh Lin,  D. Liotard,  R. C. Lochan,  I. Lotan,  
 P. E. Maslen,  N. Nair,  D. P. O'Neill,  D. Neuhauser,  E. Neuscamman,  
 C. M. Oana,  R. Olson,  B. Peters,  R. Peverati,  P. A. Pieniazek,  
 Y. M. Rhee,  J. Ritchie,  M. A. Rohrdanz,  E. Rosta,  N. J. Russ,  
 H. F. Schaefer III,  N. E. Schultz,  N. Shenvi,  A. C. Simmonett,  A. Sodt,  
 D. Stuck,  K. S. Thanthiriwatte,  V. Vanovschi,  Tao Wang,  A. Warshel,  
 C. F. Williams,  Q. Wu,  X. Xu,  W. Zhang

 Please cite Q-Chem as follows:
 Y. Shao et al., Mol. Phys. 113, 184-215 (2015)
 DOI: 10.1080/00268976.2014.952696

 Q-Chem 5.2.1 for Intel X86 EM64T Linux

 Parts of Q-Chem use Armadillo 8.300.2 (Tropical Shenanigans).
 http://arma.sourceforge.net/

 Q-Chem begins on Sun Dec  1 09:38:33 2019  

Host: 
0

     Scratch files written to /scratch/taweetham/qchem8463//
NAlpha2: 264
NElect   264
Mult     1

Checking the input file for inconsistencies... 	...done.

--------------------------------------------------------------
User input:
--------------------------------------------------------------
$MOLECULE
0 1
C   
C	1	CC
C	2	CC	1	120.0		
C	3	CC	2	120.0	1	0.0
C	4	CC	3	120.0	2	0.0	
C	5 	CC	4	120.0	3	0.0
Cl	1	CCl	2	120.0	3	180.0
Cl	2	CCl	3	120.0	4	180.0
I	3	CI	4	120.0	5	180.0
Br	4	CBr	5	120.0	6	180.0
I	5	CI	6	120.0	1	180.0
I	6	CI	1	120.0	2	180.0

CC=1.39483
CH=1.08673
CF=1.33960
CCl=1.72090
CBr=1.89068
CI=2.07886
$END

$REM
   JOB_TYPE	OPTIMIZATION
   BASIS	6-311++G**
   METHOD	B3LYP
   MEM_TOTAL	64000
   SYM_IGNORE	TRUE
$END

--------------------------------------------------------------
 ----------------------------------------------------------------
             Standard Nuclear Orientation (Angstroms)
    I     Atom           X                Y                Z
 ----------------------------------------------------------------
    1      C       0.0000000000     0.0000000000     0.0000000000
    2      C       0.0000000000     0.0000000000     1.3948300000
    3      C       1.2079582140     0.0000000000     2.0922450000
    4      C       2.4159164279     0.0000000000     1.3948300000
    5      C       2.4159164279     0.0000000000    -0.0000000000
    6      C       1.2079582140     0.0000000000    -0.6974150000
    7      Cl     -1.4903431174    -0.0000000000    -0.8604500000
    8      Cl     -1.4903431174    -0.0000000000     2.2552800000
    9      I       1.2079582140    -0.0000000000     4.1711050000
   10      Br      4.0532933383    -0.0000000000     2.3401700000
   11      I       4.2162619988    -0.0000000000    -1.0394300000
   12      I       1.2079582140    -0.0000000000    -2.7762750000
 ----------------------------------------------------------------
 Nuclear Repulsion Energy =        3899.46515033 hartrees
 There are      132 alpha and      132 beta electrons
 Requested basis set is 6-311++G(d,p)
 There are 153 shells and 426 basis functions

 Total QAlloc Memory Limit  64000 MB
 Mega-Array Size       188 MB
 MEM_STATIC part       192 MB
 A cutoff of  1.0D-11 yielded   7048 shell pairs
 There are     61093 function pairs (     68063 Cartesian)
 Smallest overlap matrix eigenvalue = 4.54E-07

 Q-Chem warning in module stvman/mkSTV.C, line 318:

 Overlap eigenvalue is smaller than square root of threshold
 Use THRESH >= 12 to get rid of this warning

 Linear dependence detected in AO basis
 Tighter screening thresholds may be required for diffuse basis sets
 Use S2THRESH > 14 and THRESH = 14 in case of SCF convergence issues
 Number of orthogonalized atomic orbitals = 424
 Maximum deviation from orthogonality = 1.139E-10

 Scale SEOQF with 1.000000e-01/1.000000e-01/1.000000e-01

 Standard Electronic Orientation quadrupole field applied
 Nucleus-field energy     =    -0.0000001199 hartrees
 Guess from superposition of atomic densities
 Warning:  Energy on first SCF cycle will be non-variational
 SAD guess density has 264.000000 electrons

 -----------------------------------------------------------------------
  General SCF calculation program by
  Eric Jon Sundstrom, Paul Horn, Yuezhi Mao, Dmitri Zuev, Alec White,
  David Stuck, Shaama M.S., Shane Yost, Joonho Lee, David Small,
  Daniel Levine, Susi Lehtola, Hugh Burton, Evgeny Epifanovsky,
  Bang C. Huynh
 -----------------------------------------------------------------------
 Exchange:     0.2000 Hartree-Fock + 0.0800 Slater + 0.7200 B88
 Correlation:  0.1900 VWN1RPA + 0.8100 LYP
 Using SG-1 standard quadrature grid
 using 6 threads for integral computing
 -------------------------------------------------------
 OpenMP Integral computing Module                
 Release: version 2.0, May 2017, Q-Chem Inc. Pleasanton 
 -------------------------------------------------------
 A restricted SCF calculation will be
 performed using DIIS
 SCF converges when DIIS error is below 1.0e-08
 ---------------------------------------
  Cycle       Energy         DIIS error
 ---------------------------------------
    1  -24484.3386555199      2.84e-02  
    2  -24481.7357921271      1.78e-03  
    3  -24481.6350951605      2.67e-03  
    4  -24481.7714388533      7.78e-04  
    5  -24481.7868638233      1.47e-04  
    6  -24481.7870840086      9.64e-05  
    7  -24481.7872987405      2.16e-05  
    8  -24481.7873076873      5.81e-06  
    9  -24481.7873082862      2.23e-06  
   10  -24481.7873083749      7.90e-07  
   11  -24481.7873083860      3.81e-07  
   12  -24481.7873083890      8.10e-08  
   13  -24481.7873083898      2.82e-08  
   14  -24481.7873083908      4.41e-09  Convergence criterion met
 ---------------------------------------
 SCF time:   CPU 282.73s  wall 51.00s 
 SCF   energy in the final basis set =   -24481.7873083908
 Total energy in the final basis set =   -24481.7873083908

 --------------------------------------------------------------

                    Orbital Energies (a.u.)
 --------------------------------------------------------------

 Alpha MOs
 -- Occupied --
**************************-482.8553-176.3185-176.3180-176.3173-165.7223
********-165.7211-165.7202-165.7200-165.7197-165.7195-165.7190-165.7187
********-101.5820 -62.5083 -56.3290 -56.3250 -56.3245 -35.8152 -35.8146
-35.8139 -31.3085 -31.3080 -31.3072 -31.3025 -31.3020 -31.3019 -31.3014
-31.3013 -31.3007 -22.9589 -22.9584 -22.9577 -22.9576 -22.9572 -22.9571
-22.9567 -22.9564 -22.9560 -22.9530 -22.9530 -22.9525 -22.9525 -22.9518
-22.9518 -10.2837 -10.2830 -10.2770 -10.2660 -10.2659 -10.2654  -9.4977
 -9.4973  -8.7174  -7.2626  -7.2622  -7.2526  -7.2522  -7.2516  -7.2512
 -6.5495  -6.5360  -6.5350  -6.3650  -6.3644  -6.3638  -4.7778  -4.7773
 -4.7765  -4.7629  -4.7623  -4.7618  -4.7618  -4.7611  -4.7607  -2.6602
 -2.6568  -2.6559  -2.6451  -2.6450  -2.0439  -2.0434  -2.0426  -2.0391
 -2.0386  -2.0384  -2.0381  -2.0378  -2.0372  -2.0255  -2.0254  -2.0248
 -2.0247  -2.0244  -2.0242  -0.9627  -0.9025  -0.8964  -0.8365  -0.8057
 -0.7576  -0.7189  -0.6863  -0.6581  -0.6203  -0.5995  -0.5562  -0.5138
 -0.4769  -0.4683  -0.4528  -0.4177  -0.4022  -0.4005  -0.3886  -0.3845
 -0.3586  -0.3450  -0.3434  -0.3383  -0.3227  -0.3033  -0.2959  -0.2913
 -0.2719  -0.2625  -0.2564  -0.2436
 -- Virtual --
 -0.0997  -0.0690  -0.0652  -0.0546  -0.0309  -0.0124  -0.0064   0.0125
  0.0194   0.0322   0.0332   0.0455   0.0546   0.0600   0.0609   0.0717
  0.0719   0.0755   0.0838   0.0879   0.0932   0.0955   0.1038   0.1127
  0.1154   0.1200   0.1241   0.1325   0.1452   0.1531   0.1581   0.1611
  0.1706   0.1791   0.1833   0.1863   0.1965   0.2009   0.2013   0.2037
  0.2107   0.2212   0.2239   0.2288   0.2367   0.2416   0.2525   0.2573
  0.2625   0.2826   0.2884   0.2980   0.3106   0.3150   0.3375   0.3540
  0.3693   0.3733   0.3797   0.3977   0.4005   0.4134   0.4171   0.4217
  0.4242   0.4299   0.4343   0.4378   0.4428   0.4557   0.4562   0.4737
  0.4745   0.4891   0.4905   0.4941   0.5089   0.5105   0.5140   0.5200
  0.5423   0.5484   0.5522   0.5594   0.5748   0.5755   0.5962   0.6012
  0.6084   0.6250   0.6261   0.6316   0.6602   0.6923   0.7081   0.7226
  0.7339   0.7567   0.7618   0.7621   0.7720   0.7777   0.7928   0.8157
  0.8191   0.8395   0.8415   0.8432   0.8439   0.8603   0.8925   0.9263
  0.9304   0.9331   0.9450   0.9503   0.9691   0.9802   1.0262   1.0656
  1.0758   1.0864   1.1184   1.1396   1.1750   1.1919   1.2087   1.2198
  1.2595   1.2671   1.2803   1.3426   1.3524   1.3660   1.3750   1.3885
  1.4024   1.4130   1.4555   1.4666   1.4714   1.4926   1.5012   1.5435
  1.5646   1.5878   1.6344   1.7268   1.7379   1.7669   1.7804   1.8259
  1.8302   1.8509   1.8522   1.9190   2.0181   2.0200   2.0802   2.1255
  2.1917   2.2111   2.2271   2.2422   2.2648   2.2742   2.2773   2.2962
  2.3331   2.4126   2.4340   2.4853   2.5290   2.5752   2.6005   2.7028
  2.7247   2.7989   2.8201   2.8322   2.8981   2.9765   3.0492   3.0547
  3.0828   3.1826   3.2138   3.3970   3.4435   3.6492   3.8244   3.8438
  3.9385   3.9618   3.9677   3.9715   3.9908   3.9996   4.0194   4.0257
  4.0406   4.0436   4.0580   4.0987   4.1043   4.1574   4.1950   4.2555
  4.2654   4.2906   4.3113   4.4004   4.4500   4.4988   4.6128   4.8117
  5.9995   6.0224   6.0518   6.0694   6.1101   6.1242   6.1627   6.1757
  6.2320   6.7449   7.5554   7.6747   7.7493   9.7409   9.8049  23.1775
 23.7743  23.7896  23.9419  23.9547  24.0341  25.7741  25.8614  26.1091
 26.1409  26.5186  26.7861  27.8751  27.9142  27.9896  28.3406  28.3577
 28.3802  28.3937  28.4113  28.4262  28.4317  28.4509  28.4634  28.5215
 28.5299  28.5337  28.5382  28.5460  28.5573  28.5596  28.5698  28.5728
 28.5997  28.6267  28.6518  28.6993  28.7341  28.7710  47.9933 127.8832
127.8960 127.9131 127.9296 127.9481 127.9569 127.9762 127.9802 128.0108
151.6684 151.7031 151.7668 215.7302 215.8038 289.7528 289.8750 289.9720
********1901.83181901.86821901.9347
 --------------------------------------------------------------

          Ground-State Mulliken Net Atomic Charges

     Atom                 Charge (a.u.)
  ----------------------------------------
      1 C                    -0.336342
      2 C                     0.040513
      3 C                    -0.259199
      4 C                    -0.368023
      5 C                    -0.225879
      6 C                    -0.093634
      7 Cl                    0.608155
      8 Cl                    0.612948
      9 I                     0.096932
     10 Br                   -0.276159
     11 I                     0.098946
     12 I                     0.101743
  ----------------------------------------
  Sum of atomic charges =     0.000000

 -----------------------------------------------------------------
                    Cartesian Multipole Moments
 -----------------------------------------------------------------
    Charge (ESU x 10^10)
                 0.0000
    Dipole Moment (Debye)
         X       0.5711      Y      -0.0000      Z      -0.1701
       Tot       0.5959
    Quadrupole Moments (Debye-Ang)
        XX    -157.6978     XY      -0.0000     YY    -163.8654
        XZ      -0.8228     YZ      -0.0000     ZZ    -154.2450
    Octopole Moments (Debye-Ang^2)
       XXX    -761.2196    XXY      -0.0000    XYY    -269.0153
       YYY      -0.0000    XXZ     -98.8049    XYZ      -0.0000
       YYZ     -94.8231    XZZ    -248.0405    YZZ      -0.0000
       ZZZ    -267.3005
    Hexadecapole Moments (Debye-Ang^3)
      XXXX   -5998.2519   XXXY      -0.0000   XXYY   -1113.3851
      XYYY      -0.0000   YYYY    -212.8000   XXXZ    -328.2128
      XXYZ      -0.0000   XYYZ    -100.7106   YYYZ      -0.0000
      XXZZ   -1960.0948   XYZZ      -0.0000   YYZZ   -1052.2620
      XZZZ    -276.0945   YZZZ      -0.0000   ZZZZ   -5542.6822
 -----------------------------------------------------------------
 Calculating analytic gradient of the SCF energy
 Gradient of SCF Energy
            1           2           3           4           5           6
    1  -0.0006460  -0.0010835  -0.0021826  -0.0006895  -0.0008222  -0.0000123
    2   0.0000000  -0.0000000   0.0000000  -0.0000000   0.0000000   0.0000000
    3   0.0001830   0.0006789  -0.0012730   0.0000385  -0.0026353  -0.0011776
            7           8           9          10          11          12
    1   0.0101793   0.0097733   0.0026393  -0.0055364  -0.0182252   0.0066059
    2   0.0000000  -0.0000000  -0.0000000   0.0000000   0.0000000  -0.0000000
    3   0.0009282  -0.0009396  -0.0160801  -0.0034245   0.0067922   0.0169092
 Max gradient component =       1.823E-02
 RMS gradient           =       5.856E-03
 Gradient time:  CPU 99.20 s  wall 16.66 s
 Geometry Optimization Parameters
   NAtoms,    NIC,     NZ,  NCons,   NDum,   NFix, NCnnct, MaxDiis
       12      78      12       0       0       0       0       0


** GEOMETRY OPTIMIZATION IN DELOCALIZED INTERNAL COORDINATES **
   Searching for a Minimum

   Optimization Cycle:   1

                       Coordinates (Angstroms)
     ATOM                X               Y               Z
      1  C         0.0000000000    0.0000000000    0.0000000000
      2  C         0.0000000000    0.0000000000    1.3948300000
      3  C         1.2079582140    0.0000000000    2.0922450000
      4  C         2.4159164279    0.0000000000    1.3948300000
      5  C         2.4159164279    0.0000000000    0.0000000000
      6  C         1.2079582140    0.0000000000   -0.6974150000
      7  Cl       -1.4903431174    0.0000000000   -0.8604500000
      8  Cl       -1.4903431174    0.0000000000    2.2552800000
      9  I         1.2079582140    0.0000000000    4.1711050000
     10  Br        4.0532933383    0.0000000000    2.3401700000
     11  I         4.2162619988    0.0000000000   -1.0394300000
     12  I         1.2079582140    0.0000000000   -2.7762750000
   Point Group: c1    Number of degrees of freedom:    30


   Energy is -24481.787308391


 Attempting to generate delocalized internal coordinates
 Initial Hessian constructed with Jon Baker's OPTIMIZE code

 21 Hessian modes will be used to form the next step
  Hessian Eigenvalues:
     0.124424    0.124424    0.124424    0.201019    0.250000    0.250000
     0.250000    0.250000    0.250000    0.250000    0.250000    0.250000
     0.250000    0.334879    0.334879    0.426727    0.426727    0.464882
     0.464882    0.464882    0.464882

 Minimum search - taking simple RFO step
 Searching for Lamda that Minimizes Along All modes
 Value Taken    Lamda =  -0.01273910
 Step Taken.  Stepsize is  0.259461

                             Maximum     Tolerance    Cnvgd?
         Gradient           0.042622      0.000300      NO
         Displacement       0.154097      0.001200      NO
         Energy change     *********      0.000001      NO


 New Cartesian Coordinates Obtained by Inverse Iteration

 Displacement from previous Coordinates is:  0.435771
 ----------------------------------------------------------------
             Standard Nuclear Orientation (Angstroms)
    I     Atom           X                Y                Z
 ----------------------------------------------------------------
    1      C       0.0083791142     0.0000000000    -0.0021434654
    2      C       0.0053974330     0.0000000000     1.3970700175
    3      C       1.2135713147     0.0000000000     2.1125791347
    4      C       2.4295896605     0.0000000000     1.3986430399
    5      C       2.4453234088     0.0000000000    -0.0149773532
    6      C       1.2162010943     0.0000000000    -0.7230822889
    7      Cl     -1.5214444078     0.0000000000    -0.8206537215
    8      Cl     -1.5238827963     0.0000000000     2.2154769265
    9      I       1.1661050597     0.0000000000     4.2529468861
   10      Br      4.0773515943     0.0000000000     2.3581834688
   11      I       4.3409825801     0.0000000000    -1.0354018068
   12      I       1.0949607586     0.0000000000    -2.8637508376
 ----------------------------------------------------------------
 Nuclear Repulsion Energy =        3810.89923402 hartrees
 There are      132 alpha and      132 beta electrons
 Applying Cartesian multipole field
    Component          Value
    ---------          -----
     (2,0,0)        1.00000E-11
     (0,2,0)        2.00000E-11
     (0,0,2)       -3.00000E-11
 Nucleus-field energy     =    -0.0000001248 hartrees
 Requested basis set is 6-311++G(d,p)
 There are 153 shells and 426 basis functions
 A cutoff of  1.0D-11 yielded   6973 shell pairs
 There are     60509 function pairs (     67384 Cartesian)
 Smallest overlap matrix eigenvalue = 5.28E-07

 Q-Chem warning in module stvman/mkSTV.C, line 318:

 Overlap eigenvalue is smaller than square root of threshold
 Use THRESH >= 12 to get rid of this warning

 Linear dependence detected in AO basis
 Tighter screening thresholds may be required for diffuse basis sets
 Use S2THRESH > 14 and THRESH = 14 in case of SCF convergence issues
 Number of orthogonalized atomic orbitals = 424
 Maximum deviation from orthogonality = 1.143E-10
 Guess MOs from SCF MO coefficient file

 -----------------------------------------------------------------------
  General SCF calculation program by
  Eric Jon Sundstrom, Paul Horn, Yuezhi Mao, Dmitri Zuev, Alec White,
  David Stuck, Shaama M.S., Shane Yost, Joonho Lee, David Small,
  Daniel Levine, Susi Lehtola, Hugh Burton, Evgeny Epifanovsky,
  Bang C. Huynh
 -----------------------------------------------------------------------
 Exchange:     0.2000 Hartree-Fock + 0.0800 Slater + 0.7200 B88
 Correlation:  0.1900 VWN1RPA + 0.8100 LYP
 Using SG-1 standard quadrature grid
 using 6 threads for integral computing
 -------------------------------------------------------
 OpenMP Integral computing Module                
 Release: version 2.0, May 2017, Q-Chem Inc. Pleasanton 
 -------------------------------------------------------
 A restricted SCF calculation will be
 performed using DIIS
 SCF converges when DIIS error is below 1.0e-08
 ---------------------------------------
  Cycle       Energy         DIIS error
 ---------------------------------------
    1  -24481.7845739448      6.29e-04  
    2  -24481.7877086022      3.46e-04  
    3  -24481.7839417912      5.17e-04  
    4  -24481.7906701621      5.02e-05  
    5  -24481.7907191318      1.90e-05  
    6  -24481.7907265027      6.18e-06  
    7  -24481.7907272020      3.17e-06  
    8  -24481.7907274280      6.14e-07  
    9  -24481.7907274348      3.05e-07  
   10  -24481.7907274366      8.99e-08  
   11  -24481.7907274368      2.03e-08  
   12  -24481.7907274367      5.70e-09  Convergence criterion met
 ---------------------------------------
 SCF time:   CPU 244.46s  wall 45.00s 
 SCF   energy in the final basis set =   -24481.7907274367
 Total energy in the final basis set =   -24481.7907274367

 --------------------------------------------------------------

                    Orbital Energies (a.u.)
 --------------------------------------------------------------

 Alpha MOs
 -- Occupied --
**************************-482.8558-176.3207-176.3207-176.3197-165.7246
********-165.7236-165.7224-165.7223-165.7222-165.7221-165.7213-165.7211
********-101.5820 -62.5088 -56.3295 -56.3254 -56.3250 -35.8171 -35.8171
-35.8161 -31.3107 -31.3107 -31.3096 -31.3043 -31.3043 -31.3038 -31.3038
-31.3032 -31.3028 -22.9611 -22.9610 -22.9600 -22.9597 -22.9596 -22.9593
-22.9593 -22.9586 -22.9583 -22.9548 -22.9548 -22.9548 -22.9548 -22.9538
-22.9538 -10.2877 -10.2869 -10.2840 -10.2759 -10.2753 -10.2735  -9.4977
 -9.4971  -8.7177  -7.2626  -7.2620  -7.2526  -7.2519  -7.2515  -7.2509
 -6.5498  -6.5362  -6.5352  -6.3664  -6.3664  -6.3654  -4.7796  -4.7795
 -4.7785  -4.7641  -4.7640  -4.7630  -4.7630  -4.7630  -4.7621  -2.6605
 -2.6570  -2.6562  -2.6453  -2.6452  -2.0451  -2.0450  -2.0439  -2.0406
 -2.0405  -2.0398  -2.0397  -2.0395  -2.0388  -2.0264  -2.0264  -2.0263
 -2.0263  -2.0254  -2.0253  -0.9578  -0.8968  -0.8904  -0.8311  -0.7991
 -0.7543  -0.7098  -0.6798  -0.6569  -0.6185  -0.6031  -0.5496  -0.5118
 -0.4750  -0.4633  -0.4493  -0.4148  -0.3985  -0.3971  -0.3836  -0.3833
 -0.3601  -0.3409  -0.3403  -0.3356  -0.3217  -0.2955  -0.2954  -0.2907
 -0.2765  -0.2648  -0.2594  -0.2518
 -- Virtual --
 -0.1115  -0.0733  -0.0694  -0.0679  -0.0462  -0.0200  -0.0096   0.0072
  0.0184   0.0313   0.0333   0.0459   0.0538   0.0597   0.0602   0.0686
  0.0709   0.0764   0.0826   0.0878   0.0927   0.0944   0.1029   0.1146
  0.1153   0.1193   0.1232   0.1333   0.1446   0.1519   0.1607   0.1623
  0.1667   0.1692   0.1782   0.1818   0.1904   0.1978   0.2021   0.2042
  0.2117   0.2196   0.2220   0.2254   0.2374   0.2394   0.2519   0.2528
  0.2609   0.2789   0.2840   0.2886   0.3022   0.3129   0.3414   0.3662
  0.3675   0.3800   0.3809   0.3905   0.3984   0.3993   0.4158   0.4161
  0.4233   0.4280   0.4353   0.4360   0.4396   0.4442   0.4547   0.4635
  0.4705   0.4754   0.4893   0.4896   0.5053   0.5083   0.5110   0.5122
  0.5362   0.5439   0.5515   0.5520   0.5630   0.5744   0.5874   0.5938
  0.5951   0.6055   0.6153   0.6217   0.6580   0.6798   0.6973   0.7112
  0.7142   0.7451   0.7504   0.7584   0.7656   0.7744   0.7875   0.8160
  0.8207   0.8369   0.8383   0.8412   0.8418   0.8580   0.8957   0.9210
  0.9263   0.9321   0.9416   0.9489   0.9543   0.9767   1.0044   1.0609
  1.0736   1.0757   1.1118   1.1294   1.1653   1.1742   1.2078   1.2116
  1.2532   1.2633   1.2742   1.3273   1.3405   1.3576   1.3731   1.3770
  1.3805   1.4259   1.4409   1.4429   1.4624   1.4712   1.4736   1.5329
  1.5391   1.5820   1.6280   1.7211   1.7265   1.7540   1.7692   1.8121
  1.8201   1.8355   1.8456   1.9079   2.0033   2.0148   2.0559   2.1145
  2.1784   2.1977   2.2211   2.2282   2.2432   2.2624   2.2738   2.2833
  2.3075   2.3987   2.4279   2.4840   2.5179   2.5683   2.5893   2.7003
  2.7181   2.7780   2.8167   2.8251   2.8918   2.9642   3.0331   3.0436
  3.0475   3.1581   3.1931   3.3784   3.4175   3.6177   3.8034   3.8254
  3.9443   3.9607   3.9622   3.9792   3.9880   3.9955   4.0115   4.0179
  4.0267   4.0325   4.0537   4.0947   4.0949   4.1443   4.1650   4.2422
  4.2517   4.2788   4.3105   4.3934   4.4225   4.4651   4.5723   4.7757
  5.9985   6.0161   6.0417   6.0893   6.0952   6.1098   6.1300   6.1502
  6.1843   6.7352   7.5536   7.6690   7.7350   9.7236   9.8067  23.1756
 23.7349  23.7562  23.8925  23.8991  23.9724  25.7754  25.8557  26.0818
 26.1624  26.4954  26.7559  27.8477  27.8927  27.9644  28.3384  28.3517
 28.3715  28.3975  28.4069  28.4164  28.4217  28.4306  28.4389  28.5221
 28.5280  28.5282  28.5404  28.5411  28.5510  28.5549  28.5572  28.5652
 28.5955  28.6164  28.6302  28.6864  28.7216  28.7575  47.9865 127.8805
127.8905 127.9057 127.9372 127.9414 127.9474 127.9564 127.9676 127.9855
151.6450 151.6834 151.7428 215.7103 215.8067 289.7503 289.8682 289.9581
********1901.80741901.84751901.9094
 --------------------------------------------------------------

          Ground-State Mulliken Net Atomic Charges

     Atom                 Charge (a.u.)
  ----------------------------------------
      1 C                    -0.521573
      2 C                    -0.053270
      3 C                    -0.139297
      4 C                    -0.373553
      5 C                    -0.139511
      6 C                    -0.065260
      7 Cl                    0.622278
      8 Cl                    0.621482
      9 I                     0.104944
     10 Br                   -0.266063
     11 I                     0.104129
     12 I                     0.105695
  ----------------------------------------
  Sum of atomic charges =     0.000000

 -----------------------------------------------------------------
                    Cartesian Multipole Moments
 -----------------------------------------------------------------
    Charge (ESU x 10^10)
                -0.0000
    Dipole Moment (Debye)
         X       0.4947      Y      -0.0000      Z      -0.0895
       Tot       0.5028
    Quadrupole Moments (Debye-Ang)
        XX    -157.3430     XY      -0.0000     YY    -164.4784
        XZ      -0.3764     YZ      -0.0000     ZZ    -153.8983
    Octopole Moments (Debye-Ang^2)
       XXX    -753.9184    XXY       0.0000    XYY    -269.3146
       YYY       0.0000    XXZ     -98.6205    XYZ      -0.0000
       YYZ     -95.1485    XZZ    -250.7121    YZZ      -0.0000
       ZZZ    -265.1395
    Hexadecapole Moments (Debye-Ang^3)
      XXXX   -6105.8278   XXXY       0.0000   XXYY   -1144.3759
      XYYY       0.0000   YYYY    -214.3372   XXXZ    -341.6356
      XXYZ       0.0000   XYYZ    -103.0749   YYYZ      -0.0000
      XXZZ   -2033.6668   XYZZ      -0.0000   YYZZ   -1087.4465
      XZZZ    -273.4087   YZZZ      -0.0000   ZZZZ   -5692.0902
 -----------------------------------------------------------------
 Calculating analytic gradient of the SCF energy
 Gradient of SCF Energy
            1           2           3           4           5           6
    1  -0.0035073  -0.0032890  -0.0008446   0.0014747   0.0062439  -0.0043230
    2  -0.0000000   0.0000000   0.0000000  -0.0000000  -0.0000000   0.0000000
    3   0.0031502  -0.0029381   0.0017432   0.0018934  -0.0005449  -0.0043423
            7           8           9          10          11          12
    1   0.0019730   0.0007046  -0.0007960   0.0016162   0.0065492  -0.0058018
    2  -0.0000000  -0.0000000  -0.0000000   0.0000000   0.0000000  -0.0000000
    3   0.0027925  -0.0039546   0.0035490  -0.0014869   0.0033221  -0.0031834
 Max gradient component =       6.549E-03
 RMS gradient           =       2.747E-03
 Gradient time:  CPU 95.43 s  wall 16.03 s
 Geometry Optimization Parameters
   NAtoms,    NIC,     NZ,  NCons,   NDum,   NFix, NCnnct, MaxDiis
       12      78      12       0       0       0       0       0

 Cartesian Hessian Update
 Hessian updated using BFGS update


** GEOMETRY OPTIMIZATION IN DELOCALIZED INTERNAL COORDINATES **
   Searching for a Minimum

   Optimization Cycle:   2

                       Coordinates (Angstroms)
     ATOM                X               Y               Z
      1  C         0.0083791142    0.0000000000   -0.0021434654
      2  C         0.0053974330    0.0000000000    1.3970700175
      3  C         1.2135713147    0.0000000000    2.1125791347
      4  C         2.4295896605    0.0000000000    1.3986430399
      5  C         2.4453234088    0.0000000000   -0.0149773532
      6  C         1.2162010943    0.0000000000   -0.7230822889
      7  Cl       -1.5214444078    0.0000000000   -0.8206537215
      8  Cl       -1.5238827963    0.0000000000    2.2154769265
      9  I         1.1661050597    0.0000000000    4.2529468861
     10  Br        4.0773515943    0.0000000000    2.3581834688
     11  I         4.3409825801    0.0000000000   -1.0354018068
     12  I         1.0949607586    0.0000000000   -2.8637508376
   Point Group: c1    Number of degrees of freedom:    30


   Energy is -24481.790727437

 Hessian updated using BFGS update

 11 Hessian modes will be used to form the next step
  Hessian Eigenvalues:
     0.123757    0.124516    0.200151    0.244249    0.325001    0.328438
     0.334934    0.426716    0.437109    0.459102    0.551360

 Minimum search - taking simple RFO step
 Searching for Lamda that Minimizes Along All modes
 Value Taken    Lamda =  -0.00240103
 Step Taken.  Stepsize is  0.075081

                             Maximum     Tolerance    Cnvgd?
         Gradient           0.026667      0.000300      NO
         Displacement       0.060613      0.001200      NO
         Energy change     -0.003419      0.000001      NO


 New Cartesian Coordinates Obtained by Inverse Iteration

 Displacement from previous Coordinates is:  0.214780
 ----------------------------------------------------------------
             Standard Nuclear Orientation (Angstroms)
    I     Atom           X                Y                Z
 ----------------------------------------------------------------
    1      C       0.0030657107     0.0000000000    -0.0033200456
    2      C       0.0024589419     0.0000000000     1.4012543520
    3      C       1.2128241957     0.0000000000     2.1116433770
    4      C       2.4278859816     0.0000000000     1.4017139201
    5      C       2.4363762580     0.0000000000    -0.0096209606
    6      C       1.2164301922     0.0000000000    -0.7135930689
    7      Cl     -1.5238727226     0.0000000000    -0.8371606036
    8      Cl     -1.5180008403     0.0000000000     2.2443338587
    9      I       1.1711643663     0.0000000000     4.2479500720
   10      Br      4.0663104489     0.0000000000     2.3777644351
   11      I       4.2914352924     0.0000000000    -1.0926302936
   12      I       1.1664569893     0.0000000000    -2.8534450426
 ----------------------------------------------------------------
 Nuclear Repulsion Energy =        3823.16510298 hartrees
 There are      132 alpha and      132 beta electrons
 Applying Cartesian multipole field
    Component          Value
    ---------          -----
     (2,0,0)        1.00000E-11
     (0,2,0)        2.00000E-11
     (0,0,2)       -3.00000E-11
 Nucleus-field energy     =    -0.0000001262 hartrees
 Requested basis set is 6-311++G(d,p)
 There are 153 shells and 426 basis functions
 A cutoff of  1.0D-11 yielded   6974 shell pairs
 There are     60500 function pairs (     67372 Cartesian)
 Smallest overlap matrix eigenvalue = 5.15E-07

 Q-Chem warning in module stvman/mkSTV.C, line 318:

 Overlap eigenvalue is smaller than square root of threshold
 Use THRESH >= 12 to get rid of this warning

 Linear dependence detected in AO basis
 Tighter screening thresholds may be required for diffuse basis sets
 Use S2THRESH > 14 and THRESH = 14 in case of SCF convergence issues
 Number of orthogonalized atomic orbitals = 424
 Maximum deviation from orthogonality = 1.013E-10
 Guess MOs from SCF MO coefficient file

 -----------------------------------------------------------------------
  General SCF calculation program by
  Eric Jon Sundstrom, Paul Horn, Yuezhi Mao, Dmitri Zuev, Alec White,
  David Stuck, Shaama M.S., Shane Yost, Joonho Lee, David Small,
  Daniel Levine, Susi Lehtola, Hugh Burton, Evgeny Epifanovsky,
  Bang C. Huynh
 -----------------------------------------------------------------------
 Exchange:     0.2000 Hartree-Fock + 0.0800 Slater + 0.7200 B88
 Correlation:  0.1900 VWN1RPA + 0.8100 LYP
 Using SG-1 standard quadrature grid
 using 6 threads for integral computing
 -------------------------------------------------------
 OpenMP Integral computing Module                
 Release: version 2.0, May 2017, Q-Chem Inc. Pleasanton 
 -------------------------------------------------------
 A restricted SCF calculation will be
 performed using DIIS
 SCF converges when DIIS error is below 1.0e-08
 ---------------------------------------
  Cycle       Energy         DIIS error
 ---------------------------------------
    1  -24481.7904477108      2.27e-04  
    2  -24481.7914701568      8.49e-05  
    3  -24481.7912718448      1.24e-04  
    4  -24481.7916235327      3.08e-05  
    5  -24481.7916467130      7.91e-06  
    6  -24481.7916480067      2.27e-06  
    7  -24481.7916481140      8.44e-07  
    8  -24481.7916481281      3.32e-07  
    9  -24481.7916481313      1.05e-07  
   10  -24481.7916481308      2.18e-08  
   11  -24481.7916481311      2.05e-08  
   12  -24481.7916481316      3.76e-09  Convergence criterion met
 ---------------------------------------
 SCF time:   CPU 237.15s  wall 44.00s 
 SCF   energy in the final basis set =   -24481.7916481316
 Total energy in the final basis set =   -24481.7916481316

 --------------------------------------------------------------

                    Orbital Energies (a.u.)
 --------------------------------------------------------------

 Alpha MOs
 -- Occupied --
**************************-482.8560-176.3204-176.3204-176.3195-165.7243
********-165.7234-165.7221-165.7220-165.7219-165.7218-165.7211-165.7209
********-101.5826 -62.5089 -56.3296 -56.3255 -56.3251 -35.8169 -35.8168
-35.8159 -31.3104 -31.3104 -31.3095 -31.3041 -31.3040 -31.3035 -31.3034
-31.3031 -31.3026 -22.9608 -22.9608 -22.9599 -22.9594 -22.9593 -22.9590
-22.9590 -22.9584 -22.9581 -22.9546 -22.9546 -22.9545 -22.9545 -22.9536
-22.9536 -10.2886 -10.2880 -10.2838 -10.2746 -10.2739 -10.2729  -9.4978
 -9.4974  -8.7178  -7.2628  -7.2624  -7.2527  -7.2523  -7.2517  -7.2513
 -6.5500  -6.5363  -6.5353  -6.3662  -6.3661  -6.3653  -4.7793  -4.7793
 -4.7783  -4.7639  -4.7638  -4.7629  -4.7629  -4.7627  -4.7620  -2.6607
 -2.6572  -2.6564  -2.6454  -2.6453  -2.0449  -2.0449  -2.0438  -2.0403
 -2.0403  -2.0396  -2.0395  -2.0395  -2.0387  -2.0263  -2.0262  -2.0262
 -2.0260  -2.0254  -2.0252  -0.9568  -0.8966  -0.8904  -0.8322  -0.7999
 -0.7549  -0.7098  -0.6809  -0.6574  -0.6194  -0.6024  -0.5504  -0.5118
 -0.4751  -0.4633  -0.4497  -0.4150  -0.3989  -0.3967  -0.3842  -0.3819
 -0.3592  -0.3422  -0.3411  -0.3352  -0.3212  -0.3015  -0.2951  -0.2912
 -0.2741  -0.2645  -0.2600  -0.2499
 -- Virtual --
 -0.1117  -0.0722  -0.0688  -0.0686  -0.0442  -0.0201  -0.0093   0.0072
  0.0173   0.0313   0.0325   0.0458   0.0535   0.0596   0.0600   0.0691
  0.0711   0.0760   0.0816   0.0878   0.0932   0.0950   0.1027   0.1140
  0.1149   0.1194   0.1227   0.1327   0.1450   0.1520   0.1596   0.1623
  0.1695   0.1745   0.1788   0.1808   0.1922   0.1972   0.2023   0.2027
  0.2091   0.2190   0.2220   0.2252   0.2370   0.2388   0.2524   0.2530
  0.2619   0.2783   0.2848   0.2895   0.3026   0.3110   0.3399   0.3627
  0.3685   0.3771   0.3776   0.3916   0.3986   0.4034   0.4143   0.4161
  0.4226   0.4261   0.4324   0.4379   0.4379   0.4507   0.4554   0.4667
  0.4702   0.4828   0.4901   0.4904   0.5077   0.5097   0.5120   0.5121
  0.5367   0.5440   0.5511   0.5516   0.5636   0.5752   0.5894   0.5930
  0.5974   0.6065   0.6169   0.6228   0.6567   0.6766   0.6993   0.7098
  0.7171   0.7458   0.7511   0.7595   0.7663   0.7742   0.7864   0.8166
  0.8204   0.8375   0.8393   0.8414   0.8427   0.8560   0.8935   0.9230
  0.9242   0.9311   0.9414   0.9461   0.9572   0.9745   1.0105   1.0581
  1.0725   1.0753   1.1113   1.1306   1.1714   1.1768   1.2043   1.2121
  1.2519   1.2599   1.2722   1.3346   1.3386   1.3589   1.3685   1.3786
  1.3879   1.4152   1.4441   1.4454   1.4643   1.4710   1.4782   1.5369
  1.5383   1.5826   1.6232   1.7222   1.7269   1.7565   1.7706   1.8134
  1.8190   1.8409   1.8430   1.9085   2.0038   2.0150   2.0600   2.1166
  2.1785   2.1982   2.2230   2.2270   2.2461   2.2625   2.2741   2.2852
  2.3080   2.3986   2.4263   2.4834   2.5189   2.5690   2.5882   2.7001
  2.7187   2.7803   2.8164   2.8258   2.8919   2.9636   3.0349   3.0432
  3.0509   3.1581   3.1932   3.3777   3.4228   3.6199   3.8087   3.8239
  3.9420   3.9604   3.9659   3.9727   3.9880   3.9942   4.0119   4.0217
  4.0302   4.0342   4.0521   4.0918   4.0953   4.1436   4.1735   4.2445
  4.2519   4.2800   4.3076   4.3973   4.4255   4.4684   4.5741   4.7817
  5.9970   6.0170   6.0435   6.0690   6.0966   6.1118   6.1400   6.1517
  6.1963   6.7336   7.5535   7.6696   7.7359   9.7264   9.8009  23.1736
 23.7449  23.7544  23.8961  23.9086  23.9786  25.7728  25.8561  26.0819
 26.1495  26.4992  26.7515  27.8520  27.8943  27.9658  28.3375  28.3525
 28.3728  28.3917  28.4030  28.4134  28.4230  28.4348  28.4468  28.5212
 28.5279  28.5299  28.5374  28.5411  28.5515  28.5554  28.5615  28.5661
 28.5938  28.6175  28.6358  28.6888  28.7224  28.7579  47.9855 127.8800
127.8912 127.9068 127.9291 127.9401 127.9481 127.9616 127.9686 127.9914
151.6486 151.6851 151.7445 215.7139 215.7996 289.7501 289.8685 289.9588
********1901.81101901.84931901.9113
 --------------------------------------------------------------

          Ground-State Mulliken Net Atomic Charges

     Atom                 Charge (a.u.)
  ----------------------------------------
      1 C                    -0.446048
      2 C                    -0.046193
      3 C                    -0.169970
      4 C                    -0.414822
      5 C                    -0.129764
      6 C                    -0.075505
      7 Cl                    0.611298
      8 Cl                    0.622383
      9 I                     0.103524
     10 Br                   -0.264759
     11 I                     0.103490
     12 I                     0.106368
  ----------------------------------------
  Sum of atomic charges =     0.000000

 -----------------------------------------------------------------
                    Cartesian Multipole Moments
 -----------------------------------------------------------------
    Charge (ESU x 10^10)
                -0.0000
    Dipole Moment (Debye)
         X       0.5392      Y       0.0000      Z      -0.1469
       Tot       0.5588
    Quadrupole Moments (Debye-Ang)
        XX    -157.8332     XY      -0.0000     YY    -164.4454
        XZ      -0.9704     YZ       0.0000     ZZ    -153.5170
    Octopole Moments (Debye-Ang^2)
       XXX    -760.2228    XXY      -0.0000    XYY    -269.6665
       YYY       0.0000    XXZ     -99.6921    XYZ       0.0000
       YYZ     -94.3464    XZZ    -247.6814    YZZ       0.0000
       ZZZ    -263.1904
    Hexadecapole Moments (Debye-Ang^3)
      XXXX   -6093.7539   XXXY      -0.0000   XXYY   -1134.9425
      XYYY      -0.0000   YYYY    -214.2565   XXXZ    -319.4592
      XXYZ       0.0000   XYYZ     -93.8188   YYYZ       0.0000
      XXZZ   -2014.1218   XYZZ       0.0000   YYZZ   -1091.4370
      XZZZ    -254.7572   YZZZ       0.0000   ZZZZ   -5716.3074
 -----------------------------------------------------------------
 Calculating analytic gradient of the SCF energy
 Gradient of SCF Energy
            1           2           3           4           5           6
    1  -0.0016004  -0.0014160   0.0001333   0.0001008   0.0009206   0.0002141
    2   0.0000000  -0.0000000   0.0000000   0.0000000  -0.0000000  -0.0000000
    3  -0.0000411   0.0003960   0.0006852   0.0013880  -0.0010617  -0.0004998
            7           8           9          10          11          12
    1  -0.0004515   0.0003422  -0.0003972  -0.0000401   0.0004503   0.0017440
    2   0.0000000   0.0000000   0.0000000  -0.0000000   0.0000000   0.0000000
    3   0.0004364   0.0003625   0.0017533   0.0025571  -0.0038611  -0.0021149
 Max gradient component =       3.861E-03
 RMS gradient           =       1.086E-03
 Gradient time:  CPU 95.38 s  wall 16.02 s
 Geometry Optimization Parameters
   NAtoms,    NIC,     NZ,  NCons,   NDum,   NFix, NCnnct, MaxDiis
       12      78      12       0       0       0       0       0

 Cartesian Hessian Update
 Hessian updated using BFGS update


** GEOMETRY OPTIMIZATION IN DELOCALIZED INTERNAL COORDINATES **
   Searching for a Minimum

   Optimization Cycle:   3

                       Coordinates (Angstroms)
     ATOM                X               Y               Z
      1  C         0.0030657107    0.0000000000   -0.0033200456
      2  C         0.0024589419    0.0000000000    1.4012543520
      3  C         1.2128241957    0.0000000000    2.1116433770
      4  C         2.4278859816    0.0000000000    1.4017139201
      5  C         2.4363762580    0.0000000000   -0.0096209606
      6  C         1.2164301922    0.0000000000   -0.7135930689
      7  Cl       -1.5238727226    0.0000000000   -0.8371606036
      8  Cl       -1.5180008403    0.0000000000    2.2443338587
      9  I         1.1711643663    0.0000000000    4.2479500720
     10  Br        4.0663104489    0.0000000000    2.3777644351
     11  I         4.2914352924    0.0000000000   -1.0926302936
     12  I         1.1664569893    0.0000000000   -2.8534450426
   Point Group: c1    Number of degrees of freedom:    30


   Energy is -24481.791648132

 Hessian updated using BFGS update

 14 Hessian modes will be used to form the next step
  Hessian Eigenvalues:
     0.121909    0.124421    0.124434    0.200570    0.244362    0.249620
     0.324718    0.334849    0.401317    0.426029    0.432569    0.452255
     0.464295    0.601285

 Minimum search - taking simple RFO step
 Searching for Lamda that Minimizes Along All modes
 Value Taken    Lamda =  -0.00055693
 Step Taken.  Stepsize is  0.047179

                             Maximum     Tolerance    Cnvgd?
         Gradient           0.007110      0.000300      NO
         Displacement       0.025353      0.001200      NO
         Energy change     -0.000921      0.000001      NO


 New Cartesian Coordinates Obtained by Inverse Iteration

 Displacement from previous Coordinates is:  0.096670
 ----------------------------------------------------------------
             Standard Nuclear Orientation (Angstroms)
    I     Atom           X                Y                Z
 ----------------------------------------------------------------
    1      C       0.0033813120     0.0000000000    -0.0036861612
    2      C       0.0021384793     0.0000000000     1.4002588478
    3      C       1.2123523655     0.0000000000     2.1082254258
    4      C       2.4242734596     0.0000000000     1.3982975617
    5      C       2.4310047760     0.0000000000    -0.0066536983
    6      C       1.2148460414     0.0000000000    -0.7107951204
    7      Cl     -1.5183342748     0.0000000000    -0.8466428161
    8      Cl     -1.5179133156     0.0000000000     2.2443393904
    9      I       1.1803010196     0.0000000000     4.2356277998
   10      Br      4.0714206941     0.0000000000     2.3530167148
   11      I       4.2915743197     0.0000000000    -1.0568132129
   12      I       1.1574899373     0.0000000000    -2.8402847315
 ----------------------------------------------------------------
 Nuclear Repulsion Energy =        3834.89626529 hartrees
 There are      132 alpha and      132 beta electrons
 Applying Cartesian multipole field
    Component          Value
    ---------          -----
     (2,0,0)        1.00000E-11
     (0,2,0)        2.00000E-11
     (0,0,2)       -3.00000E-11
 Nucleus-field energy     =    -0.0000001242 hartrees
 Requested basis set is 6-311++G(d,p)
 There are 153 shells and 426 basis functions
 A cutoff of  1.0D-11 yielded   6979 shell pairs
 There are     60580 function pairs (     67474 Cartesian)
 Smallest overlap matrix eigenvalue = 5.02E-07

 Q-Chem warning in module stvman/mkSTV.C, line 318:

 Overlap eigenvalue is smaller than square root of threshold
 Use THRESH >= 12 to get rid of this warning

 Linear dependence detected in AO basis
 Tighter screening thresholds may be required for diffuse basis sets
 Use S2THRESH > 14 and THRESH = 14 in case of SCF convergence issues
 Number of orthogonalized atomic orbitals = 424
 Maximum deviation from orthogonality = 1.484E-10
 Guess MOs from SCF MO coefficient file

 -----------------------------------------------------------------------
  General SCF calculation program by
  Eric Jon Sundstrom, Paul Horn, Yuezhi Mao, Dmitri Zuev, Alec White,
  David Stuck, Shaama M.S., Shane Yost, Joonho Lee, David Small,
  Daniel Levine, Susi Lehtola, Hugh Burton, Evgeny Epifanovsky,
  Bang C. Huynh
 -----------------------------------------------------------------------
 Exchange:     0.2000 Hartree-Fock + 0.0800 Slater + 0.7200 B88
 Correlation:  0.1900 VWN1RPA + 0.8100 LYP
 Using SG-1 standard quadrature grid
 using 6 threads for integral computing
 -------------------------------------------------------
 OpenMP Integral computing Module                
 Release: version 2.0, May 2017, Q-Chem Inc. Pleasanton 
 -------------------------------------------------------
 A restricted SCF calculation will be
 performed using DIIS
 SCF converges when DIIS error is below 1.0e-08
 ---------------------------------------
  Cycle       Energy         DIIS error
 ---------------------------------------
    1  -24481.7915516432      1.27e-04  
    2  -24481.7917317138      6.09e-05  
    3  -24481.7915868413      9.67e-05  
    4  -24481.7918225317      9.98e-06  
    5  -24481.7918250298      2.62e-06  
    6  -24481.7918251397      1.55e-06  
    7  -24481.7918251953      4.42e-07  
    8  -24481.7918251988      1.42e-07  
    9  -24481.7918252002      6.77e-08  
   10  -24481.7918251997      1.83e-08  
   11  -24481.7918251981      8.90e-09  Convergence criterion met
 ---------------------------------------
 SCF time:   CPU 219.76s  wall 40.00s 
 SCF   energy in the final basis set =   -24481.7918251981
 Total energy in the final basis set =   -24481.7918251981

 --------------------------------------------------------------

                    Orbital Energies (a.u.)
 --------------------------------------------------------------

 Alpha MOs
 -- Occupied --
**************************-482.8559-176.3202-176.3201-176.3190-165.7241
********-165.7229-165.7218-165.7218-165.7216-165.7215-165.7206-165.7204
********-101.5825 -62.5089 -56.3296 -56.3255 -56.3251 -35.8166 -35.8166
-35.8154 -31.3102 -31.3101 -31.3089 -31.3038 -31.3038 -31.3033 -31.3033
-31.3027 -31.3021 -22.9606 -22.9605 -22.9593 -22.9592 -22.9591 -22.9588
-22.9587 -22.9580 -22.9576 -22.9543 -22.9543 -22.9543 -22.9543 -22.9532
-22.9532 -10.2882 -10.2874 -10.2823 -10.2729 -10.2724 -10.2720  -9.4978
 -9.4973  -8.7178  -7.2627  -7.2623  -7.2527  -7.2522  -7.2516  -7.2512
 -6.5499  -6.5363  -6.5353  -6.3660  -6.3660  -6.3649  -4.7791  -4.7790
 -4.7779  -4.7637  -4.7637  -4.7627  -4.7626  -4.7626  -4.7616  -2.6607
 -2.6571  -2.6563  -2.6454  -2.6453  -2.0448  -2.0447  -2.0435  -2.0402
 -2.0401  -2.0394  -2.0394  -2.0391  -2.0383  -2.0261  -2.0261  -2.0260
 -2.0259  -2.0251  -2.0249  -0.9575  -0.8979  -0.8908  -0.8329  -0.8012
 -0.7556  -0.7114  -0.6817  -0.6575  -0.6198  -0.6021  -0.5517  -0.5120
 -0.4751  -0.4642  -0.4503  -0.4156  -0.3993  -0.3975  -0.3847  -0.3823
 -0.3591  -0.3423  -0.3417  -0.3365  -0.3219  -0.2996  -0.2953  -0.2911
 -0.2747  -0.2646  -0.2594  -0.2491
 -- Virtual --
 -0.1099  -0.0718  -0.0679  -0.0665  -0.0423  -0.0186  -0.0092   0.0077
  0.0173   0.0314   0.0326   0.0458   0.0535   0.0598   0.0601   0.0697
  0.0711   0.0760   0.0818   0.0878   0.0930   0.0948   0.1029   0.1139
  0.1149   0.1194   0.1229   0.1330   0.1447   0.1519   0.1593   0.1618
  0.1697   0.1741   0.1799   0.1822   0.1922   0.1983   0.2022   0.2034
  0.2099   0.2195   0.2224   0.2264   0.2371   0.2396   0.2526   0.2531
  0.2619   0.2794   0.2850   0.2910   0.3039   0.3114   0.3403   0.3624
  0.3682   0.3778   0.3780   0.3932   0.3981   0.4038   0.4164   0.4169
  0.4229   0.4273   0.4328   0.4383   0.4388   0.4498   0.4550   0.4676
  0.4713   0.4834   0.4902   0.4903   0.5076   0.5104   0.5117   0.5121
  0.5377   0.5450   0.5516   0.5522   0.5654   0.5750   0.5933   0.5938
  0.5981   0.6103   0.6179   0.6229   0.6585   0.6813   0.7012   0.7134
  0.7190   0.7480   0.7526   0.7598   0.7683   0.7742   0.7879   0.8167
  0.8207   0.8375   0.8390   0.8416   0.8431   0.8568   0.8934   0.9232
  0.9252   0.9313   0.9419   0.9462   0.9597   0.9748   1.0114   1.0603
  1.0742   1.0774   1.1119   1.1320   1.1701   1.1795   1.2043   1.2135
  1.2527   1.2605   1.2725   1.3373   1.3403   1.3598   1.3715   1.3800
  1.3913   1.4195   1.4456   1.4497   1.4652   1.4752   1.4789   1.5375
  1.5412   1.5824   1.6255   1.7234   1.7288   1.7590   1.7733   1.8160
  1.8208   1.8428   1.8456   1.9105   2.0066   2.0156   2.0630   2.1179
  2.1805   2.2013   2.2263   2.2269   2.2506   2.2647   2.2745   2.2871
  2.3128   2.4013   2.4271   2.4846   2.5199   2.5702   2.5893   2.7006
  2.7197   2.7840   2.8174   2.8266   2.8931   2.9663   3.0379   3.0449
  3.0578   3.1611   3.1973   3.3822   3.4255   3.6260   3.8114   3.8283
  3.9422   3.9612   3.9653   3.9735   3.9884   3.9958   4.0131   4.0249
  4.0283   4.0354   4.0531   4.0941   4.0969   4.1464   4.1742   4.2468
  4.2543   4.2813   4.3097   4.3971   4.4289   4.4726   4.5813   4.7882
  5.9982   6.0177   6.0445   6.0753   6.0982   6.1131   6.1412   6.1550
  6.1988   6.7366   7.5538   7.6701   7.7387   9.7279   9.8001  23.1734
 23.7510  23.7625  23.9071  23.9182  23.9915  25.7726  25.8568  26.0850
 26.1473  26.5019  26.7543  27.8546  27.8972  27.9701  28.3386  28.3531
 28.3738  28.3958  28.4056  28.4153  28.4238  28.4370  28.4472  28.5217
 28.5283  28.5300  28.5385  28.5421  28.5523  28.5565  28.5612  28.5671
 28.5955  28.6187  28.6362  28.6903  28.7242  28.7602  47.9874 127.8810
127.8918 127.9077 127.9329 127.9412 127.9492 127.9626 127.9700 127.9930
151.6510 151.6876 151.7484 215.7156 215.7987 289.7507 289.8694 289.9616
********1901.81351901.85191901.9153
 --------------------------------------------------------------

          Ground-State Mulliken Net Atomic Charges

     Atom                 Charge (a.u.)
  ----------------------------------------
      1 C                    -0.442234
      2 C                    -0.019438
      3 C                    -0.175607
      4 C                    -0.410500
      5 C                    -0.161431
      6 C                    -0.066197
      7 Cl                    0.613585
      8 Cl                    0.619663
      9 I                     0.103031
     10 Br                   -0.268403
     11 I                     0.102035
     12 I                     0.105495
  ----------------------------------------
  Sum of atomic charges =     0.000000

 -----------------------------------------------------------------
                    Cartesian Multipole Moments
 -----------------------------------------------------------------
    Charge (ESU x 10^10)
                -0.0000
    Dipole Moment (Debye)
         X       0.5554      Y      -0.0000      Z      -0.1237
       Tot       0.5690
    Quadrupole Moments (Debye-Ang)
        XX    -157.6150     XY      -0.0000     YY    -164.3518
        XZ      -0.7023     YZ      -0.0000     ZZ    -153.8058
    Octopole Moments (Debye-Ang^2)
       XXX    -758.3536    XXY      -0.0000    XYY    -269.5780
       YYY      -0.0000    XXZ     -99.0510    XYZ       0.0000
       YYZ     -94.7517    XZZ    -249.1279    YZZ      -0.0000
       ZZZ    -264.7404
    Hexadecapole Moments (Debye-Ang^3)
      XXXX   -6080.3399   XXXY      -0.0000   XXYY   -1134.6065
      XYYY      -0.0000   YYYY    -214.0253   XXXZ    -327.5927
      XXYZ       0.0000   XYYZ     -98.3285   YYYZ      -0.0000
      XXZZ   -2011.1448   XYZZ      -0.0000   YYZZ   -1081.7251
      XZZZ    -266.2477   YZZZ      -0.0000   ZZZZ   -5669.5269
 -----------------------------------------------------------------
 Calculating analytic gradient of the SCF energy
 Gradient of SCF Energy
            1           2           3           4           5           6
    1   0.0001189  -0.0002464   0.0004776  -0.0004278  -0.0003212   0.0006305
    2   0.0000000   0.0000000  -0.0000000   0.0000000   0.0000000  -0.0000000
    3  -0.0007517   0.0006756  -0.0004978  -0.0005415   0.0003368   0.0006408
            7           8           9          10          11          12
    1   0.0005110   0.0003678  -0.0000979  -0.0000211  -0.0008939  -0.0000975
    2  -0.0000000  -0.0000000  -0.0000000   0.0000000  -0.0000000   0.0000000
    3  -0.0008859   0.0005578  -0.0004302  -0.0011293   0.0014436   0.0005817
 Max gradient component =       1.444E-03
 RMS gradient           =       5.074E-04
 Gradient time:  CPU 96.14 s  wall 16.15 s
 Geometry Optimization Parameters
   NAtoms,    NIC,     NZ,  NCons,   NDum,   NFix, NCnnct, MaxDiis
       12      78      12       0       0       0       0       0

 Cartesian Hessian Update
 Hessian updated using BFGS update


** GEOMETRY OPTIMIZATION IN DELOCALIZED INTERNAL COORDINATES **
   Searching for a Minimum

   Optimization Cycle:   4

                       Coordinates (Angstroms)
     ATOM                X               Y               Z
      1  C         0.0033813120    0.0000000000   -0.0036861612
      2  C         0.0021384793    0.0000000000    1.4002588478
      3  C         1.2123523655    0.0000000000    2.1082254258
      4  C         2.4242734596    0.0000000000    1.3982975617
      5  C         2.4310047760    0.0000000000   -0.0066536983
      6  C         1.2148460414    0.0000000000   -0.7107951204
      7  Cl       -1.5183342748    0.0000000000   -0.8466428161
      8  Cl       -1.5179133156    0.0000000000    2.2443393904
      9  I         1.1803010196    0.0000000000    4.2356277998
     10  Br        4.0714206941    0.0000000000    2.3530167148
     11  I         4.2915743197    0.0000000000   -1.0568132129
     12  I         1.1574899373    0.0000000000   -2.8402847315
   Point Group: c1    Number of degrees of freedom:    30


   Energy is -24481.791825198

 Hessian updated using BFGS update

 16 Hessian modes will be used to form the next step
  Hessian Eigenvalues:
     0.122476    0.124433    0.131159    0.201247    0.246286    0.249712
     0.275373    0.324959    0.334853    0.421303    0.430104    0.437020
     0.462517    0.464879    0.486380    0.613873

 Minimum search - taking simple RFO step
 Searching for Lamda that Minimizes Along All modes
 Value Taken    Lamda =  -0.00008703
 Step Taken.  Stepsize is  0.015880

                             Maximum     Tolerance    Cnvgd?
         Gradient           0.003835      0.000300      NO
         Displacement       0.010363      0.001200      NO
         Energy change     -0.000177      0.000001      NO


 New Cartesian Coordinates Obtained by Inverse Iteration

 Displacement from previous Coordinates is:  0.035676
 ----------------------------------------------------------------
             Standard Nuclear Orientation (Angstroms)
    I     Atom           X                Y                Z
 ----------------------------------------------------------------
    1      C       0.0045602426     0.0000000000    -0.0031090334
    2      C       0.0034240937     0.0000000000     1.3995115147
    3      C       1.2128478550     0.0000000000     2.1087951227
    4      C       2.4258486932     0.0000000000     1.3991014398
    5      C       2.4334172323     0.0000000000    -0.0079589787
    6      C       1.2154825865     0.0000000000    -0.7121240308
    7      Cl     -1.5216375546     0.0000000000    -0.8378538750
    8      Cl     -1.5203694187     0.0000000000     2.2369015321
    9      I       1.1797113133     0.0000000000     4.2373598016
   10      Br      4.0691772086     0.0000000000     2.3623655350
   11      I       4.2951090350     0.0000000000    -1.0649970905
   12      I       1.1549635273     0.0000000000    -2.8431019374
 ----------------------------------------------------------------
 Nuclear Repulsion Energy =        3831.23916383 hartrees
 There are      132 alpha and      132 beta electrons
 Applying Cartesian multipole field
    Component          Value
    ---------          -----
     (2,0,0)        1.00000E-11
     (0,2,0)        2.00000E-11
     (0,0,2)       -3.00000E-11
 Nucleus-field energy     =    -0.0000001246 hartrees
 Requested basis set is 6-311++G(d,p)
 There are 153 shells and 426 basis functions
 A cutoff of  1.0D-11 yielded   6976 shell pairs
 There are     60525 function pairs (     67402 Cartesian)
 Smallest overlap matrix eigenvalue = 5.06E-07

 Q-Chem warning in module stvman/mkSTV.C, line 318:

 Overlap eigenvalue is smaller than square root of threshold
 Use THRESH >= 12 to get rid of this warning

 Linear dependence detected in AO basis
 Tighter screening thresholds may be required for diffuse basis sets
 Use S2THRESH > 14 and THRESH = 14 in case of SCF convergence issues
 Number of orthogonalized atomic orbitals = 424
 Maximum deviation from orthogonality = 1.168E-10
 Guess MOs from SCF MO coefficient file

 -----------------------------------------------------------------------
  General SCF calculation program by
  Eric Jon Sundstrom, Paul Horn, Yuezhi Mao, Dmitri Zuev, Alec White,
  David Stuck, Shaama M.S., Shane Yost, Joonho Lee, David Small,
  Daniel Levine, Susi Lehtola, Hugh Burton, Evgeny Epifanovsky,
  Bang C. Huynh
 -----------------------------------------------------------------------
 Exchange:     0.2000 Hartree-Fock + 0.0800 Slater + 0.7200 B88
 Correlation:  0.1900 VWN1RPA + 0.8100 LYP
 Using SG-1 standard quadrature grid
 using 6 threads for integral computing
 -------------------------------------------------------
 OpenMP Integral computing Module                
 Release: version 2.0, May 2017, Q-Chem Inc. Pleasanton 
 -------------------------------------------------------
 A restricted SCF calculation will be
 performed using DIIS
 SCF converges when DIIS error is below 1.0e-08
 ---------------------------------------
  Cycle       Energy         DIIS error
 ---------------------------------------
    1  -24481.7918033649      5.51e-05  
    2  -24481.7918494730      2.14e-05  
    3  -24481.7918227615      3.91e-05  
    4  -24481.7918603618      3.30e-06  
    5  -24481.7918606116      1.03e-06  
    6  -24481.7918606282      5.60e-07  
    7  -24481.7918606349      1.75e-07  
    8  -24481.7918606373      4.81e-08  
    9  -24481.7918606351      1.42e-08  
   10  -24481.7918606347      9.58e-09  Convergence criterion met
 ---------------------------------------
 SCF time:   CPU 198.84s  wall 37.00s 
 SCF   energy in the final basis set =   -24481.7918606347
 Total energy in the final basis set =   -24481.7918606347

 --------------------------------------------------------------

                    Orbital Energies (a.u.)
 --------------------------------------------------------------

 Alpha MOs
 -- Occupied --
**************************-482.8560-176.3202-176.3202-176.3192-165.7241
********-165.7231-165.7219-165.7219-165.7217-165.7217-165.7208-165.7206
********-101.5823 -62.5089 -56.3296 -56.3255 -56.3251 -35.8167 -35.8167
-35.8156 -31.3102 -31.3102 -31.3091 -31.3039 -31.3039 -31.3034 -31.3033
-31.3028 -31.3023 -22.9606 -22.9606 -22.9595 -22.9592 -22.9592 -22.9588
-22.9588 -22.9581 -22.9578 -22.9544 -22.9544 -22.9544 -22.9544 -22.9534
-22.9534 -10.2880 -10.2873 -10.2828 -10.2735 -10.2730 -10.2722  -9.4976
 -9.4972  -8.7178  -7.2626  -7.2622  -7.2525  -7.2521  -7.2515  -7.2511
 -6.5500  -6.5363  -6.5354  -6.3661  -6.3660  -6.3650  -4.7792  -4.7791
 -4.7781  -4.7638  -4.7637  -4.7628  -4.7627  -4.7627  -4.7618  -2.6607
 -2.6572  -2.6564  -2.6455  -2.6453  -2.0448  -2.0448  -2.0436  -2.0402
 -2.0402  -2.0395  -2.0395  -2.0392  -2.0385  -2.0262  -2.0261  -2.0261
 -2.0260  -2.0252  -2.0250  -0.9576  -0.8976  -0.8904  -0.8328  -0.8009
 -0.7555  -0.7112  -0.6814  -0.6575  -0.6197  -0.6023  -0.5513  -0.5119
 -0.4750  -0.4641  -0.4501  -0.4155  -0.3992  -0.3973  -0.3844  -0.3825
 -0.3593  -0.3422  -0.3411  -0.3361  -0.3218  -0.2999  -0.2953  -0.2911
 -0.2747  -0.2646  -0.2595  -0.2495
 -- Virtual --
 -0.1103  -0.0719  -0.0680  -0.0669  -0.0430  -0.0191  -0.0093   0.0076
  0.0176   0.0313   0.0326   0.0458   0.0535   0.0598   0.0601   0.0696
  0.0711   0.0760   0.0818   0.0878   0.0930   0.0948   0.1029   0.1142
  0.1149   0.1194   0.1228   0.1329   0.1448   0.1520   0.1596   0.1620
  0.1694   0.1740   0.1797   0.1815   0.1923   0.1981   0.2022   0.2032
  0.2099   0.2197   0.2225   0.2259   0.2370   0.2393   0.2528   0.2529
  0.2617   0.2792   0.2850   0.2906   0.3037   0.3118   0.3402   0.3632
  0.3683   0.3780   0.3781   0.3925   0.3984   0.4035   0.4163   0.4165
  0.4228   0.4272   0.4333   0.4380   0.4388   0.4493   0.4550   0.4670
  0.4710   0.4827   0.4901   0.4903   0.5076   0.5101   0.5118   0.5121
  0.5374   0.5447   0.5516   0.5521   0.5651   0.5749   0.5924   0.5933
  0.5979   0.6091   0.6180   0.6229   0.6579   0.6803   0.7009   0.7126
  0.7182   0.7471   0.7521   0.7599   0.7676   0.7747   0.7874   0.8168
  0.8205   0.8374   0.8390   0.8416   0.8430   0.8569   0.8943   0.9232
  0.9250   0.9316   0.9418   0.9465   0.9590   0.9750   1.0108   1.0600
  1.0739   1.0765   1.1118   1.1316   1.1698   1.1786   1.2060   1.2131
  1.2531   1.2608   1.2724   1.3366   1.3399   1.3596   1.3710   1.3795
  1.3890   1.4191   1.4454   1.4484   1.4649   1.4743   1.4784   1.5371
  1.5405   1.5824   1.6251   1.7231   1.7284   1.7582   1.7727   1.8154
  1.8209   1.8421   1.8454   1.9102   2.0062   2.0154   2.0619   2.1174
  2.1807   2.2008   2.2252   2.2273   2.2496   2.2648   2.2744   2.2866
  2.3115   2.4003   2.4276   2.4849   2.5196   2.5699   2.5891   2.7005
  2.7194   2.7833   2.8172   2.8264   2.8929   2.9658   3.0373   3.0447
  3.0565   3.1602   3.1968   3.3813   3.4246   3.6249   3.8104   3.8276
  3.9423   3.9610   3.9651   3.9739   3.9883   3.9953   4.0128   4.0243
  4.0282   4.0350   4.0529   4.0935   4.0964   4.1457   4.1735   4.2461
  4.2536   4.2811   4.3092   4.3970   4.4276   4.4719   4.5796   4.7867
  5.9979   6.0175   6.0441   6.0747   6.0977   6.1130   6.1404   6.1544
  6.1974   6.7358   7.5537   7.6698   7.7378   9.7264   9.8017  23.1735
 23.7492  23.7615  23.9059  23.9154  23.9883  25.7733  25.8564  26.0824
 26.1517  26.5009  26.7546  27.8535  27.8966  27.9691  28.3383  28.3530
 28.3734  28.3952  28.4051  28.4150  28.4238  28.4362  28.4466  28.5216
 28.5282  28.5298  28.5384  28.5418  28.5521  28.5562  28.5609  28.5668
 28.5951  28.6185  28.6357  28.6898  28.7239  28.7595  47.9869 127.8807
127.8916 127.9073 127.9325 127.9409 127.9489 127.9621 127.9697 127.9921
151.6500 151.6871 151.7474 215.7138 215.8007 289.7505 289.8691 289.9608
********1901.81251901.85141901.9143
 --------------------------------------------------------------

          Ground-State Mulliken Net Atomic Charges

     Atom                 Charge (a.u.)
  ----------------------------------------
      1 C                    -0.450986
      2 C                    -0.025338
      3 C                    -0.179692
      4 C                    -0.404496
      5 C                    -0.144302
      6 C                    -0.073927
      7 Cl                    0.614143
      8 Cl                    0.620344
      9 I                     0.103282
     10 Br                   -0.267318
     11 I                     0.102498
     12 I                     0.105792
  ----------------------------------------
  Sum of atomic charges =     0.000000

 -----------------------------------------------------------------
                    Cartesian Multipole Moments
 -----------------------------------------------------------------
    Charge (ESU x 10^10)
                -0.0000
    Dipole Moment (Debye)
         X       0.5524      Y      -0.0000      Z      -0.1272
       Tot       0.5669
    Quadrupole Moments (Debye-Ang)
        XX    -157.6416     XY      -0.0000     YY    -164.3733
        XZ      -0.7133     YZ      -0.0000     ZZ    -153.7460
    Octopole Moments (Debye-Ang^2)
       XXX    -758.7290    XXY      -0.0000    XYY    -269.5800
       YYY      -0.0000    XXZ     -99.1010    XYZ      -0.0000
       YYZ     -94.6711    XZZ    -248.5965    YZZ      -0.0000
       ZZZ    -264.4070
    Hexadecapole Moments (Debye-Ang^3)
      XXXX   -6086.9486   XXXY      -0.0000   XXYY   -1135.4924
      XYYY      -0.0000   YYYY    -214.0768   XXXZ    -327.6247
      XXYZ      -0.0000   XYYZ     -97.8821   YYYZ      -0.0000
      XXZZ   -2011.8713   XYZZ      -0.0000   YYZZ   -1083.3491
      XZZZ    -263.7339   YZZZ      -0.0000   ZZZZ   -5676.8593
 -----------------------------------------------------------------
 Calculating analytic gradient of the SCF energy
 Gradient of SCF Energy
            1           2           3           4           5           6
    1  -0.0000964  -0.0002250   0.0002483  -0.0002177   0.0001419   0.0000786
    2  -0.0000000   0.0000000  -0.0000000  -0.0000000   0.0000000   0.0000000
    3   0.0000864  -0.0001286  -0.0002071   0.0002333  -0.0001545   0.0001400
            7           8           9          10          11          12
    1   0.0000417  -0.0000519   0.0002331  -0.0001474   0.0000319  -0.0000371
    2  -0.0000000   0.0000000   0.0000000   0.0000000  -0.0000000   0.0000000
    3   0.0003395  -0.0005278  -0.0000792   0.0002072   0.0000636   0.0000270
 Max gradient component =       5.278E-04
 RMS gradient           =       1.573E-04
 Gradient time:  CPU 95.87 s  wall 16.11 s
 Geometry Optimization Parameters
   NAtoms,    NIC,     NZ,  NCons,   NDum,   NFix, NCnnct, MaxDiis
       12      78      12       0       0       0       0       0

 Cartesian Hessian Update
 Hessian updated using BFGS update


** GEOMETRY OPTIMIZATION IN DELOCALIZED INTERNAL COORDINATES **
   Searching for a Minimum

   Optimization Cycle:   5

                       Coordinates (Angstroms)
     ATOM                X               Y               Z
      1  C         0.0045602426    0.0000000000   -0.0031090334
      2  C         0.0034240937    0.0000000000    1.3995115147
      3  C         1.2128478550    0.0000000000    2.1087951227
      4  C         2.4258486932    0.0000000000    1.3991014398
      5  C         2.4334172323    0.0000000000   -0.0079589787
      6  C         1.2154825865    0.0000000000   -0.7121240308
      7  Cl       -1.5216375546    0.0000000000   -0.8378538750
      8  Cl       -1.5203694187    0.0000000000    2.2369015321
      9  I         1.1797113133    0.0000000000    4.2373598016
     10  Br        4.0691772086    0.0000000000    2.3623655350
     11  I         4.2951090350    0.0000000000   -1.0649970905
     12  I         1.1549635273    0.0000000000   -2.8431019374
   Point Group: c1    Number of degrees of freedom:    30


   Energy is -24481.791860635

 Hessian updated using BFGS update

 17 Hessian modes will be used to form the next step
  Hessian Eigenvalues:
     0.121563    0.124289    0.125084    0.200498    0.242771    0.248912
     0.249865    0.317582    0.334150    0.334976    0.421387    0.429235
     0.444912    0.449192    0.464684    0.532496    0.613850

 Minimum search - taking simple RFO step
 Searching for Lamda that Minimizes Along All modes
 Value Taken    Lamda =  -0.00000907
 Step Taken.  Stepsize is  0.005395

                             Maximum     Tolerance    Cnvgd?
         Gradient           0.001458      0.000300      NO
         Displacement       0.003508      0.001200      NO
         Energy change     -0.000035      0.000001      NO


 New Cartesian Coordinates Obtained by Inverse Iteration

 Displacement from previous Coordinates is:  0.013249
 ----------------------------------------------------------------
             Standard Nuclear Orientation (Angstroms)
    I     Atom           X                Y                Z
 ----------------------------------------------------------------
    1      C       0.0043520246     0.0000000000    -0.0032574827
    2      C       0.0035802747     0.0000000000     1.3998847595
    3      C       1.2127776686     0.0000000000     2.1093074498
    4      C       2.4261690550     0.0000000000     1.3992499660
    5      C       2.4332441133     0.0000000000    -0.0079470268
    6      C       1.2153291890     0.0000000000    -0.7123272880
    7      Cl     -1.5211506125     0.0000000000    -0.8398812491
    8      Cl     -1.5186921240     0.0000000000     2.2406745699
    9      I       1.1754288095     0.0000000000     4.2384188334
   10      Br      4.0706670868     0.0000000000     2.3609059661
   11      I       4.2949152497     0.0000000000    -1.0663398374
   12      I       1.1559140794     0.0000000000    -2.8437986605
 ----------------------------------------------------------------
 Nuclear Repulsion Energy =        3830.53490292 hartrees
 There are      132 alpha and      132 beta electrons
 Applying Cartesian multipole field
    Component          Value
    ---------          -----
     (2,0,0)        1.00000E-11
     (0,2,0)        2.00000E-11
     (0,0,2)       -3.00000E-11
 Nucleus-field energy     =    -0.0000001247 hartrees
 Requested basis set is 6-311++G(d,p)
 There are 153 shells and 426 basis functions
 A cutoff of  1.0D-11 yielded   6976 shell pairs
 There are     60525 function pairs (     67402 Cartesian)
 Smallest overlap matrix eigenvalue = 5.07E-07

 Q-Chem warning in module stvman/mkSTV.C, line 318:

 Overlap eigenvalue is smaller than square root of threshold
 Use THRESH >= 12 to get rid of this warning

 Linear dependence detected in AO basis
 Tighter screening thresholds may be required for diffuse basis sets
 Use S2THRESH > 14 and THRESH = 14 in case of SCF convergence issues
 Number of orthogonalized atomic orbitals = 424
 Maximum deviation from orthogonality = 1.047E-10
 Guess MOs from SCF MO coefficient file

 -----------------------------------------------------------------------
  General SCF calculation program by
  Eric Jon Sundstrom, Paul Horn, Yuezhi Mao, Dmitri Zuev, Alec White,
  David Stuck, Shaama M.S., Shane Yost, Joonho Lee, David Small,
  Daniel Levine, Susi Lehtola, Hugh Burton, Evgeny Epifanovsky,
  Bang C. Huynh
 -----------------------------------------------------------------------
 Exchange:     0.2000 Hartree-Fock + 0.0800 Slater + 0.7200 B88
 Correlation:  0.1900 VWN1RPA + 0.8100 LYP
 Using SG-1 standard quadrature grid
 using 6 threads for integral computing
 -------------------------------------------------------
 OpenMP Integral computing Module                
 Release: version 2.0, May 2017, Q-Chem Inc. Pleasanton 
 -------------------------------------------------------
 A restricted SCF calculation will be
 performed using DIIS
 SCF converges when DIIS error is below 1.0e-08
 ---------------------------------------
  Cycle       Energy         DIIS error
 ---------------------------------------
    1  -24481.7918560630      1.70e-05  
    2  -24481.7918621775      4.81e-06  
    3  -24481.7918613295      7.49e-06  
    4  -24481.7918626807      1.84e-06  
    5  -24481.7918627633      4.33e-07  
    6  -24481.7918627657      1.80e-07  
    7  -24481.7918627654      7.92e-08  
    8  -24481.7918627652      2.06e-08  
    9  -24481.7918627652      7.35e-09  Convergence criterion met
 ---------------------------------------
 SCF time:   CPU 179.07s  wall 33.00s 
 SCF   energy in the final basis set =   -24481.7918627652
 Total energy in the final basis set =   -24481.7918627652

 --------------------------------------------------------------

                    Orbital Energies (a.u.)
 --------------------------------------------------------------

 Alpha MOs
 -- Occupied --
**************************-482.8560-176.3203-176.3203-176.3192-165.7242
********-165.7230-165.7219-165.7219-165.7217-165.7217-165.7208-165.7206
********-101.5824 -62.5089 -56.3296 -56.3255 -56.3251 -35.8167 -35.8167
-35.8156 -31.3103 -31.3102 -31.3091 -31.3039 -31.3039 -31.3034 -31.3034
-31.3028 -31.3023 -22.9607 -22.9606 -22.9595 -22.9592 -22.9592 -22.9589
-22.9589 -22.9581 -22.9578 -22.9544 -22.9544 -22.9544 -22.9544 -22.9533
-22.9533 -10.2881 -10.2874 -10.2829 -10.2735 -10.2730 -10.2723  -9.4977
 -9.4973  -8.7178  -7.2626  -7.2622  -7.2526  -7.2521  -7.2515  -7.2511
 -6.5500  -6.5363  -6.5354  -6.3661  -6.3661  -6.3650  -4.7792  -4.7791
 -4.7780  -4.7638  -4.7638  -4.7628  -4.7627  -4.7627  -4.7617  -2.6607
 -2.6572  -2.6564  -2.6455  -2.6453  -2.0448  -2.0448  -2.0436  -2.0403
 -2.0402  -2.0395  -2.0395  -2.0392  -2.0385  -2.0263  -2.0261  -2.0261
 -2.0260  -2.0252  -2.0250  -0.9574  -0.8975  -0.8905  -0.8327  -0.8008
 -0.7554  -0.7111  -0.6813  -0.6575  -0.6197  -0.6023  -0.5513  -0.5119
 -0.4750  -0.4640  -0.4500  -0.4155  -0.3992  -0.3972  -0.3844  -0.3823
 -0.3593  -0.3422  -0.3413  -0.3360  -0.3218  -0.2999  -0.2953  -0.2912
 -0.2747  -0.2646  -0.2595  -0.2495
 -- Virtual --
 -0.1105  -0.0719  -0.0681  -0.0670  -0.0431  -0.0192  -0.0093   0.0075
  0.0174   0.0313   0.0326   0.0458   0.0535   0.0598   0.0601   0.0696
  0.0711   0.0760   0.0817   0.0878   0.0930   0.0948   0.1029   0.1141
  0.1149   0.1194   0.1228   0.1329   0.1448   0.1520   0.1596   0.1620
  0.1695   0.1740   0.1796   0.1815   0.1922   0.1980   0.2022   0.2032
  0.2097   0.2196   0.2224   0.2259   0.2370   0.2393   0.2527   0.2529
  0.2618   0.2791   0.2850   0.2905   0.3036   0.3117   0.3404   0.3630
  0.3683   0.3779   0.3780   0.3926   0.3983   0.4034   0.4161   0.4164
  0.4228   0.4271   0.4330   0.4380   0.4388   0.4497   0.4551   0.4671
  0.4710   0.4827   0.4902   0.4902   0.5076   0.5100   0.5118   0.5120
  0.5374   0.5446   0.5515   0.5522   0.5649   0.5750   0.5923   0.5933
  0.5977   0.6090   0.6176   0.6228   0.6579   0.6800   0.7006   0.7124
  0.7180   0.7473   0.7521   0.7598   0.7676   0.7746   0.7876   0.8168
  0.8206   0.8373   0.8390   0.8416   0.8430   0.8567   0.8939   0.9232
  0.9249   0.9313   0.9418   0.9462   0.9589   0.9748   1.0109   1.0599
  1.0738   1.0765   1.1117   1.1314   1.1702   1.1785   1.2051   1.2129
  1.2527   1.2606   1.2724   1.3363   1.3399   1.3596   1.3709   1.3795
  1.3894   1.4190   1.4454   1.4482   1.4648   1.4741   1.4783   1.5372
  1.5401   1.5825   1.6249   1.7231   1.7282   1.7580   1.7725   1.8153
  1.8206   1.8420   1.8451   1.9100   2.0059   2.0154   2.0618   2.1174
  2.1801   2.2005   2.2252   2.2272   2.2493   2.2644   2.2744   2.2864
  2.3112   2.4003   2.4272   2.4846   2.5195   2.5698   2.5889   2.7005
  2.7194   2.7830   2.8172   2.8263   2.8927   2.9656   3.0371   3.0445
  3.0560   3.1600   3.1963   3.3810   3.4243   3.6243   3.8104   3.8270
  3.9423   3.9610   3.9652   3.9738   3.9882   3.9953   4.0127   4.0242
  4.0283   4.0349   4.0526   4.0935   4.0963   4.1456   4.1734   4.2460
  4.2533   4.2809   4.3091   4.3971   4.4276   4.4715   4.5792   4.7863
  5.9979   6.0174   6.0440   6.0744   6.0976   6.1129   6.1403   6.1542
  6.1973   6.7356   7.5537   7.6699   7.7377   9.7267   9.8010  23.1735
 23.7489  23.7608  23.9049  23.9150  23.9874  25.7731  25.8565  26.0830
 26.1502  26.5009  26.7537  27.8535  27.8964  27.9688  28.3383  28.3529
 28.3734  28.3950  28.4050  28.4148  28.4237  28.4361  28.4465  28.5216
 28.5282  28.5298  28.5383  28.5418  28.5521  28.5562  28.5610  28.5667
 28.5950  28.6184  28.6357  28.6897  28.7237  28.7594  47.9867 127.8807
127.8916 127.9073 127.9323 127.9408 127.9489 127.9620 127.9696 127.9921
151.6499 151.6869 151.7472 215.7142 215.7998 289.7505 289.8690 289.9606
********1901.81251901.85121901.9141
 --------------------------------------------------------------

          Ground-State Mulliken Net Atomic Charges

     Atom                 Charge (a.u.)
  ----------------------------------------
      1 C                    -0.446906
      2 C                    -0.028626
      3 C                    -0.176080
      4 C                    -0.407230
      5 C                    -0.147051
      6 C                    -0.072907
      7 Cl                    0.613397
      8 Cl                    0.620622
      9 I                     0.103355
     10 Br                   -0.266947
     11 I                     0.102452
     12 I                     0.105922
  ----------------------------------------
  Sum of atomic charges =     0.000000

 -----------------------------------------------------------------
                    Cartesian Multipole Moments
 -----------------------------------------------------------------
    Charge (ESU x 10^10)
                -0.0000
    Dipole Moment (Debye)
         X       0.5491      Y      -0.0000      Z      -0.1284
       Tot       0.5640
    Quadrupole Moments (Debye-Ang)
        XX    -157.6667     XY      -0.0000     YY    -164.3801
        XZ      -0.7559     YZ       0.0000     ZZ    -153.7262
    Octopole Moments (Debye-Ang^2)
       XXX    -758.5691    XXY      -0.0000    XYY    -269.5447
       YYY      -0.0000    XXZ     -99.1888    XYZ       0.0000
       YYZ     -94.6488    XZZ    -248.7516    YZZ      -0.0000
       ZZZ    -264.3157
    Hexadecapole Moments (Debye-Ang^3)
      XXXX   -6086.3335   XXXY      -0.0000   XXYY   -1135.4051
      XYYY      -0.0000   YYYY    -214.0933   XXXZ    -325.5271
      XXYZ       0.0000   XYYZ     -97.1354   YYYZ       0.0000
      XXZZ   -2012.6757   XYZZ      -0.0000   YYZZ   -1083.9716
      XZZZ    -262.9853   YZZZ       0.0000   ZZZZ   -5679.8600
 -----------------------------------------------------------------
 Calculating analytic gradient of the SCF energy
 Gradient of SCF Energy
            1           2           3           4           5           6
    1  -0.0000646  -0.0000881  -0.0000424  -0.0000300   0.0000837   0.0000296
    2  -0.0000000   0.0000000  -0.0000000   0.0000000   0.0000000  -0.0000000
    3  -0.0000645   0.0000603   0.0000020   0.0001574  -0.0001384   0.0000260
            7           8           9          10          11          12
    1   0.0000395   0.0001265  -0.0003262   0.0001252   0.0000999   0.0000469
    2  -0.0000000   0.0000000   0.0000000   0.0000000  -0.0000000   0.0000000
    3  -0.0000623   0.0000936   0.0000632   0.0000312  -0.0000813  -0.0000873
 Max gradient component =       3.262E-04
 RMS gradient           =       8.475E-05
 Gradient time:  CPU 96.01 s  wall 16.13 s
 Geometry Optimization Parameters
   NAtoms,    NIC,     NZ,  NCons,   NDum,   NFix, NCnnct, MaxDiis
       12      78      12       0       0       0       0       0

 Cartesian Hessian Update
 Hessian updated using BFGS update


** GEOMETRY OPTIMIZATION IN DELOCALIZED INTERNAL COORDINATES **
   Searching for a Minimum

   Optimization Cycle:   6

                       Coordinates (Angstroms)
     ATOM                X               Y               Z
      1  C         0.0043520246    0.0000000000   -0.0032574827
      2  C         0.0035802747    0.0000000000    1.3998847595
      3  C         1.2127776686    0.0000000000    2.1093074498
      4  C         2.4261690550    0.0000000000    1.3992499660
      5  C         2.4332441133    0.0000000000   -0.0079470268
      6  C         1.2153291890    0.0000000000   -0.7123272880
      7  Cl       -1.5211506125    0.0000000000   -0.8398812491
      8  Cl       -1.5186921240    0.0000000000    2.2406745699
      9  I         1.1754288095    0.0000000000    4.2384188334
     10  Br        4.0706670868    0.0000000000    2.3609059661
     11  I         4.2949152497    0.0000000000   -1.0663398374
     12  I         1.1559140794    0.0000000000   -2.8437986605
   Point Group: c1    Number of degrees of freedom:    30


   Energy is -24481.791862765

 Hessian updated using BFGS update

 18 Hessian modes will be used to form the next step
  Hessian Eigenvalues:
     0.123036    0.124335    0.129842    0.201787    0.242710    0.248908
     0.249893    0.261068    0.320430    0.334574    0.404140    0.424535
     0.428571    0.439661    0.464186    0.472735    0.589915    0.602017

 Minimum search - taking simple RFO step
 Searching for Lamda that Minimizes Along All modes
 Value Taken    Lamda =  -0.00000255
 Step Taken.  Stepsize is  0.002510

                             Maximum     Tolerance    Cnvgd?
         Gradient           0.000806      0.000300      NO
         Displacement       0.001786      0.001200      NO
         Energy change     -0.000002      0.000001      NO


 New Cartesian Coordinates Obtained by Inverse Iteration

 Displacement from previous Coordinates is:  0.006581
 ----------------------------------------------------------------
             Standard Nuclear Orientation (Angstroms)
    I     Atom           X                Y                Z
 ----------------------------------------------------------------
    1      C       0.0042465897     0.0000000000    -0.0033107349
    2      C       0.0033281236     0.0000000000     1.3998586627
    3      C       1.2126545299     0.0000000000     2.1092447344
    4      C       2.4257675177     0.0000000000     1.3990940882
    5      C       2.4328725995     0.0000000000    -0.0077908476
    6      C       1.2151870122     0.0000000000    -0.7122984371
    7      Cl     -1.5211227366     0.0000000000    -0.8402412586
    8      Cl     -1.5194592531     0.0000000000     2.2399106343
    9      I       1.1782669384     0.0000000000     4.2381877494
   10      Br      4.0699116085     0.0000000000     2.3608998597
   11      I       4.2946103125     0.0000000000    -1.0651719229
   12      I       1.1562715717     0.0000000000    -2.8434925276
 ----------------------------------------------------------------
 Nuclear Repulsion Energy =        3831.07565399 hartrees
 There are      132 alpha and      132 beta electrons
 Applying Cartesian multipole field
    Component          Value
    ---------          -----
     (2,0,0)        1.00000E-11
     (0,2,0)        2.00000E-11
     (0,0,2)       -3.00000E-11
 Nucleus-field energy     =    -0.0000001246 hartrees
 Requested basis set is 6-311++G(d,p)
 There are 153 shells and 426 basis functions
 A cutoff of  1.0D-11 yielded   6976 shell pairs
 There are     60525 function pairs (     67402 Cartesian)
 Smallest overlap matrix eigenvalue = 5.06E-07

 Q-Chem warning in module stvman/mkSTV.C, line 318:

 Overlap eigenvalue is smaller than square root of threshold
 Use THRESH >= 12 to get rid of this warning

 Linear dependence detected in AO basis
 Tighter screening thresholds may be required for diffuse basis sets
 Use S2THRESH > 14 and THRESH = 14 in case of SCF convergence issues
 Number of orthogonalized atomic orbitals = 424
 Maximum deviation from orthogonality = 1.851E-10
 Guess MOs from SCF MO coefficient file

 -----------------------------------------------------------------------
  General SCF calculation program by
  Eric Jon Sundstrom, Paul Horn, Yuezhi Mao, Dmitri Zuev, Alec White,
  David Stuck, Shaama M.S., Shane Yost, Joonho Lee, David Small,
  Daniel Levine, Susi Lehtola, Hugh Burton, Evgeny Epifanovsky,
  Bang C. Huynh
 -----------------------------------------------------------------------
 Exchange:     0.2000 Hartree-Fock + 0.0800 Slater + 0.7200 B88
 Correlation:  0.1900 VWN1RPA + 0.8100 LYP
 Using SG-1 standard quadrature grid
 using 6 threads for integral computing
 -------------------------------------------------------
 OpenMP Integral computing Module                
 Release: version 2.0, May 2017, Q-Chem Inc. Pleasanton 
 -------------------------------------------------------
 A restricted SCF calculation will be
 performed using DIIS
 SCF converges when DIIS error is below 1.0e-08
 ---------------------------------------
  Cycle       Energy         DIIS error
 ---------------------------------------
    1  -24481.7918628114      7.28e-06  
    2  -24481.7918636744      3.08e-06  
    3  -24481.7918632561      5.12e-06  
    4  -24481.7918639026      6.46e-07  
    5  -24481.7918639128      1.86e-07  
    6  -24481.7918639134      7.68e-08  
    7  -24481.7918639157      3.68e-08  
    8  -24481.7918639148      8.44e-09  Convergence criterion met
 ---------------------------------------
 SCF time:   CPU 161.18s  wall 29.00s 
 SCF   energy in the final basis set =   -24481.7918639148
 Total energy in the final basis set =   -24481.7918639148

 --------------------------------------------------------------

                    Orbital Energies (a.u.)
 --------------------------------------------------------------

 Alpha MOs
 -- Occupied --
**************************-482.8560-176.3203-176.3203-176.3191-165.7242
********-165.7230-165.7219-165.7219-165.7217-165.7217-165.7208-165.7206
********-101.5824 -62.5089 -56.3296 -56.3255 -56.3251 -35.8167 -35.8167
-35.8156 -31.3103 -31.3102 -31.3091 -31.3039 -31.3039 -31.3034 -31.3034
-31.3028 -31.3023 -22.9607 -22.9606 -22.9595 -22.9592 -22.9592 -22.9589
-22.9589 -22.9581 -22.9578 -22.9544 -22.9544 -22.9544 -22.9544 -22.9533
-22.9533 -10.2882 -10.2874 -10.2828 -10.2735 -10.2730 -10.2722  -9.4976
 -9.4972  -8.7178  -7.2626  -7.2622  -7.2525  -7.2521  -7.2515  -7.2511
 -6.5500  -6.5363  -6.5354  -6.3661  -6.3661  -6.3650  -4.7792  -4.7791
 -4.7780  -4.7638  -4.7638  -4.7628  -4.7627  -4.7627  -4.7617  -2.6607
 -2.6572  -2.6564  -2.6455  -2.6453  -2.0449  -2.0448  -2.0435  -2.0403
 -2.0402  -2.0395  -2.0395  -2.0392  -2.0384  -2.0263  -2.0261  -2.0261
 -2.0260  -2.0252  -2.0250  -0.9574  -0.8975  -0.8904  -0.8328  -0.8009
 -0.7555  -0.7112  -0.6814  -0.6575  -0.6197  -0.6023  -0.5513  -0.5119
 -0.4750  -0.4640  -0.4500  -0.4156  -0.3992  -0.3973  -0.3844  -0.3823
 -0.3593  -0.3422  -0.3412  -0.3361  -0.3218  -0.2999  -0.2953  -0.2912
 -0.2747  -0.2646  -0.2595  -0.2495
 -- Virtual --
 -0.1104  -0.0719  -0.0680  -0.0670  -0.0430  -0.0191  -0.0093   0.0075
  0.0174   0.0313   0.0326   0.0458   0.0535   0.0598   0.0601   0.0696
  0.0711   0.0760   0.0817   0.0878   0.0930   0.0948   0.1029   0.1141
  0.1149   0.1194   0.1228   0.1329   0.1448   0.1520   0.1595   0.1620
  0.1695   0.1740   0.1796   0.1816   0.1922   0.1981   0.2022   0.2032
  0.2098   0.2196   0.2224   0.2260   0.2370   0.2393   0.2527   0.2529
  0.2618   0.2791   0.2850   0.2906   0.3036   0.3116   0.3403   0.3630
  0.3683   0.3779   0.3781   0.3926   0.3983   0.4035   0.4162   0.4164
  0.4228   0.4271   0.4331   0.4381   0.4387   0.4496   0.4551   0.4671
  0.4710   0.4828   0.4902   0.4903   0.5076   0.5101   0.5118   0.5121
  0.5375   0.5447   0.5515   0.5521   0.5650   0.5750   0.5924   0.5933
  0.5978   0.6091   0.6178   0.6228   0.6580   0.6802   0.7008   0.7125
  0.7182   0.7472   0.7521   0.7598   0.7676   0.7746   0.7875   0.8168
  0.8206   0.8374   0.8390   0.8416   0.8430   0.8568   0.8939   0.9232
  0.9249   0.9314   0.9418   0.9462   0.9590   0.9748   1.0109   1.0599
  1.0738   1.0765   1.1117   1.1315   1.1700   1.1786   1.2053   1.2130
  1.2528   1.2606   1.2723   1.3365   1.3399   1.3596   1.3709   1.3795
  1.3896   1.4190   1.4454   1.4484   1.4648   1.4742   1.4784   1.5372
  1.5403   1.5824   1.6250   1.7232   1.7282   1.7581   1.7726   1.8154
  1.8206   1.8420   1.8453   1.9101   2.0060   2.0154   2.0619   2.1174
  2.1803   2.2006   2.2252   2.2272   2.2494   2.2644   2.2744   2.2865
  2.3113   2.4003   2.4273   2.4846   2.5195   2.5698   2.5890   2.7005
  2.7194   2.7832   2.8172   2.8263   2.8928   2.9656   3.0372   3.0445
  3.0562   3.1601   3.1965   3.3812   3.4243   3.6245   3.8105   3.8272
  3.9423   3.9610   3.9652   3.9737   3.9883   3.9953   4.0128   4.0243
  4.0283   4.0350   4.0528   4.0935   4.0964   4.1457   4.1735   4.2461
  4.2535   4.2810   4.3092   4.3970   4.4277   4.4717   4.5794   4.7865
  5.9979   6.0175   6.0441   6.0745   6.0976   6.1129   6.1404   6.1543
  6.1975   6.7358   7.5537   7.6699   7.7378   9.7267   9.8011  23.1734
 23.7491  23.7611  23.9053  23.9152  23.9879  25.7731  25.8565  26.0829
 26.1502  26.5009  26.7537  27.8536  27.8965  27.9690  28.3383  28.3529
 28.3734  28.3950  28.4051  28.4149  28.4237  28.4362  28.4466  28.5216
 28.5282  28.5299  28.5383  28.5418  28.5521  28.5562  28.5610  28.5668
 28.5951  28.6184  28.6357  28.6898  28.7238  28.7595  47.9868 127.8807
127.8916 127.9073 127.9323 127.9409 127.9489 127.9621 127.9697 127.9922
151.6500 151.6870 151.7473 215.7142 215.7999 289.7505 289.8691 289.9607
********1901.81251901.85131901.9142
 --------------------------------------------------------------

          Ground-State Mulliken Net Atomic Charges

     Atom                 Charge (a.u.)
  ----------------------------------------
      1 C                    -0.447144
      2 C                    -0.025339
      3 C                    -0.178230
      4 C                    -0.407448
      5 C                    -0.147478
      6 C                    -0.072777
      7 Cl                    0.613657
      8 Cl                    0.620330
      9 I                     0.103382
     10 Br                   -0.267278
     11 I                     0.102398
     12 I                     0.105926
  ----------------------------------------
  Sum of atomic charges =     0.000000

 -----------------------------------------------------------------
                    Cartesian Multipole Moments
 -----------------------------------------------------------------
    Charge (ESU x 10^10)
                -0.0000
    Dipole Moment (Debye)
         X       0.5527      Y       0.0000      Z      -0.1276
       Tot       0.5673
    Quadrupole Moments (Debye-Ang)
        XX    -157.6588     XY       0.0000     YY    -164.3768
        XZ      -0.7299     YZ       0.0000     ZZ    -153.7278
    Octopole Moments (Debye-Ang^2)
       XXX    -758.7145    XXY       0.0000    XYY    -269.5857
       YYY       0.0000    XXZ     -99.1368    XYZ       0.0000
       YYZ     -94.6673    XZZ    -248.6825    YZZ       0.0000
       ZZZ    -264.3598
    Hexadecapole Moments (Debye-Ang^3)
      XXXX   -6086.4993   XXXY       0.0000   XXYY   -1135.4065
      XYYY       0.0000   YYYY    -214.0849   XXXZ    -326.5680
      XXYZ       0.0000   XYYZ     -97.5489   YYYZ       0.0000
      XXZZ   -2012.2995   XYZZ       0.0000   YYZZ   -1083.7389
      XZZZ    -263.4639   YZZZ       0.0000   ZZZZ   -5678.6154
 -----------------------------------------------------------------
 Calculating analytic gradient of the SCF energy
 Gradient of SCF Energy
            1           2           3           4           5           6
    1  -0.0000218  -0.0000857   0.0000611  -0.0000681   0.0000068   0.0000566
    2  -0.0000000  -0.0000000   0.0000000  -0.0000000  -0.0000000   0.0000000
    3  -0.0000756   0.0000335  -0.0000295   0.0000601  -0.0000317   0.0000472
            7           8           9          10          11          12
    1   0.0000386  -0.0000062  -0.0000110  -0.0000365   0.0000070   0.0000592
    2  -0.0000000   0.0000000  -0.0000000  -0.0000000   0.0000000   0.0000000
    3  -0.0000734  -0.0000261   0.0000325   0.0000319   0.0000525  -0.0000214
 Max gradient component =       8.571E-05
 RMS gradient           =       3.796E-05
 Gradient time:  CPU 96.34 s  wall 16.18 s
 Geometry Optimization Parameters
   NAtoms,    NIC,     NZ,  NCons,   NDum,   NFix, NCnnct, MaxDiis
       12      78      12       0       0       0       0       0

 Cartesian Hessian Update
 Hessian updated using BFGS update


** GEOMETRY OPTIMIZATION IN DELOCALIZED INTERNAL COORDINATES **
   Searching for a Minimum

   Optimization Cycle:   7

                       Coordinates (Angstroms)
     ATOM                X               Y               Z
      1  C         0.0042465897    0.0000000000   -0.0033107349
      2  C         0.0033281236    0.0000000000    1.3998586627
      3  C         1.2126545299    0.0000000000    2.1092447344
      4  C         2.4257675177    0.0000000000    1.3990940882
      5  C         2.4328725995    0.0000000000   -0.0077908476
      6  C         1.2151870122    0.0000000000   -0.7122984371
      7  Cl       -1.5211227366    0.0000000000   -0.8402412586
      8  Cl       -1.5194592531    0.0000000000    2.2399106343
      9  I         1.1782669384    0.0000000000    4.2381877494
     10  Br        4.0699116085    0.0000000000    2.3608998597
     11  I         4.2946103125    0.0000000000   -1.0651719229
     12  I         1.1562715717    0.0000000000   -2.8434925276
   Point Group: c1    Number of degrees of freedom:    30


   Energy is -24481.791863915

 Hessian updated using BFGS update

 19 Hessian modes will be used to form the next step
  Hessian Eigenvalues:
     0.120993    0.124325    0.128410    0.201686    0.243107    0.247736
     0.249891    0.249971    0.279872    0.320358    0.334599    0.400577
     0.424449    0.429095    0.442756    0.461691    0.497868    0.585787
     0.615634

 Minimum search - taking simple RFO step
 Searching for Lamda that Minimizes Along All modes
 Value Taken    Lamda =   0.00000000
 Step Taken.  Stepsize is  0.000719

                             Maximum     Tolerance    Cnvgd?
         Gradient           0.000130      0.000300     YES
         Displacement       0.000383      0.001200     YES
         Energy change     -0.000001      0.000001      NO


                       Distance Matrix (Angstroms)
             C (  1)   C (  2)   C (  3)   C (  4)   C (  5)   C (  6)
   C (  2)  1.403170
   C (  3)  2.433750  1.402034
   C (  4)  2.798304  2.422440  1.405687
   C (  5)  2.428630  2.807875  2.443516  1.406903
   C (  6)  1.403225  2.435120  2.821544  2.433821  1.406801
   Cl(  7)  1.739886  2.709612  4.021568  4.537903  4.040675  2.739299
   Cl(  8)  2.711775  1.739129  2.735237  4.033830  4.546767  4.024156
   I (  9)  4.400981  3.071904  2.129221  3.101082  4.427456  4.950624
   Br( 10)  4.703097  4.178600  2.868318  1.904804  2.879339  4.194520
   I ( 11)  4.419816  4.948887  4.424406  3.092763  2.141056  3.099575
   I ( 12)  3.064930  4.397193  4.953058  4.428449  3.109809  2.132008
             Cl(  7)   Cl(  8)   I (  9)   Br( 10)   I ( 11)
   Cl(  8)  3.080152
   I (  9)  5.751273  3.357207
   Br( 10)  6.442590  5.590680  3.447582
   I ( 11)  5.820081  6.687823  6.151197  3.433432
   I ( 12)  3.343868  5.744608  7.081714  5.964478  3.607159

 Final energy is   -24481.791863914779     


 ******************************
 **  OPTIMIZATION CONVERGED  **
 ******************************

                       Coordinates (Angstroms)
     ATOM                X               Y               Z
      1  C         0.0042465897    0.0000000000   -0.0033107349
      2  C         0.0033281236    0.0000000000    1.3998586627
      3  C         1.2126545299    0.0000000000    2.1092447344
      4  C         2.4257675177    0.0000000000    1.3990940882
      5  C         2.4328725995    0.0000000000   -0.0077908476
      6  C         1.2151870122    0.0000000000   -0.7122984371
      7  Cl       -1.5211227366    0.0000000000   -0.8402412586
      8  Cl       -1.5194592531    0.0000000000    2.2399106343
      9  I         1.1782669384    0.0000000000    4.2381877494
     10  Br        4.0699116085    0.0000000000    2.3608998597
     11  I         4.2946103125    0.0000000000   -1.0651719229
     12  I         1.1562715717    0.0000000000   -2.8434925276

Z-matrix Print:
$molecule
0 1
I 
C  1 2.141056
C  2 1.406801 1 120.353347
C  3 1.403225 2 119.599581 1 -180.000000 0
C  4 1.403170 3 120.385846 2 -0.000000 0
C  5 1.402034 4 120.358213 3 -0.000000 0
C  6 1.405687 5 119.259778 4 -0.000000 0
Cl 5 1.739129 4 118.921011 3 -180.000000 0
Cl 4 1.739886 3 120.899226 2 -180.000000 0
Br 7 1.904804 6 119.328341 5 -180.000000 0
I  6 2.129221 5 119.470332 4 -180.000000 0
I  3 2.132008 2 121.635578 1 -0.000000 0
$end


 --------------------------------------------------------------

                    Orbital Energies (a.u.)
 --------------------------------------------------------------

 Alpha MOs
 -- Occupied --
**************************-482.8560-176.3203-176.3203-176.3191-165.7242
********-165.7230-165.7219-165.7219-165.7217-165.7217-165.7208-165.7206
********-101.5824 -62.5089 -56.3296 -56.3255 -56.3251 -35.8167 -35.8167
-35.8156 -31.3103 -31.3102 -31.3091 -31.3039 -31.3039 -31.3034 -31.3034
-31.3028 -31.3023 -22.9607 -22.9606 -22.9595 -22.9592 -22.9592 -22.9589
-22.9589 -22.9581 -22.9578 -22.9544 -22.9544 -22.9544 -22.9544 -22.9533
-22.9533 -10.2882 -10.2874 -10.2828 -10.2735 -10.2730 -10.2722  -9.4976
 -9.4972  -8.7178  -7.2626  -7.2622  -7.2525  -7.2521  -7.2515  -7.2511
 -6.5500  -6.5363  -6.5354  -6.3661  -6.3661  -6.3650  -4.7792  -4.7791
 -4.7780  -4.7638  -4.7638  -4.7628  -4.7627  -4.7627  -4.7617  -2.6607
 -2.6572  -2.6564  -2.6455  -2.6453  -2.0449  -2.0448  -2.0435  -2.0403
 -2.0402  -2.0395  -2.0395  -2.0392  -2.0384  -2.0263  -2.0261  -2.0261
 -2.0260  -2.0252  -2.0250  -0.9574  -0.8975  -0.8904  -0.8328  -0.8009
 -0.7555  -0.7112  -0.6814  -0.6575  -0.6197  -0.6023  -0.5513  -0.5119
 -0.4750  -0.4640  -0.4500  -0.4156  -0.3992  -0.3973  -0.3844  -0.3823
 -0.3593  -0.3422  -0.3412  -0.3361  -0.3218  -0.2999  -0.2953  -0.2912
 -0.2747  -0.2646  -0.2595  -0.2495
 -- Virtual --
 -0.1104  -0.0719  -0.0680  -0.0670  -0.0430  -0.0191  -0.0093   0.0075
  0.0174   0.0313   0.0326   0.0458   0.0535   0.0598   0.0601   0.0696
  0.0711   0.0760   0.0817   0.0878   0.0930   0.0948   0.1029   0.1141
  0.1149   0.1194   0.1228   0.1329   0.1448   0.1520   0.1595   0.1620
  0.1695   0.1740   0.1796   0.1816   0.1922   0.1981   0.2022   0.2032
  0.2098   0.2196   0.2224   0.2260   0.2370   0.2393   0.2527   0.2529
  0.2618   0.2791   0.2850   0.2906   0.3036   0.3116   0.3403   0.3630
  0.3683   0.3779   0.3781   0.3926   0.3983   0.4035   0.4162   0.4164
  0.4228   0.4271   0.4331   0.4381   0.4387   0.4496   0.4551   0.4671
  0.4710   0.4828   0.4902   0.4903   0.5076   0.5101   0.5118   0.5121
  0.5375   0.5447   0.5515   0.5521   0.5650   0.5750   0.5924   0.5933
  0.5978   0.6091   0.6178   0.6228   0.6580   0.6802   0.7008   0.7125
  0.7182   0.7472   0.7521   0.7598   0.7676   0.7746   0.7875   0.8168
  0.8206   0.8374   0.8390   0.8416   0.8430   0.8568   0.8939   0.9232
  0.9249   0.9314   0.9418   0.9462   0.9590   0.9748   1.0109   1.0599
  1.0738   1.0765   1.1117   1.1315   1.1700   1.1786   1.2053   1.2130
  1.2528   1.2606   1.2723   1.3365   1.3399   1.3596   1.3709   1.3795
  1.3896   1.4190   1.4454   1.4484   1.4648   1.4742   1.4784   1.5372
  1.5403   1.5824   1.6250   1.7232   1.7282   1.7581   1.7726   1.8154
  1.8206   1.8420   1.8453   1.9101   2.0060   2.0154   2.0619   2.1174
  2.1803   2.2006   2.2252   2.2272   2.2494   2.2644   2.2744   2.2865
  2.3113   2.4003   2.4273   2.4846   2.5195   2.5698   2.5890   2.7005
  2.7194   2.7832   2.8172   2.8263   2.8928   2.9656   3.0372   3.0445
  3.0562   3.1601   3.1965   3.3812   3.4243   3.6245   3.8105   3.8272
  3.9423   3.9610   3.9652   3.9737   3.9883   3.9953   4.0128   4.0243
  4.0283   4.0350   4.0528   4.0935   4.0964   4.1457   4.1735   4.2461
  4.2535   4.2810   4.3092   4.3970   4.4277   4.4717   4.5794   4.7865
  5.9979   6.0175   6.0441   6.0745   6.0976   6.1129   6.1404   6.1543
  6.1975   6.7358   7.5537   7.6699   7.7378   9.7267   9.8011  23.1734
 23.7491  23.7611  23.9053  23.9152  23.9879  25.7731  25.8565  26.0829
 26.1502  26.5009  26.7537  27.8536  27.8965  27.9690  28.3383  28.3529
 28.3734  28.3950  28.4051  28.4149  28.4237  28.4362  28.4466  28.5216
 28.5282  28.5299  28.5383  28.5418  28.5521  28.5562  28.5610  28.5668
 28.5951  28.6184  28.6357  28.6898  28.7238  28.7595  47.9868 127.8807
127.8916 127.9073 127.9323 127.9409 127.9489 127.9621 127.9697 127.9922
151.6500 151.6870 151.7473 215.7142 215.7999 289.7505 289.8691 289.9607
********1901.81251901.85131901.9142
 --------------------------------------------------------------

          Ground-State Mulliken Net Atomic Charges

     Atom                 Charge (a.u.)
  ----------------------------------------
      1 C                    -0.447144
      2 C                    -0.025339
      3 C                    -0.178230
      4 C                    -0.407448
      5 C                    -0.147478
      6 C                    -0.072777
      7 Cl                    0.613657
      8 Cl                    0.620330
      9 I                     0.103382
     10 Br                   -0.267278
     11 I                     0.102398
     12 I                     0.105926
  ----------------------------------------
  Sum of atomic charges =     0.000000

 -----------------------------------------------------------------
                    Cartesian Multipole Moments
 -----------------------------------------------------------------
    Charge (ESU x 10^10)
                -0.0000
    Dipole Moment (Debye)
         X       0.5527      Y       0.0000      Z      -0.1276
       Tot       0.5673
    Quadrupole Moments (Debye-Ang)
        XX    -157.6588     XY       0.0000     YY    -164.3768
        XZ      -0.7299     YZ       0.0000     ZZ    -153.7278
    Octopole Moments (Debye-Ang^2)
       XXX    -758.7145    XXY       0.0000    XYY    -269.5857
       YYY       0.0000    XXZ     -99.1368    XYZ       0.0000
       YYZ     -94.6673    XZZ    -248.6825    YZZ       0.0000
       ZZZ    -264.3598
    Hexadecapole Moments (Debye-Ang^3)
      XXXX   -6086.4993   XXXY       0.0000   XXYY   -1135.4065
      XYYY       0.0000   YYYY    -214.0849   XXXZ    -326.5680
      XXYZ       0.0000   XYYZ     -97.5489   YYYZ       0.0000
      XXZZ   -2012.2995   XYZZ       0.0000   YYZZ   -1083.7389
      XZZZ    -263.4639   YZZZ       0.0000   ZZZZ   -5678.6154
 -----------------------------------------------------------------
Archival summary:
1\1\february\OPT\ProcedureUnspecified\BasisUnspecified\3r1l26\taweetha\SunDec109:45:122019SunDec109:45:122019\0\\#,OPT,ProcedureUnspecified,BasisUnspecified,\\0,1\I\C,1,2.14106\C,2,1.4068,1,120.353\C,3,1.40322,2,119.6,1,-180,0\C,4,1.40317,3,120.386,2,-0,0\C,5,1.40203,4,120.358,3,-0,0\C,6,1.40569,5,119.26,4,-0,0\Cl,5,1.73913,4,118.921,3,-180,0\Cl,4,1.73989,3,120.899,2,-180,0\Br,7,1.9048,6,119.328,5,-180,0\I,6,2.12922,5,119.47,4,-180,0\I,3,2.13201,2,121.636,1,-0,0\\\@

 Total job time:  398.51s(wall), 2203.75s(cpu) 
 Sun Dec  1 09:45:12 2019

        *************************************************************
        *                                                           *
        *  Thank you very much for using Q-Chem.  Have a nice day.  *
        *                                                           *
        *************************************************************


 
User input: 2 of 2 
 
                  Welcome to Q-Chem
     A Quantum Leap Into The Future Of Chemistry


 Q-Chem 5.2 (devel), Q-Chem, Inc., Pleasanton, CA (2019)

 Yihan Shao,  Zhengting Gan,  E. Epifanovsky,  A. T. B. Gilbert,  M. Wormit,  
 J. Kussmann,  A. W. Lange,  A. Behn,  Jia Deng,  Xintian Feng,  D. Ghosh,  
 M. Goldey,  P. R. Horn,  L. D. Jacobson,  I. Kaliman,  T. Kus,  A. Landau,  
 Jie Liu,  E. I. Proynov,  R. M. Richard,  R. P. Steele,  E. J. Sundstrom,  
 H. L. Woodcock III,  P. M. Zimmerman,  D. Zuev,  B. Albrecht,  E. Alguire,  
 S. A. Baeppler,  D. Barton,  Z. Benda,  Y. A. Bernard,  E. J. Berquist,  
 K. B. Bravaya,  H. Burton,  D. Casanova,  Chun-Min Chang,  Yunqing Chen,  
 A. Chien,  K. D. Closser,  M. P. Coons,  S. Coriani,  S. Dasgupta,  
 A. L. Dempwolff,  M. Diedenhofen,  Hainam Do,  R. G. Edgar,  Po-Tung Fang,  
 S. Faraji,  S. Fatehi,  Qingguo Feng,  K. D. Fenk,  J. Fosso-Tande,  
 J. Gayvert,  Qinghui Ge,  A. Ghysels,  G. Gidofalvi,  J. Gomes,  
 J. Gonthier,  A. Gunina,  D. Hait,  M. W. D. Hanson-Heine,  
 P. H. P. Harbach,  A. W. Hauser,  M. F. Herbst,  J. E. Herr,  
 E. G. Hohenstein,  Z. C. Holden,  Kerwin Hui,  B. C. Huynh,  T.-C. Jagau,  
 Hyunjun Ji,  B. Kaduk,  K. Khistyaev,  Jaehoon Kim,  P. Klunzinger,  K. Koh,  
 D. Kosenkov,  L. Koulias,  T. Kowalczyk,  C. M. Krauter,  A. Kunitsa,  
 Ka Un Lao,  A. Laurent,  K. V. Lawler,  Joonho Lee,  D. Lefrancois,  
 S. Lehtola,  D. S. Levine,  Yi-Pei Li,  You-Sheng Lin,  Fenglai Liu,  
 E. Livshits,  A. Luenser,  P. Manohar,  E. Mansoor,  S. F. Manzer,  
 Shan-Ping Mao,  Yuezhi Mao,  N. Mardirossian,  A. V. Marenich,  
 T. Markovich,  L. A. Martinez-Martinez,  S. A. Maurer,  N. J. Mayhall,  
 S. C. McKenzie,  J.-M. Mewes,  P. Morgante,  A. F. Morrison,  
 J. W. Mullinax,  K. Nanda,  T. S. Nguyen-Beck,  R. Olivares-Amaya,  
 J. A. Parkhill,  Zheng Pei,  T. M. Perrine,  F. Plasser,  P. Pokhilko,  
 S. Prager,  A. Prociuk,  E. Ramos,  D. R. Rehn,  F. Rob,  M. Scheurer,  
 M. Schneider,  N. Sergueev,  S. M. Sharada,  S. Sharma,  D. W. Small,  
 T. Stauch,  T. Stein,  Yu-Chuan Su,  A. J. W. Thom,  A. Tkatchenko,  
 T. Tsuchimochi,  N. M. Tubman,  L. Vogt,  M. L. Vidal,  O. Vydrov,  
 M. A. Watson,  J. Wenzel,  M. de Wergifosse,  T. A. Wesolowski,  A. White,  
 J. Witte,  A. Yamada,  Jun Yang,  K. Yao,  S. Yeganeh,  S. R. Yost,  
 Zhi-Qiang You,  A. Zech,  Igor Ying Zhang,  Xing Zhang,  Yan Zhao,  
 Ying Zhu,  B. R. Brooks,  G. K. L. Chan,  C. J. Cramer,  M. S. Gordon,  
 W. J. Hehre,  A. Klamt,  M. W. Schmidt,  C. D. Sherrill,  D. G. Truhlar,  
 A. Aspuru-Guzik,  R. Baer,  A. T. Bell,  N. A. Besley,  Jeng-Da Chai,  
 A. E. DePrince, III,  R. A. DiStasio Jr.,  A. Dreuw,  B. D. Dunietz,  
 T. R. Furlani,  Chao-Ping Hsu,  Yousung Jung,  Jing Kong,  D. S. Lambrecht,  
 WanZhen Liang,  C. Ochsenfeld,  V. A. Rassolov,  L. V. Slipchenko,  
 J. E. Subotnik,  T. Van Voorhis,  J. M. Herbert,  A. I. Krylov,  
 P. M. W. Gill,  M. Head-Gordon

 Contributors to earlier versions of Q-Chem not listed above: 
 R. D. Adamson,  B. Austin,  J. Baker,  G. J. O. Beran,  K. Brandhorst,  
 S. T. Brown,  E. F. C. Byrd,  A. K. Chakraborty,  C.-L. Cheng,  
 Siu Hung Chien,  D. M. Chipman,  D. L. Crittenden,  H. Dachsel,  
 R. J. Doerksen,  A. D. Dutoi,  L. Fusti-Molnar,  W. A. Goddard III,  
 A. Golubeva-Zadorozhnaya,  S. R. Gwaltney,  G. Hawkins,  A. Heyden,  
 S. Hirata,  G. Kedziora,  F. J. Keil,  C. Kelley,  Jihan Kim,  R. A. King,  
 R. Z. Khaliullin,  P. P. Korambath,  W. Kurlancheek,  A. M. Lee,  M. S. Lee,  
 S. V. Levchenko,  Ching Yeh Lin,  D. Liotard,  R. C. Lochan,  I. Lotan,  
 P. E. Maslen,  N. Nair,  D. P. O'Neill,  D. Neuhauser,  E. Neuscamman,  
 C. M. Oana,  R. Olson,  B. Peters,  R. Peverati,  P. A. Pieniazek,  
 Y. M. Rhee,  J. Ritchie,  M. A. Rohrdanz,  E. Rosta,  N. J. Russ,  
 H. F. Schaefer III,  N. E. Schultz,  N. Shenvi,  A. C. Simmonett,  A. Sodt,  
 D. Stuck,  K. S. Thanthiriwatte,  V. Vanovschi,  Tao Wang,  A. Warshel,  
 C. F. Williams,  Q. Wu,  X. Xu,  W. Zhang

 Please cite Q-Chem as follows:
 Y. Shao et al., Mol. Phys. 113, 184-215 (2015)
 DOI: 10.1080/00268976.2014.952696

 Q-Chem 5.2.1 for Intel X86 EM64T Linux

 Parts of Q-Chem use Armadillo 8.300.2 (Tropical Shenanigans).
 http://arma.sourceforge.net/

 Q-Chem begins on Sun Dec  1 09:45:12 2019  

Host: 
0

     Scratch files written to /scratch/taweetham/qchem8463//
NAlpha2: 264
NElect   264
Mult     1
The previous job contains 0 fragments, simply inherited here

Checking the input file for inconsistencies... 	...done.

--------------------------------------------------------------
User input:
--------------------------------------------------------------

$MOLECULE
READ
$END

$REM
   JOB_TYPE 	FREQUENCY
   BASIS 	6-311++G**
   METHOD	B3LYP	
$END


--------------------------------------------------------------
 ----------------------------------------------------------------
             Standard Nuclear Orientation (Angstroms)
    I     Atom           X                Y                Z
 ----------------------------------------------------------------
    1      C       0.3276169902    -1.8937849203    -0.0000000000
    2      C      -1.0640911302    -1.7148052857    -0.0000000000
    3      C      -1.6125840418    -0.4245128841    -0.0000000000
    4      C      -0.7527688757     0.6875459909    -0.0000000000
    5      C       0.6434172647     0.5142255767     0.0000000000
    6      C       1.1860002796    -0.7837315895     0.0000000000
    7      Cl      0.9620842009    -3.5138638202    -0.0000000000
    8      Cl     -2.0924368538    -3.1173293612    -0.0000000000
    9      I      -3.7283674998    -0.1856798333    -0.0000000000
   10      Br     -1.4958535763     2.4414289007    -0.0000000000
   11      I       1.9307531297     2.2250407102     0.0000000000
   12      I       3.2920545089    -1.1153863254     0.0000000000
 ----------------------------------------------------------------
 Molecular Point Group                 Cs    NOp =  2
 Largest Abelian Subgroup              Cs    NOp =  2
 Nuclear Repulsion Energy =        3831.07565399 hartrees
 There are      132 alpha and      132 beta electrons
 Requested basis set is 6-311++G(d,p)
 There are 153 shells and 426 basis functions

 Total QAlloc Memory Limit   2000 MB
 Mega-Array Size       188 MB
 MEM_STATIC part       192 MB

                       Distance Matrix (Angstroms)
             C (  1)   C (  2)   C (  3)   C (  4)   C (  5)   C (  6)
   C (  2)  1.403170
   C (  3)  2.433750  1.402034
   C (  4)  2.798304  2.422440  1.405687
   C (  5)  2.428630  2.807875  2.443516  1.406903
   C (  6)  1.403225  2.435120  2.821544  2.433821  1.406801
   Cl(  7)  1.739886  2.709612  4.021568  4.537903  4.040675  2.739299
   Cl(  8)  2.711775  1.739129  2.735237  4.033830  4.546767  4.024156
   I (  9)  4.400981  3.071904  2.129221  3.101082  4.427456  4.950624
   Br( 10)  4.703097  4.178600  2.868318  1.904804  2.879339  4.194520
   I ( 11)  4.419816  4.948887  4.424406  3.092763  2.141056  3.099575
   I ( 12)  3.064930  4.397193  4.953058  4.428449  3.109809  2.132008
             Cl(  7)   Cl(  8)   I (  9)   Br( 10)   I ( 11)
   Cl(  8)  3.080152
   I (  9)  5.751273  3.357207
   Br( 10)  6.442590  5.590680  3.447582
   I ( 11)  5.820081  6.687823  6.151197  3.433432
   I ( 12)  3.343868  5.744608  7.081714  5.964478  3.607159

 A cutoff of  1.0D-11 yielded   6976 shell pairs
 There are     60525 function pairs (     67402 Cartesian)
 Smallest overlap matrix eigenvalue = 5.06E-07

 Q-Chem warning in module stvman/mkSTV.C, line 318:

 Overlap eigenvalue is smaller than square root of threshold
 Use THRESH >= 12 to get rid of this warning

 Linear dependence detected in AO basis
 Tighter screening thresholds may be required for diffuse basis sets
 Use S2THRESH > 14 and THRESH = 14 in case of SCF convergence issues
 Number of orthogonalized atomic orbitals = 424
 Maximum deviation from orthogonality = 1.494E-10
 Guess from superposition of atomic densities
 Warning:  Energy on first SCF cycle will be non-variational
 SAD guess density has 264.000000 electrons

 -----------------------------------------------------------------------
  General SCF calculation program by
  Eric Jon Sundstrom, Paul Horn, Yuezhi Mao, Dmitri Zuev, Alec White,
  David Stuck, Shaama M.S., Shane Yost, Joonho Lee, David Small,
  Daniel Levine, Susi Lehtola, Hugh Burton, Evgeny Epifanovsky,
  Bang C. Huynh
 -----------------------------------------------------------------------
 Exchange:     0.2000 Hartree-Fock + 0.0800 Slater + 0.7200 B88
 Correlation:  0.1900 VWN1RPA + 0.8100 LYP
 Using SG-1 standard quadrature grid
 using 6 threads for integral computing
 -------------------------------------------------------
 OpenMP Integral computing Module                
 Release: version 2.0, May 2017, Q-Chem Inc. Pleasanton 
 -------------------------------------------------------
 A restricted SCF calculation will be
 performed using DIIS
 SCF converges when DIIS error is below 1.0e-08
 ---------------------------------------
  Cycle       Energy         DIIS error
 ---------------------------------------
    1  -24484.0476633087      2.71e-02  
    2  -24481.7485836815      1.66e-03  
    3  -24481.6745458055      2.36e-03  
    4  -24481.7745106031      7.98e-04  
    5  -24481.7909837732      1.42e-04  
    6  -24481.7911871310      9.42e-05  
    7  -24481.7913947263      2.07e-05  
    8  -24481.7914030308      5.83e-06  
    9  -24481.7914036068      2.62e-06  
   10  -24481.7914037366      9.52e-07  
   11  -24481.7914037544      3.63e-07  
   12  -24481.7914037579      8.12e-08  
   13  -24481.7914037582      2.85e-08  
   14  -24481.7914037617      4.12e-09  Convergence criterion met
 ---------------------------------------
 SCF time:   CPU 289.40s  wall 53.00s 
 SCF   energy in the final basis set =   -24481.7914037617
 Total energy in the final basis set =   -24481.7914037617

 --------------------------------------------------------------
             Orbital Energies (a.u.) and Symmetries
 --------------------------------------------------------------

 Alpha MOs, Restricted
 -- Occupied --                  
*******-1165.89-1165.89 -482.86 -176.32 -176.32 -176.32 -165.72
  1 A'    2 A'    3 A'    4 A'    5 A'    6 A'    7 A'    8 A'                 
-165.72 -165.72 -165.72 -165.72 -165.72 -165.72 -165.72 -165.72
  9 A'   10 A'    1 A"    2 A"   11 A'   12 A'    3 A"   13 A'                 
-101.58 -101.58  -62.51  -56.33  -56.33  -56.33  -35.82  -35.82
 14 A'   15 A'   16 A'   17 A'    4 A"   18 A'   19 A'   20 A'                 
-35.816 -31.310 -31.310 -31.309 -31.304 -31.304 -31.303 -31.303
 21 A'   22 A'   23 A'   24 A'    5 A"    6 A"   25 A'   26 A'                 
-31.303 -31.302 -22.961 -22.961 -22.959 -22.959 -22.959 -22.959
  7 A"   27 A'   28 A'   29 A'   30 A'    8 A"    9 A"   31 A'                 
-22.959 -22.958 -22.958 -22.954 -22.954 -22.954 -22.954 -22.953
 32 A'   10 A"   33 A'   34 A'   11 A"   35 A'   12 A"   36 A'                 
-22.953 -10.288 -10.287 -10.283 -10.273 -10.273 -10.272  -9.498
 13 A"   37 A'   38 A'   39 A'   40 A'   41 A'   42 A'   43 A'                 
 -9.497  -8.718  -7.263  -7.262  -7.252  -7.252  -7.251  -7.251
 44 A'   45 A'   46 A'   47 A'   14 A"   15 A"   48 A'   49 A'                 
 -6.550  -6.536  -6.535  -6.366  -6.366  -6.365  -4.779  -4.779
 50 A'   16 A"   51 A'   52 A'   53 A'   54 A'   55 A'   56 A'                 
 -4.778  -4.764  -4.764  -4.763  -4.763  -4.763  -4.762  -2.661
 57 A'   17 A"   18 A"   58 A'   19 A"   59 A'   60 A'   61 A'                 
 -2.657  -2.656  -2.645  -2.645  -2.045  -2.045  -2.044  -2.040
 20 A"   62 A'   21 A"   63 A'   64 A'   65 A'   66 A'   22 A"                 
 -2.040  -2.039  -2.039  -2.039  -2.039  -2.026  -2.026  -2.026
 23 A"   67 A'   68 A'   24 A"   69 A'   70 A'   25 A"   71 A'                 
 -2.026  -2.025  -2.025  -0.957  -0.898  -0.890  -0.833  -0.801
 26 A"   72 A'   27 A"   73 A'   74 A'   75 A'   76 A'   77 A'                 
 -0.755  -0.711  -0.681  -0.658  -0.620  -0.602  -0.551  -0.512
 78 A'   79 A'   80 A'   81 A'   82 A'   83 A'   84 A'   85 A'                 
 -0.475  -0.464  -0.450  -0.416  -0.399  -0.397  -0.384  -0.382
 86 A'   28 A"   87 A'   88 A'   89 A'   29 A"   30 A"   90 A'                 
 -0.359  -0.342  -0.341  -0.336  -0.322  -0.300  -0.295  -0.291
 91 A'   31 A"   92 A'   93 A'   32 A"   94 A'   33 A"   34 A"                 
 -0.275  -0.265  -0.259  -0.250
 95 A'   35 A"   36 A"   96 A'                                                 
 -- Virtual --                   
 -0.110  -0.072  -0.068  -0.067  -0.043  -0.019  -0.009   0.008
 97 A'   37 A"   38 A"   98 A'   99 A'  100 A'  101 A'  102 A'                 
  0.017   0.031   0.033   0.046   0.053   0.060   0.060   0.070
103 A'  104 A'  105 A'   39 A"  106 A'   40 A"  107 A'   41 A"                 
  0.071   0.076   0.082   0.088   0.093   0.095   0.103   0.114
108 A'  109 A'  110 A'   42 A"   43 A"  111 A'  112 A'  113 A'                 
  0.115   0.119   0.123   0.133   0.145   0.152   0.160   0.162
 44 A"  114 A'  115 A'   45 A"   46 A"  116 A'  117 A'   47 A"                 
  0.169   0.174   0.180   0.182   0.192   0.198   0.202   0.203
118 A'  119 A'  120 A'  121 A'  122 A'  123 A'   48 A"  124 A'                 
  0.210   0.220   0.222   0.226   0.237   0.239   0.253   0.253
125 A'  126 A'  127 A'  128 A'  129 A'   49 A"   50 A"  130 A'                 
  0.262   0.279   0.285   0.291   0.303   0.312   0.340   0.363
131 A'  132 A'  133 A'   51 A"  134 A'  135 A'  136 A'  137 A'                 
  0.368   0.377   0.378   0.392   0.398   0.403   0.416   0.416
 52 A"  138 A'   53 A"  139 A'   54 A"  140 A'  141 A'   55 A"                 
  0.423   0.427   0.433   0.438   0.439   0.449   0.455   0.467
 56 A"  142 A'  143 A'   57 A"  144 A'  145 A'   58 A"  146 A'                 
  0.471   0.483   0.490   0.490   0.508   0.510   0.512   0.512
 59 A"  147 A'   60 A"  148 A'  149 A'  150 A'   61 A"  151 A'                 
  0.538   0.545   0.552   0.552   0.565   0.575   0.592   0.593
152 A'   62 A"   63 A"  153 A'  154 A'   64 A"  155 A'   65 A"                 
  0.598   0.609   0.618   0.623   0.658   0.680   0.701   0.713
156 A'  157 A'  158 A'   66 A"   67 A"  159 A'  160 A'  161 A'                 
  0.718   0.747   0.752   0.760   0.768   0.775   0.787   0.817
162 A'  163 A'  164 A'   68 A"  165 A'   69 A"  166 A'  167 A'                 
  0.820   0.837   0.839   0.842   0.843   0.857   0.894   0.923
168 A'  169 A'  170 A'   70 A"   71 A"  171 A'  172 A'  173 A'                 
  0.925   0.931   0.942   0.946   0.959   0.975   1.011   1.060
174 A'  175 A'   72 A"  176 A'   73 A"  177 A'  178 A'  179 A'                 
  1.074   1.076   1.112   1.132   1.170   1.179   1.205   1.213
180 A'  181 A'   74 A"  182 A'  183 A'   75 A"  184 A'   76 A"                 
  1.253   1.261   1.272   1.337   1.340   1.360   1.371   1.380
185 A'   77 A"   78 A"  186 A'   79 A"   80 A"  187 A'   81 A"                 
  1.390   1.419   1.445   1.448   1.465   1.474   1.478   1.537
188 A'  189 A'  190 A'  191 A'  192 A'  193 A'  194 A'  195 A'                 
  1.540   1.582   1.625   1.723   1.728   1.758   1.773   1.815
196 A'  197 A'  198 A'   82 A"   83 A"  199 A'  200 A'  201 A'                 
  1.821   1.842   1.845   1.910   2.006   2.016   2.062   2.118
202 A'   84 A"   85 A"   86 A"  203 A'   87 A"  204 A'  205 A'                 
  2.180   2.201   2.225   2.227   2.249   2.265   2.274   2.287
206 A'  207 A'  208 A'   88 A"   89 A"  209 A'   90 A"  210 A'                 
  2.311   2.400   2.427   2.485   2.520   2.570   2.589   2.701
211 A'  212 A'  213 A'  214 A'  215 A'   91 A"  216 A'   92 A"                 
  2.719   2.783   2.817   2.826   2.893   2.966   3.037   3.045
 93 A"  217 A'   94 A"   95 A"  218 A'  219 A'   96 A"  220 A'                 
  3.056   3.160   3.197   3.381   3.424   3.625   3.810   3.827
221 A'  222 A'  223 A'  224 A'  225 A'  226 A'  227 A'  228 A'                 
  3.942   3.961   3.965   3.974   3.988   3.995   4.013   4.024
 97 A"   98 A"   99 A"  229 A'  100 A"  101 A"  102 A"  230 A'                 
  4.028   4.035   4.053   4.094   4.096   4.146   4.173   4.246
231 A'  103 A"  232 A'  233 A'  104 A"  234 A'  235 A'  236 A'                 
  4.253   4.281   4.309   4.397   4.428   4.472   4.579   4.787
237 A'  238 A'  239 A'  240 A'  241 A'  242 A'  243 A'  244 A'                 
  5.998   6.017   6.044   6.075   6.097   6.113   6.140   6.154
105 A"  106 A"  107 A"  245 A'  246 A'  247 A'  248 A'  249 A'                 
  6.198   6.736   7.554   7.670   7.738   9.727   9.801  23.174
250 A'  251 A'  108 A"  252 A'  253 A'  254 A'  255 A'  256 A'                 
 23.749  23.761  23.905  23.915  23.988  25.773  25.857  26.083
257 A'  258 A'  259 A'  260 A'  261 A'  109 A"  110 A"  262 A'                 
 26.150  26.501  26.754  27.854  27.897  27.969  28.338  28.353
263 A'  264 A'  265 A'  266 A'  267 A'  268 A'  111 A"  112 A"                 
 28.373  28.395  28.405  28.415  28.424  28.436  28.447  28.522
113 A"  269 A'  270 A'  271 A'  272 A'  273 A'  274 A'  114 A"                 
 28.528  28.530  28.538  28.542  28.552  28.556  28.561  28.567
115 A"  116 A"  275 A'  117 A"  118 A"  276 A'  277 A'  119 A"                 
 28.595  28.619  28.636  28.690  28.724  28.760  47.987 127.881
278 A'  279 A'  280 A'  281 A'  282 A'  283 A'  284 A'  120 A"                 
127.892 127.907 127.932 127.941 127.949 127.962 127.970 127.992
121 A"  122 A"  285 A'  286 A'  287 A'  288 A'  289 A'  290 A'                 
151.650 151.687 151.747 215.714 215.800 289.751 289.869 289.961
291 A'  292 A'  293 A'  294 A'  295 A'  123 A"  296 A'  297 A'                 
*******1901.8131901.8511901.914
298 A'  299 A'  300 A'  301 A'                                                 

 Beta MOs, Restricted
 -- Occupied --                  
*******-1165.89-1165.89 -482.86 -176.32 -176.32 -176.32 -165.72
  1 A'    2 A'    3 A'    4 A'    5 A'    6 A'    7 A'    8 A'                 
-165.72 -165.72 -165.72 -165.72 -165.72 -165.72 -165.72 -165.72
  9 A'   10 A'    1 A"    2 A"   11 A'   12 A'    3 A"   13 A'                 
-101.58 -101.58  -62.51  -56.33  -56.33  -56.33  -35.82  -35.82
 14 A'   15 A'   16 A'   17 A'    4 A"   18 A'   19 A'   20 A'                 
-35.816 -31.310 -31.310 -31.309 -31.304 -31.304 -31.303 -31.303
 21 A'   22 A'   23 A'   24 A'    5 A"    6 A"   25 A'   26 A'                 
-31.303 -31.302 -22.961 -22.961 -22.959 -22.959 -22.959 -22.959
  7 A"   27 A'   28 A'   29 A'   30 A'    8 A"    9 A"   31 A'                 
-22.959 -22.958 -22.958 -22.954 -22.954 -22.954 -22.954 -22.953
 32 A'   10 A"   33 A'   34 A'   11 A"   35 A'   12 A"   36 A'                 
-22.953 -10.288 -10.287 -10.283 -10.273 -10.273 -10.272  -9.498
 13 A"   37 A'   38 A'   39 A'   40 A'   41 A'   42 A'   43 A'                 
 -9.497  -8.718  -7.263  -7.262  -7.252  -7.252  -7.251  -7.251
 44 A'   45 A'   46 A'   47 A'   14 A"   15 A"   48 A'   49 A'                 
 -6.550  -6.536  -6.535  -6.366  -6.366  -6.365  -4.779  -4.779
 50 A'   16 A"   51 A'   52 A'   53 A'   54 A'   55 A'   56 A'                 
 -4.778  -4.764  -4.764  -4.763  -4.763  -4.763  -4.762  -2.661
 57 A'   17 A"   18 A"   58 A'   19 A"   59 A'   60 A'   61 A'                 
 -2.657  -2.656  -2.645  -2.645  -2.045  -2.045  -2.044  -2.040
 20 A"   62 A'   21 A"   63 A'   64 A'   65 A'   66 A'   22 A"                 
 -2.040  -2.039  -2.039  -2.039  -2.039  -2.026  -2.026  -2.026
 23 A"   67 A'   68 A'   24 A"   69 A'   70 A'   25 A"   71 A'                 
 -2.026  -2.025  -2.025  -0.957  -0.898  -0.890  -0.833  -0.801
 26 A"   72 A'   27 A"   73 A'   74 A'   75 A'   76 A'   77 A'                 
 -0.755  -0.711  -0.681  -0.658  -0.620  -0.602  -0.551  -0.512
 78 A'   79 A'   80 A'   81 A'   82 A'   83 A'   84 A'   85 A'                 
 -0.475  -0.464  -0.450  -0.416  -0.399  -0.397  -0.384  -0.382
 86 A'   28 A"   87 A'   88 A'   89 A'   29 A"   30 A"   90 A'                 
 -0.359  -0.342  -0.341  -0.336  -0.322  -0.300  -0.295  -0.291
 91 A'   31 A"   92 A'   93 A'   32 A"   94 A'   33 A"   34 A"                 
 -0.275  -0.265  -0.259  -0.250
 95 A'   35 A"   36 A"   96 A'                                                 
 -- Virtual --                   
 -0.110  -0.072  -0.068  -0.067  -0.043  -0.019  -0.009   0.008
 97 A'   37 A"   38 A"   98 A'   99 A'  100 A'  101 A'  102 A'                 
  0.017   0.031   0.033   0.046   0.053   0.060   0.060   0.070
103 A'  104 A'  105 A'   39 A"  106 A'   40 A"  107 A'   41 A"                 
  0.071   0.076   0.082   0.088   0.093   0.095   0.103   0.114
108 A'  109 A'  110 A'   42 A"   43 A"  111 A'  112 A'  113 A'                 
  0.115   0.119   0.123   0.133   0.145   0.152   0.160   0.162
 44 A"  114 A'  115 A'   45 A"   46 A"  116 A'  117 A'   47 A"                 
  0.169   0.174   0.180   0.182   0.192   0.198   0.202   0.203
118 A'  119 A'  120 A'  121 A'  122 A'  123 A'   48 A"  124 A'                 
  0.210   0.220   0.222   0.226   0.237   0.239   0.253   0.253
125 A'  126 A'  127 A'  128 A'  129 A'   49 A"   50 A"  130 A'                 
  0.262   0.279   0.285   0.291   0.303   0.312   0.340   0.363
131 A'  132 A'  133 A'   51 A"  134 A'  135 A'  136 A'  137 A'                 
  0.368   0.377   0.378   0.392   0.398   0.403   0.416   0.416
 52 A"  138 A'   53 A"  139 A'   54 A"  140 A'  141 A'   55 A"                 
  0.423   0.427   0.433   0.438   0.439   0.449   0.455   0.467
 56 A"  142 A'  143 A'   57 A"  144 A'  145 A'   58 A"  146 A'                 
  0.471   0.483   0.490   0.490   0.508   0.510   0.512   0.512
 59 A"  147 A'   60 A"  148 A'  149 A'  150 A'   61 A"  151 A'                 
  0.538   0.545   0.552   0.552   0.565   0.575   0.592   0.593
152 A'   62 A"   63 A"  153 A'  154 A'   64 A"  155 A'   65 A"                 
  0.598   0.609   0.618   0.623   0.658   0.680   0.701   0.713
156 A'  157 A'  158 A'   66 A"   67 A"  159 A'  160 A'  161 A'                 
  0.718   0.747   0.752   0.760   0.768   0.775   0.787   0.817
162 A'  163 A'  164 A'   68 A"  165 A'   69 A"  166 A'  167 A'                 
  0.820   0.837   0.839   0.842   0.843   0.857   0.894   0.923
168 A'  169 A'  170 A'   70 A"   71 A"  171 A'  172 A'  173 A'                 
  0.925   0.931   0.942   0.946   0.959   0.975   1.011   1.060
174 A'  175 A'   72 A"  176 A'   73 A"  177 A'  178 A'  179 A'                 
  1.074   1.076   1.112   1.132   1.170   1.179   1.205   1.213
180 A'  181 A'   74 A"  182 A'  183 A'   75 A"  184 A'   76 A"                 
  1.253   1.261   1.272   1.337   1.340   1.360   1.371   1.380
185 A'   77 A"   78 A"  186 A'   79 A"   80 A"  187 A'   81 A"                 
  1.390   1.419   1.445   1.448   1.465   1.474   1.478   1.537
188 A'  189 A'  190 A'  191 A'  192 A'  193 A'  194 A'  195 A'                 
  1.540   1.582   1.625   1.723   1.728   1.758   1.773   1.815
196 A'  197 A'  198 A'   82 A"   83 A"  199 A'  200 A'  201 A'                 
  1.821   1.842   1.845   1.910   2.006   2.016   2.062   2.118
202 A'   84 A"   85 A"   86 A"  203 A'   87 A"  204 A'  205 A'                 
  2.180   2.201   2.225   2.227   2.249   2.265   2.274   2.287
206 A'  207 A'  208 A'   88 A"   89 A"  209 A'   90 A"  210 A'                 
  2.311   2.400   2.427   2.485   2.520   2.570   2.589   2.701
211 A'  212 A'  213 A'  214 A'  215 A'   91 A"  216 A'   92 A"                 
  2.719   2.783   2.817   2.826   2.893   2.966   3.037   3.045
 93 A"  217 A'   94 A"   95 A"  218 A'  219 A'   96 A"  220 A'                 
  3.056   3.160   3.197   3.381   3.424   3.625   3.810   3.827
221 A'  222 A'  223 A'  224 A'  225 A'  226 A'  227 A'  228 A'                 
  3.942   3.961   3.965   3.974   3.988   3.995   4.013   4.024
 97 A"   98 A"   99 A"  229 A'  100 A"  101 A"  102 A"  230 A'                 
  4.028   4.035   4.053   4.094   4.096   4.146   4.173   4.246
231 A'  103 A"  232 A'  233 A'  104 A"  234 A'  235 A'  236 A'                 
  4.253   4.281   4.309   4.397   4.428   4.472   4.579   4.787
237 A'  238 A'  239 A'  240 A'  241 A'  242 A'  243 A'  244 A'                 
  5.998   6.017   6.044   6.075   6.097   6.113   6.140   6.154
105 A"  106 A"  107 A"  245 A'  246 A'  247 A'  248 A'  249 A'                 
  6.198   6.736   7.554   7.670   7.738   9.727   9.801  23.174
250 A'  251 A'  108 A"  252 A'  253 A'  254 A'  255 A'  256 A'                 
 23.749  23.761  23.905  23.915  23.988  25.773  25.857  26.083
257 A'  258 A'  259 A'  260 A'  261 A'  109 A"  110 A"  262 A'                 
 26.150  26.501  26.754  27.854  27.897  27.969  28.338  28.353
263 A'  264 A'  265 A'  266 A'  267 A'  268 A'  111 A"  112 A"                 
 28.373  28.395  28.405  28.415  28.424  28.436  28.447  28.522
113 A"  269 A'  270 A'  271 A'  272 A'  273 A'  274 A'  114 A"                 
 28.528  28.530  28.538  28.542  28.552  28.556  28.561  28.567
115 A"  116 A"  275 A'  117 A"  118 A"  276 A'  277 A'  119 A"                 
 28.595  28.619  28.636  28.690  28.724  28.760  47.987 127.881
278 A'  279 A'  280 A'  281 A'  282 A'  283 A'  284 A'  120 A"                 
127.892 127.907 127.932 127.941 127.949 127.962 127.970 127.992
121 A"  122 A"  285 A'  286 A'  287 A'  288 A'  289 A'  290 A'                 
151.650 151.687 151.747 215.714 215.800 289.751 289.869 289.961
291 A'  292 A'  293 A'  294 A'  295 A'  123 A"  296 A'  297 A'                 
*******1901.8131901.8511901.914
298 A'  299 A'  300 A'  301 A'                                                 
 --------------------------------------------------------------

          Ground-State Mulliken Net Atomic Charges

     Atom                 Charge (a.u.)
  ----------------------------------------
      1 C                    -0.431741
      2 C                    -0.016289
      3 C                    -0.181455
      4 C                    -0.414843
      5 C                    -0.150670
      6 C                    -0.080394
      7 Cl                    0.611022
      8 Cl                    0.618684
      9 I                     0.104330
     10 Br                   -0.268681
     11 I                     0.101957
     12 I                     0.108080
  ----------------------------------------
  Sum of atomic charges =     0.000000

 -----------------------------------------------------------------
                    Cartesian Multipole Moments
 -----------------------------------------------------------------
    Charge (ESU x 10^10)
                -0.0000
    Dipole Moment (Debye)
         X       0.1951      Y       0.5317      Z      -0.0000
       Tot       0.5663
    Quadrupole Moments (Debye-Ang)
        XX    -153.4583     XY       0.0046     YY    -159.8013
        XZ       0.0000     YZ       0.0000     ZZ    -164.3743
    Octopole Moments (Debye-Ang^2)
       XXX      17.8535    XXY      36.0066    XYY      12.4950
       YYY     113.6210    XXZ      -0.0000    XYZ      -0.0000
       YYZ      -0.0000    XZZ       6.1045    YZZ      32.4110
       ZZZ      -0.0000
    Hexadecapole Moments (Debye-Ang^3)
      XXXX   -5435.2160   XXXY     -69.0299   XXYY   -1550.8222
      XYYY     -22.6216   YYYY   -3675.0678   XXXZ       0.0000
      XXYZ      -0.0000   XYYZ       0.0000   YYYZ       0.0000
      XXZZ   -1038.5604   XYZZ     -14.3023   YYZZ    -690.5121
      XZZZ       0.0000   YZZZ       0.0000   ZZZZ    -214.0806
 -----------------------------------------------------------------
 Calculating MO derivatives via CPSCF
    1     0    39    0.0157746  
    2     0    39    0.0061259  
    3     0    39    0.0013807  
    4     0    39    0.0002181  
    5    19    20    0.0000303  
    6    37     2    0.0000018  
    7    39     0    0.0000001  Converged
 Time for AOints: 374.5 s (CPU) 62.9 s (wall)
 ------------------------------------------------------------------------------
                     AOints        : Timing summary (seconds)
 ------------------------------------------------------------------------------
     job step          cpu (% of tot)      sys (% of tot)     wall (% of tot)
 ------------------------------------------------------------------------------
  AOints            0.3745E+03 ( 8.6)   0.1800E-04 ( 6.1)   0.6288E+02 ( 8.4)
 ------------------------------------------------------------------------------
   Grand Totals     0.4336E+04          0.2970E-03          0.7476E+03
 ------------------------------------------------------------------------------
 Polarizability Matrix (a.u.)
            1           2           3
    1-278.4136223  -0.9387982   0.0000000
    2  -0.9387982-241.6240536   0.0000000
    3   0.0000000   0.0000000-115.9878889
 Calculating analytic Hessian of the SCF energy

 Direct stationary perturbation theory relativistic correction:

 rels  =     309.253770705460
 relv  =   -1038.097856269124
 rel2e =     146.785810543828
 E_rel =    -582.058275019836

 Hessian of the SCF Energy
            1           2           3           4           5           6
    1   0.5699672   0.0353966  -0.0000000  -0.2815235  -0.0081243   0.0000000
    2   0.0353966   0.5034049  -0.0000000   0.0574442  -0.0926441  -0.0000000
    3  -0.0000000  -0.0000000   0.1056404   0.0000000   0.0000000  -0.0528502
    4  -0.2815235   0.0574442   0.0000000   0.5517779  -0.0448539  -0.0000000
    5  -0.0081243  -0.0926441   0.0000000  -0.0448539   0.5343184  -0.0000000
    6   0.0000000  -0.0000000  -0.0528502  -0.0000000  -0.0000000   0.1077281
    7  -0.0133716   0.0272561   0.0000000  -0.1238197   0.0985425  -0.0000000
    8   0.0825468   0.0147610   0.0000000   0.0477030  -0.2584592  -0.0000000
    9   0.0000000   0.0000000   0.0038878  -0.0000000   0.0000000  -0.0503239
   10  -0.0578650  -0.0230552   0.0000000   0.0568774  -0.0410493   0.0000000
   11  -0.0233756  -0.0099757  -0.0000000   0.0120543  -0.0535587   0.0000000
   12   0.0000000   0.0000000   0.0023856   0.0000000   0.0000000   0.0019061
   13   0.0554430   0.0121664  -0.0000000  -0.0426902   0.0315393   0.0000000
   14  -0.0399141  -0.0530937   0.0000000   0.0316347  -0.0233469  -0.0000000
   15   0.0000000   0.0000000   0.0028481  -0.0000000  -0.0000000   0.0018914
   16  -0.1665085  -0.1213540   0.0000000  -0.0386595  -0.0125627   0.0000000
   17  -0.0692861  -0.2102819   0.0000000  -0.0689324   0.0396315   0.0000000
   18  -0.0000000   0.0000000  -0.0501095   0.0000000   0.0000000   0.0038748
   19  -0.0529194   0.0394092   0.0000000  -0.0158581   0.0327729   0.0000000
   20   0.0418569  -0.1383194   0.0000000   0.0126894  -0.0248233   0.0000000
   21   0.0000000   0.0000000  -0.0219356   0.0000000   0.0000000   0.0034955
   22  -0.0274614  -0.0319714  -0.0000000  -0.0820380  -0.0579354  -0.0000000
   23  -0.0122665  -0.0132095  -0.0000000  -0.0601501  -0.1179813   0.0000000
   24   0.0000000   0.0000000   0.0035681  -0.0000000  -0.0000000  -0.0231565
   25   0.0035702   0.0019150   0.0000000  -0.0256300   0.0062114   0.0000000
   26  -0.0005705  -0.0020433  -0.0000000   0.0170350  -0.0025332   0.0000000
   27  -0.0000000  -0.0000000   0.0026354   0.0000000   0.0000000   0.0019786
   28  -0.0001720   0.0000197  -0.0000000  -0.0006951  -0.0013787   0.0000000
   29   0.0003221  -0.0001810   0.0000000  -0.0037950   0.0011163   0.0000000
   30  -0.0000000  -0.0000000  -0.0008646   0.0000000   0.0000000   0.0034555
   31   0.0011726   0.0014101   0.0000000  -0.0004857   0.0001261  -0.0000000
   32   0.0032274  -0.0002312   0.0000000  -0.0001341  -0.0003575   0.0000000
   33  -0.0000000  -0.0000000   0.0027519   0.0000000   0.0000000  -0.0006084
   34  -0.0303313   0.0013634  -0.0000000   0.0027445  -0.0032882   0.0000000
   35  -0.0098136   0.0018142  -0.0000000  -0.0006948  -0.0013622  -0.0000000
   36   0.0000000   0.0000000   0.0020425  -0.0000000  -0.0000000   0.0026090
            7           8           9          10          11          12
    1  -0.0133716   0.0825468   0.0000000  -0.0578650  -0.0233756   0.0000000
    2   0.0272561   0.0147610   0.0000000  -0.0230552  -0.0099757   0.0000000
    3   0.0000000   0.0000000   0.0038878   0.0000000  -0.0000000   0.0023856
    4  -0.1238197   0.0477030  -0.0000000   0.0568774   0.0120543   0.0000000
    5   0.0985425  -0.2584592   0.0000000  -0.0410493  -0.0535587   0.0000000
    6  -0.0000000  -0.0000000  -0.0503239   0.0000000   0.0000000   0.0019061
    7   0.4000929   0.0193887  -0.0000000  -0.1619326  -0.1167567   0.0000000
    8   0.0193887   0.5611562  -0.0000000  -0.0698905  -0.2072704   0.0000000
    9  -0.0000000  -0.0000000   0.0960821  -0.0000000   0.0000000  -0.0496196
   10  -0.1619326  -0.0698905  -0.0000000   0.5409281   0.0296103  -0.0000000
   11  -0.1167567  -0.2072704   0.0000000   0.0296103   0.4809101  -0.0000000
   12   0.0000000   0.0000000  -0.0496196  -0.0000000  -0.0000000   0.1003207
   13  -0.0384141  -0.0660903   0.0000000  -0.2724477   0.0452676   0.0000000
   14  -0.0116346   0.0376735  -0.0000000  -0.0030407  -0.0888052  -0.0000000
   15   0.0000000   0.0000000   0.0052464   0.0000000  -0.0000000  -0.0486074
   16  -0.0011589  -0.0086312  -0.0000000  -0.0139009   0.0267640   0.0000000
   17  -0.0082476  -0.0626768  -0.0000000   0.0803333   0.0140220   0.0000000
   18  -0.0000000   0.0000000   0.0019020   0.0000000  -0.0000000   0.0030431
   19  -0.0030179  -0.0027827  -0.0000000   0.0001939   0.0002186   0.0000000
   20   0.0003623   0.0030143  -0.0000000   0.0000908  -0.0005388   0.0000000
   21  -0.0000000  -0.0000000   0.0038404   0.0000000   0.0000000  -0.0009501
   22   0.0005057  -0.0041303   0.0000000   0.0002147   0.0014892  -0.0000000
   23  -0.0227888  -0.0371297  -0.0000000   0.0041790  -0.0004285  -0.0000000
   24   0.0000000   0.0000000   0.0024374   0.0000000  -0.0000000   0.0040537
   25  -0.0593189   0.0034419   0.0000000  -0.0279152  -0.0002600  -0.0000000
   26   0.0028129  -0.0160603  -0.0000000  -0.0103997   0.0015866  -0.0000000
   27  -0.0000000  -0.0000000  -0.0174873   0.0000000  -0.0000000   0.0014965
   28   0.0030767  -0.0043158   0.0000000  -0.0485243   0.0435815  -0.0000000
   29   0.0106011  -0.0367775  -0.0000000   0.0432284  -0.1252602  -0.0000000
   30   0.0000000   0.0000000   0.0020704  -0.0000000  -0.0000000  -0.0182807
   31  -0.0018393   0.0025594  -0.0000000  -0.0182442  -0.0203392  -0.0000000
   32   0.0004146   0.0022028   0.0000000  -0.0098443  -0.0088253  -0.0000000
   33  -0.0000000  -0.0000000   0.0026100  -0.0000000   0.0000000   0.0014872
   34  -0.0008025   0.0002010   0.0000000   0.0026159   0.0017461   0.0000000
   35   0.0000499  -0.0004337   0.0000000  -0.0001618  -0.0018568  -0.0000000
   36   0.0000000   0.0000000  -0.0006458  -0.0000000  -0.0000000   0.0027649
           13          14          15          16          17          18
    1   0.0554430  -0.0399141   0.0000000  -0.1665085  -0.0692861  -0.0000000
    2   0.0121664  -0.0530937   0.0000000  -0.1213540  -0.2102819   0.0000000
    3  -0.0000000   0.0000000   0.0028481   0.0000000   0.0000000  -0.0501095
    4  -0.0426902   0.0316347  -0.0000000  -0.0386595  -0.0689324   0.0000000
    5   0.0315393  -0.0233469  -0.0000000  -0.0125627   0.0396315   0.0000000
    6   0.0000000  -0.0000000   0.0018914   0.0000000   0.0000000   0.0038748
    7  -0.0384141  -0.0116346   0.0000000  -0.0011589  -0.0082476  -0.0000000
    8  -0.0660903   0.0376735   0.0000000  -0.0086312  -0.0626768   0.0000000
    9   0.0000000  -0.0000000   0.0052464  -0.0000000  -0.0000000   0.0019020
   10  -0.2724477  -0.0030407   0.0000000  -0.0139009   0.0803333   0.0000000
   11   0.0452676  -0.0888052  -0.0000000   0.0267640   0.0140220  -0.0000000
   12   0.0000000  -0.0000000  -0.0486074   0.0000000   0.0000000   0.0030431
   13   0.4964123  -0.0721091  -0.0000000  -0.1163614   0.0475028  -0.0000000
   14  -0.0721091   0.4593089  -0.0000000   0.0864238  -0.2509044   0.0000000
   15  -0.0000000  -0.0000000   0.0980662   0.0000000   0.0000000  -0.0470864
   16  -0.1163614   0.0864238   0.0000000   0.4034301   0.0269642  -0.0000000
   17   0.0475028  -0.2509044   0.0000000   0.0269642   0.5562389  -0.0000000
   18  -0.0000000   0.0000000  -0.0470864  -0.0000000  -0.0000000   0.0961654
   19  -0.0012337  -0.0012568  -0.0000000   0.0043303  -0.0070943   0.0000000
   20  -0.0036844   0.0006906  -0.0000000   0.0114354  -0.0413348  -0.0000000
   21   0.0000000  -0.0000000   0.0039403   0.0000000   0.0000000   0.0021996
   22  -0.0000635  -0.0005126   0.0000000  -0.0020749   0.0041105  -0.0000000
   23  -0.0005690  -0.0005305   0.0000000   0.0009175   0.0020630   0.0000000
   24  -0.0000000  -0.0000000  -0.0010026  -0.0000000  -0.0000000   0.0037681
   25   0.0018987  -0.0030333  -0.0000000  -0.0008350  -0.0001809   0.0000000
   26  -0.0009734  -0.0013586  -0.0000000   0.0001035  -0.0004334   0.0000000
   27  -0.0000000   0.0000000   0.0025233   0.0000000   0.0000000  -0.0006104
   28  -0.0143023   0.0269002   0.0000000  -0.0024401  -0.0017539   0.0000000
   29   0.0123141  -0.0191414   0.0000000   0.0006403   0.0023715   0.0000000
   30   0.0000000   0.0000000   0.0018311   0.0000000   0.0000000   0.0034639
   31  -0.0454094  -0.0213573  -0.0000000  -0.0012390  -0.0051924   0.0000000
   32  -0.0225536  -0.0564816   0.0000000  -0.0145975  -0.0260758  -0.0000000
   33  -0.0000000  -0.0000000  -0.0204984   0.0000000   0.0000000   0.0009224
   34  -0.0228312   0.0078992   0.0000000  -0.0645824   0.0017780  -0.0000000
   35   0.0171894  -0.0040108   0.0000000   0.0038967  -0.0226191  -0.0000000
   36   0.0000000   0.0000000   0.0008479  -0.0000000  -0.0000000  -0.0175329
           19          20          21          22          23          24
    1  -0.0529194   0.0418569   0.0000000  -0.0274614  -0.0122665   0.0000000
    2   0.0394092  -0.1383194   0.0000000  -0.0319714  -0.0132095   0.0000000
    3   0.0000000   0.0000000  -0.0219356  -0.0000000  -0.0000000   0.0035681
    4  -0.0158581   0.0126894   0.0000000  -0.0820380  -0.0601501  -0.0000000
    5   0.0327729  -0.0248233   0.0000000  -0.0579354  -0.1179813  -0.0000000
    6   0.0000000   0.0000000   0.0034955  -0.0000000   0.0000000  -0.0231565
    7  -0.0030179   0.0003623  -0.0000000   0.0005057  -0.0227888   0.0000000
    8  -0.0027827   0.0030143  -0.0000000  -0.0041303  -0.0371297   0.0000000
    9  -0.0000000  -0.0000000   0.0038404   0.0000000  -0.0000000   0.0024374
   10   0.0001939   0.0000908   0.0000000   0.0002147   0.0041790   0.0000000
   11   0.0002186  -0.0005388   0.0000000   0.0014892  -0.0004285  -0.0000000
   12   0.0000000   0.0000000  -0.0009501  -0.0000000  -0.0000000   0.0040537
   13  -0.0012337  -0.0036844   0.0000000  -0.0000635  -0.0005690  -0.0000000
   14  -0.0012568   0.0006906  -0.0000000  -0.0005126  -0.0005305  -0.0000000
   15  -0.0000000  -0.0000000   0.0039403   0.0000000   0.0000000  -0.0010026
   16   0.0043303   0.0114354   0.0000000  -0.0020749   0.0009175  -0.0000000
   17  -0.0070943  -0.0413348   0.0000000   0.0041105   0.0020630  -0.0000000
   18   0.0000000  -0.0000000   0.0021996  -0.0000000   0.0000000   0.0037681
   19   0.0872808  -0.0575494  -0.0000000  -0.0118772   0.0065924   0.0000000
   20  -0.0575494   0.2062142  -0.0000000  -0.0028776   0.0031391   0.0000000
   21  -0.0000000  -0.0000000   0.0092750   0.0000000  -0.0000000  -0.0002893
   22  -0.0118772  -0.0028776   0.0000000   0.1258929   0.0826658  -0.0000000
   23   0.0065924   0.0031391  -0.0000000   0.0826658   0.1751923   0.0000000
   24   0.0000000   0.0000000  -0.0002893  -0.0000000   0.0000000   0.0102606
   25  -0.0005814   0.0002340   0.0000000  -0.0022278   0.0024857  -0.0000000
   26   0.0009769  -0.0003544   0.0000000   0.0102650  -0.0093806  -0.0000000
   27  -0.0000000  -0.0000000   0.0001065   0.0000000  -0.0000000   0.0002124
   28  -0.0000829   0.0005689   0.0000000   0.0003194  -0.0005191   0.0000000
   29   0.0005245  -0.0011947   0.0000000   0.0001682  -0.0011602   0.0000000
   30   0.0000000   0.0000000  -0.0001463  -0.0000000  -0.0000000   0.0001661
   31   0.0001581   0.0003239  -0.0000000  -0.0002936  -0.0004296   0.0000000
   32  -0.0005197  -0.0008073   0.0000000  -0.0004293  -0.0005258  -0.0000000
   33  -0.0000000  -0.0000000   0.0001790   0.0000000  -0.0000000  -0.0001142
   34  -0.0063925  -0.0034503  -0.0000000  -0.0008962  -0.0001172   0.0000000
   35  -0.0112915  -0.0056853   0.0000000  -0.0008420  -0.0000482  -0.0000000
   36   0.0000000   0.0000000   0.0002849   0.0000000   0.0000000   0.0000961
           25          26          27          28          29          30
    1   0.0035702  -0.0005705  -0.0000000  -0.0001720   0.0003221  -0.0000000
    2   0.0019150  -0.0020433  -0.0000000   0.0000197  -0.0001810  -0.0000000
    3   0.0000000  -0.0000000   0.0026354  -0.0000000   0.0000000  -0.0008646
    4  -0.0256300   0.0170350   0.0000000  -0.0006951  -0.0037950   0.0000000
    5   0.0062114  -0.0025332   0.0000000  -0.0013787   0.0011163   0.0000000
    6   0.0000000   0.0000000   0.0019786   0.0000000   0.0000000   0.0034555
    7  -0.0593189   0.0028129  -0.0000000   0.0030767   0.0106011   0.0000000
    8   0.0034419  -0.0160603  -0.0000000  -0.0043158  -0.0367775   0.0000000
    9   0.0000000  -0.0000000  -0.0174873   0.0000000  -0.0000000   0.0020704
   10  -0.0279152  -0.0103997   0.0000000  -0.0485243   0.0432284  -0.0000000
   11  -0.0002600   0.0015866  -0.0000000   0.0435815  -0.1252602  -0.0000000
   12  -0.0000000  -0.0000000   0.0014965  -0.0000000  -0.0000000  -0.0182807
   13   0.0018987  -0.0009734  -0.0000000  -0.0143023   0.0123141   0.0000000
   14  -0.0030333  -0.0013586   0.0000000   0.0269002  -0.0191414   0.0000000
   15  -0.0000000  -0.0000000   0.0025233   0.0000000   0.0000000   0.0018311
   16  -0.0008350   0.0001035   0.0000000  -0.0024401   0.0006403   0.0000000
   17  -0.0001809  -0.0004334   0.0000000  -0.0017539   0.0023715   0.0000000
   18   0.0000000   0.0000000  -0.0006104   0.0000000   0.0000000   0.0034639
   19  -0.0005814   0.0009769  -0.0000000  -0.0000829   0.0005245   0.0000000
   20   0.0002340  -0.0003544  -0.0000000   0.0005689  -0.0011947   0.0000000
   21   0.0000000   0.0000000   0.0001065   0.0000000   0.0000000  -0.0001463
   22  -0.0022278   0.0102650   0.0000000   0.0003194   0.0001682  -0.0000000
   23   0.0024857  -0.0093806  -0.0000000  -0.0005191  -0.0011602  -0.0000000
   24  -0.0000000  -0.0000000   0.0002124   0.0000000   0.0000000   0.0001661
   25   0.1173156  -0.0070957   0.0000000  -0.0054375  -0.0039802  -0.0000000
   26  -0.0070957   0.0380529  -0.0000000  -0.0115200  -0.0074696  -0.0000000
   27   0.0000000  -0.0000000   0.0086024  -0.0000000  -0.0000000   0.0004936
   28  -0.0054375  -0.0115200  -0.0000000   0.0835170  -0.0568143  -0.0000000
   29  -0.0039802  -0.0074696  -0.0000000  -0.0568143   0.1863670  -0.0000000
   30  -0.0000000  -0.0000000   0.0004936  -0.0000000  -0.0000000   0.0070283
   31  -0.0004424  -0.0006592  -0.0000000  -0.0149179  -0.0031327  -0.0000000
   32   0.0001856   0.0000038   0.0000000   0.0043926   0.0015053   0.0000000
   33   0.0000000  -0.0000000   0.0001199  -0.0000000  -0.0000000   0.0006473
   34  -0.0003964   0.0000253  -0.0000000  -0.0003409  -0.0000764  -0.0000000
   35   0.0000767  -0.0000099   0.0000000   0.0008390  -0.0001756  -0.0000000
   36  -0.0000000   0.0000000  -0.0000709  -0.0000000  -0.0000000   0.0001354
           31          32          33          34          35          36
    1   0.0011726   0.0032274  -0.0000000  -0.0303313  -0.0098136   0.0000000
    2   0.0014101  -0.0002312  -0.0000000   0.0013634   0.0018142   0.0000000
    3   0.0000000   0.0000000   0.0027519  -0.0000000  -0.0000000   0.0020425
    4  -0.0004857  -0.0001341   0.0000000   0.0027445  -0.0006948  -0.0000000
    5   0.0001261  -0.0003575   0.0000000  -0.0032882  -0.0013622  -0.0000000
    6  -0.0000000   0.0000000  -0.0006084   0.0000000  -0.0000000   0.0026090
    7  -0.0018393   0.0004146  -0.0000000  -0.0008025   0.0000499   0.0000000
    8   0.0025594   0.0022028  -0.0000000   0.0002010  -0.0004337   0.0000000
    9  -0.0000000   0.0000000   0.0026100   0.0000000   0.0000000  -0.0006458
   10  -0.0182442  -0.0098443  -0.0000000   0.0026159  -0.0001618  -0.0000000
   11  -0.0203392  -0.0088253   0.0000000   0.0017461  -0.0018568  -0.0000000
   12  -0.0000000  -0.0000000   0.0014872   0.0000000  -0.0000000   0.0027649
   13  -0.0454094  -0.0225536  -0.0000000  -0.0228312   0.0171894   0.0000000
   14  -0.0213573  -0.0564816  -0.0000000   0.0078992  -0.0040108   0.0000000
   15  -0.0000000   0.0000000  -0.0204984   0.0000000   0.0000000   0.0008479
   16  -0.0012390  -0.0145975   0.0000000  -0.0645824   0.0038967  -0.0000000
   17  -0.0051924  -0.0260758   0.0000000   0.0017780  -0.0226191  -0.0000000
   18   0.0000000  -0.0000000   0.0009224  -0.0000000  -0.0000000  -0.0175329
   19   0.0001581  -0.0005197  -0.0000000  -0.0063925  -0.0112915   0.0000000
   20   0.0003239  -0.0008073  -0.0000000  -0.0034503  -0.0056853   0.0000000
   21  -0.0000000   0.0000000   0.0001790  -0.0000000   0.0000000   0.0002849
   22  -0.0002936  -0.0004293   0.0000000  -0.0008962  -0.0008420   0.0000000
   23  -0.0004296  -0.0005258  -0.0000000  -0.0001172  -0.0000482   0.0000000
   24   0.0000000  -0.0000000  -0.0001142   0.0000000  -0.0000000   0.0000961
   25  -0.0004424   0.0001856   0.0000000  -0.0003964   0.0000767  -0.0000000
   26  -0.0006592   0.0000038  -0.0000000   0.0000253  -0.0000099   0.0000000
   27  -0.0000000   0.0000000   0.0001199  -0.0000000   0.0000000  -0.0000709
   28  -0.0149179   0.0043926  -0.0000000  -0.0003409   0.0008390  -0.0000000
   29  -0.0031327   0.0015053  -0.0000000  -0.0000764  -0.0001756  -0.0000000
   30  -0.0000000   0.0000000   0.0006473  -0.0000000  -0.0000000   0.0001354
   31   0.0825947   0.0375547  -0.0000000  -0.0010540   0.0091362  -0.0000000
   32   0.0375547   0.1023693   0.0000000   0.0023034  -0.0127768  -0.0000000
   33  -0.0000000   0.0000000   0.0116630  -0.0000000   0.0000000   0.0008401
   34  -0.0010540   0.0023034  -0.0000000   0.1222669  -0.0083841   0.0000000
   35   0.0091362  -0.0127768   0.0000000  -0.0083841   0.0471641  -0.0000000
   36  -0.0000000  -0.0000000   0.0008401   0.0000000  -0.0000000   0.0086289
 **********************************************************************
 **                                                                  **
 **                       VIBRATIONAL ANALYSIS                       **
 **                       --------------------                       **
 **                                                                  **
 **        VIBRATIONAL FREQUENCIES (CM**-1) AND NORMAL MODES         **
 **     FORCE CONSTANTS (mDYN/ANGSTROM) AND REDUCED MASSES (AMU)     **
 **                  INFRARED INTENSITIES (KM/MOL)                   **
 **                                                                  **
 **********************************************************************


 Mode:                 1                      2                      3
 Frequency:        34.03                  34.60                  60.13
 Force Cnst:      0.0556                 0.0390                 0.0783
 Red. Mass:      81.4522                55.3658                36.7626
 IR Active:          YES                    YES                    YES
 IR Intens:        0.001                  0.012                  0.001
 Raman Active:       YES                    YES                    YES
               X      Y      Z        X      Y      Z        X      Y      Z
 C         -0.000 -0.000 -0.047   -0.000 -0.000 -0.257   -0.000 -0.000 -0.117
 C         -0.000 -0.000 -0.175   -0.000 -0.000 -0.216    0.000  0.000  0.156
 C          0.000 -0.000 -0.045    0.000  0.000 -0.044    0.000  0.000  0.092
 C          0.000 -0.000  0.085    0.000  0.000 -0.102    0.000  0.000  0.033
 C          0.000 -0.000 -0.073    0.000 -0.000 -0.059    0.000  0.000  0.004
 C         -0.000 -0.000 -0.004    0.000 -0.000 -0.052   -0.000 -0.000 -0.067
 Cl        -0.000  0.000  0.051   -0.000 -0.000 -0.615   -0.000 -0.000 -0.660
 Cl        -0.000 -0.000 -0.463   -0.000  0.000 -0.419   -0.000  0.000  0.689
 I          0.000 -0.000 -0.075    0.000 -0.000  0.335    0.000 -0.000 -0.127
 Br         0.000 -0.000  0.647    0.000 -0.000 -0.339   -0.000  0.000  0.096
 I         -0.000  0.000 -0.478   -0.000  0.000 -0.060   -0.000  0.000 -0.048
 I          0.000  0.000  0.289   -0.000  0.000  0.289   -0.000  0.000  0.098
 TransDip  -0.000 -0.000  0.001    0.000 -0.000  0.003    0.000  0.000 -0.001

 Mode:                 4                      5                      6
 Frequency:       111.99                 117.75                 143.80
 Force Cnst:      0.4988                 0.9092                 1.2216
 Red. Mass:      67.5013               111.2988               100.2713
 IR Active:          YES                    YES                    YES
 IR Intens:        0.695                  0.252                  0.009
 Raman Active:       YES                    YES                    YES
               X      Y      Z        X      Y      Z        X      Y      Z
 C          0.062 -0.237  0.000   -0.093 -0.089 -0.000    0.085  0.129  0.000
 C          0.031 -0.257  0.000   -0.108 -0.066 -0.000    0.024  0.073 -0.000
 C          0.032 -0.255  0.000   -0.124 -0.054 -0.000   -0.096  0.020 -0.000
 C          0.025 -0.283 -0.000   -0.098 -0.060  0.000   -0.057  0.008 -0.000
 C         -0.007 -0.248 -0.000   -0.114 -0.120 -0.000    0.023  0.069 -0.000
 C          0.051 -0.216  0.000   -0.120 -0.083 -0.000    0.137  0.096  0.000
 Cl         0.145 -0.215 -0.000    0.015 -0.040 -0.000    0.143  0.155 -0.000
 Cl        -0.025 -0.218  0.000   -0.113 -0.072  0.000    0.105  0.025  0.000
 I          0.140  0.447 -0.000   -0.225 -0.035  0.000   -0.498  0.181  0.000
 Br         0.031 -0.310  0.000    0.131  0.023 -0.000   -0.485 -0.172  0.000
 I         -0.355 -0.134  0.000    0.324 -0.535  0.000    0.216 -0.020 -0.000
 I          0.144  0.140  0.000   -0.091  0.631  0.000    0.505 -0.141  0.000
 TransDip  -0.003  0.027  0.000    0.015  0.006  0.000    0.002 -0.003  0.000

 Mode:                 7                      8                      9
 Frequency:       148.05                 161.35                 170.02
 Force Cnst:      1.1842                 0.2080                 0.9825
 Red. Mass:      91.7019                13.5585                57.6883
 IR Active:          YES                    YES                    YES
 IR Intens:        0.016                  0.636                  0.053
 Raman Active:       YES                    YES                    YES
               X      Y      Z        X      Y      Z        X      Y      Z
 C         -0.016 -0.020  0.000   -0.000 -0.000  0.359   -0.063  0.067 -0.000
 C         -0.045  0.058 -0.000   -0.000 -0.000  0.358   -0.037  0.220 -0.000
 C         -0.103  0.055 -0.000    0.000  0.000  0.419    0.026  0.220  0.000
 C          0.013 -0.033 -0.000    0.000 -0.000  0.429   -0.023  0.211 -0.000
 C          0.014 -0.128  0.000    0.000 -0.000  0.416   -0.036  0.028 -0.000
 C          0.084 -0.089  0.000    0.000 -0.000  0.408    0.007  0.015 -0.000
 Cl        -0.120 -0.062 -0.000   -0.000 -0.000 -0.124   -0.417 -0.044  0.000
 Cl        -0.077  0.073  0.000   -0.000  0.000 -0.143   -0.340  0.452 -0.000
 I         -0.365 -0.153  0.000   -0.000 -0.000 -0.042    0.254 -0.125  0.000
 Br         0.695  0.261 -0.000   -0.000 -0.000 -0.051   -0.280  0.207  0.000
 I         -0.328  0.016  0.000    0.000  0.000 -0.042   -0.136 -0.226  0.000
 I          0.320 -0.013  0.000    0.000  0.000 -0.037    0.276  0.038  0.000
 TransDip  -0.004  0.002  0.000    0.000  0.000 -0.026   -0.004 -0.006  0.000

 Mode:                10                     11                     12
 Frequency:       176.95                 241.15                 269.97
 Force Cnst:      0.8607                 1.2669                 1.3866
 Red. Mass:      46.6527                36.9758                32.2891
 IR Active:          YES                    YES                    YES
 IR Intens:        0.158                  0.036                  0.155
 Raman Active:       YES                    YES                    YES
               X      Y      Z        X      Y      Z        X      Y      Z
 C         -0.102 -0.179 -0.000    0.026  0.042 -0.000   -0.070 -0.330 -0.000
 C         -0.110 -0.108 -0.000    0.008  0.037  0.000   -0.125 -0.328 -0.000
 C          0.022 -0.091 -0.000    0.052  0.034  0.000   -0.034 -0.189  0.000
 C          0.123 -0.173  0.000    0.067 -0.033  0.000   -0.141 -0.026  0.000
 C          0.124 -0.121 -0.000    0.053  0.019 -0.000   -0.121 -0.109  0.000
 C          0.012 -0.189 -0.000    0.015  0.048 -0.000   -0.156 -0.179 -0.000
 Cl        -0.484 -0.351  0.000    0.589  0.291  0.000    0.367 -0.302  0.000
 Cl        -0.457  0.115  0.000   -0.529  0.470  0.000   -0.417 -0.317  0.000
 I         -0.008 -0.046  0.000   -0.011 -0.042 -0.000    0.021  0.007 -0.000
 Br         0.069 -0.331  0.000    0.070 -0.194 -0.000   -0.092  0.318 -0.000
 I          0.148  0.272  0.000   -0.027 -0.029  0.000    0.055  0.079 -0.000
 I          0.070  0.127 -0.000   -0.043 -0.033  0.000    0.056 -0.003  0.000
 TransDip  -0.003  0.012  0.000   -0.002 -0.006  0.000    0.003  0.012 -0.000

 Mode:                13                     14                     15
 Frequency:       298.95                 312.32                 331.37
 Force Cnst:      1.3720                 0.7046                 0.8005
 Red. Mass:      26.0572                12.2599                12.3733
 IR Active:          YES                    YES                    YES
 IR Intens:        0.002                  0.028                  0.140
 Raman Active:       YES                    YES                    YES
               X      Y      Z        X      Y      Z        X      Y      Z
 C         -0.309  0.230  0.000   -0.000  0.000 -0.276   -0.000 -0.000 -0.501
 C         -0.345 -0.089 -0.000   -0.000 -0.000  0.249   -0.000  0.000 -0.490
 C         -0.242 -0.065 -0.000   -0.000  0.000  0.584    0.000  0.000 -0.035
 C         -0.166 -0.076 -0.000   -0.000 -0.000  0.291    0.000  0.000  0.485
 C         -0.151  0.092  0.000   -0.000  0.000 -0.297    0.000  0.000  0.509
 C         -0.189  0.142  0.000   -0.000  0.000 -0.584    0.000 -0.000 -0.021
 Cl        -0.142  0.537 -0.000   -0.000  0.000  0.055    0.000 -0.000  0.077
 Cl        -0.208 -0.409  0.000   -0.000 -0.000 -0.048    0.000  0.000  0.078
 I          0.082 -0.010  0.000    0.000  0.000 -0.020   -0.000  0.000 -0.001
 Br         0.068 -0.058  0.000    0.000 -0.000 -0.019   -0.000 -0.000 -0.029
 I          0.025 -0.000 -0.000    0.000 -0.000  0.012   -0.000 -0.000 -0.020
 I          0.080 -0.011 -0.000    0.000 -0.000  0.021   -0.000 -0.000  0.000
 TransDip  -0.001 -0.001 -0.000    0.000 -0.000  0.005    0.000 -0.000 -0.012

 Mode:                16                     17                     18
 Frequency:       496.02                 565.17                 565.73
 Force Cnst:      2.1444                 2.2662                 2.3530
 Red. Mass:      14.7934                12.0420                12.4783
 IR Active:          YES                    YES                    YES
 IR Intens:       18.637                  0.482                  2.362
 Raman Active:       YES                    YES                    YES
               X      Y      Z        X      Y      Z        X      Y      Z
 C          0.201  0.048  0.000   -0.000 -0.000 -0.236    0.418  0.166 -0.000
 C          0.176 -0.071 -0.000   -0.000  0.000 -0.373    0.364 -0.238 -0.000
 C          0.447  0.047  0.000   -0.000  0.000  0.538    0.050 -0.390  0.000
 C          0.493  0.067 -0.000    0.000  0.000 -0.181   -0.286 -0.134 -0.000
 C          0.497  0.031 -0.000    0.000 -0.000 -0.372   -0.235  0.284 -0.000
 C          0.354 -0.035  0.000   -0.000 -0.000  0.587    0.130  0.429  0.000
 Cl        -0.085  0.121 -0.000    0.000  0.000  0.015   -0.083 -0.028  0.000
 Cl        -0.168 -0.195  0.000    0.000 -0.000  0.027   -0.093  0.015  0.000
 I         -0.041 -0.001 -0.000    0.000 -0.000 -0.008   -0.005  0.009 -0.000
 Br        -0.044  0.043  0.000   -0.000 -0.000  0.005    0.022  0.012  0.000
 I         -0.031 -0.022  0.000   -0.000  0.000  0.005    0.006 -0.013  0.000
 I         -0.036  0.008 -0.000    0.000  0.000 -0.008   -0.008 -0.011 -0.000
 TransDip   0.138  0.010 -0.000   -0.000 -0.000 -0.022    0.049  0.005 -0.000

 Mode:                19                     20                     21
 Frequency:       583.19                 588.10                 673.72
 Force Cnst:      2.4183                 3.0715                 3.2134
 Red. Mass:      12.0685                15.0725                12.0159
 IR Active:          YES                    YES                    YES
 IR Intens:        0.458                 35.925                  0.107
 Raman Active:       YES                    YES                    YES
               X      Y      Z        X      Y      Z        X      Y      Z
 C         -0.000 -0.000  0.493   -0.058  0.231  0.000    0.000 -0.000 -0.460
 C         -0.000 -0.000 -0.408   -0.112  0.253 -0.000    0.000  0.000  0.475
 C         -0.000 -0.000 -0.155    0.036  0.385 -0.000    0.000  0.000 -0.406
 C          0.000 -0.000  0.581    0.051  0.395  0.000   -0.000  0.000  0.361
 C          0.000 -0.000 -0.475    0.029  0.506 -0.000   -0.000  0.000 -0.351
 C          0.000 -0.000 -0.042   -0.153  0.404 -0.000   -0.000  0.000  0.380
 Cl         0.000  0.000 -0.034    0.086 -0.256 -0.000   -0.000  0.000  0.016
 Cl         0.000  0.000  0.031   -0.073 -0.164  0.000   -0.000 -0.000 -0.017
 I          0.000 -0.000  0.002    0.001 -0.006  0.000   -0.000  0.000  0.003
 Br        -0.000  0.000 -0.014    0.032 -0.083 -0.000    0.000 -0.000 -0.004
 I          0.000  0.000  0.007   -0.015 -0.026  0.000    0.000  0.000  0.002
 I         -0.000  0.000  0.001    0.011 -0.006  0.000    0.000 -0.000 -0.002
 TransDip  -0.000 -0.000  0.022   -0.019  0.191  0.000    0.000  0.000  0.010

 Mode:                22                     23                     24
 Frequency:       741.07                 809.71                1009.82
 Force Cnst:      4.0398                 4.9078                 7.3036
 Red. Mass:      12.4851                12.7053                12.1562
 IR Active:          YES                    YES                    YES
 IR Intens:        1.717                  1.318                  1.537
 Raman Active:       YES                    YES                    YES
               X      Y      Z        X      Y      Z        X      Y      Z
 C          0.161  0.292 -0.000    0.271 -0.280  0.000   -0.251  0.438  0.000
 C         -0.002  0.336  0.000    0.349  0.231 -0.000   -0.316 -0.275  0.000
 C         -0.522  0.165  0.000    0.195  0.259 -0.000    0.444 -0.074 -0.000
 C         -0.093 -0.157  0.000   -0.236  0.461  0.000   -0.125  0.261 -0.000
 C          0.007 -0.251  0.000   -0.397 -0.292  0.000   -0.273 -0.275  0.000
 C          0.601 -0.022 -0.000   -0.026 -0.172  0.000    0.354  0.015 -0.000
 Cl         0.035 -0.069  0.000   -0.035  0.090  0.000    0.024 -0.057 -0.000
 Cl        -0.071 -0.082 -0.000   -0.066 -0.099  0.000    0.031  0.037 -0.000
 I          0.015 -0.002 -0.000   -0.004  0.002  0.000   -0.004 -0.000  0.000
 Br        -0.009  0.007 -0.000    0.016 -0.044 -0.000    0.005 -0.010  0.000
 I          0.005  0.003 -0.000    0.007  0.010 -0.000    0.003  0.003 -0.000
 I         -0.018  0.001  0.000   -0.000 -0.002 -0.000   -0.002  0.000  0.000
 TransDip   0.012  0.040 -0.000    0.036  0.008  0.000    0.036 -0.017  0.000

 Mode:                25                     26                     27
 Frequency:      1121.55                1220.81                1280.20
 Force Cnst:      9.0244                10.5375                11.6104
 Red. Mass:      12.1767                12.0003                12.0237
 IR Active:          YES                    YES                    YES
 IR Intens:        2.556                  0.291                108.828
 Raman Active:       YES                    YES                    YES
               X      Y      Z        X      Y      Z        X      Y      Z
 C          0.067 -0.365 -0.000    0.368  0.155 -0.000   -0.261 -0.269  0.000
 C         -0.221 -0.350  0.000   -0.309  0.236  0.000   -0.070  0.431 -0.000
 C         -0.284 -0.036  0.000   -0.059 -0.383  0.000    0.388 -0.049 -0.000
 C         -0.225  0.463 -0.000    0.420  0.139 -0.000   -0.271 -0.357  0.000
 C          0.202  0.348 -0.000   -0.365  0.240  0.000   -0.123  0.405  0.000
 C          0.389 -0.157 -0.000   -0.063 -0.386  0.000    0.332 -0.157 -0.000
 Cl        -0.016  0.048 -0.000    0.002 -0.000  0.000    0.009  0.013 -0.000
 Cl         0.033  0.045 -0.000   -0.002  0.000 -0.000   -0.004 -0.024  0.000
 I          0.004 -0.000 -0.000    0.000 -0.001 -0.000   -0.002  0.000  0.000
 Br         0.010 -0.021  0.000   -0.000  0.001 -0.000    0.002  0.006  0.000
 I         -0.004 -0.005  0.000    0.000  0.000  0.000    0.001 -0.002 -0.000
 I         -0.005  0.001  0.000    0.000 -0.000  0.000   -0.001  0.000 -0.000
 TransDip  -0.005 -0.051  0.000   -0.005 -0.017 -0.000    0.334  0.004  0.000

 Mode:                28                     29                     30
 Frequency:      1294.51                1488.48                1490.37
 Force Cnst:     11.8942                15.6672                15.7056
 Red. Mass:      12.0468                12.0020                12.0009
 IR Active:          YES                    YES                    YES
 IR Intens:      195.621                  0.096                  0.141
 Raman Active:       YES                    YES                    YES
               X      Y      Z        X      Y      Z        X      Y      Z
 C          0.253 -0.379  0.000    0.528  0.098 -0.000    0.100  0.309 -0.000
 C         -0.381 -0.191  0.000   -0.460  0.113  0.000    0.168 -0.391 -0.000
 C          0.045  0.384 -0.000    0.229  0.063  0.000    0.009  0.522 -0.000
 C          0.295 -0.267 -0.000   -0.455 -0.108  0.000   -0.069 -0.258  0.000
 C         -0.356 -0.065  0.000    0.378 -0.123  0.000   -0.150  0.306  0.000
 C          0.148  0.386 -0.000   -0.227 -0.049 -0.000   -0.059 -0.500  0.000
 Cl        -0.015  0.026 -0.000   -0.005 -0.001  0.000   -0.002 -0.001  0.000
 Cl         0.023  0.018 -0.000    0.005 -0.001  0.000   -0.003  0.003  0.000
 I         -0.000 -0.002  0.000    0.001 -0.000 -0.000   -0.000 -0.001  0.000
 Br        -0.005  0.007  0.000    0.002  0.000 -0.000    0.000 -0.000 -0.000
 I          0.002  0.000  0.000   -0.000  0.001 -0.000    0.001  0.000 -0.000
 I         -0.001 -0.002 -0.000   -0.001  0.000  0.000    0.001  0.001 -0.000
 TransDip  -0.000 -0.448  0.000   -0.010 -0.000 -0.000    0.008 -0.009 -0.000

 STANDARD THERMODYNAMIC QUANTITIES AT   298.15 K  AND     1.00 ATM

   This Molecule has  0 Imaginary Frequencies
   Zero point vibrational energy:       23.646 kcal/mol

   Atom    1 Element C  Has Mass   12.00000
   Atom    2 Element C  Has Mass   12.00000
   Atom    3 Element C  Has Mass   12.00000
   Atom    4 Element C  Has Mass   12.00000
   Atom    5 Element C  Has Mass   12.00000
   Atom    6 Element C  Has Mass   12.00000
   Atom    7 Element Cl Has Mass   34.96885
   Atom    8 Element Cl Has Mass   34.96885
   Atom    9 Element I  Has Mass  126.90440
   Atom   10 Element Br Has Mass   78.91830
   Atom   11 Element I  Has Mass  126.90440
   Atom   12 Element I  Has Mass  126.90440
   Molecular Mass:   601.569200 amu
   Principal axes and moments of inertia in amu*Bohr^2:
                             1           2           3
    Eigenvalues --     7596.44321 14458.52742 22054.97063
          X               1.00000     0.00155     0.00000
          Y              -0.00155     1.00000     0.00000
          Z               0.00000    -0.00000     1.00000
   Rotational Symmetry Number is   1
   The Molecule is an Asymmetric Top
   Translational Enthalpy:        0.889 kcal/mol
   Rotational Enthalpy:           0.889 kcal/mol
   Vibrational Enthalpy:         30.291 kcal/mol
   gas constant (RT):             0.592 kcal/mol
   Translational Entropy:        45.067  cal/mol.K
   Rotational Entropy:           36.136  cal/mol.K
   Vibrational Entropy:          45.857  cal/mol.K

   Total Enthalpy:               32.661 kcal/mol
   Total Entropy:               127.059  cal/mol.K

 ======================================================================

 STANDARD THERMODYNAMIC QUANTITIES FOR ANHARMONIC VIBRATION -- TOSH

   Zero point vibrational energy: ************ kcal/mol

   Vibrational Enthalpy:       Infinity kcal/mol
   Vibrational Entropy:             NaN  cal/mol.K

   Total Enthalpy:             Infinity kcal/mol
   Total Entropy:                   NaN  cal/mol.K

 ======================================================================

 STANDARD THERMODYNAMIC QUANTITIES FOR ANHARMONIC VIBRATION -- VPT2

   Zero point vibrational energy: ************ kcal/mol

   Vibrational Enthalpy:       Infinity kcal/mol
   Vibrational Entropy:             NaN  cal/mol.K

   Total Enthalpy:             Infinity kcal/mol
   Total Entropy:                   NaN  cal/mol.K

 ======================================================================

Archival summary:
1\1\february\FREQ\ProcedureUnspecified\BasisUnspecified\3r1l26\taweetha\SunDec110:01:562019SunDec110:01:562019\0\\#,FREQ,ProcedureUnspecified,BasisUnspecified,\\0,1\I\C,1,2.14106\C,2,1.4068,1,120.353\C,3,1.40322,2,119.6,1,-180,0\C,4,1.40317,3,120.386,2,-0,0\C,5,1.40203,4,120.358,3,-0,0\C,6,1.40569,5,119.26,4,0,0\Cl,5,1.73913,4,118.921,3,-180,0\Cl,4,1.73989,3,120.899,2,180,0\Br,7,1.9048,6,119.328,5,180,0\I,6,2.12922,5,119.47,4,-180,0\I,3,2.13201,2,121.636,1,0,0\\\@

 Total job time:  1003.87s(wall), 5734.65s(cpu) 
 Sun Dec  1 10:01:56 2019

        *************************************************************
        *                                                           *
        *  Thank you very much for using Q-Chem.  Have a nice day.  *
        *                                                           *
        *************************************************************
