# Supplementary material for: Geometric and energetic data from quantum chemical calculations of halobenzenes and xylenes
Source: Data Brief. 2020 Mar 5;30:105386. doi: 10.1016/j.dib.2020.105386 (PMC7114895; doi:10.1016/j.dib.2020.105386)
Supplement: Supplementary file 1 [file mmc1.zip › halobenzene/B3LYP/ClClIClBrI.out]

                  Welcome to Q-Chem
     A Quantum Leap Into The Future Of Chemistry


 Q-Chem 5.2 (devel), Q-Chem, Inc., Pleasanton, CA (2019)

 Yihan Shao,  Zhengting Gan,  E. Epifanovsky,  A. T. B. Gilbert,  M. Wormit,  
 J. Kussmann,  A. W. Lange,  A. Behn,  Jia Deng,  Xintian Feng,  D. Ghosh,  
 M. Goldey,  P. R. Horn,  L. D. Jacobson,  I. Kaliman,  T. Kus,  A. Landau,  
 Jie Liu,  E. I. Proynov,  R. M. Richard,  R. P. Steele,  E. J. Sundstrom,  
 H. L. Woodcock III,  P. M. Zimmerman,  D. Zuev,  B. Albrecht,  E. Alguire,  
 S. A. Baeppler,  D. Barton,  Z. Benda,  Y. A. Bernard,  E. J. Berquist,  
 K. B. Bravaya,  H. Burton,  D. Casanova,  Chun-Min Chang,  Yunqing Chen,  
 A. Chien,  K. D. Closser,  M. P. Coons,  S. Coriani,  S. Dasgupta,  
 A. L. Dempwolff,  M. Diedenhofen,  Hainam Do,  R. G. Edgar,  Po-Tung Fang,  
 S. Faraji,  S. Fatehi,  Qingguo Feng,  K. D. Fenk,  J. Fosso-Tande,  
 J. Gayvert,  Qinghui Ge,  A. Ghysels,  G. Gidofalvi,  J. Gomes,  
 J. Gonthier,  A. Gunina,  D. Hait,  M. W. D. Hanson-Heine,  
 P. H. P. Harbach,  A. W. Hauser,  M. F. Herbst,  J. E. Herr,  
 E. G. Hohenstein,  Z. C. Holden,  Kerwin Hui,  B. C. Huynh,  T.-C. Jagau,  
 Hyunjun Ji,  B. Kaduk,  K. Khistyaev,  Jaehoon Kim,  P. Klunzinger,  K. Koh,  
 D. Kosenkov,  L. Koulias,  T. Kowalczyk,  C. M. Krauter,  A. Kunitsa,  
 Ka Un Lao,  A. Laurent,  K. V. Lawler,  Joonho Lee,  D. Lefrancois,  
 S. Lehtola,  D. S. Levine,  Yi-Pei Li,  You-Sheng Lin,  Fenglai Liu,  
 E. Livshits,  A. Luenser,  P. Manohar,  E. Mansoor,  S. F. Manzer,  
 Shan-Ping Mao,  Yuezhi Mao,  N. Mardirossian,  A. V. Marenich,  
 T. Markovich,  L. A. Martinez-Martinez,  S. A. Maurer,  N. J. Mayhall,  
 S. C. McKenzie,  J.-M. Mewes,  P. Morgante,  A. F. Morrison,  
 J. W. Mullinax,  K. Nanda,  T. S. Nguyen-Beck,  R. Olivares-Amaya,  
 J. A. Parkhill,  Zheng Pei,  T. M. Perrine,  F. Plasser,  P. Pokhilko,  
 S. Prager,  A. Prociuk,  E. Ramos,  D. R. Rehn,  F. Rob,  M. Scheurer,  
 M. Schneider,  N. Sergueev,  S. M. Sharada,  S. Sharma,  D. W. Small,  
 T. Stauch,  T. Stein,  Yu-Chuan Su,  A. J. W. Thom,  A. Tkatchenko,  
 T. Tsuchimochi,  N. M. Tubman,  L. Vogt,  M. L. Vidal,  O. Vydrov,  
 M. A. Watson,  J. Wenzel,  M. de Wergifosse,  T. A. Wesolowski,  A. White,  
 J. Witte,  A. Yamada,  Jun Yang,  K. Yao,  S. Yeganeh,  S. R. Yost,  
 Zhi-Qiang You,  A. Zech,  Igor Ying Zhang,  Xing Zhang,  Yan Zhao,  
 Ying Zhu,  B. R. Brooks,  G. K. L. Chan,  C. J. Cramer,  M. S. Gordon,  
 W. J. Hehre,  A. Klamt,  M. W. Schmidt,  C. D. Sherrill,  D. G. Truhlar,  
 A. Aspuru-Guzik,  R. Baer,  A. T. Bell,  N. A. Besley,  Jeng-Da Chai,  
 A. E. DePrince, III,  R. A. DiStasio Jr.,  A. Dreuw,  B. D. Dunietz,  
 T. R. Furlani,  Chao-Ping Hsu,  Yousung Jung,  Jing Kong,  D. S. Lambrecht,  
 WanZhen Liang,  C. Ochsenfeld,  V. A. Rassolov,  L. V. Slipchenko,  
 J. E. Subotnik,  T. Van Voorhis,  J. M. Herbert,  A. I. Krylov,  
 P. M. W. Gill,  M. Head-Gordon

 Contributors to earlier versions of Q-Chem not listed above: 
 R. D. Adamson,  B. Austin,  J. Baker,  G. J. O. Beran,  K. Brandhorst,  
 S. T. Brown,  E. F. C. Byrd,  A. K. Chakraborty,  C.-L. Cheng,  
 Siu Hung Chien,  D. M. Chipman,  D. L. Crittenden,  H. Dachsel,  
 R. J. Doerksen,  A. D. Dutoi,  L. Fusti-Molnar,  W. A. Goddard III,  
 A. Golubeva-Zadorozhnaya,  S. R. Gwaltney,  G. Hawkins,  A. Heyden,  
 S. Hirata,  G. Kedziora,  F. J. Keil,  C. Kelley,  Jihan Kim,  R. A. King,  
 R. Z. Khaliullin,  P. P. Korambath,  W. Kurlancheek,  A. M. Lee,  M. S. Lee,  
 S. V. Levchenko,  Ching Yeh Lin,  D. Liotard,  R. C. Lochan,  I. Lotan,  
 P. E. Maslen,  N. Nair,  D. P. O'Neill,  D. Neuhauser,  E. Neuscamman,  
 C. M. Oana,  R. Olson,  B. Peters,  R. Peverati,  P. A. Pieniazek,  
 Y. M. Rhee,  J. Ritchie,  M. A. Rohrdanz,  E. Rosta,  N. J. Russ,  
 H. F. Schaefer III,  N. E. Schultz,  N. Shenvi,  A. C. Simmonett,  A. Sodt,  
 D. Stuck,  K. S. Thanthiriwatte,  V. Vanovschi,  Tao Wang,  A. Warshel,  
 C. F. Williams,  Q. Wu,  X. Xu,  W. Zhang

 Please cite Q-Chem as follows:
 Y. Shao et al., Mol. Phys. 113, 184-215 (2015)
 DOI: 10.1080/00268976.2014.952696

 Q-Chem 5.2.1 for Intel X86 EM64T Linux

 Parts of Q-Chem use Armadillo 8.300.2 (Tropical Shenanigans).
 http://arma.sourceforge.net/

 Q-Chem begins on Sun Dec  1 10:01:56 2019  

Host: 
0

     Scratch files written to /scratch/taweetham/qchem8645//
NAlpha2: 228
NElect   228
Mult     1

Checking the input file for inconsistencies... 	...done.

--------------------------------------------------------------
User input:
--------------------------------------------------------------
$MOLECULE
0 1
C   
C	1	CC
C	2	CC	1	120.0		
C	3	CC	2	120.0	1	0.0
C	4	CC	3	120.0	2	0.0	
C	5 	CC	4	120.0	3	0.0
Cl	1	CCl	2	120.0	3	180.0
Cl	2	CCl	3	120.0	4	180.0
I	3	CI	4	120.0	5	180.0
Cl	4	CCl	5	120.0	6	180.0
Br	5	CBr	6	120.0	1	180.0
I	6	CI	1	120.0	2	180.0

CC=1.39483
CH=1.08673
CF=1.33960
CCl=1.72090
CBr=1.89068
CI=2.07886
$END

$REM
   JOB_TYPE	OPTIMIZATION
   BASIS	6-311++G**
   METHOD	B3LYP
   MEM_TOTAL	64000
   SYM_IGNORE	TRUE
$END

--------------------------------------------------------------
 ----------------------------------------------------------------
             Standard Nuclear Orientation (Angstroms)
    I     Atom           X                Y                Z
 ----------------------------------------------------------------
    1      C       0.0000000000     0.0000000000     0.0000000000
    2      C       0.0000000000     0.0000000000     1.3948300000
    3      C       1.2079582140     0.0000000000     2.0922450000
    4      C       2.4159164279     0.0000000000     1.3948300000
    5      C       2.4159164279     0.0000000000    -0.0000000000
    6      C       1.2079582140     0.0000000000    -0.6974150000
    7      Cl     -1.4903431174    -0.0000000000    -0.8604500000
    8      Cl     -1.4903431174    -0.0000000000     2.2552800000
    9      I       1.2079582140    -0.0000000000     4.1711050000
   10      Cl      3.9062595453    -0.0000000000     2.2552800000
   11      Br      4.0532933383    -0.0000000000    -0.9453400000
   12      I       1.2079582140    -0.0000000000    -2.7762750000
 ----------------------------------------------------------------
 Nuclear Repulsion Energy =        2963.32030266 hartrees
 There are      114 alpha and      114 beta electrons
 Requested basis set is 6-311++G(d,p)
 There are 142 shells and 394 basis functions

 Total QAlloc Memory Limit  64000 MB
 Mega-Array Size       188 MB
 MEM_STATIC part       192 MB
 A cutoff of  1.0D-11 yielded   6427 shell pairs
 There are     55492 function pairs (     61371 Cartesian)
 Smallest overlap matrix eigenvalue = 3.89E-07

 Q-Chem warning in module stvman/mkSTV.C, line 318:

 Overlap eigenvalue is smaller than square root of threshold
 Use THRESH >= 12 to get rid of this warning

 Linear dependence detected in AO basis
 Tighter screening thresholds may be required for diffuse basis sets
 Use S2THRESH > 14 and THRESH = 14 in case of SCF convergence issues
 Number of orthogonalized atomic orbitals = 392
 Maximum deviation from orthogonality = 1.404E-10

 Scale SEOQF with 1.000000e-01/1.000000e-01/1.000000e-01

 Standard Electronic Orientation quadrupole field applied
 Nucleus-field energy     =    -0.0000001303 hartrees
 Guess from superposition of atomic densities
 Warning:  Energy on first SCF cycle will be non-variational
 SAD guess density has 228.000000 electrons

 -----------------------------------------------------------------------
  General SCF calculation program by
  Eric Jon Sundstrom, Paul Horn, Yuezhi Mao, Dmitri Zuev, Alec White,
  David Stuck, Shaama M.S., Shane Yost, Joonho Lee, David Small,
  Daniel Levine, Susi Lehtola, Hugh Burton, Evgeny Epifanovsky,
  Bang C. Huynh
 -----------------------------------------------------------------------
 Exchange:     0.2000 Hartree-Fock + 0.0800 Slater + 0.7200 B88
 Correlation:  0.1900 VWN1RPA + 0.8100 LYP
 Using SG-1 standard quadrature grid
 using 6 threads for integral computing
 -------------------------------------------------------
 OpenMP Integral computing Module                
 Release: version 2.0, May 2017, Q-Chem Inc. Pleasanton 
 -------------------------------------------------------
 A restricted SCF calculation will be
 performed using DIIS
 SCF converges when DIIS error is below 1.0e-08
 ---------------------------------------
  Cycle       Energy         DIIS error
 ---------------------------------------
    1  -18025.1193640029      2.96e-02  
    2  -18022.4582334600      1.77e-03  
    3  -18022.4009084201      2.40e-03  
    4  -18022.4891874070      7.54e-04  
    5  -18022.5013164729      1.30e-04  
    6  -18022.5015180238      5.77e-05  
    7  -18022.5015679834      2.51e-05  
    8  -18022.5015797107      6.10e-06  
    9  -18022.5015802900      2.29e-06  
   10  -18022.5015803743      6.63e-07  
   11  -18022.5015803804      3.31e-07  
   12  -18022.5015803827      8.37e-08  
   13  -18022.5015803834      2.55e-08  
   14  -18022.5015803850      2.94e-09  Convergence criterion met
 ---------------------------------------
 SCF time:   CPU 244.10s  wall 44.00s 
 SCF   energy in the final basis set =   -18022.5015803850
 Total energy in the final basis set =   -18022.5015803850

 --------------------------------------------------------------

                    Orbital Energies (a.u.)
 --------------------------------------------------------------

 Alpha MOs
 -- Occupied --
*****************-482.8565-176.3200-176.3194-165.7238-165.7232-165.7216
********-165.7211-165.7208-101.5835-101.5830-101.5825 -62.5095 -56.3302
-56.3261 -56.3257 -35.8166 -35.8160 -31.3099 -31.3094 -31.3039 -31.3033
-31.3033 -31.3027 -22.9604 -22.9598 -22.9590 -22.9586 -22.9585 -22.9580
-22.9544 -22.9544 -22.9538 -22.9538 -10.2848 -10.2848 -10.2841 -10.2778
-10.2673 -10.2669  -9.4988  -9.4983  -9.4979  -8.7185  -7.2637  -7.2632
 -7.2627  -7.2537  -7.2532  -7.2528  -7.2527  -7.2522  -7.2517  -6.5507
 -6.5371  -6.5360  -6.3662  -6.3657  -4.7792  -4.7786  -4.7641  -4.7636
 -4.7629  -4.7624  -2.6614  -2.6579  -2.6570  -2.6461  -2.6460  -2.0453
 -2.0447  -2.0405  -2.0399  -2.0396  -2.0391  -2.0266  -2.0264  -2.0261
 -2.0260  -0.9684  -0.9282  -0.8984  -0.8702  -0.8351  -0.7893  -0.7464
 -0.7202  -0.6594  -0.6338  -0.6096  -0.5623  -0.5213  -0.4891  -0.4732
 -0.4711  -0.4282  -0.4191  -0.4143  -0.3954  -0.3921  -0.3608  -0.3600
 -0.3571  -0.3447  -0.3345  -0.3222  -0.3156  -0.2925  -0.2773  -0.2690
 -0.2618  -0.2579
 -- Virtual --
 -0.0915  -0.0697  -0.0645  -0.0539  -0.0208  -0.0094   0.0066   0.0150
  0.0226   0.0299   0.0334   0.0441   0.0510   0.0598   0.0603   0.0666
  0.0723   0.0776   0.0838   0.0841   0.0871   0.0884   0.1008   0.1018
  0.1076   0.1145   0.1208   0.1344   0.1394   0.1409   0.1505   0.1517
  0.1565   0.1683   0.1744   0.1763   0.1847   0.1936   0.1991   0.2022
  0.2053   0.2079   0.2139   0.2222   0.2262   0.2273   0.2478   0.2522
  0.2578   0.2658   0.2690   0.2801   0.2870   0.2951   0.3043   0.3264
  0.3536   0.3777   0.3808   0.3850   0.3940   0.4139   0.4186   0.4217
  0.4221   0.4283   0.4356   0.4375   0.4403   0.4448   0.4557   0.4701
  0.4752   0.4881   0.4893   0.5083   0.5091   0.5114   0.5154   0.5253
  0.5376   0.5443   0.5552   0.5614   0.5752   0.5765   0.5845   0.5955
  0.6029   0.6038   0.6206   0.6457   0.6525   0.7019   0.7068   0.7197
  0.7505   0.7687   0.7690   0.7708   0.7780   0.8138   0.8212   0.8229
  0.8255   0.8288   0.8314   0.8456   0.8518   0.8561   0.8578   0.8827
  0.8983   0.9214   0.9286   0.9396   0.9446   0.9560   0.9681   0.9697
  0.9873   1.0444   1.0614   1.0801   1.1292   1.1414   1.1420   1.1933
  1.2176   1.2338   1.2451   1.2491   1.2684   1.2725   1.2931   1.3569
  1.3622   1.3784   1.4190   1.4371   1.4519   1.4619   1.4795   1.4967
  1.5087   1.5704   1.5977   1.6499   1.7265   1.7463   1.7631   1.7836
  1.8258   1.8289   1.8479   1.8499   1.9218   2.0159   2.0261   2.1034
  2.1438   2.1806   2.2145   2.2261   2.2508   2.2521   2.2595   2.2624
  2.2785   2.3055   2.3301   2.3889   2.4111   2.4533   2.4835   2.5348
  2.5628   2.5760   2.6169   2.7124   2.7304   2.8019   2.8191   2.8380
  2.9770   3.0366   3.0463   3.0791   3.1043   3.1883   3.2269   3.4015
  3.4796   3.6571   3.8259   3.8760   3.9497   3.9634   3.9911   3.9939
  4.0144   4.0275   4.0377   4.0632   4.0880   4.1366   4.1710   4.2519
  4.2748   4.2984   4.4021   4.4831   4.5561   4.8070   6.0185   6.0378
  6.1158   6.1259   6.1599   6.1801   6.7488   7.5544   7.6708   7.7451
  9.7294   9.7877   9.8044  23.1835  23.7763  23.7886  23.9358  23.9519
 24.0239  25.7724  25.8154  25.8653  26.1007  26.1370  26.1899  26.5191
 26.6399  26.7957  27.9051  27.9597  28.3543  28.3693  28.4270  28.4286
 28.4343  28.4384  28.5244  28.5294  28.5481  28.5538  28.5602  28.5646
 28.6161  28.6305  28.7214  28.7415  47.9999 127.8930 127.9044 127.9505
127.9571 127.9768 127.9812 151.6939 151.7351 215.7169 215.7837 215.8034
289.7516 289.8700 289.96951020.81621901.85851901.9016
 --------------------------------------------------------------

          Ground-State Mulliken Net Atomic Charges

     Atom                 Charge (a.u.)
  ----------------------------------------
      1 C                     0.002021
      2 C                    -0.581718
      3 C                    -0.006981
      4 C                    -0.198328
      5 C                    -0.705739
      6 C                    -0.270506
      7 Cl                    0.613979
      8 Cl                    0.631212
      9 I                     0.107487
     10 Cl                    0.548845
     11 Br                   -0.240570
     12 I                     0.100298
  ----------------------------------------
  Sum of atomic charges =     0.000000

 -----------------------------------------------------------------
                    Cartesian Multipole Moments
 -----------------------------------------------------------------
    Charge (ESU x 10^10)
                -0.0000
    Dipole Moment (Debye)
         X       0.1577      Y      -0.0000      Z      -0.0866
       Tot       0.1799
    Quadrupole Moments (Debye-Ang)
        XX    -145.2958     XY      -0.0000     YY    -147.7080
        XZ      -0.8652     YZ       0.0000     ZZ    -138.7720
    Octopole Moments (Debye-Ang^2)
       XXX    -575.2965    XXY      -0.0000    XYY    -197.0486
       YYY      -0.0000    XXZ     -97.1801    XYZ       0.0000
       YYZ     -92.2735    XZZ    -184.1566    YZZ       0.0000
       ZZZ    -259.8254
    Hexadecapole Moments (Debye-Ang^3)
      XXXX   -4277.5147   XXXY      -0.0000   XXYY    -786.4039
      XYYY      -0.0000   YYYY    -186.6050   XXXZ    -305.9853
      XXYZ       0.0000   XYYZ     -91.2151   YYYZ       0.0000
      XXZZ   -1633.0263   XYZZ      -0.0000   YYZZ    -992.0116
      XZZZ    -258.7611   YZZZ       0.0000   ZZZZ   -5212.8114
 -----------------------------------------------------------------
 Calculating analytic gradient of the SCF energy
 Gradient of SCF Energy
            1           2           3           4           5           6
    1  -0.0009387  -0.0013065  -0.0000104   0.0000645  -0.0019427  -0.0017121
    2  -0.0000000  -0.0000000   0.0000000  -0.0000000  -0.0000000   0.0000000
    3  -0.0005468   0.0007374  -0.0000928   0.0021213   0.0012062   0.0001317
            7           8           9          10          11          12
    1   0.0099493   0.0096164   0.0000429  -0.0091930  -0.0070200   0.0024503
    2  -0.0000000   0.0000000  -0.0000000   0.0000000   0.0000000   0.0000000
    3   0.0010228  -0.0009386  -0.0150236  -0.0027190  -0.0015578   0.0156593
 Max gradient component =       1.566E-02
 RMS gradient           =       4.802E-03
 Gradient time:  CPU 84.28 s  wall 14.16 s
 Geometry Optimization Parameters
   NAtoms,    NIC,     NZ,  NCons,   NDum,   NFix, NCnnct, MaxDiis
       12      78      12       0       0       0       0       0


** GEOMETRY OPTIMIZATION IN DELOCALIZED INTERNAL COORDINATES **
   Searching for a Minimum

   Optimization Cycle:   1

                       Coordinates (Angstroms)
     ATOM                X               Y               Z
      1  C         0.0000000000    0.0000000000    0.0000000000
      2  C         0.0000000000    0.0000000000    1.3948300000
      3  C         1.2079582140    0.0000000000    2.0922450000
      4  C         2.4159164279    0.0000000000    1.3948300000
      5  C         2.4159164279    0.0000000000    0.0000000000
      6  C         1.2079582140    0.0000000000   -0.6974150000
      7  Cl       -1.4903431174    0.0000000000   -0.8604500000
      8  Cl       -1.4903431174    0.0000000000    2.2552800000
      9  I         1.2079582140    0.0000000000    4.1711050000
     10  Cl        3.9062595453    0.0000000000    2.2552800000
     11  Br        4.0532933383    0.0000000000   -0.9453400000
     12  I         1.2079582140    0.0000000000   -2.7762750000
   Point Group: c1    Number of degrees of freedom:    30


   Energy is -18022.501580385


 Attempting to generate delocalized internal coordinates
 Initial Hessian constructed with Jon Baker's OPTIMIZE code

 21 Hessian modes will be used to form the next step
  Hessian Eigenvalues:
     0.124424    0.124424    0.201019    0.250000    0.250000    0.250000
     0.250000    0.250000    0.250000    0.250000    0.250000    0.250000
     0.334879    0.334879    0.334879    0.426727    0.426727    0.464882
     0.464882    0.464882    0.464882

 Minimum search - taking simple RFO step
 Searching for Lamda that Minimizes Along All modes
 Value Taken    Lamda =  -0.00789597
 Step Taken.  Stepsize is  0.201628

                             Maximum     Tolerance    Cnvgd?
         Gradient           0.035115      0.000300      NO
         Displacement       0.117843      0.001200      NO
         Energy change     *********      0.000001      NO


 New Cartesian Coordinates Obtained by Inverse Iteration

 Displacement from previous Coordinates is:  0.329514
 ----------------------------------------------------------------
             Standard Nuclear Orientation (Angstroms)
    I     Atom           X                Y                Z
 ----------------------------------------------------------------
    1      C       0.0008641084     0.0000000000    -0.0062180884
    2      C       0.0002409972     0.0000000000     1.3963694417
    3      C       1.2106515902     0.0000000000     2.1120312273
    4      C       2.4222758910     0.0000000000     1.3965389658
    5      C       2.4251586190     0.0000000000    -0.0083444693
    6      C       1.2110285840     0.0000000000    -0.7252811549
    7      Cl     -1.5285368264     0.0000000000    -0.8254419383
    8      Cl     -1.5276791961     0.0000000000     2.2172747428
    9      I       1.2094121657     0.0000000000     4.2509736500
   10      Cl      3.9404824200     0.0000000000     2.2369430777
   11      Br      4.1105344397     0.0000000000    -0.8944196308
   12      I       1.1680995678     0.0000000000    -2.8663358234
 ----------------------------------------------------------------
 Nuclear Repulsion Energy =        2911.97358478 hartrees
 There are      114 alpha and      114 beta electrons
 Applying Cartesian multipole field
    Component          Value
    ---------          -----
     (2,0,0)        1.00000E-11
     (0,2,0)        2.00000E-11
     (0,0,2)       -3.00000E-11
 Nucleus-field energy     =    -0.0000001354 hartrees
 Requested basis set is 6-311++G(d,p)
 There are 142 shells and 394 basis functions
 A cutoff of  1.0D-11 yielded   6368 shell pairs
 There are     55044 function pairs (     60839 Cartesian)
 Smallest overlap matrix eigenvalue = 4.44E-07

 Q-Chem warning in module stvman/mkSTV.C, line 318:

 Overlap eigenvalue is smaller than square root of threshold
 Use THRESH >= 12 to get rid of this warning

 Linear dependence detected in AO basis
 Tighter screening thresholds may be required for diffuse basis sets
 Use S2THRESH > 14 and THRESH = 14 in case of SCF convergence issues
 Number of orthogonalized atomic orbitals = 392
 Maximum deviation from orthogonality = 1.911E-10
 Guess MOs from SCF MO coefficient file

 -----------------------------------------------------------------------
  General SCF calculation program by
  Eric Jon Sundstrom, Paul Horn, Yuezhi Mao, Dmitri Zuev, Alec White,
  David Stuck, Shaama M.S., Shane Yost, Joonho Lee, David Small,
  Daniel Levine, Susi Lehtola, Hugh Burton, Evgeny Epifanovsky,
  Bang C. Huynh
 -----------------------------------------------------------------------
 Exchange:     0.2000 Hartree-Fock + 0.0800 Slater + 0.7200 B88
 Correlation:  0.1900 VWN1RPA + 0.8100 LYP
 Using SG-1 standard quadrature grid
 using 6 threads for integral computing
 -------------------------------------------------------
 OpenMP Integral computing Module                
 Release: version 2.0, May 2017, Q-Chem Inc. Pleasanton 
 -------------------------------------------------------
 A restricted SCF calculation will be
 performed using DIIS
 SCF converges when DIIS error is below 1.0e-08
 ---------------------------------------
  Cycle       Energy         DIIS error
 ---------------------------------------
    1  -18022.4992107229      5.81e-04  
    2  -18022.5022582320      2.62e-04  
    3  -18022.5002362891      4.04e-04  
    4  -18022.5036654264      3.59e-05  
    5  -18022.5036863789      1.44e-05  
    6  -18022.5036898850      4.28e-06  
    7  -18022.5036901184      2.62e-06  
    8  -18022.5036902534      4.23e-07  
    9  -18022.5036902569      1.71e-07  
   10  -18022.5036902575      6.94e-08  
   11  -18022.5036902578      2.14e-08  
   12  -18022.5036902576      4.19e-09  Convergence criterion met
 ---------------------------------------
 SCF time:   CPU 211.21s  wall 39.00s 
 SCF   energy in the final basis set =   -18022.5036902576
 Total energy in the final basis set =   -18022.5036902576

 --------------------------------------------------------------

                    Orbital Energies (a.u.)
 --------------------------------------------------------------

 Alpha MOs
 -- Occupied --
*****************-482.8569-176.3224-176.3222-165.7263-165.7261-165.7241
********-165.7238-165.7236-101.5835-101.5831-101.5828 -62.5098 -56.3306
-56.3264 -56.3260 -35.8188 -35.8186 -31.3124 -31.3122 -31.3060 -31.3058
-31.3055 -31.3052 -22.9628 -22.9626 -22.9614 -22.9611 -22.9610 -22.9608
-22.9565 -22.9565 -22.9563 -22.9563 -10.2894 -10.2890 -10.2883 -10.2830
-10.2754 -10.2741  -9.4985  -9.4980  -9.4978  -8.7187  -7.2634  -7.2630
 -7.2628  -7.2533  -7.2529  -7.2527  -7.2523  -7.2519  -7.2517  -6.5510
 -6.5371  -6.5361  -6.3680  -6.3678  -4.7812  -4.7810  -4.7657  -4.7654
 -4.7646  -4.7644  -2.6617  -2.6580  -2.6572  -2.6461  -2.6461  -2.0468
 -2.0466  -2.0422  -2.0420  -2.0415  -2.0412  -2.0280  -2.0279  -2.0278
 -2.0276  -0.9630  -0.9249  -0.8918  -0.8652  -0.8322  -0.7858  -0.7449
 -0.7110  -0.6589  -0.6304  -0.6125  -0.5571  -0.5191  -0.4871  -0.4686
 -0.4685  -0.4257  -0.4169  -0.4123  -0.3941  -0.3869  -0.3622  -0.3580
 -0.3574  -0.3392  -0.3339  -0.3165  -0.3146  -0.2922  -0.2813  -0.2697
 -0.2669  -0.2611
 -- Virtual --
 -0.1012  -0.0736  -0.0691  -0.0666  -0.0262  -0.0109   0.0019   0.0097
  0.0218   0.0293   0.0316   0.0446   0.0501   0.0592   0.0593   0.0643
  0.0724   0.0777   0.0820   0.0833   0.0853   0.0887   0.1010   0.1015
  0.1087   0.1150   0.1198   0.1342   0.1403   0.1404   0.1497   0.1512
  0.1552   0.1627   0.1758   0.1760   0.1801   0.1891   0.1933   0.2031
  0.2043   0.2067   0.2121   0.2203   0.2236   0.2256   0.2455   0.2525
  0.2534   0.2663   0.2690   0.2788   0.2813   0.2876   0.2967   0.3215
  0.3546   0.3818   0.3826   0.3841   0.3990   0.4111   0.4122   0.4184
  0.4219   0.4284   0.4313   0.4345   0.4370   0.4477   0.4539   0.4693
  0.4730   0.4809   0.4880   0.5029   0.5062   0.5088   0.5105   0.5161
  0.5371   0.5413   0.5534   0.5550   0.5673   0.5752   0.5776   0.5928
  0.5978   0.6021   0.6028   0.6384   0.6445   0.6858   0.7060   0.7139
  0.7386   0.7477   0.7609   0.7708   0.7735   0.8147   0.8184   0.8218
  0.8270   0.8322   0.8324   0.8418   0.8496   0.8542   0.8608   0.8818
  0.9037   0.9164   0.9288   0.9359   0.9413   0.9540   0.9590   0.9672
  0.9751   1.0308   1.0481   1.0747   1.1189   1.1323   1.1404   1.1912
  1.2092   1.2249   1.2383   1.2424   1.2654   1.2682   1.2872   1.3415
  1.3548   1.3697   1.4228   1.4268   1.4454   1.4479   1.4683   1.4723
  1.4832   1.5611   1.5899   1.6429   1.7221   1.7342   1.7464   1.7804
  1.8152   1.8183   1.8347   1.8446   1.9109   2.0125   2.0138   2.0892
  2.1322   2.1744   2.2014   2.2272   2.2325   2.2438   2.2440   2.2511
  2.2753   2.2865   2.3111   2.3858   2.4011   2.4487   2.4777   2.5250
  2.5518   2.5699   2.6080   2.7105   2.7236   2.7840   2.8171   2.8311
  2.9691   3.0267   3.0333   3.0498   3.0860   3.1648   3.2089   3.3866
  3.4566   3.6308   3.8079   3.8612   3.9488   3.9612   3.9884   3.9952
  4.0080   4.0198   4.0294   4.0592   4.0818   4.1275   4.1561   4.2399
  4.2710   4.2882   4.4018   4.4499   4.5276   4.7787   6.0132   6.0307
  6.1049   6.1162   6.1429   6.1521   6.7404   7.5532   7.6667   7.7367
  9.7137   9.7795   9.8057  23.1815  23.7438  23.7617  23.8979  23.9030
 23.9724  25.7732  25.8142  25.8602  26.0727  26.1560  26.1791  26.4963
 26.6147  26.7644  27.8822  27.9394  28.3491  28.3626  28.4113  28.4192
 28.4221  28.4298  28.5218  28.5267  28.5441  28.5479  28.5542  28.5600
 28.6071  28.6211  28.7132  28.7303  47.9948 127.8880 127.8984 127.9422
127.9495 127.9660 127.9670 151.6734 151.7162 215.6990 215.7744 215.8055
289.7498 289.8636 289.96141020.81011901.83711901.8818
 --------------------------------------------------------------

          Ground-State Mulliken Net Atomic Charges

     Atom                 Charge (a.u.)
  ----------------------------------------
      1 C                    -0.131138
      2 C                    -0.699423
      3 C                     0.121201
      4 C                    -0.312916
      5 C                    -0.688562
      6 C                    -0.084704
      7 Cl                    0.626193
      8 Cl                    0.636978
      9 I                     0.114252
     10 Cl                    0.546975
     11 Br                   -0.237164
     12 I                     0.108309
  ----------------------------------------
  Sum of atomic charges =     0.000000

 -----------------------------------------------------------------
                    Cartesian Multipole Moments
 -----------------------------------------------------------------
    Charge (ESU x 10^10)
                -0.0000
    Dipole Moment (Debye)
         X       0.1528      Y       0.0000      Z      -0.0703
       Tot       0.1682
    Quadrupole Moments (Debye-Ang)
        XX    -145.1802     XY       0.0000     YY    -148.1569
        XZ      -0.5099     YZ       0.0000     ZZ    -138.3103
    Octopole Moments (Debye-Ang^2)
       XXX    -572.4834    XXY       0.0000    XYY    -197.1730
       YYY       0.0000    XXZ     -96.3434    XYZ       0.0000
       YYZ     -92.8044    XZZ    -184.2502    YZZ       0.0000
       ZZZ    -259.3285
    Hexadecapole Moments (Debye-Ang^3)
      XXXX   -4325.7336   XXXY       0.0000   XXYY    -800.7159
      XYYY       0.0000   YYYY    -187.6661   XXXZ    -318.6155
      XXYZ       0.0000   XYYZ     -96.7191   YYYZ       0.0000
      XXZZ   -1684.8030   XYZZ       0.0000   YYZZ   -1022.6668
      XZZZ    -266.2284   YZZZ      -0.0000   ZZZZ   -5336.0451
 -----------------------------------------------------------------
 Calculating analytic gradient of the SCF energy
 Gradient of SCF Energy
            1           2           3           4           5           6
    1  -0.0042106  -0.0042255   0.0002178   0.0040153   0.0033627  -0.0008602
    2  -0.0000000   0.0000000  -0.0000000  -0.0000000   0.0000000   0.0000000
    3   0.0021660  -0.0020354   0.0014121  -0.0007044   0.0030010  -0.0027091
            7           8           9          10          11          12
    1   0.0006322   0.0001118   0.0003863  -0.0001328   0.0028889  -0.0021860
    2  -0.0000000  -0.0000000   0.0000000   0.0000000   0.0000000  -0.0000000
    3   0.0038571  -0.0043740   0.0045150  -0.0042911   0.0041736  -0.0050106
 Max gradient component =       5.011E-03
 RMS gradient           =       2.475E-03
 Gradient time:  CPU 81.85 s  wall 13.75 s
 Geometry Optimization Parameters
   NAtoms,    NIC,     NZ,  NCons,   NDum,   NFix, NCnnct, MaxDiis
       12      78      12       0       0       0       0       0

 Cartesian Hessian Update
 Hessian updated using BFGS update


** GEOMETRY OPTIMIZATION IN DELOCALIZED INTERNAL COORDINATES **
   Searching for a Minimum

   Optimization Cycle:   2

                       Coordinates (Angstroms)
     ATOM                X               Y               Z
      1  C         0.0008641084    0.0000000000   -0.0062180884
      2  C         0.0002409972    0.0000000000    1.3963694417
      3  C         1.2106515902    0.0000000000    2.1120312273
      4  C         2.4222758910    0.0000000000    1.3965389658
      5  C         2.4251586190    0.0000000000   -0.0083444693
      6  C         1.2110285840    0.0000000000   -0.7252811549
      7  Cl       -1.5285368264    0.0000000000   -0.8254419383
      8  Cl       -1.5276791961    0.0000000000    2.2172747428
      9  I         1.2094121657    0.0000000000    4.2509736500
     10  Cl        3.9404824200    0.0000000000    2.2369430777
     11  Br        4.1105344397    0.0000000000   -0.8944196308
     12  I         1.1680995678    0.0000000000   -2.8663358234
   Point Group: c1    Number of degrees of freedom:    30


   Energy is -18022.503690258

 Hessian updated using BFGS update

 11 Hessian modes will be used to form the next step
  Hessian Eigenvalues:
     0.124381    0.128116    0.200049    0.248079    0.315049    0.334834
     0.339669    0.426725    0.427701    0.453598    0.540671

 Minimum search - taking simple RFO step
 Searching for Lamda that Minimizes Along All modes
 Value Taken    Lamda =  -0.00155527
 Step Taken.  Stepsize is  0.061686

                             Maximum     Tolerance    Cnvgd?
         Gradient           0.015724      0.000300      NO
         Displacement       0.038263      0.001200      NO
         Energy change     -0.002110      0.000001      NO


 New Cartesian Coordinates Obtained by Inverse Iteration

 Displacement from previous Coordinates is:  0.150236
 ----------------------------------------------------------------
             Standard Nuclear Orientation (Angstroms)
    I     Atom           X                Y                Z
 ----------------------------------------------------------------
    1      C      -0.0005616125     0.0000000000    -0.0073578163
    2      C      -0.0000173661     0.0000000000     1.3985481217
    3      C       1.2106209896     0.0000000000     2.1077510253
    4      C       2.4228511407     0.0000000000     1.3982883862
    5      C       2.4234277236     0.0000000000    -0.0090724890
    6      C       1.2112659015     0.0000000000    -0.7184004095
    7      Cl     -1.5213763821     0.0000000000    -0.8502335728
    8      Cl     -1.5159527554     0.0000000000     2.2485638883
    9      I       1.2052645361     0.0000000000     4.2387764050
   10      Cl      3.9298464535     0.0000000000     2.2658661304
   11      Br      4.0855035724     0.0000000000    -0.9381211962
   12      I       1.1916601591     0.0000000000    -2.8505184732
 ----------------------------------------------------------------
 Nuclear Repulsion Energy =        2920.31160508 hartrees
 There are      114 alpha and      114 beta electrons
 Applying Cartesian multipole field
    Component          Value
    ---------          -----
     (2,0,0)        1.00000E-11
     (0,2,0)        2.00000E-11
     (0,0,2)       -3.00000E-11
 Nucleus-field energy     =    -0.0000001354 hartrees
 Requested basis set is 6-311++G(d,p)
 There are 142 shells and 394 basis functions
 A cutoff of  1.0D-11 yielded   6371 shell pairs
 There are     55130 function pairs (     60944 Cartesian)
 Smallest overlap matrix eigenvalue = 4.32E-07

 Q-Chem warning in module stvman/mkSTV.C, line 318:

 Overlap eigenvalue is smaller than square root of threshold
 Use THRESH >= 12 to get rid of this warning

 Linear dependence detected in AO basis
 Tighter screening thresholds may be required for diffuse basis sets
 Use S2THRESH > 14 and THRESH = 14 in case of SCF convergence issues
 Number of orthogonalized atomic orbitals = 392
 Maximum deviation from orthogonality = 1.478E-10
 Guess MOs from SCF MO coefficient file

 -----------------------------------------------------------------------
  General SCF calculation program by
  Eric Jon Sundstrom, Paul Horn, Yuezhi Mao, Dmitri Zuev, Alec White,
  David Stuck, Shaama M.S., Shane Yost, Joonho Lee, David Small,
  Daniel Levine, Susi Lehtola, Hugh Burton, Evgeny Epifanovsky,
  Bang C. Huynh
 -----------------------------------------------------------------------
 Exchange:     0.2000 Hartree-Fock + 0.0800 Slater + 0.7200 B88
 Correlation:  0.1900 VWN1RPA + 0.8100 LYP
 Using SG-1 standard quadrature grid
 using 6 threads for integral computing
 -------------------------------------------------------
 OpenMP Integral computing Module                
 Release: version 2.0, May 2017, Q-Chem Inc. Pleasanton 
 -------------------------------------------------------
 A restricted SCF calculation will be
 performed using DIIS
 SCF converges when DIIS error is below 1.0e-08
 ---------------------------------------
  Cycle       Energy         DIIS error
 ---------------------------------------
    1  -18022.5034192581      2.11e-04  
    2  -18022.5042755363      6.22e-05  
    3  -18022.5041831928      9.28e-05  
    4  -18022.5043455819      1.73e-05  
    5  -18022.5043511752      6.95e-06  
    6  -18022.5043520941      1.54e-06  
    7  -18022.5043521261      8.62e-07  
    8  -18022.5043521413      1.95e-07  
    9  -18022.5043521422      6.19e-08  
   10  -18022.5043521423      1.80e-08  
   11  -18022.5043521428      1.20e-08  
   12  -18022.5043521427      3.03e-09  Convergence criterion met
 ---------------------------------------
 SCF time:   CPU 204.74s  wall 37.00s 
 SCF   energy in the final basis set =   -18022.5043521427
 Total energy in the final basis set =   -18022.5043521427

 --------------------------------------------------------------

                    Orbital Energies (a.u.)
 --------------------------------------------------------------

 Alpha MOs
 -- Occupied --
*****************-482.8574-176.3219-176.3217-165.7258-165.7256-165.7236
********-165.7233-165.7231-101.5839-101.5835-101.5832 -62.5102 -56.3310
-56.3268 -56.3264 -35.8183 -35.8181 -31.3119 -31.3117 -31.3055 -31.3053
-31.3050 -31.3047 -22.9623 -22.9621 -22.9609 -22.9606 -22.9605 -22.9603
-22.9560 -22.9560 -22.9558 -22.9558 -10.2899 -10.2895 -10.2889 -10.2830
-10.2740 -10.2731  -9.4987  -9.4983  -9.4981  -8.7191  -7.2637  -7.2633
 -7.2631  -7.2536  -7.2532  -7.2530  -7.2526  -7.2522  -7.2520  -6.5514
 -6.5375  -6.5365  -6.3677  -6.3674  -4.7808  -4.7806  -4.7653  -4.7651
 -4.7642  -4.7640  -2.6620  -2.6585  -2.6576  -2.6466  -2.6465  -2.0464
 -2.0462  -2.0418  -2.0416  -2.0411  -2.0408  -2.0277  -2.0275  -2.0274
 -2.0273  -0.9625  -0.9231  -0.8927  -0.8663  -0.8322  -0.7866  -0.7454
 -0.7122  -0.6592  -0.6321  -0.6112  -0.5575  -0.5193  -0.4871  -0.4688
 -0.4686  -0.4262  -0.4172  -0.4112  -0.3929  -0.3882  -0.3613  -0.3583
 -0.3570  -0.3419  -0.3336  -0.3203  -0.3148  -0.2924  -0.2796  -0.2698
 -0.2656  -0.2612
 -- Virtual --
 -0.1008  -0.0726  -0.0676  -0.0671  -0.0260  -0.0107   0.0014   0.0100
  0.0204   0.0289   0.0312   0.0445   0.0500   0.0591   0.0594   0.0644
  0.0722   0.0773   0.0813   0.0832   0.0851   0.0885   0.1007   0.1017
  0.1073   0.1141   0.1196   0.1339   0.1394   0.1398   0.1498   0.1513
  0.1559   0.1641   0.1753   0.1761   0.1810   0.1909   0.1944   0.2037
  0.2040   0.2071   0.2120   0.2202   0.2235   0.2256   0.2469   0.2527
  0.2533   0.2660   0.2691   0.2786   0.2821   0.2889   0.2981   0.3210
  0.3546   0.3805   0.3812   0.3842   0.3953   0.4113   0.4124   0.4181
  0.4211   0.4258   0.4312   0.4360   0.4370   0.4459   0.4550   0.4673
  0.4734   0.4830   0.4885   0.5066   0.5084   0.5087   0.5117   0.5159
  0.5375   0.5420   0.5544   0.5546   0.5682   0.5748   0.5775   0.5927
  0.6006   0.6022   0.6060   0.6394   0.6437   0.6888   0.7047   0.7144
  0.7417   0.7520   0.7625   0.7708   0.7718   0.8159   0.8199   0.8243
  0.8274   0.8306   0.8324   0.8415   0.8507   0.8551   0.8551   0.8805
  0.8993   0.9182   0.9267   0.9357   0.9411   0.9516   0.9590   0.9644
  0.9782   1.0312   1.0497   1.0752   1.1201   1.1330   1.1368   1.1885
  1.2098   1.2288   1.2376   1.2409   1.2641   1.2654   1.2850   1.3438
  1.3561   1.3713   1.4198   1.4330   1.4471   1.4489   1.4714   1.4749
  1.4860   1.5634   1.5915   1.6376   1.7228   1.7339   1.7511   1.7756
  1.8158   1.8186   1.8391   1.8419   1.9111   2.0130   2.0133   2.0892
  2.1334   2.1717   2.2016   2.2258   2.2346   2.2449   2.2460   2.2507
  2.2758   2.2909   2.3108   2.3833   2.3997   2.4470   2.4757   2.5256
  2.5508   2.5704   2.6078   2.7095   2.7244   2.7865   2.8166   2.8315
  2.9679   3.0250   3.0344   3.0520   3.0862   3.1659   3.2079   3.3853
  3.4603   3.6314   3.8131   3.8581   3.9489   3.9614   3.9888   3.9933
  4.0085   4.0209   4.0318   4.0581   4.0822   4.1286   4.1583   4.2408
  4.2717   4.2898   4.4010   4.4556   4.5310   4.7828   6.0140   6.0320
  6.1058   6.1176   6.1439   6.1567   6.7405   7.5529   7.6664   7.7367
  9.7172   9.7786   9.7992  23.1795  23.7524  23.7578  23.8953  23.9148
 23.9790  25.7705  25.8128  25.8608  26.0785  26.1402  26.1753  26.5006
 26.6141  26.7613  27.8861  27.9419  28.3499  28.3639  28.4145  28.4201
 28.4232  28.4309  28.5223  28.5271  28.5448  28.5487  28.5552  28.5605
 28.6090  28.6226  28.7137  28.7319  47.9941 127.8889 127.8995 127.9431
127.9507 127.9677 127.9692 151.6770 151.7190 215.7033 215.7736 215.7977
289.7495 289.8642 289.96111020.80911901.84091901.8847
 --------------------------------------------------------------

          Ground-State Mulliken Net Atomic Charges

     Atom                 Charge (a.u.)
  ----------------------------------------
      1 C                    -0.058631
      2 C                    -0.682047
      3 C                     0.059554
      4 C                    -0.244045
      5 C                    -0.717094
      6 C                    -0.143126
      7 Cl                    0.621244
      8 Cl                    0.636289
      9 I                     0.113217
     10 Cl                    0.546274
     11 Br                   -0.238130
     12 I                     0.106495
  ----------------------------------------
  Sum of atomic charges =     0.000000

 -----------------------------------------------------------------
                    Cartesian Multipole Moments
 -----------------------------------------------------------------
    Charge (ESU x 10^10)
                -0.0000
    Dipole Moment (Debye)
         X       0.1726      Y      -0.0000      Z      -0.0950
       Tot       0.1970
    Quadrupole Moments (Debye-Ang)
        XX    -145.4384     XY       0.0000     YY    -148.1290
        XZ      -0.7919     YZ      -0.0000     ZZ    -138.2126
    Octopole Moments (Debye-Ang^2)
       XXX    -574.7186    XXY       0.0000    XYY    -197.2879
       YYY      -0.0000    XXZ     -97.2629    XYZ       0.0000
       YYZ     -92.5986    XZZ    -183.5763    YZZ      -0.0000
       ZZZ    -258.6976
    Hexadecapole Moments (Debye-Ang^3)
      XXXX   -4319.6297   XXXY       0.0000   XXYY    -796.4474
      XYYY       0.0000   YYYY    -187.5933   XXXZ    -311.3141
      XXYZ       0.0000   XYYZ     -92.9762   YYYZ      -0.0000
      XXZZ   -1673.2812   XYZZ       0.0000   YYZZ   -1022.2568
      XZZZ    -259.2722   YZZZ      -0.0000   ZZZZ   -5340.9137
 -----------------------------------------------------------------
 Calculating analytic gradient of the SCF energy
 Gradient of SCF Energy
            1           2           3           4           5           6
    1  -0.0014133  -0.0012696  -0.0000266   0.0015841  -0.0000109   0.0004645
    2  -0.0000000  -0.0000000   0.0000000   0.0000000  -0.0000000  -0.0000000
    3  -0.0007052   0.0008866   0.0003315   0.0011205  -0.0006104  -0.0006580
            7           8           9          10          11          12
    1   0.0002164   0.0005834  -0.0000286  -0.0006823   0.0001617   0.0004212
    2  -0.0000000   0.0000000  -0.0000000  -0.0000000  -0.0000000  -0.0000000
    3  -0.0003491   0.0006664   0.0014903   0.0011301  -0.0017250  -0.0015778
 Max gradient component =       1.725E-03
 RMS gradient           =       7.523E-04
 Gradient time:  CPU 81.97 s  wall 13.78 s
 Geometry Optimization Parameters
   NAtoms,    NIC,     NZ,  NCons,   NDum,   NFix, NCnnct, MaxDiis
       12      78      12       0       0       0       0       0

 Cartesian Hessian Update
 Hessian updated using BFGS update


** GEOMETRY OPTIMIZATION IN DELOCALIZED INTERNAL COORDINATES **
   Searching for a Minimum

   Optimization Cycle:   3

                       Coordinates (Angstroms)
     ATOM                X               Y               Z
      1  C        -0.0005616125    0.0000000000   -0.0073578163
      2  C        -0.0000173661    0.0000000000    1.3985481217
      3  C         1.2106209896    0.0000000000    2.1077510253
      4  C         2.4228511407    0.0000000000    1.3982883862
      5  C         2.4234277236    0.0000000000   -0.0090724890
      6  C         1.2112659015    0.0000000000   -0.7184004095
      7  Cl       -1.5213763821    0.0000000000   -0.8502335728
      8  Cl       -1.5159527554    0.0000000000    2.2485638883
      9  I         1.2052645361    0.0000000000    4.2387764050
     10  Cl        3.9298464535    0.0000000000    2.2658661304
     11  Br        4.0855035724    0.0000000000   -0.9381211962
     12  I         1.1916601591    0.0000000000   -2.8505184732
   Point Group: c1    Number of degrees of freedom:    30


   Energy is -18022.504352143

 Hessian updated using BFGS update

 14 Hessian modes will be used to form the next step
  Hessian Eigenvalues:
     0.121522    0.124420    0.200396    0.248405    0.249794    0.314176
     0.334857    0.334878    0.392967    0.426697    0.427009    0.449978
     0.464714    0.571294

 Minimum search - taking simple RFO step
 Searching for Lamda that Minimizes Along All modes
 Value Taken    Lamda =  -0.00017126
 Step Taken.  Stepsize is  0.027809

                             Maximum     Tolerance    Cnvgd?
         Gradient           0.004606      0.000300      NO
         Displacement       0.015913      0.001200      NO
         Energy change     -0.000662      0.000001      NO


 New Cartesian Coordinates Obtained by Inverse Iteration

 Displacement from previous Coordinates is:  0.047502
 ----------------------------------------------------------------
             Standard Nuclear Orientation (Angstroms)
    I     Atom           X                Y                Z
 ----------------------------------------------------------------
    1      C       0.0007881483     0.0000000000    -0.0060957454
    2      C       0.0007637417     0.0000000000     1.3974846855
    3      C       1.2104483766     0.0000000000     2.1053737972
    4      C       2.4210949297     0.0000000000     1.3964428382
    5      C       2.4221823506     0.0000000000    -0.0075531651
    6      C       1.2110041933     0.0000000000    -0.7153832486
    7      Cl     -1.5203137015     0.0000000000    -0.8482473584
    8      Cl     -1.5178300889     0.0000000000     2.2429878723
    9      I       1.2062902631     0.0000000000     4.2286571034
   10      Cl      3.9332771081     0.0000000000     2.2547234470
   11      Br      4.0876474423     0.0000000000    -0.9250649075
   12      I       1.1871795976     0.0000000000    -2.8392353185
 ----------------------------------------------------------------
 Nuclear Repulsion Energy =        2925.32838882 hartrees
 There are      114 alpha and      114 beta electrons
 Applying Cartesian multipole field
    Component          Value
    ---------          -----
     (2,0,0)        1.00000E-11
     (0,2,0)        2.00000E-11
     (0,0,2)       -3.00000E-11
 Nucleus-field energy     =    -0.0000001343 hartrees
 Requested basis set is 6-311++G(d,p)
 There are 142 shells and 394 basis functions
 A cutoff of  1.0D-11 yielded   6376 shell pairs
 There are     55147 function pairs (     60962 Cartesian)
 Smallest overlap matrix eigenvalue = 4.26E-07

 Q-Chem warning in module stvman/mkSTV.C, line 318:

 Overlap eigenvalue is smaller than square root of threshold
 Use THRESH >= 12 to get rid of this warning

 Linear dependence detected in AO basis
 Tighter screening thresholds may be required for diffuse basis sets
 Use S2THRESH > 14 and THRESH = 14 in case of SCF convergence issues
 Number of orthogonalized atomic orbitals = 392
 Maximum deviation from orthogonality = 1.787E-10
 Guess MOs from SCF MO coefficient file

 -----------------------------------------------------------------------
  General SCF calculation program by
  Eric Jon Sundstrom, Paul Horn, Yuezhi Mao, Dmitri Zuev, Alec White,
  David Stuck, Shaama M.S., Shane Yost, Joonho Lee, David Small,
  Daniel Levine, Susi Lehtola, Hugh Burton, Evgeny Epifanovsky,
  Bang C. Huynh
 -----------------------------------------------------------------------
 Exchange:     0.2000 Hartree-Fock + 0.0800 Slater + 0.7200 B88
 Correlation:  0.1900 VWN1RPA + 0.8100 LYP
 Using SG-1 standard quadrature grid
 using 6 threads for integral computing
 -------------------------------------------------------
 OpenMP Integral computing Module                
 Release: version 2.0, May 2017, Q-Chem Inc. Pleasanton 
 -------------------------------------------------------
 A restricted SCF calculation will be
 performed using DIIS
 SCF converges when DIIS error is below 1.0e-08
 ---------------------------------------
  Cycle       Energy         DIIS error
 ---------------------------------------
    1  -18022.5043226701      8.58e-05  
    2  -18022.5043913338      3.58e-05  
    3  -18022.5043469717      5.77e-05  
    4  -18022.5044181879      4.34e-06  
    5  -18022.5044184970      1.86e-06  
    6  -18022.5044185528      7.40e-07  
    7  -18022.5044185623      2.68e-07  
    8  -18022.5044185632      9.08e-08  
    9  -18022.5044185637      3.06e-08  
   10  -18022.5044185629      1.15e-08  
   11  -18022.5044185614      4.43e-09  Convergence criterion met
 ---------------------------------------
 SCF time:   CPU 187.88s  wall 34.00s 
 SCF   energy in the final basis set =   -18022.5044185614
 Total energy in the final basis set =   -18022.5044185614

 --------------------------------------------------------------

                    Orbital Energies (a.u.)
 --------------------------------------------------------------

 Alpha MOs
 -- Occupied --
*****************-482.8572-176.3218-176.3214-165.7257-165.7253-165.7234
********-165.7231-165.7229-101.5837-101.5834-101.5830 -62.5101 -56.3309
-56.3267 -56.3263 -35.8182 -35.8179 -31.3118 -31.3114 -31.3054 -31.3051
-31.3049 -31.3045 -22.9622 -22.9618 -22.9607 -22.9604 -22.9604 -22.9600
-22.9559 -22.9559 -22.9556 -22.9556 -10.2891 -10.2889 -10.2883 -10.2822
-10.2732 -10.2725  -9.4986  -9.4982  -9.4979  -8.7190  -7.2636  -7.2632
 -7.2629  -7.2535  -7.2531  -7.2528  -7.2525  -7.2521  -7.2518  -6.5513
 -6.5375  -6.5364  -6.3676  -6.3673  -4.7807  -4.7804  -4.7652  -4.7650
 -4.7642  -4.7639  -2.6620  -2.6584  -2.6576  -2.6465  -2.6464  -2.0464
 -2.0461  -2.0417  -2.0414  -2.0410  -2.0407  -2.0276  -2.0275  -2.0273
 -2.0272  -0.9634  -0.9236  -0.8928  -0.8664  -0.8330  -0.7873  -0.7458
 -0.7134  -0.6593  -0.6324  -0.6113  -0.5583  -0.5194  -0.4869  -0.4695
 -0.4688  -0.4264  -0.4177  -0.4116  -0.3935  -0.3884  -0.3615  -0.3581
 -0.3574  -0.3418  -0.3340  -0.3194  -0.3151  -0.2924  -0.2798  -0.2700
 -0.2654  -0.2608
 -- Virtual --
 -0.0997  -0.0723  -0.0671  -0.0652  -0.0255  -0.0107   0.0018   0.0103
  0.0208   0.0290   0.0313   0.0444   0.0500   0.0593   0.0596   0.0649
  0.0722   0.0774   0.0815   0.0833   0.0851   0.0885   0.1008   0.1016
  0.1078   0.1143   0.1197   0.1340   0.1396   0.1399   0.1499   0.1512
  0.1559   0.1647   0.1752   0.1759   0.1812   0.1911   0.1949   0.2036
  0.2039   0.2070   0.2123   0.2208   0.2242   0.2258   0.2467   0.2528
  0.2539   0.2662   0.2692   0.2790   0.2826   0.2897   0.2990   0.3221
  0.3546   0.3807   0.3814   0.3841   0.3961   0.4117   0.4134   0.4192
  0.4216   0.4268   0.4317   0.4358   0.4371   0.4463   0.4548   0.4687
  0.4738   0.4836   0.4883   0.5067   0.5085   0.5094   0.5119   0.5165
  0.5374   0.5421   0.5546   0.5551   0.5695   0.5747   0.5784   0.5930
  0.6010   0.6022   0.6071   0.6413   0.6441   0.6908   0.7058   0.7153
  0.7431   0.7537   0.7637   0.7714   0.7730   0.8157   0.8198   0.8232
  0.8275   0.8310   0.8326   0.8419   0.8509   0.8552   0.8570   0.8808
  0.9002   0.9180   0.9271   0.9359   0.9415   0.9522   0.9596   0.9647
  0.9800   1.0326   1.0500   1.0760   1.1215   1.1340   1.1387   1.1899
  1.2106   1.2291   1.2378   1.2418   1.2646   1.2664   1.2853   1.3461
  1.3569   1.3722   1.4201   1.4335   1.4473   1.4507   1.4736   1.4764
  1.4891   1.5633   1.5914   1.6395   1.7235   1.7354   1.7523   1.7783
  1.8177   1.8203   1.8407   1.8436   1.9127   2.0138   2.0151   2.0911
  2.1346   2.1739   2.2041   2.2261   2.2371   2.2464   2.2494   2.2509
  2.2760   2.2918   2.3136   2.3843   2.4014   2.4484   2.4773   2.5266
  2.5520   2.5712   2.6083   2.7100   2.7250   2.7891   2.8171   2.8323
  2.9701   3.0271   3.0366   3.0571   3.0873   3.1680   3.2112   3.3881
  3.4619   3.6360   3.8146   3.8612   3.9490   3.9617   3.9889   3.9943
  4.0094   4.0217   4.0326   4.0589   4.0831   4.1298   4.1600   4.2423
  4.2722   4.2907   4.4014   4.4590   4.5348   4.7871   6.0146   6.0326
  6.1073   6.1188   6.1463   6.1595   6.7418   7.5531   7.6671   7.7383
  9.7173   9.7790   9.8001  23.1793  23.7566  23.7640  23.9042  23.9210
 23.9877  25.7711  25.8133  25.8611  26.0785  26.1430  26.1775  26.5027
 26.6163  26.7647  27.8883  27.9445  28.3505  28.3644  28.4159  28.4213
 28.4248  28.4320  28.5225  28.5274  28.5451  28.5494  28.5558  28.5611
 28.6097  28.6236  28.7149  28.7330  47.9952 127.8893 127.9000 127.9441
127.9515 127.9689 127.9704 151.6789 151.7211 215.7034 215.7741 215.7988
289.7498 289.8649 289.96271020.81051901.84281901.8870
 --------------------------------------------------------------

          Ground-State Mulliken Net Atomic Charges

     Atom                 Charge (a.u.)
  ----------------------------------------
      1 C                    -0.059449
      2 C                    -0.669292
      3 C                     0.058634
      4 C                    -0.252137
      5 C                    -0.712098
      6 C                    -0.149497
      7 Cl                    0.621699
      8 Cl                    0.635743
      9 I                     0.112944
     10 Cl                    0.546000
     11 Br                   -0.238563
     12 I                     0.106016
  ----------------------------------------
  Sum of atomic charges =     0.000000

 -----------------------------------------------------------------
                    Cartesian Multipole Moments
 -----------------------------------------------------------------
    Charge (ESU x 10^10)
                -0.0000
    Dipole Moment (Debye)
         X       0.1748      Y       0.0000      Z      -0.0914
       Tot       0.1972
    Quadrupole Moments (Debye-Ang)
        XX    -145.3537     XY      -0.0000     YY    -148.0711
        XZ      -0.7402     YZ       0.0000     ZZ    -138.3566
    Octopole Moments (Debye-Ang^2)
       XXX    -573.9636    XXY      -0.0000    XYY    -197.1691
       YYY       0.0000    XXZ     -97.1610    XYZ       0.0000
       YYZ     -92.6561    XZZ    -184.0010    YZZ       0.0000
       ZZZ    -259.1245
    Hexadecapole Moments (Debye-Ang^3)
      XXXX   -4316.6047   XXXY      -0.0000   XXYY    -796.6110
      XYYY       0.0000   YYYY    -187.4504   XXXZ    -313.4000
      XXYZ       0.0000   XYYZ     -93.9313   YYYZ       0.0000
      XXZZ   -1669.8138   XYZZ      -0.0000   YYZZ   -1016.1764
      XZZZ    -261.8032   YZZZ       0.0000   ZZZZ   -5312.1283
 -----------------------------------------------------------------
 Calculating analytic gradient of the SCF energy
 Gradient of SCF Energy
            1           2           3           4           5           6
    1  -0.0000672  -0.0001380  -0.0000424   0.0003453  -0.0003917   0.0002219
    2  -0.0000000  -0.0000000   0.0000000  -0.0000000   0.0000000   0.0000000
    3  -0.0003435   0.0003701  -0.0004531   0.0001531   0.0000248   0.0003413
            7           8           9          10          11          12
    1   0.0004062   0.0003346  -0.0000623  -0.0001992  -0.0001609  -0.0002465
    2  -0.0000000   0.0000000  -0.0000000   0.0000000  -0.0000000  -0.0000000
    3  -0.0001019   0.0000267  -0.0004614  -0.0004667   0.0002974   0.0006132
 Max gradient component =       6.132E-04
 RMS gradient           =       2.506E-04
 Gradient time:  CPU 82.16 s  wall 13.80 s
 Geometry Optimization Parameters
   NAtoms,    NIC,     NZ,  NCons,   NDum,   NFix, NCnnct, MaxDiis
       12      78      12       0       0       0       0       0

 Cartesian Hessian Update
 Hessian updated using BFGS update


** GEOMETRY OPTIMIZATION IN DELOCALIZED INTERNAL COORDINATES **
   Searching for a Minimum

   Optimization Cycle:   4

                       Coordinates (Angstroms)
     ATOM                X               Y               Z
      1  C         0.0007881483    0.0000000000   -0.0060957454
      2  C         0.0007637417    0.0000000000    1.3974846855
      3  C         1.2104483766    0.0000000000    2.1053737972
      4  C         2.4210949297    0.0000000000    1.3964428382
      5  C         2.4221823506    0.0000000000   -0.0075531651
      6  C         1.2110041933    0.0000000000   -0.7153832486
      7  Cl       -1.5203137015    0.0000000000   -0.8482473584
      8  Cl       -1.5178300889    0.0000000000    2.2429878723
      9  I         1.2062902631    0.0000000000    4.2286571034
     10  Cl        3.9332771081    0.0000000000    2.2547234470
     11  Br        4.0876474423    0.0000000000   -0.9250649075
     12  I         1.1871795976    0.0000000000   -2.8392353185
   Point Group: c1    Number of degrees of freedom:    30


   Energy is -18022.504418561

 Hessian updated using BFGS update

 16 Hessian modes will be used to form the next step
  Hessian Eigenvalues:
     0.124245    0.132431    0.201369    0.246763    0.249805    0.268925
     0.312791    0.334859    0.334902    0.392428    0.426748    0.427376
     0.462541    0.464878    0.490465    0.557323

 Minimum search - taking simple RFO step
 Searching for Lamda that Minimizes Along All modes
 Value Taken    Lamda =  -0.00001458
 Step Taken.  Stepsize is  0.007201

                             Maximum     Tolerance    Cnvgd?
         Gradient           0.001402      0.000300      NO
         Displacement       0.004033      0.001200      NO
         Energy change     -0.000066      0.000001      NO


 New Cartesian Coordinates Obtained by Inverse Iteration

 Displacement from previous Coordinates is:  0.013643
 ----------------------------------------------------------------
             Standard Nuclear Orientation (Angstroms)
    I     Atom           X                Y                Z
 ----------------------------------------------------------------
    1      C       0.0008170706     0.0000000000    -0.0061162852
    2      C       0.0009961825     0.0000000000     1.3974690725
    3      C       1.2104811479     0.0000000000     2.1062315809
    4      C       2.4209049135     0.0000000000     1.3965441300
    5      C       2.4224065557     0.0000000000    -0.0080963432
    6      C       1.2109862267     0.0000000000    -0.7165405217
    7      Cl     -1.5225005174     0.0000000000    -0.8451869858
    8      Cl     -1.5190005773     0.0000000000     2.2413147831
    9      I       1.2075236876     0.0000000000     4.2309518338
   10      Cl      3.9325819206     0.0000000000     2.2568785849
   11      Br      4.0877336284     0.0000000000    -0.9270066032
   12      I       1.1896021217     0.0000000000    -2.8423532461
 ----------------------------------------------------------------
 Nuclear Repulsion Energy =        2923.96872110 hartrees
 There are      114 alpha and      114 beta electrons
 Applying Cartesian multipole field
    Component          Value
    ---------          -----
     (2,0,0)        1.00000E-11
     (0,2,0)        2.00000E-11
     (0,0,2)       -3.00000E-11
 Nucleus-field energy     =    -0.0000001345 hartrees
 Requested basis set is 6-311++G(d,p)
 There are 142 shells and 394 basis functions
 A cutoff of  1.0D-11 yielded   6374 shell pairs
 There are     55129 function pairs (     60941 Cartesian)
 Smallest overlap matrix eigenvalue = 4.27E-07

 Q-Chem warning in module stvman/mkSTV.C, line 318:

 Overlap eigenvalue is smaller than square root of threshold
 Use THRESH >= 12 to get rid of this warning

 Linear dependence detected in AO basis
 Tighter screening thresholds may be required for diffuse basis sets
 Use S2THRESH > 14 and THRESH = 14 in case of SCF convergence issues
 Number of orthogonalized atomic orbitals = 392
 Maximum deviation from orthogonality = 1.779E-10
 Guess MOs from SCF MO coefficient file

 -----------------------------------------------------------------------
  General SCF calculation program by
  Eric Jon Sundstrom, Paul Horn, Yuezhi Mao, Dmitri Zuev, Alec White,
  David Stuck, Shaama M.S., Shane Yost, Joonho Lee, David Small,
  Daniel Levine, Susi Lehtola, Hugh Burton, Evgeny Epifanovsky,
  Bang C. Huynh
 -----------------------------------------------------------------------
 Exchange:     0.2000 Hartree-Fock + 0.0800 Slater + 0.7200 B88
 Correlation:  0.1900 VWN1RPA + 0.8100 LYP
 Using SG-1 standard quadrature grid
 using 6 threads for integral computing
 -------------------------------------------------------
 OpenMP Integral computing Module                
 Release: version 2.0, May 2017, Q-Chem Inc. Pleasanton 
 -------------------------------------------------------
 A restricted SCF calculation will be
 performed using DIIS
 SCF converges when DIIS error is below 1.0e-08
 ---------------------------------------
  Cycle       Energy         DIIS error
 ---------------------------------------
    1  -18022.5044156525      2.45e-05  
    2  -18022.5044230190      8.16e-06  
    3  -18022.5044202112      1.41e-05  
    4  -18022.5044243517      1.57e-06  
    5  -18022.5044243993      4.85e-07  
    6  -18022.5044244024      2.22e-07  
    7  -18022.5044244031      8.28e-08  
    8  -18022.5044244028      2.05e-08  
    9  -18022.5044244007      5.17e-09  Convergence criterion met
 ---------------------------------------
 SCF time:   CPU 157.03s  wall 29.00s 
 SCF   energy in the final basis set =   -18022.5044244007
 Total energy in the final basis set =   -18022.5044244007

 --------------------------------------------------------------

                    Orbital Energies (a.u.)
 --------------------------------------------------------------

 Alpha MOs
 -- Occupied --
*****************-482.8573-176.3219-176.3215-165.7258-165.7254-165.7235
********-165.7232-165.7230-101.5837-101.5833-101.5830 -62.5102 -56.3309
-56.3268 -56.3264 -35.8183 -35.8180 -31.3119 -31.3115 -31.3055 -31.3052
-31.3050 -31.3046 -22.9623 -22.9619 -22.9608 -22.9605 -22.9605 -22.9601
-22.9560 -22.9560 -22.9557 -22.9557 -10.2893 -10.2890 -10.2884 -10.2824
-10.2735 -10.2726  -9.4985  -9.4981  -9.4979  -8.7191  -7.2635  -7.2631
 -7.2629  -7.2534  -7.2530  -7.2528  -7.2524  -7.2520  -7.2518  -6.5513
 -6.5375  -6.5365  -6.3676  -6.3673  -4.7808  -4.7805  -4.7653  -4.7650
 -4.7642  -4.7640  -2.6620  -2.6584  -2.6576  -2.6465  -2.6465  -2.0465
 -2.0461  -2.0418  -2.0415  -2.0411  -2.0408  -2.0277  -2.0275  -2.0274
 -2.0273  -0.9632  -0.9234  -0.8925  -0.8663  -0.8329  -0.7872  -0.7458
 -0.7132  -0.6593  -0.6323  -0.6114  -0.5582  -0.5193  -0.4868  -0.4693
 -0.4687  -0.4262  -0.4177  -0.4115  -0.3935  -0.3883  -0.3615  -0.3581
 -0.3573  -0.3415  -0.3340  -0.3196  -0.3151  -0.2925  -0.2798  -0.2700
 -0.2655  -0.2609
 -- Virtual --
 -0.1000  -0.0724  -0.0671  -0.0657  -0.0256  -0.0108   0.0017   0.0102
  0.0207   0.0290   0.0313   0.0444   0.0500   0.0592   0.0595   0.0648
  0.0722   0.0774   0.0815   0.0833   0.0850   0.0885   0.1008   0.1016
  0.1077   0.1144   0.1197   0.1340   0.1396   0.1399   0.1499   0.1513
  0.1558   0.1645   0.1753   0.1759   0.1810   0.1910   0.1948   0.2036
  0.2040   0.2070   0.2122   0.2207   0.2240   0.2257   0.2466   0.2529
  0.2537   0.2662   0.2692   0.2790   0.2825   0.2895   0.2988   0.3220
  0.3546   0.3807   0.3814   0.3842   0.3962   0.4116   0.4133   0.4191
  0.4215   0.4267   0.4316   0.4358   0.4370   0.4463   0.4548   0.4684
  0.4737   0.4833   0.4884   0.5067   0.5085   0.5092   0.5119   0.5162
  0.5374   0.5422   0.5546   0.5549   0.5691   0.5747   0.5782   0.5929
  0.6009   0.6022   0.6067   0.6410   0.6440   0.6904   0.7056   0.7151
  0.7423   0.7533   0.7634   0.7716   0.7727   0.8157   0.8198   0.8233
  0.8276   0.8310   0.8327   0.8418   0.8509   0.8552   0.8569   0.8808
  0.9004   0.9180   0.9272   0.9358   0.9414   0.9521   0.9594   0.9647
  0.9795   1.0322   1.0498   1.0757   1.1209   1.1337   1.1383   1.1899
  1.2103   1.2289   1.2377   1.2418   1.2647   1.2662   1.2852   1.3455
  1.3567   1.3719   1.4203   1.4333   1.4471   1.4503   1.4731   1.4759
  1.4884   1.5631   1.5912   1.6393   1.7235   1.7350   1.7517   1.7781
  1.8174   1.8200   1.8402   1.8436   1.9124   2.0137   2.0147   2.0905
  2.1342   2.1736   2.2037   2.2262   2.2365   2.2458   2.2488   2.2509
  2.2759   2.2913   2.3130   2.3842   2.4010   2.4483   2.4772   2.5263
  2.5515   2.5710   2.6081   2.7100   2.7247   2.7886   2.8171   2.8321
  2.9697   3.0268   3.0362   3.0562   3.0868   3.1673   3.2107   3.3877
  3.4611   3.6352   3.8141   3.8606   3.9490   3.9616   3.9889   3.9940
  4.0092   4.0215   4.0323   4.0588   4.0829   4.1294   4.1596   4.2420
  4.2721   4.2904   4.4013   4.4582   4.5341   4.7862   6.0144   6.0325
  6.1070   6.1185   6.1459   6.1588   6.7416   7.5531   7.6669   7.7379
  9.7166   9.7787   9.8004  23.1793  23.7557  23.7631  23.9031  23.9196
 23.9861  25.7712  25.8132  25.8609  26.0772  26.1441  26.1770  26.5019
 26.6152  26.7636  27.8877  27.9440  28.3503  28.3643  28.4154  28.4211
 28.4244  28.4317  28.5224  28.5273  28.5450  28.5492  28.5556  28.5610
 28.6095  28.6233  28.7147  28.7327  47.9950 127.8892 127.8999 127.9439
127.9513 127.9686 127.9701 151.6784 151.7206 215.7026 215.7737 215.7992
289.7497 289.8647 289.96241020.81021901.84231901.8864
 --------------------------------------------------------------

          Ground-State Mulliken Net Atomic Charges

     Atom                 Charge (a.u.)
  ----------------------------------------
      1 C                    -0.059483
      2 C                    -0.674427
      3 C                     0.060312
      4 C                    -0.251468
      5 C                    -0.712110
      6 C                    -0.147712
      7 Cl                    0.621731
      8 Cl                    0.636200
      9 I                     0.113250
     10 Cl                    0.545908
     11 Br                   -0.238534
     12 I                     0.106333
  ----------------------------------------
  Sum of atomic charges =     0.000000

 -----------------------------------------------------------------
                    Cartesian Multipole Moments
 -----------------------------------------------------------------
    Charge (ESU x 10^10)
                -0.0000
    Dipole Moment (Debye)
         X       0.1795      Y       0.0000      Z      -0.0926
       Tot       0.2019
    Quadrupole Moments (Debye-Ang)
        XX    -145.3617     XY      -0.0000     YY    -148.0839
        XZ      -0.7551     YZ       0.0000     ZZ    -138.3175
    Octopole Moments (Debye-Ang^2)
       XXX    -574.3050    XXY      -0.0000    XYY    -197.2410
       YYY       0.0000    XXZ     -97.2078    XYZ      -0.0000
       YYZ     -92.6430    XZZ    -183.8028    YZZ       0.0000
       ZZZ    -259.0037
    Hexadecapole Moments (Debye-Ang^3)
      XXXX   -4319.2955   XXXY      -0.0000   XXYY    -796.9918
      XYYY      -0.0000   YYYY    -187.4789   XXXZ    -313.2529
      XXYZ      -0.0000   XYYZ     -93.7683   YYYZ       0.0000
      XXZZ   -1670.8073   XYZZ      -0.0000   YYZZ   -1017.3233
      XZZZ    -261.0420   YZZZ       0.0000   ZZZZ   -5316.8267
 -----------------------------------------------------------------
 Calculating analytic gradient of the SCF energy
 Gradient of SCF Energy
            1           2           3           4           5           6
    1  -0.0001750  -0.0001289   0.0000294   0.0002092  -0.0001783   0.0001723
    2  -0.0000000  -0.0000000   0.0000000   0.0000000  -0.0000000  -0.0000000
    3  -0.0000368   0.0001048  -0.0001982   0.0001905  -0.0000741   0.0000801
            7           8           9          10          11          12
    1  -0.0000181   0.0000346   0.0001414  -0.0001592  -0.0000436   0.0001162
    2  -0.0000000   0.0000000  -0.0000000   0.0000000   0.0000000  -0.0000000
    3   0.0002886  -0.0002139  -0.0000099  -0.0000477  -0.0000761  -0.0000073
 Max gradient component =       2.886E-04
 RMS gradient           =       1.122E-04
 Gradient time:  CPU 82.46 s  wall 13.86 s
 Geometry Optimization Parameters
   NAtoms,    NIC,     NZ,  NCons,   NDum,   NFix, NCnnct, MaxDiis
       12      78      12       0       0       0       0       0

 Cartesian Hessian Update
 Hessian updated using BFGS update


** GEOMETRY OPTIMIZATION IN DELOCALIZED INTERNAL COORDINATES **
   Searching for a Minimum

   Optimization Cycle:   5

                       Coordinates (Angstroms)
     ATOM                X               Y               Z
      1  C         0.0008170706    0.0000000000   -0.0061162852
      2  C         0.0009961825    0.0000000000    1.3974690725
      3  C         1.2104811479    0.0000000000    2.1062315809
      4  C         2.4209049135    0.0000000000    1.3965441300
      5  C         2.4224065557    0.0000000000   -0.0080963432
      6  C         1.2109862267    0.0000000000   -0.7165405217
      7  Cl       -1.5225005174    0.0000000000   -0.8451869858
      8  Cl       -1.5190005773    0.0000000000    2.2413147831
      9  I         1.2075236876    0.0000000000    4.2309518338
     10  Cl        3.9325819206    0.0000000000    2.2568785849
     11  Br        4.0877336284    0.0000000000   -0.9270066032
     12  I         1.1896021217    0.0000000000   -2.8423532461
   Point Group: c1    Number of degrees of freedom:    30


   Energy is -18022.504424401

 Hessian updated using BFGS update

 17 Hessian modes will be used to form the next step
  Hessian Eigenvalues:
     0.119828    0.124389    0.199585    0.231343    0.248843    0.249824
     0.300915    0.334728    0.334831    0.364193    0.394849    0.425140
     0.428293    0.450066    0.464582    0.535640    0.573792

 Minimum search - taking simple RFO step
 Searching for Lamda that Minimizes Along All modes
 Value Taken    Lamda =  -0.00000274
 Step Taken.  Stepsize is  0.003034

                             Maximum     Tolerance    Cnvgd?
         Gradient           0.000823      0.000300      NO
         Displacement       0.001989      0.001200      NO
         Energy change     -0.000006      0.000001      NO


 New Cartesian Coordinates Obtained by Inverse Iteration

 Displacement from previous Coordinates is:  0.006765
 ----------------------------------------------------------------
             Standard Nuclear Orientation (Angstroms)
    I     Atom           X                Y                Z
 ----------------------------------------------------------------
    1      C       0.0010181717     0.0000000000    -0.0062053914
    2      C       0.0011730543     0.0000000000     1.3975798264
    3      C       1.2105233829     0.0000000000     2.1065785262
    4      C       2.4209321103     0.0000000000     1.3965326394
    5      C       2.4226608552     0.0000000000    -0.0082530215
    6      C       1.2109984923     0.0000000000    -0.7168250851
    7      Cl     -1.5217284547     0.0000000000    -0.8468299557
    8      Cl     -1.5183515993     0.0000000000     2.2428030886
    9      I       1.2061611868     0.0000000000     4.2316802516
   10      Cl      3.9329771308     0.0000000000     2.2568696661
   11      Br      4.0883280340     0.0000000000    -0.9268107929
   12      I       1.1878399964     0.0000000000    -2.8430297518
 ----------------------------------------------------------------
 Nuclear Repulsion Energy =        2923.53303834 hartrees
 There are      114 alpha and      114 beta electrons
 Applying Cartesian multipole field
    Component          Value
    ---------          -----
     (2,0,0)        1.00000E-11
     (0,2,0)        2.00000E-11
     (0,0,2)       -3.00000E-11
 Nucleus-field energy     =    -0.0000001346 hartrees
 Requested basis set is 6-311++G(d,p)
 There are 142 shells and 394 basis functions
 A cutoff of  1.0D-11 yielded   6375 shell pairs
 There are     55144 function pairs (     60959 Cartesian)
 Smallest overlap matrix eigenvalue = 4.28E-07

 Q-Chem warning in module stvman/mkSTV.C, line 318:

 Overlap eigenvalue is smaller than square root of threshold
 Use THRESH >= 12 to get rid of this warning

 Linear dependence detected in AO basis
 Tighter screening thresholds may be required for diffuse basis sets
 Use S2THRESH > 14 and THRESH = 14 in case of SCF convergence issues
 Number of orthogonalized atomic orbitals = 392
 Maximum deviation from orthogonality = 2.257E-10
 Guess MOs from SCF MO coefficient file

 -----------------------------------------------------------------------
  General SCF calculation program by
  Eric Jon Sundstrom, Paul Horn, Yuezhi Mao, Dmitri Zuev, Alec White,
  David Stuck, Shaama M.S., Shane Yost, Joonho Lee, David Small,
  Daniel Levine, Susi Lehtola, Hugh Burton, Evgeny Epifanovsky,
  Bang C. Huynh
 -----------------------------------------------------------------------
 Exchange:     0.2000 Hartree-Fock + 0.0800 Slater + 0.7200 B88
 Correlation:  0.1900 VWN1RPA + 0.8100 LYP
 Using SG-1 standard quadrature grid
 using 6 threads for integral computing
 -------------------------------------------------------
 OpenMP Integral computing Module                
 Release: version 2.0, May 2017, Q-Chem Inc. Pleasanton 
 -------------------------------------------------------
 A restricted SCF calculation will be
 performed using DIIS
 SCF converges when DIIS error is below 1.0e-08
 ---------------------------------------
  Cycle       Energy         DIIS error
 ---------------------------------------
    1  -18022.5044233461      1.01e-05  
    2  -18022.5044250174      2.94e-06  
    3  -18022.5044247416      4.62e-06  
    4  -18022.5044251821      9.39e-07  
    5  -18022.5044252003      1.32e-07  
    6  -18022.5044252014      1.02e-07  
    7  -18022.5044252019      2.68e-08  
    8  -18022.5044252003      1.11e-08  
    9  -18022.5044252000      2.65e-09  Convergence criterion met
 ---------------------------------------
 SCF time:   CPU 152.72s  wall 28.00s 
 SCF   energy in the final basis set =   -18022.5044252000
 Total energy in the final basis set =   -18022.5044252000

 --------------------------------------------------------------

                    Orbital Energies (a.u.)
 --------------------------------------------------------------

 Alpha MOs
 -- Occupied --
*****************-482.8573-176.3219-176.3216-165.7258-165.7255-165.7235
********-165.7232-165.7230-101.5837-101.5833-101.5830 -62.5102 -56.3309
-56.3268 -56.3264 -35.8183 -35.8180 -31.3119 -31.3116 -31.3055 -31.3052
-31.3050 -31.3047 -22.9623 -22.9620 -22.9609 -22.9605 -22.9605 -22.9602
-22.9560 -22.9560 -22.9557 -22.9557 -10.2893 -10.2890 -10.2884 -10.2824
-10.2736 -10.2727  -9.4985  -9.4982  -9.4979  -8.7191  -7.2635  -7.2631
 -7.2628  -7.2534  -7.2530  -7.2528  -7.2524  -7.2520  -7.2518  -6.5513
 -6.5375  -6.5365  -6.3677  -6.3674  -4.7808  -4.7805  -4.7653  -4.7650
 -4.7643  -4.7640  -2.6620  -2.6584  -2.6576  -2.6465  -2.6465  -2.0465
 -2.0462  -2.0418  -2.0415  -2.0411  -2.0408  -2.0277  -2.0276  -2.0274
 -2.0273  -0.9631  -0.9233  -0.8925  -0.8662  -0.8328  -0.7872  -0.7457
 -0.7131  -0.6593  -0.6323  -0.6114  -0.5581  -0.5193  -0.4868  -0.4693
 -0.4686  -0.4262  -0.4177  -0.4114  -0.3934  -0.3883  -0.3615  -0.3581
 -0.3573  -0.3416  -0.3340  -0.3195  -0.3151  -0.2925  -0.2798  -0.2700
 -0.2655  -0.2610
 -- Virtual --
 -0.1001  -0.0724  -0.0671  -0.0658  -0.0257  -0.0108   0.0016   0.0102
  0.0207   0.0290   0.0313   0.0444   0.0500   0.0592   0.0595   0.0648
  0.0722   0.0773   0.0814   0.0832   0.0850   0.0885   0.1008   0.1016
  0.1077   0.1143   0.1196   0.1340   0.1395   0.1399   0.1499   0.1513
  0.1558   0.1645   0.1753   0.1759   0.1811   0.1909   0.1948   0.2036
  0.2039   0.2070   0.2122   0.2206   0.2240   0.2257   0.2467   0.2528
  0.2537   0.2662   0.2692   0.2789   0.2825   0.2895   0.2988   0.3220
  0.3547   0.3807   0.3813   0.3842   0.3961   0.4116   0.4131   0.4190
  0.4215   0.4267   0.4315   0.4358   0.4370   0.4463   0.4548   0.4685
  0.4737   0.4833   0.4884   0.5065   0.5085   0.5091   0.5118   0.5161
  0.5374   0.5423   0.5546   0.5549   0.5691   0.5747   0.5781   0.5929
  0.6008   0.6022   0.6066   0.6408   0.6440   0.6901   0.7056   0.7150
  0.7425   0.7531   0.7633   0.7715   0.7727   0.8157   0.8198   0.8234
  0.8277   0.8310   0.8327   0.8418   0.8509   0.8552   0.8568   0.8807
  0.9002   0.9180   0.9271   0.9357   0.9413   0.9520   0.9594   0.9646
  0.9794   1.0321   1.0498   1.0756   1.1208   1.1335   1.1382   1.1897
  1.2102   1.2290   1.2376   1.2416   1.2646   1.2661   1.2851   1.3453
  1.3566   1.3719   1.4204   1.4334   1.4471   1.4502   1.4731   1.4757
  1.4881   1.5631   1.5912   1.6391   1.7234   1.7348   1.7516   1.7780
  1.8173   1.8198   1.8400   1.8435   1.9122   2.0137   2.0145   2.0904
  2.1341   2.1734   2.2036   2.2261   2.2363   2.2457   2.2486   2.2509
  2.2759   2.2911   2.3127   2.3841   2.4009   2.4481   2.4771   2.5262
  2.5513   2.5709   2.6081   2.7100   2.7247   2.7884   2.8171   2.8320
  2.9696   3.0265   3.0361   3.0559   3.0865   3.1672   3.2105   3.3876
  3.4608   3.6349   3.8140   3.8603   3.9490   3.9616   3.9888   3.9941
  4.0092   4.0215   4.0322   4.0587   4.0828   4.1294   4.1595   4.2418
  4.2721   4.2903   4.4013   4.4579   4.5339   4.7860   6.0144   6.0324
  6.1069   6.1185   6.1458   6.1586   6.7414   7.5530   7.6669   7.7379
  9.7167   9.7786   9.8000  23.1792  23.7555  23.7627  23.9026  23.9192
 23.9856  25.7710  25.8132  25.8609  26.0776  26.1433  26.1768  26.5017
 26.6148  26.7630  27.8876  27.9438  28.3502  28.3642  28.4153  28.4210
 28.4243  28.4317  28.5224  28.5272  28.5450  28.5492  28.5556  28.5609
 28.6094  28.6233  28.7147  28.7327  47.9949 127.8891 127.8998 127.9438
127.9513 127.9686 127.9700 151.6782 151.7205 215.7027 215.7736 215.7987
289.7497 289.8647 289.96231020.81021901.84211901.8863
 --------------------------------------------------------------

          Ground-State Mulliken Net Atomic Charges

     Atom                 Charge (a.u.)
  ----------------------------------------
      1 C                    -0.059438
      2 C                    -0.674463
      3 C                     0.060086
      4 C                    -0.251892
      5 C                    -0.712712
      6 C                    -0.146612
      7 Cl                    0.621693
      8 Cl                    0.636169
      9 I                     0.113375
     10 Cl                    0.545788
     11 Br                   -0.238396
     12 I                     0.106402
  ----------------------------------------
  Sum of atomic charges =     0.000000

 -----------------------------------------------------------------
                    Cartesian Multipole Moments
 -----------------------------------------------------------------
    Charge (ESU x 10^10)
                -0.0000
    Dipole Moment (Debye)
         X       0.1770      Y       0.0000      Z      -0.0924
       Tot       0.1997
    Quadrupole Moments (Debye-Ang)
        XX    -145.3802     XY      -0.0000     YY    -148.0882
        XZ      -0.7564     YZ      -0.0000     ZZ    -138.3006
    Octopole Moments (Debye-Ang^2)
       XXX    -574.1396    XXY      -0.0000    XYY    -197.1961
       YYY      -0.0000    XXZ     -97.2344    XYZ      -0.0000
       YYZ     -92.6480    XZZ    -183.8699    YZZ       0.0000
       ZZZ    -258.9541
    Hexadecapole Moments (Debye-Ang^3)
      XXXX   -4318.5471   XXXY      -0.0000   XXYY    -796.8870
      XYYY      -0.0000   YYYY    -187.4879   XXXZ    -313.3524
      XXYZ      -0.0000   XYYZ     -93.7824   YYYZ      -0.0000
      XXZZ   -1671.3513   XYZZ       0.0000   YYZZ   -1017.7394
      XZZZ    -261.2104   YZZZ       0.0000   ZZZZ   -5318.6108
 -----------------------------------------------------------------
 Calculating analytic gradient of the SCF energy
 Gradient of SCF Energy
            1           2           3           4           5           6
    1  -0.0000697  -0.0000333  -0.0000240   0.0001383  -0.0000353   0.0000103
    2   0.0000000  -0.0000000  -0.0000000   0.0000000  -0.0000000  -0.0000000
    3  -0.0000653   0.0001062  -0.0000472   0.0001225  -0.0000692  -0.0000192
            7           8           9          10          11          12
    1   0.0000254   0.0000596  -0.0000298  -0.0000156   0.0000751  -0.0001010
    2  -0.0000000   0.0000000   0.0000000   0.0000000   0.0000000   0.0000000
    3  -0.0000235   0.0000759   0.0001092  -0.0000363  -0.0000398  -0.0001132
 Max gradient component =       1.383E-04
 RMS gradient           =       5.776E-05
 Gradient time:  CPU 82.44 s  wall 13.85 s
 Geometry Optimization Parameters
   NAtoms,    NIC,     NZ,  NCons,   NDum,   NFix, NCnnct, MaxDiis
       12      78      12       0       0       0       0       0

 Cartesian Hessian Update
 Hessian updated using BFGS update


** GEOMETRY OPTIMIZATION IN DELOCALIZED INTERNAL COORDINATES **
   Searching for a Minimum

   Optimization Cycle:   6

                       Coordinates (Angstroms)
     ATOM                X               Y               Z
      1  C         0.0010181717    0.0000000000   -0.0062053914
      2  C         0.0011730543    0.0000000000    1.3975798264
      3  C         1.2105233829    0.0000000000    2.1065785262
      4  C         2.4209321103    0.0000000000    1.3965326394
      5  C         2.4226608552    0.0000000000   -0.0082530215
      6  C         1.2109984923    0.0000000000   -0.7168250851
      7  Cl       -1.5217284547    0.0000000000   -0.8468299557
      8  Cl       -1.5183515993    0.0000000000    2.2428030886
      9  I         1.2061611868    0.0000000000    4.2316802516
     10  Cl        3.9329771308    0.0000000000    2.2568696661
     11  Br        4.0883280340    0.0000000000   -0.9268107929
     12  I         1.1878399964    0.0000000000   -2.8430297518
   Point Group: c1    Number of degrees of freedom:    30


   Energy is -18022.504425200

 Hessian updated using BFGS update

 18 Hessian modes will be used to form the next step
  Hessian Eigenvalues:
     0.124350    0.134953    0.202482    0.224208    0.249490    0.249975
     0.254229    0.295468    0.334550    0.334857    0.377025    0.419608
     0.427116    0.431335    0.464280    0.480234    0.556447    0.595325

 Minimum search - taking simple RFO step
 Searching for Lamda that Minimizes Along All modes
 Value Taken    Lamda =   0.00000000
 Step Taken.  Stepsize is  0.001413

                             Maximum     Tolerance    Cnvgd?
         Gradient           0.000264      0.000300     YES
         Displacement       0.000733      0.001200     YES
         Energy change     -0.000001      0.000001     YES


                       Distance Matrix (Angstroms)
             C (  1)   C (  2)   C (  3)   C (  4)   C (  5)   C (  6)
   C (  2)  1.403785
   C (  3)  2.434494  1.401859
   C (  4)  2.797080  2.419759  1.403301
   C (  5)  2.421644  2.799994  2.437579  1.404787
   C (  6)  1.403222  2.436059  2.823404  2.435204  1.403638
   Cl(  7)  1.739370  2.712306  4.023409  4.536215  4.032545  2.735818
   Cl(  8)  2.714134  1.738780  2.732273  4.029160  4.538594  4.026009
   I (  9)  4.405910  3.079630  2.125106  3.084434  4.410998  4.948508
   Cl( 10)  4.536718  4.024607  2.726599  1.739672  2.722469  4.031380
   Br( 11)  4.189704  4.701875  4.181293  2.859744  1.902155  2.884982
   I ( 12)  3.075080  4.403515  4.949660  4.415247  3.092045  2.126331
             Cl(  7)   Cl(  8)   I (  9)   Cl( 10)   Br( 11)
   Cl(  8)  3.089635
   I (  9)  5.764776  3.373218
   Cl( 10)  6.275888  5.451347  3.366809
   Br( 11)  5.610627  6.440598  5.909054  3.187468
   I ( 12)  3.365498  5.761004  7.074734  5.791783  3.476309

 Final energy is   -18022.504425199997     


 ******************************
 **  OPTIMIZATION CONVERGED  **
 ******************************

                       Coordinates (Angstroms)
     ATOM                X               Y               Z
      1  C         0.0010181717    0.0000000000   -0.0062053914
      2  C         0.0011730543    0.0000000000    1.3975798264
      3  C         1.2105233829    0.0000000000    2.1065785262
      4  C         2.4209321103    0.0000000000    1.3965326394
      5  C         2.4226608552    0.0000000000   -0.0082530215
      6  C         1.2109984923    0.0000000000   -0.7168250851
      7  Cl       -1.5217284547    0.0000000000   -0.8468299557
      8  Cl       -1.5183515993    0.0000000000    2.2428030886
      9  I         1.2061611868    0.0000000000    4.2316802516
     10  Cl        3.9329771308    0.0000000000    2.2568696661
     11  Br        4.0883280340    0.0000000000   -0.9268107929
     12  I         1.1878399964    0.0000000000   -2.8430297518

Z-matrix Print:
$molecule
0 1
I 
C  1 2.126331
C  2 1.403222 1 119.801617
C  2 1.403638 1 120.942849 3 -180.000000 0
C  3 1.403785 2 120.419333 1 -180.000000 0
C  5 1.401859 3 120.387887 2 -0.000000 0
C  6 1.403301 5 119.221839 3 -0.000000 0
Cl 5 1.738780 3 119.078323 2 -180.000000 0
Cl 3 1.739370 2 120.673674 1 -0.000000 0
Cl 7 1.739672 6 119.964004 5 -180.000000 0
Br 4 1.902155 2 120.805975 1 -0.000000 0
I  6 2.125106 5 120.263955 3 -180.000000 0
$end


 --------------------------------------------------------------

                    Orbital Energies (a.u.)
 --------------------------------------------------------------

 Alpha MOs
 -- Occupied --
*****************-482.8573-176.3219-176.3216-165.7258-165.7255-165.7235
********-165.7232-165.7230-101.5837-101.5833-101.5830 -62.5102 -56.3309
-56.3268 -56.3264 -35.8183 -35.8180 -31.3119 -31.3116 -31.3055 -31.3052
-31.3050 -31.3047 -22.9623 -22.9620 -22.9609 -22.9605 -22.9605 -22.9602
-22.9560 -22.9560 -22.9557 -22.9557 -10.2893 -10.2890 -10.2884 -10.2824
-10.2736 -10.2727  -9.4985  -9.4982  -9.4979  -8.7191  -7.2635  -7.2631
 -7.2628  -7.2534  -7.2530  -7.2528  -7.2524  -7.2520  -7.2518  -6.5513
 -6.5375  -6.5365  -6.3677  -6.3674  -4.7808  -4.7805  -4.7653  -4.7650
 -4.7643  -4.7640  -2.6620  -2.6584  -2.6576  -2.6465  -2.6465  -2.0465
 -2.0462  -2.0418  -2.0415  -2.0411  -2.0408  -2.0277  -2.0276  -2.0274
 -2.0273  -0.9631  -0.9233  -0.8925  -0.8662  -0.8328  -0.7872  -0.7457
 -0.7131  -0.6593  -0.6323  -0.6114  -0.5581  -0.5193  -0.4868  -0.4693
 -0.4686  -0.4262  -0.4177  -0.4114  -0.3934  -0.3883  -0.3615  -0.3581
 -0.3573  -0.3416  -0.3340  -0.3195  -0.3151  -0.2925  -0.2798  -0.2700
 -0.2655  -0.2610
 -- Virtual --
 -0.1001  -0.0724  -0.0671  -0.0658  -0.0257  -0.0108   0.0016   0.0102
  0.0207   0.0290   0.0313   0.0444   0.0500   0.0592   0.0595   0.0648
  0.0722   0.0773   0.0814   0.0832   0.0850   0.0885   0.1008   0.1016
  0.1077   0.1143   0.1196   0.1340   0.1395   0.1399   0.1499   0.1513
  0.1558   0.1645   0.1753   0.1759   0.1811   0.1909   0.1948   0.2036
  0.2039   0.2070   0.2122   0.2206   0.2240   0.2257   0.2467   0.2528
  0.2537   0.2662   0.2692   0.2789   0.2825   0.2895   0.2988   0.3220
  0.3547   0.3807   0.3813   0.3842   0.3961   0.4116   0.4131   0.4190
  0.4215   0.4267   0.4315   0.4358   0.4370   0.4463   0.4548   0.4685
  0.4737   0.4833   0.4884   0.5065   0.5085   0.5091   0.5118   0.5161
  0.5374   0.5423   0.5546   0.5549   0.5691   0.5747   0.5781   0.5929
  0.6008   0.6022   0.6066   0.6408   0.6440   0.6901   0.7056   0.7150
  0.7425   0.7531   0.7633   0.7715   0.7727   0.8157   0.8198   0.8234
  0.8277   0.8310   0.8327   0.8418   0.8509   0.8552   0.8568   0.8807
  0.9002   0.9180   0.9271   0.9357   0.9413   0.9520   0.9594   0.9646
  0.9794   1.0321   1.0498   1.0756   1.1208   1.1335   1.1382   1.1897
  1.2102   1.2290   1.2376   1.2416   1.2646   1.2661   1.2851   1.3453
  1.3566   1.3719   1.4204   1.4334   1.4471   1.4502   1.4731   1.4757
  1.4881   1.5631   1.5912   1.6391   1.7234   1.7348   1.7516   1.7780
  1.8173   1.8198   1.8400   1.8435   1.9122   2.0137   2.0145   2.0904
  2.1341   2.1734   2.2036   2.2261   2.2363   2.2457   2.2486   2.2509
  2.2759   2.2911   2.3127   2.3841   2.4009   2.4481   2.4771   2.5262
  2.5513   2.5709   2.6081   2.7100   2.7247   2.7884   2.8171   2.8320
  2.9696   3.0265   3.0361   3.0559   3.0865   3.1672   3.2105   3.3876
  3.4608   3.6349   3.8140   3.8603   3.9490   3.9616   3.9888   3.9941
  4.0092   4.0215   4.0322   4.0587   4.0828   4.1294   4.1595   4.2418
  4.2721   4.2903   4.4013   4.4579   4.5339   4.7860   6.0144   6.0324
  6.1069   6.1185   6.1458   6.1586   6.7414   7.5530   7.6669   7.7379
  9.7167   9.7786   9.8000  23.1792  23.7555  23.7627  23.9026  23.9192
 23.9856  25.7710  25.8132  25.8609  26.0776  26.1433  26.1768  26.5017
 26.6148  26.7630  27.8876  27.9438  28.3502  28.3642  28.4153  28.4210
 28.4243  28.4317  28.5224  28.5272  28.5450  28.5492  28.5556  28.5609
 28.6094  28.6233  28.7147  28.7327  47.9949 127.8891 127.8998 127.9438
127.9513 127.9686 127.9700 151.6782 151.7205 215.7027 215.7736 215.7987
289.7497 289.8647 289.96231020.81021901.84211901.8863
 --------------------------------------------------------------

          Ground-State Mulliken Net Atomic Charges

     Atom                 Charge (a.u.)
  ----------------------------------------
      1 C                    -0.059438
      2 C                    -0.674463
      3 C                     0.060086
      4 C                    -0.251892
      5 C                    -0.712712
      6 C                    -0.146612
      7 Cl                    0.621693
      8 Cl                    0.636169
      9 I                     0.113375
     10 Cl                    0.545788
     11 Br                   -0.238396
     12 I                     0.106402
  ----------------------------------------
  Sum of atomic charges =     0.000000

 -----------------------------------------------------------------
                    Cartesian Multipole Moments
 -----------------------------------------------------------------
    Charge (ESU x 10^10)
                -0.0000
    Dipole Moment (Debye)
         X       0.1770      Y       0.0000      Z      -0.0924
       Tot       0.1997
    Quadrupole Moments (Debye-Ang)
        XX    -145.3802     XY      -0.0000     YY    -148.0882
        XZ      -0.7564     YZ      -0.0000     ZZ    -138.3006
    Octopole Moments (Debye-Ang^2)
       XXX    -574.1396    XXY      -0.0000    XYY    -197.1961
       YYY      -0.0000    XXZ     -97.2344    XYZ      -0.0000
       YYZ     -92.6480    XZZ    -183.8699    YZZ       0.0000
       ZZZ    -258.9541
    Hexadecapole Moments (Debye-Ang^3)
      XXXX   -4318.5471   XXXY      -0.0000   XXYY    -796.8870
      XYYY      -0.0000   YYYY    -187.4879   XXXZ    -313.3524
      XXYZ      -0.0000   XYYZ     -93.7824   YYYZ      -0.0000
      XXZZ   -1671.3513   XYZZ       0.0000   YYZZ   -1017.7394
      XZZZ    -261.2104   YZZZ       0.0000   ZZZZ   -5318.6108
 -----------------------------------------------------------------
Archival summary:
1\1\february\OPT\ProcedureUnspecified\BasisUnspecified\2r1l36\taweetha\SunDec110:06:542019SunDec110:06:542019\0\\#,OPT,ProcedureUnspecified,BasisUnspecified,\\0,1\I\C,1,2.12633\C,2,1.40322,1,119.802\C,2,1.40364,1,120.943,3,-180,0\C,3,1.40379,2,120.419,1,-180,0\C,5,1.40186,3,120.388,2,-0,0\C,6,1.4033,5,119.222,3,-0,0\Cl,5,1.73878,3,119.078,2,-180,0\Cl,3,1.73937,2,120.674,1,-0,0\Cl,7,1.73967,6,119.964,5,-180,0\Br,4,1.90216,2,120.806,1,-0,0\I,6,2.12511,5,120.264,3,-180,0\\\@

 Total job time:  297.67s(wall), 1657.39s(cpu) 
 Sun Dec  1 10:06:54 2019

        *************************************************************
        *                                                           *
        *  Thank you very much for using Q-Chem.  Have a nice day.  *
        *                                                           *
        *************************************************************


 
User input: 2 of 2 
 
                  Welcome to Q-Chem
     A Quantum Leap Into The Future Of Chemistry


 Q-Chem 5.2 (devel), Q-Chem, Inc., Pleasanton, CA (2019)

 Yihan Shao,  Zhengting Gan,  E. Epifanovsky,  A. T. B. Gilbert,  M. Wormit,  
 J. Kussmann,  A. W. Lange,  A. Behn,  Jia Deng,  Xintian Feng,  D. Ghosh,  
 M. Goldey,  P. R. Horn,  L. D. Jacobson,  I. Kaliman,  T. Kus,  A. Landau,  
 Jie Liu,  E. I. Proynov,  R. M. Richard,  R. P. Steele,  E. J. Sundstrom,  
 H. L. Woodcock III,  P. M. Zimmerman,  D. Zuev,  B. Albrecht,  E. Alguire,  
 S. A. Baeppler,  D. Barton,  Z. Benda,  Y. A. Bernard,  E. J. Berquist,  
 K. B. Bravaya,  H. Burton,  D. Casanova,  Chun-Min Chang,  Yunqing Chen,  
 A. Chien,  K. D. Closser,  M. P. Coons,  S. Coriani,  S. Dasgupta,  
 A. L. Dempwolff,  M. Diedenhofen,  Hainam Do,  R. G. Edgar,  Po-Tung Fang,  
 S. Faraji,  S. Fatehi,  Qingguo Feng,  K. D. Fenk,  J. Fosso-Tande,  
 J. Gayvert,  Qinghui Ge,  A. Ghysels,  G. Gidofalvi,  J. Gomes,  
 J. Gonthier,  A. Gunina,  D. Hait,  M. W. D. Hanson-Heine,  
 P. H. P. Harbach,  A. W. Hauser,  M. F. Herbst,  J. E. Herr,  
 E. G. Hohenstein,  Z. C. Holden,  Kerwin Hui,  B. C. Huynh,  T.-C. Jagau,  
 Hyunjun Ji,  B. Kaduk,  K. Khistyaev,  Jaehoon Kim,  P. Klunzinger,  K. Koh,  
 D. Kosenkov,  L. Koulias,  T. Kowalczyk,  C. M. Krauter,  A. Kunitsa,  
 Ka Un Lao,  A. Laurent,  K. V. Lawler,  Joonho Lee,  D. Lefrancois,  
 S. Lehtola,  D. S. Levine,  Yi-Pei Li,  You-Sheng Lin,  Fenglai Liu,  
 E. Livshits,  A. Luenser,  P. Manohar,  E. Mansoor,  S. F. Manzer,  
 Shan-Ping Mao,  Yuezhi Mao,  N. Mardirossian,  A. V. Marenich,  
 T. Markovich,  L. A. Martinez-Martinez,  S. A. Maurer,  N. J. Mayhall,  
 S. C. McKenzie,  J.-M. Mewes,  P. Morgante,  A. F. Morrison,  
 J. W. Mullinax,  K. Nanda,  T. S. Nguyen-Beck,  R. Olivares-Amaya,  
 J. A. Parkhill,  Zheng Pei,  T. M. Perrine,  F. Plasser,  P. Pokhilko,  
 S. Prager,  A. Prociuk,  E. Ramos,  D. R. Rehn,  F. Rob,  M. Scheurer,  
 M. Schneider,  N. Sergueev,  S. M. Sharada,  S. Sharma,  D. W. Small,  
 T. Stauch,  T. Stein,  Yu-Chuan Su,  A. J. W. Thom,  A. Tkatchenko,  
 T. Tsuchimochi,  N. M. Tubman,  L. Vogt,  M. L. Vidal,  O. Vydrov,  
 M. A. Watson,  J. Wenzel,  M. de Wergifosse,  T. A. Wesolowski,  A. White,  
 J. Witte,  A. Yamada,  Jun Yang,  K. Yao,  S. Yeganeh,  S. R. Yost,  
 Zhi-Qiang You,  A. Zech,  Igor Ying Zhang,  Xing Zhang,  Yan Zhao,  
 Ying Zhu,  B. R. Brooks,  G. K. L. Chan,  C. J. Cramer,  M. S. Gordon,  
 W. J. Hehre,  A. Klamt,  M. W. Schmidt,  C. D. Sherrill,  D. G. Truhlar,  
 A. Aspuru-Guzik,  R. Baer,  A. T. Bell,  N. A. Besley,  Jeng-Da Chai,  
 A. E. DePrince, III,  R. A. DiStasio Jr.,  A. Dreuw,  B. D. Dunietz,  
 T. R. Furlani,  Chao-Ping Hsu,  Yousung Jung,  Jing Kong,  D. S. Lambrecht,  
 WanZhen Liang,  C. Ochsenfeld,  V. A. Rassolov,  L. V. Slipchenko,  
 J. E. Subotnik,  T. Van Voorhis,  J. M. Herbert,  A. I. Krylov,  
 P. M. W. Gill,  M. Head-Gordon

 Contributors to earlier versions of Q-Chem not listed above: 
 R. D. Adamson,  B. Austin,  J. Baker,  G. J. O. Beran,  K. Brandhorst,  
 S. T. Brown,  E. F. C. Byrd,  A. K. Chakraborty,  C.-L. Cheng,  
 Siu Hung Chien,  D. M. Chipman,  D. L. Crittenden,  H. Dachsel,  
 R. J. Doerksen,  A. D. Dutoi,  L. Fusti-Molnar,  W. A. Goddard III,  
 A. Golubeva-Zadorozhnaya,  S. R. Gwaltney,  G. Hawkins,  A. Heyden,  
 S. Hirata,  G. Kedziora,  F. J. Keil,  C. Kelley,  Jihan Kim,  R. A. King,  
 R. Z. Khaliullin,  P. P. Korambath,  W. Kurlancheek,  A. M. Lee,  M. S. Lee,  
 S. V. Levchenko,  Ching Yeh Lin,  D. Liotard,  R. C. Lochan,  I. Lotan,  
 P. E. Maslen,  N. Nair,  D. P. O'Neill,  D. Neuhauser,  E. Neuscamman,  
 C. M. Oana,  R. Olson,  B. Peters,  R. Peverati,  P. A. Pieniazek,  
 Y. M. Rhee,  J. Ritchie,  M. A. Rohrdanz,  E. Rosta,  N. J. Russ,  
 H. F. Schaefer III,  N. E. Schultz,  N. Shenvi,  A. C. Simmonett,  A. Sodt,  
 D. Stuck,  K. S. Thanthiriwatte,  V. Vanovschi,  Tao Wang,  A. Warshel,  
 C. F. Williams,  Q. Wu,  X. Xu,  W. Zhang

 Please cite Q-Chem as follows:
 Y. Shao et al., Mol. Phys. 113, 184-215 (2015)
 DOI: 10.1080/00268976.2014.952696

 Q-Chem 5.2.1 for Intel X86 EM64T Linux

 Parts of Q-Chem use Armadillo 8.300.2 (Tropical Shenanigans).
 http://arma.sourceforge.net/

 Q-Chem begins on Sun Dec  1 10:06:54 2019  

Host: 
0

     Scratch files written to /scratch/taweetham/qchem8645//
NAlpha2: 228
NElect   228
Mult     1
The previous job contains 0 fragments, simply inherited here

Checking the input file for inconsistencies... 	...done.

--------------------------------------------------------------
User input:
--------------------------------------------------------------

$MOLECULE
READ
$END

$REM
   JOB_TYPE 	FREQUENCY
   BASIS 	6-311++G**
   METHOD	B3LYP	
$END


--------------------------------------------------------------
 ----------------------------------------------------------------
             Standard Nuclear Orientation (Angstroms)
    I     Atom           X                Y                Z
 ----------------------------------------------------------------
    1      C       0.4357610797    -1.4865550758    -0.0000000000
    2      C      -0.9622223773    -1.3590591321    -0.0000000000
    3      C      -1.5585940143    -0.0903794073    -0.0000000000
    4      C      -0.7416756783     1.0506284284    -0.0000000000
    5      C       0.6574749667     0.9249175929     0.0000000000
    6      C       1.2532119947    -0.3460259324     0.0000000000
    7      Cl      1.1347867490    -3.0792791761    -0.0000000000
    8      Cl     -1.9418016235    -2.7956460721    -0.0000000000
    9      I      -3.6753297982     0.0980509332    -0.0000000000
   10      Cl     -1.4613033128     2.6344832233    -0.0000000000
   11      Br      1.7233434095     2.5003921222     0.0000000000
   12      I       3.3685496855    -0.5619635501     0.0000000000
 ----------------------------------------------------------------
 Molecular Point Group                 Cs    NOp =  2
 Largest Abelian Subgroup              Cs    NOp =  2
 Nuclear Repulsion Energy =        2923.53303834 hartrees
 There are      114 alpha and      114 beta electrons
 Requested basis set is 6-311++G(d,p)
 There are 142 shells and 394 basis functions

 Total QAlloc Memory Limit   2000 MB
 Mega-Array Size       188 MB
 MEM_STATIC part       192 MB

                       Distance Matrix (Angstroms)
             C (  1)   C (  2)   C (  3)   C (  4)   C (  5)   C (  6)
   C (  2)  1.403785
   C (  3)  2.434494  1.401859
   C (  4)  2.797080  2.419759  1.403301
   C (  5)  2.421644  2.799994  2.437579  1.404787
   C (  6)  1.403222  2.436059  2.823404  2.435204  1.403638
   Cl(  7)  1.739370  2.712306  4.023409  4.536215  4.032545  2.735818
   Cl(  8)  2.714134  1.738780  2.732273  4.029160  4.538594  4.026009
   I (  9)  4.405910  3.079630  2.125106  3.084434  4.410998  4.948508
   Cl( 10)  4.536718  4.024607  2.726599  1.739672  2.722469  4.031380
   Br( 11)  4.189704  4.701875  4.181293  2.859744  1.902155  2.884982
   I ( 12)  3.075080  4.403515  4.949660  4.415247  3.092045  2.126331
             Cl(  7)   Cl(  8)   I (  9)   Cl( 10)   Br( 11)
   Cl(  8)  3.089635
   I (  9)  5.764776  3.373218
   Cl( 10)  6.275888  5.451347  3.366809
   Br( 11)  5.610627  6.440598  5.909054  3.187468
   I ( 12)  3.365498  5.761004  7.074734  5.791783  3.476309

 A cutoff of  1.0D-11 yielded   6375 shell pairs
 There are     55144 function pairs (     60959 Cartesian)
 Smallest overlap matrix eigenvalue = 4.28E-07

 Q-Chem warning in module stvman/mkSTV.C, line 318:

 Overlap eigenvalue is smaller than square root of threshold
 Use THRESH >= 12 to get rid of this warning

 Linear dependence detected in AO basis
 Tighter screening thresholds may be required for diffuse basis sets
 Use S2THRESH > 14 and THRESH = 14 in case of SCF convergence issues
 Number of orthogonalized atomic orbitals = 392
 Maximum deviation from orthogonality = 1.126E-10
 Guess from superposition of atomic densities
 Warning:  Energy on first SCF cycle will be non-variational
 SAD guess density has 228.000000 electrons

 -----------------------------------------------------------------------
  General SCF calculation program by
  Eric Jon Sundstrom, Paul Horn, Yuezhi Mao, Dmitri Zuev, Alec White,
  David Stuck, Shaama M.S., Shane Yost, Joonho Lee, David Small,
  Daniel Levine, Susi Lehtola, Hugh Burton, Evgeny Epifanovsky,
  Bang C. Huynh
 -----------------------------------------------------------------------
 Exchange:     0.2000 Hartree-Fock + 0.0800 Slater + 0.7200 B88
 Correlation:  0.1900 VWN1RPA + 0.8100 LYP
 Using SG-1 standard quadrature grid
 using 6 threads for integral computing
 -------------------------------------------------------
 OpenMP Integral computing Module                
 Release: version 2.0, May 2017, Q-Chem Inc. Pleasanton 
 -------------------------------------------------------
 A restricted SCF calculation will be
 performed using DIIS
 SCF converges when DIIS error is below 1.0e-08
 ---------------------------------------
  Cycle       Energy         DIIS error
 ---------------------------------------
    1  -18024.8877439055      2.85e-02  
    2  -18022.4663382686      1.68e-03  
    3  -18022.4254401802      2.15e-03  
    4  -18022.4912051741      7.57e-04  
    5  -18022.5035372783      1.30e-04  
    6  -18022.5037571668      5.25e-05  
    7  -18022.5037964529      2.44e-05  
    8  -18022.5038076211      6.29e-06  
    9  -18022.5038082477      2.41e-06  
   10  -18022.5038083428      6.87e-07  
   11  -18022.5038083493      3.43e-07  
   12  -18022.5038083517      8.64e-08  
   13  -18022.5038083525      2.62e-08  
   14  -18022.5038083544      3.54e-09  Convergence criterion met
 ---------------------------------------
 SCF time:   CPU 250.49s  wall 45.00s 
 SCF   energy in the final basis set =   -18022.5038083544
 Total energy in the final basis set =   -18022.5038083544

 --------------------------------------------------------------
             Orbital Energies (a.u.) and Symmetries
 --------------------------------------------------------------

 Alpha MOs, Restricted
 -- Occupied --                  
*******-1165.89 -482.86 -176.32 -176.32 -165.73 -165.73 -165.72
  1 A'    2 A'    3 A'    4 A'    5 A'    6 A'    7 A'    1 A"                 
-165.72 -165.72 -165.72 -101.58 -101.58 -101.58  -62.51  -56.33
  8 A'    2 A"    9 A'   10 A'   11 A'   12 A'   13 A'   14 A'                 
-56.327 -56.326 -35.818 -35.818 -31.312 -31.312 -31.305 -31.305
  3 A"   15 A'   16 A'   17 A'   18 A'   19 A'    4 A"    5 A"                 
-31.305 -31.305 -22.962 -22.962 -22.961 -22.961 -22.960 -22.960
 20 A'   21 A'   22 A'   23 A'    6 A"    7 A"   24 A'   25 A'                 
-22.956 -22.956 -22.956 -22.956 -10.289 -10.289 -10.288 -10.282
 26 A'    8 A"   27 A'    9 A"   28 A'   29 A'   30 A'   31 A'                 
-10.274 -10.273  -9.498  -9.498  -9.498  -8.719  -7.264  -7.263
 32 A'   33 A'   34 A'   35 A'   36 A'   37 A'   38 A'   39 A'                 
 -7.263  -7.253  -7.253  -7.253  -7.252  -7.252  -7.252  -6.551
 40 A'   10 A"   11 A"   12 A"   41 A'   42 A'   43 A'   44 A'                 
 -6.538  -6.537  -6.368  -6.367  -4.781  -4.781  -4.765  -4.765
 13 A"   45 A'   46 A'   47 A'   48 A'   49 A'   14 A"   15 A"                 
 -4.764  -4.764  -2.662  -2.658  -2.658  -2.647  -2.646  -2.046
 50 A'   51 A'   52 A'   16 A"   53 A'   54 A'   17 A"   55 A'                 
 -2.046  -2.042  -2.042  -2.041  -2.041  -2.028  -2.028  -2.027
 56 A'   18 A"   19 A"   57 A'   58 A'   59 A'   20 A"   60 A'                 
 -2.027  -0.963  -0.923  -0.893  -0.866  -0.833  -0.787  -0.746
 21 A"   61 A'   62 A'   63 A'   64 A'   65 A'   66 A'   67 A'                 
 -0.713  -0.659  -0.632  -0.611  -0.558  -0.519  -0.487  -0.469
 68 A'   69 A'   70 A'   71 A'   72 A'   73 A'   74 A'   22 A"                 
 -0.469  -0.426  -0.418  -0.411  -0.393  -0.388  -0.361  -0.358
 75 A'   76 A'   77 A'   23 A"   78 A'   24 A"   79 A'   25 A"                 
 -0.357  -0.342  -0.334  -0.320  -0.315  -0.292  -0.280  -0.270
 80 A'   81 A'   26 A"   82 A'   27 A"   28 A"   83 A'   29 A"                 
 -0.266  -0.261
 84 A'   30 A"                                                                 
 -- Virtual --                   
 -0.100  -0.072  -0.067  -0.066  -0.026  -0.011   0.002   0.010
 85 A'   31 A"   32 A"   86 A'   87 A'   88 A'   89 A'   90 A'                 
  0.021   0.029   0.031   0.044   0.050   0.059   0.060   0.065
 91 A'   92 A'   93 A'   33 A"   94 A'   95 A'   34 A"   35 A"                 
  0.072   0.077   0.081   0.083   0.085   0.089   0.101   0.102
 96 A'   97 A'   98 A'   36 A"   99 A'   37 A"  100 A'   38 A"                 
  0.108   0.114   0.120   0.134   0.140   0.140   0.150   0.151
101 A'  102 A'  103 A'   39 A"  104 A'   40 A"  105 A'   41 A"                 
  0.156   0.165   0.175   0.176   0.181   0.191   0.195   0.204
106 A'  107 A'  108 A'   42 A"  109 A'  110 A'  111 A'   43 A"                 
  0.204   0.207   0.212   0.221   0.224   0.226   0.247   0.253
112 A'  113 A'  114 A'  115 A'  116 A'  117 A'  118 A'  119 A'                 
  0.254   0.266   0.269   0.279   0.283   0.290   0.299   0.322
 44 A"  120 A'  121 A'  122 A'  123 A'   45 A"  124 A'  125 A'                 
  0.355   0.381   0.381   0.384   0.396   0.412   0.413   0.419
126 A'   46 A"  127 A'   47 A"  128 A'   48 A"  129 A'  130 A'                 
  0.421   0.427   0.431   0.436   0.437   0.446   0.455   0.468
 49 A"  131 A'  132 A'   50 A"  133 A'  134 A'   51 A"  135 A'                 
  0.474   0.483   0.488   0.507   0.509   0.509   0.512   0.516
 52 A"  136 A'   53 A"  137 A'   54 A"  138 A'  139 A'  140 A'                 
  0.537   0.543   0.555   0.555   0.569   0.575   0.578   0.593
 55 A"  141 A'   56 A"  142 A'  143 A'   57 A"  144 A'   58 A"                 
  0.601   0.602   0.606   0.641   0.644   0.690   0.706   0.715
145 A'   59 A"  146 A'  147 A'   60 A"  148 A'   61 A"  149 A'                 
  0.743   0.753   0.763   0.772   0.773   0.816   0.820   0.823
150 A'  151 A'  152 A'   62 A"  153 A'  154 A'  155 A'  156 A'                 
  0.828   0.831   0.833   0.842   0.851   0.855   0.857   0.881
 63 A"  157 A'   64 A"  158 A'   65 A"   66 A"  159 A'  160 A'                 
  0.900   0.918   0.927   0.936   0.941   0.952   0.959   0.965
161 A'  162 A'  163 A'  164 A'   67 A"  165 A'  166 A'  167 A'                 
  0.979   1.032   1.050   1.076   1.121   1.134   1.138   1.190
 68 A"  168 A'  169 A'  170 A'  171 A'   69 A"  172 A'  173 A'                 
  1.210   1.229   1.238   1.242   1.265   1.266   1.285   1.345
 70 A"  174 A'   71 A"  175 A'  176 A'   72 A"   73 A"  177 A'                 
  1.356   1.372   1.420   1.433   1.447   1.449   1.473   1.475
 74 A"   75 A"  178 A'  179 A'  180 A'  181 A'  182 A'  183 A'                 
  1.488   1.563   1.591   1.639   1.723   1.735   1.752   1.778
184 A'  185 A'  186 A'  187 A'   76 A"   77 A"  188 A'  189 A'                 
  1.817   1.820   1.840   1.844   1.912   2.014   2.014   2.090
190 A'  191 A'   78 A"   79 A"   80 A"   81 A"  192 A'  193 A'                 
  2.134   2.173   2.204   2.226   2.236   2.246   2.249   2.251
194 A'  195 A'  196 A'   82 A"  197 A'  198 A'   83 A"   84 A"                 
  2.276   2.291   2.313   2.384   2.401   2.448   2.477   2.526
 85 A"  199 A'  200 A'  201 A'  202 A'  203 A'  204 A'  205 A'                 
  2.551   2.571   2.608   2.710   2.725   2.788   2.817   2.832
206 A'   86 A"  207 A'   87 A"   88 A"  208 A'   89 A"   90 A"                 
  2.970   3.027   3.036   3.056   3.087   3.167   3.210   3.388
209 A'  210 A'   91 A"  211 A'  212 A'  213 A'  214 A'  215 A'                 
  3.461   3.635   3.814   3.860   3.949   3.961   3.989   3.994
216 A'  217 A'  218 A'  219 A'   92 A"   93 A"   94 A"  220 A'                 
  4.009   4.021   4.032   4.059   4.083   4.129   4.159   4.242
 95 A"   96 A"  221 A'  222 A'   97 A"  223 A'  224 A'  225 A'                 
  4.272   4.290   4.401   4.458   4.534   4.786   6.014   6.032
226 A'  227 A'  228 A'  229 A'  230 A'  231 A'   98 A"   99 A"                 
  6.106   6.118   6.146   6.158   6.741   7.553   7.666   7.738
232 A'  233 A'  234 A'  235 A'  236 A'  100 A"  237 A'  238 A'                 
  9.717   9.779   9.800  23.179  23.756  23.763  23.903  23.919
239 A'  240 A'  241 A'  242 A'  243 A'  244 A'  245 A'  246 A'                 
 23.986  25.771  25.814  25.861  26.078  26.143  26.177  26.502
247 A'  101 A"  102 A"  103 A"  248 A'  249 A'  250 A'  251 A'                 
 26.615  26.763  27.888  27.944  28.350  28.364  28.415  28.421
252 A'  253 A'  254 A'  255 A'  104 A"  105 A"  256 A'  257 A'                 
 28.424  28.432  28.522  28.527  28.545  28.549  28.556  28.561
258 A'  259 A'  106 A"  107 A"  260 A'  108 A"  109 A"  261 A'                 
 28.610  28.623  28.715  28.733  47.995 127.889 127.900 127.944
262 A'  263 A'  264 A'  265 A'  266 A'  110 A"  111 A"  267 A'                 
127.951 127.969 127.970 151.678 151.721 215.703 215.774 215.799
268 A'  269 A'  270 A'  271 A'  272 A'  273 A'  274 A'  275 A'                 
289.750 289.865 289.9621020.8101901.8421901.886
112 A"  276 A'  277 A'  278 A'  279 A'  280 A'                                 

 Beta MOs, Restricted
 -- Occupied --                  
*******-1165.89 -482.86 -176.32 -176.32 -165.73 -165.73 -165.72
  1 A'    2 A'    3 A'    4 A'    5 A'    6 A'    7 A'    1 A"                 
-165.72 -165.72 -165.72 -101.58 -101.58 -101.58  -62.51  -56.33
  8 A'    2 A"    9 A'   10 A'   11 A'   12 A'   13 A'   14 A'                 
-56.327 -56.326 -35.818 -35.818 -31.312 -31.312 -31.305 -31.305
  3 A"   15 A'   16 A'   17 A'   18 A'   19 A'    4 A"    5 A"                 
-31.305 -31.305 -22.962 -22.962 -22.961 -22.961 -22.960 -22.960
 20 A'   21 A'   22 A'   23 A'    6 A"    7 A"   24 A'   25 A'                 
-22.956 -22.956 -22.956 -22.956 -10.289 -10.289 -10.288 -10.282
 26 A'    8 A"   27 A'    9 A"   28 A'   29 A'   30 A'   31 A'                 
-10.274 -10.273  -9.498  -9.498  -9.498  -8.719  -7.264  -7.263
 32 A'   33 A'   34 A'   35 A'   36 A'   37 A'   38 A'   39 A'                 
 -7.263  -7.253  -7.253  -7.253  -7.252  -7.252  -7.252  -6.551
 40 A'   10 A"   11 A"   12 A"   41 A'   42 A'   43 A'   44 A'                 
 -6.538  -6.537  -6.368  -6.367  -4.781  -4.781  -4.765  -4.765
 13 A"   45 A'   46 A'   47 A'   48 A'   49 A'   14 A"   15 A"                 
 -4.764  -4.764  -2.662  -2.658  -2.658  -2.647  -2.646  -2.046
 50 A'   51 A'   52 A'   16 A"   53 A'   54 A'   17 A"   55 A'                 
 -2.046  -2.042  -2.042  -2.041  -2.041  -2.028  -2.028  -2.027
 56 A'   18 A"   19 A"   57 A'   58 A'   59 A'   20 A"   60 A'                 
 -2.027  -0.963  -0.923  -0.893  -0.866  -0.833  -0.787  -0.746
 21 A"   61 A'   62 A'   63 A'   64 A'   65 A'   66 A'   67 A'                 
 -0.713  -0.659  -0.632  -0.611  -0.558  -0.519  -0.487  -0.469
 68 A'   69 A'   70 A'   71 A'   72 A'   73 A'   74 A'   22 A"                 
 -0.469  -0.426  -0.418  -0.411  -0.393  -0.388  -0.361  -0.358
 75 A'   76 A'   77 A'   23 A"   78 A'   24 A"   79 A'   25 A"                 
 -0.357  -0.342  -0.334  -0.320  -0.315  -0.292  -0.280  -0.270
 80 A'   81 A'   26 A"   82 A'   27 A"   28 A"   83 A'   29 A"                 
 -0.266  -0.261
 84 A'   30 A"                                                                 
 -- Virtual --                   
 -0.100  -0.072  -0.067  -0.066  -0.026  -0.011   0.002   0.010
 85 A'   31 A"   32 A"   86 A'   87 A'   88 A'   89 A'   90 A'                 
  0.021   0.029   0.031   0.044   0.050   0.059   0.060   0.065
 91 A'   92 A'   93 A'   33 A"   94 A'   95 A'   34 A"   35 A"                 
  0.072   0.077   0.081   0.083   0.085   0.089   0.101   0.102
 96 A'   97 A'   98 A'   36 A"   99 A'   37 A"  100 A'   38 A"                 
  0.108   0.114   0.120   0.134   0.140   0.140   0.150   0.151
101 A'  102 A'  103 A'   39 A"  104 A'   40 A"  105 A'   41 A"                 
  0.156   0.165   0.175   0.176   0.181   0.191   0.195   0.204
106 A'  107 A'  108 A'   42 A"  109 A'  110 A'  111 A'   43 A"                 
  0.204   0.207   0.212   0.221   0.224   0.226   0.247   0.253
112 A'  113 A'  114 A'  115 A'  116 A'  117 A'  118 A'  119 A'                 
  0.254   0.266   0.269   0.279   0.283   0.290   0.299   0.322
 44 A"  120 A'  121 A'  122 A'  123 A'   45 A"  124 A'  125 A'                 
  0.355   0.381   0.381   0.384   0.396   0.412   0.413   0.419
126 A'   46 A"  127 A'   47 A"  128 A'   48 A"  129 A'  130 A'                 
  0.421   0.427   0.431   0.436   0.437   0.446   0.455   0.468
 49 A"  131 A'  132 A'   50 A"  133 A'  134 A'   51 A"  135 A'                 
  0.474   0.483   0.488   0.507   0.509   0.509   0.512   0.516
 52 A"  136 A'   53 A"  137 A'   54 A"  138 A'  139 A'  140 A'                 
  0.537   0.543   0.555   0.555   0.569   0.575   0.578   0.593
 55 A"  141 A'   56 A"  142 A'  143 A'   57 A"  144 A'   58 A"                 
  0.601   0.602   0.606   0.641   0.644   0.690   0.706   0.715
145 A'   59 A"  146 A'  147 A'   60 A"  148 A'   61 A"  149 A'                 
  0.743   0.753   0.763   0.772   0.773   0.816   0.820   0.823
150 A'  151 A'  152 A'   62 A"  153 A'  154 A'  155 A'  156 A'                 
  0.828   0.831   0.833   0.842   0.851   0.855   0.857   0.881
 63 A"  157 A'   64 A"  158 A'   65 A"   66 A"  159 A'  160 A'                 
  0.900   0.918   0.927   0.936   0.941   0.952   0.959   0.965
161 A'  162 A'  163 A'  164 A'   67 A"  165 A'  166 A'  167 A'                 
  0.979   1.032   1.050   1.076   1.121   1.134   1.138   1.190
 68 A"  168 A'  169 A'  170 A'  171 A'   69 A"  172 A'  173 A'                 
  1.210   1.229   1.238   1.242   1.265   1.266   1.285   1.345
 70 A"  174 A'   71 A"  175 A'  176 A'   72 A"   73 A"  177 A'                 
  1.356   1.372   1.420   1.433   1.447   1.449   1.473   1.475
 74 A"   75 A"  178 A'  179 A'  180 A'  181 A'  182 A'  183 A'                 
  1.488   1.563   1.591   1.639   1.723   1.735   1.752   1.778
184 A'  185 A'  186 A'  187 A'   76 A"   77 A"  188 A'  189 A'                 
  1.817   1.820   1.840   1.844   1.912   2.014   2.014   2.090
190 A'  191 A'   78 A"   79 A"   80 A"   81 A"  192 A'  193 A'                 
  2.134   2.173   2.204   2.226   2.236   2.246   2.249   2.251
194 A'  195 A'  196 A'   82 A"  197 A'  198 A'   83 A"   84 A"                 
  2.276   2.291   2.313   2.384   2.401   2.448   2.477   2.526
 85 A"  199 A'  200 A'  201 A'  202 A'  203 A'  204 A'  205 A'                 
  2.551   2.571   2.608   2.710   2.725   2.788   2.817   2.832
206 A'   86 A"  207 A'   87 A"   88 A"  208 A'   89 A"   90 A"                 
  2.970   3.027   3.036   3.056   3.087   3.167   3.210   3.388
209 A'  210 A'   91 A"  211 A'  212 A'  213 A'  214 A'  215 A'                 
  3.461   3.635   3.814   3.860   3.949   3.961   3.989   3.994
216 A'  217 A'  218 A'  219 A'   92 A"   93 A"   94 A"  220 A'                 
  4.009   4.021   4.032   4.059   4.083   4.129   4.159   4.242
 95 A"   96 A"  221 A'  222 A'   97 A"  223 A'  224 A'  225 A'                 
  4.272   4.290   4.401   4.458   4.534   4.786   6.014   6.032
226 A'  227 A'  228 A'  229 A'  230 A'  231 A'   98 A"   99 A"                 
  6.106   6.118   6.146   6.158   6.741   7.553   7.666   7.738
232 A'  233 A'  234 A'  235 A'  236 A'  100 A"  237 A'  238 A'                 
  9.717   9.779   9.800  23.179  23.756  23.763  23.903  23.919
239 A'  240 A'  241 A'  242 A'  243 A'  244 A'  245 A'  246 A'                 
 23.986  25.771  25.814  25.861  26.078  26.143  26.177  26.502
247 A'  101 A"  102 A"  103 A"  248 A'  249 A'  250 A'  251 A'                 
 26.615  26.763  27.888  27.944  28.350  28.364  28.415  28.421
252 A'  253 A'  254 A'  255 A'  104 A"  105 A"  256 A'  257 A'                 
 28.424  28.432  28.522  28.527  28.545  28.549  28.556  28.561
258 A'  259 A'  106 A"  107 A"  260 A'  108 A"  109 A"  261 A'                 
 28.610  28.623  28.715  28.733  47.995 127.889 127.900 127.944
262 A'  263 A'  264 A'  265 A'  266 A'  110 A"  111 A"  267 A'                 
127.951 127.969 127.970 151.678 151.721 215.703 215.774 215.799
268 A'  269 A'  270 A'  271 A'  272 A'  273 A'  274 A'  275 A'                 
289.750 289.865 289.9621020.8101901.8421901.886
112 A"  276 A'  277 A'  278 A'  279 A'  280 A'                                 
 --------------------------------------------------------------

          Ground-State Mulliken Net Atomic Charges

     Atom                 Charge (a.u.)
  ----------------------------------------
      1 C                    -0.049475
      2 C                    -0.662959
      3 C                     0.043637
      4 C                    -0.250213
      5 C                    -0.704962
      6 C                    -0.158661
      7 Cl                    0.620255
      8 Cl                    0.633803
      9 I                     0.115819
     10 Cl                    0.544364
     11 Br                   -0.239738
     12 I                     0.108131
  ----------------------------------------
  Sum of atomic charges =     0.000000

 -----------------------------------------------------------------
                    Cartesian Multipole Moments
 -----------------------------------------------------------------
    Charge (ESU x 10^10)
                -0.0000
    Dipole Moment (Debye)
         X       0.1048      Y       0.1659      Z       0.0000
       Tot       0.1962
    Quadrupole Moments (Debye-Ang)
        XX    -138.1069     XY       0.0200     YY    -145.9658
        XZ       0.0000     YZ       0.0000     ZZ    -148.0854
    Octopole Moments (Debye-Ang^2)
       XXX      29.9664    XXY      16.3230    XYY      15.0869
       YYY      51.9470    XXZ      -0.0000    XYZ       0.0000
       YYZ       0.0000    XZZ      10.7716    YZZ      15.4172
       ZZZ       0.0000
    Hexadecapole Moments (Debye-Ang^3)
      XXXX   -5013.4948   XXXY      -2.3548   XXYY   -1362.0083
      XYYY      44.6897   YYYY   -2818.1826   XXXZ       0.0000
      XXYZ       0.0000   XYYZ       0.0000   YYYZ       0.0000
      XXZZ    -962.3458   XYZZ       8.2125   YYZZ    -534.0599
      XZZZ       0.0000   YZZZ       0.0000   ZZZZ    -187.4798
 -----------------------------------------------------------------
 Calculating MO derivatives via CPSCF
    1     0    39    0.0183293  
    2     0    39    0.0069562  
    3     0    39    0.0014725  
    4     0    39    0.0002267  
    5    20    19    0.0000318  
    6    38     1    0.0000019  
    7    39     0    0.0000001  Converged
 Time for AOints: 303.5 s (CPU) 51.0 s (wall)
 ------------------------------------------------------------------------------
                     AOints        : Timing summary (seconds)
 ------------------------------------------------------------------------------
     job step          cpu (% of tot)      sys (% of tot)     wall (% of tot)
 ------------------------------------------------------------------------------
  AOints            0.3035E+03 ( 8.3)   0.1500E-04 ( 5.6)   0.5098E+02 ( 8.1)
 ------------------------------------------------------------------------------
   Grand Totals     0.3657E+04          0.2690E-03          0.6291E+03
 ------------------------------------------------------------------------------
 Polarizability Matrix (a.u.)
            1           2           3
    1-261.6220970   0.3805124   0.0000000
    2   0.3805124-213.5666278  -0.0000000
    3   0.0000000  -0.0000000-104.5712645
 Calculating analytic Hessian of the SCF energy

 Direct stationary perturbation theory relativistic correction:

 rels  =     213.078958033690
 relv  =    -714.538145695381
 rel2e =     100.705214183141
 E_rel =    -400.753973478550

 Hessian of the SCF Energy
            1           2           3           4           5           6
    1   0.5662712   0.0372743  -0.0000000  -0.2815812  -0.0153884   0.0000000
    2   0.0372743   0.5107420  -0.0000000   0.0498125  -0.0916063  -0.0000000
    3  -0.0000000  -0.0000000   0.1057737   0.0000000   0.0000000  -0.0528253
    4  -0.2815812   0.0498125   0.0000000   0.5543657  -0.0431937  -0.0000000
    5  -0.0153884  -0.0916063   0.0000000  -0.0431937   0.5331994   0.0000000
    6   0.0000000  -0.0000000  -0.0528253  -0.0000000   0.0000000   0.1080353
    7  -0.0171754   0.0260132   0.0000000  -0.1307153   0.1030821  -0.0000000
    8   0.0814039   0.0189050  -0.0000000   0.0530697  -0.2543858  -0.0000000
    9   0.0000000   0.0000000   0.0037275  -0.0000000  -0.0000000  -0.0499539
   10  -0.0570836  -0.0249907   0.0000000   0.0595640  -0.0366321  -0.0000000
   11  -0.0251674  -0.0118750  -0.0000000   0.0159427  -0.0543123   0.0000000
   12  -0.0000000   0.0000000   0.0032542   0.0000000  -0.0000000   0.0002254
   13   0.0583742   0.0158276   0.0000000  -0.0465108   0.0311051   0.0000000
   14  -0.0361925  -0.0543589   0.0000000   0.0310579  -0.0213385  -0.0000000
   15   0.0000000   0.0000000   0.0015000   0.0000000   0.0000000   0.0032850
   16  -0.1607214  -0.1189187   0.0000000  -0.0349901  -0.0155535   0.0000000
   17  -0.0679000  -0.2186961   0.0000000  -0.0716176   0.0365948   0.0000000
   18  -0.0000000   0.0000000  -0.0498173   0.0000000   0.0000000   0.0034132
   19  -0.0573900   0.0438478   0.0000000  -0.0175368   0.0329862  -0.0000000
   20   0.0459834  -0.1381136  -0.0000000   0.0128972  -0.0228292   0.0000000
   21  -0.0000000   0.0000000  -0.0219767   0.0000000   0.0000000   0.0034081
   22  -0.0255180  -0.0323102  -0.0000000  -0.0784855  -0.0574045   0.0000000
   23  -0.0125382  -0.0146195  -0.0000000  -0.0593174  -0.1229327  -0.0000000
   24   0.0000000  -0.0000000   0.0034910  -0.0000000  -0.0000000  -0.0232987
   25   0.0034030   0.0020188   0.0000000  -0.0256480   0.0054981  -0.0000000
   26  -0.0004260  -0.0020151   0.0000000   0.0161733  -0.0017547   0.0000000
   27  -0.0000000  -0.0000000   0.0025577  -0.0000000   0.0000000   0.0018793
   28   0.0002472   0.0000383   0.0000000  -0.0012240  -0.0014364  -0.0000000
   29   0.0003806   0.0000301  -0.0000000  -0.0040966   0.0011438  -0.0000000
   30   0.0000000  -0.0000000  -0.0010483  -0.0000000   0.0000000   0.0041551
   31   0.0003226   0.0016232   0.0000000  -0.0001353  -0.0000389  -0.0000000
   32   0.0037676   0.0001205  -0.0000000  -0.0002246  -0.0002409   0.0000000
   33   0.0000000  -0.0000000   0.0034743  -0.0000000   0.0000000  -0.0009442
   34  -0.0291472  -0.0002357  -0.0000000   0.0028957  -0.0030243   0.0000000
   35  -0.0111969   0.0014866  -0.0000000  -0.0005044  -0.0015368  -0.0000000
   36   0.0000000  -0.0000000   0.0018893  -0.0000000   0.0000000   0.0026206
            7           8           9          10          11          12
    1  -0.0171754   0.0814039   0.0000000  -0.0570836  -0.0251674  -0.0000000
    2   0.0260132   0.0189050   0.0000000  -0.0249907  -0.0118750   0.0000000
    3   0.0000000  -0.0000000   0.0037275   0.0000000  -0.0000000   0.0032542
    4  -0.1307153   0.0530697  -0.0000000   0.0595640   0.0159427   0.0000000
    5   0.1030821  -0.2543858  -0.0000000  -0.0366321  -0.0543123  -0.0000000
    6  -0.0000000  -0.0000000  -0.0499539  -0.0000000   0.0000000   0.0002254
    7   0.4062285   0.0162169  -0.0000000  -0.1603638  -0.1190271  -0.0000000
    8   0.0162169   0.5734380   0.0000000  -0.0678272  -0.2188247   0.0000000
    9  -0.0000000   0.0000000   0.0961459  -0.0000000   0.0000000  -0.0502167
   10  -0.1603638  -0.0678272  -0.0000000   0.5587037   0.0355361  -0.0000000
   11  -0.1190271  -0.2188247   0.0000000   0.0355361   0.5076709   0.0000000
   12  -0.0000000   0.0000000  -0.0502167  -0.0000000   0.0000000   0.1083599
   13  -0.0351942  -0.0708542   0.0000000  -0.2793805   0.0454965   0.0000000
   14  -0.0150938   0.0358474  -0.0000000  -0.0140579  -0.0904791  -0.0000000
   15   0.0000000  -0.0000000   0.0047121   0.0000000  -0.0000000  -0.0531815
   16  -0.0005745  -0.0060809  -0.0000000  -0.0170357   0.0259139   0.0000000
   17  -0.0059708  -0.0633059  -0.0000000   0.0805338   0.0188519  -0.0000000
   18  -0.0000000  -0.0000000   0.0022171   0.0000000  -0.0000000   0.0039198
   19  -0.0029202  -0.0030196  -0.0000000   0.0002834   0.0000892  -0.0000000
   20   0.0000657   0.0027623  -0.0000000   0.0001488  -0.0001573  -0.0000000
   21  -0.0000000  -0.0000000   0.0038304  -0.0000000   0.0000000  -0.0010829
   22   0.0014617  -0.0026008   0.0000000  -0.0001716   0.0016390  -0.0000000
   23  -0.0214279  -0.0383553  -0.0000000   0.0043047   0.0000747   0.0000000
   24   0.0000000   0.0000000   0.0023647   0.0000000  -0.0000000   0.0041998
   25  -0.0619844   0.0012895  -0.0000000  -0.0283505  -0.0004635  -0.0000000
   26   0.0013150  -0.0159268   0.0000000  -0.0112806   0.0014068  -0.0000000
   27  -0.0000000   0.0000000  -0.0177665   0.0000000   0.0000000   0.0017525
   28   0.0041807  -0.0050578   0.0000000  -0.0581401   0.0448929   0.0000000
   29   0.0142355  -0.0421005  -0.0000000   0.0458866  -0.1373481  -0.0000000
   30   0.0000000  -0.0000000   0.0024055  -0.0000000   0.0000000  -0.0226954
   31  -0.0020663   0.0033573  -0.0000000  -0.0210643  -0.0267830  -0.0000000
   32   0.0005595   0.0023123  -0.0000000  -0.0113772  -0.0129938  -0.0000000
   33   0.0000000  -0.0000000   0.0032009   0.0000000  -0.0000000   0.0029125
   34  -0.0008768   0.0001032   0.0000000   0.0030388   0.0019312   0.0000000
   35   0.0000323  -0.0003665   0.0000000  -0.0002445  -0.0020148   0.0000000
   36   0.0000000  -0.0000000  -0.0006669  -0.0000000   0.0000000   0.0025524
           13          14          15          16          17          18
    1   0.0583742  -0.0361925   0.0000000  -0.1607214  -0.0679000  -0.0000000
    2   0.0158276  -0.0543589   0.0000000  -0.1189187  -0.2186961   0.0000000
    3   0.0000000   0.0000000   0.0015000   0.0000000   0.0000000  -0.0498173
    4  -0.0465108   0.0310579   0.0000000  -0.0349901  -0.0716176   0.0000000
    5   0.0311051  -0.0213385   0.0000000  -0.0155535   0.0365948   0.0000000
    6   0.0000000  -0.0000000   0.0032850   0.0000000   0.0000000   0.0034132
    7  -0.0351942  -0.0150938   0.0000000  -0.0005745  -0.0059708  -0.0000000
    8  -0.0708542   0.0358474  -0.0000000  -0.0060809  -0.0633059  -0.0000000
    9   0.0000000  -0.0000000   0.0047121  -0.0000000  -0.0000000   0.0022171
   10  -0.2793805  -0.0140579   0.0000000  -0.0170357   0.0805338   0.0000000
   11   0.0454965  -0.0904791  -0.0000000   0.0259139   0.0188519  -0.0000000
   12   0.0000000  -0.0000000  -0.0531815   0.0000000  -0.0000000   0.0039198
   13   0.5355805  -0.0488836  -0.0000000  -0.1275245   0.0539157  -0.0000000
   14  -0.0488836   0.5093318   0.0000000   0.0982139  -0.2514948   0.0000000
   15  -0.0000000   0.0000000   0.1018441  -0.0000000  -0.0000000  -0.0494845
   16  -0.1275245   0.0982139  -0.0000000   0.4023440   0.0177101  -0.0000000
   17   0.0539157  -0.2514948  -0.0000000   0.0177101   0.5624795   0.0000000
   18  -0.0000000   0.0000000  -0.0494845  -0.0000000   0.0000000   0.0964002
   19  -0.0012276  -0.0013459   0.0000000   0.0043791  -0.0053682   0.0000000
   20  -0.0037990   0.0008444  -0.0000000   0.0135047  -0.0410085  -0.0000000
   21   0.0000000  -0.0000000   0.0040819   0.0000000  -0.0000000   0.0021548
   22   0.0000871  -0.0002719  -0.0000000  -0.0022350   0.0039236  -0.0000000
   23  -0.0005045  -0.0002392   0.0000000   0.0008004   0.0020445   0.0000000
   24  -0.0000000   0.0000000  -0.0011748  -0.0000000   0.0000000   0.0038182
   25   0.0026310  -0.0029916   0.0000000  -0.0008847  -0.0000313   0.0000000
   26  -0.0005624  -0.0015412   0.0000000   0.0000529  -0.0003983  -0.0000000
   27  -0.0000000   0.0000000   0.0025616   0.0000000   0.0000000  -0.0006400
   28  -0.0179325   0.0328552  -0.0000000  -0.0029382  -0.0026997  -0.0000000
   29   0.0132557  -0.0212560   0.0000000   0.0001512   0.0023744   0.0000000
   30   0.0000000  -0.0000000   0.0034532   0.0000000  -0.0000000   0.0036767
   31  -0.0640935  -0.0495316  -0.0000000   0.0006357  -0.0033970   0.0000000
   32  -0.0513994  -0.1030883   0.0000000  -0.0174366  -0.0321736  -0.0000000
   33  -0.0000000   0.0000000  -0.0192289   0.0000000  -0.0000000   0.0017128
   34  -0.0248084   0.0062426   0.0000000  -0.0604548   0.0009000   0.0000000
   35   0.0164019  -0.0022262   0.0000000   0.0016432  -0.0152687  -0.0000000
   36  -0.0000000   0.0000000   0.0016318  -0.0000000  -0.0000000  -0.0173708
           19          20          21          22          23          24
    1  -0.0573900   0.0459834  -0.0000000  -0.0255180  -0.0125382   0.0000000
    2   0.0438478  -0.1381136   0.0000000  -0.0323102  -0.0146195  -0.0000000
    3   0.0000000  -0.0000000  -0.0219767  -0.0000000  -0.0000000   0.0034910
    4  -0.0175368   0.0128972   0.0000000  -0.0784855  -0.0593174  -0.0000000
    5   0.0329862  -0.0228292   0.0000000  -0.0574045  -0.1229327  -0.0000000
    6  -0.0000000   0.0000000   0.0034081   0.0000000  -0.0000000  -0.0232987
    7  -0.0029202   0.0000657  -0.0000000   0.0014617  -0.0214279   0.0000000
    8  -0.0030196   0.0027623  -0.0000000  -0.0026008  -0.0383553   0.0000000
    9  -0.0000000  -0.0000000   0.0038304   0.0000000  -0.0000000   0.0023647
   10   0.0002834   0.0001488  -0.0000000  -0.0001716   0.0043047   0.0000000
   11   0.0000892  -0.0001573   0.0000000   0.0016390   0.0000747  -0.0000000
   12  -0.0000000  -0.0000000  -0.0010829  -0.0000000   0.0000000   0.0041998
   13  -0.0012276  -0.0037990   0.0000000   0.0000871  -0.0005045  -0.0000000
   14  -0.0013459   0.0008444  -0.0000000  -0.0002719  -0.0002392   0.0000000
   15   0.0000000  -0.0000000   0.0040819  -0.0000000   0.0000000  -0.0011748
   16   0.0043791   0.0135047   0.0000000  -0.0022350   0.0008004  -0.0000000
   17  -0.0053682  -0.0410085  -0.0000000   0.0039236   0.0020445   0.0000000
   18   0.0000000  -0.0000000   0.0021548  -0.0000000   0.0000000   0.0038182
   19   0.0915862  -0.0635617  -0.0000000  -0.0114291   0.0058419   0.0000000
   20  -0.0635617   0.2040212  -0.0000000  -0.0033825   0.0031368   0.0000000
   21  -0.0000000  -0.0000000   0.0095890   0.0000000  -0.0000000  -0.0003627
   22  -0.0114291  -0.0033825   0.0000000   0.1194567   0.0817510  -0.0000000
   23   0.0058419   0.0031368  -0.0000000   0.0817510   0.1815728   0.0000000
   24   0.0000000   0.0000000  -0.0003627  -0.0000000   0.0000000   0.0106603
   25  -0.0005988   0.0001659   0.0000000  -0.0023308   0.0023301  -0.0000000
   26   0.0009540  -0.0003144  -0.0000000   0.0100963  -0.0081489   0.0000000
   27  -0.0000000  -0.0000000   0.0001249   0.0000000  -0.0000000   0.0000992
   28  -0.0002166   0.0008003   0.0000000   0.0003821  -0.0004415   0.0000000
   29   0.0007746  -0.0015882  -0.0000000   0.0001583  -0.0014790   0.0000000
   30   0.0000000   0.0000000  -0.0001234   0.0000000  -0.0000000   0.0001878
   31   0.0002867   0.0002343   0.0000000  -0.0004021  -0.0007101   0.0000000
   32  -0.0004758  -0.0011438   0.0000000  -0.0007265  -0.0009516  -0.0000000
   33   0.0000000   0.0000000   0.0001904  -0.0000000  -0.0000000  -0.0000840
   34  -0.0052163  -0.0030570  -0.0000000  -0.0008155  -0.0000885   0.0000000
   35  -0.0107226  -0.0056097   0.0000000  -0.0008719  -0.0001025  -0.0000000
   36   0.0000000   0.0000000   0.0001662   0.0000000   0.0000000   0.0000993
           25          26          27          28          29          30
    1   0.0034030  -0.0004260  -0.0000000   0.0002472   0.0003806   0.0000000
    2   0.0020188  -0.0020151  -0.0000000   0.0000383   0.0000301  -0.0000000
    3   0.0000000   0.0000000   0.0025577   0.0000000  -0.0000000  -0.0010483
    4  -0.0256480   0.0161733  -0.0000000  -0.0012240  -0.0040966  -0.0000000
    5   0.0054981  -0.0017547   0.0000000  -0.0014364   0.0011438   0.0000000
    6  -0.0000000   0.0000000   0.0018793  -0.0000000  -0.0000000   0.0041551
    7  -0.0619844   0.0013150  -0.0000000   0.0041807   0.0142355   0.0000000
    8   0.0012895  -0.0159268   0.0000000  -0.0050578  -0.0421005  -0.0000000
    9  -0.0000000   0.0000000  -0.0177665   0.0000000  -0.0000000   0.0024055
   10  -0.0283505  -0.0112806   0.0000000  -0.0581401   0.0458866  -0.0000000
   11  -0.0004635   0.0014068   0.0000000   0.0448929  -0.1373481   0.0000000
   12  -0.0000000  -0.0000000   0.0017525   0.0000000  -0.0000000  -0.0226954
   13   0.0026310  -0.0005624  -0.0000000  -0.0179325   0.0132557   0.0000000
   14  -0.0029916  -0.0015412   0.0000000   0.0328552  -0.0212560  -0.0000000
   15   0.0000000   0.0000000   0.0025616  -0.0000000   0.0000000   0.0034532
   16  -0.0008847   0.0000529   0.0000000  -0.0029382   0.0001512   0.0000000
   17  -0.0000313  -0.0003983   0.0000000  -0.0026997   0.0023744  -0.0000000
   18   0.0000000  -0.0000000  -0.0006400  -0.0000000   0.0000000   0.0036767
   19  -0.0005988   0.0009540  -0.0000000  -0.0002166   0.0007746   0.0000000
   20   0.0001659  -0.0003144  -0.0000000   0.0008003  -0.0015882   0.0000000
   21   0.0000000  -0.0000000   0.0001249   0.0000000  -0.0000000  -0.0001234
   22  -0.0023308   0.0100963   0.0000000   0.0003821   0.0001583   0.0000000
   23   0.0023301  -0.0081489  -0.0000000  -0.0004415  -0.0014790  -0.0000000
   24  -0.0000000   0.0000000   0.0000992   0.0000000   0.0000000   0.0001878
   25   0.1198102  -0.0048789   0.0000000  -0.0050135  -0.0030034  -0.0000000
   26  -0.0048789   0.0344889  -0.0000000  -0.0106800  -0.0057058  -0.0000000
   27   0.0000000  -0.0000000   0.0092020   0.0000000  -0.0000000   0.0001603
   28  -0.0050135  -0.0106800   0.0000000   0.0934457  -0.0638462  -0.0000000
   29  -0.0030034  -0.0057058  -0.0000000  -0.0638462   0.2036710  -0.0000000
   30  -0.0000000  -0.0000000   0.0001603  -0.0000000  -0.0000000   0.0098208
   31  -0.0006487  -0.0007971  -0.0000000  -0.0122467  -0.0040106  -0.0000000
   32   0.0000199  -0.0000852  -0.0000000   0.0046232   0.0025420   0.0000000
   33   0.0000000   0.0000000   0.0001107  -0.0000000  -0.0000000  -0.0001395
   34  -0.0003847   0.0000335  -0.0000000  -0.0005440   0.0001142   0.0000000
   35   0.0000464  -0.0000050  -0.0000000   0.0009518  -0.0002836   0.0000000
   36  -0.0000000   0.0000000  -0.0000416  -0.0000000  -0.0000000   0.0001472
           31          32          33          34          35          36
    1   0.0003226   0.0037676   0.0000000  -0.0291472  -0.0111969   0.0000000
    2   0.0016232   0.0001205  -0.0000000  -0.0002357   0.0014866  -0.0000000
    3   0.0000000  -0.0000000   0.0034743  -0.0000000  -0.0000000   0.0018893
    4  -0.0001353  -0.0002246  -0.0000000   0.0028957  -0.0005044  -0.0000000
    5  -0.0000389  -0.0002409   0.0000000  -0.0030243  -0.0015368   0.0000000
    6  -0.0000000   0.0000000  -0.0009442   0.0000000  -0.0000000   0.0026206
    7  -0.0020663   0.0005595   0.0000000  -0.0008768   0.0000323   0.0000000
    8   0.0033573   0.0023123  -0.0000000   0.0001032  -0.0003665  -0.0000000
    9  -0.0000000  -0.0000000   0.0032009   0.0000000   0.0000000  -0.0006669
   10  -0.0210643  -0.0113772   0.0000000   0.0030388  -0.0002445  -0.0000000
   11  -0.0267830  -0.0129938  -0.0000000   0.0019312  -0.0020148   0.0000000
   12  -0.0000000  -0.0000000   0.0029125   0.0000000   0.0000000   0.0025524
   13  -0.0640935  -0.0513994  -0.0000000  -0.0248084   0.0164019  -0.0000000
   14  -0.0495316  -0.1030883   0.0000000   0.0062426  -0.0022262   0.0000000
   15  -0.0000000   0.0000000  -0.0192289   0.0000000   0.0000000   0.0016318
   16   0.0006357  -0.0174366   0.0000000  -0.0604548   0.0016432  -0.0000000
   17  -0.0033970  -0.0321736  -0.0000000   0.0009000  -0.0152687  -0.0000000
   18   0.0000000  -0.0000000   0.0017128   0.0000000  -0.0000000  -0.0173708
   19   0.0002867  -0.0004758   0.0000000  -0.0052163  -0.0107226   0.0000000
   20   0.0002343  -0.0011438   0.0000000  -0.0030570  -0.0056097   0.0000000
   21   0.0000000   0.0000000   0.0001904  -0.0000000   0.0000000   0.0001662
   22  -0.0004021  -0.0007265  -0.0000000  -0.0008155  -0.0008719   0.0000000
   23  -0.0007101  -0.0009516  -0.0000000  -0.0000885  -0.0001025   0.0000000
   24   0.0000000  -0.0000000  -0.0000840   0.0000000  -0.0000000   0.0000993
   25  -0.0006487   0.0000199   0.0000000  -0.0003847   0.0000464  -0.0000000
   26  -0.0007971  -0.0000852   0.0000000   0.0000335  -0.0000050   0.0000000
   27  -0.0000000  -0.0000000   0.0001107  -0.0000000  -0.0000000  -0.0000416
   28  -0.0122467   0.0046232  -0.0000000  -0.0005440   0.0009518  -0.0000000
   29  -0.0040106   0.0025420  -0.0000000   0.0001142  -0.0002836  -0.0000000
   30  -0.0000000   0.0000000  -0.0001395   0.0000000   0.0000000   0.0001472
   31   0.1014458   0.0703639  -0.0000000  -0.0020338   0.0096895  -0.0000000
   32   0.0703639   0.1551041   0.0000000   0.0023060  -0.0094017  -0.0000000
   33  -0.0000000   0.0000000   0.0084661   0.0000000   0.0000000   0.0003290
   34  -0.0020338   0.0023060   0.0000000   0.1183471  -0.0052250   0.0000000
   35   0.0096895  -0.0094017   0.0000000  -0.0052250   0.0353288  -0.0000000
   36  -0.0000000  -0.0000000   0.0003290   0.0000000  -0.0000000   0.0086434
 **********************************************************************
 **                                                                  **
 **                       VIBRATIONAL ANALYSIS                       **
 **                       --------------------                       **
 **                                                                  **
 **        VIBRATIONAL FREQUENCIES (CM**-1) AND NORMAL MODES         **
 **     FORCE CONSTANTS (mDYN/ANGSTROM) AND REDUCED MASSES (AMU)     **
 **                  INFRARED INTENSITIES (KM/MOL)                   **
 **                                                                  **
 **********************************************************************


 Mode:                 1                      2                      3
 Frequency:        37.90                  48.88                  64.20
 Force Cnst:      0.0483                 0.0527                 0.0890
 Red. Mass:      57.0361                37.4675                36.6341
 IR Active:          YES                    YES                    YES
 IR Intens:        0.014                  0.011                  0.002
 Raman Active:       YES                    YES                    YES
               X      Y      Z        X      Y      Z        X      Y      Z
 C         -0.000 -0.000 -0.226    0.000 -0.000  0.130   -0.000 -0.000 -0.090
 C         -0.000 -0.000 -0.249   -0.000 -0.000  0.008    0.000 -0.000  0.167
 C          0.000 -0.000 -0.056    0.000 -0.000  0.082    0.000 -0.000  0.133
 C          0.000 -0.000 -0.073    0.000 -0.000  0.251    0.000  0.000  0.119
 C          0.000 -0.000 -0.137   -0.000 -0.000  0.061   -0.000  0.000  0.027
 C          0.000 -0.000 -0.069   -0.000 -0.000  0.056   -0.000  0.000 -0.054
 Cl        -0.000 -0.000 -0.446    0.000 -0.000  0.398   -0.000 -0.000 -0.605
 Cl        -0.000 -0.000 -0.537   -0.000 -0.000 -0.221    0.000  0.000  0.648
 I          0.000 -0.000  0.253    0.000  0.000 -0.127    0.000 -0.000 -0.145
 Cl         0.000 -0.000 -0.018    0.000 -0.000  0.782    0.000 -0.000  0.315
 Br        -0.000  0.000 -0.417   -0.000 -0.000 -0.265    0.000  0.000 -0.118
 I          0.000  0.000  0.359   -0.000  0.000 -0.028   -0.000  0.000  0.091
 TransDip   0.000 -0.000  0.004   -0.000 -0.000 -0.003    0.000  0.000 -0.001

 Mode:                 4                      5                      6
 Frequency:       112.88                 128.69                 144.68
 Force Cnst:      0.3275                 0.7034                 1.4437
 Red. Mass:      43.6235                72.0830               117.0564
 IR Active:          YES                    YES                    YES
 IR Intens:        0.938                  0.059                  0.001
 Raman Active:       YES                    YES                    YES
               X      Y      Z        X      Y      Z        X      Y      Z
 C          0.000 -0.294  0.000   -0.115  0.041 -0.000   -0.044 -0.084 -0.000
 C         -0.028 -0.285  0.000   -0.098  0.150 -0.000    0.029 -0.079  0.000
 C         -0.015 -0.269  0.000   -0.047  0.180 -0.000    0.168 -0.028  0.000
 C         -0.005 -0.290 -0.000    0.018  0.163  0.000    0.056  0.030  0.000
 C         -0.036 -0.303 -0.000    0.017  0.028  0.000   -0.019  0.033 -0.000
 C         -0.012 -0.280 -0.000   -0.083 -0.003 -0.000   -0.151 -0.019 -0.000
 Cl         0.074 -0.273 -0.000   -0.206  0.015  0.000   -0.039 -0.084  0.000
 Cl        -0.089 -0.254  0.000   -0.172  0.198  0.000   -0.026 -0.044 -0.000
 I          0.018  0.268  0.000   -0.145 -0.281  0.000    0.689 -0.050  0.000
 Cl         0.073 -0.267 -0.000    0.205  0.246 -0.000    0.027  0.014 -0.000
 Br        -0.093 -0.312  0.000    0.585 -0.334 -0.000   -0.046  0.056  0.000
 I          0.034  0.308  0.000   -0.142  0.309 -0.000   -0.654  0.061  0.000
 TransDip   0.005  0.031  0.000    0.005 -0.006  0.000    0.000  0.001  0.000

 Mode:                 7                      8                      9
 Frequency:       161.37                 168.74                 213.65
 Force Cnst:      0.2125                 0.7683                 1.0114
 Red. Mass:      13.8497                45.7988                37.6083
 IR Active:          YES                    YES                    YES
 IR Intens:        0.322                  0.029                  0.016
 Raman Active:       YES                    YES                    YES
               X      Y      Z        X      Y      Z        X      Y      Z
 C         -0.000 -0.000  0.373    0.106  0.082  0.000    0.044 -0.077  0.000
 C         -0.000  0.000  0.358    0.097 -0.074  0.000    0.046 -0.011 -0.000
 C          0.000  0.000  0.397   -0.012 -0.093  0.000    0.027  0.017 -0.000
 C          0.000  0.000  0.382   -0.052 -0.023  0.000    0.137 -0.047  0.000
 C          0.000 -0.000  0.423   -0.036  0.089  0.000    0.105 -0.124  0.000
 C          0.000 -0.000  0.433   -0.020  0.125  0.000    0.081 -0.107  0.000
 Cl        -0.000 -0.000 -0.128    0.561  0.277 -0.000    0.048 -0.105 -0.000
 Cl        -0.000  0.000 -0.141    0.501 -0.336 -0.000    0.158 -0.087  0.000
 I          0.000 -0.000 -0.034   -0.174  0.139 -0.000   -0.115 -0.046  0.000
 Cl         0.000  0.000 -0.145   -0.104 -0.048 -0.000    0.859  0.257 -0.000
 Br        -0.000  0.000 -0.058    0.219 -0.060 -0.000   -0.209  0.084 -0.000
 I          0.000  0.000 -0.039   -0.234 -0.082 -0.000   -0.089  0.010 -0.000
 TransDip   0.000  0.000 -0.018    0.005 -0.002 -0.000   -0.003  0.002  0.000

 Mode:                10                     11                     12
 Frequency:       233.88                 246.84                 302.63
 Force Cnst:      1.3504                 1.2177                 1.4317
 Red. Mass:      41.8993                33.9187                26.5331
 IR Active:          YES                    YES                    YES
 IR Intens:        0.051                  0.028                  0.022
 Raman Active:       YES                    YES                    YES
               X      Y      Z        X      Y      Z        X      Y      Z
 C          0.029 -0.103 -0.000   -0.055  0.180  0.000    0.320 -0.093  0.000
 C          0.028 -0.143 -0.000   -0.012  0.191  0.000    0.361  0.197  0.000
 C          0.081 -0.139 -0.000   -0.116  0.139 -0.000    0.203  0.095  0.000
 C          0.159 -0.141  0.000   -0.147  0.162 -0.000    0.141  0.048 -0.000
 C          0.198  0.038  0.000   -0.158  0.039 -0.000    0.124 -0.072 -0.000
 C          0.084 -0.071  0.000   -0.039  0.099  0.000    0.223 -0.063 -0.000
 Cl        -0.489 -0.391  0.000   -0.505  0.052 -0.000    0.062 -0.366 -0.000
 Cl         0.210 -0.308  0.000    0.606 -0.185 -0.000    0.283  0.551 -0.000
 I         -0.078  0.033  0.000    0.061  0.019  0.000   -0.068  0.009 -0.000
 Cl        -0.034 -0.290 -0.000   -0.099  0.270  0.000   -0.136 -0.114  0.000
 Br         0.246  0.395 -0.000   -0.105 -0.224 -0.000   -0.067 -0.066  0.000
 I         -0.043  0.047 -0.000    0.053  0.005 -0.000   -0.078  0.002  0.000
 TransDip  -0.001  0.007  0.000    0.001 -0.005 -0.000    0.004 -0.002  0.000

 Mode:                13                     14                     15
 Frequency:       313.37                 335.47                 337.52
 Force Cnst:      0.7119                 1.9729                 0.8371
 Red. Mass:      12.3040                29.7534                12.4717
 IR Active:          YES                    YES                    YES
 IR Intens:        0.000                  0.005                  0.003
 Raman Active:       YES                    YES                    YES
               X      Y      Z        X      Y      Z        X      Y      Z
 C         -0.000 -0.000 -0.197    0.034 -0.280  0.000   -0.000  0.000  0.540
 C          0.000 -0.000  0.332    0.004 -0.104  0.000   -0.000  0.000  0.447
 C          0.000 -0.000  0.599    0.018  0.042 -0.000   -0.000 -0.000 -0.061
 C          0.000  0.000  0.221   -0.171  0.260 -0.000    0.000 -0.000 -0.504
 C         -0.000  0.000 -0.339   -0.145  0.043 -0.000    0.000 -0.000 -0.473
 C         -0.000  0.000 -0.565   -0.149 -0.079  0.000    0.000  0.000  0.092
 Cl        -0.000 -0.000  0.040    0.242 -0.499 -0.000   -0.000  0.000 -0.083
 Cl        -0.000 -0.000 -0.065   -0.075 -0.187 -0.000    0.000  0.000 -0.070
 I         -0.000 -0.000 -0.021    0.002  0.005  0.000    0.000 -0.000  0.002
 Cl         0.000  0.000 -0.043   -0.224  0.596  0.000    0.000 -0.000  0.080
 Br         0.000  0.000  0.024    0.035  0.060  0.000   -0.000 -0.000  0.027
 I          0.000 -0.000  0.019    0.030 -0.006 -0.000   -0.000  0.000 -0.003
 TransDip   0.000 -0.000  0.001   -0.002  0.000  0.000    0.000 -0.000  0.002

 Mode:                16                     17                     18
 Frequency:       526.61                 568.29                 578.87
 Force Cnst:      2.5058                 2.2921                 2.4710
 Red. Mass:      15.3361                12.0457                12.5160
 IR Active:          YES                    YES                    YES
 IR Intens:       29.729                  1.118                  0.574
 Raman Active:       YES                    YES                    YES
               X      Y      Z        X      Y      Z        X      Y      Z
 C          0.279  0.061 -0.000    0.000  0.000 -0.276    0.393  0.177  0.000
 C          0.256 -0.068 -0.000    0.000 -0.000 -0.328    0.354 -0.215 -0.000
 C          0.461  0.039  0.000   -0.000 -0.000  0.554    0.013 -0.385 -0.000
 C          0.413  0.109 -0.000   -0.000 -0.000 -0.250   -0.326 -0.140  0.000
 C          0.408  0.007 -0.000   -0.000  0.000 -0.325   -0.301  0.250  0.000
 C          0.403 -0.003  0.000    0.000  0.000  0.583    0.074  0.436 -0.000
 Cl        -0.097  0.119  0.000   -0.000 -0.000  0.017   -0.074 -0.036 -0.000
 Cl        -0.160 -0.184  0.000   -0.000  0.000  0.023   -0.082  0.019  0.000
 I         -0.037 -0.000 -0.000    0.000  0.000 -0.008   -0.002  0.009  0.000
 Cl        -0.121  0.129  0.000    0.000 -0.000  0.017    0.072  0.026 -0.000
 Br        -0.057 -0.056  0.000    0.000 -0.000  0.008    0.015 -0.022 -0.000
 I         -0.033  0.004 -0.000    0.000 -0.000 -0.008   -0.004 -0.010  0.000
 TransDip   0.175  0.001 -0.000   -0.000 -0.000 -0.034    0.022  0.010  0.000

 Mode:                19                     20                     21
 Frequency:       599.70                 637.73                 676.84
 Force Cnst:      2.5617                 3.7017                 3.2434
 Red. Mass:      12.0894                15.4482                12.0164
 IR Active:          YES                    YES                    YES
 IR Intens:        0.000                 52.548                  0.002
 Raman Active:       YES                    YES                    YES
               X      Y      Z        X      Y      Z        X      Y      Z
 C         -0.000 -0.000  0.503   -0.033  0.305 -0.000   -0.000 -0.000 -0.416
 C         -0.000  0.000 -0.489   -0.101  0.307  0.000    0.000 -0.000  0.425
 C          0.000  0.000 -0.042    0.023  0.409  0.000    0.000 -0.000 -0.402
 C          0.000  0.000  0.533    0.096  0.335 -0.000    0.000  0.000  0.421
 C          0.000 -0.000 -0.466    0.032  0.437 -0.000   -0.000  0.000 -0.401
 C         -0.000 -0.000 -0.026   -0.075  0.418  0.000   -0.000 -0.000  0.383
 Cl         0.000  0.000 -0.033    0.082 -0.221 -0.000   -0.000  0.000  0.013
 Cl         0.000 -0.000  0.034   -0.073 -0.159 -0.000    0.000  0.000 -0.014
 I         -0.000 -0.000  0.000   -0.000 -0.005  0.000   -0.000 -0.000  0.003
 Cl        -0.000 -0.000 -0.035    0.075 -0.209  0.000   -0.000  0.000 -0.014
 Br        -0.000  0.000  0.012   -0.035 -0.062  0.000   -0.000  0.000  0.005
 I          0.000  0.000  0.000    0.004 -0.003 -0.000    0.000  0.000 -0.002
 TransDip  -0.000 -0.000  0.000   -0.018  0.231 -0.000    0.000 -0.000 -0.002

 Mode:                22                     23                     24
 Frequency:       746.55                 842.65                1027.36
 Force Cnst:      4.0778                 5.4037                 7.5638
 Red. Mass:      12.4181                12.9164                12.1631
 IR Active:          YES                    YES                    YES
 IR Intens:        0.610                  0.711                  2.462
 Raman Active:       YES                    YES                    YES
               X      Y      Z        X      Y      Z        X      Y      Z
 C          0.130  0.268 -0.000    0.289 -0.312 -0.000   -0.249  0.369  0.000
 C         -0.036  0.296  0.000    0.346  0.294 -0.000   -0.293 -0.279  0.000
 C         -0.561  0.098  0.000    0.093  0.271 -0.000    0.430 -0.044 -0.000
 C         -0.107 -0.202  0.000   -0.272  0.396  0.000   -0.200  0.307  0.000
 C          0.034 -0.260 -0.000   -0.368 -0.289  0.000   -0.286 -0.285  0.000
 C          0.601 -0.032 -0.000   -0.032 -0.206 -0.000    0.384 -0.018 -0.000
 Cl         0.036 -0.059  0.000   -0.037  0.090  0.000    0.023 -0.046 -0.000
 Cl        -0.056 -0.065 -0.000   -0.061 -0.098  0.000    0.029  0.036 -0.000
 I          0.016 -0.001 -0.000   -0.001  0.002  0.000   -0.003 -0.000  0.000
 Cl        -0.030  0.036 -0.000    0.043 -0.109 -0.000    0.019 -0.035 -0.000
 Br         0.014  0.014  0.000    0.018  0.029 -0.000    0.010  0.012 -0.000
 I         -0.017  0.001  0.000    0.000 -0.002  0.000   -0.002  0.000  0.000
 TransDip   0.009  0.023 -0.000    0.016  0.021  0.000    0.049 -0.012  0.000

 Mode:                25                     26                     27
 Frequency:      1147.42                1229.10                1298.73
 Force Cnst:      9.4926                10.6811                11.9549
 Red. Mass:      12.2375                12.0003                12.0298
 IR Active:          YES                    YES                    YES
 IR Intens:        0.353                  0.611                100.857
 Raman Active:       YES                    YES                    YES
               X      Y      Z        X      Y      Z        X      Y      Z
 C          0.115 -0.407 -0.000    0.384  0.165 -0.000   -0.208 -0.363  0.000
 C         -0.214 -0.371  0.000   -0.341  0.219  0.000   -0.151  0.399  0.000
 C         -0.307  0.005  0.000   -0.042 -0.381 -0.000    0.372 -0.006 -0.000
 C         -0.183  0.429  0.000    0.396  0.156 -0.000   -0.194 -0.394  0.000
 C          0.199  0.381 -0.000   -0.359  0.227  0.000   -0.178  0.389  0.000
 C          0.356 -0.067 -0.000   -0.042 -0.388  0.000    0.355 -0.038 -0.000
 Cl        -0.021  0.049  0.000    0.001  0.001  0.000    0.005  0.018 -0.000
 Cl         0.032  0.046 -0.000   -0.001  0.001  0.000    0.001 -0.020 -0.000
 I          0.004 -0.000 -0.000    0.000 -0.001  0.000   -0.002 -0.000  0.000
 Cl         0.025 -0.051 -0.000    0.000  0.002  0.000    0.004  0.020  0.000
 Br        -0.010 -0.015  0.000   -0.000  0.001 -0.000    0.001 -0.006 -0.000
 I         -0.004  0.000  0.000    0.000 -0.001 -0.000   -0.001 -0.000 -0.000
 TransDip  -0.009 -0.017  0.000   -0.007 -0.024  0.000    0.316 -0.058  0.000

 Mode:                28                     29                     30
 Frequency:      1308.59                1500.09                1503.56
 Force Cnst:     12.1577                15.9130                15.9845
 Red. Mass:      12.0503                12.0023                12.0007
 IR Active:          YES                    YES                    YES
 IR Intens:      212.813                  0.070                  0.030
 Raman Active:       YES                    YES                    YES
               X      Y      Z        X      Y      Z        X      Y      Z
 C          0.311 -0.280 -0.000    0.481  0.074 -0.000    0.148  0.306 -0.000
 C         -0.352 -0.240  0.000   -0.460  0.148  0.000    0.109 -0.348 -0.000
 C          0.005  0.391 -0.000    0.229 -0.006  0.000    0.037  0.526  0.000
 C          0.331 -0.232 -0.000   -0.465 -0.085  0.000   -0.135 -0.299  0.000
 C         -0.337 -0.207  0.000    0.430 -0.143 -0.000   -0.108  0.315  0.000
 C          0.041  0.409  0.000   -0.219  0.010 -0.000   -0.050 -0.503  0.000
 Cl        -0.016  0.020 -0.000   -0.005 -0.001  0.000   -0.003 -0.001  0.000
 Cl         0.021  0.019  0.000    0.005 -0.002 -0.000   -0.002  0.002  0.000
 I         -0.000 -0.002  0.000    0.001 -0.000 -0.000   -0.000 -0.001 -0.000
 Cl        -0.016  0.016  0.000    0.004  0.002 -0.000    0.002  0.001 -0.000
 Br         0.006  0.005  0.000   -0.001  0.001  0.000    0.001 -0.000 -0.000
 I         -0.000 -0.002 -0.000   -0.001  0.000  0.000    0.000  0.001  0.000
 TransDip  -0.041 -0.465  0.000   -0.008 -0.001 -0.000    0.002 -0.005 -0.000

 STANDARD THERMODYNAMIC QUANTITIES AT   298.15 K  AND     1.00 ATM

   This Molecule has  0 Imaginary Frequencies
   Zero point vibrational energy:       24.364 kcal/mol

   Atom    1 Element C  Has Mass   12.00000
   Atom    2 Element C  Has Mass   12.00000
   Atom    3 Element C  Has Mass   12.00000
   Atom    4 Element C  Has Mass   12.00000
   Atom    5 Element C  Has Mass   12.00000
   Atom    6 Element C  Has Mass   12.00000
   Atom    7 Element Cl Has Mass   34.96885
   Atom    8 Element Cl Has Mass   34.96885
   Atom    9 Element I  Has Mass  126.90440
   Atom   10 Element Cl Has Mass   34.96885
   Atom   11 Element Br Has Mass   78.91830
   Atom   12 Element I  Has Mass  126.90440
   Molecular Mass:   509.633650 amu
   Principal axes and moments of inertia in amu*Bohr^2:
                             1           2           3
    Eigenvalues --     5198.65770 13260.44816 18459.10586
          X               0.99999     0.00472    -0.00000
          Y              -0.00472     0.99999    -0.00000
          Z               0.00000     0.00000     1.00000
   Rotational Symmetry Number is   1
   The Molecule is an Asymmetric Top
   Translational Enthalpy:        0.889 kcal/mol
   Rotational Enthalpy:           0.889 kcal/mol
   Vibrational Enthalpy:         30.725 kcal/mol
   gas constant (RT):             0.592 kcal/mol
   Translational Entropy:        44.572  cal/mol.K
   Rotational Entropy:           35.496  cal/mol.K
   Vibrational Entropy:          42.722  cal/mol.K

   Total Enthalpy:               33.095 kcal/mol
   Total Entropy:               122.790  cal/mol.K

 ======================================================================

 STANDARD THERMODYNAMIC QUANTITIES FOR ANHARMONIC VIBRATION -- TOSH

   Zero point vibrational energy: ************ kcal/mol

   Vibrational Enthalpy:       Infinity kcal/mol
   Vibrational Entropy:             NaN  cal/mol.K

   Total Enthalpy:             Infinity kcal/mol
   Total Entropy:                   NaN  cal/mol.K

 ======================================================================

 STANDARD THERMODYNAMIC QUANTITIES FOR ANHARMONIC VIBRATION -- VPT2

   Zero point vibrational energy: ************ kcal/mol

   Vibrational Enthalpy:       Infinity kcal/mol
   Vibrational Entropy:             NaN  cal/mol.K

   Total Enthalpy:             Infinity kcal/mol
   Total Entropy:                   NaN  cal/mol.K

 ======================================================================

Archival summary:
1\1\february\FREQ\ProcedureUnspecified\BasisUnspecified\2r1l36\taweetha\SunDec110:21:032019SunDec110:21:032019\0\\#,FREQ,ProcedureUnspecified,BasisUnspecified,\\0,1\I\C,1,2.12633\C,2,1.40322,1,119.802\C,2,1.40364,1,120.943,3,180,0\C,3,1.40379,2,120.419,1,180,0\C,5,1.40186,3,120.388,2,-0,0\C,6,1.4033,5,119.222,3,-0,0\Cl,5,1.73878,3,119.078,2,180,0\Cl,3,1.73937,2,120.674,1,-0,0\Cl,7,1.73967,6,119.964,5,-180,0\Br,4,1.90216,2,120.806,1,0,0\I,6,2.12511,5,120.264,3,-180,0\\\@

 Total job time:  849.58s(wall), 4868.93s(cpu) 
 Sun Dec  1 10:21:03 2019

        *************************************************************
        *                                                           *
        *  Thank you very much for using Q-Chem.  Have a nice day.  *
        *                                                           *
        *************************************************************
