# Supplementary material for: Geometric and energetic data from quantum chemical calculations of halobenzenes and xylenes
Source: Data Brief. 2020 Mar 5;30:105386. doi: 10.1016/j.dib.2020.105386 (PMC7114895; doi:10.1016/j.dib.2020.105386)
Supplement: Supplementary file 1 [file mmc1.zip › halobenzene/B3LYP/ClClIClClI.out]

                  Welcome to Q-Chem
     A Quantum Leap Into The Future Of Chemistry


 Q-Chem 5.2 (devel), Q-Chem, Inc., Pleasanton, CA (2019)

 Yihan Shao,  Zhengting Gan,  E. Epifanovsky,  A. T. B. Gilbert,  M. Wormit,  
 J. Kussmann,  A. W. Lange,  A. Behn,  Jia Deng,  Xintian Feng,  D. Ghosh,  
 M. Goldey,  P. R. Horn,  L. D. Jacobson,  I. Kaliman,  T. Kus,  A. Landau,  
 Jie Liu,  E. I. Proynov,  R. M. Richard,  R. P. Steele,  E. J. Sundstrom,  
 H. L. Woodcock III,  P. M. Zimmerman,  D. Zuev,  B. Albrecht,  E. Alguire,  
 S. A. Baeppler,  D. Barton,  Z. Benda,  Y. A. Bernard,  E. J. Berquist,  
 K. B. Bravaya,  H. Burton,  D. Casanova,  Chun-Min Chang,  Yunqing Chen,  
 A. Chien,  K. D. Closser,  M. P. Coons,  S. Coriani,  S. Dasgupta,  
 A. L. Dempwolff,  M. Diedenhofen,  Hainam Do,  R. G. Edgar,  Po-Tung Fang,  
 S. Faraji,  S. Fatehi,  Qingguo Feng,  K. D. Fenk,  J. Fosso-Tande,  
 J. Gayvert,  Qinghui Ge,  A. Ghysels,  G. Gidofalvi,  J. Gomes,  
 J. Gonthier,  A. Gunina,  D. Hait,  M. W. D. Hanson-Heine,  
 P. H. P. Harbach,  A. W. Hauser,  M. F. Herbst,  J. E. Herr,  
 E. G. Hohenstein,  Z. C. Holden,  Kerwin Hui,  B. C. Huynh,  T.-C. Jagau,  
 Hyunjun Ji,  B. Kaduk,  K. Khistyaev,  Jaehoon Kim,  P. Klunzinger,  K. Koh,  
 D. Kosenkov,  L. Koulias,  T. Kowalczyk,  C. M. Krauter,  A. Kunitsa,  
 Ka Un Lao,  A. Laurent,  K. V. Lawler,  Joonho Lee,  D. Lefrancois,  
 S. Lehtola,  D. S. Levine,  Yi-Pei Li,  You-Sheng Lin,  Fenglai Liu,  
 E. Livshits,  A. Luenser,  P. Manohar,  E. Mansoor,  S. F. Manzer,  
 Shan-Ping Mao,  Yuezhi Mao,  N. Mardirossian,  A. V. Marenich,  
 T. Markovich,  L. A. Martinez-Martinez,  S. A. Maurer,  N. J. Mayhall,  
 S. C. McKenzie,  J.-M. Mewes,  P. Morgante,  A. F. Morrison,  
 J. W. Mullinax,  K. Nanda,  T. S. Nguyen-Beck,  R. Olivares-Amaya,  
 J. A. Parkhill,  Zheng Pei,  T. M. Perrine,  F. Plasser,  P. Pokhilko,  
 S. Prager,  A. Prociuk,  E. Ramos,  D. R. Rehn,  F. Rob,  M. Scheurer,  
 M. Schneider,  N. Sergueev,  S. M. Sharada,  S. Sharma,  D. W. Small,  
 T. Stauch,  T. Stein,  Yu-Chuan Su,  A. J. W. Thom,  A. Tkatchenko,  
 T. Tsuchimochi,  N. M. Tubman,  L. Vogt,  M. L. Vidal,  O. Vydrov,  
 M. A. Watson,  J. Wenzel,  M. de Wergifosse,  T. A. Wesolowski,  A. White,  
 J. Witte,  A. Yamada,  Jun Yang,  K. Yao,  S. Yeganeh,  S. R. Yost,  
 Zhi-Qiang You,  A. Zech,  Igor Ying Zhang,  Xing Zhang,  Yan Zhao,  
 Ying Zhu,  B. R. Brooks,  G. K. L. Chan,  C. J. Cramer,  M. S. Gordon,  
 W. J. Hehre,  A. Klamt,  M. W. Schmidt,  C. D. Sherrill,  D. G. Truhlar,  
 A. Aspuru-Guzik,  R. Baer,  A. T. Bell,  N. A. Besley,  Jeng-Da Chai,  
 A. E. DePrince, III,  R. A. DiStasio Jr.,  A. Dreuw,  B. D. Dunietz,  
 T. R. Furlani,  Chao-Ping Hsu,  Yousung Jung,  Jing Kong,  D. S. Lambrecht,  
 WanZhen Liang,  C. Ochsenfeld,  V. A. Rassolov,  L. V. Slipchenko,  
 J. E. Subotnik,  T. Van Voorhis,  J. M. Herbert,  A. I. Krylov,  
 P. M. W. Gill,  M. Head-Gordon

 Contributors to earlier versions of Q-Chem not listed above: 
 R. D. Adamson,  B. Austin,  J. Baker,  G. J. O. Beran,  K. Brandhorst,  
 S. T. Brown,  E. F. C. Byrd,  A. K. Chakraborty,  C.-L. Cheng,  
 Siu Hung Chien,  D. M. Chipman,  D. L. Crittenden,  H. Dachsel,  
 R. J. Doerksen,  A. D. Dutoi,  L. Fusti-Molnar,  W. A. Goddard III,  
 A. Golubeva-Zadorozhnaya,  S. R. Gwaltney,  G. Hawkins,  A. Heyden,  
 S. Hirata,  G. Kedziora,  F. J. Keil,  C. Kelley,  Jihan Kim,  R. A. King,  
 R. Z. Khaliullin,  P. P. Korambath,  W. Kurlancheek,  A. M. Lee,  M. S. Lee,  
 S. V. Levchenko,  Ching Yeh Lin,  D. Liotard,  R. C. Lochan,  I. Lotan,  
 P. E. Maslen,  N. Nair,  D. P. O'Neill,  D. Neuhauser,  E. Neuscamman,  
 C. M. Oana,  R. Olson,  B. Peters,  R. Peverati,  P. A. Pieniazek,  
 Y. M. Rhee,  J. Ritchie,  M. A. Rohrdanz,  E. Rosta,  N. J. Russ,  
 H. F. Schaefer III,  N. E. Schultz,  N. Shenvi,  A. C. Simmonett,  A. Sodt,  
 D. Stuck,  K. S. Thanthiriwatte,  V. Vanovschi,  Tao Wang,  A. Warshel,  
 C. F. Williams,  Q. Wu,  X. Xu,  W. Zhang

 Please cite Q-Chem as follows:
 Y. Shao et al., Mol. Phys. 113, 184-215 (2015)
 DOI: 10.1080/00268976.2014.952696

 Q-Chem 5.2.1 for Intel X86 EM64T Linux

 Parts of Q-Chem use Armadillo 8.300.2 (Tropical Shenanigans).
 http://arma.sourceforge.net/

 Q-Chem begins on Sun Dec  1 10:21:03 2019  

Host: 
0

     Scratch files written to /scratch/taweetham/qchem8829//
NAlpha2: 210
NElect   210
Mult     1

Checking the input file for inconsistencies... 	...done.

--------------------------------------------------------------
User input:
--------------------------------------------------------------
$MOLECULE
0 1
C   
C	1	CC
C	2	CC	1	120.0		
C	3	CC	2	120.0	1	0.0
C	4	CC	3	120.0	2	0.0	
C	5 	CC	4	120.0	3	0.0
Cl	1	CCl	2	120.0	3	180.0
Cl	2	CCl	3	120.0	4	180.0
I	3	CI	4	120.0	5	180.0
Cl	4	CCl	5	120.0	6	180.0
Cl	5	CCl	6	120.0	1	180.0
I	6	CI	1	120.0	2	180.0

CC=1.39483
CH=1.08673
CF=1.33960
CCl=1.72090
CBr=1.89068
CI=2.07886
$END

$REM
   JOB_TYPE	OPTIMIZATION
   BASIS	6-311++G**
   METHOD	B3LYP
   MEM_TOTAL	64000
   SYM_IGNORE	TRUE
$END

--------------------------------------------------------------
 ----------------------------------------------------------------
             Standard Nuclear Orientation (Angstroms)
    I     Atom           X                Y                Z
 ----------------------------------------------------------------
    1      C       0.0000000000     0.0000000000     0.0000000000
    2      C       0.0000000000     0.0000000000     1.3948300000
    3      C       1.2079582140     0.0000000000     2.0922450000
    4      C       2.4159164279     0.0000000000     1.3948300000
    5      C       2.4159164279     0.0000000000    -0.0000000000
    6      C       1.2079582140     0.0000000000    -0.6974150000
    7      Cl     -1.4903431174    -0.0000000000    -0.8604500000
    8      Cl     -1.4903431174    -0.0000000000     2.2552800000
    9      I       1.2079582140    -0.0000000000     4.1711050000
   10      Cl      3.9062595453    -0.0000000000     2.2552800000
   11      Cl      3.9062595453    -0.0000000000    -0.8604500000
   12      I       1.2079582140    -0.0000000000    -2.7762750000
 ----------------------------------------------------------------
 Nuclear Repulsion Energy =        2527.34920519 hartrees
 There are      105 alpha and      105 beta electrons
 Requested basis set is 6-311++G(d,p)
 There are 136 shells and 376 basis functions

 Total QAlloc Memory Limit  64000 MB
 Mega-Array Size       188 MB
 MEM_STATIC part       192 MB
 A cutoff of  1.0D-11 yielded   6066 shell pairs
 There are     52014 function pairs (     57321 Cartesian)
 Smallest overlap matrix eigenvalue = 3.79E-07

 Q-Chem warning in module stvman/mkSTV.C, line 318:

 Overlap eigenvalue is smaller than square root of threshold
 Use THRESH >= 12 to get rid of this warning

 Linear dependence detected in AO basis
 Tighter screening thresholds may be required for diffuse basis sets
 Use S2THRESH > 14 and THRESH = 14 in case of SCF convergence issues
 Number of orthogonalized atomic orbitals = 374
 Maximum deviation from orthogonality = 5.755E-10

 Scale SEOQF with 1.000000e-01/1.000000e-01/1.000000e-01

 Standard Electronic Orientation quadrupole field applied
 Nucleus-field energy     =    -0.0000001395 hartrees
 Guess from superposition of atomic densities
 Warning:  Energy on first SCF cycle will be non-variational
 SAD guess density has 210.000000 electrons

 -----------------------------------------------------------------------
  General SCF calculation program by
  Eric Jon Sundstrom, Paul Horn, Yuezhi Mao, Dmitri Zuev, Alec White,
  David Stuck, Shaama M.S., Shane Yost, Joonho Lee, David Small,
  Daniel Levine, Susi Lehtola, Hugh Burton, Evgeny Epifanovsky,
  Bang C. Huynh
 -----------------------------------------------------------------------
 Exchange:     0.2000 Hartree-Fock + 0.0800 Slater + 0.7200 B88
 Correlation:  0.1900 VWN1RPA + 0.8100 LYP
 Using SG-1 standard quadrature grid
 using 6 threads for integral computing
 -------------------------------------------------------
 OpenMP Integral computing Module                
 Release: version 2.0, May 2017, Q-Chem Inc. Pleasanton 
 -------------------------------------------------------
 A restricted SCF calculation will be
 performed using DIIS
 SCF converges when DIIS error is below 1.0e-08
 ---------------------------------------
  Cycle       Energy         DIIS error
 ---------------------------------------
    1  -15911.2701896254      3.02e-02  
    2  -15908.5456401149      1.64e-03  
    3  -15908.5030166249      2.19e-03  
    4  -15908.5757720306      6.95e-04  
    5  -15908.5850310142      1.20e-04  
    6  -15908.5852140174      3.97e-05  
    7  -15908.5852308908      1.18e-05  
    8  -15908.5852330426      4.58e-06  
    9  -15908.5852333057      5.88e-07  
   10  -15908.5852333120      1.10e-07  
   11  -15908.5852333122      4.61e-08  
   12  -15908.5852333120      4.10e-09  Convergence criterion met
 ---------------------------------------
 SCF time:   CPU 184.02s  wall 33.00s 
 SCF   energy in the final basis set =   -15908.5852333120
 Total energy in the final basis set =   -15908.5852333120

 Q-Chem warning in module /home/taweetham/qchem52/libsym/oriorb.F, line  198:

 OriOrb: Failure to resolve orbital degeneracies.


 Q-Chem warning in module /home/taweetham/qchem52/libsym/oriorb.F, line  198:

 OriOrb: Failure to resolve orbital degeneracies.


 --------------------------------------------------------------

                    Orbital Energies (a.u.)
 --------------------------------------------------------------

 Alpha MOs
 -- Occupied --
*****************-176.3204-176.3204-165.7242-165.7242-165.7220-165.7220
********-165.7218-101.5835-101.5835-101.5835-101.5835 -35.8170 -35.8170
-31.3104 -31.3104 -31.3043 -31.3043 -31.3037 -31.3037 -22.9608 -22.9608
-22.9594 -22.9594 -22.9590 -22.9590 -22.9548 -22.9548 -22.9548 -22.9548
-10.2848 -10.2848 -10.2843 -10.2843 -10.2672 -10.2672  -9.4988  -9.4988
 -9.4988  -9.4988  -7.2636  -7.2636  -7.2636  -7.2636  -7.2537  -7.2537
 -7.2537  -7.2537  -7.2526  -7.2526  -7.2526  -7.2526  -6.3666  -6.3666
 -4.7796  -4.7796  -4.7645  -4.7645  -4.7633  -4.7633  -2.0457  -2.0457
 -2.0409  -2.0409  -2.0400  -2.0400  -2.0270  -2.0270  -2.0268  -2.0268
 -0.9727  -0.9359  -0.9040  -0.8889  -0.8529  -0.7957  -0.7506  -0.7212
 -0.6600  -0.6359  -0.6115  -0.5654  -0.5248  -0.4941  -0.4807  -0.4761
 -0.4404  -0.4197  -0.4194  -0.4000  -0.3970  -0.3691  -0.3617  -0.3612
 -0.3483  -0.3410  -0.3372  -0.3228  -0.2929  -0.2792  -0.2705  -0.2673
 -0.2584
 -- Virtual --
 -0.0869  -0.0698  -0.0638  -0.0537  -0.0079  -0.0072   0.0113   0.0194
  0.0252   0.0324   0.0347   0.0467   0.0542   0.0648   0.0650   0.0671
  0.0795   0.0853   0.0853   0.0875   0.0883   0.0895   0.1034   0.1047
  0.1133   0.1146   0.1387   0.1390   0.1404   0.1415   0.1532   0.1547
  0.1666   0.1730   0.1746   0.1799   0.1870   0.1923   0.2023   0.2027
  0.2063   0.2153   0.2180   0.2201   0.2237   0.2307   0.2568   0.2575
  0.2621   0.2664   0.2711   0.2824   0.2894   0.2984   0.3028   0.3297
  0.3590   0.3788   0.3803   0.3884   0.4172   0.4175   0.4217   0.4219
  0.4258   0.4260   0.4406   0.4418   0.4457   0.4603   0.4646   0.4727
  0.4757   0.4874   0.4994   0.5067   0.5097   0.5164   0.5277   0.5489
  0.5576   0.5626   0.5753   0.5854   0.5874   0.5980   0.6005   0.6019
  0.6032   0.6227   0.6603   0.6652   0.7499   0.7506   0.7622   0.7685
  0.7709   0.7849   0.8074   0.8193   0.8238   0.8240   0.8294   0.8336
  0.8377   0.8457   0.8490   0.8591   0.8710   0.8721   0.9067   0.9076
  0.9293   0.9360   0.9364   0.9399   0.9453   0.9728   1.0005   1.0034
  1.0157   1.0533   1.0733   1.1103   1.1494   1.1703   1.1705   1.2215
  1.2414   1.2476   1.2599   1.2642   1.2781   1.2784   1.3000   1.3611
  1.3625   1.3798   1.4234   1.4497   1.4558   1.4673   1.4826   1.5099
  1.5128   1.5792   1.5998   1.6712   1.7291   1.7514   1.7656   1.7966
  1.8265   1.8300   1.8466   1.8489   1.9300   2.0378   2.1351   2.2013
  2.2053   2.2252   2.2266   2.2464   2.2611   2.2662   2.2857   2.2912
  2.3139   2.3784   2.3939   2.4138   2.4446   2.4809   2.5205   2.5399
  2.5752   2.5845   2.6351   2.7135   2.7329   2.8047   2.8191   2.8391
  3.0220   3.0454   3.0659   3.0777   3.1249   3.1961   3.2335   3.4087
  3.5078   3.6645   3.8374   3.8876   3.9516   3.9632   4.0021   4.0200
  4.0343   4.0407   4.1492   4.1757   4.2722   4.3008   4.4700   4.5466
  4.8008   6.0184   6.0390   6.1161   6.1276   6.1600   6.1814   9.7089
  9.7736   9.8020   9.8083  23.1801  23.7709  23.7907  23.9307  23.9494
 24.0162  25.7652  25.7804  25.8383  25.8836  26.0844  26.1287  26.1424
 26.1632  26.5088  26.5250  26.7602  26.8212  27.8999  27.9660  28.3541
 28.3701  28.4292  28.4295  28.4323  28.4391  28.5237  28.5287  28.5469
 28.5532  28.5595  28.5663  28.6151  28.6315  28.7205  28.7418 127.8926
127.9048 127.9504 127.9579 127.9748 127.9817 151.6889 151.7365 215.6940
215.7679 215.7998 215.80891901.85341901.9031
 --------------------------------------------------------------

          Ground-State Mulliken Net Atomic Charges

     Atom                 Charge (a.u.)
  ----------------------------------------
      1 C                    -0.513215
      2 C                    -0.513215
      3 C                    -0.300723
      4 C                    -0.513215
      5 C                    -0.513215
      6 C                    -0.300723
      7 Cl                    0.611971
      8 Cl                    0.611971
      9 I                     0.103211
     10 Cl                    0.611971
     11 Cl                    0.611971
     12 I                     0.103211
  ----------------------------------------
  Sum of atomic charges =     0.000000

 -----------------------------------------------------------------
                    Cartesian Multipole Moments
 -----------------------------------------------------------------
    Charge (ESU x 10^10)
                -0.0000
    Dipole Moment (Debye)
         X      -0.0000      Y      -0.0000      Z       0.0000
       Tot       0.0000
    Quadrupole Moments (Debye-Ang)
        XX    -141.0488     XY      -0.0000     YY    -141.8172
        XZ       0.0000     YZ      -0.0000     ZZ    -133.1533
    Octopole Moments (Debye-Ang^2)
       XXX    -511.1433    XXY      -0.0000    XYY    -171.3092
       YYY      -0.0000    XXZ     -98.3696    XYZ      -0.0000
       YYZ     -98.9054    XZZ    -160.8437    YZZ      -0.0000
       ZZZ    -278.5894
    Hexadecapole Moments (Debye-Ang^3)
      XXXX   -3692.4924   XXXY      -0.0000   XXYY    -672.3091
      XYYY      -0.0000   YYYY    -178.4081   XXXZ    -356.4790
      XXYZ      -0.0000   XYYZ    -119.4736   YYYZ      -0.0000
      XXZZ   -1526.0742   XYZZ      -0.0000   YYZZ    -982.1586
      XZZZ    -336.5243   YZZZ      -0.0000   ZZZZ   -5161.3135
 -----------------------------------------------------------------
 Calculating analytic gradient of the SCF energy
 Gradient of SCF Energy
            1           2           3           4           5           6
    1  -0.0012816  -0.0012816  -0.0000000   0.0012816   0.0012816  -0.0000000
    2  -0.0000000   0.0000000   0.0000000  -0.0000000   0.0000000   0.0000000
    3  -0.0006840   0.0006840   0.0002626   0.0006840  -0.0006840  -0.0002626
            7           8           9          10          11          12
    1   0.0097452   0.0097452   0.0000000  -0.0097452  -0.0097452   0.0000000
    2  -0.0000000  -0.0000000  -0.0000000  -0.0000000  -0.0000000   0.0000000
    3   0.0010176  -0.0010176  -0.0148700  -0.0010176   0.0010176   0.0148700
 Max gradient component =       1.487E-02
 RMS gradient           =       4.816E-03
 Gradient time:  CPU 73.07 s  wall 12.28 s
 Geometry Optimization Parameters
   NAtoms,    NIC,     NZ,  NCons,   NDum,   NFix, NCnnct, MaxDiis
       12      78      12       0       0       0       0       0


** GEOMETRY OPTIMIZATION IN DELOCALIZED INTERNAL COORDINATES **
   Searching for a Minimum

   Optimization Cycle:   1

                       Coordinates (Angstroms)
     ATOM                X               Y               Z
      1  C         0.0000000000    0.0000000000    0.0000000000
      2  C         0.0000000000    0.0000000000    1.3948300000
      3  C         1.2079582140    0.0000000000    2.0922450000
      4  C         2.4159164279    0.0000000000    1.3948300000
      5  C         2.4159164279    0.0000000000    0.0000000000
      6  C         1.2079582140    0.0000000000   -0.6974150000
      7  Cl       -1.4903431174    0.0000000000   -0.8604500000
      8  Cl       -1.4903431174    0.0000000000    2.2552800000
      9  I         1.2079582140    0.0000000000    4.1711050000
     10  Cl        3.9062595453    0.0000000000    2.2552800000
     11  Cl        3.9062595453    0.0000000000   -0.8604500000
     12  I         1.2079582140    0.0000000000   -2.7762750000
   Point Group: c1    Number of degrees of freedom:    30


   Energy is -15908.585233312


 Attempting to generate delocalized internal coordinates
 Initial Hessian constructed with Jon Baker's OPTIMIZE code

 18 Hessian modes will be used to form the next step
  Hessian Eigenvalues:
     0.124424    0.124424    0.250000    0.250000    0.250000    0.250000
     0.250000    0.250000    0.250000    0.250000    0.250000    0.334879
     0.334879    0.334879    0.464882    0.464882    0.464882    0.464882

 Minimum search - taking simple RFO step
 Searching for Lamda that Minimizes Along All modes
 Value Taken    Lamda =  -0.00736751
 Step Taken.  Stepsize is  0.194688

                             Maximum     Tolerance    Cnvgd?
         Gradient           0.034624      0.000300      NO
         Displacement       0.114414      0.001200      NO
         Energy change     *********      0.000001      NO


 New Cartesian Coordinates Obtained by Inverse Iteration

 Displacement from previous Coordinates is:  0.307265
 ----------------------------------------------------------------
             Standard Nuclear Orientation (Angstroms)
    I     Atom           X                Y                Z
 ----------------------------------------------------------------
    1      C      -0.0032967649     0.0000000000    -0.0042789861
    2      C      -0.0032967635     0.0000000000     1.3991089914
    3      C       1.2079582154     0.0000000000     2.1152732240
    4      C       2.4192131948     0.0000000000     1.3991089861
    5      C       2.4192131969     0.0000000000    -0.0042789896
    6      C       1.2079582147     0.0000000000    -0.7204432201
    7      Cl     -1.5312923103     0.0000000000    -0.8255816859
    8      Cl     -1.5312923166     0.0000000000     2.2204116789
    9      I       1.2079582082     0.0000000000     4.2538399638
   10      Cl      3.9472087422     0.0000000000     2.2204116825
   11      Cl      3.9472087415     0.0000000000    -0.8255816896
   12      I       1.2079582090     0.0000000000    -2.8590099552
 ----------------------------------------------------------------
 Nuclear Repulsion Energy =        2484.31224679 hartrees
 There are      105 alpha and      105 beta electrons
 Applying Cartesian multipole field
    Component          Value
    ---------          -----
     (2,0,0)        1.00000E-11
     (0,2,0)        2.00000E-11
     (0,0,2)       -3.00000E-11
 Nucleus-field energy     =    -0.0000001449 hartrees
 Requested basis set is 6-311++G(d,p)
 There are 136 shells and 376 basis functions
 A cutoff of  1.0D-11 yielded   5994 shell pairs
 There are     51478 function pairs (     56685 Cartesian)
 Smallest overlap matrix eigenvalue = 4.31E-07

 Q-Chem warning in module stvman/mkSTV.C, line 318:

 Overlap eigenvalue is smaller than square root of threshold
 Use THRESH >= 12 to get rid of this warning

 Linear dependence detected in AO basis
 Tighter screening thresholds may be required for diffuse basis sets
 Use S2THRESH > 14 and THRESH = 14 in case of SCF convergence issues
 Number of orthogonalized atomic orbitals = 374
 Maximum deviation from orthogonality = 3.416E-10
 Guess MOs from SCF MO coefficient file

 -----------------------------------------------------------------------
  General SCF calculation program by
  Eric Jon Sundstrom, Paul Horn, Yuezhi Mao, Dmitri Zuev, Alec White,
  David Stuck, Shaama M.S., Shane Yost, Joonho Lee, David Small,
  Daniel Levine, Susi Lehtola, Hugh Burton, Evgeny Epifanovsky,
  Bang C. Huynh
 -----------------------------------------------------------------------
 Exchange:     0.2000 Hartree-Fock + 0.0800 Slater + 0.7200 B88
 Correlation:  0.1900 VWN1RPA + 0.8100 LYP
 Using SG-1 standard quadrature grid
 using 6 threads for integral computing
 -------------------------------------------------------
 OpenMP Integral computing Module                
 Release: version 2.0, May 2017, Q-Chem Inc. Pleasanton 
 -------------------------------------------------------
 A restricted SCF calculation will be
 performed using DIIS
 SCF converges when DIIS error is below 1.0e-08
 ---------------------------------------
  Cycle       Energy         DIIS error
 ---------------------------------------
    1  -15908.5830340868      5.96e-04  
    2  -15908.5860916396      2.58e-04  
    3  -15908.5843021295      3.99e-04  
    4  -15908.5873330679      3.07e-05  
    5  -15908.5873465703      1.23e-05  
    6  -15908.5873489993      2.58e-06  
    7  -15908.5873490965      3.60e-07  
    8  -15908.5873490985      9.77e-08  
    9  -15908.5873490975      2.68e-08  
   10  -15908.5873490965      3.18e-09  Convergence criterion met
 ---------------------------------------
 SCF time:   CPU 156.18s  wall 28.00s 
 SCF   energy in the final basis set =   -15908.5873490965
 Total energy in the final basis set =   -15908.5873490965

 --------------------------------------------------------------

                    Orbital Energies (a.u.)
 --------------------------------------------------------------

 Alpha MOs
 -- Occupied --
*****************-176.3230-176.3230-165.7269-165.7269-165.7246-165.7246
********-165.7244-101.5837-101.5837-101.5837-101.5837 -35.8194 -35.8194
-31.3130 -31.3130 -31.3065 -31.3065 -31.3060 -31.3060 -22.9634 -22.9634
-22.9619 -22.9619 -22.9616 -22.9616 -22.9571 -22.9571 -22.9570 -22.9570
-10.2893 -10.2893 -10.2888 -10.2888 -10.2748 -10.2748  -9.4986  -9.4986
 -9.4986  -9.4986  -7.2636  -7.2636  -7.2636  -7.2636  -7.2535  -7.2535
 -7.2535  -7.2535  -7.2525  -7.2525  -7.2525  -7.2525  -6.3686  -6.3686
 -4.7818  -4.7818  -4.7662  -4.7662  -4.7652  -4.7652  -2.0473  -2.0473
 -2.0427  -2.0427  -2.0420  -2.0420  -2.0286  -2.0286  -2.0284  -2.0284
 -0.9674  -0.9329  -0.8970  -0.8836  -0.8508  -0.7917  -0.7491  -0.7122
 -0.6596  -0.6327  -0.6144  -0.5604  -0.5227  -0.4925  -0.4779  -0.4716
 -0.4375  -0.4176  -0.4175  -0.3987  -0.3919  -0.3664  -0.3632  -0.3623
 -0.3423  -0.3409  -0.3324  -0.3210  -0.2928  -0.2829  -0.2716  -0.2713
 -0.2617
 -- Virtual --
 -0.0974  -0.0736  -0.0689  -0.0660  -0.0108  -0.0097   0.0084   0.0123
  0.0249   0.0318   0.0322   0.0472   0.0532   0.0636   0.0636   0.0652
  0.0808   0.0824   0.0856   0.0863   0.0869   0.0901   0.1034   0.1045
  0.1128   0.1174   0.1373   0.1384   0.1410   0.1415   0.1503   0.1543
  0.1594   0.1746   0.1767   0.1791   0.1842   0.1853   0.1963   0.2046
  0.2056   0.2132   0.2184   0.2187   0.2220   0.2267   0.2522   0.2584
  0.2625   0.2631   0.2719   0.2814   0.2816   0.2904   0.2961   0.3253
  0.3593   0.3833   0.3844   0.3883   0.4152   0.4173   0.4183   0.4199
  0.4219   0.4231   0.4369   0.4377   0.4411   0.4593   0.4632   0.4720
  0.4732   0.4825   0.4999   0.5074   0.5088   0.5110   0.5212   0.5452
  0.5538   0.5614   0.5626   0.5764   0.5864   0.5940   0.5984   0.6015
  0.6017   0.6047   0.6472   0.6636   0.7324   0.7422   0.7519   0.7530
  0.7547   0.7875   0.8092   0.8198   0.8221   0.8252   0.8316   0.8346
  0.8386   0.8454   0.8487   0.8575   0.8682   0.8799   0.9048   0.9116
  0.9260   0.9319   0.9369   0.9375   0.9421   0.9726   0.9898   0.9909
  1.0148   1.0379   1.0590   1.0919   1.1390   1.1674   1.1745   1.2132
  1.2363   1.2393   1.2529   1.2571   1.2743   1.2772   1.2935   1.3469
  1.3552   1.3709   1.4281   1.4453   1.4480   1.4511   1.4743   1.4813
  1.4858   1.5738   1.5903   1.6636   1.7249   1.7387   1.7482   1.7955
  1.8149   1.8210   1.8343   1.8434   1.9182   2.0229   2.1170   2.1903
  2.1974   2.2261   2.2276   2.2315   2.2433   2.2642   2.2660   2.2818
  2.2872   2.3812   2.3849   2.3974   2.4399   2.4779   2.5110   2.5313
  2.5693   2.5731   2.6264   2.7119   2.7257   2.7878   2.8170   2.8323
  3.0142   3.0330   3.0493   3.0538   3.1045   3.1715   3.2162   3.3930
  3.4869   3.6394   3.8198   3.8727   3.9492   3.9607   3.9981   4.0117
  4.0260   4.0347   4.1355   4.1607   4.2711   4.2916   4.4404   4.5200
  4.7739   6.0131   6.0317   6.1046   6.1184   6.1428   6.1532   9.6902
  9.7608   9.8021   9.8096  23.1766  23.7401  23.7646  23.8960  23.9008
 23.9678  25.7659  25.7806  25.8350  25.8774  26.0435  26.1373  26.1517
 26.1523  26.4836  26.5069  26.7336  26.7859  27.8791  27.9474  28.3488
 28.3633  28.4127  28.4202  28.4205  28.4310  28.5211  28.5260  28.5434
 28.5474  28.5536  28.5615  28.6061  28.6224  28.7126  28.7306 127.8877
127.8987 127.9416 127.9505 127.9651 127.9668 151.6701 151.7185 215.6730
215.7529 215.8005 215.81081901.83361901.8841
 --------------------------------------------------------------

          Ground-State Mulliken Net Atomic Charges

     Atom                 Charge (a.u.)
  ----------------------------------------
      1 C                    -0.623717
      2 C                    -0.623717
      3 C                    -0.099690
      4 C                    -0.623717
      5 C                    -0.623717
      6 C                    -0.099690
      7 Cl                    0.618409
      8 Cl                    0.618409
      9 I                     0.110305
     10 Cl                    0.618409
     11 Cl                    0.618409
     12 I                     0.110305
  ----------------------------------------
  Sum of atomic charges =     0.000000

 -----------------------------------------------------------------
                    Cartesian Multipole Moments
 -----------------------------------------------------------------
    Charge (ESU x 10^10)
                -0.0000
    Dipole Moment (Debye)
         X      -0.0000      Y      -0.0000      Z       0.0000
       Tot       0.0000
    Quadrupole Moments (Debye-Ang)
        XX    -141.0810     XY      -0.0000     YY    -142.2486
        XZ       0.0000     YZ      -0.0000     ZZ    -132.5845
    Octopole Moments (Debye-Ang^2)
       XXX    -511.2597    XXY      -0.0000    XYY    -171.8304
       YYY       0.0000    XXZ     -98.3920    XYZ      -0.0000
       YYZ     -99.2063    XZZ    -160.1565    YZZ      -0.0000
       ZZZ    -277.3993
    Hexadecapole Moments (Debye-Ang^3)
      XXXX   -3745.0091   XXXY      -0.0000   XXYY    -685.2310
      XYYY       0.0000   YYYY    -179.4133   XXXZ    -356.5602
      XXYZ      -0.0000   XYYZ    -119.8371   YYYZ      -0.0000
      XXZZ   -1572.7560   XYZZ      -0.0000   YYZZ   -1012.5265
      XZZZ    -335.0867   YZZZ      -0.0000   ZZZZ   -5282.5030
 -----------------------------------------------------------------
 Calculating analytic gradient of the SCF energy
 Gradient of SCF Energy
            1           2           3           4           5           6
    1  -0.0044977  -0.0044977  -0.0000000   0.0044977   0.0044977   0.0000000
    2   0.0000000  -0.0000000  -0.0000000   0.0000000  -0.0000000   0.0000000
    3   0.0017723  -0.0017723   0.0017942  -0.0017723   0.0017723  -0.0017942
            7           8           9          10          11          12
    1   0.0000677   0.0000677  -0.0000000  -0.0000677  -0.0000677   0.0000000
    2  -0.0000000   0.0000000  -0.0000000  -0.0000000   0.0000000  -0.0000000
    3   0.0042711  -0.0042711   0.0048020  -0.0042711   0.0042711  -0.0048020
 Max gradient component =       4.802E-03
 RMS gradient           =       2.467E-03
 Gradient time:  CPU 70.82 s  wall 11.91 s
 Geometry Optimization Parameters
   NAtoms,    NIC,     NZ,  NCons,   NDum,   NFix, NCnnct, MaxDiis
       12      78      12       0       0       0       0       0

 Cartesian Hessian Update
 Hessian updated using BFGS update


** GEOMETRY OPTIMIZATION IN DELOCALIZED INTERNAL COORDINATES **
   Searching for a Minimum

   Optimization Cycle:   2

                       Coordinates (Angstroms)
     ATOM                X               Y               Z
      1  C        -0.0032967649    0.0000000000   -0.0042789861
      2  C        -0.0032967635    0.0000000000    1.3991089914
      3  C         1.2079582154    0.0000000000    2.1152732240
      4  C         2.4192131948    0.0000000000    1.3991089861
      5  C         2.4192131969    0.0000000000   -0.0042789896
      6  C         1.2079582147    0.0000000000   -0.7204432201
      7  Cl       -1.5312923103    0.0000000000   -0.8255816859
      8  Cl       -1.5312923166    0.0000000000    2.2204116789
      9  I         1.2079582082    0.0000000000    4.2538399638
     10  Cl        3.9472087422    0.0000000000    2.2204116825
     11  Cl        3.9472087415    0.0000000000   -0.8255816896
     12  I         1.2079582090    0.0000000000   -2.8590099552
   Point Group: c1    Number of degrees of freedom:    30


   Energy is -15908.587349097

 Hessian updated using BFGS update

  6 Hessian modes will be used to form the next step
  Hessian Eigenvalues:
     0.130820    0.249223    0.308310    0.330745    0.454375    0.536483

 Minimum search - taking simple RFO step
 Searching for Lamda that Minimizes Along All modes
 Value Taken    Lamda =  -0.00129745
 Step Taken.  Stepsize is  0.057647

                             Maximum     Tolerance    Cnvgd?
         Gradient           0.020713      0.000300      NO
         Displacement       0.049790      0.001200      NO
         Energy change     -0.002116      0.000001      NO


 New Cartesian Coordinates Obtained by Inverse Iteration

 Displacement from previous Coordinates is:  0.129393
 ----------------------------------------------------------------
             Standard Nuclear Orientation (Angstroms)
    I     Atom           X                Y                Z
 ----------------------------------------------------------------
    1      C      -0.0031160424     0.0000000000    -0.0057191623
    2      C      -0.0031160418     0.0000000000     1.4005491618
    3      C       1.2079582158     0.0000000000     2.1099162687
    4      C       2.4190324758     0.0000000000     1.4005491606
    5      C       2.4190324776     0.0000000000    -0.0057191608
    6      C       1.2079582165     0.0000000000    -0.7150862673
    7      Cl     -1.5193101680     0.0000000000    -0.8555973152
    8      Cl     -1.5193101718     0.0000000000     2.2504273137
    9      I       1.2079582097     0.0000000000     4.2389313940
   10      Cl      3.9352265909     0.0000000000     2.2504273062
   11      Cl      3.9352265957     0.0000000000    -0.8555973131
   12      I       1.2079582096     0.0000000000    -2.8441013863
 ----------------------------------------------------------------
 Nuclear Repulsion Energy =        2491.02514613 hartrees
 There are      105 alpha and      105 beta electrons
 Applying Cartesian multipole field
    Component          Value
    ---------          -----
     (2,0,0)        1.00000E-11
     (0,2,0)        2.00000E-11
     (0,0,2)       -3.00000E-11
 Nucleus-field energy     =    -0.0000001445 hartrees
 Requested basis set is 6-311++G(d,p)
 There are 136 shells and 376 basis functions
 A cutoff of  1.0D-11 yielded   6002 shell pairs
 There are     51598 function pairs (     56829 Cartesian)
 Smallest overlap matrix eigenvalue = 4.19E-07

 Q-Chem warning in module stvman/mkSTV.C, line 318:

 Overlap eigenvalue is smaller than square root of threshold
 Use THRESH >= 12 to get rid of this warning

 Linear dependence detected in AO basis
 Tighter screening thresholds may be required for diffuse basis sets
 Use S2THRESH > 14 and THRESH = 14 in case of SCF convergence issues
 Number of orthogonalized atomic orbitals = 374
 Maximum deviation from orthogonality = 1.923E-10
 Guess MOs from SCF MO coefficient file

 -----------------------------------------------------------------------
  General SCF calculation program by
  Eric Jon Sundstrom, Paul Horn, Yuezhi Mao, Dmitri Zuev, Alec White,
  David Stuck, Shaama M.S., Shane Yost, Joonho Lee, David Small,
  Daniel Levine, Susi Lehtola, Hugh Burton, Evgeny Epifanovsky,
  Bang C. Huynh
 -----------------------------------------------------------------------
 Exchange:     0.2000 Hartree-Fock + 0.0800 Slater + 0.7200 B88
 Correlation:  0.1900 VWN1RPA + 0.8100 LYP
 Using SG-1 standard quadrature grid
 using 6 threads for integral computing
 -------------------------------------------------------
 OpenMP Integral computing Module                
 Release: version 2.0, May 2017, Q-Chem Inc. Pleasanton 
 -------------------------------------------------------
 A restricted SCF calculation will be
 performed using DIIS
 SCF converges when DIIS error is below 1.0e-08
 ---------------------------------------
  Cycle       Energy         DIIS error
 ---------------------------------------
    1  -15908.5870501805      2.16e-04  
    2  -15908.5878522107      6.04e-05  
    3  -15908.5877753867      9.01e-05  
    4  -15908.5879123796      1.36e-05  
    5  -15908.5879153871      6.03e-06  
    6  -15908.5879160479      1.20e-06  
    7  -15908.5879160668      1.69e-07  
    8  -15908.5879160683      7.20e-08  
    9  -15908.5879160677      9.95e-09  Convergence criterion met
 ---------------------------------------
 SCF time:   CPU 142.11s  wall 26.00s 
 SCF   energy in the final basis set =   -15908.5879160677
 Total energy in the final basis set =   -15908.5879160677

 --------------------------------------------------------------

                    Orbital Energies (a.u.)
 --------------------------------------------------------------

 Alpha MOs
 -- Occupied --
*****************-176.3225-176.3225-165.7264-165.7264-165.7241-165.7241
********-165.7239-101.5841-101.5841-101.5841-101.5841 -35.8189 -35.8189
-31.3125 -31.3125 -31.3061 -31.3061 -31.3056 -31.3056 -22.9629 -22.9629
-22.9615 -22.9615 -22.9611 -22.9611 -22.9566 -22.9566 -22.9566 -22.9566
-10.2897 -10.2897 -10.2893 -10.2892 -10.2736 -10.2736  -9.4989  -9.4989
 -9.4989  -9.4989  -7.2639  -7.2639  -7.2639  -7.2639  -7.2538  -7.2538
 -7.2538  -7.2538  -7.2528  -7.2528  -7.2528  -7.2528  -6.3682  -6.3682
 -4.7814  -4.7814  -4.7659  -4.7659  -4.7648  -4.7648  -2.0470  -2.0470
 -2.0424  -2.0424  -2.0417  -2.0417  -2.0283  -2.0283  -2.0281  -2.0281
 -0.9670  -0.9309  -0.8984  -0.8843  -0.8504  -0.7928  -0.7497  -0.7136
 -0.6599  -0.6344  -0.6131  -0.5608  -0.5229  -0.4925  -0.4778  -0.4719
 -0.4380  -0.4181  -0.4164  -0.3975  -0.3933  -0.3671  -0.3623  -0.3612
 -0.3456  -0.3406  -0.3352  -0.3215  -0.2930  -0.2815  -0.2716  -0.2705
 -0.2617
 -- Virtual --
 -0.0969  -0.0727  -0.0670  -0.0667  -0.0117  -0.0092   0.0073   0.0133
  0.0232   0.0315   0.0319   0.0470   0.0532   0.0637   0.0640   0.0651
  0.0802   0.0815   0.0852   0.0862   0.0868   0.0899   0.1032   0.1045
  0.1120   0.1157   0.1362   0.1381   0.1407   0.1409   0.1509   0.1544
  0.1616   0.1747   0.1758   0.1795   0.1853   0.1863   0.1977   0.2039
  0.2061   0.2137   0.2180   0.2181   0.2225   0.2266   0.2531   0.2578
  0.2620   0.2652   0.2714   0.2810   0.2833   0.2918   0.2975   0.3246
  0.3598   0.3817   0.3822   0.3879   0.4149   0.4151   0.4198   0.4202
  0.4202   0.4213   0.4358   0.4388   0.4432   0.4575   0.4642   0.4726
  0.4734   0.4846   0.5005   0.5071   0.5083   0.5163   0.5194   0.5458
  0.5515   0.5628   0.5663   0.5758   0.5855   0.5940   0.5992   0.6018
  0.6025   0.6071   0.6473   0.6628   0.7385   0.7488   0.7514   0.7556
  0.7575   0.7873   0.8095   0.8204   0.8251   0.8256   0.8312   0.8337
  0.8383   0.8442   0.8494   0.8578   0.8693   0.8705   0.9045   0.9082
  0.9273   0.9304   0.9359   0.9359   0.9417   0.9687   0.9909   0.9942
  1.0120   1.0391   1.0612   1.0966   1.1400   1.1658   1.1695   1.2147
  1.2348   1.2390   1.2522   1.2569   1.2713   1.2750   1.2916   1.3484
  1.3565   1.3726   1.4247   1.4458   1.4496   1.4581   1.4759   1.4857
  1.4896   1.5750   1.5921   1.6581   1.7256   1.7382   1.7533   1.7898
  1.8166   1.8204   1.8389   1.8406   1.9184   2.0238   2.1175   2.1904
  2.1963   2.2246   2.2260   2.2307   2.2457   2.2644   2.2691   2.2826
  2.2929   2.3769   2.3846   2.3985   2.4372   2.4743   2.5116   2.5313
  2.5697   2.5716   2.6268   2.7106   2.7266   2.7904   2.8166   2.8326
  3.0133   3.0341   3.0498   3.0517   3.1057   3.1728   3.2157   3.3926
  3.4888   3.6398   3.8254   3.8693   3.9498   3.9609   3.9985   4.0129
  4.0274   4.0353   4.1386   4.1633   4.2708   4.2933   4.4450   4.5233
  4.7778   6.0140   6.0331   6.1058   6.1197   6.1445   6.1584   9.6959
  9.7642   9.7952   9.8030  23.1744  23.7496  23.7599  23.8924  23.9146
 23.9748  25.7629  25.7780  25.8359  25.8784  26.0576  26.1319  26.1414
 26.1426  26.4887  26.5102  26.7308  26.7837  27.8823  27.9495  28.3497
 28.3646  28.4162  28.4214  28.4216  28.4321  28.5216  28.5264  28.5440
 28.5483  28.5547  28.5622  28.6081  28.6239  28.7130  28.7324 127.8885
127.8999 127.9427 127.9516 127.9663 127.9698 151.6733 151.7213 215.6798
215.7574 215.7922 215.80291901.83701901.8872
 --------------------------------------------------------------

          Ground-State Mulliken Net Atomic Charges

     Atom                 Charge (a.u.)
  ----------------------------------------
      1 C                    -0.583530
      2 C                    -0.583530
      3 C                    -0.173479
      4 C                    -0.583530
      5 C                    -0.583530
      6 C                    -0.173479
      7 Cl                    0.615511
      8 Cl                    0.615511
      9 I                     0.109517
     10 Cl                    0.615511
     11 Cl                    0.615511
     12 I                     0.109517
  ----------------------------------------
  Sum of atomic charges =     0.000000

 -----------------------------------------------------------------
                    Cartesian Multipole Moments
 -----------------------------------------------------------------
    Charge (ESU x 10^10)
                -0.0000
    Dipole Moment (Debye)
         X       0.0000      Y      -0.0000      Z       0.0000
       Tot       0.0000
    Quadrupole Moments (Debye-Ang)
        XX    -141.3232     XY      -0.0000     YY    -142.2221
        XZ       0.0000     YZ       0.0000     ZZ    -132.5397
    Octopole Moments (Debye-Ang^2)
       XXX    -512.1375    XXY      -0.0000    XYY    -171.7984
       YYY      -0.0000    XXZ     -98.5609    XYZ       0.0000
       YYZ     -99.1878    XZZ    -160.1024    YZZ      -0.0000
       ZZZ    -277.3055
    Hexadecapole Moments (Debye-Ang^3)
      XXXX   -3737.5975   XXXY       0.0000   XXYY    -682.0238
      XYYY      -0.0000   YYYY    -179.3430   XXXZ    -357.1724
      XXYZ       0.0000   XYYZ    -119.8148   YYYZ      -0.0000
      XXZZ   -1563.6499   XYZZ      -0.0000   YYZZ   -1010.8122
      XZZZ    -334.9735   YZZZ      -0.0000   ZZZZ   -5280.6923
 -----------------------------------------------------------------
 Calculating analytic gradient of the SCF energy
 Gradient of SCF Energy
            1           2           3           4           5           6
    1  -0.0012289  -0.0012289   0.0000000   0.0012289   0.0012289  -0.0000000
    2   0.0000000   0.0000000  -0.0000000   0.0000000  -0.0000000  -0.0000000
    3  -0.0010471   0.0010471   0.0003744   0.0010471  -0.0010471  -0.0003744
            7           8           9          10          11          12
    1   0.0005527   0.0005527  -0.0000000  -0.0005527  -0.0005527  -0.0000000
    2  -0.0000000   0.0000000  -0.0000000   0.0000000  -0.0000000  -0.0000000
    3  -0.0007545   0.0007545   0.0013130   0.0007545  -0.0007545  -0.0013130
 Max gradient component =       1.313E-03
 RMS gradient           =       7.003E-04
 Gradient time:  CPU 71.24 s  wall 11.98 s
 Geometry Optimization Parameters
   NAtoms,    NIC,     NZ,  NCons,   NDum,   NFix, NCnnct, MaxDiis
       12      78      12       0       0       0       0       0

 Cartesian Hessian Update
 Hessian updated using BFGS update


** GEOMETRY OPTIMIZATION IN DELOCALIZED INTERNAL COORDINATES **
   Searching for a Minimum

   Optimization Cycle:   3

                       Coordinates (Angstroms)
     ATOM                X               Y               Z
      1  C        -0.0031160424    0.0000000000   -0.0057191623
      2  C        -0.0031160418    0.0000000000    1.4005491618
      3  C         1.2079582158    0.0000000000    2.1099162687
      4  C         2.4190324758    0.0000000000    1.4005491606
      5  C         2.4190324776    0.0000000000   -0.0057191608
      6  C         1.2079582165    0.0000000000   -0.7150862673
      7  Cl       -1.5193101680    0.0000000000   -0.8555973152
      8  Cl       -1.5193101718    0.0000000000    2.2504273137
      9  I         1.2079582097    0.0000000000    4.2389313940
     10  Cl        3.9352265909    0.0000000000    2.2504273062
     11  Cl        3.9352265957    0.0000000000   -0.8555973131
     12  I         1.2079582096    0.0000000000   -2.8441013863
   Point Group: c1    Number of degrees of freedom:    30


   Energy is -15908.587916068

 Hessian updated using BFGS update

  6 Hessian modes will be used to form the next step
  Hessian Eigenvalues:
     0.122556    0.249301    0.307035    0.381911    0.449831    0.562885

 Minimum search - taking simple RFO step
 Searching for Lamda that Minimizes Along All modes
 Value Taken    Lamda =  -0.00012034
 Step Taken.  Stepsize is  0.023260

                             Maximum     Tolerance    Cnvgd?
         Gradient           0.004639      0.000300      NO
         Displacement       0.012899      0.001200      NO
         Energy change     -0.000567      0.000001      NO


 New Cartesian Coordinates Obtained by Inverse Iteration

 Displacement from previous Coordinates is:  0.038388
 ----------------------------------------------------------------
             Standard Nuclear Orientation (Angstroms)
    I     Atom           X                Y                Z
 ----------------------------------------------------------------
    1      C      -0.0018626478     0.0000000000    -0.0043734328
    2      C      -0.0018626457     0.0000000000     1.3992034402
    3      C       1.2079582187     0.0000000000     2.1077069100
    4      C       2.4177790832     0.0000000000     1.3992034384
    5      C       2.4177790796     0.0000000000    -0.0043734306
    6      C       1.2079582159     0.0000000000    -0.7128769045
    7      Cl     -1.5214378282     0.0000000000    -0.8483826192
    8      Cl     -1.5214378292     0.0000000000     2.2432126284
    9      I       1.2079582147     0.0000000000     4.2299018624
   10      Cl      3.9373542433     0.0000000000     2.2432126307
   11      Cl      3.9373542488     0.0000000000    -0.8483826219
   12      I       1.2079582144     0.0000000000    -2.8350719013
 ----------------------------------------------------------------
 Nuclear Repulsion Energy =        2494.62122722 hartrees
 There are      105 alpha and      105 beta electrons
 Applying Cartesian multipole field
    Component          Value
    ---------          -----
     (2,0,0)        1.00000E-11
     (0,2,0)        2.00000E-11
     (0,0,2)       -3.00000E-11
 Nucleus-field energy     =    -0.0000001436 hartrees
 Requested basis set is 6-311++G(d,p)
 There are 136 shells and 376 basis functions
 A cutoff of  1.0D-11 yielded   6006 shell pairs
 There are     51610 function pairs (     56841 Cartesian)
 Smallest overlap matrix eigenvalue = 4.14E-07

 Q-Chem warning in module stvman/mkSTV.C, line 318:

 Overlap eigenvalue is smaller than square root of threshold
 Use THRESH >= 12 to get rid of this warning

 Linear dependence detected in AO basis
 Tighter screening thresholds may be required for diffuse basis sets
 Use S2THRESH > 14 and THRESH = 14 in case of SCF convergence issues
 Number of orthogonalized atomic orbitals = 374
 Maximum deviation from orthogonality = 3.807E-10
 Guess MOs from SCF MO coefficient file

 -----------------------------------------------------------------------
  General SCF calculation program by
  Eric Jon Sundstrom, Paul Horn, Yuezhi Mao, Dmitri Zuev, Alec White,
  David Stuck, Shaama M.S., Shane Yost, Joonho Lee, David Small,
  Daniel Levine, Susi Lehtola, Hugh Burton, Evgeny Epifanovsky,
  Bang C. Huynh
 -----------------------------------------------------------------------
 Exchange:     0.2000 Hartree-Fock + 0.0800 Slater + 0.7200 B88
 Correlation:  0.1900 VWN1RPA + 0.8100 LYP
 Using SG-1 standard quadrature grid
 using 6 threads for integral computing
 -------------------------------------------------------
 OpenMP Integral computing Module                
 Release: version 2.0, May 2017, Q-Chem Inc. Pleasanton 
 -------------------------------------------------------
 A restricted SCF calculation will be
 performed using DIIS
 SCF converges when DIIS error is below 1.0e-08
 ---------------------------------------
  Cycle       Energy         DIIS error
 ---------------------------------------
    1  -15908.5878815397      8.29e-05  
    2  -15908.5879463186      3.17e-05  
    3  -15908.5879126426      5.21e-05  
    4  -15908.5879656312      3.35e-06  
    5  -15908.5879657987      1.17e-06  
    6  -15908.5879658197      4.18e-07  
    7  -15908.5879658229      8.41e-08  
    8  -15908.5879658230      3.89e-08  
    9  -15908.5879658208      3.28e-09  Convergence criterion met
 ---------------------------------------
 SCF time:   CPU 138.61s  wall 25.00s 
 SCF   energy in the final basis set =   -15908.5879658208
 Total energy in the final basis set =   -15908.5879658208

 --------------------------------------------------------------

                    Orbital Energies (a.u.)
 --------------------------------------------------------------

 Alpha MOs
 -- Occupied --
*****************-176.3224-176.3224-165.7263-165.7263-165.7240-165.7240
********-165.7238-101.5839-101.5839-101.5839-101.5839 -35.8188 -35.8188
-31.3124 -31.3124 -31.3060 -31.3060 -31.3055 -31.3055 -22.9628 -22.9628
-22.9614 -22.9614 -22.9610 -22.9610 -22.9565 -22.9565 -22.9565 -22.9565
-10.2892 -10.2892 -10.2887 -10.2887 -10.2731 -10.2730  -9.4988  -9.4988
 -9.4988  -9.4987  -7.2638  -7.2638  -7.2638  -7.2638  -7.2536  -7.2536
 -7.2536  -7.2536  -7.2526  -7.2526  -7.2526  -7.2526  -6.3682  -6.3682
 -4.7813  -4.7813  -4.7658  -4.7658  -4.7648  -4.7648  -2.0470  -2.0470
 -2.0423  -2.0423  -2.0416  -2.0416  -2.0282  -2.0282  -2.0281  -2.0281
 -0.9678  -0.9313  -0.8982  -0.8840  -0.8511  -0.7936  -0.7502  -0.7147
 -0.6601  -0.6347  -0.6133  -0.5615  -0.5230  -0.4922  -0.4780  -0.4725
 -0.4379  -0.4185  -0.4167  -0.3981  -0.3933  -0.3669  -0.3626  -0.3617
 -0.3451  -0.3410  -0.3346  -0.3218  -0.2930  -0.2816  -0.2719  -0.2704
 -0.2614
 -- Virtual --
 -0.0960  -0.0724  -0.0666  -0.0651  -0.0119  -0.0092   0.0076   0.0136
  0.0236   0.0315   0.0320   0.0470   0.0531   0.0638   0.0646   0.0651
  0.0801   0.0818   0.0852   0.0861   0.0868   0.0899   0.1033   0.1045
  0.1124   0.1159   0.1364   0.1381   0.1407   0.1410   0.1510   0.1543
  0.1622   0.1745   0.1757   0.1792   0.1853   0.1865   0.1984   0.2038
  0.2060   0.2142   0.2182   0.2183   0.2226   0.2273   0.2536   0.2577
  0.2624   0.2649   0.2718   0.2815   0.2836   0.2926   0.2982   0.3258
  0.3597   0.3817   0.3826   0.3880   0.4154   0.4159   0.4209   0.4210
  0.4210   0.4217   0.4363   0.4385   0.4430   0.4586   0.4639   0.4730
  0.4735   0.4847   0.5002   0.5069   0.5088   0.5164   0.5199   0.5460
  0.5529   0.5624   0.5665   0.5773   0.5856   0.5943   0.5995   0.6014
  0.6036   0.6083   0.6491   0.6631   0.7387   0.7504   0.7524   0.7560
  0.7590   0.7879   0.8093   0.8200   0.8242   0.8257   0.8314   0.8338
  0.8385   0.8448   0.8487   0.8580   0.8704   0.8719   0.9046   0.9090
  0.9268   0.9306   0.9362   0.9365   0.9420   0.9694   0.9913   0.9957
  1.0112   1.0401   1.0614   1.0980   1.1409   1.1669   1.1709   1.2152
  1.2350   1.2389   1.2547   1.2566   1.2725   1.2757   1.2915   1.3505
  1.3572   1.3733   1.4250   1.4465   1.4509   1.4578   1.4768   1.4877
  1.4925   1.5740   1.5921   1.6598   1.7261   1.7395   1.7540   1.7924
  1.8180   1.8221   1.8400   1.8425   1.9200   2.0256   2.1189   2.1927
  2.1981   2.2250   2.2265   2.2341   2.2485   2.2645   2.2698   2.2826
  2.2937   2.3783   2.3850   2.3998   2.4385   2.4764   2.5117   2.5328
  2.5703   2.5725   2.6271   2.7111   2.7270   2.7925   2.8171   2.8333
  3.0149   3.0360   3.0528   3.0562   3.1058   3.1746   3.2189   3.3948
  3.4899   3.6439   3.8263   3.8721   3.9498   3.9612   3.9990   4.0137
  4.0281   4.0362   4.1395   4.1647   4.2711   4.2939   4.4480   4.5266
  4.7816   6.0144   6.0336   6.1072   6.1208   6.1465   6.1607   9.6951
  9.7633   9.7968   9.8043  23.1742  23.7529  23.7659  23.9007  23.9200
 23.9824  25.7637  25.7786  25.8357  25.8785  26.0546  26.1370  26.1412
 26.1449  26.4916  26.5104  26.7321  26.7878  27.8843  27.9519  28.3501
 28.3650  28.4173  28.4225  28.4229  28.4330  28.5217  28.5266  28.5443
 28.5488  28.5551  28.5627  28.6086  28.6247  28.7141  28.7333 127.8889
127.9003 127.9436 127.9524 127.9673 127.9708 151.6749 151.7231 215.6788
215.7563 215.7942 215.80451901.83871901.8891
 --------------------------------------------------------------

          Ground-State Mulliken Net Atomic Charges

     Atom                 Charge (a.u.)
  ----------------------------------------
      1 C                    -0.580082
      2 C                    -0.580082
      3 C                    -0.180971
      4 C                    -0.580082
      5 C                    -0.580082
      6 C                    -0.180971
      7 Cl                    0.615963
      8 Cl                    0.615963
      9 I                     0.109208
     10 Cl                    0.615963
     11 Cl                    0.615963
     12 I                     0.109208
  ----------------------------------------
  Sum of atomic charges =     0.000000

 -----------------------------------------------------------------
                    Cartesian Multipole Moments
 -----------------------------------------------------------------
    Charge (ESU x 10^10)
                -0.0000
    Dipole Moment (Debye)
         X       0.0000      Y      -0.0000      Z       0.0000
       Tot       0.0000
    Quadrupole Moments (Debye-Ang)
        XX    -141.2785     XY      -0.0000     YY    -142.1753
        XZ       0.0000     YZ       0.0000     ZZ    -132.6424
    Octopole Moments (Debye-Ang^2)
       XXX    -511.9756    XXY       0.0000    XYY    -171.7418
       YYY      -0.0000    XXZ     -98.5297    XYZ       0.0000
       YYZ     -99.1552    XZZ    -160.2264    YZZ      -0.0000
       ZZZ    -277.5203
    Hexadecapole Moments (Debye-Ang^3)
      XXXX   -3738.2561   XXXY       0.0000   XXYY    -682.4459
      XYYY      -0.0000   YYYY    -179.2249   XXXZ    -357.0594
      XXYZ       0.0000   XYYZ    -119.7753   YYYZ       0.0000
      XXZZ   -1560.2679   XYZZ      -0.0000   YYZZ   -1005.6995
      XZZZ    -335.2330   YZZZ      -0.0000   ZZZZ   -5256.4079
 -----------------------------------------------------------------
 Calculating analytic gradient of the SCF energy
 Gradient of SCF Energy
            1           2           3           4           5           6
    1  -0.0001137  -0.0001137   0.0000000   0.0001137   0.0001137   0.0000000
    2  -0.0000000  -0.0000000  -0.0000000   0.0000000   0.0000000  -0.0000000
    3  -0.0002868   0.0002868  -0.0004218   0.0002868  -0.0002868   0.0004219
            7           8           9          10          11          12
    1   0.0002310   0.0002310   0.0000000  -0.0002310  -0.0002310   0.0000000
    2  -0.0000000   0.0000000   0.0000000  -0.0000000   0.0000000   0.0000000
    3   0.0001951  -0.0001951  -0.0004335  -0.0001951   0.0001951   0.0004335
 Max gradient component =       4.335E-04
 RMS gradient           =       2.026E-04
 Gradient time:  CPU 71.61 s  wall 12.04 s
 Geometry Optimization Parameters
   NAtoms,    NIC,     NZ,  NCons,   NDum,   NFix, NCnnct, MaxDiis
       12      78      12       0       0       0       0       0

 Cartesian Hessian Update
 Hessian updated using BFGS update


** GEOMETRY OPTIMIZATION IN DELOCALIZED INTERNAL COORDINATES **
   Searching for a Minimum

   Optimization Cycle:   4

                       Coordinates (Angstroms)
     ATOM                X               Y               Z
      1  C        -0.0018626478    0.0000000000   -0.0043734328
      2  C        -0.0018626457    0.0000000000    1.3992034402
      3  C         1.2079582187    0.0000000000    2.1077069100
      4  C         2.4177790832    0.0000000000    1.3992034384
      5  C         2.4177790796    0.0000000000   -0.0043734306
      6  C         1.2079582159    0.0000000000   -0.7128769045
      7  Cl       -1.5214378282    0.0000000000   -0.8483826192
      8  Cl       -1.5214378292    0.0000000000    2.2432126284
      9  I         1.2079582147    0.0000000000    4.2299018624
     10  Cl        3.9373542433    0.0000000000    2.2432126307
     11  Cl        3.9373542488    0.0000000000   -0.8483826219
     12  I         1.2079582144    0.0000000000   -2.8350719013
   Point Group: c1    Number of degrees of freedom:    30


   Energy is -15908.587965821

 Hessian updated using BFGS update

  6 Hessian modes will be used to form the next step
  Hessian Eigenvalues:
     0.136398    0.258735    0.303400    0.378259    0.482662    0.546430

 Minimum search - taking simple RFO step
 Searching for Lamda that Minimizes Along All modes
 Value Taken    Lamda =  -0.00000633
 Step Taken.  Stepsize is  0.005138

                             Maximum     Tolerance    Cnvgd?
         Gradient           0.001115      0.000300      NO
         Displacement       0.003104      0.001200      NO
         Energy change     -0.000050      0.000001      NO


 New Cartesian Coordinates Obtained by Inverse Iteration

 Displacement from previous Coordinates is:  0.007274
 ----------------------------------------------------------------
             Standard Nuclear Orientation (Angstroms)
    I     Atom           X                Y                Z
 ----------------------------------------------------------------
    1      C      -0.0017263131     0.0000000000    -0.0045323596
    2      C      -0.0017263136     0.0000000000     1.3993623654
    3      C       1.2079582189     0.0000000000     2.1086654217
    4      C       2.4176427512     0.0000000000     1.3993623668
    5      C       2.4176427486     0.0000000000    -0.0045323538
    6      C       1.2079582167     0.0000000000    -0.7138354106
    7      Cl     -1.5216696433     0.0000000000    -0.8488166991
    8      Cl     -1.5216696513     0.0000000000     2.2436466989
    9      I       1.2079582095     0.0000000000     4.2323343405
   10      Cl      3.9375860696     0.0000000000     2.2436466966
   11      Cl      3.9375860671     0.0000000000    -0.8488166987
   12      I       1.2079582074     0.0000000000    -2.8375043682
 ----------------------------------------------------------------
 Nuclear Repulsion Energy =        2493.55978292 hartrees
 There are      105 alpha and      105 beta electrons
 Applying Cartesian multipole field
    Component          Value
    ---------          -----
     (2,0,0)        1.00000E-11
     (0,2,0)        2.00000E-11
     (0,0,2)       -3.00000E-11
 Nucleus-field energy     =    -0.0000001438 hartrees
 Requested basis set is 6-311++G(d,p)
 There are 136 shells and 376 basis functions
 A cutoff of  1.0D-11 yielded   6002 shell pairs
 There are     51598 function pairs (     56829 Cartesian)
 Smallest overlap matrix eigenvalue = 4.16E-07

 Q-Chem warning in module stvman/mkSTV.C, line 318:

 Overlap eigenvalue is smaller than square root of threshold
 Use THRESH >= 12 to get rid of this warning

 Linear dependence detected in AO basis
 Tighter screening thresholds may be required for diffuse basis sets
 Use S2THRESH > 14 and THRESH = 14 in case of SCF convergence issues
 Number of orthogonalized atomic orbitals = 374
 Maximum deviation from orthogonality = 4.057E-10
 Guess MOs from SCF MO coefficient file

 -----------------------------------------------------------------------
  General SCF calculation program by
  Eric Jon Sundstrom, Paul Horn, Yuezhi Mao, Dmitri Zuev, Alec White,
  David Stuck, Shaama M.S., Shane Yost, Joonho Lee, David Small,
  Daniel Levine, Susi Lehtola, Hugh Burton, Evgeny Epifanovsky,
  Bang C. Huynh
 -----------------------------------------------------------------------
 Exchange:     0.2000 Hartree-Fock + 0.0800 Slater + 0.7200 B88
 Correlation:  0.1900 VWN1RPA + 0.8100 LYP
 Using SG-1 standard quadrature grid
 using 6 threads for integral computing
 -------------------------------------------------------
 OpenMP Integral computing Module                
 Release: version 2.0, May 2017, Q-Chem Inc. Pleasanton 
 -------------------------------------------------------
 A restricted SCF calculation will be
 performed using DIIS
 SCF converges when DIIS error is below 1.0e-08
 ---------------------------------------
  Cycle       Energy         DIIS error
 ---------------------------------------
    1  -15908.5879666888      1.77e-05  
    2  -15908.5879684929      6.39e-06  
    3  -15908.5879669192      1.10e-05  
    4  -15908.5879692702      4.64e-07  
    5  -15908.5879692727      2.15e-07  
    6  -15908.5879692723      5.24e-08  
    7  -15908.5879692734      1.08e-08  
    8  -15908.5879692699      2.31e-09  Convergence criterion met
 ---------------------------------------
 SCF time:   CPU 120.82s  wall 22.00s 
 SCF   energy in the final basis set =   -15908.5879692699
 Total energy in the final basis set =   -15908.5879692699

 --------------------------------------------------------------

                    Orbital Energies (a.u.)
 --------------------------------------------------------------

 Alpha MOs
 -- Occupied --
*****************-176.3225-176.3225-165.7264-165.7264-165.7241-165.7241
********-165.7239-101.5839-101.5839-101.5839-101.5839 -35.8189 -35.8189
-31.3125 -31.3125 -31.3061 -31.3061 -31.3056 -31.3056 -22.9629 -22.9629
-22.9614 -22.9614 -22.9611 -22.9611 -22.9566 -22.9566 -22.9566 -22.9566
-10.2893 -10.2893 -10.2888 -10.2888 -10.2732 -10.2732  -9.4988  -9.4988
 -9.4987  -9.4987  -7.2637  -7.2637  -7.2637  -7.2637  -7.2536  -7.2536
 -7.2536  -7.2536  -7.2526  -7.2526  -7.2526  -7.2526  -6.3683  -6.3682
 -4.7814  -4.7814  -4.7659  -4.7659  -4.7648  -4.7648  -2.0471  -2.0471
 -2.0424  -2.0424  -2.0417  -2.0417  -2.0283  -2.0283  -2.0281  -2.0281
 -0.9676  -0.9311  -0.8981  -0.8839  -0.8510  -0.7935  -0.7501  -0.7145
 -0.6601  -0.6346  -0.6134  -0.5614  -0.5230  -0.4922  -0.4778  -0.4724
 -0.4378  -0.4186  -0.4166  -0.3981  -0.3932  -0.3668  -0.3626  -0.3616
 -0.3451  -0.3409  -0.3346  -0.3218  -0.2931  -0.2817  -0.2719  -0.2705
 -0.2615
 -- Virtual --
 -0.0963  -0.0726  -0.0666  -0.0655  -0.0120  -0.0093   0.0075   0.0134
  0.0235   0.0315   0.0319   0.0470   0.0531   0.0637   0.0645   0.0651
  0.0801   0.0817   0.0852   0.0861   0.0868   0.0899   0.1033   0.1045
  0.1124   0.1159   0.1364   0.1381   0.1408   0.1410   0.1509   0.1543
  0.1620   0.1745   0.1757   0.1793   0.1853   0.1864   0.1982   0.2038
  0.2060   0.2141   0.2182   0.2183   0.2226   0.2272   0.2534   0.2577
  0.2623   0.2649   0.2718   0.2814   0.2835   0.2924   0.2981   0.3257
  0.3597   0.3817   0.3826   0.3880   0.4153   0.4158   0.4207   0.4208
  0.4209   0.4216   0.4362   0.4385   0.4430   0.4585   0.4639   0.4729
  0.4735   0.4847   0.5002   0.5069   0.5087   0.5163   0.5198   0.5461
  0.5526   0.5624   0.5664   0.5770   0.5855   0.5943   0.5993   0.6015
  0.6034   0.6079   0.6488   0.6630   0.7384   0.7499   0.7523   0.7558
  0.7585   0.7880   0.8094   0.8200   0.8243   0.8257   0.8315   0.8338
  0.8385   0.8447   0.8488   0.8580   0.8705   0.8718   0.9045   0.9090
  0.9269   0.9305   0.9362   0.9364   0.9420   0.9692   0.9912   0.9953
  1.0113   1.0398   1.0612   1.0972   1.1405   1.1667   1.1708   1.2150
  1.2349   1.2388   1.2544   1.2565   1.2723   1.2756   1.2914   1.3500
  1.3570   1.3731   1.4253   1.4464   1.4507   1.4577   1.4766   1.4872
  1.4916   1.5740   1.5919   1.6595   1.7261   1.7391   1.7536   1.7922
  1.8178   1.8217   1.8395   1.8425   1.9196   2.0250   2.1184   2.1923
  2.1978   2.2250   2.2265   2.2335   2.2481   2.2645   2.2691   2.2826
  2.2934   2.3781   2.3849   2.3992   2.4383   2.4762   2.5116   2.5324
  2.5702   2.5720   2.6271   2.7111   2.7268   2.7921   2.8171   2.8331
  3.0146   3.0357   3.0522   3.0554   3.1054   3.1741   3.2183   3.3945
  3.4891   3.6432   3.8260   3.8715   3.9497   3.9611   3.9989   4.0135
  4.0279   4.0359   4.1392   4.1643   4.2711   4.2937   4.4473   4.5260
  4.7809   6.0143   6.0335   6.1069   6.1205   6.1462   6.1601   9.6948
  9.7632   9.7966   9.8041  23.1741  23.7521  23.7651  23.8996  23.9188
 23.9812  25.7636  25.7786  25.8356  25.8784  26.0544  26.1367  26.1410
 26.1447  26.4906  26.5102  26.7316  26.7861  27.8837  27.9514  28.3500
 28.3649  28.4169  28.4222  28.4226  28.4327  28.5216  28.5265  28.5441
 28.5486  28.5549  28.5625  28.6084  28.6245  28.7139  28.7331 127.8888
127.9001 127.9434 127.9522 127.9671 127.9705 151.6744 151.7227 215.6785
215.7562 215.7939 215.80431901.83821901.8886
 --------------------------------------------------------------

          Ground-State Mulliken Net Atomic Charges

     Atom                 Charge (a.u.)
  ----------------------------------------
      1 C                    -0.582481
      2 C                    -0.582481
      3 C                    -0.176505
      4 C                    -0.582481
      5 C                    -0.582481
      6 C                    -0.176505
      7 Cl                    0.615977
      8 Cl                    0.615977
      9 I                     0.109513
     10 Cl                    0.615977
     11 Cl                    0.615977
     12 I                     0.109513
  ----------------------------------------
  Sum of atomic charges =     0.000000

 -----------------------------------------------------------------
                    Cartesian Multipole Moments
 -----------------------------------------------------------------
    Charge (ESU x 10^10)
                -0.0000
    Dipole Moment (Debye)
         X       0.0000      Y      -0.0000      Z       0.0000
       Tot       0.0000
    Quadrupole Moments (Debye-Ang)
        XX    -141.3040     XY      -0.0000     YY    -142.1863
        XZ       0.0000     YZ       0.0000     ZZ    -132.6002
    Octopole Moments (Debye-Ang^2)
       XXX    -512.0680    XXY       0.0000    XYY    -171.7551
       YYY      -0.0000    XXZ     -98.5475    XYZ       0.0000
       YYZ     -99.1628    XZZ    -160.1755    YZZ      -0.0000
       ZZZ    -277.4320
    Hexadecapole Moments (Debye-Ang^3)
      XXXX   -3739.0845   XXXY       0.0000   XXYY    -682.5553
      XYYY      -0.0000   YYYY    -179.2489   XXXZ    -357.1239
      XXYZ       0.0000   XYYZ    -119.7846   YYYZ       0.0000
      XXZZ   -1561.3907   XYZZ      -0.0000   YYZZ   -1006.8074
      XZZZ    -335.1263   YZZZ       0.0000   ZZZZ   -5260.9713
 -----------------------------------------------------------------
 Calculating analytic gradient of the SCF energy
 Gradient of SCF Energy
            1           2           3           4           5           6
    1  -0.0000949  -0.0000949   0.0000000   0.0000949   0.0000949  -0.0000000
    2   0.0000000  -0.0000000   0.0000000   0.0000000  -0.0000000   0.0000000
    3  -0.0001799   0.0001799  -0.0001565   0.0001799  -0.0001799   0.0001565
            7           8           9          10          11          12
    1   0.0000757   0.0000757  -0.0000000  -0.0000757  -0.0000757  -0.0000000
    2   0.0000000   0.0000000  -0.0000000  -0.0000000   0.0000000  -0.0000000
    3   0.0000618  -0.0000618   0.0000274  -0.0000618   0.0000618  -0.0000274
 Max gradient component =       1.799E-04
 RMS gradient           =       8.403E-05
 Gradient time:  CPU 71.52 s  wall 12.02 s
 Geometry Optimization Parameters
   NAtoms,    NIC,     NZ,  NCons,   NDum,   NFix, NCnnct, MaxDiis
       12      78      12       0       0       0       0       0

 Cartesian Hessian Update
 Hessian updated using BFGS update


** GEOMETRY OPTIMIZATION IN DELOCALIZED INTERNAL COORDINATES **
   Searching for a Minimum

   Optimization Cycle:   5

                       Coordinates (Angstroms)
     ATOM                X               Y               Z
      1  C        -0.0017263131    0.0000000000   -0.0045323596
      2  C        -0.0017263136    0.0000000000    1.3993623654
      3  C         1.2079582189    0.0000000000    2.1086654217
      4  C         2.4176427512    0.0000000000    1.3993623668
      5  C         2.4176427486    0.0000000000   -0.0045323538
      6  C         1.2079582167    0.0000000000   -0.7138354106
      7  Cl       -1.5216696433    0.0000000000   -0.8488166991
      8  Cl       -1.5216696513    0.0000000000    2.2436466989
      9  I         1.2079582095    0.0000000000    4.2323343405
     10  Cl        3.9375860696    0.0000000000    2.2436466966
     11  Cl        3.9375860671    0.0000000000   -0.8488166987
     12  I         1.2079582074    0.0000000000   -2.8375043682
   Point Group: c1    Number of degrees of freedom:    30


   Energy is -15908.587969270

 Hessian updated using BFGS update

  7 Hessian modes will be used to form the next step
  Hessian Eigenvalues:
     0.124424    0.149053    0.222568    0.288912    0.376184    0.494133
     0.549160

 Minimum search - taking simple RFO step
 Searching for Lamda that Minimizes Along All modes
 Value Taken    Lamda =   0.00000000
 Step Taken.  Stepsize is  0.001107

                             Maximum     Tolerance    Cnvgd?
         Gradient           0.000215      0.000300     YES
         Displacement       0.000883      0.001200     YES
         Energy change     -0.000003      0.000001      NO


                       Distance Matrix (Angstroms)
             C (  1)   C (  2)   C (  3)   C (  4)   C (  5)   C (  6)
   C (  2)  1.403895
   C (  3)  2.434942  1.402301
   C (  4)  2.797189  2.419369  1.402301
   C (  5)  2.419369  2.797189  2.434942  1.403895
   C (  6)  1.402301  2.434942  2.822501  2.434942  1.402301
   Cl(  7)  1.738690  2.713768  4.024620  4.535691  4.028771  2.732963
   Cl(  8)  2.713768  1.738690  2.732963  4.028771  4.535691  4.024620
   I (  9)  4.406175  3.080433  2.123669  3.080433  4.406175  4.946170
   Cl( 10)  4.535691  4.028771  2.732963  1.738690  2.713768  4.024620
   Cl( 11)  4.028771  4.535691  4.024620  2.713768  1.738690  2.732963
   I ( 12)  3.080433  4.406175  4.946170  4.406175  3.080433  2.123669
             Cl(  7)   Cl(  8)   I (  9)   Cl( 10)   Cl( 11)
   Cl(  8)  3.092463
   I (  9)  5.767925  3.377240
   Cl( 10)  6.274297  5.459256  3.377240
   Cl( 11)  5.459256  6.274297  5.767925  3.092463
   I ( 12)  3.377240  5.767925  7.069839  5.767925  3.377240

 Final energy is   -15908.587969269924     


 ******************************
 **  OPTIMIZATION CONVERGED  **
 ******************************

                       Coordinates (Angstroms)
     ATOM                X               Y               Z
      1  C        -0.0017263131    0.0000000000   -0.0045323596
      2  C        -0.0017263136    0.0000000000    1.3993623654
      3  C         1.2079582189    0.0000000000    2.1086654217
      4  C         2.4176427512    0.0000000000    1.3993623668
      5  C         2.4176427486    0.0000000000   -0.0045323538
      6  C         1.2079582167    0.0000000000   -0.7138354106
      7  Cl       -1.5216696433    0.0000000000   -0.8488166991
      8  Cl       -1.5216696513    0.0000000000    2.2436466989
      9  I         1.2079582095    0.0000000000    4.2323343405
     10  Cl        3.9375860696    0.0000000000    2.2436466966
     11  Cl        3.9375860671    0.0000000000   -0.8488166987
     12  I         1.2079582074    0.0000000000   -2.8375043682

Z-matrix Print:
$molecule
0 1
I 
C  1 2.123669
C  2 1.402301 1 120.385388
C  2 1.402301 1 120.385387 3 -180.000000 0
C  3 1.403895 2 120.385387 1 -180.000000 0
C  5 1.402301 3 120.385388 2 -0.000000 0
C  6 1.402301 5 119.229225 3 -0.000000 0
Cl 3 1.738690 2 120.563714 1 -0.000000 0
Cl 5 1.738690 3 119.050899 2 -180.000000 0
Cl 7 1.738690 6 120.563714 5 -180.000000 0
Cl 4 1.738690 2 120.563714 1 -0.000000 0
I  6 2.123669 5 120.385388 3 -180.000000 0
$end


 --------------------------------------------------------------

                    Orbital Energies (a.u.)
 --------------------------------------------------------------

 Alpha MOs
 -- Occupied --
*****************-176.3225-176.3225-165.7264-165.7264-165.7241-165.7241
********-165.7239-101.5839-101.5839-101.5839-101.5839 -35.8189 -35.8189
-31.3125 -31.3125 -31.3061 -31.3061 -31.3056 -31.3056 -22.9629 -22.9629
-22.9614 -22.9614 -22.9611 -22.9611 -22.9566 -22.9566 -22.9566 -22.9566
-10.2893 -10.2893 -10.2888 -10.2888 -10.2732 -10.2732  -9.4988  -9.4988
 -9.4987  -9.4987  -7.2637  -7.2637  -7.2637  -7.2637  -7.2536  -7.2536
 -7.2536  -7.2536  -7.2526  -7.2526  -7.2526  -7.2526  -6.3683  -6.3682
 -4.7814  -4.7814  -4.7659  -4.7659  -4.7648  -4.7648  -2.0471  -2.0471
 -2.0424  -2.0424  -2.0417  -2.0417  -2.0283  -2.0283  -2.0281  -2.0281
 -0.9676  -0.9311  -0.8981  -0.8839  -0.8510  -0.7935  -0.7501  -0.7145
 -0.6601  -0.6346  -0.6134  -0.5614  -0.5230  -0.4922  -0.4778  -0.4724
 -0.4378  -0.4186  -0.4166  -0.3981  -0.3932  -0.3668  -0.3626  -0.3616
 -0.3451  -0.3409  -0.3346  -0.3218  -0.2931  -0.2817  -0.2719  -0.2705
 -0.2615
 -- Virtual --
 -0.0963  -0.0726  -0.0666  -0.0655  -0.0120  -0.0093   0.0075   0.0134
  0.0235   0.0315   0.0319   0.0470   0.0531   0.0637   0.0645   0.0651
  0.0801   0.0817   0.0852   0.0861   0.0868   0.0899   0.1033   0.1045
  0.1124   0.1159   0.1364   0.1381   0.1408   0.1410   0.1509   0.1543
  0.1620   0.1745   0.1757   0.1793   0.1853   0.1864   0.1982   0.2038
  0.2060   0.2141   0.2182   0.2183   0.2226   0.2272   0.2534   0.2577
  0.2623   0.2649   0.2718   0.2814   0.2835   0.2924   0.2981   0.3257
  0.3597   0.3817   0.3826   0.3880   0.4153   0.4158   0.4207   0.4208
  0.4209   0.4216   0.4362   0.4385   0.4430   0.4585   0.4639   0.4729
  0.4735   0.4847   0.5002   0.5069   0.5087   0.5163   0.5198   0.5461
  0.5526   0.5624   0.5664   0.5770   0.5855   0.5943   0.5993   0.6015
  0.6034   0.6079   0.6488   0.6630   0.7384   0.7499   0.7523   0.7558
  0.7585   0.7880   0.8094   0.8200   0.8243   0.8257   0.8315   0.8338
  0.8385   0.8447   0.8488   0.8580   0.8705   0.8718   0.9045   0.9090
  0.9269   0.9305   0.9362   0.9364   0.9420   0.9692   0.9912   0.9953
  1.0113   1.0398   1.0612   1.0972   1.1405   1.1667   1.1708   1.2150
  1.2349   1.2388   1.2544   1.2565   1.2723   1.2756   1.2914   1.3500
  1.3570   1.3731   1.4253   1.4464   1.4507   1.4577   1.4766   1.4872
  1.4916   1.5740   1.5919   1.6595   1.7261   1.7391   1.7536   1.7922
  1.8178   1.8217   1.8395   1.8425   1.9196   2.0250   2.1184   2.1923
  2.1978   2.2250   2.2265   2.2335   2.2481   2.2645   2.2691   2.2826
  2.2934   2.3781   2.3849   2.3992   2.4383   2.4762   2.5116   2.5324
  2.5702   2.5720   2.6271   2.7111   2.7268   2.7921   2.8171   2.8331
  3.0146   3.0357   3.0522   3.0554   3.1054   3.1741   3.2183   3.3945
  3.4891   3.6432   3.8260   3.8715   3.9497   3.9611   3.9989   4.0135
  4.0279   4.0359   4.1392   4.1643   4.2711   4.2937   4.4473   4.5260
  4.7809   6.0143   6.0335   6.1069   6.1205   6.1462   6.1601   9.6948
  9.7632   9.7966   9.8041  23.1741  23.7521  23.7651  23.8996  23.9188
 23.9812  25.7636  25.7786  25.8356  25.8784  26.0544  26.1367  26.1410
 26.1447  26.4906  26.5102  26.7316  26.7861  27.8837  27.9514  28.3500
 28.3649  28.4169  28.4222  28.4226  28.4327  28.5216  28.5265  28.5441
 28.5486  28.5549  28.5625  28.6084  28.6245  28.7139  28.7331 127.8888
127.9001 127.9434 127.9522 127.9671 127.9705 151.6744 151.7227 215.6785
215.7562 215.7939 215.80431901.83821901.8886
 --------------------------------------------------------------

          Ground-State Mulliken Net Atomic Charges

     Atom                 Charge (a.u.)
  ----------------------------------------
      1 C                    -0.582481
      2 C                    -0.582481
      3 C                    -0.176505
      4 C                    -0.582481
      5 C                    -0.582481
      6 C                    -0.176505
      7 Cl                    0.615977
      8 Cl                    0.615977
      9 I                     0.109513
     10 Cl                    0.615977
     11 Cl                    0.615977
     12 I                     0.109513
  ----------------------------------------
  Sum of atomic charges =     0.000000

 -----------------------------------------------------------------
                    Cartesian Multipole Moments
 -----------------------------------------------------------------
    Charge (ESU x 10^10)
                -0.0000
    Dipole Moment (Debye)
         X       0.0000      Y      -0.0000      Z       0.0000
       Tot       0.0000
    Quadrupole Moments (Debye-Ang)
        XX    -141.3040     XY      -0.0000     YY    -142.1863
        XZ       0.0000     YZ       0.0000     ZZ    -132.6002
    Octopole Moments (Debye-Ang^2)
       XXX    -512.0680    XXY       0.0000    XYY    -171.7551
       YYY      -0.0000    XXZ     -98.5475    XYZ       0.0000
       YYZ     -99.1628    XZZ    -160.1755    YZZ      -0.0000
       ZZZ    -277.4320
    Hexadecapole Moments (Debye-Ang^3)
      XXXX   -3739.0845   XXXY       0.0000   XXYY    -682.5553
      XYYY      -0.0000   YYYY    -179.2489   XXXZ    -357.1239
      XXYZ       0.0000   XYYZ    -119.7846   YYYZ       0.0000
      XXZZ   -1561.3907   XYZZ      -0.0000   YYZZ   -1006.8074
      XZZZ    -335.1263   YZZZ       0.0000   ZZZZ   -5260.9713
 -----------------------------------------------------------------
Archival summary:
1\1\february\OPT\ProcedureUnspecified\BasisUnspecified\2l46\taweetha\SunDec110:24:282019SunDec110:24:282019\0\\#,OPT,ProcedureUnspecified,BasisUnspecified,\\0,1\I\C,1,2.12367\C,2,1.4023,1,120.385\C,2,1.4023,1,120.385,3,-180,0\C,3,1.40389,2,120.385,1,-180,0\C,5,1.4023,3,120.385,2,-0,0\C,6,1.4023,5,119.229,3,-0,0\Cl,3,1.73869,2,120.564,1,-0,0\Cl,5,1.73869,3,119.051,2,-180,0\Cl,7,1.73869,6,120.564,5,-180,0\Cl,4,1.73869,2,120.564,1,-0,0\I,6,2.12367,5,120.385,3,-180,0\\\@

 Total job time:  205.00s(wall), 1123.42s(cpu) 
 Sun Dec  1 10:24:28 2019

        *************************************************************
        *                                                           *
        *  Thank you very much for using Q-Chem.  Have a nice day.  *
        *                                                           *
        *************************************************************


 
User input: 2 of 2 
 
                  Welcome to Q-Chem
     A Quantum Leap Into The Future Of Chemistry


 Q-Chem 5.2 (devel), Q-Chem, Inc., Pleasanton, CA (2019)

 Yihan Shao,  Zhengting Gan,  E. Epifanovsky,  A. T. B. Gilbert,  M. Wormit,  
 J. Kussmann,  A. W. Lange,  A. Behn,  Jia Deng,  Xintian Feng,  D. Ghosh,  
 M. Goldey,  P. R. Horn,  L. D. Jacobson,  I. Kaliman,  T. Kus,  A. Landau,  
 Jie Liu,  E. I. Proynov,  R. M. Richard,  R. P. Steele,  E. J. Sundstrom,  
 H. L. Woodcock III,  P. M. Zimmerman,  D. Zuev,  B. Albrecht,  E. Alguire,  
 S. A. Baeppler,  D. Barton,  Z. Benda,  Y. A. Bernard,  E. J. Berquist,  
 K. B. Bravaya,  H. Burton,  D. Casanova,  Chun-Min Chang,  Yunqing Chen,  
 A. Chien,  K. D. Closser,  M. P. Coons,  S. Coriani,  S. Dasgupta,  
 A. L. Dempwolff,  M. Diedenhofen,  Hainam Do,  R. G. Edgar,  Po-Tung Fang,  
 S. Faraji,  S. Fatehi,  Qingguo Feng,  K. D. Fenk,  J. Fosso-Tande,  
 J. Gayvert,  Qinghui Ge,  A. Ghysels,  G. Gidofalvi,  J. Gomes,  
 J. Gonthier,  A. Gunina,  D. Hait,  M. W. D. Hanson-Heine,  
 P. H. P. Harbach,  A. W. Hauser,  M. F. Herbst,  J. E. Herr,  
 E. G. Hohenstein,  Z. C. Holden,  Kerwin Hui,  B. C. Huynh,  T.-C. Jagau,  
 Hyunjun Ji,  B. Kaduk,  K. Khistyaev,  Jaehoon Kim,  P. Klunzinger,  K. Koh,  
 D. Kosenkov,  L. Koulias,  T. Kowalczyk,  C. M. Krauter,  A. Kunitsa,  
 Ka Un Lao,  A. Laurent,  K. V. Lawler,  Joonho Lee,  D. Lefrancois,  
 S. Lehtola,  D. S. Levine,  Yi-Pei Li,  You-Sheng Lin,  Fenglai Liu,  
 E. Livshits,  A. Luenser,  P. Manohar,  E. Mansoor,  S. F. Manzer,  
 Shan-Ping Mao,  Yuezhi Mao,  N. Mardirossian,  A. V. Marenich,  
 T. Markovich,  L. A. Martinez-Martinez,  S. A. Maurer,  N. J. Mayhall,  
 S. C. McKenzie,  J.-M. Mewes,  P. Morgante,  A. F. Morrison,  
 J. W. Mullinax,  K. Nanda,  T. S. Nguyen-Beck,  R. Olivares-Amaya,  
 J. A. Parkhill,  Zheng Pei,  T. M. Perrine,  F. Plasser,  P. Pokhilko,  
 S. Prager,  A. Prociuk,  E. Ramos,  D. R. Rehn,  F. Rob,  M. Scheurer,  
 M. Schneider,  N. Sergueev,  S. M. Sharada,  S. Sharma,  D. W. Small,  
 T. Stauch,  T. Stein,  Yu-Chuan Su,  A. J. W. Thom,  A. Tkatchenko,  
 T. Tsuchimochi,  N. M. Tubman,  L. Vogt,  M. L. Vidal,  O. Vydrov,  
 M. A. Watson,  J. Wenzel,  M. de Wergifosse,  T. A. Wesolowski,  A. White,  
 J. Witte,  A. Yamada,  Jun Yang,  K. Yao,  S. Yeganeh,  S. R. Yost,  
 Zhi-Qiang You,  A. Zech,  Igor Ying Zhang,  Xing Zhang,  Yan Zhao,  
 Ying Zhu,  B. R. Brooks,  G. K. L. Chan,  C. J. Cramer,  M. S. Gordon,  
 W. J. Hehre,  A. Klamt,  M. W. Schmidt,  C. D. Sherrill,  D. G. Truhlar,  
 A. Aspuru-Guzik,  R. Baer,  A. T. Bell,  N. A. Besley,  Jeng-Da Chai,  
 A. E. DePrince, III,  R. A. DiStasio Jr.,  A. Dreuw,  B. D. Dunietz,  
 T. R. Furlani,  Chao-Ping Hsu,  Yousung Jung,  Jing Kong,  D. S. Lambrecht,  
 WanZhen Liang,  C. Ochsenfeld,  V. A. Rassolov,  L. V. Slipchenko,  
 J. E. Subotnik,  T. Van Voorhis,  J. M. Herbert,  A. I. Krylov,  
 P. M. W. Gill,  M. Head-Gordon

 Contributors to earlier versions of Q-Chem not listed above: 
 R. D. Adamson,  B. Austin,  J. Baker,  G. J. O. Beran,  K. Brandhorst,  
 S. T. Brown,  E. F. C. Byrd,  A. K. Chakraborty,  C.-L. Cheng,  
 Siu Hung Chien,  D. M. Chipman,  D. L. Crittenden,  H. Dachsel,  
 R. J. Doerksen,  A. D. Dutoi,  L. Fusti-Molnar,  W. A. Goddard III,  
 A. Golubeva-Zadorozhnaya,  S. R. Gwaltney,  G. Hawkins,  A. Heyden,  
 S. Hirata,  G. Kedziora,  F. J. Keil,  C. Kelley,  Jihan Kim,  R. A. King,  
 R. Z. Khaliullin,  P. P. Korambath,  W. Kurlancheek,  A. M. Lee,  M. S. Lee,  
 S. V. Levchenko,  Ching Yeh Lin,  D. Liotard,  R. C. Lochan,  I. Lotan,  
 P. E. Maslen,  N. Nair,  D. P. O'Neill,  D. Neuhauser,  E. Neuscamman,  
 C. M. Oana,  R. Olson,  B. Peters,  R. Peverati,  P. A. Pieniazek,  
 Y. M. Rhee,  J. Ritchie,  M. A. Rohrdanz,  E. Rosta,  N. J. Russ,  
 H. F. Schaefer III,  N. E. Schultz,  N. Shenvi,  A. C. Simmonett,  A. Sodt,  
 D. Stuck,  K. S. Thanthiriwatte,  V. Vanovschi,  Tao Wang,  A. Warshel,  
 C. F. Williams,  Q. Wu,  X. Xu,  W. Zhang

 Please cite Q-Chem as follows:
 Y. Shao et al., Mol. Phys. 113, 184-215 (2015)
 DOI: 10.1080/00268976.2014.952696

 Q-Chem 5.2.1 for Intel X86 EM64T Linux

 Parts of Q-Chem use Armadillo 8.300.2 (Tropical Shenanigans).
 http://arma.sourceforge.net/

 Q-Chem begins on Sun Dec  1 10:24:28 2019  

Host: 
0

     Scratch files written to /scratch/taweetham/qchem8829//
NAlpha2: 210
NElect   210
Mult     1
The previous job contains 0 fragments, simply inherited here

Checking the input file for inconsistencies... 	...done.

--------------------------------------------------------------
User input:
--------------------------------------------------------------

$MOLECULE
READ
$END

$REM
   JOB_TYPE 	FREQUENCY
   BASIS 	6-311++G**
   METHOD	B3LYP	
$END


--------------------------------------------------------------
 Atom   4: ( -0.7019473734,  1.2096845403, -0.0000000000)
         ->( -0.7019473536,  1.2096845237,  0.0000000000)
 Atom   2: ( -0.7019473714, -1.2096845245,  0.0000000000)
         ->( -0.7019473536, -1.2096845237, -0.0000000000)
 Atom   5: (  0.7019473472,  1.2096845380, -0.0000000000)
         ->(  0.7019473536,  1.2096845237, -0.0000000000)
 Atom   6: (  1.4112504043,  0.0000000063, -0.0000000000)
         ->(  1.4112504280, -0.0000000078,  0.0000000000)
 Atom   3: ( -1.4112504280,  0.0000000078,  0.0000000000)
         ->( -1.4112504280,  0.0000000000,  0.0000000000)
 Atom  10: ( -1.5462317036,  2.7296278584, -0.0000000000)
         ->( -1.5462316934,  2.7296278537,  0.0000000000)
 Atom   8: ( -1.5462317046, -2.7296278625,  0.0000000000)
         ->( -1.5462316934, -2.7296278537, -0.0000000000)
 Atom  12: (  3.5349193619, -0.0000000025, -0.0000000000)
         ->(  3.5349193468,  0.0000000021,  0.0000000000)
 ----------------------------------------------------------------
             Standard Nuclear Orientation (Angstroms)
    I     Atom           X                Y                Z
 ----------------------------------------------------------------
    1      C       0.7019473536    -1.2096845237     0.0000000000
    2      C      -0.7019473536    -1.2096845237    -0.0000000000
    3      C      -1.4112504280     0.0000000000     0.0000000000
    4      C      -0.7019473536     1.2096845237     0.0000000000
    5      C       0.7019473536     1.2096845237    -0.0000000000
    6      C       1.4112504280    -0.0000000078     0.0000000000
    7      Cl      1.5462316934    -2.7296278537     0.0000000000
    8      Cl     -1.5462316934    -2.7296278537    -0.0000000000
    9      I      -3.5349193468    -0.0000000021     0.0000000000
   10      Cl     -1.5462316934     2.7296278537     0.0000000000
   11      Cl      1.5462316917     2.7296278568    -0.0000000000
   12      I       3.5349193468     0.0000000021     0.0000000000
 ----------------------------------------------------------------
 Molecular Point Group                 D2h   NOp =  8
 Largest Abelian Subgroup              D2h   NOp =  8
 Nuclear Repulsion Energy =        2493.55978292 hartrees
 There are      105 alpha and      105 beta electrons
 Requested basis set is 6-311++G(d,p)
 There are 136 shells and 376 basis functions

 Total QAlloc Memory Limit   2000 MB
 Mega-Array Size       188 MB
 MEM_STATIC part       192 MB

                       Distance Matrix (Angstroms)
             C (  1)   C (  2)   C (  3)   C (  4)   C (  5)   C (  6)
   C (  2)  1.403895
   C (  3)  2.434942  1.402301
   C (  4)  2.797189  2.419369  1.402301
   C (  5)  2.419369  2.797189  2.434942  1.403895
   C (  6)  1.402301  2.434942  2.822501  2.434942  1.402301
   Cl(  7)  1.738690  2.713768  4.024620  4.535691  4.028771  2.732963
   Cl(  8)  2.713768  1.738690  2.732963  4.028771  4.535691  4.024620
   I (  9)  4.406175  3.080433  2.123669  3.080433  4.406175  4.946170
   Cl( 10)  4.535691  4.028771  2.732963  1.738690  2.713768  4.024620
   Cl( 11)  4.028771  4.535691  4.024620  2.713768  1.738690  2.732963
   I ( 12)  3.080433  4.406175  4.946170  4.406175  3.080433  2.123669
             Cl(  7)   Cl(  8)   I (  9)   Cl( 10)   Cl( 11)
   Cl(  8)  3.092463
   I (  9)  5.767925  3.377240
   Cl( 10)  6.274297  5.459256  3.377240
   Cl( 11)  5.459256  6.274297  5.767925  3.092463
   I ( 12)  3.377240  5.767925  7.069839  5.767925  3.377240

 A cutoff of  1.0D-11 yielded   6002 shell pairs
 There are     51598 function pairs (     56829 Cartesian)
 Smallest overlap matrix eigenvalue = 4.16E-07

 Q-Chem warning in module stvman/mkSTV.C, line 318:

 Overlap eigenvalue is smaller than square root of threshold
 Use THRESH >= 12 to get rid of this warning

 Linear dependence detected in AO basis
 Tighter screening thresholds may be required for diffuse basis sets
 Use S2THRESH > 14 and THRESH = 14 in case of SCF convergence issues
 Number of orthogonalized atomic orbitals = 374
 Maximum deviation from orthogonality = 1.331E-10
 Guess from superposition of atomic densities
 Warning:  Energy on first SCF cycle will be non-variational
 SAD guess density has 210.000000 electrons

 -----------------------------------------------------------------------
  General SCF calculation program by
  Eric Jon Sundstrom, Paul Horn, Yuezhi Mao, Dmitri Zuev, Alec White,
  David Stuck, Shaama M.S., Shane Yost, Joonho Lee, David Small,
  Daniel Levine, Susi Lehtola, Hugh Burton, Evgeny Epifanovsky,
  Bang C. Huynh
 -----------------------------------------------------------------------
 Exchange:     0.2000 Hartree-Fock + 0.0800 Slater + 0.7200 B88
 Correlation:  0.1900 VWN1RPA + 0.8100 LYP
 Using SG-1 standard quadrature grid
 using 6 threads for integral computing
 -------------------------------------------------------
 OpenMP Integral computing Module                
 Release: version 2.0, May 2017, Q-Chem Inc. Pleasanton 
 -------------------------------------------------------
 A restricted SCF calculation will be
 performed using DIIS
 SCF converges when DIIS error is below 1.0e-08
 ---------------------------------------
  Cycle       Energy         DIIS error
 ---------------------------------------
    1  -15911.0415306151      2.91e-02  
    2  -15908.5710434418      1.54e-03  
    3  -15908.5295506900      1.94e-03  
    4  -15908.5845944384      7.00e-04  
    5  -15908.5938736559      1.24e-04  
    6  -15908.5944767737      4.00e-05  
    7  -15908.5945293401      1.22e-05  
    8  -15908.5945199363      4.66e-06  
    9  -15908.5945129101      6.11e-07  
   10  -15908.5945126232      1.19e-07  
   11  -15908.5945121188      4.79e-08  
   12  -15908.5945122042      3.91e-09  Convergence criterion met
 ---------------------------------------
 SCF time:   CPU 89.61s  wall 17.00s 
 SCF   energy in the final basis set =   -15908.5945122042
 Total energy in the final basis set =   -15908.5945122042

 Q-Chem warning in module /home/taweetham/qchem52/libsym/oriorb.F, line  198:

 OriOrb: Failure to resolve orbital degeneracies.


 Q-Chem warning in module /home/taweetham/qchem52/libsym/oriorb.F, line  198:

 OriOrb: Failure to resolve orbital degeneracies.


 --------------------------------------------------------------
             Orbital Energies (a.u.) and Symmetries
 --------------------------------------------------------------

 Alpha MOs, Restricted
 -- Occupied --                  
*******-1165.89 -176.32 -176.32 -165.73 -165.73 -165.72 -165.72
  1 B3u   1 Ag    2 B3u   2 Ag    3 B3u   3 Ag    1 B2g   1 B1u                
-165.72 -165.72 -101.58 -101.58 -101.58 -101.58  -35.82  -35.82
  1 B2u   1 B1g   2 B1g   4 B3u   2 B2u   4 Ag    5 B3u   5 Ag                 
-31.313 -31.313 -31.306 -31.306 -31.306 -31.306 -22.963 -22.963
  6 B3u   6 Ag    2 B2g   2 B1u   3 B2u   3 B1g   7 B3u   7 Ag                 
-22.961 -22.961 -22.961 -22.961 -22.957 -22.957 -22.957 -22.957
  3 B2g   3 B1u   4 B1g   4 B2u   8 B3u   1 Au    1 B3g   8 Ag                 
-10.289 -10.289 -10.289 -10.289 -10.273 -10.273  -9.499  -9.499
  5 B2u   9 Ag    9 B3u   5 B1g  10 B3u  10 Ag    6 B1g  11 B3u                
 -9.499  -9.499  -7.264  -7.264  -7.264  -7.264  -7.254  -7.254
  6 B2u  11 Ag   12 B3u   7 B1g   7 B2u  12 Ag    4 B2g   2 Au                 
 -7.254  -7.254  -7.253  -7.253  -7.253  -7.253  -6.368  -6.368
  2 B3g   4 B1u   8 B1g  13 B3u   8 B2u  13 Ag   14 B3u  14 Ag                 
 -4.781  -4.781  -4.766  -4.766  -4.765  -4.765  -2.047  -2.047
 15 B3u  15 Ag    5 B2g   5 B1u   9 B2u   9 B1g  16 B3u  16 Ag                 
 -2.042  -2.042  -2.042  -2.042  -2.028  -2.028  -2.028  -2.028
  6 B2g   6 B1u  10 B1g  10 B2u   3 Au    3 B3g  17 B3u  17 Ag                 
 -0.968  -0.931  -0.898  -0.884  -0.851  -0.794  -0.750  -0.715
 18 Ag   11 B2u  18 B3u  11 B1g  19 Ag   19 B3u  12 B2u  20 Ag                 
 -0.660  -0.635  -0.613  -0.561  -0.523  -0.492  -0.478  -0.472
 20 B3u  12 B1g  21 Ag   13 B2u  22 Ag   21 B3u  14 B2u   7 B1u                
 -0.438  -0.419  -0.417  -0.398  -0.393  -0.367  -0.363  -0.362
 13 B1g  22 B3u   4 B3g  23 Ag    7 B2g   4 Au   24 Ag   15 B2u                
 -0.345  -0.341  -0.335  -0.322  -0.293  -0.282  -0.272  -0.271
 14 B1g   8 B1u  23 B3u   8 B2g   9 B1u  16 B2u   5 B3g  15 B1g                
 -0.262
  9 B2g                                                                        
 -- Virtual --                   
 -0.096  -0.073  -0.067  -0.066  -0.012  -0.009   0.007   0.013
 25 Ag   10 B1u   5 Au   24 B3u  17 B2u  26 Ag   25 B3u  27 Ag                 
  0.023   0.031   0.032   0.047   0.053   0.064   0.065   0.065
 16 B1g  18 B2u  26 B3u  11 B1u  28 Ag   29 Ag   10 B2g   6 B3g                
  0.080   0.082   0.085   0.086   0.087   0.090   0.103   0.104
 19 B2u  17 B1g  20 B2u  27 B3u  11 B2g   6 Au   30 Ag   12 B1u                
  0.112   0.116   0.136   0.138   0.141   0.141   0.151   0.154
 28 B3u  18 B1g  19 B1g  12 B2g  31 Ag   13 B1u  29 B3u   7 B3g                
  0.162   0.175   0.175   0.179   0.185   0.186   0.198   0.204
 21 B2u  32 Ag   22 B2u   7 Au   30 B3u  20 B1g  33 Ag   13 B2g                
  0.206   0.214   0.218   0.218   0.222   0.227   0.253   0.257
 23 B2u  31 B3u  32 B3u  24 B2u  21 B1g  34 Ag   14 B1u  22 B1g                
  0.261   0.262   0.270   0.281   0.283   0.292   0.298   0.325
 35 Ag   25 B2u  33 B3u  23 B1g  34 B3u  14 B2g  36 Ag   24 B1g                
  0.359   0.381   0.382   0.388   0.415   0.416   0.419   0.420
 26 B2u  37 Ag    8 B3g  15 B1u  15 B2g  35 B3u  27 B2u  25 B1g                
  0.421   0.422   0.436   0.438   0.443   0.459   0.463   0.473
 38 Ag    8 Au   26 B1g  28 B2u   9 B3g  29 B2u  36 B3u  16 B1u                
  0.474   0.484   0.500   0.507   0.507   0.515   0.519   0.546
  9 Au   39 Ag   16 B2g  17 B1u  40 Ag   37 B3u  38 B3u  41 Ag                 
  0.552   0.562   0.566   0.577   0.586   0.594   0.599   0.601
 27 B1g  10 B3g  28 B1g  39 B3u  10 Au   17 B2g  42 Ag   18 B1u                
  0.603   0.608   0.649   0.663   0.738   0.750   0.752   0.756
 30 B2u  40 B3u  43 Ag   18 B2g  41 B3u  29 B1g  19 B1u  44 Ag                 
  0.757   0.788   0.809   0.820   0.824   0.826   0.831   0.833
 31 B2u  11 B3g  42 B3u  32 B2u  30 B1g  12 B3g  11 Au   33 B2u                
  0.838   0.845   0.848   0.858   0.870   0.872   0.904   0.909
 19 B2g  43 B3u  45 Ag   20 B1u  12 Au   31 B1g  46 Ag   44 B3u                
  0.927   0.930   0.936   0.936   0.942   0.969   0.991   0.995
 47 Ag   34 B2u  45 B3u  32 B1g  13 B3g  46 B3u  35 B2u  20 B2g                
  1.011   1.039   1.061   1.097   1.140   1.167   1.171   1.215
 48 Ag   33 B1g  34 B1g  49 Ag   21 B1u  36 B2u  50 Ag   47 B3u                
  1.235   1.239   1.254   1.256   1.272   1.275   1.291   1.349
 21 B2g  22 B1u  37 B2u  48 B3u  13 Au   35 B1g  14 B3g  49 B3u                
  1.357   1.373   1.425   1.446   1.451   1.458   1.476   1.487
 23 B1u  22 B2g  51 Ag   38 B2u  36 B1g  37 B1g  39 B2u  50 B3u                
  1.491   1.574   1.591   1.659   1.726   1.739   1.753   1.792
 52 Ag   53 Ag   51 B3u  40 B2u  24 B1u  14 Au   54 Ag   38 B1g                
  1.818   1.822   1.839   1.842   1.920   2.025   2.118   2.192
 41 B2u  52 B3u  15 B3g  23 B2g  24 B2g  55 Ag   39 B1g  53 B3u                
  2.198   2.225   2.226   2.233   2.248   2.264   2.269   2.283
 42 B2u  16 B3g  25 B1u  56 Ag   15 Au   16 Au   54 B3u  25 B2g                
  2.293   2.378   2.385   2.399   2.438   2.476   2.511   2.532
 40 B1g  43 B2u  55 B3u  41 B1g  57 Ag   42 B1g  44 B2u  58 Ag                 
  2.570   2.572   2.627   2.711   2.727   2.792   2.817   2.833
 26 B1u  56 B3u  43 B1g  26 B2g  17 B3g  57 B3u  27 B1u  17 Au                 
  3.014   3.036   3.052   3.055   3.105   3.174   3.218   3.394
 59 Ag   27 B2g  58 B3u  45 B2u  46 B2u  60 Ag   44 B1g  61 Ag                 
  3.489   3.643   3.826   3.871   3.950   3.961   3.999   4.013
 45 B1g  59 B3u  60 B3u  47 B2u  18 B3g  18 Au   62 Ag   28 B1u                
  4.028   4.036   4.139   4.164   4.271   4.294   4.447   4.526
 28 B2g  61 B3u  48 B2u  46 B1g  63 Ag   62 B3u  64 Ag   63 B3u                
  4.781   6.014   6.033   6.107   6.120   6.146   6.160   9.695
 47 B1g  29 B1u  29 B2g  48 B1g  49 B2u  65 Ag   64 B3u  66 Ag                 
  9.763   9.797   9.804  23.174  23.752  23.765  23.900  23.919
 50 B2u  65 B3u  49 B1g  67 Ag   51 B2u  66 B3u  50 B1g  68 Ag                 
 23.981  25.764  25.779  25.836  25.878  26.054  26.137  26.141
 67 B3u  30 B1u  19 B3g  19 Au   30 B2g  68 B3u  52 B2u  51 B1g                
 26.145  26.491  26.510  26.731  26.786  27.884  27.951  28.350
 69 Ag   70 Ag   53 B2u  52 B1g  69 B3u  71 Ag   70 B3u  31 B1u                
 28.365  28.417  28.422  28.423  28.433  28.522  28.526  28.544
 31 B2g  71 B3u  53 B1g  72 Ag   54 B2u  20 B3g  20 Au   73 Ag                 
 28.549  28.555  28.562  28.608  28.624  28.714  28.733 127.889
 32 B1u  32 B2g  72 B3u  55 B2u  54 B1g  74 Ag   73 B3u  33 B1u                
127.900 127.943 127.952 127.967 127.970 151.674 151.723 215.679
 33 B2g  55 B1g  56 B2u  75 Ag   74 B3u  76 Ag   75 B3u  77 Ag                 
215.756 215.794 215.8041901.8381901.889
 57 B2u  76 B3u  56 B1g  78 Ag   77 B3u                                        

 Beta MOs, Restricted
 -- Occupied --                  
*******-1165.89 -176.32 -176.32 -165.73 -165.73 -165.72 -165.72
  1 B3u   1 Ag    2 B3u   2 Ag    3 B3u   3 Ag    1 B2g   1 B1u                
-165.72 -165.72 -101.58 -101.58 -101.58 -101.58  -35.82  -35.82
  1 B2u   1 B1g   2 B1g   4 B3u   2 B2u   4 Ag    5 B3u   5 Ag                 
-31.313 -31.313 -31.306 -31.306 -31.306 -31.306 -22.963 -22.963
  6 B3u   6 Ag    2 B2g   2 B1u   3 B2u   3 B1g   7 B3u   7 Ag                 
-22.961 -22.961 -22.961 -22.961 -22.957 -22.957 -22.957 -22.957
  3 B2g   3 B1u   4 B1g   4 B2u   8 B3u   1 Au    1 B3g   8 Ag                 
-10.289 -10.289 -10.289 -10.289 -10.273 -10.273  -9.499  -9.499
  5 B2u   9 Ag    9 B3u   5 B1g  10 B3u  10 Ag    6 B1g  11 B3u                
 -9.499  -9.499  -7.264  -7.264  -7.264  -7.264  -7.254  -7.254
  6 B2u  11 Ag   12 B3u   7 B1g   7 B2u  12 Ag    4 B2g   2 Au                 
 -7.254  -7.254  -7.253  -7.253  -7.253  -7.253  -6.368  -6.368
  2 B3g   4 B1u   8 B1g  13 B3u   8 B2u  13 Ag   14 B3u  14 Ag                 
 -4.781  -4.781  -4.766  -4.766  -4.765  -4.765  -2.047  -2.047
 15 B3u  15 Ag    5 B2g   5 B1u   9 B2u   9 B1g  16 B3u  16 Ag                 
 -2.042  -2.042  -2.042  -2.042  -2.028  -2.028  -2.028  -2.028
  6 B2g   6 B1u  10 B1g  10 B2u   3 Au    3 B3g  17 B3u  17 Ag                 
 -0.968  -0.931  -0.898  -0.884  -0.851  -0.794  -0.750  -0.715
 18 Ag   11 B2u  18 B3u  11 B1g  19 Ag   19 B3u  12 B2u  20 Ag                 
 -0.660  -0.635  -0.613  -0.561  -0.523  -0.492  -0.478  -0.472
 20 B3u  12 B1g  21 Ag   13 B2u  22 Ag   21 B3u  14 B2u   7 B1u                
 -0.438  -0.419  -0.417  -0.398  -0.393  -0.367  -0.363  -0.362
 13 B1g  22 B3u   4 B3g  23 Ag    7 B2g   4 Au   24 Ag   15 B2u                
 -0.345  -0.341  -0.335  -0.322  -0.293  -0.282  -0.272  -0.271
 14 B1g   8 B1u  23 B3u   8 B2g   9 B1u  16 B2u   5 B3g  15 B1g                
 -0.262
  9 B2g                                                                        
 -- Virtual --                   
 -0.096  -0.073  -0.067  -0.066  -0.012  -0.009   0.007   0.013
 25 Ag   10 B1u   5 Au   24 B3u  17 B2u  26 Ag   25 B3u  27 Ag                 
  0.023   0.031   0.032   0.047   0.053   0.064   0.065   0.065
 16 B1g  18 B2u  26 B3u  11 B1u  28 Ag   29 Ag   10 B2g   6 B3g                
  0.080   0.082   0.085   0.086   0.087   0.090   0.103   0.104
 19 B2u  17 B1g  20 B2u  27 B3u  11 B2g   6 Au   30 Ag   12 B1u                
  0.112   0.116   0.136   0.138   0.141   0.141   0.151   0.154
 28 B3u  18 B1g  19 B1g  12 B2g  31 Ag   13 B1u  29 B3u   7 B3g                
  0.162   0.175   0.175   0.179   0.185   0.186   0.198   0.204
 21 B2u  32 Ag   22 B2u   7 Au   30 B3u  20 B1g  33 Ag   13 B2g                
  0.206   0.214   0.218   0.218   0.222   0.227   0.253   0.257
 23 B2u  31 B3u  32 B3u  24 B2u  21 B1g  34 Ag   14 B1u  22 B1g                
  0.261   0.262   0.270   0.281   0.283   0.292   0.298   0.325
 35 Ag   25 B2u  33 B3u  23 B1g  34 B3u  14 B2g  36 Ag   24 B1g                
  0.359   0.381   0.382   0.388   0.415   0.416   0.419   0.420
 26 B2u  37 Ag    8 B3g  15 B1u  15 B2g  35 B3u  27 B2u  25 B1g                
  0.421   0.422   0.436   0.438   0.443   0.459   0.463   0.473
 38 Ag    8 Au   26 B1g  28 B2u   9 B3g  29 B2u  36 B3u  16 B1u                
  0.474   0.484   0.500   0.507   0.507   0.515   0.519   0.546
  9 Au   39 Ag   16 B2g  17 B1u  40 Ag   37 B3u  38 B3u  41 Ag                 
  0.552   0.562   0.566   0.577   0.586   0.594   0.599   0.601
 27 B1g  10 B3g  28 B1g  39 B3u  10 Au   17 B2g  42 Ag   18 B1u                
  0.603   0.608   0.649   0.663   0.738   0.750   0.752   0.756
 30 B2u  40 B3u  43 Ag   18 B2g  41 B3u  29 B1g  19 B1u  44 Ag                 
  0.757   0.788   0.809   0.820   0.824   0.826   0.831   0.833
 31 B2u  11 B3g  42 B3u  32 B2u  30 B1g  12 B3g  11 Au   33 B2u                
  0.838   0.845   0.848   0.858   0.870   0.872   0.904   0.909
 19 B2g  43 B3u  45 Ag   20 B1u  12 Au   31 B1g  46 Ag   44 B3u                
  0.927   0.930   0.936   0.936   0.942   0.969   0.991   0.995
 47 Ag   34 B2u  45 B3u  32 B1g  13 B3g  46 B3u  35 B2u  20 B2g                
  1.011   1.039   1.061   1.097   1.140   1.167   1.171   1.215
 48 Ag   33 B1g  34 B1g  49 Ag   21 B1u  36 B2u  50 Ag   47 B3u                
  1.235   1.239   1.254   1.256   1.272   1.275   1.291   1.349
 21 B2g  22 B1u  37 B2u  48 B3u  13 Au   35 B1g  14 B3g  49 B3u                
  1.357   1.373   1.425   1.446   1.451   1.458   1.476   1.487
 23 B1u  22 B2g  51 Ag   38 B2u  36 B1g  37 B1g  39 B2u  50 B3u                
  1.491   1.574   1.591   1.659   1.726   1.739   1.753   1.792
 52 Ag   53 Ag   51 B3u  40 B2u  24 B1u  14 Au   54 Ag   38 B1g                
  1.818   1.822   1.839   1.842   1.920   2.025   2.118   2.192
 41 B2u  52 B3u  15 B3g  23 B2g  24 B2g  55 Ag   39 B1g  53 B3u                
  2.198   2.225   2.226   2.233   2.248   2.264   2.269   2.283
 42 B2u  16 B3g  25 B1u  56 Ag   15 Au   16 Au   54 B3u  25 B2g                
  2.293   2.378   2.385   2.399   2.438   2.476   2.511   2.532
 40 B1g  43 B2u  55 B3u  41 B1g  57 Ag   42 B1g  44 B2u  58 Ag                 
  2.570   2.572   2.627   2.711   2.727   2.792   2.817   2.833
 26 B1u  56 B3u  43 B1g  26 B2g  17 B3g  57 B3u  27 B1u  17 Au                 
  3.014   3.036   3.052   3.055   3.105   3.174   3.218   3.394
 59 Ag   27 B2g  58 B3u  45 B2u  46 B2u  60 Ag   44 B1g  61 Ag                 
  3.489   3.643   3.826   3.871   3.950   3.961   3.999   4.013
 45 B1g  59 B3u  60 B3u  47 B2u  18 B3g  18 Au   62 Ag   28 B1u                
  4.028   4.036   4.139   4.164   4.271   4.294   4.447   4.526
 28 B2g  61 B3u  48 B2u  46 B1g  63 Ag   62 B3u  64 Ag   63 B3u                
  4.781   6.014   6.033   6.107   6.120   6.146   6.160   9.695
 47 B1g  29 B1u  29 B2g  48 B1g  49 B2u  65 Ag   64 B3u  66 Ag                 
  9.763   9.797   9.804  23.174  23.752  23.765  23.900  23.919
 50 B2u  65 B3u  49 B1g  67 Ag   51 B2u  66 B3u  50 B1g  68 Ag                 
 23.981  25.764  25.779  25.836  25.878  26.054  26.137  26.141
 67 B3u  30 B1u  19 B3g  19 Au   30 B2g  68 B3u  52 B2u  51 B1g                
 26.145  26.491  26.510  26.731  26.786  27.884  27.951  28.350
 69 Ag   70 Ag   53 B2u  52 B1g  69 B3u  71 Ag   70 B3u  31 B1u                
 28.365  28.417  28.422  28.423  28.433  28.522  28.526  28.544
 31 B2g  71 B3u  53 B1g  72 Ag   54 B2u  20 B3g  20 Au   73 Ag                 
 28.549  28.555  28.562  28.608  28.624  28.714  28.733 127.889
 32 B1u  32 B2g  72 B3u  55 B2u  54 B1g  74 Ag   73 B3u  33 B1u                
127.900 127.943 127.952 127.967 127.970 151.674 151.723 215.679
 33 B2g  55 B1g  56 B2u  75 Ag   74 B3u  76 Ag   75 B3u  77 Ag                 
215.756 215.794 215.8041901.8381901.889
 57 B2u  76 B3u  56 B1g  78 Ag   77 B3u                                        
 --------------------------------------------------------------

          Ground-State Mulliken Net Atomic Charges

     Atom                 Charge (a.u.)
  ----------------------------------------
      1 C                    -0.491634
      2 C                    -0.491871
      3 C                    -0.344043
      4 C                    -0.491676
      5 C                    -0.491910
      6 C                    -0.344040
      7 Cl                    0.613784
      8 Cl                    0.613791
      9 I                     0.100012
     10 Cl                    0.613784
     11 Cl                    0.613791
     12 I                     0.100012
  ----------------------------------------
  Sum of atomic charges =     0.000000

 -----------------------------------------------------------------
                    Cartesian Multipole Moments
 -----------------------------------------------------------------
    Charge (ESU x 10^10)
                -0.0000
    Dipole Moment (Debye)
         X      -0.0000      Y       0.0000      Z       0.0000
       Tot       0.0000
    Quadrupole Moments (Debye-Ang)
        XX    -132.5900     XY       0.0000     YY    -141.2984
        XZ       0.0000     YZ      -0.0000     ZZ    -142.1772
    Octopole Moments (Debye-Ang^2)
       XXX       0.0000    XXY       0.0000    XYY      -0.0000
       YYY      -0.0000    XXZ       0.0000    XYZ      -0.0000
       YYZ      -0.0000    XZZ       0.0000    YZZ       0.0000
       ZZZ       0.0000
    Hexadecapole Moments (Debye-Ang^3)
      XXXX   -4873.4451   XXXY       0.0000   XXYY   -1299.0312
      XYYY      -0.0000   YYYY   -2501.8818   XXXZ       0.0000
      XXYZ      -0.0000   XYYZ       0.0000   YYYZ      -0.0000
      XXZZ    -937.4750   XYZZ       0.0000   YYZZ    -475.0296
      XZZZ       0.0000   YZZZ      -0.0000   ZZZZ    -179.1880
 -----------------------------------------------------------------
 Calculating MO derivatives via CPSCF
    1     0    39    0.0172762  
    2     0    39    0.0066346  
    3     0    39    0.0014003  
    4     0    39    0.0002241  
    5    16    23    0.0000326  
    6    38     1    0.0000019  
    7    39     0    0.0000001  Converged
 Time for AOints: 262.8 s (CPU) 44.1 s (wall)
 ------------------------------------------------------------------------------
                     AOints        : Timing summary (seconds)
 ------------------------------------------------------------------------------
     job step          cpu (% of tot)      sys (% of tot)     wall (% of tot)
 ------------------------------------------------------------------------------
  AOints            0.2628E+03 ( 8.2)   0.1100E-04 ( 4.6)   0.4414E+02 ( 8.0)
 ------------------------------------------------------------------------------
   Grand Totals     0.3209E+04          0.2390E-03          0.5516E+03
 ------------------------------------------------------------------------------
 Polarizability Matrix (a.u.)
            1           2           3
    1-255.0681011  -0.0000007   0.0000000
    2  -0.0000007-201.7906263  -0.0000000
    3   0.0000000  -0.0000000-100.1594769
 Calculating analytic Hessian of the SCF energy

 Direct stationary perturbation theory relativistic correction:

 rels  =     197.061796349694
 relv  =    -658.746000259251
 rel2e =      90.617910063247
 E_rel =    -371.066293846310

 Hessian of the SCF Energy
            1           2           3           4           5           6
    1   0.5620951   0.0403370  -0.0000000  -0.2833043  -0.0324650   0.0000000
    2   0.0403370   0.5250836  -0.0000000   0.0324649  -0.0906505  -0.0000000
    3  -0.0000000  -0.0000000   0.1075347   0.0000000   0.0000000  -0.0534118
    4  -0.2833043   0.0324649   0.0000000   0.5620955  -0.0403363  -0.0000000
    5  -0.0324650  -0.0906505   0.0000000  -0.0403363   0.5250830  -0.0000000
    6   0.0000000  -0.0000000  -0.0534118  -0.0000000  -0.0000000   0.1075348
    7  -0.0264567   0.0213084   0.0000000  -0.1455768   0.1126152   0.0000000
    8   0.0773952   0.0283699   0.0000000   0.0624869  -0.2382438  -0.0000000
    9   0.0000000   0.0000000   0.0036302  -0.0000000  -0.0000000  -0.0496039
   10  -0.0524403  -0.0286147   0.0000000   0.0605993  -0.0262225  -0.0000000
   11  -0.0286163  -0.0165991  -0.0000000   0.0262219  -0.0551535   0.0000000
   12   0.0000000  -0.0000000   0.0040270  -0.0000000   0.0000000   0.0000670
   13   0.0605991   0.0262221   0.0000000  -0.0524411   0.0286158   0.0000000
   14  -0.0262216  -0.0551542  -0.0000000   0.0286159  -0.0165993   0.0000000
   15  -0.0000000   0.0000000   0.0000670   0.0000000  -0.0000000   0.0040270
   16  -0.1455773  -0.1126155  -0.0000000  -0.0264571  -0.0213086   0.0000000
   17  -0.0624880  -0.2382438   0.0000000  -0.0773947   0.0283698   0.0000000
   18  -0.0000000   0.0000000  -0.0496038   0.0000000   0.0000000   0.0036302
   19  -0.0685128   0.0526771  -0.0000000  -0.0217946   0.0328397   0.0000000
   20   0.0545005  -0.1329966  -0.0000000   0.0130256  -0.0186502   0.0000000
   21  -0.0000000   0.0000000  -0.0231316   0.0000000   0.0000000   0.0036141
   22  -0.0217946  -0.0328397   0.0000000  -0.0685128  -0.0526771  -0.0000000
   23  -0.0130256  -0.0186502  -0.0000000  -0.0545005  -0.1329966   0.0000000
   24   0.0000000   0.0000000   0.0036141  -0.0000000  -0.0000000  -0.0231316
   25   0.0031595   0.0025035   0.0000000  -0.0272185   0.0031282  -0.0000000
   26   0.0000367  -0.0018445  -0.0000000   0.0139028   0.0000961   0.0000000
   27  -0.0000000  -0.0000000   0.0025493  -0.0000000   0.0000000   0.0018078
   28   0.0002379   0.0000933  -0.0000000  -0.0007868  -0.0015923   0.0000000
   29   0.0003239  -0.0000415   0.0000000  -0.0041261   0.0006311  -0.0000000
   30  -0.0000000  -0.0000000  -0.0012251   0.0000000   0.0000000   0.0041423
   31  -0.0007869   0.0015923   0.0000000   0.0002380  -0.0000933  -0.0000000
   32   0.0041261   0.0006311   0.0000000  -0.0003239  -0.0000415   0.0000000
   33   0.0000000  -0.0000000   0.0041423   0.0000000  -0.0000000  -0.0012251
   34  -0.0272185  -0.0031281  -0.0000000   0.0031596  -0.0025035   0.0000000
   35  -0.0139027   0.0000961  -0.0000000  -0.0000367  -0.0018446  -0.0000000
   36   0.0000000  -0.0000000   0.0018078  -0.0000000   0.0000000   0.0025493
            7           8           9          10          11          12
    1  -0.0264567   0.0773952   0.0000000  -0.0524403  -0.0286163   0.0000000
    2   0.0213084   0.0283699   0.0000000  -0.0286147  -0.0165991  -0.0000000
    3   0.0000000   0.0000000   0.0036302   0.0000000  -0.0000000   0.0040270
    4  -0.1455768   0.0624869  -0.0000000   0.0605993   0.0262219  -0.0000000
    5   0.1126152  -0.2382438  -0.0000000  -0.0262225  -0.0551535   0.0000000
    6   0.0000000  -0.0000000  -0.0496039  -0.0000000   0.0000000   0.0000670
    7   0.4210303  -0.0000004  -0.0000000  -0.1455767  -0.1126150  -0.0000000
    8  -0.0000004   0.5914031  -0.0000000  -0.0624874  -0.2382435   0.0000000
    9  -0.0000000  -0.0000000   0.1000402  -0.0000000   0.0000000  -0.0496039
   10  -0.1455767  -0.0624874  -0.0000000   0.5620934   0.0403364  -0.0000000
   11  -0.1126150  -0.2382435   0.0000000   0.0403364   0.5250828  -0.0000000
   12  -0.0000000   0.0000000  -0.0496039  -0.0000000  -0.0000000   0.1075348
   13  -0.0264564  -0.0773956   0.0000000  -0.2833030   0.0324656   0.0000000
   14  -0.0213095   0.0283700   0.0000000  -0.0324651  -0.0906503   0.0000000
   15   0.0000000   0.0000000   0.0036302   0.0000000  -0.0000000  -0.0534118
   16  -0.0000029  -0.0000001   0.0000000  -0.0264573   0.0213088   0.0000000
   17   0.0000006  -0.0640673   0.0000000   0.0773945   0.0283697   0.0000000
   18  -0.0000000   0.0000000   0.0025112   0.0000000   0.0000000   0.0036302
   19  -0.0026245  -0.0034893  -0.0000000   0.0002379   0.0000934  -0.0000000
   20  -0.0004174   0.0023846  -0.0000000   0.0003239  -0.0000415  -0.0000000
   21  -0.0000000  -0.0000000   0.0037872  -0.0000000   0.0000000  -0.0012251
   22   0.0031052   0.0016303   0.0000000  -0.0007869   0.0015923   0.0000000
   23  -0.0173963  -0.0402431  -0.0000000   0.0041260   0.0006311   0.0000000
   24   0.0000000   0.0000000   0.0022907   0.0000000  -0.0000000   0.0041423
   25  -0.0770245   0.0000000   0.0000000  -0.0272186  -0.0031282  -0.0000000
   26   0.0000000  -0.0314992   0.0000000  -0.0139028   0.0000961  -0.0000000
   27  -0.0000000  -0.0000000  -0.0221060   0.0000000   0.0000000   0.0018078
   28   0.0031052  -0.0016303   0.0000000  -0.0685127   0.0526772   0.0000000
   29   0.0173963  -0.0402431  -0.0000000   0.0545005  -0.1329966  -0.0000000
   30   0.0000000  -0.0000000   0.0022907  -0.0000000  -0.0000000  -0.0231316
   31  -0.0026245   0.0034893  -0.0000000  -0.0217947  -0.0328397  -0.0000000
   32   0.0004174   0.0023847   0.0000000  -0.0130256  -0.0186502  -0.0000000
   33  -0.0000000  -0.0000000   0.0037872   0.0000000  -0.0000000   0.0036141
   34  -0.0008973   0.0000001   0.0000000   0.0031594   0.0025035   0.0000000
   35   0.0000000  -0.0003723   0.0000000   0.0000366  -0.0018446   0.0000000
   36   0.0000000   0.0000000  -0.0006538  -0.0000000  -0.0000000   0.0025493
           13          14          15          16          17          18
    1   0.0605991  -0.0262216  -0.0000000  -0.1455773  -0.0624880  -0.0000000
    2   0.0262221  -0.0551542   0.0000000  -0.1126155  -0.2382438   0.0000000
    3   0.0000000  -0.0000000   0.0000670  -0.0000000   0.0000000  -0.0496038
    4  -0.0524411   0.0286159   0.0000000  -0.0264571  -0.0773947   0.0000000
    5   0.0286158  -0.0165993  -0.0000000  -0.0213086   0.0283698   0.0000000
    6   0.0000000   0.0000000   0.0040270   0.0000000   0.0000000   0.0036302
    7  -0.0264564  -0.0213095   0.0000000  -0.0000029   0.0000006  -0.0000000
    8  -0.0773956   0.0283700   0.0000000  -0.0000001  -0.0640673   0.0000000
    9   0.0000000   0.0000000   0.0036302   0.0000000   0.0000000   0.0025112
   10  -0.2833030  -0.0324651   0.0000000  -0.0264573   0.0773945   0.0000000
   11   0.0324656  -0.0906503  -0.0000000   0.0213088   0.0283697   0.0000000
   12   0.0000000   0.0000000  -0.0534118   0.0000000   0.0000000   0.0036302
   13   0.5620936  -0.0403368  -0.0000000  -0.1455774   0.0624881  -0.0000000
   14  -0.0403368   0.5250833  -0.0000000   0.1126157  -0.2382443  -0.0000000
   15  -0.0000000  -0.0000000   0.1075348  -0.0000000  -0.0000000  -0.0496039
   16  -0.1455774   0.1126157  -0.0000000   0.4210324   0.0000001  -0.0000000
   17   0.0624881  -0.2382443  -0.0000000   0.0000001   0.5914049  -0.0000000
   18  -0.0000000  -0.0000000  -0.0496039  -0.0000000  -0.0000000   0.1000402
   19  -0.0007869  -0.0015923   0.0000000   0.0031053  -0.0016302   0.0000000
   20  -0.0041261   0.0006311  -0.0000000   0.0173963  -0.0402431  -0.0000000
   21   0.0000000   0.0000000   0.0041423   0.0000000   0.0000000   0.0022907
   22   0.0002380  -0.0000933  -0.0000000  -0.0026245   0.0034893  -0.0000000
   23  -0.0003239  -0.0000415   0.0000000   0.0004174   0.0023847   0.0000000
   24  -0.0000000  -0.0000000  -0.0012251  -0.0000000  -0.0000000   0.0037872
   25   0.0031595  -0.0025036   0.0000000  -0.0008972   0.0000000  -0.0000000
   26  -0.0000366  -0.0018446  -0.0000000   0.0000000  -0.0003723  -0.0000000
   27  -0.0000000  -0.0000000   0.0025493   0.0000000   0.0000000  -0.0006538
   28  -0.0217947   0.0328397  -0.0000000  -0.0026245  -0.0034893  -0.0000000
   29   0.0130255  -0.0186502   0.0000000  -0.0004174   0.0023847  -0.0000000
   30   0.0000000   0.0000000   0.0036141  -0.0000000  -0.0000000   0.0037872
   31  -0.0685127  -0.0526771   0.0000000   0.0031052   0.0016302   0.0000000
   32  -0.0545004  -0.1329966   0.0000000  -0.0173963  -0.0402431   0.0000000
   33  -0.0000000  -0.0000000  -0.0231316   0.0000000   0.0000000   0.0022907
   34  -0.0272185   0.0031283  -0.0000000  -0.0770245   0.0000001   0.0000000
   35   0.0139028   0.0000961   0.0000000   0.0000000  -0.0314993   0.0000000
   36   0.0000000   0.0000000   0.0018078  -0.0000000   0.0000000  -0.0221060
           19          20          21          22          23          24
    1  -0.0685128   0.0545005  -0.0000000  -0.0217946  -0.0130256   0.0000000
    2   0.0526771  -0.1329966   0.0000000  -0.0328397  -0.0186502   0.0000000
    3  -0.0000000  -0.0000000  -0.0231316   0.0000000  -0.0000000   0.0036141
    4  -0.0217946   0.0130256   0.0000000  -0.0685128  -0.0545005  -0.0000000
    5   0.0328397  -0.0186502   0.0000000  -0.0526771  -0.1329966  -0.0000000
    6   0.0000000   0.0000000   0.0036141  -0.0000000   0.0000000  -0.0231316
    7  -0.0026245  -0.0004174  -0.0000000   0.0031052  -0.0173963   0.0000000
    8  -0.0034893   0.0023846  -0.0000000   0.0016303  -0.0402431   0.0000000
    9  -0.0000000  -0.0000000   0.0037872   0.0000000  -0.0000000   0.0022907
   10   0.0002379   0.0003239  -0.0000000  -0.0007869   0.0041260   0.0000000
   11   0.0000934  -0.0000415   0.0000000   0.0015923   0.0006311  -0.0000000
   12  -0.0000000  -0.0000000  -0.0012251   0.0000000   0.0000000   0.0041423
   13  -0.0007869  -0.0041261   0.0000000   0.0002380  -0.0003239  -0.0000000
   14  -0.0015923   0.0006311   0.0000000  -0.0000933  -0.0000415  -0.0000000
   15   0.0000000  -0.0000000   0.0041423  -0.0000000   0.0000000  -0.0012251
   16   0.0031053   0.0173963   0.0000000  -0.0026245   0.0004174  -0.0000000
   17  -0.0016302  -0.0402431   0.0000000   0.0034893   0.0023847  -0.0000000
   18   0.0000000  -0.0000000   0.0022907  -0.0000000   0.0000000   0.0037872
   19   0.1052821  -0.0747005  -0.0000000  -0.0108568   0.0045458   0.0000000
   20  -0.0747005   0.1950146  -0.0000000  -0.0045458   0.0031363   0.0000000
   21  -0.0000000  -0.0000000   0.0106353   0.0000000  -0.0000000  -0.0004427
   22  -0.0108568  -0.0045458   0.0000000   0.1052821   0.0747006  -0.0000000
   23   0.0045458   0.0031363  -0.0000000   0.0747006   0.1950146   0.0000000
   24   0.0000000   0.0000000  -0.0004427  -0.0000000   0.0000000   0.0106353
   25  -0.0007004   0.0001216   0.0000000  -0.0033655   0.0027377  -0.0000000
   26   0.0009161  -0.0002260   0.0000000   0.0102380  -0.0060985   0.0000000
   27  -0.0000000  -0.0000000   0.0001256   0.0000000  -0.0000000   0.0000574
   28  -0.0003590   0.0008691  -0.0000000   0.0003752  -0.0002906   0.0000000
   29   0.0008691  -0.0014514  -0.0000000   0.0002906  -0.0014594   0.0000000
   30   0.0000000  -0.0000000  -0.0000723   0.0000000  -0.0000000   0.0002190
   31   0.0003752   0.0002906   0.0000000  -0.0003590  -0.0008691  -0.0000000
   32  -0.0002906  -0.0014594  -0.0000000  -0.0008691  -0.0014513   0.0000000
   33   0.0000000   0.0000000   0.0002190  -0.0000000   0.0000000  -0.0000723
   34  -0.0033655  -0.0027377  -0.0000000  -0.0007004  -0.0001216   0.0000000
   35  -0.0102380  -0.0060985   0.0000000  -0.0009161  -0.0002260  -0.0000000
   36   0.0000000   0.0000000   0.0000574  -0.0000000   0.0000000   0.0001256
           25          26          27          28          29          30
    1   0.0031595   0.0000367  -0.0000000   0.0002379   0.0003239  -0.0000000
    2   0.0025035  -0.0018445  -0.0000000   0.0000933  -0.0000415  -0.0000000
    3   0.0000000  -0.0000000   0.0025493  -0.0000000   0.0000000  -0.0012251
    4  -0.0272185   0.0139028  -0.0000000  -0.0007868  -0.0041261   0.0000000
    5   0.0031282   0.0000961   0.0000000  -0.0015923   0.0006311   0.0000000
    6  -0.0000000   0.0000000   0.0018078   0.0000000  -0.0000000   0.0041423
    7  -0.0770245   0.0000000  -0.0000000   0.0031052   0.0173963   0.0000000
    8   0.0000000  -0.0314992  -0.0000000  -0.0016303  -0.0402431  -0.0000000
    9   0.0000000   0.0000000  -0.0221060   0.0000000  -0.0000000   0.0022907
   10  -0.0272186  -0.0139028   0.0000000  -0.0685127   0.0545005  -0.0000000
   11  -0.0031282   0.0000961   0.0000000   0.0526772  -0.1329966  -0.0000000
   12  -0.0000000  -0.0000000   0.0018078   0.0000000  -0.0000000  -0.0231316
   13   0.0031595  -0.0000366  -0.0000000  -0.0217947   0.0130255   0.0000000
   14  -0.0025036  -0.0018446  -0.0000000   0.0328397  -0.0186502   0.0000000
   15   0.0000000  -0.0000000   0.0025493  -0.0000000   0.0000000   0.0036141
   16  -0.0008972   0.0000000   0.0000000  -0.0026245  -0.0004174  -0.0000000
   17   0.0000000  -0.0003723   0.0000000  -0.0034893   0.0023847  -0.0000000
   18  -0.0000000  -0.0000000  -0.0006538  -0.0000000  -0.0000000   0.0037872
   19  -0.0007004   0.0009161  -0.0000000  -0.0003590   0.0008691   0.0000000
   20   0.0001216  -0.0002260  -0.0000000   0.0008691  -0.0014514  -0.0000000
   21   0.0000000   0.0000000   0.0001256  -0.0000000  -0.0000000  -0.0000723
   22  -0.0033655   0.0102380   0.0000000   0.0003752   0.0002906   0.0000000
   23   0.0027377  -0.0060985  -0.0000000  -0.0002906  -0.0014594  -0.0000000
   24  -0.0000000   0.0000000   0.0000574   0.0000000   0.0000000   0.0002190
   25   0.1345522   0.0000000   0.0000000  -0.0033655  -0.0027377  -0.0000000
   26   0.0000000   0.0480118  -0.0000000  -0.0102380  -0.0060985   0.0000000
   27   0.0000000  -0.0000000   0.0137103   0.0000000  -0.0000000   0.0000574
   28  -0.0033655  -0.0102380   0.0000000   0.1052821  -0.0747006  -0.0000000
   29  -0.0027377  -0.0060985  -0.0000000  -0.0747006   0.1950146  -0.0000000
   30  -0.0000000   0.0000000   0.0000574  -0.0000000  -0.0000000   0.0106353
   31  -0.0007004  -0.0009161  -0.0000000  -0.0108568  -0.0045458   0.0000000
   32  -0.0001216  -0.0002260   0.0000000   0.0045457   0.0031363  -0.0000000
   33   0.0000000  -0.0000000   0.0001256   0.0000000   0.0000000  -0.0004427
   34  -0.0003807   0.0000000  -0.0000000  -0.0007004   0.0001216   0.0000000
   35   0.0000000   0.0000058  -0.0000000   0.0009161  -0.0002260   0.0000000
   36  -0.0000000   0.0000000  -0.0000306  -0.0000000  -0.0000000   0.0001256
           31          32          33          34          35          36
    1  -0.0007869   0.0041261   0.0000000  -0.0272185  -0.0139027   0.0000000
    2   0.0015923   0.0006311  -0.0000000  -0.0031281   0.0000961  -0.0000000
    3   0.0000000   0.0000000   0.0041423  -0.0000000  -0.0000000   0.0018078
    4   0.0002380  -0.0003239   0.0000000   0.0031596  -0.0000367  -0.0000000
    5  -0.0000933  -0.0000415  -0.0000000  -0.0025035  -0.0018446   0.0000000
    6  -0.0000000   0.0000000  -0.0012251   0.0000000  -0.0000000   0.0025493
    7  -0.0026245   0.0004174  -0.0000000  -0.0008973   0.0000000   0.0000000
    8   0.0034893   0.0023847  -0.0000000   0.0000001  -0.0003723   0.0000000
    9  -0.0000000   0.0000000   0.0037872   0.0000000   0.0000000  -0.0006538
   10  -0.0217947  -0.0130256   0.0000000   0.0031594   0.0000366  -0.0000000
   11  -0.0328397  -0.0186502  -0.0000000   0.0025035  -0.0018446  -0.0000000
   12  -0.0000000  -0.0000000   0.0036141   0.0000000   0.0000000   0.0025493
   13  -0.0685127  -0.0545004  -0.0000000  -0.0272185   0.0139028   0.0000000
   14  -0.0526771  -0.1329966  -0.0000000   0.0031283   0.0000961   0.0000000
   15   0.0000000   0.0000000  -0.0231316  -0.0000000   0.0000000   0.0018078
   16   0.0031052  -0.0173963   0.0000000  -0.0770245   0.0000000  -0.0000000
   17   0.0016302  -0.0402431   0.0000000   0.0000001  -0.0314993   0.0000000
   18   0.0000000   0.0000000   0.0022907   0.0000000   0.0000000  -0.0221060
   19   0.0003752  -0.0002906   0.0000000  -0.0033655  -0.0102380   0.0000000
   20   0.0002906  -0.0014594   0.0000000  -0.0027377  -0.0060985   0.0000000
   21   0.0000000  -0.0000000   0.0002190  -0.0000000   0.0000000   0.0000574
   22  -0.0003590  -0.0008691  -0.0000000  -0.0007004  -0.0009161  -0.0000000
   23  -0.0008691  -0.0014513   0.0000000  -0.0001216  -0.0002260   0.0000000
   24  -0.0000000   0.0000000  -0.0000723   0.0000000  -0.0000000   0.0001256
   25  -0.0007004  -0.0001216   0.0000000  -0.0003807   0.0000000  -0.0000000
   26  -0.0009161  -0.0002260  -0.0000000   0.0000000   0.0000058   0.0000000
   27  -0.0000000   0.0000000   0.0001256  -0.0000000  -0.0000000  -0.0000306
   28  -0.0108568   0.0045457   0.0000000  -0.0007004   0.0009161  -0.0000000
   29  -0.0045458   0.0031363   0.0000000   0.0001216  -0.0002260  -0.0000000
   30   0.0000000  -0.0000000  -0.0004427   0.0000000   0.0000000   0.0001256
   31   0.1052821   0.0747005  -0.0000000  -0.0033655   0.0102380   0.0000000
   32   0.0747005   0.1950146   0.0000000   0.0027377  -0.0060985  -0.0000000
   33  -0.0000000   0.0000000   0.0106353  -0.0000000  -0.0000000   0.0000574
   34  -0.0033655   0.0027377  -0.0000000   0.1345522   0.0000000   0.0000000
   35   0.0102380  -0.0060985  -0.0000000   0.0000000   0.0480118   0.0000000
   36   0.0000000  -0.0000000   0.0000574   0.0000000   0.0000000   0.0137103
 **********************************************************************
 **                                                                  **
 **                       VIBRATIONAL ANALYSIS                       **
 **                       --------------------                       **
 **                                                                  **
 **        VIBRATIONAL FREQUENCIES (CM**-1) AND NORMAL MODES         **
 **     FORCE CONSTANTS (mDYN/ANGSTROM) AND REDUCED MASSES (AMU)     **
 **                  INFRARED INTENSITIES (KM/MOL)                   **
 **                                                                  **
 **********************************************************************


 Mode:                 1                      2                      3
 Frequency:        50.75                  58.15                  72.13
 Force Cnst:      0.0682                 0.0680                 0.1115
 Red. Mass:      44.9134                34.1144                36.3892
 IR Active:          YES                    NO                     NO 
 IR Intens:        0.020                  0.000                  0.000
 Raman Active:       NO                     NO                     YES
               X      Y      Z        X      Y      Z        X      Y      Z
 C         -0.000  0.000 -0.195    0.000 -0.000  0.096   -0.000 -0.000 -0.099
 C         -0.000 -0.000 -0.195   -0.000 -0.000 -0.096    0.000  0.000  0.099
 C          0.000  0.000 -0.066    0.000 -0.000  0.000    0.000  0.000  0.098
 C         -0.000 -0.000 -0.195    0.000 -0.000  0.096    0.000  0.000  0.099
 C         -0.000 -0.000 -0.195   -0.000 -0.000 -0.096   -0.000 -0.000 -0.099
 C          0.000 -0.000 -0.066   -0.000 -0.000 -0.000   -0.000 -0.000 -0.098
 Cl        -0.000 -0.000 -0.416    0.000  0.000  0.491   -0.000 -0.000 -0.477
 Cl        -0.000  0.000 -0.416   -0.000 -0.000 -0.491   -0.000  0.000  0.477
 I          0.000  0.000  0.272    0.000  0.000 -0.000    0.000 -0.000 -0.122
 Cl        -0.000 -0.000 -0.416    0.000 -0.000  0.491    0.000  0.000  0.477
 Cl        -0.000 -0.000 -0.416   -0.000 -0.000 -0.491    0.000 -0.000 -0.477
 I          0.000  0.000  0.272   -0.000  0.000 -0.000   -0.000  0.000  0.122
 TransDip   0.000 -0.000  0.005   -0.000 -0.000  0.000   -0.000 -0.000 -0.000

 Mode:                 4                      5                      6
 Frequency:       141.27                 150.52                 158.54
 Force Cnst:      0.4037                 1.5428                 0.6296
 Red. Mass:      34.3381               115.5719                42.5131
 IR Active:          YES                    NO                     NO 
 IR Intens:        1.215                  0.000                  0.000
 Raman Active:       NO                     YES                    YES
               X      Y      Z        X      Y      Z        X      Y      Z
 C          0.014 -0.301  0.000   -0.039 -0.066 -0.000    0.101  0.083  0.000
 C         -0.014 -0.301  0.000    0.039 -0.066  0.000    0.101 -0.083  0.000
 C         -0.000 -0.271  0.000    0.187 -0.000  0.000   -0.000 -0.130 -0.000
 C          0.014 -0.301 -0.000    0.039  0.066  0.000   -0.101 -0.083 -0.000
 C         -0.014 -0.301 -0.000   -0.039  0.066 -0.000   -0.101  0.083 -0.000
 C          0.000 -0.271  0.000   -0.187 -0.000 -0.000    0.000  0.130  0.000
 Cl         0.070 -0.296 -0.000    0.003 -0.041  0.000    0.379  0.232 -0.000
 Cl        -0.070 -0.296  0.000   -0.003 -0.041 -0.000    0.379 -0.232  0.000
 I         -0.000  0.246 -0.000    0.671  0.000  0.000   -0.000  0.232 -0.000
 Cl         0.070 -0.296 -0.000   -0.003  0.041 -0.000   -0.379 -0.232  0.000
 Cl        -0.070 -0.296  0.000    0.003  0.041  0.000   -0.379  0.232 -0.000
 I          0.000  0.246 -0.000   -0.671  0.000 -0.000    0.000 -0.232  0.000
 TransDip  -0.000  0.035 -0.000    0.000  0.000  0.000   -0.000  0.000 -0.000

 Mode:                 7                      8                      9
 Frequency:       178.10                 185.46                 238.10
 Force Cnst:      0.2589                 0.9203                 1.1634
 Red. Mass:      13.8554                45.4094                34.8306
 IR Active:          YES                    YES                    NO 
 IR Intens:        0.193                  0.001                  0.000
 Raman Active:       NO                     NO                     YES
               X      Y      Z        X      Y      Z        X      Y      Z
 C         -0.000  0.000  0.387   -0.066 -0.014 -0.000   -0.010  0.023  0.000
 C         -0.000  0.000  0.387   -0.066  0.014 -0.000    0.010  0.023 -0.000
 C          0.000  0.000  0.410    0.002  0.000 -0.000   -0.044 -0.000 -0.000
 C         -0.000 -0.000  0.387   -0.066 -0.014 -0.000    0.010 -0.023 -0.000
 C         -0.000  0.000  0.387   -0.066  0.014 -0.000   -0.010 -0.023  0.000
 C          0.000 -0.000  0.410    0.002 -0.000  0.000    0.044 -0.000  0.000
 Cl        -0.000 -0.000 -0.125   -0.419 -0.202  0.000   -0.445 -0.225 -0.000
 Cl        -0.000  0.000 -0.125   -0.419  0.202  0.000    0.445 -0.225  0.000
 I          0.000 -0.000 -0.043    0.243 -0.000 -0.000   -0.005 -0.000  0.000
 Cl        -0.000 -0.000 -0.125   -0.419 -0.202  0.000    0.445  0.225  0.000
 Cl        -0.000  0.000 -0.125   -0.419  0.202  0.000   -0.445  0.225 -0.000
 I          0.000  0.000 -0.043    0.243  0.000 -0.000    0.005 -0.000 -0.000
 TransDip   0.000 -0.000 -0.014   -0.001  0.000 -0.000   -0.000  0.000  0.000

 Mode:                10                     11                     12
 Frequency:       245.07                 299.33                 321.11
 Force Cnst:      1.1976                 1.3980                 1.7304
 Red. Mass:      33.8424                26.4813                28.4840
 IR Active:          YES                    YES                    NO 
 IR Intens:        0.003                  0.022                  0.000
 Raman Active:       NO                     NO                     YES
               X      Y      Z        X      Y      Z        X      Y      Z
 C          0.017 -0.109  0.000   -0.285  0.067 -0.000   -0.188  0.170  0.000
 C         -0.017 -0.109 -0.000   -0.285 -0.067 -0.000   -0.188 -0.170 -0.000
 C          0.000 -0.068  0.000   -0.237 -0.000 -0.000   -0.000 -0.115 -0.000
 C          0.017 -0.109  0.000   -0.285  0.067  0.000    0.188 -0.170 -0.000
 C         -0.017 -0.109 -0.000   -0.285 -0.067  0.000    0.188  0.170  0.000
 C          0.000 -0.068 -0.000   -0.237  0.000  0.000   -0.000  0.115  0.000
 Cl         0.472  0.110 -0.000   -0.049  0.358 -0.000   -0.217  0.363 -0.000
 Cl        -0.472  0.110  0.000   -0.049 -0.358  0.000   -0.217 -0.363  0.000
 I          0.000 -0.034 -0.000    0.103 -0.000  0.000   -0.000 -0.006  0.000
 Cl         0.472  0.110 -0.000   -0.049  0.358 -0.000    0.217 -0.363  0.000
 Cl        -0.472  0.110  0.000   -0.049 -0.358 -0.000    0.217  0.363 -0.000
 I         -0.000 -0.034 -0.000    0.103  0.000 -0.000    0.000  0.006 -0.000
 TransDip  -0.000  0.002 -0.000    0.005 -0.000 -0.000    0.000  0.000  0.000

 Mode:                13                     14                     15
 Frequency:       326.49                 343.17                 347.44
 Force Cnst:      0.7740                 0.8687                 2.1799
 Red. Mass:      12.3234                12.5192                30.6492
 IR Active:          NO                     NO                     NO 
 IR Intens:        0.000                  0.000                  0.000
 Raman Active:       YES                    YES                    YES
               X      Y      Z        X      Y      Z        X      Y      Z
 C         -0.000  0.000 -0.276   -0.000  0.000  0.494   -0.030  0.206 -0.000
 C         -0.000 -0.000  0.276   -0.000  0.000  0.494    0.030  0.206 -0.000
 C          0.000 -0.000  0.585   -0.000 -0.000  0.000   -0.094  0.000 -0.000
 C          0.000 -0.000  0.276    0.000 -0.000 -0.494    0.030 -0.206  0.000
 C          0.000  0.000 -0.276   -0.000 -0.000 -0.494   -0.030 -0.206  0.000
 C         -0.000  0.000 -0.585    0.000  0.000 -0.000    0.094 -0.000  0.000
 Cl        -0.000  0.000  0.050   -0.000  0.000 -0.075   -0.199  0.403  0.000
 Cl        -0.000 -0.000 -0.050    0.000  0.000 -0.075    0.199  0.403  0.000
 I         -0.000 -0.000 -0.020    0.000 -0.000 -0.000    0.020 -0.000  0.000
 Cl         0.000 -0.000 -0.050    0.000 -0.000  0.075    0.199 -0.403 -0.000
 Cl         0.000  0.000  0.050   -0.000 -0.000  0.075   -0.199 -0.403 -0.000
 I          0.000  0.000  0.020   -0.000  0.000  0.000   -0.020 -0.000 -0.000
 TransDip  -0.000 -0.000  0.000    0.000 -0.000 -0.000   -0.000 -0.000 -0.000

 Mode:                16                     17                     18
 Frequency:       559.49                 574.79                 600.12
 Force Cnst:      2.8636                 2.3471                 2.6508
 Red. Mass:      15.5269                12.0575                12.4926
 IR Active:          YES                    YES                    NO 
 IR Intens:       35.476                  0.858                  0.000
 Raman Active:       NO                     NO                     YES
               X      Y      Z        X      Y      Z        X      Y      Z
 C          0.339  0.068 -0.000   -0.000 -0.000 -0.291   -0.356 -0.191 -0.000
 C          0.339 -0.068 -0.000   -0.000  0.000 -0.291   -0.356  0.191  0.000
 C          0.436  0.000  0.000   -0.000  0.000  0.574   -0.000  0.404 -0.000
 C          0.339  0.068 -0.000   -0.000 -0.000 -0.291    0.356  0.191 -0.000
 C          0.339 -0.068 -0.000   -0.000 -0.000 -0.291    0.356 -0.191  0.000
 C          0.436 -0.000  0.000   -0.000 -0.000  0.574   -0.000 -0.404  0.000
 Cl        -0.125  0.140  0.000    0.000 -0.000  0.019    0.065  0.028  0.000
 Cl        -0.125 -0.140  0.000    0.000  0.000  0.019    0.065 -0.028 -0.000
 I         -0.037 -0.000 -0.000    0.000 -0.000 -0.010    0.000 -0.011  0.000
 Cl        -0.125  0.140  0.000    0.000 -0.000  0.019   -0.065 -0.028  0.000
 Cl        -0.125 -0.140  0.000    0.000  0.000  0.019   -0.065  0.028 -0.000
 I         -0.037  0.000 -0.000    0.000  0.000 -0.010    0.000  0.011 -0.000
 TransDip   0.191  0.000 -0.000   -0.000 -0.000 -0.030   -0.000 -0.000  0.000

 Mode:                19                     20                     21
 Frequency:       606.55                 672.74                 677.93
 Force Cnst:      2.6237                 4.1421                 3.2549
 Red. Mass:      12.1040                15.5341                12.0203
 IR Active:          NO                     YES                    NO 
 IR Intens:        0.000                 63.985                  0.000
 Raman Active:       NO                     NO                     YES
               X      Y      Z        X      Y      Z        X      Y      Z
 C          0.000  0.000 -0.499    0.042  0.352 -0.000    0.000 -0.000 -0.414
 C          0.000 -0.000  0.499   -0.042  0.352  0.000    0.000 -0.000  0.414
 C         -0.000 -0.000 -0.000    0.000  0.415 -0.000    0.000 -0.000 -0.397
 C         -0.000 -0.000 -0.499    0.042  0.352 -0.000   -0.000 -0.000  0.414
 C         -0.000  0.000  0.499   -0.042  0.352  0.000   -0.000  0.000 -0.414
 C          0.000  0.000 -0.000   -0.000  0.415 -0.000   -0.000  0.000  0.397
 Cl        -0.000 -0.000  0.034    0.079 -0.179  0.000   -0.000  0.000  0.014
 Cl        -0.000  0.000 -0.034   -0.079 -0.179 -0.000   -0.000  0.000 -0.014
 I          0.000  0.000  0.000   -0.000 -0.007  0.000   -0.000  0.000  0.003
 Cl         0.000  0.000  0.034    0.079 -0.179  0.000    0.000 -0.000 -0.014
 Cl         0.000 -0.000 -0.034   -0.079 -0.179 -0.000    0.000  0.000  0.014
 I         -0.000 -0.000  0.000    0.000 -0.007  0.000    0.000 -0.000 -0.003
 TransDip   0.000  0.000  0.000    0.000  0.256  0.000   -0.000 -0.000  0.000

 Mode:                22                     23                     24
 Frequency:       768.73                 862.59                1042.56
 Force Cnst:      4.3357                 5.7060                 7.8081
 Red. Mass:      12.4528                13.0158                12.1925
 IR Active:          NO                     NO                     YES
 IR Intens:        0.000                  0.000                  2.274
 Raman Active:       YES                    YES                    NO 
               X      Y      Z        X      Y      Z        X      Y      Z
 C         -0.082 -0.261  0.000   -0.315  0.329  0.000   -0.256  0.314  0.000
 C          0.082 -0.261 -0.000   -0.315 -0.329  0.000   -0.256 -0.314  0.000
 C          0.585 -0.000 -0.000    0.000 -0.250  0.000    0.409  0.000 -0.000
 C          0.082  0.261 -0.000    0.315 -0.329 -0.000   -0.256  0.314  0.000
 C         -0.082  0.261  0.000    0.315  0.329 -0.000   -0.256 -0.314  0.000
 C         -0.585 -0.000  0.000    0.000  0.250 -0.000    0.409 -0.000 -0.000
 Cl        -0.039  0.050 -0.000    0.048 -0.094 -0.000    0.025 -0.038 -0.000
 Cl         0.039  0.050  0.000    0.048  0.094 -0.000    0.025  0.038 -0.000
 I         -0.019  0.000  0.000   -0.000 -0.001 -0.000   -0.004 -0.000 -0.000
 Cl         0.039 -0.050  0.000   -0.048  0.094  0.000    0.025 -0.038 -0.000
 Cl        -0.039 -0.050 -0.000   -0.048 -0.094  0.000    0.025  0.038 -0.000
 I          0.019  0.000 -0.000   -0.000  0.001  0.000   -0.004  0.000  0.000
 TransDip   0.000 -0.000 -0.000    0.000  0.000 -0.000    0.048  0.000  0.000

 Mode:                25                     26                     27
 Frequency:      1163.76                1238.92                1311.54
 Force Cnst:      9.7951                10.8528                12.1961
 Red. Mass:      12.2754                12.0008                12.0339
 IR Active:          NO                     YES                    YES
 IR Intens:        0.000                  2.561                 96.274
 Raman Active:       YES                    NO                     NO 
               X      Y      Z        X      Y      Z        X      Y      Z
 C         -0.180  0.397  0.000    0.387  0.177 -0.000    0.182  0.384 -0.000
 C          0.180  0.397 -0.000   -0.387  0.177  0.000    0.182 -0.384 -0.000
 C          0.337 -0.000 -0.000   -0.000 -0.371  0.000   -0.371 -0.000  0.000
 C          0.180 -0.397 -0.000    0.387  0.177 -0.000    0.182  0.384 -0.000
 C         -0.180 -0.397  0.000   -0.387  0.177  0.000    0.182 -0.384 -0.000
 C         -0.337 -0.000  0.000    0.000 -0.371 -0.000   -0.371 -0.000  0.000
 Cl         0.027 -0.047 -0.000   -0.001  0.003  0.000   -0.003 -0.019 -0.000
 Cl        -0.027 -0.047  0.000    0.001  0.003  0.000   -0.003  0.019  0.000
 I         -0.005  0.000  0.000   -0.000  0.000 -0.000    0.002 -0.000  0.000
 Cl        -0.027  0.047  0.000   -0.001  0.003 -0.000   -0.003 -0.019  0.000
 Cl         0.027  0.047 -0.000    0.001  0.003 -0.000   -0.003  0.019  0.000
 I          0.005  0.000 -0.000   -0.000  0.000  0.000    0.002 -0.000 -0.000
 TransDip   0.000 -0.000 -0.000    0.000 -0.051 -0.000   -0.314 -0.000 -0.000

 Mode:                28                     29                     30
 Frequency:      1322.80                1508.43                1517.82
 Force Cnst:     12.4314                16.0904                16.2895
 Red. Mass:      12.0581                12.0024                12.0010
 IR Active:          YES                    NO                     NO 
 IR Intens:      223.846                  0.000                  0.000
 Raman Active:       NO                     YES                    YES
               X      Y      Z        X      Y      Z        X      Y      Z
 C          0.315 -0.248 -0.000    0.460  0.112 -0.000   -0.124 -0.316  0.000
 C         -0.315 -0.248  0.000   -0.460  0.112  0.000   -0.124  0.316  0.000
 C         -0.000  0.421 -0.000    0.228  0.000  0.000    0.000 -0.520  0.000
 C          0.315 -0.248 -0.000   -0.460 -0.112  0.000    0.124  0.316 -0.000
 C         -0.315 -0.248  0.000    0.460 -0.112 -0.000    0.124 -0.316 -0.000
 C          0.000  0.421 -0.000   -0.228 -0.000 -0.000   -0.000  0.520  0.000
 Cl        -0.018  0.018  0.000   -0.005 -0.001  0.000    0.002  0.002 -0.000
 Cl         0.018  0.018  0.000    0.005 -0.001 -0.000    0.002 -0.002 -0.000
 I          0.000 -0.003  0.000    0.001 -0.000 -0.000    0.000  0.001 -0.000
 Cl        -0.018  0.018 -0.000    0.005  0.001 -0.000   -0.002 -0.002  0.000
 Cl         0.018  0.018 -0.000   -0.005  0.001  0.000   -0.002  0.002  0.000
 I          0.000 -0.003 -0.000   -0.001  0.000  0.000   -0.000 -0.001  0.000
 TransDip  -0.000 -0.479  0.000   -0.000 -0.000 -0.000    0.000  0.000 -0.000

 STANDARD THERMODYNAMIC QUANTITIES AT   298.15 K  AND     1.00 ATM

   This Molecule has  0 Imaginary Frequencies
   Zero point vibrational energy:       25.081 kcal/mol

   Atom    1 Element C  Has Mass   12.00000
   Atom    2 Element C  Has Mass   12.00000
   Atom    3 Element C  Has Mass   12.00000
   Atom    4 Element C  Has Mass   12.00000
   Atom    5 Element C  Has Mass   12.00000
   Atom    6 Element C  Has Mass   12.00000
   Atom    7 Element Cl Has Mass   34.96885
   Atom    8 Element Cl Has Mass   34.96885
   Atom    9 Element I  Has Mass  126.90440
   Atom   10 Element Cl Has Mass   34.96885
   Atom   11 Element Cl Has Mass   34.96885
   Atom   12 Element I  Has Mass  126.90440
   Molecular Mass:   465.684200 amu
   Principal axes and moments of inertia in amu*Bohr^2:
                             1           2           3
    Eigenvalues --     3972.57155 12775.04126 16747.61281
          X               1.00000    -0.00000     0.00000
          Y               0.00000     1.00000     0.00000
          Z              -0.00000    -0.00000     1.00000
   Rotational Symmetry Number is   4
   The Molecule is an Asymmetric Top
   Translational Enthalpy:        0.889 kcal/mol
   Rotational Enthalpy:           0.889 kcal/mol
   Vibrational Enthalpy:         31.136 kcal/mol
   gas constant (RT):             0.592 kcal/mol
   Translational Entropy:        44.303  cal/mol.K
   Rotational Entropy:           32.340  cal/mol.K
   Vibrational Entropy:          39.214  cal/mol.K

   Total Enthalpy:               33.506 kcal/mol
   Total Entropy:               115.858  cal/mol.K

 ======================================================================

 STANDARD THERMODYNAMIC QUANTITIES FOR ANHARMONIC VIBRATION -- TOSH

   Zero point vibrational energy: ************ kcal/mol

   Vibrational Enthalpy:       Infinity kcal/mol
   Vibrational Entropy:             NaN  cal/mol.K

   Total Enthalpy:             Infinity kcal/mol
   Total Entropy:                   NaN  cal/mol.K

 ======================================================================

 STANDARD THERMODYNAMIC QUANTITIES FOR ANHARMONIC VIBRATION -- VPT2

   Zero point vibrational energy: ************ kcal/mol

   Vibrational Enthalpy:       Infinity kcal/mol
   Vibrational Entropy:             NaN  cal/mol.K

   Total Enthalpy:             Infinity kcal/mol
   Total Entropy:                   NaN  cal/mol.K

 ======================================================================

Archival summary:
1\1\february\FREQ\ProcedureUnspecified\BasisUnspecified\2l46\taweetha\SunDec110:36:372019SunDec110:36:372019\0\\#,FREQ,ProcedureUnspecified,BasisUnspecified,\\0,1\I\C,1,2.12367\C,2,1.4023,1,120.385\C,2,1.4023,1,120.385,3,180,0\C,3,1.40389,2,120.385,1,180,0\C,5,1.4023,3,120.385,2,-0,0\C,6,1.4023,5,119.229,3,0,0\Cl,3,1.73869,2,120.564,1,-0,0\Cl,4,1.73869,2,120.564,1,0,0\Cl,7,1.73869,6,120.564,5,180,0\Cl,5,1.73869,3,119.051,2,180,0\I,6,2.12367,5,120.385,3,-180,0\\\@

 Total job time:  729.21s(wall), 4156.36s(cpu) 
 Sun Dec  1 10:36:37 2019

        *************************************************************
        *                                                           *
        *  Thank you very much for using Q-Chem.  Have a nice day.  *
        *                                                           *
        *************************************************************
