# Supplementary material for: Geometric and energetic data from quantum chemical calculations of halobenzenes and xylenes
Source: Data Brief. 2020 Mar 5;30:105386. doi: 10.1016/j.dib.2020.105386 (PMC7114895; doi:10.1016/j.dib.2020.105386)
Supplement: Supplementary file 1 [file mmc1.zip › halobenzene/B3LYP/ClClIClII.out]

                  Welcome to Q-Chem
     A Quantum Leap Into The Future Of Chemistry


 Q-Chem 5.2 (devel), Q-Chem, Inc., Pleasanton, CA (2019)

 Yihan Shao,  Zhengting Gan,  E. Epifanovsky,  A. T. B. Gilbert,  M. Wormit,  
 J. Kussmann,  A. W. Lange,  A. Behn,  Jia Deng,  Xintian Feng,  D. Ghosh,  
 M. Goldey,  P. R. Horn,  L. D. Jacobson,  I. Kaliman,  T. Kus,  A. Landau,  
 Jie Liu,  E. I. Proynov,  R. M. Richard,  R. P. Steele,  E. J. Sundstrom,  
 H. L. Woodcock III,  P. M. Zimmerman,  D. Zuev,  B. Albrecht,  E. Alguire,  
 S. A. Baeppler,  D. Barton,  Z. Benda,  Y. A. Bernard,  E. J. Berquist,  
 K. B. Bravaya,  H. Burton,  D. Casanova,  Chun-Min Chang,  Yunqing Chen,  
 A. Chien,  K. D. Closser,  M. P. Coons,  S. Coriani,  S. Dasgupta,  
 A. L. Dempwolff,  M. Diedenhofen,  Hainam Do,  R. G. Edgar,  Po-Tung Fang,  
 S. Faraji,  S. Fatehi,  Qingguo Feng,  K. D. Fenk,  J. Fosso-Tande,  
 J. Gayvert,  Qinghui Ge,  A. Ghysels,  G. Gidofalvi,  J. Gomes,  
 J. Gonthier,  A. Gunina,  D. Hait,  M. W. D. Hanson-Heine,  
 P. H. P. Harbach,  A. W. Hauser,  M. F. Herbst,  J. E. Herr,  
 E. G. Hohenstein,  Z. C. Holden,  Kerwin Hui,  B. C. Huynh,  T.-C. Jagau,  
 Hyunjun Ji,  B. Kaduk,  K. Khistyaev,  Jaehoon Kim,  P. Klunzinger,  K. Koh,  
 D. Kosenkov,  L. Koulias,  T. Kowalczyk,  C. M. Krauter,  A. Kunitsa,  
 Ka Un Lao,  A. Laurent,  K. V. Lawler,  Joonho Lee,  D. Lefrancois,  
 S. Lehtola,  D. S. Levine,  Yi-Pei Li,  You-Sheng Lin,  Fenglai Liu,  
 E. Livshits,  A. Luenser,  P. Manohar,  E. Mansoor,  S. F. Manzer,  
 Shan-Ping Mao,  Yuezhi Mao,  N. Mardirossian,  A. V. Marenich,  
 T. Markovich,  L. A. Martinez-Martinez,  S. A. Maurer,  N. J. Mayhall,  
 S. C. McKenzie,  J.-M. Mewes,  P. Morgante,  A. F. Morrison,  
 J. W. Mullinax,  K. Nanda,  T. S. Nguyen-Beck,  R. Olivares-Amaya,  
 J. A. Parkhill,  Zheng Pei,  T. M. Perrine,  F. Plasser,  P. Pokhilko,  
 S. Prager,  A. Prociuk,  E. Ramos,  D. R. Rehn,  F. Rob,  M. Scheurer,  
 M. Schneider,  N. Sergueev,  S. M. Sharada,  S. Sharma,  D. W. Small,  
 T. Stauch,  T. Stein,  Yu-Chuan Su,  A. J. W. Thom,  A. Tkatchenko,  
 T. Tsuchimochi,  N. M. Tubman,  L. Vogt,  M. L. Vidal,  O. Vydrov,  
 M. A. Watson,  J. Wenzel,  M. de Wergifosse,  T. A. Wesolowski,  A. White,  
 J. Witte,  A. Yamada,  Jun Yang,  K. Yao,  S. Yeganeh,  S. R. Yost,  
 Zhi-Qiang You,  A. Zech,  Igor Ying Zhang,  Xing Zhang,  Yan Zhao,  
 Ying Zhu,  B. R. Brooks,  G. K. L. Chan,  C. J. Cramer,  M. S. Gordon,  
 W. J. Hehre,  A. Klamt,  M. W. Schmidt,  C. D. Sherrill,  D. G. Truhlar,  
 A. Aspuru-Guzik,  R. Baer,  A. T. Bell,  N. A. Besley,  Jeng-Da Chai,  
 A. E. DePrince, III,  R. A. DiStasio Jr.,  A. Dreuw,  B. D. Dunietz,  
 T. R. Furlani,  Chao-Ping Hsu,  Yousung Jung,  Jing Kong,  D. S. Lambrecht,  
 WanZhen Liang,  C. Ochsenfeld,  V. A. Rassolov,  L. V. Slipchenko,  
 J. E. Subotnik,  T. Van Voorhis,  J. M. Herbert,  A. I. Krylov,  
 P. M. W. Gill,  M. Head-Gordon

 Contributors to earlier versions of Q-Chem not listed above: 
 R. D. Adamson,  B. Austin,  J. Baker,  G. J. O. Beran,  K. Brandhorst,  
 S. T. Brown,  E. F. C. Byrd,  A. K. Chakraborty,  C.-L. Cheng,  
 Siu Hung Chien,  D. M. Chipman,  D. L. Crittenden,  H. Dachsel,  
 R. J. Doerksen,  A. D. Dutoi,  L. Fusti-Molnar,  W. A. Goddard III,  
 A. Golubeva-Zadorozhnaya,  S. R. Gwaltney,  G. Hawkins,  A. Heyden,  
 S. Hirata,  G. Kedziora,  F. J. Keil,  C. Kelley,  Jihan Kim,  R. A. King,  
 R. Z. Khaliullin,  P. P. Korambath,  W. Kurlancheek,  A. M. Lee,  M. S. Lee,  
 S. V. Levchenko,  Ching Yeh Lin,  D. Liotard,  R. C. Lochan,  I. Lotan,  
 P. E. Maslen,  N. Nair,  D. P. O'Neill,  D. Neuhauser,  E. Neuscamman,  
 C. M. Oana,  R. Olson,  B. Peters,  R. Peverati,  P. A. Pieniazek,  
 Y. M. Rhee,  J. Ritchie,  M. A. Rohrdanz,  E. Rosta,  N. J. Russ,  
 H. F. Schaefer III,  N. E. Schultz,  N. Shenvi,  A. C. Simmonett,  A. Sodt,  
 D. Stuck,  K. S. Thanthiriwatte,  V. Vanovschi,  Tao Wang,  A. Warshel,  
 C. F. Williams,  Q. Wu,  X. Xu,  W. Zhang

 Please cite Q-Chem as follows:
 Y. Shao et al., Mol. Phys. 113, 184-215 (2015)
 DOI: 10.1080/00268976.2014.952696

 Q-Chem 5.2.1 for Intel X86 EM64T Linux

 Parts of Q-Chem use Armadillo 8.300.2 (Tropical Shenanigans).
 http://arma.sourceforge.net/

 Q-Chem begins on Sun Dec  1 10:36:38 2019  

Host: 
0

     Scratch files written to /scratch/taweetham/qchem9011//
NAlpha2: 246
NElect   246
Mult     1

Checking the input file for inconsistencies... 	...done.

--------------------------------------------------------------
User input:
--------------------------------------------------------------
$MOLECULE
0 1
C   
C	1	CC
C	2	CC	1	120.0		
C	3	CC	2	120.0	1	0.0
C	4	CC	3	120.0	2	0.0	
C	5 	CC	4	120.0	3	0.0
Cl	1	CCl	2	120.0	3	180.0
Cl	2	CCl	3	120.0	4	180.0
I	3	CI	4	120.0	5	180.0
Cl	4	CCl	5	120.0	6	180.0
I	5	CI	6	120.0	1	180.0
I	6	CI	1	120.0	2	180.0

CC=1.39483
CH=1.08673
CF=1.33960
CCl=1.72090
CBr=1.89068
CI=2.07886
$END

$REM
   JOB_TYPE	OPTIMIZATION
   BASIS	6-311++G**
   METHOD	B3LYP
   MEM_TOTAL	64000
   SYM_IGNORE	TRUE
$END

--------------------------------------------------------------
 ----------------------------------------------------------------
             Standard Nuclear Orientation (Angstroms)
    I     Atom           X                Y                Z
 ----------------------------------------------------------------
    1      C       0.0000000000     0.0000000000     0.0000000000
    2      C       0.0000000000     0.0000000000     1.3948300000
    3      C       1.2079582140     0.0000000000     2.0922450000
    4      C       2.4159164279     0.0000000000     1.3948300000
    5      C       2.4159164279     0.0000000000    -0.0000000000
    6      C       1.2079582140     0.0000000000    -0.6974150000
    7      Cl     -1.4903431174    -0.0000000000    -0.8604500000
    8      Cl     -1.4903431174    -0.0000000000     2.2552800000
    9      I       1.2079582140    -0.0000000000     4.1711050000
   10      Cl      3.9062595453    -0.0000000000     2.2552800000
   11      I       4.2162619988    -0.0000000000    -1.0394300000
   12      I       1.2079582140    -0.0000000000    -2.7762750000
 ----------------------------------------------------------------
 Nuclear Repulsion Energy =        3366.63987771 hartrees
 There are      123 alpha and      123 beta electrons
 Requested basis set is 6-311++G(d,p)
 There are 147 shells and 408 basis functions

 Total QAlloc Memory Limit  64000 MB
 Mega-Array Size       188 MB
 MEM_STATIC part       192 MB
 A cutoff of  1.0D-11 yielded   6683 shell pairs
 There are     57597 function pairs (     63982 Cartesian)
 Smallest overlap matrix eigenvalue = 4.35E-07

 Q-Chem warning in module stvman/mkSTV.C, line 318:

 Overlap eigenvalue is smaller than square root of threshold
 Use THRESH >= 12 to get rid of this warning

 Linear dependence detected in AO basis
 Tighter screening thresholds may be required for diffuse basis sets
 Use S2THRESH > 14 and THRESH = 14 in case of SCF convergence issues
 Number of orthogonalized atomic orbitals = 406
 Maximum deviation from orthogonality = 1.083E-10

 Scale SEOQF with 1.000000e-01/1.000000e-01/1.000000e-01

 Standard Electronic Orientation quadrupole field applied
 Nucleus-field energy     =    -0.0000001199 hartrees
 Guess from superposition of atomic densities
 Warning:  Energy on first SCF cycle will be non-variational
 SAD guess density has 246.000000 electrons

 -----------------------------------------------------------------------
  General SCF calculation program by
  Eric Jon Sundstrom, Paul Horn, Yuezhi Mao, Dmitri Zuev, Alec White,
  David Stuck, Shaama M.S., Shane Yost, Joonho Lee, David Small,
  Daniel Levine, Susi Lehtola, Hugh Burton, Evgeny Epifanovsky,
  Bang C. Huynh
 -----------------------------------------------------------------------
 Exchange:     0.2000 Hartree-Fock + 0.0800 Slater + 0.7200 B88
 Correlation:  0.1900 VWN1RPA + 0.8100 LYP
 Using SG-1 standard quadrature grid
 using 6 threads for integral computing
 -------------------------------------------------------
 OpenMP Integral computing Module                
 Release: version 2.0, May 2017, Q-Chem Inc. Pleasanton 
 -------------------------------------------------------
 A restricted SCF calculation will be
 performed using DIIS
 SCF converges when DIIS error is below 1.0e-08
 ---------------------------------------
  Cycle       Energy         DIIS error
 ---------------------------------------
    1  -22370.4875596670      2.90e-02  
    2  -22367.8243825658      1.67e-03  
    3  -22367.7434724149      2.49e-03  
    4  -22367.8599947867      7.08e-04  
    5  -22367.8715581416      1.43e-04  
    6  -22367.8717668935      8.98e-05  
    7  -22367.8719313589      2.26e-05  
    8  -22367.8719405537      6.10e-06  
    9  -22367.8719411183      2.57e-06  
   10  -22367.8719412355      7.96e-07  
   11  -22367.8719412461      3.96e-07  
   12  -22367.8719412491      5.68e-08  
   13  -22367.8719412517      2.32e-08  
   14  -22367.8719412527      5.08e-09  Convergence criterion met
 ---------------------------------------
 SCF time:   CPU 244.94s  wall 45.00s 
 SCF   energy in the final basis set =   -22367.8719412527
 Total energy in the final basis set =   -22367.8719412527

 --------------------------------------------------------------

                    Orbital Energies (a.u.)
 --------------------------------------------------------------

 Alpha MOs
 -- Occupied --
**************************-176.3190-176.3190-176.3182-165.7228-165.7228
********-165.7207-165.7207-165.7204-165.7204-165.7198-165.7196-101.5829
********-101.5820 -35.8156 -35.8156 -35.8148 -31.3090 -31.3089 -31.3081
-31.3030 -31.3029 -31.3024 -31.3023 -31.3022 -31.3016 -22.9594 -22.9594
-22.9585 -22.9581 -22.9581 -22.9576 -22.9576 -22.9573 -22.9568 -22.9535
-22.9535 -22.9534 -22.9534 -22.9527 -22.9527 -10.2841 -10.2837 -10.2829
-10.2663 -10.2658 -10.2653  -9.4982  -9.4976  -9.4973  -7.2631  -7.2624
 -7.2622  -7.2531  -7.2525  -7.2522  -7.2520  -7.2515  -7.2512  -6.3654
 -6.3653  -6.3646  -4.7782  -4.7782  -4.7774  -4.7633  -4.7632  -4.7626
 -4.7622  -4.7620  -4.7615  -2.0443  -2.0443  -2.0435  -2.0396  -2.0395
 -2.0389  -2.0388  -2.0387  -2.0381  -2.0260  -2.0258  -2.0257  -2.0255
 -2.0252  -2.0250  -0.9660  -0.9255  -0.8967  -0.8630  -0.8094  -0.7648
 -0.7198  -0.6874  -0.6587  -0.6224  -0.6011  -0.5597  -0.5183  -0.4868
 -0.4710  -0.4617  -0.4183  -0.4121  -0.4111  -0.3893  -0.3877  -0.3593
 -0.3562  -0.3552  -0.3430  -0.3302  -0.3071  -0.2998  -0.2918  -0.2753
 -0.2632  -0.2569  -0.2486
 -- Virtual --
 -0.0955  -0.0693  -0.0643  -0.0542  -0.0296  -0.0056   0.0043   0.0170
  0.0224   0.0359   0.0360   0.0487   0.0579   0.0652   0.0662   0.0735
  0.0803   0.0838   0.0864   0.0879   0.0956   0.0965   0.1039   0.1154
  0.1177   0.1228   0.1372   0.1419   0.1480   0.1539   0.1648   0.1665
  0.1707   0.1732   0.1789   0.1875   0.1988   0.2011   0.2025   0.2116
  0.2134   0.2201   0.2249   0.2281   0.2355   0.2418   0.2571   0.2637
  0.2682   0.2829   0.2935   0.3005   0.3086   0.3135   0.3509   0.3624
  0.3730   0.3780   0.3942   0.3983   0.4030   0.4140   0.4181   0.4251
  0.4255   0.4304   0.4386   0.4415   0.4502   0.4656   0.4723   0.4751
  0.4851   0.4957   0.5042   0.5045   0.5124   0.5131   0.5134   0.5357
  0.5530   0.5596   0.5696   0.5778   0.5889   0.5952   0.6026   0.6151
  0.6241   0.6260   0.6440   0.6915   0.7233   0.7305   0.7558   0.7665
  0.7665   0.7717   0.7797   0.8171   0.8213   0.8237   0.8306   0.8311
  0.8472   0.8488   0.8542   0.8611   0.8749   0.8987   0.9262   0.9362
  0.9403   0.9457   0.9509   0.9632   0.9772   1.0371   1.0510   1.0665
  1.1046   1.1198   1.1317   1.1827   1.1918   1.2197   1.2413   1.2454
  1.2657   1.2678   1.2925   1.3430   1.3547   1.3663   1.3907   1.3911
  1.4138   1.4251   1.4595   1.4667   1.4729   1.5042   1.5096   1.5503
  1.5755   1.5950   1.6446   1.7271   1.7462   1.7724   1.7881   1.8272
  1.8308   1.8494   1.8515   1.9270   2.0234   2.1157   2.2084   2.2121
  2.2268   2.2362   2.2482   2.2636   2.2712   2.2787   2.3212   2.3871
  2.4085   2.4453   2.4877   2.5309   2.5528   2.5742   2.6032   2.7026
  2.7287   2.7981   2.8201   2.8333   2.8968   3.0313   3.0481   3.0820
  3.1025   3.1859   3.2274   3.3973   3.4682   3.6544   3.8242   3.8757
  3.9409   3.9616   3.9720   3.9750   4.0002   4.0257   4.0313   4.0429
  4.0609   4.1095   4.1662   4.2024   4.2559   4.2896   4.3120   4.4362
  4.4867   4.5980   4.8044   5.9994   6.0222   6.0541   6.0755   6.1152
  6.1228   6.1618   6.1765   6.2326   9.7295   9.7850   9.8051  23.1771
 23.7772  23.7880  23.9356  23.9535  24.0254  25.7729  25.8121  25.8676
 26.1007  26.1366  26.1801  26.5149  26.6227  26.7895  27.8700  27.9114
 27.9918  28.3404  28.3573  28.3818  28.3971  28.4113  28.4273  28.4311
 28.4505  28.4637  28.5208  28.5290  28.5331  28.5374  28.5455  28.5565
 28.5614  28.5699  28.5721  28.5990  28.6266  28.6508  28.6986  28.7341
 28.7713 127.8829 127.8954 127.9141 127.9328 127.9494 127.9542 127.9758
127.9796 128.0107 151.6630 151.6996 151.7650 215.7172 215.7810 215.8041
********1901.86461901.9330
 --------------------------------------------------------------

          Ground-State Mulliken Net Atomic Charges

     Atom                 Charge (a.u.)
  ----------------------------------------
      1 C                    -0.287819
      2 C                    -0.358266
      3 C                    -0.265730
      4 C                    -0.258683
      5 C                    -0.580058
      6 C                    -0.353688
      7 Cl                    0.603462
      8 Cl                    0.616927
      9 I                     0.104310
     10 Cl                    0.570459
     11 I                     0.106500
     12 I                     0.102585
  ----------------------------------------
  Sum of atomic charges =     0.000000

 -----------------------------------------------------------------
                    Cartesian Multipole Moments
 -----------------------------------------------------------------
    Charge (ESU x 10^10)
                -0.0000
    Dipole Moment (Debye)
         X       0.4040      Y      -0.0000      Z      -0.2699
       Tot       0.4859
    Quadrupole Moments (Debye-Ang)
        XX    -153.5530     XY       0.0000     YY    -157.9867
        XZ      -1.9860     YZ       0.0000     ZZ    -148.7598
    Octopole Moments (Debye-Ang^2)
       XXX    -697.9714    XXY      -0.0000    XYY    -243.3312
       YYY       0.0000    XXZ     -92.1478    XYZ       0.0000
       YYZ     -80.0058    XZZ    -226.9856    YZZ       0.0000
       ZZZ    -225.4293
    Hexadecapole Moments (Debye-Ang^3)
      XXXX   -5420.1010   XXXY      -0.0000   XXYY    -999.5820
      XYYY      -0.0000   YYYY    -204.6171   XXXZ    -191.0446
      XXYZ       0.0000   XYYZ     -36.7245   YYYZ       0.0000
      XXZZ   -1839.3046   XYZZ       0.0000   YYZZ   -1012.3893
      XZZZ    -105.9145   YZZZ       0.0000   ZZZZ   -5320.2034
 -----------------------------------------------------------------
 Calculating analytic gradient of the SCF energy
 Gradient of SCF Energy
            1           2           3           4           5           6
    1  -0.0006165  -0.0014025  -0.0005492   0.0027533   0.0004994  -0.0000704
    2   0.0000000   0.0000000  -0.0000000  -0.0000000   0.0000000  -0.0000000
    3   0.0001991   0.0008426  -0.0008153   0.0021724  -0.0014212  -0.0015089
            7           8           9          10          11          12
    1   0.0103160   0.0095804   0.0001928  -0.0086049  -0.0186622   0.0065637
    2  -0.0000000  -0.0000000   0.0000000   0.0000000   0.0000000   0.0000000
    3   0.0010040  -0.0009294  -0.0153040  -0.0052715   0.0042892   0.0167431
 Max gradient component =       1.866E-02
 RMS gradient           =       5.886E-03
 Gradient time:  CPU 86.20 s  wall 14.49 s
 Geometry Optimization Parameters
   NAtoms,    NIC,     NZ,  NCons,   NDum,   NFix, NCnnct, MaxDiis
       12      78      12       0       0       0       0       0


** GEOMETRY OPTIMIZATION IN DELOCALIZED INTERNAL COORDINATES **
   Searching for a Minimum

   Optimization Cycle:   1

                       Coordinates (Angstroms)
     ATOM                X               Y               Z
      1  C         0.0000000000    0.0000000000    0.0000000000
      2  C         0.0000000000    0.0000000000    1.3948300000
      3  C         1.2079582140    0.0000000000    2.0922450000
      4  C         2.4159164279    0.0000000000    1.3948300000
      5  C         2.4159164279    0.0000000000    0.0000000000
      6  C         1.2079582140    0.0000000000   -0.6974150000
      7  Cl       -1.4903431174    0.0000000000   -0.8604500000
      8  Cl       -1.4903431174    0.0000000000    2.2552800000
      9  I         1.2079582140    0.0000000000    4.1711050000
     10  Cl        3.9062595453    0.0000000000    2.2552800000
     11  I         4.2162619988    0.0000000000   -1.0394300000
     12  I         1.2079582140    0.0000000000   -2.7762750000
   Point Group: c1    Number of degrees of freedom:    30


   Energy is -22367.871941253


 Attempting to generate delocalized internal coordinates
 Initial Hessian constructed with Jon Baker's OPTIMIZE code

 21 Hessian modes will be used to form the next step
  Hessian Eigenvalues:
     0.124424    0.124424    0.124424    0.250000    0.250000    0.250000
     0.250000    0.250000    0.250000    0.250000    0.250000    0.250000
     0.334879    0.334879    0.334879    0.426727    0.426727    0.464882
     0.464882    0.464882    0.464882

 Minimum search - taking simple RFO step
 Searching for Lamda that Minimizes Along All modes
 Value Taken    Lamda =  -0.01255906
 Step Taken.  Stepsize is  0.255326

                             Maximum     Tolerance    Cnvgd?
         Gradient           0.041626      0.000300      NO
         Displacement       0.148202      0.001200      NO
         Energy change     *********      0.000001      NO


 New Cartesian Coordinates Obtained by Inverse Iteration

 Displacement from previous Coordinates is:  0.444752
 ----------------------------------------------------------------
             Standard Nuclear Orientation (Angstroms)
    I     Atom           X                Y                Z
 ----------------------------------------------------------------
    1      C       0.0037140038     0.0000000000    -0.0050689086
    2      C       0.0002710258     0.0000000000     1.3952837113
    3      C       1.2095268609     0.0000000000     2.1085089816
    4      C       2.4216562683     0.0000000000     1.3939202949
    5      C       2.4397120518     0.0000000000    -0.0166598945
    6      C       1.2122294310     0.0000000000    -0.7269758803
    7      Cl     -1.5262720956     0.0000000000    -0.8237959891
    8      Cl     -1.5278426206     0.0000000000     2.2153283275
    9      I       1.2047487987     0.0000000000     4.2464816765
   10      Cl      3.9218267691     0.0000000000     2.2680481860
   11      I       4.3522985570     0.0000000000    -0.9978354355
   12      I       1.0936319708     0.0000000000    -2.8672350698
 ----------------------------------------------------------------
 Nuclear Repulsion Energy =        3287.04647305 hartrees
 There are      123 alpha and      123 beta electrons
 Applying Cartesian multipole field
    Component          Value
    ---------          -----
     (2,0,0)        1.00000E-11
     (0,2,0)        2.00000E-11
     (0,0,2)       -3.00000E-11
 Nucleus-field energy     =    -0.0000001238 hartrees
 Requested basis set is 6-311++G(d,p)
 There are 147 shells and 408 basis functions
 A cutoff of  1.0D-11 yielded   6609 shell pairs
 There are     57118 function pairs (     63437 Cartesian)
 Smallest overlap matrix eigenvalue = 5.02E-07

 Q-Chem warning in module stvman/mkSTV.C, line 318:

 Overlap eigenvalue is smaller than square root of threshold
 Use THRESH >= 12 to get rid of this warning

 Linear dependence detected in AO basis
 Tighter screening thresholds may be required for diffuse basis sets
 Use S2THRESH > 14 and THRESH = 14 in case of SCF convergence issues
 Number of orthogonalized atomic orbitals = 406
 Maximum deviation from orthogonality = 2.381E-10
 Guess MOs from SCF MO coefficient file

 -----------------------------------------------------------------------
  General SCF calculation program by
  Eric Jon Sundstrom, Paul Horn, Yuezhi Mao, Dmitri Zuev, Alec White,
  David Stuck, Shaama M.S., Shane Yost, Joonho Lee, David Small,
  Daniel Levine, Susi Lehtola, Hugh Burton, Evgeny Epifanovsky,
  Bang C. Huynh
 -----------------------------------------------------------------------
 Exchange:     0.2000 Hartree-Fock + 0.0800 Slater + 0.7200 B88
 Correlation:  0.1900 VWN1RPA + 0.8100 LYP
 Using SG-1 standard quadrature grid
 using 6 threads for integral computing
 -------------------------------------------------------
 OpenMP Integral computing Module                
 Release: version 2.0, May 2017, Q-Chem Inc. Pleasanton 
 -------------------------------------------------------
 A restricted SCF calculation will be
 performed using DIIS
 SCF converges when DIIS error is below 1.0e-08
 ---------------------------------------
  Cycle       Energy         DIIS error
 ---------------------------------------
    1  -22367.8684567717      6.50e-04  
    2  -22367.8721083040      3.50e-04  
    3  -22367.8688602073      5.12e-04  
    4  -22367.8748595607      5.37e-05  
    5  -22367.8749144529      2.15e-05  
    6  -22367.8749231619      7.29e-06  
    7  -22367.8749241639      3.26e-06  
    8  -22367.8749243768      6.71e-07  
    9  -22367.8749243837      3.31e-07  
   10  -22367.8749243868      1.03e-07  
   11  -22367.8749243877      3.25e-08  
   12  -22367.8749243875      6.78e-09  Convergence criterion met
 ---------------------------------------
 SCF time:   CPU 212.88s  wall 39.00s 
 SCF   energy in the final basis set =   -22367.8749243875
 Total energy in the final basis set =   -22367.8749243875

 --------------------------------------------------------------

                    Orbital Energies (a.u.)
 --------------------------------------------------------------

 Alpha MOs
 -- Occupied --
**************************-176.3216-176.3212-176.3204-165.7255-165.7251
********-165.7232-165.7230-165.7229-165.7227-165.7220-165.7218-101.5833
********-101.5821 -35.8180 -35.8176 -35.8168 -31.3116 -31.3112 -31.3103
-31.3052 -31.3048 -31.3046 -31.3043 -31.3039 -31.3034 -22.9620 -22.9616
-22.9607 -22.9605 -22.9602 -22.9602 -22.9598 -22.9593 -22.9590 -22.9557
-22.9557 -22.9554 -22.9554 -22.9545 -22.9545 -10.2897 -10.2883 -10.2871
-10.2760 -10.2751 -10.2729  -9.4982  -9.4976  -9.4972  -7.2632  -7.2624
 -7.2621  -7.2531  -7.2524  -7.2521  -7.2520  -7.2515  -7.2511  -6.3672
 -6.3669  -6.3660  -4.7804  -4.7800  -4.7792  -4.7649  -4.7645  -4.7638
 -4.7636  -4.7636  -4.7627  -2.0460  -2.0456  -2.0447  -2.0414  -2.0410
 -2.0407  -2.0403  -2.0402  -2.0395  -2.0272  -2.0271  -2.0269  -2.0269
 -2.0260  -2.0260  -0.9607  -0.9214  -0.8906  -0.8578  -0.8023  -0.7613
 -0.7112  -0.6808  -0.6575  -0.6210  -0.6046  -0.5533  -0.5163  -0.4845
 -0.4661  -0.4588  -0.4157  -0.4096  -0.4071  -0.3862  -0.3840  -0.3606
 -0.3568  -0.3519  -0.3386  -0.3280  -0.2993  -0.2974  -0.2912  -0.2792
 -0.2657  -0.2597  -0.2574
 -- Virtual --
 -0.1078  -0.0737  -0.0689  -0.0668  -0.0460  -0.0085  -0.0004   0.0131
  0.0204   0.0342   0.0360   0.0490   0.0569   0.0632   0.0650   0.0721
  0.0783   0.0841   0.0879   0.0879   0.0941   0.0955   0.1031   0.1164
  0.1173   0.1227   0.1382   0.1433   0.1472   0.1513   0.1621   0.1655
  0.1657   0.1714   0.1763   0.1831   0.1909   0.1993   0.2024   0.2118
  0.2140   0.2188   0.2226   0.2271   0.2375   0.2398   0.2518   0.2622
  0.2664   0.2798   0.2881   0.2904   0.3017   0.3100   0.3537   0.3696
  0.3749   0.3832   0.3872   0.3982   0.4004   0.4040   0.4178   0.4238
  0.4242   0.4311   0.4367   0.4389   0.4405   0.4557   0.4706   0.4724
  0.4733   0.4846   0.5022   0.5037   0.5088   0.5117   0.5142   0.5297
  0.5443   0.5509   0.5667   0.5692   0.5845   0.5881   0.5928   0.6003
  0.6043   0.6231   0.6274   0.6919   0.7016   0.7195   0.7413   0.7538
  0.7618   0.7674   0.7749   0.8177   0.8232   0.8247   0.8304   0.8306
  0.8424   0.8460   0.8526   0.8576   0.8763   0.9045   0.9257   0.9348
  0.9372   0.9421   0.9424   0.9621   0.9637   1.0256   1.0378   1.0632
  1.0953   1.1048   1.1227   1.1746   1.1803   1.2067   1.2348   1.2391
  1.2587   1.2635   1.2872   1.3319   1.3414   1.3579   1.3792   1.3881
  1.3978   1.4329   1.4404   1.4460   1.4702   1.4747   1.4860   1.5460
  1.5503   1.5881   1.6392   1.7224   1.7333   1.7566   1.7809   1.8133
  1.8233   1.8346   1.8453   1.9150   2.0068   2.0909   2.1923   2.2040
  2.2164   2.2278   2.2431   2.2466   2.2469   2.2752   2.2960   2.3831
  2.3945   2.4388   2.4848   2.5211   2.5393   2.5674   2.5923   2.7002
  2.7220   2.7781   2.8171   2.8259   2.8915   3.0204   3.0327   3.0482
  3.0838   3.1612   3.2070   3.3818   3.4409   3.6243   3.8029   3.8594
  3.9468   3.9604   3.9616   3.9890   3.9941   4.0170   4.0175   4.0322
  4.0485   4.1066   4.1527   4.1707   4.2438   4.2806   4.3133   4.4052
  4.4562   4.5597   4.7706   5.9986   6.0160   6.0436   6.0955   6.1017
  6.1091   6.1296   6.1513   6.1840   9.7122   9.7757   9.8065  23.1741
 23.7401  23.7565  23.8922  23.8964  23.9684  25.7737  25.8096  25.8614
 26.0749  26.1519  26.1679  26.4894  26.5889  26.7578  27.8454  27.8915
 27.9665  28.3384  28.3515  28.3729  28.3981  28.4094  28.4193  28.4217
 28.4305  28.4387  28.5215  28.5271  28.5277  28.5403  28.5408  28.5506
 28.5544  28.5594  28.5647  28.5951  28.6174  28.6286  28.6855  28.7224
 28.7582 127.8803 127.8901 127.9066 127.9380 127.9417 127.9496 127.9564
127.9671 127.9851 151.6421 151.6813 151.7416 215.6974 215.7704 215.8065
********1901.84541901.9082
 --------------------------------------------------------------

          Ground-State Mulliken Net Atomic Charges

     Atom                 Charge (a.u.)
  ----------------------------------------
      1 C                    -0.522126
      2 C                    -0.470090
      3 C                    -0.119986
      4 C                    -0.378321
      5 C                    -0.425606
      6 C                    -0.227487
      7 Cl                    0.618502
      8 Cl                    0.619315
      9 I                     0.111557
     10 Cl                    0.578578
     11 I                     0.108713
     12 I                     0.106952
  ----------------------------------------
  Sum of atomic charges =     0.000000

 -----------------------------------------------------------------
                    Cartesian Multipole Moments
 -----------------------------------------------------------------
    Charge (ESU x 10^10)
                -0.0000
    Dipole Moment (Debye)
         X       0.3562      Y       0.0000      Z      -0.1667
       Tot       0.3933
    Quadrupole Moments (Debye-Ang)
        XX    -153.0403     XY       0.0000     YY    -158.5748
        XZ      -1.1489     YZ      -0.0000     ZZ    -148.5258
    Octopole Moments (Debye-Ang^2)
       XXX    -692.0266    XXY       0.0000    XYY    -244.4102
       YYY       0.0000    XXZ     -91.1760    XYZ      -0.0000
       YYZ     -80.7388    XZZ    -229.8562    YZZ       0.0000
       ZZZ    -224.4689
    Hexadecapole Moments (Debye-Ang^3)
      XXXX   -5536.3236   XXXY       0.0000   XXYY   -1033.4518
      XYYY       0.0000   YYYY    -206.0871   XXXZ    -221.9327
      XXYZ      -0.0000   XYYZ     -46.0449   YYYZ      -0.0000
      XXZZ   -1913.3167   XYZZ       0.0000   YYZZ   -1043.2798
      XZZZ    -113.6225   YZZZ      -0.0000   ZZZZ   -5446.1852
 -----------------------------------------------------------------
 Calculating analytic gradient of the SCF energy
 Gradient of SCF Energy
            1           2           3           4           5           6
    1  -0.0038542  -0.0036864   0.0003499   0.0029412   0.0065676  -0.0041786
    2   0.0000000   0.0000000  -0.0000000  -0.0000000  -0.0000000  -0.0000000
    3   0.0028636  -0.0025455   0.0010934   0.0027983   0.0008245  -0.0048992
            7           8           9          10          11          12
    1   0.0019074   0.0001203   0.0009087  -0.0014752   0.0067686  -0.0063694
    2  -0.0000000  -0.0000000   0.0000000  -0.0000000  -0.0000000   0.0000000
    3   0.0027266  -0.0044259   0.0035637  -0.0031603   0.0047434  -0.0035827
 Max gradient component =       6.769E-03
 RMS gradient           =       3.001E-03
 Gradient time:  CPU 82.90 s  wall 13.93 s
 Geometry Optimization Parameters
   NAtoms,    NIC,     NZ,  NCons,   NDum,   NFix, NCnnct, MaxDiis
       12      78      12       0       0       0       0       0

 Cartesian Hessian Update
 Hessian updated using BFGS update


** GEOMETRY OPTIMIZATION IN DELOCALIZED INTERNAL COORDINATES **
   Searching for a Minimum

   Optimization Cycle:   2

                       Coordinates (Angstroms)
     ATOM                X               Y               Z
      1  C         0.0037140038    0.0000000000   -0.0050689086
      2  C         0.0002710258    0.0000000000    1.3952837113
      3  C         1.2095268609    0.0000000000    2.1085089816
      4  C         2.4216562683    0.0000000000    1.3939202949
      5  C         2.4397120518    0.0000000000   -0.0166598945
      6  C         1.2122294310    0.0000000000   -0.7269758803
      7  Cl       -1.5262720956    0.0000000000   -0.8237959891
      8  Cl       -1.5278426206    0.0000000000    2.2153283275
      9  I         1.2047487987    0.0000000000    4.2464816765
     10  Cl        3.9218267691    0.0000000000    2.2680481860
     11  I         4.3522985570    0.0000000000   -0.9978354355
     12  I         1.0936319708    0.0000000000   -2.8672350698
   Point Group: c1    Number of degrees of freedom:    30


   Energy is -22367.874924387

 Hessian updated using BFGS update

 10 Hessian modes will be used to form the next step
  Hessian Eigenvalues:
     0.121411    0.124484    0.246146    0.321145    0.334818    0.345307
     0.426715    0.435875    0.457215    0.557480

 Minimum search - taking simple RFO step
 Searching for Lamda that Minimizes Along All modes
 Value Taken    Lamda =  -0.00283525
 Step Taken.  Stepsize is  0.079942

                             Maximum     Tolerance    Cnvgd?
         Gradient           0.028866      0.000300      NO
         Displacement       0.062997      0.001200      NO
         Energy change     -0.002983      0.000001      NO


 New Cartesian Coordinates Obtained by Inverse Iteration

 Displacement from previous Coordinates is:  0.230047
 ----------------------------------------------------------------
             Standard Nuclear Orientation (Angstroms)
    I     Atom           X                Y                Z
 ----------------------------------------------------------------
    1      C      -0.0008776505     0.0000000000    -0.0054797360
    2      C      -0.0011567440     0.0000000000     1.3994656365
    3      C       1.2086459265     0.0000000000     2.1087838718
    4      C       2.4224452916     0.0000000000     1.3984171084
    5      C       2.4318055934     0.0000000000    -0.0119044882
    6      C       1.2128359699     0.0000000000    -0.7166295441
    7      Cl     -1.5288081437     0.0000000000    -0.8379591476
    8      Cl     -1.5185760660     0.0000000000     2.2469116000
    9      I       1.1907319921     0.0000000000     4.2434103694
   10      Cl      3.9195190832     0.0000000000     2.2871105038
   11      I       4.3019757344     0.0000000000    -1.0661282176
   12      I       1.1669600343     0.0000000000    -2.8559979563
 ----------------------------------------------------------------
 Nuclear Repulsion Energy =        3299.33273542 hartrees
 There are      123 alpha and      123 beta electrons
 Applying Cartesian multipole field
    Component          Value
    ---------          -----
     (2,0,0)        1.00000E-11
     (0,2,0)        2.00000E-11
     (0,0,2)       -3.00000E-11
 Nucleus-field energy     =    -0.0000001251 hartrees
 Requested basis set is 6-311++G(d,p)
 There are 147 shells and 408 basis functions
 A cutoff of  1.0D-11 yielded   6599 shell pairs
 There are     57039 function pairs (     63341 Cartesian)
 Smallest overlap matrix eigenvalue = 4.91E-07

 Q-Chem warning in module stvman/mkSTV.C, line 318:

 Overlap eigenvalue is smaller than square root of threshold
 Use THRESH >= 12 to get rid of this warning

 Linear dependence detected in AO basis
 Tighter screening thresholds may be required for diffuse basis sets
 Use S2THRESH > 14 and THRESH = 14 in case of SCF convergence issues
 Number of orthogonalized atomic orbitals = 406
 Maximum deviation from orthogonality = 1.536E-10
 Guess MOs from SCF MO coefficient file

 -----------------------------------------------------------------------
  General SCF calculation program by
  Eric Jon Sundstrom, Paul Horn, Yuezhi Mao, Dmitri Zuev, Alec White,
  David Stuck, Shaama M.S., Shane Yost, Joonho Lee, David Small,
  Daniel Levine, Susi Lehtola, Hugh Burton, Evgeny Epifanovsky,
  Bang C. Huynh
 -----------------------------------------------------------------------
 Exchange:     0.2000 Hartree-Fock + 0.0800 Slater + 0.7200 B88
 Correlation:  0.1900 VWN1RPA + 0.8100 LYP
 Using SG-1 standard quadrature grid
 using 6 threads for integral computing
 -------------------------------------------------------
 OpenMP Integral computing Module                
 Release: version 2.0, May 2017, Q-Chem Inc. Pleasanton 
 -------------------------------------------------------
 A restricted SCF calculation will be
 performed using DIIS
 SCF converges when DIIS error is below 1.0e-08
 ---------------------------------------
  Cycle       Energy         DIIS error
 ---------------------------------------
    1  -22367.8748253363      2.41e-04  
    2  -22367.8759743161      8.75e-05  
    3  -22367.8758339561      1.19e-04  
    4  -22367.8761215417      3.33e-05  
    5  -22367.8761459238      9.25e-06  
    6  -22367.8761476003      2.28e-06  
    7  -22367.8761477057      7.03e-07  
    8  -22367.8761477131      3.83e-07  
    9  -22367.8761477166      1.13e-07  
   10  -22367.8761477158      2.07e-08  
   11  -22367.8761477181      1.43e-08  
   12  -22367.8761477158      4.18e-09  Convergence criterion met
 ---------------------------------------
 SCF time:   CPU 205.93s  wall 38.00s 
 SCF   energy in the final basis set =   -22367.8761477158
 Total energy in the final basis set =   -22367.8761477158

 --------------------------------------------------------------

                    Orbital Energies (a.u.)
 --------------------------------------------------------------

 Alpha MOs
 -- Occupied --
**************************-176.3212-176.3210-176.3203-165.7252-165.7249
********-165.7229-165.7227-165.7227-165.7225-165.7219-165.7217-101.5835
********-101.5827 -35.8177 -35.8175 -35.8167 -31.3113 -31.3110 -31.3103
-31.3049 -31.3046 -31.3043 -31.3041 -31.3039 -31.3034 -22.9616 -22.9614
-22.9607 -22.9602 -22.9600 -22.9598 -22.9596 -22.9592 -22.9589 -22.9554
-22.9554 -22.9552 -22.9552 -22.9544 -22.9544 -10.2903 -10.2890 -10.2883
-10.2748 -10.2741 -10.2725  -9.4984  -9.4976  -9.4976  -7.2633  -7.2625
 -7.2625  -7.2533  -7.2525  -7.2524  -7.2522  -7.2515  -7.2515  -6.3670
 -6.3668  -6.3661  -4.7801  -4.7798  -4.7791  -4.7646  -4.7644  -4.7637
 -4.7635  -4.7635  -4.7628  -2.0457  -2.0455  -2.0446  -2.0411  -2.0409
 -2.0404  -2.0403  -2.0402  -2.0395  -2.0270  -2.0269  -2.0268  -2.0268
 -2.0261  -2.0260  -0.9599  -0.9195  -0.8908  -0.8586  -0.8035  -0.7618
 -0.7110  -0.6818  -0.6580  -0.6220  -0.6039  -0.5538  -0.5163  -0.4844
 -0.4661  -0.4589  -0.4159  -0.4084  -0.4075  -0.3849  -0.3846  -0.3598
 -0.3554  -0.3528  -0.3401  -0.3280  -0.3039  -0.2988  -0.2916  -0.2773
 -0.2655  -0.2604  -0.2549
 -- Virtual --
 -0.1084  -0.0726  -0.0684  -0.0679  -0.0442  -0.0081  -0.0011   0.0128
  0.0194   0.0340   0.0351   0.0490   0.0568   0.0632   0.0653   0.0723
  0.0777   0.0839   0.0867   0.0878   0.0943   0.0964   0.1031   0.1158
  0.1173   0.1221   0.1376   0.1414   0.1475   0.1528   0.1623   0.1656
  0.1698   0.1739   0.1749   0.1828   0.1946   0.1980   0.2025   0.2106
  0.2123   0.2172   0.2228   0.2262   0.2370   0.2392   0.2523   0.2622
  0.2679   0.2788   0.2887   0.2909   0.3015   0.3087   0.3526   0.3667
  0.3769   0.3795   0.3843   0.3988   0.3992   0.4037   0.4173   0.4222
  0.4226   0.4276   0.4365   0.4390   0.4428   0.4601   0.4703   0.4731
  0.4826   0.4849   0.5014   0.5040   0.5107   0.5124   0.5145   0.5316
  0.5438   0.5512   0.5670   0.5690   0.5860   0.5924   0.5943   0.6004
  0.6050   0.6220   0.6278   0.6900   0.7060   0.7166   0.7429   0.7544
  0.7626   0.7678   0.7701   0.8184   0.8227   0.8256   0.8312   0.8316
  0.8430   0.8471   0.8533   0.8566   0.8738   0.9017   0.9254   0.9343
  0.9356   0.9418   0.9421   0.9613   0.9651   1.0264   1.0376   1.0629
  1.0914   1.1067   1.1228   1.1767   1.1777   1.2146   1.2335   1.2383
  1.2588   1.2599   1.2844   1.3376   1.3394   1.3591   1.3804   1.3834
  1.4067   1.4265   1.4429   1.4489   1.4658   1.4803   1.4860   1.5465
  1.5489   1.5892   1.6328   1.7233   1.7331   1.7611   1.7794   1.8141
  1.8214   1.8403   1.8418   1.9154   2.0069   2.0941   2.1916   2.2040
  2.2185   2.2266   2.2448   2.2471   2.2482   2.2754   2.2973   2.3811
  2.3951   2.4379   2.4826   2.5216   2.5388   2.5679   2.5916   2.6997
  2.7224   2.7801   2.8166   2.8264   2.8908   3.0180   3.0340   3.0506
  3.0833   3.1619   3.2060   3.3790   3.4463   3.6253   3.8085   3.8558
  3.9440   3.9600   3.9649   3.9805   3.9935   4.0174   4.0271   4.0288
  4.0500   4.1018   4.1534   4.1776   4.2472   4.2807   4.3107   4.4105
  4.4580   4.5613   4.7756   5.9971   6.0168   6.0451   6.0783   6.1003
  6.1101   6.1381   6.1526   6.1951   9.7147   9.7750   9.8007  23.1713
 23.7488  23.7530  23.8899  23.9100  23.9733  25.7712  25.8087  25.8616
 26.0759  26.1408  26.1614  26.4940  26.5895  26.7532  27.8488  27.8921
 27.9685  28.3374  28.3521  28.3739  28.3945  28.4055  28.4151  28.4220
 28.4347  28.4450  28.5207  28.5271  28.5289  28.5374  28.5407  28.5509
 28.5576  28.5604  28.5654  28.5933  28.6178  28.6335  28.6876  28.7228
 28.7581 127.8797 127.8907 127.9074 127.9339 127.9406 127.9459 127.9607
127.9679 127.9904 151.6447 151.6823 151.7436 215.7007 215.7698 215.7996
********1901.84641901.9103
 --------------------------------------------------------------

          Ground-State Mulliken Net Atomic Charges

     Atom                 Charge (a.u.)
  ----------------------------------------
      1 C                    -0.400461
      2 C                    -0.487514
      3 C                    -0.177523
      4 C                    -0.312746
      5 C                    -0.475640
      6 C                    -0.277324
      7 Cl                    0.606646
      8 Cl                    0.624406
      9 I                     0.111199
     10 Cl                    0.570937
     11 I                     0.110487
     12 I                     0.107533
  ----------------------------------------
  Sum of atomic charges =     0.000000

 -----------------------------------------------------------------
                    Cartesian Multipole Moments
 -----------------------------------------------------------------
    Charge (ESU x 10^10)
                -0.0000
    Dipole Moment (Debye)
         X       0.3822      Y      -0.0000      Z      -0.2452
       Tot       0.4541
    Quadrupole Moments (Debye-Ang)
        XX    -153.5482     XY      -0.0000     YY    -158.5550
        XZ      -2.0002     YZ       0.0000     ZZ    -148.1791
    Octopole Moments (Debye-Ang^2)
       XXX    -697.2823    XXY      -0.0000    XYY    -244.5432
       YYY      -0.0000    XXZ     -92.9128    XYZ       0.0000
       YYZ     -79.6985    XZZ    -227.4523    YZZ      -0.0000
       ZZZ    -221.9287
    Hexadecapole Moments (Debye-Ang^3)
      XXXX   -5521.7045   XXXY      -0.0000   XXYY   -1024.0959
      XYYY      -0.0000   YYYY    -206.0304   XXXZ    -191.8373
      XXYZ       0.0000   XYYZ     -33.0997   YYYZ       0.0000
      XXZZ   -1896.3718   XYZZ      -0.0000   YYZZ   -1047.7806
      XZZZ     -90.1636   YZZZ      -0.0000   ZZZZ   -5473.1527
 -----------------------------------------------------------------
 Calculating analytic gradient of the SCF energy
 Gradient of SCF Energy
            1           2           3           4           5           6
    1  -0.0017627  -0.0014726  -0.0001605   0.0015321   0.0010053   0.0001417
    2  -0.0000000   0.0000000  -0.0000000   0.0000000   0.0000000  -0.0000000
    3   0.0000123   0.0004811   0.0004990   0.0020767  -0.0011030  -0.0008004
            7           8           9          10          11          12
    1  -0.0005744   0.0003899  -0.0005918  -0.0009564   0.0011685   0.0012811
    2  -0.0000000   0.0000000   0.0000000  -0.0000000   0.0000000  -0.0000000
    3   0.0005338   0.0003586   0.0020212   0.0015624  -0.0031412  -0.0025005
 Max gradient component =       3.141E-03
 RMS gradient           =       1.095E-03
 Gradient time:  CPU 83.33 s  wall 14.01 s
 Geometry Optimization Parameters
   NAtoms,    NIC,     NZ,  NCons,   NDum,   NFix, NCnnct, MaxDiis
       12      78      12       0       0       0       0       0

 Cartesian Hessian Update
 Hessian updated using BFGS update


** GEOMETRY OPTIMIZATION IN DELOCALIZED INTERNAL COORDINATES **
   Searching for a Minimum

   Optimization Cycle:   3

                       Coordinates (Angstroms)
     ATOM                X               Y               Z
      1  C        -0.0008776505    0.0000000000   -0.0054797360
      2  C        -0.0011567440    0.0000000000    1.3994656365
      3  C         1.2086459265    0.0000000000    2.1087838718
      4  C         2.4224452916    0.0000000000    1.3984171084
      5  C         2.4318055934    0.0000000000   -0.0119044882
      6  C         1.2128359699    0.0000000000   -0.7166295441
      7  Cl       -1.5288081437    0.0000000000   -0.8379591476
      8  Cl       -1.5185760660    0.0000000000    2.2469116000
      9  I         1.1907319921    0.0000000000    4.2434103694
     10  Cl        3.9195190832    0.0000000000    2.2871105038
     11  I         4.3019757344    0.0000000000   -1.0661282176
     12  I         1.1669600343    0.0000000000   -2.8559979563
   Point Group: c1    Number of degrees of freedom:    30


   Energy is -22367.876147716

 Hessian updated using BFGS update

 14 Hessian modes will be used to form the next step
  Hessian Eigenvalues:
     0.121288    0.124409    0.124433    0.246363    0.249676    0.320061
     0.334814    0.334879    0.405721    0.424420    0.428950    0.452806
     0.464380    0.581081

 Minimum search - taking simple RFO step
 Searching for Lamda that Minimizes Along All modes
 Value Taken    Lamda =  -0.00046380
 Step Taken.  Stepsize is  0.046354

                             Maximum     Tolerance    Cnvgd?
         Gradient           0.006829      0.000300      NO
         Displacement       0.026196      0.001200      NO
         Energy change     -0.001223      0.000001      NO


 New Cartesian Coordinates Obtained by Inverse Iteration

 Displacement from previous Coordinates is:  0.083977
 ----------------------------------------------------------------
             Standard Nuclear Orientation (Angstroms)
    I     Atom           X                Y                Z
 ----------------------------------------------------------------
    1      C      -0.0000204929     0.0000000000    -0.0053528439
    2      C      -0.0011577505     0.0000000000     1.3984903350
    3      C       1.2085411884     0.0000000000     2.1055740460
    4      C       2.4193972718     0.0000000000     1.3953873846
    5      C       2.4265912193     0.0000000000    -0.0087886910
    6      C       1.2114388307     0.0000000000    -0.7125515824
    7      Cl     -1.5216765977     0.0000000000    -0.8482927509
    8      Cl     -1.5189713748     0.0000000000     2.2453299741
    9      I       1.1996699708     0.0000000000     4.2304555683
   10      Cl      3.9255029329     0.0000000000     2.2684202319
   11      I       4.2965348767     0.0000000000    -1.0385478241
   12      I       1.1596509463     0.0000000000    -2.8401238476
 ----------------------------------------------------------------
 Nuclear Repulsion Energy =        3309.47699824 hartrees
 There are      123 alpha and      123 beta electrons
 Applying Cartesian multipole field
    Component          Value
    ---------          -----
     (2,0,0)        1.00000E-11
     (0,2,0)        2.00000E-11
     (0,0,2)       -3.00000E-11
 Nucleus-field energy     =    -0.0000001236 hartrees
 Requested basis set is 6-311++G(d,p)
 There are 147 shells and 408 basis functions
 A cutoff of  1.0D-11 yielded   6613 shell pairs
 There are     57141 function pairs (     63457 Cartesian)
 Smallest overlap matrix eigenvalue = 4.78E-07

 Q-Chem warning in module stvman/mkSTV.C, line 318:

 Overlap eigenvalue is smaller than square root of threshold
 Use THRESH >= 12 to get rid of this warning

 Linear dependence detected in AO basis
 Tighter screening thresholds may be required for diffuse basis sets
 Use S2THRESH > 14 and THRESH = 14 in case of SCF convergence issues
 Number of orthogonalized atomic orbitals = 406
 Maximum deviation from orthogonality = 3.389E-10
 Guess MOs from SCF MO coefficient file

 -----------------------------------------------------------------------
  General SCF calculation program by
  Eric Jon Sundstrom, Paul Horn, Yuezhi Mao, Dmitri Zuev, Alec White,
  David Stuck, Shaama M.S., Shane Yost, Joonho Lee, David Small,
  Daniel Levine, Susi Lehtola, Hugh Burton, Evgeny Epifanovsky,
  Bang C. Huynh
 -----------------------------------------------------------------------
 Exchange:     0.2000 Hartree-Fock + 0.0800 Slater + 0.7200 B88
 Correlation:  0.1900 VWN1RPA + 0.8100 LYP
 Using SG-1 standard quadrature grid
 using 6 threads for integral computing
 -------------------------------------------------------
 OpenMP Integral computing Module                
 Release: version 2.0, May 2017, Q-Chem Inc. Pleasanton 
 -------------------------------------------------------
 A restricted SCF calculation will be
 performed using DIIS
 SCF converges when DIIS error is below 1.0e-08
 ---------------------------------------
  Cycle       Energy         DIIS error
 ---------------------------------------
    1  -22367.8760422426      1.32e-04  
    2  -22367.8762067671      6.39e-05  
    3  -22367.8760668531      1.00e-04  
    4  -22367.8762987693      8.60e-06  
    5  -22367.8763002256      3.60e-06  
    6  -22367.8763004754      1.35e-06  
    7  -22367.8763005130      4.07e-07  
    8  -22367.8763005153      1.49e-07  
    9  -22367.8763005156      6.13e-08  
   10  -22367.8763005147      1.95e-08  
   11  -22367.8763005126      6.49e-09  Convergence criterion met
 ---------------------------------------
 SCF time:   CPU 190.79s  wall 35.00s 
 SCF   energy in the final basis set =   -22367.8763005126
 Total energy in the final basis set =   -22367.8763005126

 --------------------------------------------------------------

                    Orbital Energies (a.u.)
 --------------------------------------------------------------

 Alpha MOs
 -- Occupied --
**************************-176.3211-176.3207-176.3198-165.7250-165.7245
********-165.7227-165.7225-165.7223-165.7221-165.7214-165.7212-101.5835
********-101.5825 -35.8175 -35.8171 -35.8163 -31.3111 -31.3106 -31.3098
-31.3047 -31.3043 -31.3042 -31.3038 -31.3035 -31.3029 -22.9615 -22.9610
-22.9602 -22.9600 -22.9597 -22.9596 -22.9593 -22.9588 -22.9584 -22.9552
-22.9552 -22.9548 -22.9548 -22.9540 -22.9540 -10.2890 -10.2886 -10.2875
-10.2732 -10.2723 -10.2717  -9.4983  -9.4975  -9.4975  -7.2633  -7.2625
 -7.2624  -7.2532  -7.2524  -7.2524  -7.2522  -7.2514  -7.2514  -6.3669
 -6.3665  -6.3657  -4.7800  -4.7795  -4.7787  -4.7645  -4.7642  -4.7635
 -4.7634  -4.7632  -4.7624  -2.0457  -2.0452  -2.0443  -2.0410  -2.0406
 -2.0403  -2.0399  -2.0399  -2.0391  -2.0269  -2.0268  -2.0267  -2.0266
 -2.0258  -2.0257  -0.9609  -0.9201  -0.8914  -0.8593  -0.8048  -0.7629
 -0.7128  -0.6828  -0.6582  -0.6224  -0.6036  -0.5552  -0.5165  -0.4844
 -0.4671  -0.4592  -0.4165  -0.4089  -0.4080  -0.3855  -0.3851  -0.3598
 -0.3561  -0.3530  -0.3408  -0.3287  -0.3026  -0.2992  -0.2917  -0.2776
 -0.2656  -0.2599  -0.2542
 -- Virtual --
 -0.1064  -0.0721  -0.0672  -0.0660  -0.0418  -0.0078  -0.0008   0.0130
  0.0197   0.0340   0.0353   0.0489   0.0568   0.0639   0.0652   0.0725
  0.0780   0.0838   0.0865   0.0877   0.0942   0.0961   0.1032   0.1156
  0.1173   0.1222   0.1378   0.1415   0.1473   0.1525   0.1635   0.1651
  0.1699   0.1734   0.1761   0.1828   0.1943   0.1992   0.2023   0.2116
  0.2128   0.2182   0.2231   0.2267   0.2368   0.2399   0.2530   0.2628
  0.2677   0.2798   0.2894   0.2928   0.3029   0.3093   0.3534   0.3667
  0.3762   0.3797   0.3873   0.3985   0.4006   0.4056   0.4178   0.4230
  0.4232   0.4284   0.4366   0.4393   0.4435   0.4613   0.4711   0.4734
  0.4826   0.4851   0.5022   0.5040   0.5110   0.5121   0.5142   0.5317
  0.5457   0.5527   0.5687   0.5689   0.5860   0.5925   0.5973   0.6030
  0.6078   0.6227   0.6300   0.6909   0.7097   0.7196   0.7452   0.7569
  0.7643   0.7681   0.7738   0.8181   0.8227   0.8256   0.8314   0.8315
  0.8432   0.8475   0.8534   0.8574   0.8735   0.9013   0.9247   0.9343
  0.9357   0.9423   0.9432   0.9609   0.9679   1.0277   1.0377   1.0631
  1.0959   1.1094   1.1238   1.1788   1.1794   1.2143   1.2337   1.2385
  1.2593   1.2606   1.2847   1.3405   1.3410   1.3602   1.3821   1.3873
  1.4086   1.4301   1.4449   1.4527   1.4672   1.4826   1.4898   1.5465
  1.5525   1.5890   1.6352   1.7243   1.7353   1.7634   1.7825   1.8168
  1.8233   1.8425   1.8444   1.9178   2.0101   2.0966   2.1955   2.2067
  2.2214   2.2265   2.2468   2.2502   2.2520   2.2758   2.3011   2.3821
  2.3974   2.4388   2.4850   2.5226   2.5402   2.5691   2.5927   2.7002
  2.7233   2.7841   2.8175   2.8273   2.8921   3.0208   3.0373   3.0580
  3.0854   3.1653   3.2103   3.3833   3.4489   3.6318   3.8116   3.8600
  3.9444   3.9606   3.9650   3.9819   3.9951   4.0188   4.0281   4.0298
  4.0517   4.1046   4.1553   4.1800   4.2487   4.2821   4.3118   4.4139
  4.4629   4.5681   4.7824   5.9982   6.0175   6.0464   6.0833   6.1026
  6.1116   6.1404   6.1563   6.1991   9.7163   9.7755   9.8001  23.1711
 23.7557  23.7617  23.9021  23.9201  23.9864  25.7711  25.8092  25.8625
 26.0789  26.1404  26.1638  26.4975  26.5935  26.7572  27.8515  27.8954
 27.9727  28.3385  28.3528  28.3751  28.3976  28.4083  28.4172  28.4229
 28.4372  28.4466  28.5210  28.5275  28.5292  28.5382  28.5417  28.5518
 28.5586  28.5607  28.5665  28.5949  28.6193  28.6347  28.6894  28.7246
 28.7606 127.8807 127.8913 127.9085 127.9369 127.9419 127.9471 127.9625
127.9695 127.9927 151.6472 151.6851 151.7474 215.7025 215.7705 215.7988
********1901.84941901.9144
 --------------------------------------------------------------

          Ground-State Mulliken Net Atomic Charges

     Atom                 Charge (a.u.)
  ----------------------------------------
      1 C                    -0.402864
      2 C                    -0.443217
      3 C                    -0.176329
      4 C                    -0.328131
      5 C                    -0.493813
      6 C                    -0.284201
      7 Cl                    0.609003
      8 Cl                    0.620672
      9 I                     0.110524
     10 Cl                    0.572774
     11 I                     0.109023
     12 I                     0.106558
  ----------------------------------------
  Sum of atomic charges =     0.000000

 -----------------------------------------------------------------
                    Cartesian Multipole Moments
 -----------------------------------------------------------------
    Charge (ESU x 10^10)
                -0.0000
    Dipole Moment (Debye)
         X       0.3852      Y      -0.0000      Z      -0.2257
       Tot       0.4465
    Quadrupole Moments (Debye-Ang)
        XX    -153.4645     XY      -0.0000     YY    -158.4601
        XZ      -1.7630     YZ       0.0000     ZZ    -148.3892
    Octopole Moments (Debye-Ang^2)
       XXX    -696.2452    XXY      -0.0000    XYY    -244.3739
       YYY      -0.0000    XXZ     -92.4464    XYZ       0.0000
       YYZ     -80.1532    XZZ    -228.2862    YZZ      -0.0000
       ZZZ    -223.3859
    Hexadecapole Moments (Debye-Ang^3)
      XXXX   -5508.3013   XXXY      -0.0000   XXYY   -1022.4856
      XYYY      -0.0000   YYYY    -205.7957   XXXZ    -200.6053
      XXYZ       0.0000   XYYZ     -37.6907   YYYZ       0.0000
      XXZZ   -1890.4661   XYZZ      -0.0000   YYZZ   -1038.9827
      XZZZ    -100.9813   YZZZ       0.0000   ZZZZ   -5431.1474
 -----------------------------------------------------------------
 Calculating analytic gradient of the SCF energy
 Gradient of SCF Energy
            1           2           3           4           5           6
    1   0.0002153  -0.0002442   0.0000242   0.0002480  -0.0004911   0.0005263
    2  -0.0000000   0.0000000   0.0000000  -0.0000000  -0.0000000  -0.0000000
    3  -0.0006685   0.0005955  -0.0005746  -0.0000183   0.0000689   0.0006533
            7           8           9          10          11          12
    1   0.0005809   0.0003677  -0.0001764  -0.0000228  -0.0008830  -0.0001447
    2   0.0000000   0.0000000   0.0000000   0.0000000  -0.0000000   0.0000000
    3  -0.0008119   0.0003722  -0.0004190  -0.0009932   0.0010487   0.0007470
 Max gradient component =       1.049E-03
 RMS gradient           =       4.464E-04
 Gradient time:  CPU 83.71 s  wall 14.07 s
 Geometry Optimization Parameters
   NAtoms,    NIC,     NZ,  NCons,   NDum,   NFix, NCnnct, MaxDiis
       12      78      12       0       0       0       0       0

 Cartesian Hessian Update
 Hessian updated using BFGS update


** GEOMETRY OPTIMIZATION IN DELOCALIZED INTERNAL COORDINATES **
   Searching for a Minimum

   Optimization Cycle:   4

                       Coordinates (Angstroms)
     ATOM                X               Y               Z
      1  C        -0.0000204929    0.0000000000   -0.0053528439
      2  C        -0.0011577505    0.0000000000    1.3984903350
      3  C         1.2085411884    0.0000000000    2.1055740460
      4  C         2.4193972718    0.0000000000    1.3953873846
      5  C         2.4265912193    0.0000000000   -0.0087886910
      6  C         1.2114388307    0.0000000000   -0.7125515824
      7  Cl       -1.5216765977    0.0000000000   -0.8482927509
      8  Cl       -1.5189713748    0.0000000000    2.2453299741
      9  I         1.1996699708    0.0000000000    4.2304555683
     10  Cl        3.9255029329    0.0000000000    2.2684202319
     11  I         4.2965348767    0.0000000000   -1.0385478241
     12  I         1.1596509463    0.0000000000   -2.8401238476
   Point Group: c1    Number of degrees of freedom:    30


   Energy is -22367.876300513

 Hessian updated using BFGS update

 16 Hessian modes will be used to form the next step
  Hessian Eigenvalues:
     0.122590    0.124411    0.130947    0.246920    0.249708    0.280903
     0.319661    0.334750    0.334847    0.415154    0.428061    0.436084
     0.460925    0.464881    0.493531    0.579612

 Minimum search - taking simple RFO step
 Searching for Lamda that Minimizes Along All modes
 Value Taken    Lamda =  -0.00006355
 Step Taken.  Stepsize is  0.013974

                             Maximum     Tolerance    Cnvgd?
         Gradient           0.003754      0.000300      NO
         Displacement       0.010109      0.001200      NO
         Energy change     -0.000153      0.000001      NO


 New Cartesian Coordinates Obtained by Inverse Iteration

 Displacement from previous Coordinates is:  0.029382
 ----------------------------------------------------------------
             Standard Nuclear Orientation (Angstroms)
    I     Atom           X                Y                Z
 ----------------------------------------------------------------
    1      C       0.0005355250     0.0000000000    -0.0050729338
    2      C      -0.0003430646     0.0000000000     1.3979360300
    3      C       1.2087615565     0.0000000000     2.1061094091
    4      C       2.4197338572     0.0000000000     1.3956344988
    5      C       2.4282431398     0.0000000000    -0.0099794062
    6      C       1.2117922746     0.0000000000    -0.7142342901
    7      Cl     -1.5256142852     0.0000000000    -0.8401496107
    8      Cl     -1.5211904535     0.0000000000     2.2397336161
    9      I       1.2010146697     0.0000000000     4.2320923282
   10      Cl      3.9226665343     0.0000000000     2.2753793518
   11      I       4.3003241575     0.0000000000    -1.0435973372
   12      I       1.1595771098     0.0000000000    -2.8438516562
 ----------------------------------------------------------------
 Nuclear Repulsion Energy =        3306.76560745 hartrees
 There are      123 alpha and      123 beta electrons
 Applying Cartesian multipole field
    Component          Value
    ---------          -----
     (2,0,0)        1.00000E-11
     (0,2,0)        2.00000E-11
     (0,0,2)       -3.00000E-11
 Nucleus-field energy     =    -0.0000001238 hartrees
 Requested basis set is 6-311++G(d,p)
 There are 147 shells and 408 basis functions
 A cutoff of  1.0D-11 yielded   6610 shell pairs
 There are     57132 function pairs (     63448 Cartesian)
 Smallest overlap matrix eigenvalue = 4.81E-07

 Q-Chem warning in module stvman/mkSTV.C, line 318:

 Overlap eigenvalue is smaller than square root of threshold
 Use THRESH >= 12 to get rid of this warning

 Linear dependence detected in AO basis
 Tighter screening thresholds may be required for diffuse basis sets
 Use S2THRESH > 14 and THRESH = 14 in case of SCF convergence issues
 Number of orthogonalized atomic orbitals = 406
 Maximum deviation from orthogonality = 1.589E-10
 Guess MOs from SCF MO coefficient file

 -----------------------------------------------------------------------
  General SCF calculation program by
  Eric Jon Sundstrom, Paul Horn, Yuezhi Mao, Dmitri Zuev, Alec White,
  David Stuck, Shaama M.S., Shane Yost, Joonho Lee, David Small,
  Daniel Levine, Susi Lehtola, Hugh Burton, Evgeny Epifanovsky,
  Bang C. Huynh
 -----------------------------------------------------------------------
 Exchange:     0.2000 Hartree-Fock + 0.0800 Slater + 0.7200 B88
 Correlation:  0.1900 VWN1RPA + 0.8100 LYP
 Using SG-1 standard quadrature grid
 using 6 threads for integral computing
 -------------------------------------------------------
 OpenMP Integral computing Module                
 Release: version 2.0, May 2017, Q-Chem Inc. Pleasanton 
 -------------------------------------------------------
 A restricted SCF calculation will be
 performed using DIIS
 SCF converges when DIIS error is below 1.0e-08
 ---------------------------------------
  Cycle       Energy         DIIS error
 ---------------------------------------
    1  -22367.8762817541      4.78e-05  
    2  -22367.8763195286      1.75e-05  
    3  -22367.8763032166      3.20e-05  
    4  -22367.8763261857      3.11e-06  
    5  -22367.8763263924      8.29e-07  
    6  -22367.8763264002      5.14e-07  
    7  -22367.8763264054      1.58e-07  
    8  -22367.8763264063      3.84e-08  
    9  -22367.8763264058      7.63e-09  Convergence criterion met
 ---------------------------------------
 SCF time:   CPU 159.50s  wall 29.00s 
 SCF   energy in the final basis set =   -22367.8763264058
 Total energy in the final basis set =   -22367.8763264058

 --------------------------------------------------------------

                    Orbital Energies (a.u.)
 --------------------------------------------------------------

 Alpha MOs
 -- Occupied --
**************************-176.3211-176.3208-176.3200-165.7250-165.7247
********-165.7228-165.7226-165.7224-165.7222-165.7216-165.7214-101.5834
********-101.5825 -35.8176 -35.8173 -35.8164 -31.3111 -31.3108 -31.3099
-31.3048 -31.3045 -31.3042 -31.3039 -31.3036 -31.3031 -22.9615 -22.9612
-22.9603 -22.9601 -22.9598 -22.9597 -22.9594 -22.9589 -22.9586 -22.9553
-22.9553 -22.9550 -22.9550 -22.9541 -22.9541 -10.2893 -10.2885 -10.2875
-10.2736 -10.2728 -10.2718  -9.4982  -9.4975  -9.4974  -7.2632  -7.2624
 -7.2624  -7.2531  -7.2523  -7.2523  -7.2521  -7.2514  -7.2513  -6.3669
 -6.3666  -6.3658  -4.7800  -4.7797  -4.7789  -4.7646  -4.7643  -4.7635
 -4.7635  -4.7633  -4.7625  -2.0457  -2.0454  -2.0444  -2.0411  -2.0407
 -2.0403  -2.0401  -2.0400  -2.0392  -2.0270  -2.0268  -2.0268  -2.0267
 -2.0259  -2.0258  -0.9608  -0.9200  -0.8909  -0.8592  -0.8046  -0.7627
 -0.7126  -0.6825  -0.6582  -0.6222  -0.6038  -0.5549  -0.5164  -0.4843
 -0.4670  -0.4590  -0.4165  -0.4088  -0.4078  -0.3852  -0.3852  -0.3599
 -0.3560  -0.3529  -0.3401  -0.3286  -0.3028  -0.2992  -0.2917  -0.2777
 -0.2656  -0.2599  -0.2546
 -- Virtual --
 -0.1069  -0.0723  -0.0672  -0.0664  -0.0425  -0.0080  -0.0010   0.0130
  0.0197   0.0340   0.0353   0.0489   0.0568   0.0638   0.0653   0.0725
  0.0780   0.0838   0.0866   0.0878   0.0942   0.0962   0.1032   0.1159
  0.1173   0.1222   0.1377   0.1417   0.1474   0.1526   0.1633   0.1652
  0.1697   0.1733   0.1758   0.1828   0.1943   0.1991   0.2023   0.2115
  0.2126   0.2181   0.2232   0.2267   0.2367   0.2397   0.2529   0.2626
  0.2678   0.2796   0.2893   0.2924   0.3027   0.3095   0.3532   0.3671
  0.3764   0.3798   0.3868   0.3987   0.4002   0.4052   0.4178   0.4229
  0.4233   0.4285   0.4367   0.4391   0.4432   0.4607   0.4709   0.4734
  0.4824   0.4850   0.5020   0.5039   0.5108   0.5122   0.5143   0.5318
  0.5453   0.5522   0.5685   0.5688   0.5859   0.5925   0.5962   0.6025
  0.6070   0.6226   0.6300   0.6908   0.7087   0.7192   0.7442   0.7561
  0.7637   0.7684   0.7730   0.8182   0.8226   0.8258   0.8315   0.8315
  0.8433   0.8474   0.8534   0.8573   0.8738   0.9020   0.9250   0.9346
  0.9358   0.9423   0.9428   0.9612   0.9672   1.0275   1.0376   1.0632
  1.0945   1.1087   1.1235   1.1786   1.1793   1.2137   1.2345   1.2384
  1.2596   1.2607   1.2847   1.3398   1.3406   1.3599   1.3817   1.3866
  1.4074   1.4296   1.4445   1.4517   1.4670   1.4820   1.4892   1.5463
  1.5516   1.5888   1.6349   1.7241   1.7348   1.7626   1.7821   1.8164
  1.8233   1.8417   1.8444   1.9174   2.0096   2.0957   2.1949   2.2064
  2.2210   2.2268   2.2467   2.2494   2.2509   2.2757   2.3004   2.3821
  2.3967   2.4390   2.4849   2.5225   2.5397   2.5689   2.5925   2.7002
  2.7231   2.7834   2.8174   2.8272   2.8920   3.0203   3.0367   3.0569
  3.0849   3.1644   3.2098   3.3829   3.4479   3.6309   3.8106   3.8595
  3.9444   3.9605   3.9648   3.9819   3.9947   4.0185   4.0277   4.0296
  4.0512   4.1040   4.1551   4.1791   4.2482   4.2818   4.3116   4.4128
  4.4620   4.5668   4.7811   5.9979   6.0174   6.0460   6.0827   6.1020
  6.1114   6.1396   6.1558   6.1977   9.7151   9.7751   9.8014  23.1711
 23.7541  23.7608  23.9008  23.9178  23.9839  25.7717  25.8091  25.8621
 26.0765  26.1431  26.1637  26.4962  26.5920  26.7568  27.8507  27.8948
 27.9718  28.3382  28.3527  28.3748  28.3970  28.4079  28.4168  28.4228
 28.4366  28.4460  28.5210  28.5274  28.5290  28.5381  28.5414  28.5516
 28.5584  28.5604  28.5662  28.5945  28.6190  28.6342  28.6889  28.7244
 28.7600 127.8804 127.8912 127.9082 127.9365 127.9416 127.9468 127.9619
127.9693 127.9919 151.6464 151.6846 151.7465 215.7010 215.7700 215.8004
********1901.84881901.9134
 --------------------------------------------------------------

          Ground-State Mulliken Net Atomic Charges

     Atom                 Charge (a.u.)
  ----------------------------------------
      1 C                    -0.408242
      2 C                    -0.457767
      3 C                    -0.177388
      4 C                    -0.322502
      5 C                    -0.483826
      6 C                    -0.280723
      7 Cl                    0.609173
      8 Cl                    0.621573
      9 I                     0.110882
     10 Cl                    0.572472
     11 I                     0.109389
     12 I                     0.106958
  ----------------------------------------
  Sum of atomic charges =     0.000000

 -----------------------------------------------------------------
                    Cartesian Multipole Moments
 -----------------------------------------------------------------
    Charge (ESU x 10^10)
                -0.0000
    Dipole Moment (Debye)
         X       0.3883      Y      -0.0000      Z      -0.2305
       Tot       0.4516
    Quadrupole Moments (Debye-Ang)
        XX    -153.4596     XY       0.0000     YY    -158.4791
        XZ      -1.7822     YZ      -0.0000     ZZ    -148.3496
    Octopole Moments (Debye-Ang^2)
       XXX    -696.6570    XXY       0.0000    XYY    -244.4701
       YYY      -0.0000    XXZ     -92.4925    XYZ      -0.0000
       YYZ     -80.0549    XZZ    -227.9361    YZZ      -0.0000
       ZZZ    -223.0879
    Hexadecapole Moments (Debye-Ang^3)
      XXXX   -5514.9748   XXXY       0.0000   XXYY   -1023.6668
      XYYY       0.0000   YYYY    -205.8398   XXXZ    -200.5527
      XXYZ      -0.0000   XYYZ     -37.2431   YYYZ      -0.0000
      XXZZ   -1891.8110   XYZZ       0.0000   YYZZ   -1040.2381
      XZZZ     -98.8490   YZZZ      -0.0000   ZZZZ   -5436.5208
 -----------------------------------------------------------------
 Calculating analytic gradient of the SCF energy
 Gradient of SCF Energy
            1           2           3           4           5           6
    1  -0.0000975  -0.0002041   0.0001287   0.0001063  -0.0000563   0.0001771
    2   0.0000000   0.0000000   0.0000000  -0.0000000  -0.0000000   0.0000000
    3   0.0000308  -0.0000268  -0.0003079   0.0003918  -0.0001754   0.0001528
            7           8           9          10          11          12
    1   0.0000057  -0.0000568   0.0002445  -0.0003158  -0.0000277   0.0000959
    2   0.0000000  -0.0000000   0.0000000  -0.0000000  -0.0000000  -0.0000000
    3   0.0003167  -0.0004787  -0.0000823   0.0000920   0.0000809   0.0000059
 Max gradient component =       4.787E-04
 RMS gradient           =       1.617E-04
 Gradient time:  CPU 83.50 s  wall 14.04 s
 Geometry Optimization Parameters
   NAtoms,    NIC,     NZ,  NCons,   NDum,   NFix, NCnnct, MaxDiis
       12      78      12       0       0       0       0       0

 Cartesian Hessian Update
 Hessian updated using BFGS update


** GEOMETRY OPTIMIZATION IN DELOCALIZED INTERNAL COORDINATES **
   Searching for a Minimum

   Optimization Cycle:   5

                       Coordinates (Angstroms)
     ATOM                X               Y               Z
      1  C         0.0005355250    0.0000000000   -0.0050729338
      2  C        -0.0003430646    0.0000000000    1.3979360300
      3  C         1.2087615565    0.0000000000    2.1061094091
      4  C         2.4197338572    0.0000000000    1.3956344988
      5  C         2.4282431398    0.0000000000   -0.0099794062
      6  C         1.2117922746    0.0000000000   -0.7142342901
      7  Cl       -1.5256142852    0.0000000000   -0.8401496107
      8  Cl       -1.5211904535    0.0000000000    2.2397336161
      9  I         1.2010146697    0.0000000000    4.2320923282
     10  Cl        3.9226665343    0.0000000000    2.2753793518
     11  I         4.3003241575    0.0000000000   -1.0435973372
     12  I         1.1595771098    0.0000000000   -2.8438516562
   Point Group: c1    Number of degrees of freedom:    30


   Energy is -22367.876326406

 Hessian updated using BFGS update

 17 Hessian modes will be used to form the next step
  Hessian Eigenvalues:
     0.119644    0.123689    0.124702    0.240332    0.249235    0.249859
     0.315813    0.334104    0.334785    0.346046    0.415475    0.427567
     0.441504    0.447689    0.464803    0.536342    0.591191

 Minimum search - taking simple RFO step
 Searching for Lamda that Minimizes Along All modes
 Value Taken    Lamda =  -0.00000796
 Step Taken.  Stepsize is  0.005227

                             Maximum     Tolerance    Cnvgd?
         Gradient           0.001417      0.000300      NO
         Displacement       0.003253      0.001200      NO
         Energy change     -0.000026      0.000001      NO


 New Cartesian Coordinates Obtained by Inverse Iteration

 Displacement from previous Coordinates is:  0.012164
 ----------------------------------------------------------------
             Standard Nuclear Orientation (Angstroms)
    I     Atom           X                Y                Z
 ----------------------------------------------------------------
    1      C       0.0005503447     0.0000000000    -0.0051836868
    2      C      -0.0000502687     0.0000000000     1.3982235753
    3      C       1.2087935017     0.0000000000     2.1066343668
    4      C       2.4200036704     0.0000000000     1.3956379686
    5      C       2.4284452376     0.0000000000    -0.0101616102
    6      C       1.2117393294     0.0000000000    -0.7145576389
    7      Cl     -1.5249417377     0.0000000000    -0.8419934772
    8      Cl     -1.5195980059     0.0000000000     2.2429567898
    9      I       1.1968143325     0.0000000000     4.2332284121
   10      Cl      3.9238769080     0.0000000000     2.2745573867
   11      I       4.3010259494     0.0000000000    -1.0446914377
   12      I       1.1588417597     0.0000000000    -2.8446506485
 ----------------------------------------------------------------
 Nuclear Repulsion Energy =        3306.01476227 hartrees
 There are      123 alpha and      123 beta electrons
 Applying Cartesian multipole field
    Component          Value
    ---------          -----
     (2,0,0)        1.00000E-11
     (0,2,0)        2.00000E-11
     (0,0,2)       -3.00000E-11
 Nucleus-field energy     =    -0.0000001239 hartrees
 Requested basis set is 6-311++G(d,p)
 There are 147 shells and 408 basis functions
 A cutoff of  1.0D-11 yielded   6608 shell pairs
 There are     57114 function pairs (     63430 Cartesian)
 Smallest overlap matrix eigenvalue = 4.82E-07

 Q-Chem warning in module stvman/mkSTV.C, line 318:

 Overlap eigenvalue is smaller than square root of threshold
 Use THRESH >= 12 to get rid of this warning

 Linear dependence detected in AO basis
 Tighter screening thresholds may be required for diffuse basis sets
 Use S2THRESH > 14 and THRESH = 14 in case of SCF convergence issues
 Number of orthogonalized atomic orbitals = 406
 Maximum deviation from orthogonality = 1.391E-10
 Guess MOs from SCF MO coefficient file

 -----------------------------------------------------------------------
  General SCF calculation program by
  Eric Jon Sundstrom, Paul Horn, Yuezhi Mao, Dmitri Zuev, Alec White,
  David Stuck, Shaama M.S., Shane Yost, Joonho Lee, David Small,
  Daniel Levine, Susi Lehtola, Hugh Burton, Evgeny Epifanovsky,
  Bang C. Huynh
 -----------------------------------------------------------------------
 Exchange:     0.2000 Hartree-Fock + 0.0800 Slater + 0.7200 B88
 Correlation:  0.1900 VWN1RPA + 0.8100 LYP
 Using SG-1 standard quadrature grid
 using 6 threads for integral computing
 -------------------------------------------------------
 OpenMP Integral computing Module                
 Release: version 2.0, May 2017, Q-Chem Inc. Pleasanton 
 -------------------------------------------------------
 A restricted SCF calculation will be
 performed using DIIS
 SCF converges when DIIS error is below 1.0e-08
 ---------------------------------------
  Cycle       Energy         DIIS error
 ---------------------------------------
    1  -22367.8763228545      1.62e-05  
    2  -22367.8763278321      5.25e-06  
    3  -22367.8763267926      8.45e-06  
    4  -22367.8763284072      1.65e-06  
    5  -22367.8763284660      3.65e-07  
    6  -22367.8763284677      1.87e-07  
    7  -22367.8763284680      6.79e-08  
    8  -22367.8763284668      2.03e-08  
    9  -22367.8763284672      5.68e-09  Convergence criterion met
 ---------------------------------------
 SCF time:   CPU 155.09s  wall 29.00s 
 SCF   energy in the final basis set =   -22367.8763284672
 Total energy in the final basis set =   -22367.8763284672

 --------------------------------------------------------------

                    Orbital Energies (a.u.)
 --------------------------------------------------------------

 Alpha MOs
 -- Occupied --
**************************-176.3212-176.3208-176.3200-165.7251-165.7247
********-165.7228-165.7226-165.7225-165.7223-165.7216-165.7214-101.5834
********-101.5825 -35.8176 -35.8173 -35.8164 -31.3112 -31.3108 -31.3100
-31.3048 -31.3045 -31.3043 -31.3040 -31.3036 -31.3031 -22.9616 -22.9612
-22.9603 -22.9601 -22.9598 -22.9598 -22.9594 -22.9589 -22.9586 -22.9553
-22.9553 -22.9550 -22.9550 -22.9541 -22.9541 -10.2894 -10.2886 -10.2876
-10.2737 -10.2729 -10.2719  -9.4982  -9.4975  -9.4974  -7.2632  -7.2624
 -7.2624  -7.2531  -7.2523  -7.2523  -7.2521  -7.2514  -7.2514  -6.3670
 -6.3667  -6.3658  -4.7801  -4.7797  -4.7789  -4.7646  -4.7643  -4.7635
 -4.7635  -4.7634  -4.7625  -2.0458  -2.0454  -2.0444  -2.0411  -2.0408
 -2.0404  -2.0401  -2.0400  -2.0393  -2.0270  -2.0268  -2.0268  -2.0267
 -2.0259  -2.0258  -0.9607  -0.9198  -0.8910  -0.8591  -0.8045  -0.7626
 -0.7125  -0.6824  -0.6583  -0.6222  -0.6038  -0.5548  -0.5164  -0.4842
 -0.4669  -0.4590  -0.4165  -0.4087  -0.4078  -0.3852  -0.3851  -0.3599
 -0.3559  -0.3528  -0.3404  -0.3285  -0.3027  -0.2991  -0.2917  -0.2776
 -0.2656  -0.2600  -0.2546
 -- Virtual --
 -0.1070  -0.0723  -0.0673  -0.0665  -0.0427  -0.0080  -0.0010   0.0130
  0.0196   0.0340   0.0353   0.0489   0.0568   0.0638   0.0652   0.0725
  0.0779   0.0838   0.0866   0.0877   0.0942   0.0962   0.1032   0.1158
  0.1173   0.1222   0.1377   0.1416   0.1474   0.1526   0.1632   0.1653
  0.1697   0.1733   0.1758   0.1828   0.1943   0.1989   0.2023   0.2115
  0.2126   0.2180   0.2232   0.2266   0.2368   0.2397   0.2528   0.2626
  0.2677   0.2796   0.2892   0.2923   0.3026   0.3094   0.3534   0.3670
  0.3763   0.3798   0.3866   0.3987   0.4001   0.4049   0.4177   0.4229
  0.4232   0.4284   0.4366   0.4392   0.4431   0.4608   0.4709   0.4734
  0.4822   0.4850   0.5019   0.5040   0.5108   0.5121   0.5143   0.5318
  0.5453   0.5523   0.5683   0.5689   0.5859   0.5925   0.5961   0.6023
  0.6068   0.6225   0.6296   0.6908   0.7085   0.7188   0.7444   0.7561
  0.7637   0.7683   0.7729   0.8182   0.8226   0.8259   0.8315   0.8315
  0.8432   0.8475   0.8534   0.8572   0.8737   0.9018   0.9250   0.9344
  0.9357   0.9422   0.9428   0.9611   0.9670   1.0273   1.0376   1.0631
  1.0945   1.1083   1.1234   1.1784   1.1788   1.2141   1.2340   1.2384
  1.2593   1.2605   1.2846   1.3394   1.3406   1.3599   1.3816   1.3866
  1.4077   1.4296   1.4444   1.4515   1.4670   1.4817   1.4889   1.5464
  1.5513   1.5889   1.6347   1.7241   1.7346   1.7625   1.7819   1.8163
  1.8230   1.8415   1.8442   1.9171   2.0093   2.0955   2.1946   2.2060
  2.2207   2.2267   2.2467   2.2491   2.2506   2.2757   2.3001   2.3819
  2.3966   2.4388   2.4847   2.5223   2.5394   2.5688   2.5924   2.7002
  2.7230   2.7832   2.8174   2.8270   2.8919   3.0200   3.0365   3.0563
  3.0846   3.1643   3.2093   3.3826   3.4475   3.6303   3.8106   3.8590
  3.9444   3.9604   3.9647   3.9819   3.9946   4.0184   4.0276   4.0294
  4.0512   4.1039   4.1549   4.1789   4.2481   4.2817   4.3116   4.4126
  4.4617   4.5664   4.7806   5.9979   6.0173   6.0460   6.0827   6.1019
  6.1113   6.1393   6.1555   6.1973   9.7152   9.7751   9.8008  23.1711
 23.7537  23.7601  23.8998  23.9173  23.9830  25.7714  25.8090  25.8621
 26.0772  26.1420  26.1632  26.4961  26.5915  26.7558  27.8505  27.8946
 27.9716  28.3382  28.3526  28.3747  28.3970  28.4078  28.4167  28.4228
 28.4364  28.4457  28.5210  28.5274  28.5290  28.5381  28.5414  28.5515
 28.5583  28.5604  28.5661  28.5945  28.6189  28.6341  28.6888  28.7243
 28.7599 127.8804 127.8911 127.9081 127.9365 127.9415 127.9468 127.9617
127.9692 127.9917 151.6463 151.6843 151.7463 215.7012 215.7699 215.7997
********1901.84861901.9132
 --------------------------------------------------------------

          Ground-State Mulliken Net Atomic Charges

     Atom                 Charge (a.u.)
  ----------------------------------------
      1 C                    -0.405641
      2 C                    -0.461638
      3 C                    -0.178044
      4 C                    -0.320499
      5 C                    -0.483852
      6 C                    -0.280719
      7 Cl                    0.608672
      8 Cl                    0.621953
      9 I                     0.111054
     10 Cl                    0.572182
     11 I                     0.109478
     12 I                     0.107054
  ----------------------------------------
  Sum of atomic charges =     0.000000

 -----------------------------------------------------------------
                    Cartesian Multipole Moments
 -----------------------------------------------------------------
    Charge (ESU x 10^10)
                -0.0000
    Dipole Moment (Debye)
         X       0.3833      Y       0.0000      Z      -0.2305
       Tot       0.4473
    Quadrupole Moments (Debye-Ang)
        XX    -153.4891     XY       0.0000     YY    -158.4864
        XZ      -1.8145     YZ       0.0000     ZZ    -148.3242
    Octopole Moments (Debye-Ang^2)
       XXX    -696.4322    XXY       0.0000    XYY    -244.4120
       YYY       0.0000    XXZ     -92.5957    XYZ       0.0000
       YYZ     -80.0453    XZZ    -228.0791    YZZ       0.0000
       ZZZ    -222.9733
    Hexadecapole Moments (Debye-Ang^3)
      XXXX   -5514.3913   XXXY       0.0000   XXYY   -1023.6024
      XYYY       0.0000   YYYY    -205.8567   XXXZ    -199.1762
      XXYZ       0.0000   XYYZ     -36.6766   YYYZ       0.0000
      XXZZ   -1892.7523   XYZZ       0.0000   YYZZ   -1040.9145
      XZZZ     -98.2145   YZZZ      -0.0000   ZZZZ   -5439.5709
 -----------------------------------------------------------------
 Calculating analytic gradient of the SCF energy
 Gradient of SCF Energy
            1           2           3           4           5           6
    1  -0.0000634  -0.0000672  -0.0000901   0.0001281   0.0000354   0.0000327
    2  -0.0000000  -0.0000000   0.0000000  -0.0000000  -0.0000000   0.0000000
    3  -0.0000709   0.0000796  -0.0000752   0.0002724  -0.0001421   0.0000008
            7           8           9          10          11          12
    1   0.0000424   0.0001035  -0.0002673  -0.0000298   0.0001792  -0.0000034
    2  -0.0000000   0.0000000   0.0000000   0.0000000  -0.0000000   0.0000000
    3  -0.0000703   0.0000661   0.0000984  -0.0000049  -0.0000410  -0.0001129
 Max gradient component =       2.724E-04
 RMS gradient           =       9.086E-05
 Gradient time:  CPU 83.48 s  wall 14.03 s
 Geometry Optimization Parameters
   NAtoms,    NIC,     NZ,  NCons,   NDum,   NFix, NCnnct, MaxDiis
       12      78      12       0       0       0       0       0

 Cartesian Hessian Update
 Hessian updated using BFGS update


** GEOMETRY OPTIMIZATION IN DELOCALIZED INTERNAL COORDINATES **
   Searching for a Minimum

   Optimization Cycle:   6

                       Coordinates (Angstroms)
     ATOM                X               Y               Z
      1  C         0.0005503447    0.0000000000   -0.0051836868
      2  C        -0.0000502687    0.0000000000    1.3982235753
      3  C         1.2087935017    0.0000000000    2.1066343668
      4  C         2.4200036704    0.0000000000    1.3956379686
      5  C         2.4284452376    0.0000000000   -0.0101616102
      6  C         1.2117393294    0.0000000000   -0.7145576389
      7  Cl       -1.5249417377    0.0000000000   -0.8419934772
      8  Cl       -1.5195980059    0.0000000000    2.2429567898
      9  I         1.1968143325    0.0000000000    4.2332284121
     10  Cl        3.9238769080    0.0000000000    2.2745573867
     11  I         4.3010259494    0.0000000000   -1.0446914377
     12  I         1.1588417597    0.0000000000   -2.8446506485
   Point Group: c1    Number of degrees of freedom:    30


   Energy is -22367.876328467

 Hessian updated using BFGS update

 18 Hessian modes will be used to form the next step
  Hessian Eigenvalues:
     0.123223    0.124414    0.132243    0.238394    0.249347    0.249931
     0.262747    0.311207    0.334270    0.334817    0.394309    0.426350
     0.428793    0.435059    0.464730    0.477995    0.571720    0.590136

 Minimum search - taking simple RFO step
 Searching for Lamda that Minimizes Along All modes
 Value Taken    Lamda =  -0.00000193
 Step Taken.  Stepsize is  0.002342

                             Maximum     Tolerance    Cnvgd?
         Gradient           0.000551      0.000300      NO
         Displacement       0.001196      0.001200     YES
         Energy change     -0.000002      0.000001      NO


 New Cartesian Coordinates Obtained by Inverse Iteration

 Displacement from previous Coordinates is:  0.005445
 ----------------------------------------------------------------
             Standard Nuclear Orientation (Angstroms)
    I     Atom           X                Y                Z
 ----------------------------------------------------------------
    1      C       0.0004621788     0.0000000000    -0.0051745868
    2      C      -0.0002611196     0.0000000000     1.3982186540
    3      C       1.2086995771     0.0000000000     2.1066511314
    4      C       2.4196560064     0.0000000000     1.3955192205
    5      C       2.4280740640     0.0000000000    -0.0099497982
    6      C       1.2116138101     0.0000000000    -0.7144023667
    7      Cl     -1.5248900763     0.0000000000    -0.8422687195
    8      Cl     -1.5203119680     0.0000000000     2.2422065426
    9      I       1.1989556589     0.0000000000     4.2329331865
   10      Cl      3.9236238651     0.0000000000     2.2743659085
   11      I       4.3002660349     0.0000000000    -1.0439819303
   12      I       1.1596129898     0.0000000000    -2.8441172419
 ----------------------------------------------------------------
 Nuclear Repulsion Energy =        3306.48236266 hartrees
 There are      123 alpha and      123 beta electrons
 Applying Cartesian multipole field
    Component          Value
    ---------          -----
     (2,0,0)        1.00000E-11
     (0,2,0)        2.00000E-11
     (0,0,2)       -3.00000E-11
 Nucleus-field energy     =    -0.0000001238 hartrees
 Requested basis set is 6-311++G(d,p)
 There are 147 shells and 408 basis functions
 A cutoff of  1.0D-11 yielded   6608 shell pairs
 There are     57114 function pairs (     63430 Cartesian)
 Smallest overlap matrix eigenvalue = 4.81E-07

 Q-Chem warning in module stvman/mkSTV.C, line 318:

 Overlap eigenvalue is smaller than square root of threshold
 Use THRESH >= 12 to get rid of this warning

 Linear dependence detected in AO basis
 Tighter screening thresholds may be required for diffuse basis sets
 Use S2THRESH > 14 and THRESH = 14 in case of SCF convergence issues
 Number of orthogonalized atomic orbitals = 406
 Maximum deviation from orthogonality = 4.370E-10
 Guess MOs from SCF MO coefficient file

 -----------------------------------------------------------------------
  General SCF calculation program by
  Eric Jon Sundstrom, Paul Horn, Yuezhi Mao, Dmitri Zuev, Alec White,
  David Stuck, Shaama M.S., Shane Yost, Joonho Lee, David Small,
  Daniel Levine, Susi Lehtola, Hugh Burton, Evgeny Epifanovsky,
  Bang C. Huynh
 -----------------------------------------------------------------------
 Exchange:     0.2000 Hartree-Fock + 0.0800 Slater + 0.7200 B88
 Correlation:  0.1900 VWN1RPA + 0.8100 LYP
 Using SG-1 standard quadrature grid
 using 6 threads for integral computing
 -------------------------------------------------------
 OpenMP Integral computing Module                
 Release: version 2.0, May 2017, Q-Chem Inc. Pleasanton 
 -------------------------------------------------------
 A restricted SCF calculation will be
 performed using DIIS
 SCF converges when DIIS error is below 1.0e-08
 ---------------------------------------
  Cycle       Energy         DIIS error
 ---------------------------------------
    1  -22367.8763285328      7.18e-06  
    2  -22367.8763291583      3.23e-06  
    3  -22367.8763287419      5.33e-06  
    4  -22367.8763293941      4.88e-07  
    5  -22367.8763293988      1.65e-07  
    6  -22367.8763294001      8.67e-08  
    7  -22367.8763293987      2.84e-08  
    8  -22367.8763293980      6.64e-09  Convergence criterion met
 ---------------------------------------
 SCF time:   CPU 139.22s  wall 26.00s 
 SCF   energy in the final basis set =   -22367.8763293980
 Total energy in the final basis set =   -22367.8763293980

 --------------------------------------------------------------

                    Orbital Energies (a.u.)
 --------------------------------------------------------------

 Alpha MOs
 -- Occupied --
**************************-176.3212-176.3208-176.3200-165.7251-165.7247
********-165.7228-165.7226-165.7225-165.7222-165.7216-165.7214-101.5834
********-101.5825 -35.8176 -35.8173 -35.8164 -31.3112 -31.3108 -31.3099
-31.3048 -31.3045 -31.3043 -31.3040 -31.3036 -31.3031 -22.9616 -22.9612
-22.9603 -22.9601 -22.9598 -22.9598 -22.9594 -22.9589 -22.9586 -22.9553
-22.9553 -22.9550 -22.9550 -22.9541 -22.9541 -10.2893 -10.2886 -10.2876
-10.2737 -10.2728 -10.2719  -9.4982  -9.4975  -9.4974  -7.2632  -7.2624
 -7.2623  -7.2531  -7.2523  -7.2523  -7.2521  -7.2514  -7.2513  -6.3670
 -6.3667  -6.3658  -4.7801  -4.7797  -4.7788  -4.7646  -4.7643  -4.7636
 -4.7635  -4.7634  -4.7625  -2.0458  -2.0454  -2.0444  -2.0411  -2.0408
 -2.0404  -2.0401  -2.0400  -2.0392  -2.0270  -2.0268  -2.0268  -2.0267
 -2.0259  -2.0258  -0.9607  -0.9198  -0.8909  -0.8591  -0.8046  -0.7626
 -0.7125  -0.6825  -0.6583  -0.6222  -0.6038  -0.5548  -0.5164  -0.4842
 -0.4669  -0.4590  -0.4165  -0.4087  -0.4078  -0.3852  -0.3851  -0.3599
 -0.3560  -0.3528  -0.3403  -0.3286  -0.3027  -0.2992  -0.2917  -0.2777
 -0.2656  -0.2600  -0.2546
 -- Virtual --
 -0.1070  -0.0723  -0.0673  -0.0665  -0.0426  -0.0080  -0.0010   0.0130
  0.0197   0.0340   0.0353   0.0489   0.0568   0.0638   0.0652   0.0725
  0.0779   0.0838   0.0866   0.0877   0.0942   0.0962   0.1032   0.1158
  0.1173   0.1222   0.1377   0.1416   0.1474   0.1526   0.1633   0.1652
  0.1697   0.1733   0.1758   0.1828   0.1943   0.1990   0.2023   0.2115
  0.2126   0.2180   0.2231   0.2267   0.2367   0.2397   0.2528   0.2626
  0.2677   0.2796   0.2893   0.2924   0.3027   0.3094   0.3534   0.3670
  0.3764   0.3798   0.3867   0.3987   0.4002   0.4051   0.4177   0.4229
  0.4232   0.4284   0.4366   0.4391   0.4432   0.4608   0.4709   0.4734
  0.4824   0.4850   0.5020   0.5040   0.5108   0.5121   0.5143   0.5318
  0.5453   0.5522   0.5683   0.5689   0.5859   0.5925   0.5963   0.6024
  0.6069   0.6225   0.6298   0.6908   0.7086   0.7190   0.7443   0.7562
  0.7637   0.7683   0.7730   0.8182   0.8226   0.8259   0.8315   0.8315
  0.8432   0.8475   0.8534   0.8572   0.8737   0.9018   0.9249   0.9344
  0.9357   0.9422   0.9428   0.9611   0.9671   1.0274   1.0376   1.0631
  1.0945   1.1084   1.1234   1.1785   1.1790   1.2140   1.2341   1.2384
  1.2594   1.2606   1.2846   1.3396   1.3406   1.3599   1.3816   1.3867
  1.4078   1.4296   1.4445   1.4517   1.4670   1.4819   1.4890   1.5464
  1.5515   1.5888   1.6348   1.7241   1.7346   1.7625   1.7820   1.8164
  1.8231   1.8415   1.8444   1.9172   2.0094   2.0955   2.1947   2.2062
  2.2208   2.2267   2.2467   2.2493   2.2506   2.2757   2.3002   2.3820
  2.3966   2.4388   2.4848   2.5223   2.5394   2.5688   2.5924   2.7002
  2.7230   2.7833   2.8174   2.8271   2.8919   3.0201   3.0366   3.0566
  3.0847   3.1643   3.2095   3.3828   3.4475   3.6305   3.8106   3.8592
  3.9444   3.9604   3.9648   3.9819   3.9946   4.0185   4.0277   4.0295
  4.0512   4.1040   4.1550   4.1791   4.2482   4.2818   4.3116   4.4128
  4.4619   4.5667   4.7808   5.9979   6.0173   6.0460   6.0827   6.1020
  6.1113   6.1395   6.1556   6.1976   9.7152   9.7751   9.8008  23.1710
 23.7539  23.7605  23.9004  23.9175  23.9835  25.7715  25.8091  25.8621
 26.0771  26.1421  26.1634  26.4961  26.5916  26.7559  27.8506  27.8947
 27.9717  28.3382  28.3526  28.3748  28.3970  28.4078  28.4167  28.4228
 28.4365  28.4459  28.5209  28.5274  28.5290  28.5380  28.5414  28.5516
 28.5583  28.5604  28.5662  28.5945  28.6189  28.6342  28.6889  28.7243
 28.7600 127.8804 127.8911 127.9082 127.9365 127.9416 127.9468 127.9618
127.9692 127.9918 151.6464 151.6844 151.7465 215.7012 215.7699 215.7997
********1901.84871901.9134
 --------------------------------------------------------------

          Ground-State Mulliken Net Atomic Charges

     Atom                 Charge (a.u.)
  ----------------------------------------
      1 C                    -0.406058
      2 C                    -0.457897
      3 C                    -0.176801
      4 C                    -0.322329
      5 C                    -0.486029
      6 C                    -0.281220
      7 Cl                    0.608845
      8 Cl                    0.621638
      9 I                     0.111071
     10 Cl                    0.572300
     11 I                     0.109426
     12 I                     0.107054
  ----------------------------------------
  Sum of atomic charges =     0.000000

 -----------------------------------------------------------------
                    Cartesian Multipole Moments
 -----------------------------------------------------------------
    Charge (ESU x 10^10)
                -0.0000
    Dipole Moment (Debye)
         X       0.3859      Y       0.0000      Z      -0.2305
       Tot       0.4495
    Quadrupole Moments (Debye-Ang)
        XX    -153.4856     XY       0.0000     YY    -158.4829
        XZ      -1.8010     YZ      -0.0000     ZZ    -148.3263
    Octopole Moments (Debye-Ang^2)
       XXX    -696.5802    XXY      -0.0000    XYY    -244.4459
       YYY       0.0000    XXZ     -92.5707    XYZ      -0.0000
       YYZ     -80.0589    XZZ    -228.0221    YZZ       0.0000
       ZZZ    -223.0100
    Hexadecapole Moments (Debye-Ang^3)
      XXXX   -5514.4938   XXXY      -0.0000   XXYY   -1023.5686
      XYYY       0.0000   YYYY    -205.8473   XXXZ    -199.8873
      XXYZ      -0.0000   XYYZ     -36.9671   YYYZ      -0.0000
      XXZZ   -1892.3263   XYZZ       0.0000   YYZZ   -1040.6488
      XZZZ     -98.6042   YZZZ      -0.0000   ZZZZ   -5438.2108
 -----------------------------------------------------------------
 Calculating analytic gradient of the SCF energy
 Gradient of SCF Energy
            1           2           3           4           5           6
    1  -0.0000121  -0.0000711   0.0000025   0.0000357  -0.0000411   0.0000700
    2   0.0000000  -0.0000000   0.0000000  -0.0000000  -0.0000000   0.0000000
    3  -0.0000727   0.0000362  -0.0000614   0.0001142  -0.0000436   0.0000491
            7           8           9          10          11          12
    1   0.0000416  -0.0000095  -0.0000412  -0.0000605   0.0000191   0.0000665
    2   0.0000000  -0.0000000  -0.0000000   0.0000000  -0.0000000  -0.0000000
    3  -0.0000675  -0.0000432   0.0000360   0.0000107   0.0000532  -0.0000110
 Max gradient component =       1.142E-04
 RMS gradient           =       4.201E-05
 Gradient time:  CPU 83.58 s  wall 14.05 s
 Geometry Optimization Parameters
   NAtoms,    NIC,     NZ,  NCons,   NDum,   NFix, NCnnct, MaxDiis
       12      78      12       0       0       0       0       0

 Cartesian Hessian Update
 Hessian updated using BFGS update


** GEOMETRY OPTIMIZATION IN DELOCALIZED INTERNAL COORDINATES **
   Searching for a Minimum

   Optimization Cycle:   7

                       Coordinates (Angstroms)
     ATOM                X               Y               Z
      1  C         0.0004621788    0.0000000000   -0.0051745868
      2  C        -0.0002611196    0.0000000000    1.3982186540
      3  C         1.2086995771    0.0000000000    2.1066511314
      4  C         2.4196560064    0.0000000000    1.3955192205
      5  C         2.4280740640    0.0000000000   -0.0099497982
      6  C         1.2116138101    0.0000000000   -0.7144023667
      7  Cl       -1.5248900763    0.0000000000   -0.8422687195
      8  Cl       -1.5203119680    0.0000000000    2.2422065426
      9  I         1.1989556589    0.0000000000    4.2329331865
     10  Cl        3.9236238651    0.0000000000    2.2743659085
     11  I         4.3002660349    0.0000000000   -1.0439819303
     12  I         1.1596129898    0.0000000000   -2.8441172419
   Point Group: c1    Number of degrees of freedom:    30


   Energy is -22367.876329398

 Hessian updated using BFGS update

 19 Hessian modes will be used to form the next step
  Hessian Eigenvalues:
     0.120204    0.124263    0.129641    0.236068    0.249207    0.249930
     0.249965    0.280419    0.308835    0.334279    0.335007    0.394834
     0.418816    0.428363    0.442061    0.462535    0.504786    0.553662
     0.600051

 Minimum search - taking simple RFO step
 Searching for Lamda that Minimizes Along All modes
 Value Taken    Lamda =   0.00000000
 Step Taken.  Stepsize is  0.000588

                             Maximum     Tolerance    Cnvgd?
         Gradient           0.000085      0.000300     YES
         Displacement       0.000272      0.001200     YES
         Energy change     -0.000001      0.000001     YES


                       Distance Matrix (Angstroms)
             C (  1)   C (  2)   C (  3)   C (  4)   C (  5)   C (  6)
   C (  2)  1.403393
   C (  3)  2.433032  1.401236
   C (  4)  2.795432  2.419919  1.404323
   C (  5)  2.427617  2.807089  2.442718  1.405494
   C (  6)  1.403529  2.435530  2.821055  2.431283  1.405713
   Cl(  7)  1.739950  2.710033  4.021025  4.535101  4.039639  2.739490
   Cl(  8)  2.713573  1.738640  2.732376  4.029917  4.545543  4.025538
   I (  9)  4.404310  3.077942  2.126304  3.088855  4.417328  4.947352
   Cl( 10)  4.537345  4.020511  2.720100  1.741922  2.730342  4.035807
   I ( 11)  4.423509  4.945592  4.414099  3.080237  2.138767  3.106187
   I ( 12)  3.066468  4.398036  4.951012  4.422920  3.105076  2.130350
             Cl(  7)   Cl(  8)   I (  9)   Cl( 10)   I ( 11)
   Cl(  8)  3.084479
   I (  9)  5.759949  3.370076
   Cl( 10)  6.276919  5.444031  3.355563
   I ( 11)  5.828648  6.684173  6.120781  3.339654
   I ( 12)  3.348724  5.749147  7.077160  5.817098  3.619971

 Final energy is   -22367.876329398034     


 ******************************
 **  OPTIMIZATION CONVERGED  **
 ******************************

                       Coordinates (Angstroms)
     ATOM                X               Y               Z
      1  C         0.0004621788    0.0000000000   -0.0051745868
      2  C        -0.0002611196    0.0000000000    1.3982186540
      3  C         1.2086995771    0.0000000000    2.1066511314
      4  C         2.4196560064    0.0000000000    1.3955192205
      5  C         2.4280740640    0.0000000000   -0.0099497982
      6  C         1.2116138101    0.0000000000   -0.7144023667
      7  Cl       -1.5248900763    0.0000000000   -0.8422687195
      8  Cl       -1.5203119680    0.0000000000    2.2422065426
      9  I         1.1989556589    0.0000000000    4.2329331865
     10  Cl        3.9236238651    0.0000000000    2.2743659085
     11  I         4.3002660349    0.0000000000   -1.0439819303
     12  I         1.1596129898    0.0000000000   -2.8441172419

Z-matrix Print:
$molecule
0 1
I 
C  1 2.138767
C  2 1.405494 1 119.255520
C  3 1.404323 2 120.766676 1 -180.000000 0
C  4 1.401236 3 119.206843 2 -0.000000 0
C  5 1.403393 4 120.340121 3 -0.000000 0
C  6 1.403529 5 120.381973 4 -0.000000 0
Cl 5 1.738640 4 120.589711 3 -180.000000 0
Cl 6 1.739950 5 118.727896 4 -180.000000 0
Cl 3 1.741922 2 119.956798 1 -0.000000 0
I  4 2.126304 3 120.686069 2 -180.000000 0
I  7 2.130350 6 118.953741 5 -180.000000 0
$end


 --------------------------------------------------------------

                    Orbital Energies (a.u.)
 --------------------------------------------------------------

 Alpha MOs
 -- Occupied --
**************************-176.3212-176.3208-176.3200-165.7251-165.7247
********-165.7228-165.7226-165.7225-165.7222-165.7216-165.7214-101.5834
********-101.5825 -35.8176 -35.8173 -35.8164 -31.3112 -31.3108 -31.3099
-31.3048 -31.3045 -31.3043 -31.3040 -31.3036 -31.3031 -22.9616 -22.9612
-22.9603 -22.9601 -22.9598 -22.9598 -22.9594 -22.9589 -22.9586 -22.9553
-22.9553 -22.9550 -22.9550 -22.9541 -22.9541 -10.2893 -10.2886 -10.2876
-10.2737 -10.2728 -10.2719  -9.4982  -9.4975  -9.4974  -7.2632  -7.2624
 -7.2623  -7.2531  -7.2523  -7.2523  -7.2521  -7.2514  -7.2513  -6.3670
 -6.3667  -6.3658  -4.7801  -4.7797  -4.7788  -4.7646  -4.7643  -4.7636
 -4.7635  -4.7634  -4.7625  -2.0458  -2.0454  -2.0444  -2.0411  -2.0408
 -2.0404  -2.0401  -2.0400  -2.0392  -2.0270  -2.0268  -2.0268  -2.0267
 -2.0259  -2.0258  -0.9607  -0.9198  -0.8909  -0.8591  -0.8046  -0.7626
 -0.7125  -0.6825  -0.6583  -0.6222  -0.6038  -0.5548  -0.5164  -0.4842
 -0.4669  -0.4590  -0.4165  -0.4087  -0.4078  -0.3852  -0.3851  -0.3599
 -0.3560  -0.3528  -0.3403  -0.3286  -0.3027  -0.2992  -0.2917  -0.2777
 -0.2656  -0.2600  -0.2546
 -- Virtual --
 -0.1070  -0.0723  -0.0673  -0.0665  -0.0426  -0.0080  -0.0010   0.0130
  0.0197   0.0340   0.0353   0.0489   0.0568   0.0638   0.0652   0.0725
  0.0779   0.0838   0.0866   0.0877   0.0942   0.0962   0.1032   0.1158
  0.1173   0.1222   0.1377   0.1416   0.1474   0.1526   0.1633   0.1652
  0.1697   0.1733   0.1758   0.1828   0.1943   0.1990   0.2023   0.2115
  0.2126   0.2180   0.2231   0.2267   0.2367   0.2397   0.2528   0.2626
  0.2677   0.2796   0.2893   0.2924   0.3027   0.3094   0.3534   0.3670
  0.3764   0.3798   0.3867   0.3987   0.4002   0.4051   0.4177   0.4229
  0.4232   0.4284   0.4366   0.4391   0.4432   0.4608   0.4709   0.4734
  0.4824   0.4850   0.5020   0.5040   0.5108   0.5121   0.5143   0.5318
  0.5453   0.5522   0.5683   0.5689   0.5859   0.5925   0.5963   0.6024
  0.6069   0.6225   0.6298   0.6908   0.7086   0.7190   0.7443   0.7562
  0.7637   0.7683   0.7730   0.8182   0.8226   0.8259   0.8315   0.8315
  0.8432   0.8475   0.8534   0.8572   0.8737   0.9018   0.9249   0.9344
  0.9357   0.9422   0.9428   0.9611   0.9671   1.0274   1.0376   1.0631
  1.0945   1.1084   1.1234   1.1785   1.1790   1.2140   1.2341   1.2384
  1.2594   1.2606   1.2846   1.3396   1.3406   1.3599   1.3816   1.3867
  1.4078   1.4296   1.4445   1.4517   1.4670   1.4819   1.4890   1.5464
  1.5515   1.5888   1.6348   1.7241   1.7346   1.7625   1.7820   1.8164
  1.8231   1.8415   1.8444   1.9172   2.0094   2.0955   2.1947   2.2062
  2.2208   2.2267   2.2467   2.2493   2.2506   2.2757   2.3002   2.3820
  2.3966   2.4388   2.4848   2.5223   2.5394   2.5688   2.5924   2.7002
  2.7230   2.7833   2.8174   2.8271   2.8919   3.0201   3.0366   3.0566
  3.0847   3.1643   3.2095   3.3828   3.4475   3.6305   3.8106   3.8592
  3.9444   3.9604   3.9648   3.9819   3.9946   4.0185   4.0277   4.0295
  4.0512   4.1040   4.1550   4.1791   4.2482   4.2818   4.3116   4.4128
  4.4619   4.5667   4.7808   5.9979   6.0173   6.0460   6.0827   6.1020
  6.1113   6.1395   6.1556   6.1976   9.7152   9.7751   9.8008  23.1710
 23.7539  23.7605  23.9004  23.9175  23.9835  25.7715  25.8091  25.8621
 26.0771  26.1421  26.1634  26.4961  26.5916  26.7559  27.8506  27.8947
 27.9717  28.3382  28.3526  28.3748  28.3970  28.4078  28.4167  28.4228
 28.4365  28.4459  28.5209  28.5274  28.5290  28.5380  28.5414  28.5516
 28.5583  28.5604  28.5662  28.5945  28.6189  28.6342  28.6889  28.7243
 28.7600 127.8804 127.8911 127.9082 127.9365 127.9416 127.9468 127.9618
127.9692 127.9918 151.6464 151.6844 151.7465 215.7012 215.7699 215.7997
********1901.84871901.9134
 --------------------------------------------------------------

          Ground-State Mulliken Net Atomic Charges

     Atom                 Charge (a.u.)
  ----------------------------------------
      1 C                    -0.406058
      2 C                    -0.457897
      3 C                    -0.176801
      4 C                    -0.322329
      5 C                    -0.486029
      6 C                    -0.281220
      7 Cl                    0.608845
      8 Cl                    0.621638
      9 I                     0.111071
     10 Cl                    0.572300
     11 I                     0.109426
     12 I                     0.107054
  ----------------------------------------
  Sum of atomic charges =     0.000000

 -----------------------------------------------------------------
                    Cartesian Multipole Moments
 -----------------------------------------------------------------
    Charge (ESU x 10^10)
                -0.0000
    Dipole Moment (Debye)
         X       0.3859      Y       0.0000      Z      -0.2305
       Tot       0.4495
    Quadrupole Moments (Debye-Ang)
        XX    -153.4856     XY       0.0000     YY    -158.4829
        XZ      -1.8010     YZ      -0.0000     ZZ    -148.3263
    Octopole Moments (Debye-Ang^2)
       XXX    -696.5802    XXY      -0.0000    XYY    -244.4459
       YYY       0.0000    XXZ     -92.5707    XYZ      -0.0000
       YYZ     -80.0589    XZZ    -228.0221    YZZ       0.0000
       ZZZ    -223.0100
    Hexadecapole Moments (Debye-Ang^3)
      XXXX   -5514.4938   XXXY      -0.0000   XXYY   -1023.5686
      XYYY       0.0000   YYYY    -205.8473   XXXZ    -199.8873
      XXYZ      -0.0000   XYYZ     -36.9671   YYYZ      -0.0000
      XXZZ   -1892.3263   XYZZ       0.0000   YYZZ   -1040.6488
      XZZZ     -98.6042   YZZZ      -0.0000   ZZZZ   -5438.2108
 -----------------------------------------------------------------
Archival summary:
1\1\february\OPT\ProcedureUnspecified\BasisUnspecified\3l36\taweetha\SunDec110:42:212019SunDec110:42:212019\0\\#,OPT,ProcedureUnspecified,BasisUnspecified,\\0,1\I\C,1,2.13877\C,2,1.40549,1,119.256\C,3,1.40432,2,120.767,1,-180,0\C,4,1.40124,3,119.207,2,-0,0\C,5,1.40339,4,120.34,3,-0,0\C,6,1.40353,5,120.382,4,-0,0\Cl,5,1.73864,4,120.59,3,-180,0\Cl,6,1.73995,5,118.728,4,-180,0\Cl,3,1.74192,2,119.957,1,-0,0\I,4,2.1263,3,120.686,2,-180,0\I,7,2.13035,6,118.954,5,-180,0\\\@

 Total job time:  343.86s(wall), 1900.66s(cpu) 
 Sun Dec  1 10:42:21 2019

        *************************************************************
        *                                                           *
        *  Thank you very much for using Q-Chem.  Have a nice day.  *
        *                                                           *
        *************************************************************


 
User input: 2 of 2 
 
                  Welcome to Q-Chem
     A Quantum Leap Into The Future Of Chemistry


 Q-Chem 5.2 (devel), Q-Chem, Inc., Pleasanton, CA (2019)

 Yihan Shao,  Zhengting Gan,  E. Epifanovsky,  A. T. B. Gilbert,  M. Wormit,  
 J. Kussmann,  A. W. Lange,  A. Behn,  Jia Deng,  Xintian Feng,  D. Ghosh,  
 M. Goldey,  P. R. Horn,  L. D. Jacobson,  I. Kaliman,  T. Kus,  A. Landau,  
 Jie Liu,  E. I. Proynov,  R. M. Richard,  R. P. Steele,  E. J. Sundstrom,  
 H. L. Woodcock III,  P. M. Zimmerman,  D. Zuev,  B. Albrecht,  E. Alguire,  
 S. A. Baeppler,  D. Barton,  Z. Benda,  Y. A. Bernard,  E. J. Berquist,  
 K. B. Bravaya,  H. Burton,  D. Casanova,  Chun-Min Chang,  Yunqing Chen,  
 A. Chien,  K. D. Closser,  M. P. Coons,  S. Coriani,  S. Dasgupta,  
 A. L. Dempwolff,  M. Diedenhofen,  Hainam Do,  R. G. Edgar,  Po-Tung Fang,  
 S. Faraji,  S. Fatehi,  Qingguo Feng,  K. D. Fenk,  J. Fosso-Tande,  
 J. Gayvert,  Qinghui Ge,  A. Ghysels,  G. Gidofalvi,  J. Gomes,  
 J. Gonthier,  A. Gunina,  D. Hait,  M. W. D. Hanson-Heine,  
 P. H. P. Harbach,  A. W. Hauser,  M. F. Herbst,  J. E. Herr,  
 E. G. Hohenstein,  Z. C. Holden,  Kerwin Hui,  B. C. Huynh,  T.-C. Jagau,  
 Hyunjun Ji,  B. Kaduk,  K. Khistyaev,  Jaehoon Kim,  P. Klunzinger,  K. Koh,  
 D. Kosenkov,  L. Koulias,  T. Kowalczyk,  C. M. Krauter,  A. Kunitsa,  
 Ka Un Lao,  A. Laurent,  K. V. Lawler,  Joonho Lee,  D. Lefrancois,  
 S. Lehtola,  D. S. Levine,  Yi-Pei Li,  You-Sheng Lin,  Fenglai Liu,  
 E. Livshits,  A. Luenser,  P. Manohar,  E. Mansoor,  S. F. Manzer,  
 Shan-Ping Mao,  Yuezhi Mao,  N. Mardirossian,  A. V. Marenich,  
 T. Markovich,  L. A. Martinez-Martinez,  S. A. Maurer,  N. J. Mayhall,  
 S. C. McKenzie,  J.-M. Mewes,  P. Morgante,  A. F. Morrison,  
 J. W. Mullinax,  K. Nanda,  T. S. Nguyen-Beck,  R. Olivares-Amaya,  
 J. A. Parkhill,  Zheng Pei,  T. M. Perrine,  F. Plasser,  P. Pokhilko,  
 S. Prager,  A. Prociuk,  E. Ramos,  D. R. Rehn,  F. Rob,  M. Scheurer,  
 M. Schneider,  N. Sergueev,  S. M. Sharada,  S. Sharma,  D. W. Small,  
 T. Stauch,  T. Stein,  Yu-Chuan Su,  A. J. W. Thom,  A. Tkatchenko,  
 T. Tsuchimochi,  N. M. Tubman,  L. Vogt,  M. L. Vidal,  O. Vydrov,  
 M. A. Watson,  J. Wenzel,  M. de Wergifosse,  T. A. Wesolowski,  A. White,  
 J. Witte,  A. Yamada,  Jun Yang,  K. Yao,  S. Yeganeh,  S. R. Yost,  
 Zhi-Qiang You,  A. Zech,  Igor Ying Zhang,  Xing Zhang,  Yan Zhao,  
 Ying Zhu,  B. R. Brooks,  G. K. L. Chan,  C. J. Cramer,  M. S. Gordon,  
 W. J. Hehre,  A. Klamt,  M. W. Schmidt,  C. D. Sherrill,  D. G. Truhlar,  
 A. Aspuru-Guzik,  R. Baer,  A. T. Bell,  N. A. Besley,  Jeng-Da Chai,  
 A. E. DePrince, III,  R. A. DiStasio Jr.,  A. Dreuw,  B. D. Dunietz,  
 T. R. Furlani,  Chao-Ping Hsu,  Yousung Jung,  Jing Kong,  D. S. Lambrecht,  
 WanZhen Liang,  C. Ochsenfeld,  V. A. Rassolov,  L. V. Slipchenko,  
 J. E. Subotnik,  T. Van Voorhis,  J. M. Herbert,  A. I. Krylov,  
 P. M. W. Gill,  M. Head-Gordon

 Contributors to earlier versions of Q-Chem not listed above: 
 R. D. Adamson,  B. Austin,  J. Baker,  G. J. O. Beran,  K. Brandhorst,  
 S. T. Brown,  E. F. C. Byrd,  A. K. Chakraborty,  C.-L. Cheng,  
 Siu Hung Chien,  D. M. Chipman,  D. L. Crittenden,  H. Dachsel,  
 R. J. Doerksen,  A. D. Dutoi,  L. Fusti-Molnar,  W. A. Goddard III,  
 A. Golubeva-Zadorozhnaya,  S. R. Gwaltney,  G. Hawkins,  A. Heyden,  
 S. Hirata,  G. Kedziora,  F. J. Keil,  C. Kelley,  Jihan Kim,  R. A. King,  
 R. Z. Khaliullin,  P. P. Korambath,  W. Kurlancheek,  A. M. Lee,  M. S. Lee,  
 S. V. Levchenko,  Ching Yeh Lin,  D. Liotard,  R. C. Lochan,  I. Lotan,  
 P. E. Maslen,  N. Nair,  D. P. O'Neill,  D. Neuhauser,  E. Neuscamman,  
 C. M. Oana,  R. Olson,  B. Peters,  R. Peverati,  P. A. Pieniazek,  
 Y. M. Rhee,  J. Ritchie,  M. A. Rohrdanz,  E. Rosta,  N. J. Russ,  
 H. F. Schaefer III,  N. E. Schultz,  N. Shenvi,  A. C. Simmonett,  A. Sodt,  
 D. Stuck,  K. S. Thanthiriwatte,  V. Vanovschi,  Tao Wang,  A. Warshel,  
 C. F. Williams,  Q. Wu,  X. Xu,  W. Zhang

 Please cite Q-Chem as follows:
 Y. Shao et al., Mol. Phys. 113, 184-215 (2015)
 DOI: 10.1080/00268976.2014.952696

 Q-Chem 5.2.1 for Intel X86 EM64T Linux

 Parts of Q-Chem use Armadillo 8.300.2 (Tropical Shenanigans).
 http://arma.sourceforge.net/

 Q-Chem begins on Sun Dec  1 10:42:21 2019  

Host: 
0

     Scratch files written to /scratch/taweetham/qchem9011//
NAlpha2: 246
NElect   246
Mult     1
The previous job contains 0 fragments, simply inherited here

Checking the input file for inconsistencies... 	...done.

--------------------------------------------------------------
User input:
--------------------------------------------------------------

$MOLECULE
READ
$END

$REM
   JOB_TYPE 	FREQUENCY
   BASIS 	6-311++G**
   METHOD	B3LYP	
$END


--------------------------------------------------------------
 ----------------------------------------------------------------
             Standard Nuclear Orientation (Angstroms)
    I     Atom           X                Y                Z
 ----------------------------------------------------------------
    1      C       0.0677739742    -1.7264967879     0.0000000000
    2      C      -1.3033632803    -1.4273383999     0.0000000000
    3      C      -1.7371146192    -0.0949261825     0.0000000000
    4      C      -0.7836591364     0.9361153836     0.0000000000
    5      C       0.5911501069     0.6440305145    -0.0000000000
    6      C       1.0194110097    -0.6948576696    -0.0000000000
    7      Cl      0.5596117802    -3.3954850029    -0.0000000000
    8      Cl     -2.4526511443    -2.7319485115     0.0000000000
    9      I      -3.8163734478     0.3498805682     0.0000000000
   10      Cl     -1.3208544809     2.5931343886     0.0000000000
   11      I       2.0013357379     2.2520422409    -0.0000000000
   12      I       3.0888302955    -1.2007166961    -0.0000000000
 ----------------------------------------------------------------
 Molecular Point Group                 Cs    NOp =  2
 Largest Abelian Subgroup              Cs    NOp =  2
 Nuclear Repulsion Energy =        3306.48236266 hartrees
 There are      123 alpha and      123 beta electrons
 Requested basis set is 6-311++G(d,p)
 There are 147 shells and 408 basis functions

 Total QAlloc Memory Limit   2000 MB
 Mega-Array Size       188 MB
 MEM_STATIC part       192 MB

                       Distance Matrix (Angstroms)
             C (  1)   C (  2)   C (  3)   C (  4)   C (  5)   C (  6)
   C (  2)  1.403393
   C (  3)  2.433032  1.401236
   C (  4)  2.795432  2.419919  1.404323
   C (  5)  2.427617  2.807089  2.442718  1.405494
   C (  6)  1.403529  2.435530  2.821055  2.431283  1.405713
   Cl(  7)  1.739950  2.710033  4.021025  4.535101  4.039639  2.739490
   Cl(  8)  2.713573  1.738640  2.732376  4.029917  4.545543  4.025538
   I (  9)  4.404310  3.077942  2.126304  3.088855  4.417328  4.947352
   Cl( 10)  4.537345  4.020511  2.720100  1.741922  2.730342  4.035807
   I ( 11)  4.423509  4.945592  4.414099  3.080237  2.138767  3.106187
   I ( 12)  3.066468  4.398036  4.951012  4.422920  3.105076  2.130350
             Cl(  7)   Cl(  8)   I (  9)   Cl( 10)   I ( 11)
   Cl(  8)  3.084479
   I (  9)  5.759949  3.370076
   Cl( 10)  6.276919  5.444031  3.355563
   I ( 11)  5.828648  6.684173  6.120781  3.339654
   I ( 12)  3.348724  5.749147  7.077160  5.817098  3.619971

 A cutoff of  1.0D-11 yielded   6608 shell pairs
 There are     57114 function pairs (     63430 Cartesian)
 Smallest overlap matrix eigenvalue = 4.81E-07

 Q-Chem warning in module stvman/mkSTV.C, line 318:

 Overlap eigenvalue is smaller than square root of threshold
 Use THRESH >= 12 to get rid of this warning

 Linear dependence detected in AO basis
 Tighter screening thresholds may be required for diffuse basis sets
 Use S2THRESH > 14 and THRESH = 14 in case of SCF convergence issues
 Number of orthogonalized atomic orbitals = 406
 Maximum deviation from orthogonality = 1.673E-10
 Guess from superposition of atomic densities
 Warning:  Energy on first SCF cycle will be non-variational
 SAD guess density has 246.000000 electrons

 -----------------------------------------------------------------------
  General SCF calculation program by
  Eric Jon Sundstrom, Paul Horn, Yuezhi Mao, Dmitri Zuev, Alec White,
  David Stuck, Shaama M.S., Shane Yost, Joonho Lee, David Small,
  Daniel Levine, Susi Lehtola, Hugh Burton, Evgeny Epifanovsky,
  Bang C. Huynh
 -----------------------------------------------------------------------
 Exchange:     0.2000 Hartree-Fock + 0.0800 Slater + 0.7200 B88
 Correlation:  0.1900 VWN1RPA + 0.8100 LYP
 Using SG-1 standard quadrature grid
 using 6 threads for integral computing
 -------------------------------------------------------
 OpenMP Integral computing Module                
 Release: version 2.0, May 2017, Q-Chem Inc. Pleasanton 
 -------------------------------------------------------
 A restricted SCF calculation will be
 performed using DIIS
 SCF converges when DIIS error is below 1.0e-08
 ---------------------------------------
  Cycle       Energy         DIIS error
 ---------------------------------------
    1  -22370.1993557664      2.76e-02  
    2  -22367.8360986492      1.54e-03  
    3  -22367.7783678537      2.19e-03  
    4  -22367.8629877863      7.27e-04  
    5  -22367.8753683490      1.43e-04  
    6  -22367.8755787562      8.93e-05  
    7  -22367.8757433539      2.19e-05  
    8  -22367.8757519295      6.45e-06  
    9  -22367.8757525693      2.86e-06  
   10  -22367.8757527157      8.41e-07  
   11  -22367.8757527268      4.10e-07  
   12  -22367.8757527310      5.77e-08  
   13  -22367.8757527323      2.42e-08  
   14  -22367.8757527348      5.67e-09  Convergence criterion met
 ---------------------------------------
 SCF time:   CPU 250.72s  wall 46.00s 
 SCF   energy in the final basis set =   -22367.8757527348
 Total energy in the final basis set =   -22367.8757527348

 --------------------------------------------------------------
             Orbital Energies (a.u.) and Symmetries
 --------------------------------------------------------------

 Alpha MOs, Restricted
 -- Occupied --                  
*******-1165.89-1165.89 -176.32 -176.32 -176.32 -165.72 -165.72
  1 A'    2 A'    3 A'    4 A'    5 A'    6 A'    7 A'    8 A'                 
-165.72 -165.72 -165.72 -165.72 -165.72 -165.72 -165.72 -101.58
  9 A'    1 A"   10 A'    2 A"   11 A'    3 A"   12 A'   13 A'                 
-101.58 -101.58  -35.82  -35.82  -35.82  -31.31  -31.31  -31.31
 14 A'   15 A'   16 A'   17 A'   18 A'   19 A'   20 A'   21 A'                 
-31.305 -31.304 -31.304 -31.304 -31.304 -31.303 -22.961 -22.961
  4 A"    5 A"   22 A'   23 A'    6 A"   24 A'   25 A'   26 A'                 
-22.960 -22.960 -22.960 -22.960 -22.959 -22.959 -22.959 -22.955
 27 A'    7 A"    8 A"   28 A'   29 A'    9 A"   30 A'   31 A'                 
-22.955 -22.955 -22.955 -22.954 -22.954 -10.289 -10.289 -10.288
 10 A"   32 A'   11 A"   33 A'   12 A"   34 A'   35 A'   36 A'                 
-10.274 -10.273 -10.272  -9.498  -9.497  -9.497  -7.263  -7.262
 37 A'   38 A'   39 A'   40 A'   41 A'   42 A'   43 A'   44 A'                 
 -7.262  -7.253  -7.252  -7.252  -7.252  -7.251  -7.251  -6.367
 45 A'   13 A"   14 A"   15 A"   46 A'   47 A'   48 A'   49 A'                 
 -6.367  -6.366  -4.780  -4.780  -4.779  -4.764  -4.764  -4.763
 50 A'   51 A'   52 A'   53 A'   54 A'   16 A"   17 A"   18 A"                 
 -4.763  -4.763  -4.763  -2.046  -2.045  -2.045  -2.041  -2.041
 55 A'   56 A'   57 A'   58 A'   59 A'   60 A'   19 A"   20 A"                 
 -2.040  -2.040  -2.040  -2.039  -2.027  -2.027  -2.027  -2.027
 61 A'   62 A'   21 A"   63 A'   64 A'   22 A"   65 A'   23 A"                 
 -2.026  -2.026  -0.961  -0.920  -0.891  -0.859  -0.805  -0.763
 24 A"   66 A'   67 A'   68 A'   69 A'   70 A'   71 A'   72 A'                 
 -0.712  -0.682  -0.658  -0.622  -0.604  -0.555  -0.516  -0.484
 73 A'   74 A'   75 A'   76 A'   77 A'   78 A'   79 A'   80 A'                 
 -0.467  -0.459  -0.416  -0.409  -0.408  -0.385  -0.385  -0.360
 25 A"   81 A'   82 A'   26 A"   83 A'   27 A"   84 A'   85 A'                 
 -0.356  -0.353  -0.340  -0.329  -0.303  -0.299  -0.292  -0.278
 86 A'   28 A"   87 A'   29 A"   88 A'   30 A"   31 A"   89 A'                 
 -0.266  -0.260  -0.255
 32 A"   33 A"   90 A'                                                         
 -- Virtual --                   
 -0.107  -0.072  -0.067  -0.066  -0.043  -0.008  -0.001   0.013
 91 A'   34 A"   35 A"   92 A'   93 A'   94 A'   95 A'   96 A'                 
  0.020   0.034   0.035   0.049   0.057   0.064   0.065   0.073
 97 A'   98 A'   99 A'   36 A"  100 A'   37 A"  101 A'   38 A"                 
  0.078   0.084   0.087   0.088   0.094   0.096   0.103   0.116
102 A'  103 A'  104 A'   39 A"  105 A'   40 A"  106 A'  107 A'                 
  0.117   0.122   0.138   0.142   0.147   0.152   0.163   0.165
 41 A"  108 A'   42 A"  109 A'   43 A"  110 A'  111 A'   44 A"                 
  0.170   0.173   0.176   0.183   0.194   0.199   0.202   0.212
112 A'  113 A'  114 A'  115 A'  116 A'  117 A'   45 A"  118 A'                 
  0.212   0.218   0.223   0.227   0.237   0.240   0.253   0.262
119 A'  120 A'  121 A'  122 A'  123 A'   46 A"   47 A"  124 A'                 
  0.268   0.280   0.289   0.292   0.302   0.309   0.353   0.367
125 A'  126 A'  127 A'   48 A"  128 A'  129 A'  130 A'  131 A'                 
  0.376   0.380   0.387   0.399   0.400   0.405   0.418   0.423
 49 A"   50 A"  132 A'   51 A"  133 A'  134 A'   52 A"   53 A"                 
  0.423   0.428   0.437   0.439   0.443   0.461   0.471   0.473
135 A'  136 A'  137 A'  138 A'   54 A"  139 A'   55 A"   56 A"                 
  0.482   0.485   0.502   0.504   0.511   0.512   0.514   0.532
140 A'  141 A'  142 A'   57 A"  143 A'  144 A'   58 A"  145 A'                 
  0.545   0.552   0.569   0.569   0.586   0.593   0.596   0.602
146 A'  147 A'  148 A'   59 A"   60 A"   61 A"  149 A'  150 A'                 
  0.607   0.623   0.629   0.691   0.709   0.719   0.744   0.756
151 A'   62 A"  152 A'   63 A"  153 A'  154 A'  155 A'  156 A'                 
  0.764   0.768   0.773   0.818   0.823   0.826   0.831   0.831
157 A'   64 A"  158 A'  159 A'  160 A'   65 A"  161 A'   66 A"                 
  0.843   0.847   0.853   0.857   0.874   0.902   0.925   0.934
162 A'   67 A"   68 A"  163 A'  164 A'  165 A'  166 A'  167 A'                 
  0.936   0.942   0.943   0.961   0.967   1.027   1.038   1.063
168 A'   69 A"  169 A'  170 A'   70 A"  171 A'  172 A'  173 A'                 
  1.094   1.108   1.123   1.179   1.179   1.214   1.234   1.238
174 A'  175 A'   71 A"   72 A"  176 A'  177 A'  178 A'   73 A"                 
  1.260   1.261   1.285   1.340   1.341   1.360   1.382   1.387
179 A'   74 A"   75 A"  180 A'   76 A"   77 A"   78 A"  181 A'                 
  1.408   1.429   1.443   1.452   1.467   1.480   1.489   1.546
182 A'  183 A'  184 A'  185 A'  186 A'  187 A'  188 A'  189 A'                 
  1.551   1.589   1.635   1.724   1.735   1.763   1.782   1.816
190 A'  191 A'  192 A'   79 A"   80 A"  193 A'  194 A'  195 A'                 
  1.823   1.842   1.844   1.917   2.009   2.096   2.195   2.206
196 A'   81 A"   82 A"   83 A"  197 A'  198 A'  199 A'  200 A'                 
  2.221   2.227   2.247   2.249   2.251   2.276   2.300   2.382
201 A'   84 A"   85 A"   86 A"  202 A'   87 A"  203 A'  204 A'                 
  2.397   2.439   2.485   2.522   2.539   2.569   2.592   2.700
205 A'  206 A'  207 A'  208 A'  209 A'   88 A"  210 A'   89 A"                 
  2.723   2.783   2.818   2.827   2.892   3.020   3.037   3.057
 90 A"  211 A'   91 A"   92 A"  212 A'  213 A'   93 A"  214 A'                 
  3.085   3.164   3.210   3.383   3.448   3.631   3.811   3.859
215 A'  216 A'  217 A'  218 A'  219 A'  220 A'  221 A'  222 A'                 
  3.944   3.960   3.965   3.982   3.994   4.018   4.027   4.029
 94 A"   95 A"   96 A"  223 A'   97 A"   98 A"  224 A'  225 A'                 
  4.051   4.104   4.155   4.179   4.248   4.282   4.312   4.413
 99 A"  226 A'  227 A'  228 A'  229 A'  230 A'  231 A'  232 A'                 
  4.462   4.567   4.781   5.997   6.017   6.046   6.083   6.102
233 A'  234 A'  235 A'  100 A"  101 A"  102 A"  236 A'  237 A'                 
  6.112   6.139   6.156   6.198   9.715   9.775   9.801  23.171
238 A'  239 A'  240 A'  241 A'  242 A'  243 A'  244 A'  245 A'                 
 23.754  23.761  23.900  23.918  23.984  25.772  25.810  25.863
246 A'  247 A'  248 A'  249 A'  250 A'  103 A"  104 A"  105 A"                 
 26.077  26.142  26.163  26.497  26.592  26.756  27.851  27.895
251 A'  252 A'  253 A'  254 A'  255 A'  256 A'  257 A'  258 A'                 
 27.972  28.338  28.353  28.375  28.397  28.408  28.417  28.423
259 A'  106 A"  107 A"  108 A"  260 A'  261 A'  262 A'  263 A'                 
 28.437  28.446  28.521  28.528  28.529  28.538  28.542  28.552
264 A'  265 A'  109 A"  110 A"  111 A"  266 A'  112 A"  113 A"                 
 28.558  28.560  28.566  28.595  28.619  28.634  28.689  28.724
267 A'  268 A'  114 A"  269 A'  270 A'  271 A'  272 A'  273 A'                 
 28.760 127.880 127.891 127.908 127.936 127.942 127.947 127.962
274 A'  115 A"  116 A"  117 A"  275 A'  276 A'  277 A'  278 A'                 
127.969 127.992 151.646 151.685 151.747 215.701 215.770 215.800
279 A'  280 A'  281 A'  282 A'  283 A'  284 A'  285 A'  286 A'                 
*******1901.8491901.913
287 A'  288 A'  289 A'                                                         

 Beta MOs, Restricted
 -- Occupied --                  
*******-1165.89-1165.89 -176.32 -176.32 -176.32 -165.72 -165.72
  1 A'    2 A'    3 A'    4 A'    5 A'    6 A'    7 A'    8 A'                 
-165.72 -165.72 -165.72 -165.72 -165.72 -165.72 -165.72 -101.58
  9 A'    1 A"   10 A'    2 A"   11 A'    3 A"   12 A'   13 A'                 
-101.58 -101.58  -35.82  -35.82  -35.82  -31.31  -31.31  -31.31
 14 A'   15 A'   16 A'   17 A'   18 A'   19 A'   20 A'   21 A'                 
-31.305 -31.304 -31.304 -31.304 -31.304 -31.303 -22.961 -22.961
  4 A"    5 A"   22 A'   23 A'    6 A"   24 A'   25 A'   26 A'                 
-22.960 -22.960 -22.960 -22.960 -22.959 -22.959 -22.959 -22.955
 27 A'    7 A"    8 A"   28 A'   29 A'    9 A"   30 A'   31 A'                 
-22.955 -22.955 -22.955 -22.954 -22.954 -10.289 -10.289 -10.288
 10 A"   32 A'   11 A"   33 A'   12 A"   34 A'   35 A'   36 A'                 
-10.274 -10.273 -10.272  -9.498  -9.497  -9.497  -7.263  -7.262
 37 A'   38 A'   39 A'   40 A'   41 A'   42 A'   43 A'   44 A'                 
 -7.262  -7.253  -7.252  -7.252  -7.252  -7.251  -7.251  -6.367
 45 A'   13 A"   14 A"   15 A"   46 A'   47 A'   48 A'   49 A'                 
 -6.367  -6.366  -4.780  -4.780  -4.779  -4.764  -4.764  -4.763
 50 A'   51 A'   52 A'   53 A'   54 A'   16 A"   17 A"   18 A"                 
 -4.763  -4.763  -4.763  -2.046  -2.045  -2.045  -2.041  -2.041
 55 A'   56 A'   57 A'   58 A'   59 A'   60 A'   19 A"   20 A"                 
 -2.040  -2.040  -2.040  -2.039  -2.027  -2.027  -2.027  -2.027
 61 A'   62 A'   21 A"   63 A'   64 A'   22 A"   65 A'   23 A"                 
 -2.026  -2.026  -0.961  -0.920  -0.891  -0.859  -0.805  -0.763
 24 A"   66 A'   67 A'   68 A'   69 A'   70 A'   71 A'   72 A'                 
 -0.712  -0.682  -0.658  -0.622  -0.604  -0.555  -0.516  -0.484
 73 A'   74 A'   75 A'   76 A'   77 A'   78 A'   79 A'   80 A'                 
 -0.467  -0.459  -0.416  -0.409  -0.408  -0.385  -0.385  -0.360
 25 A"   81 A'   82 A'   26 A"   83 A'   27 A"   84 A'   85 A'                 
 -0.356  -0.353  -0.340  -0.329  -0.303  -0.299  -0.292  -0.278
 86 A'   28 A"   87 A'   29 A"   88 A'   30 A"   31 A"   89 A'                 
 -0.266  -0.260  -0.255
 32 A"   33 A"   90 A'                                                         
 -- Virtual --                   
 -0.107  -0.072  -0.067  -0.066  -0.043  -0.008  -0.001   0.013
 91 A'   34 A"   35 A"   92 A'   93 A'   94 A'   95 A'   96 A'                 
  0.020   0.034   0.035   0.049   0.057   0.064   0.065   0.073
 97 A'   98 A'   99 A'   36 A"  100 A'   37 A"  101 A'   38 A"                 
  0.078   0.084   0.087   0.088   0.094   0.096   0.103   0.116
102 A'  103 A'  104 A'   39 A"  105 A'   40 A"  106 A'  107 A'                 
  0.117   0.122   0.138   0.142   0.147   0.152   0.163   0.165
 41 A"  108 A'   42 A"  109 A'   43 A"  110 A'  111 A'   44 A"                 
  0.170   0.173   0.176   0.183   0.194   0.199   0.202   0.212
112 A'  113 A'  114 A'  115 A'  116 A'  117 A'   45 A"  118 A'                 
  0.212   0.218   0.223   0.227   0.237   0.240   0.253   0.262
119 A'  120 A'  121 A'  122 A'  123 A'   46 A"   47 A"  124 A'                 
  0.268   0.280   0.289   0.292   0.302   0.309   0.353   0.367
125 A'  126 A'  127 A'   48 A"  128 A'  129 A'  130 A'  131 A'                 
  0.376   0.380   0.387   0.399   0.400   0.405   0.418   0.423
 49 A"   50 A"  132 A'   51 A"  133 A'  134 A'   52 A"   53 A"                 
  0.423   0.428   0.437   0.439   0.443   0.461   0.471   0.473
135 A'  136 A'  137 A'  138 A'   54 A"  139 A'   55 A"   56 A"                 
  0.482   0.485   0.502   0.504   0.511   0.512   0.514   0.532
140 A'  141 A'  142 A'   57 A"  143 A'  144 A'   58 A"  145 A'                 
  0.545   0.552   0.569   0.569   0.586   0.593   0.596   0.602
146 A'  147 A'  148 A'   59 A"   60 A"   61 A"  149 A'  150 A'                 
  0.607   0.623   0.629   0.691   0.709   0.719   0.744   0.756
151 A'   62 A"  152 A'   63 A"  153 A'  154 A'  155 A'  156 A'                 
  0.764   0.768   0.773   0.818   0.823   0.826   0.831   0.831
157 A'   64 A"  158 A'  159 A'  160 A'   65 A"  161 A'   66 A"                 
  0.843   0.847   0.853   0.857   0.874   0.902   0.925   0.934
162 A'   67 A"   68 A"  163 A'  164 A'  165 A'  166 A'  167 A'                 
  0.936   0.942   0.943   0.961   0.967   1.027   1.038   1.063
168 A'   69 A"  169 A'  170 A'   70 A"  171 A'  172 A'  173 A'                 
  1.094   1.108   1.123   1.179   1.179   1.214   1.234   1.238
174 A'  175 A'   71 A"   72 A"  176 A'  177 A'  178 A'   73 A"                 
  1.260   1.261   1.285   1.340   1.341   1.360   1.382   1.387
179 A'   74 A"   75 A"  180 A'   76 A"   77 A"   78 A"  181 A'                 
  1.408   1.429   1.443   1.452   1.467   1.480   1.489   1.546
182 A'  183 A'  184 A'  185 A'  186 A'  187 A'  188 A'  189 A'                 
  1.551   1.589   1.635   1.724   1.735   1.763   1.782   1.816
190 A'  191 A'  192 A'   79 A"   80 A"  193 A'  194 A'  195 A'                 
  1.823   1.842   1.844   1.917   2.009   2.096   2.195   2.206
196 A'   81 A"   82 A"   83 A"  197 A'  198 A'  199 A'  200 A'                 
  2.221   2.227   2.247   2.249   2.251   2.276   2.300   2.382
201 A'   84 A"   85 A"   86 A"  202 A'   87 A"  203 A'  204 A'                 
  2.397   2.439   2.485   2.522   2.539   2.569   2.592   2.700
205 A'  206 A'  207 A'  208 A'  209 A'   88 A"  210 A'   89 A"                 
  2.723   2.783   2.818   2.827   2.892   3.020   3.037   3.057
 90 A"  211 A'   91 A"   92 A"  212 A'  213 A'   93 A"  214 A'                 
  3.085   3.164   3.210   3.383   3.448   3.631   3.811   3.859
215 A'  216 A'  217 A'  218 A'  219 A'  220 A'  221 A'  222 A'                 
  3.944   3.960   3.965   3.982   3.994   4.018   4.027   4.029
 94 A"   95 A"   96 A"  223 A'   97 A"   98 A"  224 A'  225 A'                 
  4.051   4.104   4.155   4.179   4.248   4.282   4.312   4.413
 99 A"  226 A'  227 A'  228 A'  229 A'  230 A'  231 A'  232 A'                 
  4.462   4.567   4.781   5.997   6.017   6.046   6.083   6.102
233 A'  234 A'  235 A'  100 A"  101 A"  102 A"  236 A'  237 A'                 
  6.112   6.139   6.156   6.198   9.715   9.775   9.801  23.171
238 A'  239 A'  240 A'  241 A'  242 A'  243 A'  244 A'  245 A'                 
 23.754  23.761  23.900  23.918  23.984  25.772  25.810  25.863
246 A'  247 A'  248 A'  249 A'  250 A'  103 A"  104 A"  105 A"                 
 26.077  26.142  26.163  26.497  26.592  26.756  27.851  27.895
251 A'  252 A'  253 A'  254 A'  255 A'  256 A'  257 A'  258 A'                 
 27.972  28.338  28.353  28.375  28.397  28.408  28.417  28.423
259 A'  106 A"  107 A"  108 A"  260 A'  261 A'  262 A'  263 A'                 
 28.437  28.446  28.521  28.528  28.529  28.538  28.542  28.552
264 A'  265 A'  109 A"  110 A"  111 A"  266 A'  112 A"  113 A"                 
 28.558  28.560  28.566  28.595  28.619  28.634  28.689  28.724
267 A'  268 A'  114 A"  269 A'  270 A'  271 A'  272 A'  273 A'                 
 28.760 127.880 127.891 127.908 127.936 127.942 127.947 127.962
274 A'  115 A"  116 A"  117 A"  275 A'  276 A'  277 A'  278 A'                 
127.969 127.992 151.646 151.685 151.747 215.701 215.770 215.800
279 A'  280 A'  281 A'  282 A'  283 A'  284 A'  285 A'  286 A'                 
*******1901.8491901.913
287 A'  288 A'  289 A'                                                         
 --------------------------------------------------------------

          Ground-State Mulliken Net Atomic Charges

     Atom                 Charge (a.u.)
  ----------------------------------------
      1 C                    -0.392465
      2 C                    -0.436376
      3 C                    -0.220406
      4 C                    -0.302503
      5 C                    -0.495189
      6 C                    -0.281651
      7 Cl                    0.606256
      8 Cl                    0.619237
      9 I                     0.116442
     10 Cl                    0.568936
     11 I                     0.109459
     12 I                     0.108259
  ----------------------------------------
  Sum of atomic charges =     0.000000

 -----------------------------------------------------------------
                    Cartesian Multipole Moments
 -----------------------------------------------------------------
    Charge (ESU x 10^10)
                -0.0000
    Dipole Moment (Debye)
         X       0.3012      Y       0.3247      Z       0.0000
       Tot       0.4429
    Quadrupole Moments (Debye-Ang)
        XX    -147.7232     XY       0.0337     YY    -155.1387
        XZ      -0.0000     YZ       0.0000     ZZ    -158.4772
    Octopole Moments (Debye-Ang^2)
       XXX      46.0222    XXY      23.1327    XYY      25.9399
       YYY      61.4738    XXZ       0.0000    XYZ       0.0000
       YYZ       0.0000    XZZ      16.0400    YZZ      17.6046
       ZZZ       0.0000
    Hexadecapole Moments (Debye-Ang^3)
      XXXX   -5355.9879   XXXY     -67.0927   XXYY   -1472.0753
      XYYY      15.6385   YYYY   -3350.8740   XXXZ      -0.0000
      XXYZ       0.0000   XYYZ       0.0000   YYYZ       0.0000
      XXZZ   -1021.6939   XYZZ      -6.5978   YYZZ    -628.5095
      XZZZ       0.0000   YZZZ       0.0000   ZZZZ    -205.8300
 -----------------------------------------------------------------
 Calculating MO derivatives via CPSCF
    1     0    39    0.0159806  
    2     0    39    0.0059117  
    3     0    39    0.0014139  
    4     0    39    0.0002120  
    5    18    21    0.0000304  
    6    37     2    0.0000017  
    7    39     0    0.0000001  Converged
 Time for AOints: 327.4 s (CPU) 55.0 s (wall)
 ------------------------------------------------------------------------------
                     AOints        : Timing summary (seconds)
 ------------------------------------------------------------------------------
     job step          cpu (% of tot)      sys (% of tot)     wall (% of tot)
 ------------------------------------------------------------------------------
  AOints            0.3274E+03 ( 8.5)   0.1500E-04 ( 5.2)   0.5500E+02 ( 8.3)
 ------------------------------------------------------------------------------
   Grand Totals     0.3841E+04          0.2900E-03          0.6630E+03
 ------------------------------------------------------------------------------
 Polarizability Matrix (a.u.)
            1           2           3
    1-272.8063904  -0.5446376  -0.0000000
    2  -0.5446376-229.9158419  -0.0000000
    3  -0.0000000  -0.0000000-111.8326778
 Calculating analytic Hessian of the SCF energy

 Direct stationary perturbation theory relativistic correction:

 rels  =     293.236819328051
 relv  =    -981.539597145662
 rel2e =     135.932279536807
 E_rel =    -552.370498280804

 Hessian of the SCF Energy
            1           2           3           4           5           6
    1   0.5771296   0.0268662  -0.0000000  -0.2754133   0.0083505   0.0000000
    2   0.0268662   0.5015644   0.0000000   0.0739283  -0.0993559  -0.0000000
    3  -0.0000000   0.0000000   0.1066042  -0.0000000   0.0000000  -0.0532800
    4  -0.2754133   0.0739283  -0.0000000   0.5427688  -0.0487154  -0.0000000
    5   0.0083505  -0.0993559   0.0000000  -0.0487154   0.5433484   0.0000000
    6   0.0000000  -0.0000000  -0.0532800  -0.0000000   0.0000000   0.1075332
    7  -0.0033394   0.0288000   0.0000000  -0.1137182   0.0867862  -0.0000000
    8   0.0841146   0.0052616  -0.0000000   0.0362632  -0.2726546  -0.0000000
    9   0.0000000  -0.0000000   0.0035882   0.0000000  -0.0000000  -0.0502077
   10  -0.0623797  -0.0188116   0.0000000   0.0549879  -0.0506056   0.0000000
   11  -0.0192265  -0.0064772   0.0000000   0.0030421  -0.0503126  -0.0000000
   12  -0.0000000   0.0000000   0.0030169   0.0000000  -0.0000000   0.0002558
   13   0.0524934   0.0031790  -0.0000000  -0.0372321   0.0326145   0.0000000
   14  -0.0488789  -0.0500228   0.0000000   0.0325589  -0.0292171  -0.0000000
   15   0.0000000   0.0000000   0.0025700  -0.0000000   0.0000000   0.0025922
   16  -0.1832030  -0.1231423  -0.0000000  -0.0453474  -0.0045701   0.0000000
   17  -0.0713049  -0.1934828  -0.0000000  -0.0616842   0.0460821   0.0000000
   18  -0.0000000   0.0000000  -0.0503327   0.0000000  -0.0000000   0.0036773
   19  -0.0486354   0.0325546  -0.0000000  -0.0120411   0.0315186  -0.0000000
   20   0.0350368  -0.1478689  -0.0000000   0.0115851  -0.0286616   0.0000000
   21  -0.0000000  -0.0000000  -0.0221615   0.0000000   0.0000000   0.0034678
   22  -0.0313469  -0.0301032  -0.0000000  -0.0913381  -0.0588401   0.0000000
   23  -0.0103571  -0.0092040  -0.0000000  -0.0608783  -0.1049293  -0.0000000
   24   0.0000000   0.0000000   0.0036905  -0.0000000  -0.0000000  -0.0221117
   25   0.0035646   0.0013194   0.0000000  -0.0226872   0.0079855  -0.0000000
   26  -0.0010991  -0.0021184   0.0000000   0.0188611  -0.0045799   0.0000000
   27  -0.0000000  -0.0000000   0.0025960   0.0000000   0.0000000   0.0019044
   28   0.0002599   0.0000722  -0.0000000  -0.0018435  -0.0009685  -0.0000000
   29   0.0004413   0.0000228   0.0000000  -0.0038886   0.0016796  -0.0000000
   30   0.0000000  -0.0000000  -0.0010175  -0.0000000   0.0000000   0.0041451
   31   0.0014632   0.0012822   0.0000000  -0.0004492   0.0000649   0.0000000
   32   0.0030413  -0.0005646  -0.0000000  -0.0000866  -0.0003899   0.0000000
   33  -0.0000000   0.0000000   0.0027096   0.0000000  -0.0000000  -0.0005940
   34  -0.0305933   0.0040555  -0.0000000   0.0023129  -0.0036204   0.0000000
   35  -0.0069853   0.0022459   0.0000000  -0.0009846  -0.0010092  -0.0000000
   36   0.0000000  -0.0000000   0.0020164  -0.0000000   0.0000000   0.0026175
            7           8           9          10          11          12
    1  -0.0033394   0.0841146   0.0000000  -0.0623797  -0.0192265  -0.0000000
    2   0.0288000   0.0052616  -0.0000000  -0.0188116  -0.0064772   0.0000000
    3   0.0000000  -0.0000000   0.0035882   0.0000000   0.0000000   0.0030169
    4  -0.1137182   0.0362632   0.0000000   0.0549879   0.0030421   0.0000000
    5   0.0867862  -0.2726546  -0.0000000  -0.0506056  -0.0503126  -0.0000000
    6  -0.0000000  -0.0000000  -0.0502077   0.0000000  -0.0000000   0.0002558
    7   0.4192105   0.0304495  -0.0000000  -0.1825999  -0.1228375   0.0000000
    8   0.0304495   0.5821176   0.0000000  -0.0706455  -0.1923645   0.0000000
    9  -0.0000000   0.0000000   0.0945587  -0.0000000  -0.0000000  -0.0509360
   10  -0.1825999  -0.0706455  -0.0000000   0.5589944   0.0263063  -0.0000000
   11  -0.1228375  -0.1923645  -0.0000000   0.0263063   0.4894539  -0.0000000
   12   0.0000000   0.0000000  -0.0509360  -0.0000000  -0.0000000   0.1083656
   13  -0.0451017  -0.0597019   0.0000000  -0.2713548   0.0634869   0.0000000
   14  -0.0037211   0.0441521  -0.0000000   0.0096958  -0.0960266  -0.0000000
   15   0.0000000   0.0000000   0.0058360   0.0000000  -0.0000000  -0.0505073
   16  -0.0029985  -0.0139914  -0.0000000  -0.0035037   0.0287247   0.0000000
   17  -0.0137447  -0.0608670   0.0000000   0.0825758   0.0051716   0.0000000
   18   0.0000000   0.0000000   0.0019538   0.0000000   0.0000000   0.0025119
   19  -0.0031671  -0.0022748   0.0000000   0.0002481   0.0000685  -0.0000000
   20   0.0008379   0.0030875  -0.0000000  -0.0000627  -0.0002732  -0.0000000
   21  -0.0000000   0.0000000   0.0038945  -0.0000000  -0.0000000  -0.0010619
   22  -0.0023364  -0.0069719  -0.0000000   0.0006429   0.0015943  -0.0000000
   23  -0.0261593  -0.0352425   0.0000000   0.0042563  -0.0006815   0.0000000
   24   0.0000000   0.0000000   0.0023976  -0.0000000   0.0000000   0.0042488
   25  -0.0674535   0.0105395  -0.0000000  -0.0287969   0.0031841  -0.0000000
   26   0.0103255  -0.0313439   0.0000000  -0.0071863   0.0022781  -0.0000000
   27  -0.0000000   0.0000000  -0.0155144   0.0000000  -0.0000000   0.0017318
   28   0.0037699  -0.0111174   0.0000000  -0.0482225   0.0343923   0.0000000
   29   0.0084100  -0.0438300  -0.0000000   0.0340882  -0.1416741   0.0000000
   30   0.0000000  -0.0000000   0.0025252   0.0000000   0.0000000  -0.0221790
   31  -0.0014622   0.0031807  -0.0000000  -0.0208800  -0.0199629  -0.0000000
   32   0.0007469   0.0020686   0.0000000  -0.0089522  -0.0071234   0.0000000
   33  -0.0000000  -0.0000000   0.0025672   0.0000000   0.0000000   0.0018030
   34  -0.0008030   0.0001544  -0.0000000   0.0028650   0.0012290   0.0000000
   35   0.0001054  -0.0003846   0.0000000  -0.0006588  -0.0019705  -0.0000000
   36   0.0000000  -0.0000000  -0.0006631  -0.0000000   0.0000000   0.0027503
           13          14          15          16          17          18
    1   0.0524934  -0.0488789   0.0000000  -0.1832030  -0.0713049  -0.0000000
    2   0.0031790  -0.0500228   0.0000000  -0.1231423  -0.1934828   0.0000000
    3  -0.0000000   0.0000000   0.0025700  -0.0000000  -0.0000000  -0.0503327
    4  -0.0372321   0.0325589  -0.0000000  -0.0453474  -0.0616842   0.0000000
    5   0.0326145  -0.0292171   0.0000000  -0.0045701   0.0460821  -0.0000000
    6   0.0000000  -0.0000000   0.0025922   0.0000000   0.0000000   0.0036773
    7  -0.0451017  -0.0037211   0.0000000  -0.0029985  -0.0137447   0.0000000
    8  -0.0597019   0.0441521   0.0000000  -0.0139914  -0.0608670   0.0000000
    9   0.0000000  -0.0000000   0.0058360  -0.0000000   0.0000000   0.0019538
   10  -0.2713548   0.0096958   0.0000000  -0.0035037   0.0825758   0.0000000
   11   0.0634869  -0.0960266  -0.0000000   0.0287247   0.0051716   0.0000000
   12   0.0000000  -0.0000000  -0.0505073   0.0000000   0.0000000   0.0025119
   13   0.4839363  -0.0881583  -0.0000000  -0.1072776   0.0367871  -0.0000000
   14  -0.0881583   0.4448410  -0.0000000   0.0752673  -0.2641015   0.0000000
   15  -0.0000000  -0.0000000   0.0884897   0.0000000  -0.0000000  -0.0475071
   16  -0.1072776   0.0752673   0.0000000   0.4049803   0.0286722  -0.0000000
   17   0.0367871  -0.2641015  -0.0000000   0.0286722   0.5611394  -0.0000000
   18  -0.0000000   0.0000000  -0.0475071  -0.0000000  -0.0000000   0.0935605
   19  -0.0016959  -0.0010044  -0.0000000   0.0041092  -0.0113940   0.0000000
   20  -0.0034205   0.0010756  -0.0000000   0.0072325  -0.0413508   0.0000000
   21   0.0000000  -0.0000000   0.0040278   0.0000000   0.0000000   0.0021212
   22  -0.0001806  -0.0005144   0.0000000  -0.0016381   0.0044273  -0.0000000
   23  -0.0007312  -0.0003376   0.0000000   0.0012106   0.0015798   0.0000000
   24  -0.0000000  -0.0000000  -0.0011296  -0.0000000  -0.0000000   0.0037576
   25   0.0017669  -0.0034802   0.0000000  -0.0008412  -0.0000572   0.0000000
   26  -0.0011457  -0.0010052  -0.0000000   0.0001269  -0.0004179  -0.0000000
   27  -0.0000000   0.0000000   0.0024862   0.0000000  -0.0000000  -0.0005960
   28  -0.0127969   0.0321787   0.0000000  -0.0029493  -0.0018154  -0.0000000
   29   0.0130317  -0.0252972   0.0000000   0.0009345   0.0023094  -0.0000000
   30   0.0000000   0.0000000   0.0024948  -0.0000000  -0.0000000   0.0039643
   31  -0.0418165  -0.0133348   0.0000000  -0.0027863  -0.0066645   0.0000000
   32  -0.0146812  -0.0182006   0.0000000  -0.0162053  -0.0246412  -0.0000000
   33  -0.0000000  -0.0000000  -0.0102711   0.0000000   0.0000000   0.0008722
   34  -0.0207412   0.0093916   0.0000000  -0.0585437   0.0142020  -0.0000000
   35   0.0187405  -0.0058614  -0.0000000   0.0157410  -0.0314201  -0.0000000
   36   0.0000000   0.0000000   0.0009185  -0.0000000   0.0000000  -0.0139830
           19          20          21          22          23          24
    1  -0.0486354   0.0350368  -0.0000000  -0.0313469  -0.0103571   0.0000000
    2   0.0325546  -0.1478689  -0.0000000  -0.0301032  -0.0092040   0.0000000
    3  -0.0000000  -0.0000000  -0.0221615  -0.0000000  -0.0000000   0.0036905
    4  -0.0120411   0.0115851   0.0000000  -0.0913381  -0.0608783  -0.0000000
    5   0.0315186  -0.0286616   0.0000000  -0.0588401  -0.1049293  -0.0000000
    6  -0.0000000   0.0000000   0.0034678   0.0000000  -0.0000000  -0.0221117
    7  -0.0031671   0.0008379  -0.0000000  -0.0023364  -0.0261593   0.0000000
    8  -0.0022748   0.0030875   0.0000000  -0.0069719  -0.0352425   0.0000000
    9   0.0000000  -0.0000000   0.0038945  -0.0000000   0.0000000   0.0023976
   10   0.0002481  -0.0000627  -0.0000000   0.0006429   0.0042563  -0.0000000
   11   0.0000685  -0.0002732  -0.0000000   0.0015943  -0.0006815   0.0000000
   12  -0.0000000  -0.0000000  -0.0010619  -0.0000000   0.0000000   0.0042488
   13  -0.0016959  -0.0034205   0.0000000  -0.0001806  -0.0007312  -0.0000000
   14  -0.0010044   0.0010756  -0.0000000  -0.0005144  -0.0003376  -0.0000000
   15  -0.0000000  -0.0000000   0.0040278   0.0000000   0.0000000  -0.0011296
   16   0.0041092   0.0072325   0.0000000  -0.0016381   0.0012106  -0.0000000
   17  -0.0113940  -0.0413508   0.0000000   0.0044273   0.0015798  -0.0000000
   18   0.0000000   0.0000000   0.0021212  -0.0000000   0.0000000   0.0037576
   19   0.0794243  -0.0475681  -0.0000000  -0.0106873   0.0079387  -0.0000000
   20  -0.0475681   0.2186487   0.0000000  -0.0014921   0.0027499   0.0000000
   21  -0.0000000   0.0000000   0.0097849   0.0000000  -0.0000000  -0.0003825
   22  -0.0106873  -0.0014921   0.0000000   0.1390886   0.0845606  -0.0000000
   23   0.0079387   0.0027499  -0.0000000   0.0845606   0.1574267   0.0000000
   24  -0.0000000   0.0000000  -0.0003825  -0.0000000   0.0000000   0.0093902
   25  -0.0004504   0.0001986   0.0000000  -0.0011993   0.0012555  -0.0000000
   26   0.0009715  -0.0004660   0.0000000   0.0086127  -0.0094905  -0.0000000
   27   0.0000000  -0.0000000   0.0001260   0.0000000  -0.0000000  -0.0000289
   28  -0.0000093   0.0006136   0.0000000   0.0003230  -0.0006639   0.0000000
   29   0.0005666  -0.0017201   0.0000000  -0.0000664  -0.0014285   0.0000000
   30  -0.0000000   0.0000000  -0.0001536   0.0000000  -0.0000000   0.0001708
   31   0.0001264   0.0002712  -0.0000000  -0.0003672  -0.0004166   0.0000000
   32  -0.0005936  -0.0007682  -0.0000000  -0.0004566  -0.0004669   0.0000000
   33  -0.0000000  -0.0000000   0.0001970   0.0000000  -0.0000000  -0.0000975
   34  -0.0072215  -0.0032323  -0.0000000  -0.0009606  -0.0000154   0.0000000
   35  -0.0107836  -0.0044529  -0.0000000  -0.0007501   0.0000246  -0.0000000
   36   0.0000000   0.0000000   0.0001403  -0.0000000   0.0000000   0.0000948
           25          26          27          28          29          30
    1   0.0035646  -0.0010991  -0.0000000   0.0002599   0.0004413   0.0000000
    2   0.0013194  -0.0021184  -0.0000000   0.0000722   0.0000228  -0.0000000
    3   0.0000000   0.0000000   0.0025960  -0.0000000   0.0000000  -0.0010175
    4  -0.0226872   0.0188611   0.0000000  -0.0018435  -0.0038886  -0.0000000
    5   0.0079855  -0.0045799   0.0000000  -0.0009685   0.0016796   0.0000000
    6  -0.0000000   0.0000000   0.0019044  -0.0000000  -0.0000000   0.0041451
    7  -0.0674535   0.0103255  -0.0000000   0.0037699   0.0084100   0.0000000
    8   0.0105395  -0.0313439   0.0000000  -0.0111174  -0.0438300  -0.0000000
    9  -0.0000000   0.0000000  -0.0155144   0.0000000  -0.0000000   0.0025252
   10  -0.0287969  -0.0071863   0.0000000  -0.0482225   0.0340882   0.0000000
   11   0.0031841   0.0022781  -0.0000000   0.0343923  -0.1416741   0.0000000
   12  -0.0000000  -0.0000000   0.0017318   0.0000000   0.0000000  -0.0221790
   13   0.0017669  -0.0011457  -0.0000000  -0.0127969   0.0130317   0.0000000
   14  -0.0034802  -0.0010052   0.0000000   0.0321787  -0.0252972   0.0000000
   15   0.0000000  -0.0000000   0.0024862   0.0000000   0.0000000   0.0024948
   16  -0.0008412   0.0001269   0.0000000  -0.0029493   0.0009345  -0.0000000
   17  -0.0000572  -0.0004179  -0.0000000  -0.0018154   0.0023094  -0.0000000
   18   0.0000000  -0.0000000  -0.0005960  -0.0000000  -0.0000000   0.0039643
   19  -0.0004504   0.0009715   0.0000000  -0.0000093   0.0005666  -0.0000000
   20   0.0001986  -0.0004660  -0.0000000   0.0006136  -0.0017201   0.0000000
   21   0.0000000   0.0000000   0.0001260   0.0000000   0.0000000  -0.0001536
   22  -0.0011993   0.0086127   0.0000000   0.0003230  -0.0000664   0.0000000
   23   0.0012555  -0.0094905  -0.0000000  -0.0006639  -0.0014285  -0.0000000
   24  -0.0000000  -0.0000000  -0.0000289   0.0000000   0.0000000   0.0001708
   25   0.1236944  -0.0183120   0.0000000  -0.0067182  -0.0029295  -0.0000000
   26  -0.0183120   0.0519116  -0.0000000  -0.0106316  -0.0047565   0.0000000
   27   0.0000000  -0.0000000   0.0071129   0.0000000   0.0000000   0.0001279
   28  -0.0067182  -0.0106316   0.0000000   0.0813612  -0.0474801  -0.0000000
   29  -0.0029295  -0.0047565   0.0000000  -0.0474801   0.2132197  -0.0000000
   30  -0.0000000   0.0000000   0.0001279  -0.0000000  -0.0000000   0.0095620
   31  -0.0005120  -0.0005985  -0.0000000  -0.0128326  -0.0031322   0.0000000
   32   0.0002002   0.0000149   0.0000000   0.0045084   0.0018032  -0.0000000
   33   0.0000000  -0.0000000   0.0001137   0.0000000  -0.0000000   0.0001983
   34  -0.0003672   0.0000756  -0.0000000  -0.0003418   0.0000243   0.0000000
   35   0.0000963  -0.0000263   0.0000000   0.0009117  -0.0003283  -0.0000000
   36  -0.0000000   0.0000000  -0.0000595  -0.0000000  -0.0000000   0.0001616
           31          32          33          34          35          36
    1   0.0014632   0.0030413  -0.0000000  -0.0305933  -0.0069853   0.0000000
    2   0.0012822  -0.0005646   0.0000000   0.0040555   0.0022459  -0.0000000
    3   0.0000000  -0.0000000   0.0027096  -0.0000000   0.0000000   0.0020164
    4  -0.0004492  -0.0000866   0.0000000   0.0023129  -0.0009846  -0.0000000
    5   0.0000649  -0.0003899  -0.0000000  -0.0036204  -0.0010092   0.0000000
    6   0.0000000   0.0000000  -0.0005940   0.0000000  -0.0000000   0.0026175
    7  -0.0014622   0.0007469  -0.0000000  -0.0008030   0.0001054   0.0000000
    8   0.0031807   0.0020686  -0.0000000   0.0001544  -0.0003846  -0.0000000
    9  -0.0000000   0.0000000   0.0025672  -0.0000000   0.0000000  -0.0006631
   10  -0.0208800  -0.0089522   0.0000000   0.0028650  -0.0006588  -0.0000000
   11  -0.0199629  -0.0071234   0.0000000   0.0012290  -0.0019705   0.0000000
   12  -0.0000000   0.0000000   0.0018030   0.0000000  -0.0000000   0.0027503
   13  -0.0418165  -0.0146812  -0.0000000  -0.0207412   0.0187405   0.0000000
   14  -0.0133348  -0.0182006  -0.0000000   0.0093916  -0.0058614   0.0000000
   15   0.0000000   0.0000000  -0.0102711   0.0000000  -0.0000000   0.0009185
   16  -0.0027863  -0.0162053   0.0000000  -0.0585437   0.0157410  -0.0000000
   17  -0.0066645  -0.0246412   0.0000000   0.0142020  -0.0314201   0.0000000
   18   0.0000000  -0.0000000   0.0008722  -0.0000000  -0.0000000  -0.0139830
   19   0.0001264  -0.0005936  -0.0000000  -0.0072215  -0.0107836   0.0000000
   20   0.0002712  -0.0007682  -0.0000000  -0.0032323  -0.0044529   0.0000000
   21  -0.0000000  -0.0000000   0.0001970  -0.0000000  -0.0000000   0.0001403
   22  -0.0003672  -0.0004566   0.0000000  -0.0009606  -0.0007501  -0.0000000
   23  -0.0004166  -0.0004669  -0.0000000  -0.0000154   0.0000246   0.0000000
   24   0.0000000   0.0000000  -0.0000975   0.0000000  -0.0000000   0.0000948
   25  -0.0005120   0.0002002   0.0000000  -0.0003672   0.0000963  -0.0000000
   26  -0.0005985   0.0000149  -0.0000000   0.0000756  -0.0000263   0.0000000
   27  -0.0000000   0.0000000   0.0001137  -0.0000000   0.0000000  -0.0000595
   28  -0.0128326   0.0045084   0.0000000  -0.0003418   0.0009117  -0.0000000
   29  -0.0031322   0.0018032  -0.0000000   0.0000243  -0.0003283  -0.0000000
   30   0.0000000  -0.0000000   0.0001983   0.0000000  -0.0000000   0.0001616
   31   0.0796366   0.0315667   0.0000000  -0.0001203   0.0077438  -0.0000000
   32   0.0315667   0.0611042   0.0000000   0.0009119  -0.0128361  -0.0000000
   33   0.0000000   0.0000000   0.0018175   0.0000000   0.0000000   0.0006841
   34  -0.0001203   0.0009119   0.0000000   0.1145147  -0.0231762   0.0000000
   35   0.0077438  -0.0128361   0.0000000  -0.0231762   0.0560189   0.0000000
   36  -0.0000000  -0.0000000   0.0006841   0.0000000   0.0000000   0.0053221
 **********************************************************************
 **                                                                  **
 **                       VIBRATIONAL ANALYSIS                       **
 **                       --------------------                       **
 **                                                                  **
 **        VIBRATIONAL FREQUENCIES (CM**-1) AND NORMAL MODES         **
 **     FORCE CONSTANTS (mDYN/ANGSTROM) AND REDUCED MASSES (AMU)     **
 **                  INFRARED INTENSITIES (KM/MOL)                   **
 **                                                                  **
 **********************************************************************


 Mode:                 1                      2                      3
 Frequency:        25.10                  40.54                  60.63
 Force Cnst:      0.0215                 0.0342                 0.0779
 Red. Mass:      57.9173                35.2719                35.9885
 IR Active:          YES                    YES                    YES
 IR Intens:        0.001                  0.056                  0.004
 Raman Active:       YES                    YES                    YES
               X      Y      Z        X      Y      Z        X      Y      Z
 C         -0.000 -0.000 -0.170   -0.000 -0.000  0.206   -0.000 -0.000 -0.108
 C         -0.000  0.000 -0.223   -0.000 -0.000  0.120    0.000  0.000  0.158
 C          0.000 -0.000  0.007   -0.000 -0.000  0.147    0.000  0.000  0.125
 C          0.000 -0.000  0.110    0.000 -0.000  0.317    0.000  0.000  0.100
 C          0.000 -0.000  0.026    0.000 -0.000  0.194   -0.000  0.000  0.046
 C         -0.000 -0.000  0.002   -0.000 -0.000  0.139   -0.000 -0.000 -0.057
 Cl        -0.000 -0.000 -0.371   -0.000 -0.000  0.388   -0.000 -0.000 -0.635
 Cl        -0.000  0.000 -0.601   -0.000 -0.000 -0.028    0.000 -0.000  0.672
 I          0.000 -0.000  0.172   -0.000 -0.000 -0.200    0.000 -0.000 -0.135
 Cl         0.000 -0.000  0.370    0.000 -0.000  0.743   -0.000  0.000  0.224
 I         -0.000  0.000 -0.340    0.000  0.000 -0.101   -0.000 -0.000 -0.048
 I          0.000  0.000  0.357    0.000  0.000 -0.108   -0.000  0.000  0.086
 TransDip   0.000 -0.000  0.001   -0.000  0.000 -0.008    0.000 -0.000 -0.002

 Mode:                 4                      5                      6
 Frequency:       107.97                 120.13                 143.22
 Force Cnst:      0.7106                 0.6497                 0.1697
 Red. Mass:     103.4662                76.4172                14.0404
 IR Active:          YES                    YES                    YES
 IR Intens:        0.228                  0.668                  0.517
 Raman Active:       YES                    YES                    YES
               X      Y      Z        X      Y      Z        X      Y      Z
 C          0.078 -0.111  0.000   -0.017  0.235  0.000    0.000  0.000  0.350
 C          0.085 -0.104  0.000    0.012  0.216 -0.000   -0.000  0.000  0.335
 C          0.122 -0.101  0.000    0.018  0.201 -0.000   -0.000  0.000  0.372
 C          0.126 -0.134  0.000    0.028  0.242  0.000   -0.000 -0.000  0.368
 C          0.121 -0.119  0.000    0.063  0.258  0.000    0.000 -0.000  0.463
 C          0.132 -0.128  0.000   -0.005  0.222  0.000    0.000 -0.000  0.448
 Cl        -0.027 -0.156 -0.000   -0.096  0.219 -0.000   -0.000  0.000 -0.145
 Cl         0.035 -0.058  0.000    0.066  0.177 -0.000   -0.000  0.000 -0.129
 I          0.258  0.112 -0.000   -0.156 -0.382 -0.000   -0.000  0.000 -0.026
 Cl         0.055 -0.158 -0.000   -0.034  0.229 -0.000   -0.000 -0.000 -0.190
 I         -0.373  0.559  0.000    0.405  0.300 -0.000    0.000  0.000 -0.027
 I          0.035 -0.503 -0.000   -0.241 -0.220 -0.000    0.000 -0.000 -0.040
 TransDip  -0.015  0.001 -0.000   -0.001 -0.026 -0.000   -0.000  0.000 -0.023

 Mode:                 7                      8                      9
 Frequency:       147.30                 169.08                 179.72
 Force Cnst:      1.4773                 0.7063                 0.6640
 Red. Mass:     115.5557                41.9298                34.8929
 IR Active:          YES                    YES                    YES
 IR Intens:        0.022                  0.054                  0.346
 Raman Active:       YES                    YES                    YES
               X      Y      Z        X      Y      Z        X      Y      Z
 C          0.034  0.071 -0.000    0.135  0.093  0.000   -0.074 -0.294 -0.000
 C         -0.030  0.109 -0.000    0.097 -0.069  0.000   -0.102 -0.311 -0.000
 C         -0.157  0.079 -0.000   -0.042 -0.083 -0.000   -0.047 -0.276 -0.000
 C         -0.032 -0.013 -0.000   -0.085 -0.017 -0.000    0.013 -0.303 -0.000
 C          0.039 -0.048 -0.000   -0.049  0.108  0.000    0.019 -0.240  0.000
 C          0.166 -0.031 -0.000    0.027  0.146  0.000   -0.056 -0.249  0.000
 Cl        -0.061  0.045  0.000    0.583  0.223 -0.000   -0.099 -0.349  0.000
 Cl        -0.033  0.111  0.000    0.474 -0.388 -0.000   -0.147 -0.330  0.000
 I         -0.645  0.078  0.000   -0.131  0.203  0.000   -0.080  0.109  0.000
 Cl         0.003  0.004  0.000   -0.202 -0.049  0.000    0.028 -0.350  0.000
 I          0.016  0.072  0.000    0.040 -0.041 -0.000    0.212  0.193  0.000
 I          0.652 -0.210  0.000   -0.152 -0.120  0.000   -0.048  0.139 -0.000
 TransDip  -0.004 -0.002  0.000    0.007 -0.002  0.000    0.000  0.019  0.000

 Mode:                10                     11                     12
 Frequency:       211.85                 245.06                 300.44
 Force Cnst:      0.9926                 1.1986                 0.6537
 Red. Mass:      37.5388                33.8740                12.2913
 IR Active:          YES                    YES                    YES
 IR Intens:        0.088                  0.003                  0.068
 Raman Active:       YES                    YES                    YES
               X      Y      Z        X      Y      Z        X      Y      Z
 C          0.036 -0.066  0.000    0.011 -0.124 -0.000    0.000 -0.000 -0.034
 C          0.049  0.004 -0.000   -0.027 -0.115  0.000    0.000  0.000  0.433
 C          0.034  0.037 -0.000    0.042 -0.077  0.000    0.000  0.000  0.587
 C          0.140 -0.041  0.000    0.033 -0.094  0.000    0.000  0.000  0.120
 C          0.095 -0.135  0.000    0.027 -0.073 -0.000    0.000 -0.000 -0.453
 C          0.057 -0.103  0.000   -0.022 -0.062 -0.000    0.000 -0.000 -0.488
 Cl         0.091 -0.071 -0.000    0.677  0.045 -0.000    0.000 -0.000  0.012
 Cl         0.159 -0.087  0.000   -0.582  0.347  0.000    0.000  0.000 -0.085
 I         -0.137 -0.037  0.000   -0.023 -0.020 -0.000   -0.000  0.000 -0.022
 Cl         0.896  0.181 -0.000    0.061 -0.128 -0.000   -0.000 -0.000 -0.021
 I         -0.109  0.013  0.000    0.006  0.015  0.000   -0.000 -0.000  0.015
 I         -0.108  0.047 -0.000   -0.031 -0.016  0.000   -0.000  0.000  0.017
 TransDip  -0.009  0.001 -0.000   -0.001  0.001  0.000    0.000 -0.000  0.008

 Mode:                13                     14                     15
 Frequency:       301.73                 331.77                 333.01
 Force Cnst:      1.4049                 0.8095                 1.9114
 Red. Mass:      26.1911                12.4822                29.2550
 IR Active:          YES                    YES                    YES
 IR Intens:        0.000                  0.056                  0.010
 Raman Active:       YES                    YES                    YES
               X      Y      Z        X      Y      Z        X      Y      Z
 C          0.305 -0.130  0.000    0.000 -0.000  0.580    0.012 -0.286 -0.000
 C          0.374  0.121 -0.000    0.000 -0.000  0.345    0.019 -0.071 -0.000
 C          0.227  0.042 -0.000   -0.000 -0.000 -0.202    0.014  0.053 -0.000
 C          0.187 -0.011 -0.000   -0.000  0.000 -0.517   -0.157  0.281  0.000
 C          0.173 -0.067  0.000   -0.000 -0.000 -0.385   -0.174  0.017  0.000
 C          0.226 -0.081  0.000   -0.000  0.000  0.259   -0.152 -0.080  0.000
 Cl        -0.007 -0.377 -0.000    0.000 -0.000 -0.098    0.187 -0.521  0.000
 Cl         0.316  0.493  0.000   -0.000 -0.000 -0.052   -0.042 -0.112  0.000
 I         -0.080  0.023  0.000    0.000 -0.000  0.006    0.006  0.003  0.000
 Cl        -0.138 -0.190  0.000    0.000  0.000  0.089   -0.158  0.631 -0.000
 I         -0.023 -0.016 -0.000    0.000  0.000  0.010    0.013  0.016 -0.000
 I         -0.085  0.025 -0.000    0.000  0.000 -0.007    0.026 -0.011 -0.000
 TransDip   0.000 -0.000 -0.000   -0.000 -0.000  0.008   -0.002 -0.003 -0.000

 Mode:                16                     17                     18
 Frequency:       501.87                 559.87                 574.67
 Force Cnst:      2.2170                 2.2232                 2.4870
 Red. Mass:      14.9393                12.0378                12.7813
 IR Active:          YES                    YES                    YES
 IR Intens:       23.394                  0.427                  3.380
 Raman Active:       YES                    YES                    YES
               X      Y      Z        X      Y      Z        X      Y      Z
 C          0.265  0.080  0.000   -0.000 -0.000 -0.172    0.352  0.179 -0.000
 C          0.203 -0.082  0.000   -0.000  0.000 -0.435    0.253 -0.180 -0.000
 C          0.440  0.019  0.000    0.000  0.000  0.491   -0.095 -0.289  0.000
 C          0.433  0.100 -0.000    0.000  0.000 -0.066   -0.355 -0.055  0.000
 C          0.466  0.177 -0.000    0.000 -0.000 -0.434   -0.269  0.408 -0.000
 C          0.340  0.095  0.000   -0.000 -0.000  0.589    0.082  0.498  0.000
 Cl        -0.070  0.023 -0.000    0.000  0.000  0.009   -0.052 -0.104  0.000
 Cl        -0.218 -0.207 -0.000    0.000  0.000  0.031   -0.079  0.010  0.000
 I         -0.042  0.006 -0.000   -0.000 -0.000 -0.007    0.004  0.009 -0.000
 Cl        -0.081  0.076  0.000   -0.000  0.000  0.006    0.099 -0.048 -0.000
 I         -0.030 -0.020  0.000   -0.000  0.000  0.004    0.006 -0.008 -0.000
 I         -0.030  0.007 -0.000   -0.000  0.000 -0.007    0.002 -0.014 -0.000
 TransDip   0.150  0.037 -0.000    0.000 -0.000 -0.021    0.006  0.059 -0.000

 Mode:                19                     20                     21
 Frequency:       592.56                 609.88                 672.88
 Force Cnst:      2.4997                 3.2897                 3.2053
 Red. Mass:      12.0829                15.0110                12.0158
 IR Active:          YES                    YES                    YES
 IR Intens:        0.646                 44.665                  0.098
 Raman Active:       YES                    YES                    YES
               X      Y      Z        X      Y      Z        X      Y      Z
 C          0.000  0.000  0.521   -0.244  0.197 -0.000    0.000  0.000 -0.453
 C         -0.000  0.000 -0.366   -0.263  0.324  0.000    0.000 -0.000  0.470
 C         -0.000  0.000 -0.218   -0.024  0.418  0.000    0.000 -0.000 -0.419
 C          0.000  0.000  0.624    0.141  0.284 -0.000   -0.000  0.000  0.392
 C          0.000  0.000 -0.368    0.129  0.422 -0.000   -0.000  0.000 -0.336
 C          0.000  0.000 -0.139   -0.236  0.271  0.000   -0.000  0.000  0.362
 Cl         0.000 -0.000 -0.036    0.088 -0.240 -0.000   -0.000 -0.000  0.015
 Cl        -0.000 -0.000  0.026   -0.009 -0.093 -0.000   -0.000 -0.000 -0.017
 I          0.000 -0.000  0.002    0.006 -0.011 -0.000   -0.000  0.000  0.003
 Cl        -0.000 -0.000 -0.039    0.052 -0.225  0.000    0.000 -0.000 -0.011
 I         -0.000 -0.000  0.004   -0.011 -0.010  0.000    0.000 -0.000  0.001
 I         -0.000  0.000  0.002    0.016 -0.007 -0.000    0.000 -0.000 -0.002
 TransDip  -0.000  0.000  0.026   -0.047  0.209 -0.000    0.000  0.000  0.010

 Mode:                22                     23                     24
 Frequency:       743.16                 818.27                1010.79
 Force Cnst:      4.0840                 5.0936                 7.3276
 Red. Mass:      12.5505                12.9118                12.1727
 IR Active:          YES                    YES                    YES
 IR Intens:        2.431                  2.021                  2.384
 Raman Active:       YES                    YES                    YES
               X      Y      Z        X      Y      Z        X      Y      Z
 C          0.175  0.272 -0.000    0.223 -0.276  0.000   -0.212  0.463  0.000
 C          0.030  0.377  0.000    0.366  0.218 -0.000   -0.337 -0.262 -0.000
 C         -0.465  0.257  0.000    0.282  0.257 -0.000    0.457 -0.100 -0.000
 C         -0.110 -0.083 -0.000   -0.157  0.495  0.000   -0.078  0.263  0.000
 C         -0.050 -0.282 -0.000   -0.415 -0.204  0.000   -0.294 -0.254  0.000
 C          0.585 -0.074 -0.000   -0.120 -0.102  0.000    0.324  0.029 -0.000
 Cl         0.031 -0.075  0.000   -0.026  0.080 -0.000    0.019 -0.063 -0.000
 Cl        -0.081 -0.085 -0.000   -0.073 -0.094  0.000    0.034  0.034  0.000
 I          0.016 -0.005 -0.000   -0.005  0.001  0.000   -0.005  0.001  0.000
 Cl        -0.020  0.003 -0.000    0.034 -0.130 -0.000    0.010 -0.025  0.000
 I          0.004  0.000  0.000    0.005  0.004 -0.000    0.002  0.000 -0.000
 I         -0.017  0.004  0.000    0.001 -0.003 -0.000   -0.001  0.001 -0.000
 TransDip   0.016  0.047 -0.000    0.029  0.035  0.000    0.030 -0.039  0.000

 Mode:                25                     26                     27
 Frequency:      1126.77                1227.96                1288.09
 Force Cnst:      9.1441                10.6615                11.7591
 Red. Mass:      12.2242                12.0005                12.0290
 IR Active:          YES                    YES                    YES
 IR Intens:        1.365                  0.818                103.397
 Raman Active:       YES                    YES                    YES
               X      Y      Z        X      Y      Z        X      Y      Z
 C          0.027 -0.387 -0.000    0.403  0.133  0.000   -0.305 -0.202  0.000
 C         -0.259 -0.312  0.000   -0.300  0.236  0.000   -0.002  0.449  0.000
 C         -0.255  0.012  0.000   -0.093 -0.366 -0.000    0.388 -0.129 -0.000
 C         -0.204  0.482 -0.000    0.426  0.105 -0.000   -0.293 -0.322  0.000
 C          0.189  0.312 -0.000   -0.344  0.252  0.000   -0.104  0.395  0.000
 C          0.403 -0.202 -0.000   -0.093 -0.386  0.000    0.304 -0.217 -0.000
 Cl        -0.012  0.052  0.000    0.001 -0.000 -0.000    0.011  0.009 -0.000
 Cl         0.036  0.040 -0.000   -0.001  0.002 -0.000   -0.007 -0.024 -0.000
 I          0.004 -0.000 -0.000   -0.000  0.000  0.000   -0.003  0.001  0.000
 Cl         0.022 -0.057 -0.000    0.000  0.003  0.000    0.009  0.017  0.000
 I         -0.003 -0.002  0.000    0.000  0.001  0.000    0.001 -0.000 -0.000
 I         -0.005  0.002  0.000   -0.000 -0.000 -0.000   -0.001  0.001 -0.000
 TransDip  -0.010 -0.036 -0.000   -0.017 -0.024 -0.000    0.326 -0.010  0.000

 Mode:                28                     29                     30
 Frequency:      1300.97                1494.52                1500.20
 Force Cnst:     12.0156                15.7949                15.9138
 Red. Mass:      12.0493                12.0022                12.0012
 IR Active:          YES                    YES                    YES
 IR Intens:      198.576                  0.261                  0.190
 Raman Active:       YES                    YES                    YES
               X      Y      Z        X      Y      Z        X      Y      Z
 C         -0.198  0.423  0.000    0.534  0.120 -0.000   -0.016  0.265  0.000
 C          0.388  0.103 -0.000   -0.391  0.047  0.000    0.238 -0.430 -0.000
 C         -0.102 -0.366  0.000    0.254  0.182  0.000   -0.006  0.511 -0.000
 C         -0.259  0.321  0.000   -0.489 -0.142  0.000    0.034 -0.235  0.000
 C          0.352  0.019 -0.000    0.323 -0.064  0.000   -0.224  0.332  0.000
 C         -0.181 -0.383  0.000   -0.237 -0.151 -0.000   -0.027 -0.457  0.000
 Cl         0.013 -0.028  0.000   -0.006 -0.000  0.000   -0.001 -0.001  0.000
 Cl        -0.023 -0.012 -0.000    0.003 -0.001  0.000   -0.004  0.004  0.000
 I          0.001  0.002 -0.000    0.001 -0.001 -0.000   -0.001 -0.001  0.000
 Cl         0.011 -0.019 -0.000    0.005  0.002 -0.000   -0.000 -0.001 -0.000
 I         -0.002  0.001  0.000    0.000  0.001 -0.000    0.001  0.001 -0.000
 I          0.001  0.002  0.000   -0.001  0.000  0.000    0.001  0.001 -0.000
 TransDip   0.012  0.451 -0.000   -0.014 -0.009  0.000    0.005 -0.013 -0.000

 STANDARD THERMODYNAMIC QUANTITIES AT   298.15 K  AND     1.00 ATM

   This Molecule has  0 Imaginary Frequencies
   Zero point vibrational energy:       23.931 kcal/mol

   Atom    1 Element C  Has Mass   12.00000
   Atom    2 Element C  Has Mass   12.00000
   Atom    3 Element C  Has Mass   12.00000
   Atom    4 Element C  Has Mass   12.00000
   Atom    5 Element C  Has Mass   12.00000
   Atom    6 Element C  Has Mass   12.00000
   Atom    7 Element Cl Has Mass   34.96885
   Atom    8 Element Cl Has Mass   34.96885
   Atom    9 Element I  Has Mass  126.90440
   Atom   10 Element Cl Has Mass   34.96885
   Atom   11 Element I  Has Mass  126.90440
   Atom   12 Element I  Has Mass  126.90440
   Molecular Mass:   557.619750 amu
   Principal axes and moments of inertia in amu*Bohr^2:
                             1           2           3
    Eigenvalues --     6505.66696 14032.37291 20538.03987
          X               0.99999     0.00521     0.00000
          Y              -0.00521     0.99999     0.00000
          Z              -0.00000    -0.00000     1.00000
   Rotational Symmetry Number is   1
   The Molecule is an Asymmetric Top
   Translational Enthalpy:        0.889 kcal/mol
   Rotational Enthalpy:           0.889 kcal/mol
   Vibrational Enthalpy:         30.466 kcal/mol
   gas constant (RT):             0.592 kcal/mol
   Translational Entropy:        44.840  cal/mol.K
   Rotational Entropy:           35.881  cal/mol.K
   Vibrational Entropy:          45.233  cal/mol.K

   Total Enthalpy:               32.836 kcal/mol
   Total Entropy:               125.955  cal/mol.K

 ======================================================================

 STANDARD THERMODYNAMIC QUANTITIES FOR ANHARMONIC VIBRATION -- TOSH

   Zero point vibrational energy: ************ kcal/mol

   Vibrational Enthalpy:       Infinity kcal/mol
   Vibrational Entropy:             NaN  cal/mol.K

   Total Enthalpy:             Infinity kcal/mol
   Total Entropy:                   NaN  cal/mol.K

 ======================================================================

 STANDARD THERMODYNAMIC QUANTITIES FOR ANHARMONIC VIBRATION -- VPT2

   Zero point vibrational energy: ************ kcal/mol

   Vibrational Enthalpy:       Infinity kcal/mol
   Vibrational Entropy:             NaN  cal/mol.K

   Total Enthalpy:             Infinity kcal/mol
   Total Entropy:                   NaN  cal/mol.K

 ======================================================================

Archival summary:
1\1\february\FREQ\ProcedureUnspecified\BasisUnspecified\3l36\taweetha\SunDec110:57:092019SunDec110:57:092019\0\\#,FREQ,ProcedureUnspecified,BasisUnspecified,\\0,1\I\C,1,2.13877\C,2,1.40549,1,119.256\C,3,1.40432,2,120.767,1,-180,0\C,4,1.40124,3,119.207,2,-0,0\C,5,1.40339,4,120.34,3,0,0\C,6,1.40353,5,120.382,4,-0,0\Cl,5,1.73864,4,120.59,3,-180,0\Cl,6,1.73995,5,118.728,4,180,0\Cl,3,1.74192,2,119.957,1,-0,0\I,4,2.1263,3,120.686,2,-180,0\I,7,2.13035,6,118.954,5,-180,0\\\@

 Total job time:  887.40s(wall), 5064.31s(cpu) 
 Sun Dec  1 10:57:09 2019

        *************************************************************
        *                                                           *
        *  Thank you very much for using Q-Chem.  Have a nice day.  *
        *                                                           *
        *************************************************************
