# Supplementary material for: Geometric and energetic data from quantum chemical calculations of halobenzenes and xylenes
Source: Data Brief. 2020 Mar 5;30:105386. doi: 10.1016/j.dib.2020.105386 (PMC7114895; doi:10.1016/j.dib.2020.105386)
Supplement: Supplementary file 1 [file mmc1.zip › halobenzene/B3LYP/ClClIIII.out]

                  Welcome to Q-Chem
     A Quantum Leap Into The Future Of Chemistry


 Q-Chem 5.2 (devel), Q-Chem, Inc., Pleasanton, CA (2019)

 Yihan Shao,  Zhengting Gan,  E. Epifanovsky,  A. T. B. Gilbert,  M. Wormit,  
 J. Kussmann,  A. W. Lange,  A. Behn,  Jia Deng,  Xintian Feng,  D. Ghosh,  
 M. Goldey,  P. R. Horn,  L. D. Jacobson,  I. Kaliman,  T. Kus,  A. Landau,  
 Jie Liu,  E. I. Proynov,  R. M. Richard,  R. P. Steele,  E. J. Sundstrom,  
 H. L. Woodcock III,  P. M. Zimmerman,  D. Zuev,  B. Albrecht,  E. Alguire,  
 S. A. Baeppler,  D. Barton,  Z. Benda,  Y. A. Bernard,  E. J. Berquist,  
 K. B. Bravaya,  H. Burton,  D. Casanova,  Chun-Min Chang,  Yunqing Chen,  
 A. Chien,  K. D. Closser,  M. P. Coons,  S. Coriani,  S. Dasgupta,  
 A. L. Dempwolff,  M. Diedenhofen,  Hainam Do,  R. G. Edgar,  Po-Tung Fang,  
 S. Faraji,  S. Fatehi,  Qingguo Feng,  K. D. Fenk,  J. Fosso-Tande,  
 J. Gayvert,  Qinghui Ge,  A. Ghysels,  G. Gidofalvi,  J. Gomes,  
 J. Gonthier,  A. Gunina,  D. Hait,  M. W. D. Hanson-Heine,  
 P. H. P. Harbach,  A. W. Hauser,  M. F. Herbst,  J. E. Herr,  
 E. G. Hohenstein,  Z. C. Holden,  Kerwin Hui,  B. C. Huynh,  T.-C. Jagau,  
 Hyunjun Ji,  B. Kaduk,  K. Khistyaev,  Jaehoon Kim,  P. Klunzinger,  K. Koh,  
 D. Kosenkov,  L. Koulias,  T. Kowalczyk,  C. M. Krauter,  A. Kunitsa,  
 Ka Un Lao,  A. Laurent,  K. V. Lawler,  Joonho Lee,  D. Lefrancois,  
 S. Lehtola,  D. S. Levine,  Yi-Pei Li,  You-Sheng Lin,  Fenglai Liu,  
 E. Livshits,  A. Luenser,  P. Manohar,  E. Mansoor,  S. F. Manzer,  
 Shan-Ping Mao,  Yuezhi Mao,  N. Mardirossian,  A. V. Marenich,  
 T. Markovich,  L. A. Martinez-Martinez,  S. A. Maurer,  N. J. Mayhall,  
 S. C. McKenzie,  J.-M. Mewes,  P. Morgante,  A. F. Morrison,  
 J. W. Mullinax,  K. Nanda,  T. S. Nguyen-Beck,  R. Olivares-Amaya,  
 J. A. Parkhill,  Zheng Pei,  T. M. Perrine,  F. Plasser,  P. Pokhilko,  
 S. Prager,  A. Prociuk,  E. Ramos,  D. R. Rehn,  F. Rob,  M. Scheurer,  
 M. Schneider,  N. Sergueev,  S. M. Sharada,  S. Sharma,  D. W. Small,  
 T. Stauch,  T. Stein,  Yu-Chuan Su,  A. J. W. Thom,  A. Tkatchenko,  
 T. Tsuchimochi,  N. M. Tubman,  L. Vogt,  M. L. Vidal,  O. Vydrov,  
 M. A. Watson,  J. Wenzel,  M. de Wergifosse,  T. A. Wesolowski,  A. White,  
 J. Witte,  A. Yamada,  Jun Yang,  K. Yao,  S. Yeganeh,  S. R. Yost,  
 Zhi-Qiang You,  A. Zech,  Igor Ying Zhang,  Xing Zhang,  Yan Zhao,  
 Ying Zhu,  B. R. Brooks,  G. K. L. Chan,  C. J. Cramer,  M. S. Gordon,  
 W. J. Hehre,  A. Klamt,  M. W. Schmidt,  C. D. Sherrill,  D. G. Truhlar,  
 A. Aspuru-Guzik,  R. Baer,  A. T. Bell,  N. A. Besley,  Jeng-Da Chai,  
 A. E. DePrince, III,  R. A. DiStasio Jr.,  A. Dreuw,  B. D. Dunietz,  
 T. R. Furlani,  Chao-Ping Hsu,  Yousung Jung,  Jing Kong,  D. S. Lambrecht,  
 WanZhen Liang,  C. Ochsenfeld,  V. A. Rassolov,  L. V. Slipchenko,  
 J. E. Subotnik,  T. Van Voorhis,  J. M. Herbert,  A. I. Krylov,  
 P. M. W. Gill,  M. Head-Gordon

 Contributors to earlier versions of Q-Chem not listed above: 
 R. D. Adamson,  B. Austin,  J. Baker,  G. J. O. Beran,  K. Brandhorst,  
 S. T. Brown,  E. F. C. Byrd,  A. K. Chakraborty,  C.-L. Cheng,  
 Siu Hung Chien,  D. M. Chipman,  D. L. Crittenden,  H. Dachsel,  
 R. J. Doerksen,  A. D. Dutoi,  L. Fusti-Molnar,  W. A. Goddard III,  
 A. Golubeva-Zadorozhnaya,  S. R. Gwaltney,  G. Hawkins,  A. Heyden,  
 S. Hirata,  G. Kedziora,  F. J. Keil,  C. Kelley,  Jihan Kim,  R. A. King,  
 R. Z. Khaliullin,  P. P. Korambath,  W. Kurlancheek,  A. M. Lee,  M. S. Lee,  
 S. V. Levchenko,  Ching Yeh Lin,  D. Liotard,  R. C. Lochan,  I. Lotan,  
 P. E. Maslen,  N. Nair,  D. P. O'Neill,  D. Neuhauser,  E. Neuscamman,  
 C. M. Oana,  R. Olson,  B. Peters,  R. Peverati,  P. A. Pieniazek,  
 Y. M. Rhee,  J. Ritchie,  M. A. Rohrdanz,  E. Rosta,  N. J. Russ,  
 H. F. Schaefer III,  N. E. Schultz,  N. Shenvi,  A. C. Simmonett,  A. Sodt,  
 D. Stuck,  K. S. Thanthiriwatte,  V. Vanovschi,  Tao Wang,  A. Warshel,  
 C. F. Williams,  Q. Wu,  X. Xu,  W. Zhang

 Please cite Q-Chem as follows:
 Y. Shao et al., Mol. Phys. 113, 184-215 (2015)
 DOI: 10.1080/00268976.2014.952696

 Q-Chem 5.2.1 for Intel X86 EM64T Linux

 Parts of Q-Chem use Armadillo 8.300.2 (Tropical Shenanigans).
 http://arma.sourceforge.net/

 Q-Chem begins on Sun Dec  1 10:57:09 2019  

Host: 
0

     Scratch files written to /scratch/taweetham/qchem9645//
NAlpha2: 282
NElect   282
Mult     1

Checking the input file for inconsistencies... 	...done.

--------------------------------------------------------------
User input:
--------------------------------------------------------------
$MOLECULE
0 1
C   
C	1	CC
C	2	CC	1	120.0		
C	3	CC	2	120.0	1	0.0
C	4	CC	3	120.0	2	0.0	
C	5 	CC	4	120.0	3	0.0
Cl	1	CCl	2	120.0	3	180.0
Cl	2	CCl	3	120.0	4	180.0
I	3	CI	4	120.0	5	180.0
I	4	CI	5	120.0	6	180.0
I	5	CI	6	120.0	1	180.0
I	6	CI	1	120.0	2	180.0

CC=1.39483
CH=1.08673
CF=1.33960
CCl=1.72090
CBr=1.89068
CI=2.07886
$END

$REM
   JOB_TYPE	OPTIMIZATION
   BASIS	6-311++G**
   METHOD	B3LYP
   MEM_TOTAL	64000
   SYM_IGNORE	TRUE
$END

--------------------------------------------------------------
 ----------------------------------------------------------------
             Standard Nuclear Orientation (Angstroms)
    I     Atom           X                Y                Z
 ----------------------------------------------------------------
    1      C       0.0000000000     0.0000000000     0.0000000000
    2      C       0.0000000000     0.0000000000     1.3948300000
    3      C       1.2079582140     0.0000000000     2.0922450000
    4      C       2.4159164279     0.0000000000     1.3948300000
    5      C       2.4159164279     0.0000000000    -0.0000000000
    6      C       1.2079582140     0.0000000000    -0.6974150000
    7      Cl     -1.4903431174    -0.0000000000    -0.8604500000
    8      Cl     -1.4903431174    -0.0000000000     2.2552800000
    9      I       1.2079582140    -0.0000000000     4.1711050000
   10      I       4.2162619988    -0.0000000000     2.4342600000
   11      I       4.2162619988    -0.0000000000    -1.0394300000
   12      I       1.2079582140    -0.0000000000    -2.7762750000
 ----------------------------------------------------------------
 Nuclear Repulsion Energy =        4394.77963215 hartrees
 There are      141 alpha and      141 beta electrons
 Requested basis set is 6-311++G(d,p)
 There are 158 shells and 440 basis functions

 Total QAlloc Memory Limit  64000 MB
 Mega-Array Size       188 MB
 MEM_STATIC part       192 MB
 A cutoff of  1.0D-11 yielded   7312 shell pairs
 There are     63199 function pairs (     70675 Cartesian)
 Smallest overlap matrix eigenvalue = 4.57E-07

 Q-Chem warning in module stvman/mkSTV.C, line 318:

 Overlap eigenvalue is smaller than square root of threshold
 Use THRESH >= 12 to get rid of this warning

 Linear dependence detected in AO basis
 Tighter screening thresholds may be required for diffuse basis sets
 Use S2THRESH > 14 and THRESH = 14 in case of SCF convergence issues
 Number of orthogonalized atomic orbitals = 438
 Maximum deviation from orthogonality = 1.314E-10

 Scale SEOQF with 1.000000e-01/1.000000e-01/1.000000e-01

 Standard Electronic Orientation quadrupole field applied
 Nucleus-field energy     =    -0.0000001199 hartrees
 Guess from superposition of atomic densities
 Warning:  Energy on first SCF cycle will be non-variational
 SAD guess density has 282.000000 electrons

 -----------------------------------------------------------------------
  General SCF calculation program by
  Eric Jon Sundstrom, Paul Horn, Yuezhi Mao, Dmitri Zuev, Alec White,
  David Stuck, Shaama M.S., Shane Yost, Joonho Lee, David Small,
  Daniel Levine, Susi Lehtola, Hugh Burton, Evgeny Epifanovsky,
  Bang C. Huynh
 -----------------------------------------------------------------------
 Exchange:     0.2000 Hartree-Fock + 0.0800 Slater + 0.7200 B88
 Correlation:  0.1900 VWN1RPA + 0.8100 LYP
 Using SG-1 standard quadrature grid
 using 6 threads for integral computing
 -------------------------------------------------------
 OpenMP Integral computing Module                
 Release: version 2.0, May 2017, Q-Chem Inc. Pleasanton 
 -------------------------------------------------------
 A restricted SCF calculation will be
 performed using DIIS
 SCF converges when DIIS error is below 1.0e-08
 ---------------------------------------
  Cycle       Energy         DIIS error
 ---------------------------------------
    1  -28829.7119203957      2.79e-02  
    2  -28827.0993949718      1.69e-03  
    3  -28826.9653527302      2.78e-03  
    4  -28827.1412066244      7.19e-04  
    5  -28827.1553853930      1.57e-04  
    6  -28827.1556655906      1.07e-04  
    7  -28827.1559528298      1.85e-05  
    8  -28827.1559595699      4.89e-06  
    9  -28827.1559599581      1.44e-06  
   10  -28827.1559599969      6.11e-07  
   11  -28827.1559600050      9.62e-08  
   12  -28827.1559600046      4.15e-08  
   13  -28827.1559600015      3.70e-09  Convergence criterion met
 ---------------------------------------
 SCF time:   CPU 267.57s  wall 50.00s 
 SCF   energy in the final basis set =   -28827.1559600015
 Total energy in the final basis set =   -28827.1559600015

 --------------------------------------------------------------

                    Orbital Energies (a.u.)
 --------------------------------------------------------------

 Alpha MOs
 -- Occupied --
***********************************-176.3176-176.3176-176.3168-176.3167
********-165.7213-165.7205-165.7205-165.7192-165.7192-165.7190-165.7190
********-165.7184-165.7182-165.7182-101.5814-101.5814 -35.8142 -35.8142
-35.8134 -35.8134 -31.3075 -31.3075 -31.3067 -31.3067 -31.3016 -31.3016
-31.3009 -31.3009 -31.3008 -31.3008 -31.3002 -31.3002 -22.9579 -22.9579
-22.9571 -22.9571 -22.9566 -22.9566 -22.9562 -22.9562 -22.9558 -22.9558
-22.9554 -22.9554 -22.9521 -22.9521 -22.9521 -22.9520 -22.9513 -22.9513
-22.9513 -22.9513 -10.2826 -10.2821 -10.2649 -10.2648 -10.2644 -10.2640
 -9.4967  -9.4966  -7.2615  -7.2615  -7.2516  -7.2516  -7.2505  -7.2505
 -6.3640  -6.3640  -6.3634  -6.3634  -4.7768  -4.7768  -4.7760  -4.7760
 -4.7619  -4.7619  -4.7613  -4.7613  -4.7608  -4.7608  -4.7604  -4.7604
 -2.0429  -2.0429  -2.0421  -2.0421  -2.0381  -2.0381  -2.0376  -2.0376
 -2.0374  -2.0374  -2.0369  -2.0368  -2.0246  -2.0246  -2.0244  -2.0244
 -2.0242  -2.0241  -2.0239  -2.0239  -0.9606  -0.8955  -0.8926  -0.8141
 -0.7867  -0.7182  -0.6957  -0.6767  -0.6575  -0.6054  -0.5963  -0.5531
 -0.5104  -0.4709  -0.4661  -0.4401  -0.4168  -0.3947  -0.3873  -0.3865
 -0.3819  -0.3571  -0.3418  -0.3398  -0.3277  -0.3127  -0.2979  -0.2910
 -0.2845  -0.2677  -0.2592  -0.2555  -0.2326
 -- Virtual --
 -0.1035  -0.0682  -0.0653  -0.0552  -0.0337  -0.0178  -0.0034   0.0138
  0.0196   0.0358   0.0388   0.0514   0.0626   0.0676   0.0700   0.0765
  0.0823   0.0884   0.0892   0.0969   0.1069   0.1082   0.1146   0.1198
  0.1201   0.1292   0.1413   0.1540   0.1568   0.1606   0.1713   0.1813
  0.1813   0.1873   0.1876   0.1972   0.2013   0.2024   0.2059   0.2213
  0.2257   0.2257   0.2259   0.2335   0.2461   0.2574   0.2644   0.2811
  0.3013   0.3018   0.3071   0.3089   0.3208   0.3364   0.3639   0.3684
  0.3825   0.3833   0.3992   0.3998   0.4031   0.4190   0.4190   0.4311
  0.4321   0.4339   0.4379   0.4433   0.4462   0.4719   0.4727   0.4762
  0.4876   0.4907   0.5056   0.5064   0.5084   0.5127   0.5177   0.5378
  0.5466   0.5677   0.5689   0.5939   0.5945   0.6001   0.6143   0.6145
  0.6208   0.6233   0.6396   0.7018   0.7172   0.7328   0.7471   0.7494
  0.7533   0.7679   0.7714   0.7833   0.7882   0.8036   0.8310   0.8417
  0.8444   0.8579   0.8638   0.8982   0.9133   0.9305   0.9414   0.9463
  0.9649   0.9652   1.0101   1.0572   1.0660   1.0664   1.1019   1.1260
  1.1524   1.1884   1.1974   1.1987   1.2590   1.2667   1.2753   1.3246
  1.3307   1.3528   1.3528   1.3561   1.3708   1.3877   1.3990   1.4413
  1.4642   1.4685   1.4715   1.4955   1.4983   1.5241   1.5536   1.5744
  1.6083   1.6234   1.7279   1.7386   1.7768   1.7890   1.8278   1.8341
  1.8526   1.8537   1.9247   2.0255   2.0500   2.2079   2.2180   2.2279
  2.2320   2.2632   2.2661   2.2779   2.3294   2.4125   2.4283   2.4940
  2.5258   2.5700   2.5970   2.7020   2.7125   2.7975   2.8208   2.8312
  2.8676   2.9206   3.0448   3.0525   3.0846   3.1807   3.2111   3.3938
  3.4324   3.6477   3.8259   3.8403   3.9308   3.9551   3.9589   3.9663
  3.9778   3.9895   4.0127   4.0165   4.0233   4.0364   4.0505   4.0790
  4.0854   4.1479   4.1859   4.2260   4.2373   4.2837   4.3029   4.3278
  4.4010   4.4620   4.5101   4.6505   4.8095   5.9837   6.0085   6.0252
  6.0273   6.0655   6.0676   6.0944   6.1553   6.1590   6.1886   6.2261
  6.2487   9.7416   9.8060  23.1695  23.7742  23.7907  23.9432  23.9545
 24.0359  25.7748  25.8628  26.1131  26.1409  26.5134  26.7805  27.8396
 27.8902  27.9230  28.0192  28.3290  28.3476  28.3615  28.3653  28.3724
 28.3908  28.4113  28.4255  28.4474  28.4564  28.4622  28.4639  28.5178
 28.5291  28.5304  28.5320  28.5363  28.5414  28.5515  28.5576  28.5603
 28.5620  28.5774  28.5838  28.5872  28.6250  28.6412  28.6651  28.6822
 28.7228  28.7504  28.7966 127.8748 127.8887 127.8990 127.9055 127.9213
127.9230 127.9430 127.9716 127.9742 127.9847 128.0074 128.0206 151.6375
151.6812 151.7125 151.7958 215.7310 215.80491901.79941901.84541901.8781
********
 --------------------------------------------------------------

          Ground-State Mulliken Net Atomic Charges

     Atom                 Charge (a.u.)
  ----------------------------------------
      1 C                    -0.173848
      2 C                    -0.173848
      3 C                    -0.334340
      4 C                    -0.296576
      5 C                    -0.296576
      6 C                    -0.334340
      7 Cl                    0.601103
      8 Cl                    0.601103
      9 I                     0.101163
     10 I                     0.102500
     11 I                     0.102500
     12 I                     0.101163
  ----------------------------------------
  Sum of atomic charges =     0.000000

 -----------------------------------------------------------------
                    Cartesian Multipole Moments
 -----------------------------------------------------------------
    Charge (ESU x 10^10)
                -0.0000
    Dipole Moment (Debye)
         X       0.8512      Y      -0.0000      Z       0.0000
       Tot       0.8512
    Quadrupole Moments (Debye-Ang)
        XX    -165.6261     XY      -0.0000     YY    -174.1215
        XZ       0.5936     YZ      -0.0000     ZZ    -163.8971
    Octopole Moments (Debye-Ang^2)
       XXX    -881.1125    XXY      -0.0000    XYY    -315.1335
       YYY      -0.0000    XXZ    -115.5101    XYZ      -0.0000
       YYZ    -121.4349    XZZ    -288.1304    YZZ      -0.0000
       ZZZ    -342.9129
    Hexadecapole Moments (Debye-Ang^3)
      XXXX   -7119.9284   XXXY      -0.0000   XXYY   -1325.5644
      XYYY      -0.0000   YYYY    -230.6930   XXXZ    -614.5011
      XXYZ      -0.0000   XYYZ    -219.7788   YYYZ       0.0000
      XXZZ   -2201.1037   XYZZ      -0.0000   YYZZ   -1127.1337
      XZZZ    -603.4168   YZZZ       0.0000   ZZZZ   -5959.1122
 -----------------------------------------------------------------
 Calculating analytic gradient of the SCF energy
 Gradient of SCF Energy
            1           2           3           4           5           6
    1  -0.0007886  -0.0007886  -0.0004407   0.0014957   0.0014957  -0.0004407
    2  -0.0000000  -0.0000000  -0.0000000   0.0000000  -0.0000000  -0.0000000
    3   0.0001193  -0.0001193   0.0004643   0.0020271  -0.0020271  -0.0004643
            7           8           9          10          11          12
    1   0.0101612   0.0101612   0.0067414  -0.0171691  -0.0171691   0.0067414
    2   0.0000000   0.0000000  -0.0000000  -0.0000000   0.0000000  -0.0000000
    3   0.0009360  -0.0009360  -0.0171693  -0.0109351   0.0109351   0.0171693
 Max gradient component =       1.717E-02
 RMS gradient           =       6.937E-03
 Gradient time:  CPU 102.18 s  wall 17.33 s
 Geometry Optimization Parameters
   NAtoms,    NIC,     NZ,  NCons,   NDum,   NFix, NCnnct, MaxDiis
       12      78      12       0       0       0       0       0


** GEOMETRY OPTIMIZATION IN DELOCALIZED INTERNAL COORDINATES **
   Searching for a Minimum

   Optimization Cycle:   1

                       Coordinates (Angstroms)
     ATOM                X               Y               Z
      1  C         0.0000000000    0.0000000000    0.0000000000
      2  C         0.0000000000    0.0000000000    1.3948300000
      3  C         1.2079582140    0.0000000000    2.0922450000
      4  C         2.4159164279    0.0000000000    1.3948300000
      5  C         2.4159164279    0.0000000000    0.0000000000
      6  C         1.2079582140    0.0000000000   -0.6974150000
      7  Cl       -1.4903431174    0.0000000000   -0.8604500000
      8  Cl       -1.4903431174    0.0000000000    2.2552800000
      9  I         1.2079582140    0.0000000000    4.1711050000
     10  I         4.2162619988    0.0000000000    2.4342600000
     11  I         4.2162619988    0.0000000000   -1.0394300000
     12  I         1.2079582140    0.0000000000   -2.7762750000
   Point Group: c1    Number of degrees of freedom:    30


   Energy is -28827.155960002


 Attempting to generate delocalized internal coordinates
 Initial Hessian constructed with Jon Baker's OPTIMIZE code

 19 Hessian modes will be used to form the next step
  Hessian Eigenvalues:
     0.124424    0.124424    0.124424    0.124424    0.250000    0.250000
     0.250000    0.250000    0.250000    0.250000    0.250000    0.250000
     0.250000    0.334879    0.426727    0.464882    0.464882    0.464882
     0.464882

 Minimum search - taking simple RFO step
 Searching for Lamda that Minimizes Along All modes
 Value Taken    Lamda =  -0.01762827
 Calculated Step too Large.  Step scaled by  0.986820
 Step Taken.  Stepsize is  0.300000

                             Maximum     Tolerance    Cnvgd?
         Gradient           0.050206      0.000300      NO
         Displacement       0.184596      0.001200      NO
         Energy change     *********      0.000001      NO


 New Cartesian Coordinates Obtained by Inverse Iteration

 Displacement from previous Coordinates is:  0.505330
 ----------------------------------------------------------------
             Standard Nuclear Orientation (Angstroms)
    I     Atom           X                Y                Z
 ----------------------------------------------------------------
    1      C       0.0106018727     0.0000000000    -0.0007384233
    2      C       0.0106018812     0.0000000000     1.3955684181
    3      C       1.2173993834     0.0000000000     2.1126763353
    4      C       2.4486607430     0.0000000000     1.4085226570
    5      C       2.4486607378     0.0000000000    -0.0136926660
    6      C       1.2173993743     0.0000000000    -0.7178463395
    7      Cl     -1.5185151754     0.0000000000    -0.8197255039
    8      Cl     -1.5185151676     0.0000000000     2.2145554974
    9      I       1.0950355411     0.0000000000     4.2511550311
   10      I       4.3045693770     0.0000000000     2.5010791274
   11      I       4.3045693837     0.0000000000    -1.1062491036
   12      I       1.0950355234     0.0000000000    -2.8563250301
 ----------------------------------------------------------------
 Nuclear Repulsion Energy =        4273.84255947 hartrees
 There are      141 alpha and      141 beta electrons
 Applying Cartesian multipole field
    Component          Value
    ---------          -----
     (2,0,0)        1.00000E-11
     (0,2,0)        2.00000E-11
     (0,0,2)       -3.00000E-11
 Nucleus-field energy     =    -0.0000001266 hartrees
 Requested basis set is 6-311++G(d,p)
 There are 158 shells and 440 basis functions
 A cutoff of  1.0D-11 yielded   7212 shell pairs
 There are     62417 function pairs (     69769 Cartesian)
 Smallest overlap matrix eigenvalue = 5.40E-07

 Q-Chem warning in module stvman/mkSTV.C, line 318:

 Overlap eigenvalue is smaller than square root of threshold
 Use THRESH >= 12 to get rid of this warning

 Linear dependence detected in AO basis
 Tighter screening thresholds may be required for diffuse basis sets
 Use S2THRESH > 14 and THRESH = 14 in case of SCF convergence issues
 Number of orthogonalized atomic orbitals = 438
 Maximum deviation from orthogonality = 2.442E-10
 Guess MOs from SCF MO coefficient file

 -----------------------------------------------------------------------
  General SCF calculation program by
  Eric Jon Sundstrom, Paul Horn, Yuezhi Mao, Dmitri Zuev, Alec White,
  David Stuck, Shaama M.S., Shane Yost, Joonho Lee, David Small,
  Daniel Levine, Susi Lehtola, Hugh Burton, Evgeny Epifanovsky,
  Bang C. Huynh
 -----------------------------------------------------------------------
 Exchange:     0.2000 Hartree-Fock + 0.0800 Slater + 0.7200 B88
 Correlation:  0.1900 VWN1RPA + 0.8100 LYP
 Using SG-1 standard quadrature grid
 using 6 threads for integral computing
 -------------------------------------------------------
 OpenMP Integral computing Module                
 Release: version 2.0, May 2017, Q-Chem Inc. Pleasanton 
 -------------------------------------------------------
 A restricted SCF calculation will be
 performed using DIIS
 SCF converges when DIIS error is below 1.0e-08
 ---------------------------------------
  Cycle       Energy         DIIS error
 ---------------------------------------
    1  -28827.1538027191      7.09e-04  
    2  -28827.1568008488      4.14e-04  
    3  -28827.1503892616      6.36e-04  
    4  -28827.1614733215      3.39e-05  
    5  -28827.1614924531      1.71e-05  
    6  -28827.1614988824      6.31e-06  
    7  -28827.1614997676      2.31e-06  
    8  -28827.1614998924      7.19e-07  
    9  -28827.1614999041      9.10e-08  
   10  -28827.1614999030      3.78e-08  
   11  -28827.1614999043      6.75e-09  Convergence criterion met
 ---------------------------------------
 SCF time:   CPU 230.45s  wall 44.00s 
 SCF   energy in the final basis set =   -28827.1614999043
 Total energy in the final basis set =   -28827.1614999043

 --------------------------------------------------------------

                    Orbital Energies (a.u.)
 --------------------------------------------------------------

 Alpha MOs
 -- Occupied --
***********************************-176.3198-176.3198-176.3191-176.3191
********-165.7237-165.7230-165.7230-165.7214-165.7214-165.7212-165.7212
********-165.7207-165.7205-165.7205-101.5817-101.5817 -35.8162 -35.8162
-35.8155 -35.8155 -31.3097 -31.3097 -31.3090 -31.3090 -31.3034 -31.3034
-31.3029 -31.3029 -31.3027 -31.3027 -31.3022 -31.3022 -22.9601 -22.9601
-22.9594 -22.9594 -22.9587 -22.9587 -22.9584 -22.9584 -22.9580 -22.9580
-22.9577 -22.9577 -22.9539 -22.9539 -22.9539 -22.9539 -22.9532 -22.9532
-22.9532 -22.9532 -10.2864 -10.2859 -10.2768 -10.2763 -10.2739 -10.2738
 -9.4968  -9.4968  -7.2617  -7.2617  -7.2517  -7.2517  -7.2506  -7.2506
 -6.3655  -6.3655  -6.3649  -6.3649  -4.7786  -4.7786  -4.7778  -4.7778
 -4.7632  -4.7632  -4.7625  -4.7625  -4.7622  -4.7622  -4.7617  -4.7617
 -2.0442  -2.0442  -2.0433  -2.0433  -2.0396  -2.0396  -2.0390  -2.0390
 -2.0389  -2.0389  -2.0383  -2.0383  -2.0256  -2.0256  -2.0255  -2.0255
 -2.0251  -2.0251  -2.0249  -2.0249  -0.9564  -0.8904  -0.8842  -0.8045
 -0.7803  -0.7090  -0.6885  -0.6708  -0.6559  -0.6059  -0.5997  -0.5453
 -0.5088  -0.4695  -0.4612  -0.4348  -0.4135  -0.3888  -0.3830  -0.3821
 -0.3813  -0.3587  -0.3395  -0.3347  -0.3203  -0.3110  -0.2921  -0.2906
 -0.2853  -0.2718  -0.2617  -0.2586  -0.2430
 -- Virtual --
 -0.1171  -0.0724  -0.0697  -0.0691  -0.0472  -0.0404  -0.0068   0.0102
  0.0183   0.0356   0.0395   0.0519   0.0614   0.0659   0.0674   0.0749
  0.0820   0.0887   0.0911   0.0956   0.1060   0.1070   0.1158   0.1198
  0.1198   0.1324   0.1410   0.1539   0.1585   0.1593   0.1688   0.1743
  0.1751   0.1824   0.1867   0.1909   0.1967   0.1997   0.2012   0.2177
  0.2242   0.2243   0.2245   0.2379   0.2432   0.2520   0.2627   0.2766
  0.2880   0.2934   0.2997   0.3083   0.3289   0.3551   0.3678   0.3687
  0.3690   0.3785   0.3845   0.3997   0.4018   0.4076   0.4207   0.4234
  0.4265   0.4321   0.4349   0.4357   0.4394   0.4653   0.4689   0.4705
  0.4732   0.4905   0.5014   0.5066   0.5075   0.5106   0.5116   0.5279
  0.5423   0.5520   0.5673   0.5710   0.5778   0.5909   0.5969   0.5971
  0.6083   0.6120   0.6361   0.6728   0.6974   0.7149   0.7450   0.7452
  0.7461   0.7553   0.7672   0.7701   0.7802   0.8109   0.8297   0.8412
  0.8412   0.8535   0.8553   0.9001   0.9095   0.9302   0.9357   0.9427
  0.9497   0.9683   0.9935   1.0471   1.0608   1.0647   1.0947   1.1122
  1.1453   1.1719   1.1804   1.1936   1.2495   1.2631   1.2685   1.3169
  1.3223   1.3236   1.3487   1.3570   1.3613   1.3813   1.3846   1.4302
  1.4407   1.4430   1.4615   1.4624   1.4751   1.5098   1.5267   1.5637
  1.5929   1.6144   1.7209   1.7271   1.7613   1.7763   1.8104   1.8275
  1.8392   1.8423   1.9127   2.0064   2.0226   2.1892   2.2071   2.2149
  2.2288   2.2421   2.2421   2.2741   2.3001   2.3982   2.4214   2.4928
  2.5142   2.5626   2.5854   2.6982   2.7064   2.7750   2.8157   2.8242
  2.8570   2.9128   3.0334   3.0341   3.0446   3.1559   3.1874   3.3692
  3.4077   3.6125   3.8045   3.8156   3.9397   3.9606   3.9619   3.9672
  3.9717   3.9831   4.0026   4.0144   4.0225   4.0241   4.0296   4.0704
  4.0727   4.1314   4.1574   4.1951   4.2240   4.2650   4.2949   4.3316
  4.3739   4.4309   4.4720   4.6010   4.7692   5.9841   6.0052   6.0196
  6.0374   6.0527   6.0566   6.0942   6.1276   6.1341   6.1467   6.1813
  6.2040   9.7236   9.8078  23.1657  23.7310  23.7502  23.8850  23.8915
 23.9709  25.7763  25.8562  26.0879  26.1634  26.4911  26.7527  27.8162
 27.8653  27.8983  27.9913  28.3276  28.3437  28.3546  28.3677  28.3782
 28.3800  28.4089  28.4138  28.4302  28.4337  28.4405  28.4425  28.5201
 28.5283  28.5290  28.5307  28.5348  28.5367  28.5452  28.5522  28.5548
 28.5558  28.5637  28.5750  28.5812  28.6118  28.6203  28.6424  28.6700
 28.7052  28.7320  28.7805 127.8728 127.8848 127.8930 127.9117 127.9124
127.9199 127.9412 127.9571 127.9597 127.9603 127.9834 127.9954 151.6176
151.6598 151.6898 151.7684 215.7102 215.80791901.77861901.82301901.8541
********
 --------------------------------------------------------------

          Ground-State Mulliken Net Atomic Charges

     Atom                 Charge (a.u.)
  ----------------------------------------
      1 C                    -0.385915
      2 C                    -0.385915
      3 C                    -0.246801
      4 C                    -0.189690
      5 C                    -0.189690
      6 C                    -0.246801
      7 Cl                    0.610759
      8 Cl                    0.610759
      9 I                     0.105607
     10 I                     0.106041
     11 I                     0.106041
     12 I                     0.105607
  ----------------------------------------
  Sum of atomic charges =     0.000000

 -----------------------------------------------------------------
                    Cartesian Multipole Moments
 -----------------------------------------------------------------
    Charge (ESU x 10^10)
                -0.0000
    Dipole Moment (Debye)
         X       0.6754      Y       0.0000      Z       0.0000
       Tot       0.6754
    Quadrupole Moments (Debye-Ang)
        XX    -165.6183     XY       0.0000     YY    -174.8842
        XZ       0.4710     YZ       0.0000     ZZ    -163.3991
    Octopole Moments (Debye-Ang^2)
       XXX    -874.0764    XXY       0.0000    XYY    -315.3398
       YYY       0.0000    XXZ    -115.5047    XYZ       0.0000
       YYZ    -121.9669    XZZ    -290.3568    YZZ       0.0000
       ZZZ    -341.8710
    Hexadecapole Moments (Debye-Ang^3)
      XXXX   -7271.1812   XXXY       0.0000   XXYY   -1363.4709
      XYYY       0.0000   YYYY    -232.6841   XXXZ    -609.5940
      XXYZ       0.0000   XYYZ    -219.9227   YYYZ       0.0000
      XXZZ   -2277.6836   XYZZ       0.0000   YYZZ   -1173.8061
      XZZZ    -607.9558   YZZZ       0.0000   ZZZZ   -6176.2786
 -----------------------------------------------------------------
 Calculating analytic gradient of the SCF energy
 Gradient of SCF Energy
            1           2           3           4           5           6
    1  -0.0027352  -0.0027352  -0.0047095   0.0052774   0.0052774  -0.0047095
    2  -0.0000000   0.0000000   0.0000000  -0.0000000  -0.0000000   0.0000000
    3   0.0036227  -0.0036227   0.0036052   0.0042449  -0.0042449  -0.0036052
            7           8           9          10          11          12
    1   0.0021612   0.0021612  -0.0042839   0.0042899   0.0042900  -0.0042839
    2  -0.0000000  -0.0000000   0.0000000  -0.0000000  -0.0000000   0.0000000
    3   0.0027093  -0.0027093   0.0016750   0.0009765  -0.0009765  -0.0016750
 Max gradient component =       5.277E-03
 RMS gradient           =       2.927E-03
 Gradient time:  CPU 96.88 s  wall 16.45 s
 Geometry Optimization Parameters
   NAtoms,    NIC,     NZ,  NCons,   NDum,   NFix, NCnnct, MaxDiis
       12      78      12       0       0       0       0       0

 Cartesian Hessian Update
 Hessian updated using BFGS update


** GEOMETRY OPTIMIZATION IN DELOCALIZED INTERNAL COORDINATES **
   Searching for a Minimum

   Optimization Cycle:   2

                       Coordinates (Angstroms)
     ATOM                X               Y               Z
      1  C         0.0106018727    0.0000000000   -0.0007384233
      2  C         0.0106018812    0.0000000000    1.3955684181
      3  C         1.2173993834    0.0000000000    2.1126763353
      4  C         2.4486607430    0.0000000000    1.4085226570
      5  C         2.4486607378    0.0000000000   -0.0136926660
      6  C         1.2173993743    0.0000000000   -0.7178463395
      7  Cl       -1.5185151754    0.0000000000   -0.8197255039
      8  Cl       -1.5185151676    0.0000000000    2.2145554974
      9  I         1.0950355411    0.0000000000    4.2511550311
     10  I         4.3045693770    0.0000000000    2.5010791274
     11  I         4.3045693837    0.0000000000   -1.1062491036
     12  I         1.0950355234    0.0000000000   -2.8563250301
   Point Group: c1    Number of degrees of freedom:    30


   Energy is -28827.161499904

 Hessian updated using BFGS update

  8 Hessian modes will be used to form the next step
  Hessian Eigenvalues:
     0.123680    0.132128    0.246862    0.287958    0.328659    0.442465
     0.463809    0.550793

 Minimum search - taking simple RFO step
 Searching for Lamda that Minimizes Along All modes
 Value Taken    Lamda =  -0.00196776
 Step Taken.  Stepsize is  0.067285

                             Maximum     Tolerance    Cnvgd?
         Gradient           0.019258      0.000300      NO
         Displacement       0.049743      0.001200      NO
         Energy change     -0.005540      0.000001      NO


 New Cartesian Coordinates Obtained by Inverse Iteration

 Displacement from previous Coordinates is:  0.188326
 ----------------------------------------------------------------
             Standard Nuclear Orientation (Angstroms)
    I     Atom           X                Y                Z
 ----------------------------------------------------------------
    1      C       0.0021437373     0.0000000000    -0.0045239795
    2      C       0.0021437446     0.0000000000     1.3993539636
    3      C       1.2146068601     0.0000000000     2.1088760121
    4      C       2.4345557907     0.0000000000     1.4036816715
    5      C       2.4345557794     0.0000000000    -0.0088516717
    6      C       1.2146068487     0.0000000000    -0.7140460195
    7      Cl     -1.5238887392     0.0000000000    -0.8389887880
    8      Cl     -1.5238887314     0.0000000000     2.2338187733
    9      I       1.1536874495     0.0000000000     4.2485940606
   10      I       4.2766466648     0.0000000000     2.5040959128
   11      I       4.2766466495     0.0000000000    -1.1092658762
   12      I       1.1536874206     0.0000000000    -2.8537640589
 ----------------------------------------------------------------
 Nuclear Repulsion Energy =        4293.22210414 hartrees
 There are      141 alpha and      141 beta electrons
 Applying Cartesian multipole field
    Component          Value
    ---------          -----
     (2,0,0)        1.00000E-11
     (0,2,0)        2.00000E-11
     (0,0,2)       -3.00000E-11
 Nucleus-field energy     =    -0.0000001271 hartrees
 Requested basis set is 6-311++G(d,p)
 There are 158 shells and 440 basis functions
 A cutoff of  1.0D-11 yielded   7214 shell pairs
 There are     62445 function pairs (     69817 Cartesian)
 Smallest overlap matrix eigenvalue = 5.21E-07

 Q-Chem warning in module stvman/mkSTV.C, line 318:

 Overlap eigenvalue is smaller than square root of threshold
 Use THRESH >= 12 to get rid of this warning

 Linear dependence detected in AO basis
 Tighter screening thresholds may be required for diffuse basis sets
 Use S2THRESH > 14 and THRESH = 14 in case of SCF convergence issues
 Number of orthogonalized atomic orbitals = 438
 Maximum deviation from orthogonality = 1.301E-10
 Guess MOs from SCF MO coefficient file

 -----------------------------------------------------------------------
  General SCF calculation program by
  Eric Jon Sundstrom, Paul Horn, Yuezhi Mao, Dmitri Zuev, Alec White,
  David Stuck, Shaama M.S., Shane Yost, Joonho Lee, David Small,
  Daniel Levine, Susi Lehtola, Hugh Burton, Evgeny Epifanovsky,
  Bang C. Huynh
 -----------------------------------------------------------------------
 Exchange:     0.2000 Hartree-Fock + 0.0800 Slater + 0.7200 B88
 Correlation:  0.1900 VWN1RPA + 0.8100 LYP
 Using SG-1 standard quadrature grid
 using 6 threads for integral computing
 -------------------------------------------------------
 OpenMP Integral computing Module                
 Release: version 2.0, May 2017, Q-Chem Inc. Pleasanton 
 -------------------------------------------------------
 A restricted SCF calculation will be
 performed using DIIS
 SCF converges when DIIS error is below 1.0e-08
 ---------------------------------------
  Cycle       Energy         DIIS error
 ---------------------------------------
    1  -28827.1613883622      2.43e-04  
    2  -28827.1620982275      1.03e-04  
    3  -28827.1615142207      1.80e-04  
    4  -28827.1623672679      1.91e-05  
    5  -28827.1623767032      6.80e-06  
    6  -28827.1623777482      2.82e-06  
    7  -28827.1623779445      8.38e-07  
    8  -28827.1623779604      1.90e-07  
    9  -28827.1623779636      4.64e-08  
   10  -28827.1623779630      1.67e-08  
   11  -28827.1623779609      2.90e-09  Convergence criterion met
 ---------------------------------------
 SCF time:   CPU 222.58s  wall 42.00s 
 SCF   energy in the final basis set =   -28827.1623779609
 Total energy in the final basis set =   -28827.1623779609

 --------------------------------------------------------------

                    Orbital Energies (a.u.)
 --------------------------------------------------------------

 Alpha MOs
 -- Occupied --
***********************************-176.3197-176.3197-176.3186-176.3186
********-165.7236-165.7225-165.7225-165.7213-165.7213-165.7211-165.7211
********-165.7202-165.7200-165.7200-101.5822-101.5822 -35.8161 -35.8161
-35.8151 -35.8151 -31.3097 -31.3097 -31.3085 -31.3085 -31.3033 -31.3033
-31.3028 -31.3028 -31.3023 -31.3023 -31.3018 -31.3018 -22.9600 -22.9600
-22.9589 -22.9589 -22.9586 -22.9586 -22.9583 -22.9583 -22.9575 -22.9575
-22.9572 -22.9572 -22.9538 -22.9538 -22.9538 -22.9538 -22.9528 -22.9528
-22.9528 -22.9528 -10.2878 -10.2874 -10.2744 -10.2740 -10.2730 -10.2729
 -9.4970  -9.4970  -7.2620  -7.2620  -7.2519  -7.2519  -7.2509  -7.2509
 -6.3655  -6.3655  -6.3645  -6.3645  -4.7785  -4.7785  -4.7774  -4.7774
 -4.7631  -4.7631  -4.7622  -4.7622  -4.7622  -4.7622  -4.7613  -4.7613
 -2.0441  -2.0441  -2.0429  -2.0429  -2.0396  -2.0396  -2.0389  -2.0389
 -2.0387  -2.0387  -2.0380  -2.0379  -2.0256  -2.0256  -2.0255  -2.0255
 -2.0248  -2.0248  -2.0246  -2.0245  -0.9551  -0.8896  -0.8860  -0.8069
 -0.7809  -0.7088  -0.6892  -0.6718  -0.6565  -0.6064  -0.5993  -0.5468
 -0.5084  -0.4695  -0.4611  -0.4359  -0.4139  -0.3897  -0.3830  -0.3820
 -0.3801  -0.3577  -0.3397  -0.3361  -0.3225  -0.3107  -0.2962  -0.2908
 -0.2848  -0.2697  -0.2617  -0.2592  -0.2406
 -- Virtual --
 -0.1171  -0.0716  -0.0699  -0.0690  -0.0458  -0.0370  -0.0067   0.0099
  0.0173   0.0355   0.0383   0.0518   0.0615   0.0665   0.0675   0.0745
  0.0821   0.0885   0.0909   0.0952   0.1061   0.1080   0.1153   0.1192
  0.1197   0.1317   0.1413   0.1527   0.1578   0.1591   0.1710   0.1785
  0.1786   0.1815   0.1858   0.1919   0.1978   0.1995   0.2020   0.2169
  0.2235   0.2240   0.2242   0.2364   0.2432   0.2523   0.2627   0.2765
  0.2898   0.2948   0.3000   0.3047   0.3251   0.3510   0.3687   0.3701
  0.3732   0.3735   0.3891   0.3993   0.4038   0.4057   0.4206   0.4252
  0.4272   0.4292   0.4318   0.4379   0.4388   0.4695   0.4709   0.4725
  0.4783   0.4892   0.5019   0.5073   0.5076   0.5122   0.5125   0.5294
  0.5382   0.5547   0.5678   0.5789   0.5797   0.5903   0.5987   0.5992
  0.6100   0.6122   0.6360   0.6780   0.6994   0.7182   0.7432   0.7444
  0.7457   0.7580   0.7677   0.7703   0.7797   0.8080   0.8304   0.8415
  0.8426   0.8522   0.8577   0.8999   0.9081   0.9296   0.9349   0.9425
  0.9530   0.9660   0.9961   1.0472   1.0604   1.0630   1.0935   1.1140
  1.1451   1.1749   1.1837   1.1928   1.2499   1.2598   1.2666   1.3162
  1.3229   1.3335   1.3479   1.3630   1.3650   1.3728   1.3865   1.4304
  1.4408   1.4489   1.4604   1.4662   1.4798   1.5128   1.5273   1.5651
  1.5933   1.6119   1.7228   1.7283   1.7657   1.7799   1.8128   1.8253
  1.8428   1.8435   1.9142   2.0081   2.0274   2.1903   2.2110   2.2147
  2.2277   2.2445   2.2466   2.2743   2.3025   2.3985   2.4207   2.4938
  2.5151   2.5638   2.5843   2.6988   2.7069   2.7776   2.8163   2.8248
  2.8583   2.9128   3.0337   3.0370   3.0504   3.1550   3.1902   3.3722
  3.4120   3.6171   3.8088   3.8186   3.9370   3.9591   3.9636   3.9640
  3.9696   3.9836   4.0032   4.0151   4.0212   4.0254   4.0352   4.0724
  4.0724   4.1297   4.1641   4.1999   4.2262   4.2680   4.2948   4.3312
  4.3775   4.4355   4.4752   4.6052   4.7776   5.9837   6.0046   6.0210
  6.0313   6.0546   6.0551   6.0863   6.1342   6.1362   6.1519   6.1917
  6.2110   9.7257   9.8024  23.1638  23.7423  23.7540  23.8954  23.9047
 23.9767  25.7737  25.8566  26.0844  26.1516  26.4942  26.7471  27.8191
 27.8692  27.8999  27.9936  28.3276  28.3434  28.3557  28.3673  28.3720
 28.3815  28.4052  28.4122  28.4330  28.4377  28.4433  28.4486  28.5192
 28.5281  28.5297  28.5317  28.5324  28.5372  28.5456  28.5534  28.5554
 28.5557  28.5672  28.5761  28.5817  28.6112  28.6251  28.6465  28.6719
 28.7073  28.7338  28.7823 127.8729 127.8847 127.8938 127.9090 127.9136
127.9183 127.9375 127.9589 127.9622 127.9631 127.9886 127.9994 151.6201
151.6628 151.6915 151.7708 215.7131 215.80141901.78121901.82601901.8560
********
 --------------------------------------------------------------

          Ground-State Mulliken Net Atomic Charges

     Atom                 Charge (a.u.)
  ----------------------------------------
      1 C                    -0.306317
      2 C                    -0.306317
      3 C                    -0.273792
      4 C                    -0.236860
      5 C                    -0.236860
      6 C                    -0.273792
      7 Cl                    0.605602
      8 Cl                    0.605602
      9 I                     0.106474
     10 I                     0.104894
     11 I                     0.104894
     12 I                     0.106474
  ----------------------------------------
  Sum of atomic charges =     0.000000

 -----------------------------------------------------------------
                    Cartesian Multipole Moments
 -----------------------------------------------------------------
    Charge (ESU x 10^10)
                -0.0000
    Dipole Moment (Debye)
         X       0.7600      Y      -0.0000      Z       0.0000
       Tot       0.7600
    Quadrupole Moments (Debye-Ang)
        XX    -165.8858     XY       0.0000     YY    -174.8211
        XZ       0.5300     YZ      -0.0000     ZZ    -163.1004
    Octopole Moments (Debye-Ang^2)
       XXX    -881.1955    XXY       0.0000    XYY    -316.3815
       YYY      -0.0000    XXZ    -115.6912    XYZ      -0.0000
       YYZ    -121.9229    XZZ    -287.4507    YZZ      -0.0000
       ZZZ    -341.2461
    Hexadecapole Moments (Debye-Ang^3)
      XXXX   -7260.6774   XXXY       0.0000   XXYY   -1356.2937
      XYYY       0.0000   YYYY    -232.5295   XXXZ    -614.5590
      XXYZ      -0.0000   XYYZ    -220.6492   YYYZ      -0.0000
      XXZZ   -2261.9238   XYZZ      -0.0000   YYZZ   -1174.3111
      XZZZ    -601.9329   YZZZ      -0.0000   ZZZZ   -6175.5412
 -----------------------------------------------------------------
 Calculating analytic gradient of the SCF energy
 Gradient of SCF Energy
            1           2           3           4           5           6
    1  -0.0016196  -0.0016196   0.0001942   0.0006775   0.0006775   0.0001941
    2  -0.0000000  -0.0000000   0.0000000   0.0000000   0.0000000   0.0000000
    3  -0.0001181   0.0001181   0.0005253   0.0013618  -0.0013618  -0.0005253
            7           8           9          10          11          12
    1  -0.0001733  -0.0001733   0.0012487  -0.0003275  -0.0003275   0.0012487
    2  -0.0000000  -0.0000000   0.0000000  -0.0000000   0.0000000  -0.0000000
    3   0.0004144  -0.0004144   0.0016424   0.0021245  -0.0021245  -0.0016424
 Max gradient component =       2.124E-03
 RMS gradient           =       8.927E-04
 Gradient time:  CPU 97.48 s  wall 16.38 s
 Geometry Optimization Parameters
   NAtoms,    NIC,     NZ,  NCons,   NDum,   NFix, NCnnct, MaxDiis
       12      78      12       0       0       0       0       0

 Cartesian Hessian Update
 Hessian updated using BFGS update


** GEOMETRY OPTIMIZATION IN DELOCALIZED INTERNAL COORDINATES **
   Searching for a Minimum

   Optimization Cycle:   3

                       Coordinates (Angstroms)
     ATOM                X               Y               Z
      1  C         0.0021437373    0.0000000000   -0.0045239795
      2  C         0.0021437446    0.0000000000    1.3993539636
      3  C         1.2146068601    0.0000000000    2.1088760121
      4  C         2.4345557907    0.0000000000    1.4036816715
      5  C         2.4345557794    0.0000000000   -0.0088516717
      6  C         1.2146068487    0.0000000000   -0.7140460195
      7  Cl       -1.5238887392    0.0000000000   -0.8389887880
      8  Cl       -1.5238887314    0.0000000000    2.2338187733
      9  I         1.1536874495    0.0000000000    4.2485940606
     10  I         4.2766466648    0.0000000000    2.5040959128
     11  I         4.2766466495    0.0000000000   -1.1092658762
     12  I         1.1536874206    0.0000000000   -2.8537640589
   Point Group: c1    Number of degrees of freedom:    30


   Energy is -28827.162377961

 Hessian updated using BFGS update

 10 Hessian modes will be used to form the next step
  Hessian Eigenvalues:
     0.124588    0.127551    0.237801    0.249928    0.319527    0.350277
     0.441971    0.455320    0.464541    0.579650

 Minimum search - taking simple RFO step
 Searching for Lamda that Minimizes Along All modes
 Value Taken    Lamda =  -0.00040308
 Step Taken.  Stepsize is  0.039964

                             Maximum     Tolerance    Cnvgd?
         Gradient           0.009493      0.000300      NO
         Displacement       0.023330      0.001200      NO
         Energy change     -0.000878      0.000001      NO


 New Cartesian Coordinates Obtained by Inverse Iteration

 Displacement from previous Coordinates is:  0.094300
 ----------------------------------------------------------------
             Standard Nuclear Orientation (Angstroms)
    I     Atom           X                Y                Z
 ----------------------------------------------------------------
    1      C       0.0030991428     0.0000000000    -0.0044351179
    2      C       0.0030991461     0.0000000000     1.3992651162
    3      C       1.2142053609     0.0000000000     2.1064155857
    4      C       2.4310304781     0.0000000000     1.4006789697
    5      C       2.4310304690     0.0000000000    -0.0058489685
    6      C       1.2142053587     0.0000000000    -0.7115855862
    7      Cl     -1.5198197256     0.0000000000    -0.8457539454
    8      Cl     -1.5198197139     0.0000000000     2.2405839572
    9      I       1.1458643336     0.0000000000     4.2388303525
   10      I       4.2833721376     0.0000000000     2.4732348278
   11      I       4.2833721062     0.0000000000    -1.0784048447
   12      I       1.1458643809     0.0000000000    -2.8440003465
 ----------------------------------------------------------------
 Nuclear Repulsion Energy =        4303.13948470 hartrees
 There are      141 alpha and      141 beta electrons
 Applying Cartesian multipole field
    Component          Value
    ---------          -----
     (2,0,0)        1.00000E-11
     (0,2,0)        2.00000E-11
     (0,0,2)       -3.00000E-11
 Nucleus-field energy     =    -0.0000001250 hartrees
 Requested basis set is 6-311++G(d,p)
 There are 158 shells and 440 basis functions
 A cutoff of  1.0D-11 yielded   7216 shell pairs
 There are     62455 function pairs (     69829 Cartesian)
 Smallest overlap matrix eigenvalue = 5.11E-07

 Q-Chem warning in module stvman/mkSTV.C, line 318:

 Overlap eigenvalue is smaller than square root of threshold
 Use THRESH >= 12 to get rid of this warning

 Linear dependence detected in AO basis
 Tighter screening thresholds may be required for diffuse basis sets
 Use S2THRESH > 14 and THRESH = 14 in case of SCF convergence issues
 Number of orthogonalized atomic orbitals = 438
 Maximum deviation from orthogonality = 1.560E-10
 Guess MOs from SCF MO coefficient file

 -----------------------------------------------------------------------
  General SCF calculation program by
  Eric Jon Sundstrom, Paul Horn, Yuezhi Mao, Dmitri Zuev, Alec White,
  David Stuck, Shaama M.S., Shane Yost, Joonho Lee, David Small,
  Daniel Levine, Susi Lehtola, Hugh Burton, Evgeny Epifanovsky,
  Bang C. Huynh
 -----------------------------------------------------------------------
 Exchange:     0.2000 Hartree-Fock + 0.0800 Slater + 0.7200 B88
 Correlation:  0.1900 VWN1RPA + 0.8100 LYP
 Using SG-1 standard quadrature grid
 using 6 threads for integral computing
 -------------------------------------------------------
 OpenMP Integral computing Module                
 Release: version 2.0, May 2017, Q-Chem Inc. Pleasanton 
 -------------------------------------------------------
 A restricted SCF calculation will be
 performed using DIIS
 SCF converges when DIIS error is below 1.0e-08
 ---------------------------------------
  Cycle       Energy         DIIS error
 ---------------------------------------
    1  -28827.1621613057      1.10e-04  
    2  -28827.1623322657      5.12e-05  
    3  -28827.1622305121      7.92e-05  
    4  -28827.1623987713      1.33e-05  
    5  -28827.1624038057      1.91e-06  
    6  -28827.1624038537      1.41e-06  
    7  -28827.1624039031      3.68e-07  
    8  -28827.1624039061      1.04e-07  
    9  -28827.1624039055      3.69e-08  
   10  -28827.1624039051      9.87e-09  Convergence criterion met
 ---------------------------------------
 SCF time:   CPU 203.77s  wall 38.00s 
 SCF   energy in the final basis set =   -28827.1624039051
 Total energy in the final basis set =   -28827.1624039051

 --------------------------------------------------------------

                    Orbital Energies (a.u.)
 --------------------------------------------------------------

 Alpha MOs
 -- Occupied --
***********************************-176.3195-176.3195-176.3184-176.3184
********-165.7234-165.7222-165.7222-165.7211-165.7211-165.7209-165.7209
********-165.7200-165.7198-165.7198-101.5821-101.5821 -35.8159 -35.8159
-35.8148 -35.8148 -31.3095 -31.3095 -31.3083 -31.3083 -31.3032 -31.3032
-31.3026 -31.3026 -31.3021 -31.3021 -31.3016 -31.3016 -22.9599 -22.9599
-22.9587 -22.9587 -22.9585 -22.9585 -22.9581 -22.9581 -22.9573 -22.9573
-22.9570 -22.9570 -22.9537 -22.9537 -22.9537 -22.9537 -22.9526 -22.9526
-22.9526 -22.9526 -10.2875 -10.2870 -10.2731 -10.2727 -10.2721 -10.2720
 -9.4970  -9.4970  -7.2620  -7.2620  -7.2519  -7.2519  -7.2509  -7.2509
 -6.3653  -6.3653  -6.3643  -6.3643  -4.7784  -4.7784  -4.7772  -4.7772
 -4.7630  -4.7630  -4.7620  -4.7620  -4.7620  -4.7620  -4.7612  -4.7612
 -2.0440  -2.0440  -2.0428  -2.0428  -2.0394  -2.0394  -2.0388  -2.0388
 -2.0385  -2.0385  -2.0378  -2.0378  -2.0255  -2.0255  -2.0254  -2.0254
 -2.0247  -2.0247  -2.0244  -2.0244  -0.9556  -0.8901  -0.8870  -0.8075
 -0.7822  -0.7101  -0.6893  -0.6728  -0.6566  -0.6066  -0.5992  -0.5479
 -0.5086  -0.4693  -0.4618  -0.4365  -0.4143  -0.3903  -0.3836  -0.3821
 -0.3802  -0.3577  -0.3405  -0.3361  -0.3233  -0.3114  -0.2942  -0.2908
 -0.2846  -0.2709  -0.2620  -0.2588  -0.2397
 -- Virtual --
 -0.1161  -0.0712  -0.0684  -0.0682  -0.0454  -0.0347  -0.0066   0.0102
  0.0172   0.0353   0.0384   0.0517   0.0615   0.0672   0.0673   0.0747
  0.0821   0.0885   0.0907   0.0951   0.1064   0.1075   0.1151   0.1193
  0.1202   0.1313   0.1411   0.1528   0.1576   0.1600   0.1706   0.1773
  0.1777   0.1827   0.1890   0.1916   0.1980   0.2002   0.2020   0.2186
  0.2233   0.2242   0.2243   0.2365   0.2435   0.2529   0.2626   0.2774
  0.2912   0.2949   0.3014   0.3048   0.3261   0.3476   0.3672   0.3734
  0.3734   0.3746   0.3896   0.3998   0.4009   0.4130   0.4223   0.4235
  0.4289   0.4299   0.4320   0.4375   0.4399   0.4698   0.4717   0.4731
  0.4773   0.4887   0.5036   0.5068   0.5070   0.5123   0.5127   0.5303
  0.5402   0.5566   0.5677   0.5785   0.5837   0.5906   0.6003   0.6019
  0.6096   0.6122   0.6377   0.6807   0.7023   0.7191   0.7448   0.7449
  0.7459   0.7592   0.7702   0.7703   0.7815   0.8080   0.8300   0.8415
  0.8429   0.8524   0.8586   0.8992   0.9093   0.9290   0.9346   0.9428
  0.9548   0.9654   0.9964   1.0516   1.0604   1.0627   1.0935   1.1152
  1.1462   1.1766   1.1857   1.1919   1.2503   1.2600   1.2664   1.3169
  1.3229   1.3343   1.3494   1.3633   1.3691   1.3700   1.3878   1.4364
  1.4438   1.4508   1.4651   1.4697   1.4787   1.5134   1.5284   1.5656
  1.5943   1.6133   1.7239   1.7298   1.7678   1.7828   1.8147   1.8265
  1.8444   1.8460   1.9162   2.0104   2.0298   2.1922   2.2126   2.2178
  2.2275   2.2479   2.2507   2.2746   2.3061   2.4003   2.4209   2.4955
  2.5159   2.5648   2.5848   2.6992   2.7077   2.7809   2.8172   2.8254
  2.8595   2.9138   3.0352   3.0396   3.0564   3.1574   3.1934   3.3765
  3.4139   3.6223   3.8114   3.8223   3.9367   3.9609   3.9618   3.9642
  3.9705   3.9841   4.0046   4.0162   4.0215   4.0263   4.0356   4.0729
  4.0737   4.1344   4.1635   4.2020   4.2273   4.2689   4.2969   4.3311
  4.3798   4.4372   4.4791   4.6100   4.7833   5.9836   6.0058   6.0212
  6.0292   6.0556   6.0559   6.0922   6.1348   6.1366   6.1578   6.1917
  6.2151   9.7271   9.8011  23.1635  23.7478  23.7610  23.9051  23.9135
 23.9879  25.7733  25.8573  26.0878  26.1487  26.4966  26.7484  27.8210
 27.8701  27.9030  27.9962  28.3277  28.3445  28.3559  28.3661  28.3716
 28.3824  28.4091  28.4146  28.4337  28.4388  28.4471  28.4477  28.5192
 28.5288  28.5291  28.5324  28.5324  28.5376  28.5464  28.5540  28.5560
 28.5561  28.5676  28.5769  28.5821  28.6146  28.6246  28.6478  28.6729
 28.7087  28.7358  28.7838 127.8731 127.8856 127.8941 127.9076 127.9143
127.9189 127.9406 127.9606 127.9614 127.9666 127.9887 128.0018 151.6217
151.6638 151.6941 151.7733 215.7147 215.79981901.78291901.82711901.8587
********
 --------------------------------------------------------------

          Ground-State Mulliken Net Atomic Charges

     Atom                 Charge (a.u.)
  ----------------------------------------
      1 C                    -0.298699
      2 C                    -0.298699
      3 C                    -0.275383
      4 C                    -0.241659
      5 C                    -0.241659
      6 C                    -0.275383
      7 Cl                    0.605568
      8 Cl                    0.605568
      9 I                     0.105823
     10 I                     0.104350
     11 I                     0.104350
     12 I                     0.105823
  ----------------------------------------
  Sum of atomic charges =     0.000000

 -----------------------------------------------------------------
                    Cartesian Multipole Moments
 -----------------------------------------------------------------
    Charge (ESU x 10^10)
                -0.0000
    Dipole Moment (Debye)
         X       0.7688      Y       0.0000      Z       0.0000
       Tot       0.7688
    Quadrupole Moments (Debye-Ang)
        XX    -165.6190     XY       0.0000     YY    -174.7482
        XZ       0.5362     YZ      -0.0000     ZZ    -163.4765
    Octopole Moments (Debye-Ang^2)
       XXX    -878.1474    XXY       0.0000    XYY    -316.2241
       YYY       0.0000    XXZ    -115.5052    XYZ       0.0000
       YYZ    -121.8720    XZZ    -290.0605    YZZ       0.0000
       ZZZ    -342.0329
    Hexadecapole Moments (Debye-Ang^3)
      XXXX   -7248.5222   XXXY       0.0000   XXYY   -1357.4245
      XYYY       0.0000   YYYY    -232.3501   XXXZ    -612.4332
      XXYZ       0.0000   XYYZ    -220.5395   YYYZ       0.0000
      XXZZ   -2264.1184   XYZZ       0.0000   YYZZ   -1164.3247
      XZZZ    -607.3993   YZZZ       0.0000   ZZZZ   -6127.7059
 -----------------------------------------------------------------
 Calculating analytic gradient of the SCF energy
 Gradient of SCF Energy
            1           2           3           4           5           6
    1   0.0000398   0.0000398   0.0006180  -0.0004148  -0.0004148   0.0006180
    2  -0.0000000   0.0000000  -0.0000000   0.0000000   0.0000000  -0.0000000
    3  -0.0007598   0.0007598  -0.0005951  -0.0006333   0.0006333   0.0005951
            7           8           9          10          11          12
    1   0.0003316   0.0003316  -0.0005055  -0.0000691  -0.0000691  -0.0005055
    2  -0.0000000  -0.0000000  -0.0000000  -0.0000000   0.0000000  -0.0000000
    3  -0.0009210   0.0009210  -0.0001977  -0.0025155   0.0025155   0.0001977
 Max gradient component =       2.516E-03
 RMS gradient           =       7.255E-04
 Gradient time:  CPU 97.03 s  wall 16.30 s
 Geometry Optimization Parameters
   NAtoms,    NIC,     NZ,  NCons,   NDum,   NFix, NCnnct, MaxDiis
       12      78      12       0       0       0       0       0

 Cartesian Hessian Update
 Hessian updated using BFGS update


** GEOMETRY OPTIMIZATION IN DELOCALIZED INTERNAL COORDINATES **
   Searching for a Minimum

   Optimization Cycle:   4

                       Coordinates (Angstroms)
     ATOM                X               Y               Z
      1  C         0.0030991428    0.0000000000   -0.0044351179
      2  C         0.0030991461    0.0000000000    1.3992651162
      3  C         1.2142053609    0.0000000000    2.1064155857
      4  C         2.4310304781    0.0000000000    1.4006789697
      5  C         2.4310304690    0.0000000000   -0.0058489685
      6  C         1.2142053587    0.0000000000   -0.7115855862
      7  Cl       -1.5198197256    0.0000000000   -0.8457539454
      8  Cl       -1.5198197139    0.0000000000    2.2405839572
      9  I         1.1458643336    0.0000000000    4.2388303525
     10  I         4.2833721376    0.0000000000    2.4732348278
     11  I         4.2833721062    0.0000000000   -1.0784048447
     12  I         1.1458643809    0.0000000000   -2.8440003465
   Point Group: c1    Number of degrees of freedom:    30


   Energy is -28827.162403905

 Hessian updated using BFGS update

 11 Hessian modes will be used to form the next step
  Hessian Eigenvalues:
     0.118861    0.133719    0.249554    0.249964    0.277958    0.327288
     0.430253    0.445035    0.464323    0.496869    0.682129

 Minimum search - taking simple RFO step
 Searching for Lamda that Minimizes Along All modes
 Value Taken    Lamda =  -0.00020230
 Step Taken.  Stepsize is  0.019970

                             Maximum     Tolerance    Cnvgd?
         Gradient           0.007146      0.000300      NO
         Displacement       0.013022      0.001200      NO
         Energy change     -0.000026      0.000001      NO


 New Cartesian Coordinates Obtained by Inverse Iteration

 Displacement from previous Coordinates is:  0.053844
 ----------------------------------------------------------------
             Standard Nuclear Orientation (Angstroms)
    I     Atom           X                Y                Z
 ----------------------------------------------------------------
    1      C       0.0048153978     0.0000000000    -0.0035825070
    2      C       0.0048154032     0.0000000000     1.3984125046
    3      C       1.2152473846     0.0000000000     2.1064814288
    4      C       2.4341370795     0.0000000000     1.4020760813
    5      C       2.4341370789     0.0000000000    -0.0072460851
    6      C       1.2152473809     0.0000000000    -0.7116514399
    7      Cl     -1.5210433644     0.0000000000    -0.8387858298
    8      Cl     -1.5210433522     0.0000000000     2.2336158379
    9      I       1.1441970609     0.0000000000     4.2387874308
   10      I       4.2803981684     0.0000000000     2.4913424315
   11      I       4.2803981867     0.0000000000    -1.0965124129
   12      I       1.1441970503     0.0000000000    -2.8439574402
 ----------------------------------------------------------------
 Nuclear Repulsion Energy =        4299.22803044 hartrees
 There are      141 alpha and      141 beta electrons
 Applying Cartesian multipole field
    Component          Value
    ---------          -----
     (2,0,0)        1.00000E-11
     (0,2,0)        2.00000E-11
     (0,0,2)       -3.00000E-11
 Nucleus-field energy     =    -0.0000001258 hartrees
 Requested basis set is 6-311++G(d,p)
 There are 158 shells and 440 basis functions
 A cutoff of  1.0D-11 yielded   7216 shell pairs
 There are     62455 function pairs (     69829 Cartesian)
 Smallest overlap matrix eigenvalue = 5.14E-07

 Q-Chem warning in module stvman/mkSTV.C, line 318:

 Overlap eigenvalue is smaller than square root of threshold
 Use THRESH >= 12 to get rid of this warning

 Linear dependence detected in AO basis
 Tighter screening thresholds may be required for diffuse basis sets
 Use S2THRESH > 14 and THRESH = 14 in case of SCF convergence issues
 Number of orthogonalized atomic orbitals = 438
 Maximum deviation from orthogonality = 1.740E-10
 Guess MOs from SCF MO coefficient file

 -----------------------------------------------------------------------
  General SCF calculation program by
  Eric Jon Sundstrom, Paul Horn, Yuezhi Mao, Dmitri Zuev, Alec White,
  David Stuck, Shaama M.S., Shane Yost, Joonho Lee, David Small,
  Daniel Levine, Susi Lehtola, Hugh Burton, Evgeny Epifanovsky,
  Bang C. Huynh
 -----------------------------------------------------------------------
 Exchange:     0.2000 Hartree-Fock + 0.0800 Slater + 0.7200 B88
 Correlation:  0.1900 VWN1RPA + 0.8100 LYP
 Using SG-1 standard quadrature grid
 using 6 threads for integral computing
 -------------------------------------------------------
 OpenMP Integral computing Module                
 Release: version 2.0, May 2017, Q-Chem Inc. Pleasanton 
 -------------------------------------------------------
 A restricted SCF calculation will be
 performed using DIIS
 SCF converges when DIIS error is below 1.0e-08
 ---------------------------------------
  Cycle       Energy         DIIS error
 ---------------------------------------
    1  -28827.1624115593      6.19e-05  
    2  -28827.1624767372      2.72e-05  
    3  -28827.1624459394      4.36e-05  
    4  -28827.1624950130      6.91e-06  
    5  -28827.1624962834      1.97e-06  
    6  -28827.1624963643      7.98e-07  
    7  -28827.1624963822      3.01e-07  
    8  -28827.1624963836      6.22e-08  
    9  -28827.1624963836      2.06e-08  
   10  -28827.1624963840      3.48e-09  Convergence criterion met
 ---------------------------------------
 SCF time:   CPU 201.09s  wall 38.00s 
 SCF   energy in the final basis set =   -28827.1624963840
 Total energy in the final basis set =   -28827.1624963840

 --------------------------------------------------------------

                    Orbital Energies (a.u.)
 --------------------------------------------------------------

 Alpha MOs
 -- Occupied --
***********************************-176.3195-176.3195-176.3185-176.3185
********-165.7234-165.7224-165.7224-165.7212-165.7212-165.7209-165.7209
********-165.7201-165.7199-165.7199-101.5820-101.5820 -35.8160 -35.8160
-35.8150 -35.8150 -31.3095 -31.3095 -31.3085 -31.3084 -31.3032 -31.3032
-31.3026 -31.3026 -31.3022 -31.3022 -31.3017 -31.3017 -22.9599 -22.9599
-22.9589 -22.9588 -22.9585 -22.9585 -22.9581 -22.9581 -22.9575 -22.9575
-22.9571 -22.9571 -22.9537 -22.9537 -22.9537 -22.9537 -22.9527 -22.9527
-22.9527 -22.9527 -10.2873 -10.2868 -10.2738 -10.2733 -10.2722 -10.2722
 -9.4969  -9.4969  -7.2619  -7.2619  -7.2518  -7.2518  -7.2508  -7.2508
 -6.3654  -6.3654  -6.3644  -6.3644  -4.7784  -4.7784  -4.7773  -4.7773
 -4.7631  -4.7631  -4.7621  -4.7621  -4.7621  -4.7621  -4.7613  -4.7613
 -2.0441  -2.0441  -2.0429  -2.0429  -2.0395  -2.0395  -2.0388  -2.0388
 -2.0386  -2.0386  -2.0379  -2.0379  -2.0255  -2.0255  -2.0254  -2.0254
 -2.0248  -2.0247  -2.0245  -2.0245  -0.9558  -0.8899  -0.8867  -0.8074
 -0.7817  -0.7100  -0.6894  -0.6723  -0.6566  -0.6066  -0.5993  -0.5476
 -0.5086  -0.4693  -0.4618  -0.4362  -0.4143  -0.3901  -0.3834  -0.3820
 -0.3805  -0.3579  -0.3400  -0.3362  -0.3226  -0.3111  -0.2950  -0.2909
 -0.2848  -0.2703  -0.2619  -0.2588  -0.2403
 -- Virtual --
 -0.1164  -0.0713  -0.0686  -0.0683  -0.0454  -0.0359  -0.0066   0.0101
  0.0174   0.0354   0.0384   0.0518   0.0614   0.0673   0.0674   0.0746
  0.0821   0.0885   0.0907   0.0952   0.1061   0.1077   0.1154   0.1192
  0.1198   0.1316   0.1412   0.1530   0.1578   0.1596   0.1707   0.1780
  0.1782   0.1820   0.1873   0.1914   0.1980   0.2002   0.2018   0.2180
  0.2238   0.2242   0.2243   0.2365   0.2434   0.2528   0.2627   0.2772
  0.2907   0.2949   0.3011   0.3056   0.3259   0.3500   0.3680   0.3716
  0.3733   0.3742   0.3894   0.3996   0.4024   0.4096   0.4217   0.4245
  0.4279   0.4302   0.4327   0.4377   0.4396   0.4697   0.4714   0.4731
  0.4772   0.4894   0.5027   0.5070   0.5071   0.5123   0.5124   0.5300
  0.5400   0.5557   0.5676   0.5784   0.5819   0.5906   0.5997   0.6013
  0.6098   0.6127   0.6368   0.6796   0.7012   0.7188   0.7449   0.7451
  0.7454   0.7586   0.7693   0.7707   0.7811   0.8085   0.8302   0.8416
  0.8427   0.8525   0.8579   0.9001   0.9088   0.9296   0.9347   0.9429
  0.9542   0.9659   0.9968   1.0491   1.0604   1.0632   1.0936   1.1152
  1.1464   1.1758   1.1851   1.1930   1.2505   1.2604   1.2665   1.3172
  1.3230   1.3340   1.3488   1.3634   1.3661   1.3728   1.3873   1.4347
  1.4437   1.4497   1.4640   1.4662   1.4797   1.5129   1.5286   1.5655
  1.5940   1.6129   1.7236   1.7296   1.7673   1.7815   1.8144   1.8270
  1.8443   1.8453   1.9159   2.0100   2.0289   2.1923   2.2124   2.2173
  2.2279   2.2477   2.2499   2.2746   2.3054   2.3998   2.4214   2.4955
  2.5157   2.5645   2.5849   2.6991   2.7075   2.7805   2.8169   2.8254
  2.8593   2.9138   3.0350   3.0391   3.0554   3.1569   3.1931   3.3753
  3.4138   3.6214   3.8109   3.8213   3.9372   3.9602   3.9628   3.9651
  3.9698   3.9839   4.0040   4.0185   4.0189   4.0262   4.0352   4.0729
  4.0732   4.1324   4.1640   4.2008   4.2268   4.2689   4.2959   4.3312
  4.3787   4.4367   4.4782   4.6087   4.7820   5.9838   6.0053   6.0212
  6.0315   6.0552   6.0557   6.0899   6.1357   6.1362   6.1547   6.1921
  6.2126   9.7260   9.8026  23.1636  23.7466  23.7599  23.9037  23.9116
 23.9853  25.7740  25.8569  26.0863  26.1524  26.4960  26.7495  27.8201
 27.8699  27.9021  27.9957  28.3277  28.3440  28.3560  28.3678  28.3720
 28.3821  28.4079  28.4138  28.4337  28.4386  28.4449  28.4480  28.5193
 28.5286  28.5295  28.5319  28.5328  28.5374  28.5461  28.5548  28.5549
 28.5559  28.5673  28.5766  28.5820  28.6130  28.6250  28.6468  28.6725
 28.7083  28.7351  28.7832 127.8731 127.8852 127.8941 127.9091 127.9140
127.9187 127.9396 127.9602 127.9619 127.9647 127.9889 128.0003 151.6209
151.6636 151.6933 151.7727 215.7134 215.80171901.78201901.82681901.8579
********
 --------------------------------------------------------------

          Ground-State Mulliken Net Atomic Charges

     Atom                 Charge (a.u.)
  ----------------------------------------
      1 C                    -0.308572
      2 C                    -0.308572
      3 C                    -0.279285
      4 C                    -0.228599
      5 C                    -0.228599
      6 C                    -0.279285
      7 Cl                    0.606034
      8 Cl                    0.606034
      9 I                     0.105902
     10 I                     0.104519
     11 I                     0.104519
     12 I                     0.105902
  ----------------------------------------
  Sum of atomic charges =     0.000000

 -----------------------------------------------------------------
                    Cartesian Multipole Moments
 -----------------------------------------------------------------
    Charge (ESU x 10^10)
                -0.0000
    Dipole Moment (Debye)
         X       0.7541      Y      -0.0000      Z       0.0000
       Tot       0.7541
    Quadrupole Moments (Debye-Ang)
        XX    -165.7809     XY      -0.0000     YY    -174.7654
        XZ       0.5259     YZ      -0.0000     ZZ    -163.3098
    Octopole Moments (Debye-Ang^2)
       XXX    -879.2200    XXY      -0.0000    XYY    -316.0723
       YYY      -0.0000    XXZ    -115.6181    XYZ      -0.0000
       YYZ    -121.8840    XZZ    -288.7445    YZZ      -0.0000
       ZZZ    -341.6842
    Hexadecapole Moments (Debye-Ang^3)
      XXXX   -7252.8090   XXXY      -0.0000   XXYY   -1356.3860
      XYYY      -0.0000   YYYY    -232.3927   XXXZ    -613.1812
      XXYZ      -0.0000   XYYZ    -220.4335   YYYZ      -0.0000
      XXZZ   -2260.8562   XYZZ      -0.0000   YYZZ   -1167.4160
      XZZZ    -604.6358   YZZZ      -0.0000   ZZZZ   -6143.2094
 -----------------------------------------------------------------
 Calculating analytic gradient of the SCF energy
 Gradient of SCF Energy
            1           2           3           4           5           6
    1   0.0000234   0.0000234   0.0000688  -0.0000666  -0.0000666   0.0000689
    2  -0.0000000   0.0000000  -0.0000000  -0.0000000  -0.0000000   0.0000000
    3   0.0000286  -0.0000286  -0.0002854   0.0003664  -0.0003664   0.0002854
            7           8           9          10          11          12
    1   0.0001586   0.0001586  -0.0001183  -0.0000659  -0.0000659  -0.0001183
    2   0.0000000   0.0000000   0.0000000   0.0000000   0.0000000  -0.0000000
    3   0.0001044  -0.0001044  -0.0002627   0.0001487  -0.0001487   0.0002627
 Max gradient component =       3.664E-04
 RMS gradient           =       1.437E-04
 Gradient time:  CPU 97.43 s  wall 16.37 s
 Geometry Optimization Parameters
   NAtoms,    NIC,     NZ,  NCons,   NDum,   NFix, NCnnct, MaxDiis
       12      78      12       0       0       0       0       0

 Cartesian Hessian Update
 Hessian updated using BFGS update


** GEOMETRY OPTIMIZATION IN DELOCALIZED INTERNAL COORDINATES **
   Searching for a Minimum

   Optimization Cycle:   5

                       Coordinates (Angstroms)
     ATOM                X               Y               Z
      1  C         0.0048153978    0.0000000000   -0.0035825070
      2  C         0.0048154032    0.0000000000    1.3984125046
      3  C         1.2152473846    0.0000000000    2.1064814288
      4  C         2.4341370795    0.0000000000    1.4020760813
      5  C         2.4341370789    0.0000000000   -0.0072460851
      6  C         1.2152473809    0.0000000000   -0.7116514399
      7  Cl       -1.5210433644    0.0000000000   -0.8387858298
      8  Cl       -1.5210433522    0.0000000000    2.2336158379
      9  I         1.1441970609    0.0000000000    4.2387874308
     10  I         4.2803981684    0.0000000000    2.4913424315
     11  I         4.2803981867    0.0000000000   -1.0965124129
     12  I         1.1441970503    0.0000000000   -2.8439574402
   Point Group: c1    Number of degrees of freedom:    30


   Energy is -28827.162496384

 Hessian updated using BFGS update

 11 Hessian modes will be used to form the next step
  Hessian Eigenvalues:
     0.119379    0.132173    0.248364    0.249777    0.285522    0.329350
     0.434725    0.437851    0.464442    0.514488    0.698726

 Minimum search - taking simple RFO step
 Searching for Lamda that Minimizes Along All modes
 Value Taken    Lamda =  -0.00000599
 Step Taken.  Stepsize is  0.004983

                             Maximum     Tolerance    Cnvgd?
         Gradient           0.001146      0.000300      NO
         Displacement       0.002892      0.001200      NO
         Energy change     -0.000092      0.000001      NO


 New Cartesian Coordinates Obtained by Inverse Iteration

 Displacement from previous Coordinates is:  0.010650
 ----------------------------------------------------------------
             Standard Nuclear Orientation (Angstroms)
    I     Atom           X                Y                Z
 ----------------------------------------------------------------
    1      C       0.0041890078     0.0000000000    -0.0038637618
    2      C       0.0041890226     0.0000000000     1.3986937713
    3      C       1.2148253587     0.0000000000     2.1073030981
    4      C       2.4334913042     0.0000000000     1.4019733978
    5      C       2.4334912894     0.0000000000    -0.0071434066
    6      C       1.2148253409     0.0000000000    -0.7124731101
    7      Cl     -1.5221358870     0.0000000000    -0.8388146605
    8      Cl     -1.5221358585     0.0000000000     2.2336446928
    9      I       1.1463713977     0.0000000000     4.2409121828
   10      I       4.2810105215     0.0000000000     2.4895216020
   11      I       4.2810105049     0.0000000000    -1.0946916131
   12      I       1.1463714723     0.0000000000    -2.8460821928
 ----------------------------------------------------------------
 Nuclear Repulsion Energy =        4298.51592937 hartrees
 There are      141 alpha and      141 beta electrons
 Applying Cartesian multipole field
    Component          Value
    ---------          -----
     (2,0,0)        1.00000E-11
     (0,2,0)        2.00000E-11
     (0,0,2)       -3.00000E-11
 Nucleus-field energy     =    -0.0000001258 hartrees
 Requested basis set is 6-311++G(d,p)
 There are 158 shells and 440 basis functions
 A cutoff of  1.0D-11 yielded   7216 shell pairs
 There are     62455 function pairs (     69829 Cartesian)
 Smallest overlap matrix eigenvalue = 5.15E-07

 Q-Chem warning in module stvman/mkSTV.C, line 318:

 Overlap eigenvalue is smaller than square root of threshold
 Use THRESH >= 12 to get rid of this warning

 Linear dependence detected in AO basis
 Tighter screening thresholds may be required for diffuse basis sets
 Use S2THRESH > 14 and THRESH = 14 in case of SCF convergence issues
 Number of orthogonalized atomic orbitals = 438
 Maximum deviation from orthogonality = 3.441E-10
 Guess MOs from SCF MO coefficient file

 -----------------------------------------------------------------------
  General SCF calculation program by
  Eric Jon Sundstrom, Paul Horn, Yuezhi Mao, Dmitri Zuev, Alec White,
  David Stuck, Shaama M.S., Shane Yost, Joonho Lee, David Small,
  Daniel Levine, Susi Lehtola, Hugh Burton, Evgeny Epifanovsky,
  Bang C. Huynh
 -----------------------------------------------------------------------
 Exchange:     0.2000 Hartree-Fock + 0.0800 Slater + 0.7200 B88
 Correlation:  0.1900 VWN1RPA + 0.8100 LYP
 Using SG-1 standard quadrature grid
 using 6 threads for integral computing
 -------------------------------------------------------
 OpenMP Integral computing Module                
 Release: version 2.0, May 2017, Q-Chem Inc. Pleasanton 
 -------------------------------------------------------
 A restricted SCF calculation will be
 performed using DIIS
 SCF converges when DIIS error is below 1.0e-08
 ---------------------------------------
  Cycle       Energy         DIIS error
 ---------------------------------------
    1  -28827.1624948587      1.56e-05  
    2  -28827.1624972254      5.99e-06  
    3  -28827.1624955023      1.00e-05  
    4  -28827.1624981595      8.44e-07  
    5  -28827.1624981752      4.01e-07  
    6  -28827.1624981782      1.51e-07  
    7  -28827.1624981767      7.58e-08  
    8  -28827.1624981795      9.82e-09  Convergence criterion met
 ---------------------------------------
 SCF time:   CPU 163.61s  wall 30.00s 
 SCF   energy in the final basis set =   -28827.1624981795
 Total energy in the final basis set =   -28827.1624981795

 --------------------------------------------------------------

                    Orbital Energies (a.u.)
 --------------------------------------------------------------

 Alpha MOs
 -- Occupied --
***********************************-176.3196-176.3196-176.3185-176.3185
********-165.7235-165.7224-165.7224-165.7212-165.7212-165.7210-165.7210
********-165.7201-165.7199-165.7199-101.5820-101.5820 -35.8160 -35.8160
-35.8150 -35.8150 -31.3096 -31.3096 -31.3084 -31.3084 -31.3032 -31.3032
-31.3027 -31.3027 -31.3022 -31.3022 -31.3017 -31.3017 -22.9599 -22.9599
-22.9588 -22.9588 -22.9585 -22.9585 -22.9582 -22.9582 -22.9574 -22.9574
-22.9571 -22.9571 -22.9538 -22.9538 -22.9538 -22.9538 -22.9527 -22.9527
-22.9527 -22.9527 -10.2874 -10.2869 -10.2738 -10.2734 -10.2724 -10.2724
 -9.4969  -9.4969  -7.2619  -7.2619  -7.2518  -7.2518  -7.2508  -7.2508
 -6.3654  -6.3654  -6.3644  -6.3644  -4.7784  -4.7784  -4.7773  -4.7773
 -4.7631  -4.7631  -4.7621  -4.7621  -4.7621  -4.7621  -4.7612  -4.7612
 -2.0441  -2.0441  -2.0429  -2.0428  -2.0395  -2.0395  -2.0388  -2.0388
 -2.0386  -2.0386  -2.0379  -2.0379  -2.0256  -2.0256  -2.0255  -2.0255
 -2.0247  -2.0247  -2.0245  -2.0245  -0.9556  -0.8897  -0.8866  -0.8073
 -0.7817  -0.7098  -0.6893  -0.6723  -0.6566  -0.6065  -0.5993  -0.5475
 -0.5085  -0.4693  -0.4617  -0.4362  -0.4143  -0.3901  -0.3833  -0.3819
 -0.3804  -0.3579  -0.3399  -0.3361  -0.3227  -0.3111  -0.2950  -0.2909
 -0.2848  -0.2704  -0.2619  -0.2589  -0.2403
 -- Virtual --
 -0.1165  -0.0714  -0.0686  -0.0686  -0.0456  -0.0359  -0.0066   0.0101
  0.0174   0.0354   0.0384   0.0518   0.0614   0.0671   0.0674   0.0746
  0.0821   0.0885   0.0907   0.0951   0.1062   0.1077   0.1154   0.1192
  0.1199   0.1316   0.1412   0.1529   0.1578   0.1596   0.1707   0.1779
  0.1782   0.1820   0.1874   0.1915   0.1979   0.2000   0.2019   0.2179
  0.2237   0.2242   0.2243   0.2365   0.2433   0.2527   0.2627   0.2771
  0.2906   0.2949   0.3009   0.3053   0.3258   0.3498   0.3680   0.3717
  0.3733   0.3742   0.3893   0.3996   0.4023   0.4097   0.4217   0.4242
  0.4279   0.4300   0.4325   0.4376   0.4394   0.4697   0.4713   0.4729
  0.4773   0.4893   0.5028   0.5071   0.5071   0.5124   0.5124   0.5300
  0.5397   0.5557   0.5677   0.5784   0.5818   0.5906   0.5996   0.6008
  0.6097   0.6126   0.6368   0.6795   0.7010   0.7186   0.7447   0.7448
  0.7453   0.7585   0.7691   0.7707   0.7808   0.8083   0.8303   0.8416
  0.8427   0.8525   0.8580   0.9000   0.9088   0.9297   0.9347   0.9428
  0.9541   0.9659   0.9964   1.0492   1.0605   1.0631   1.0935   1.1147
  1.1459   1.1757   1.1849   1.1931   1.2504   1.2603   1.2665   1.3169
  1.3230   1.3338   1.3488   1.3633   1.3663   1.3722   1.3872   1.4341
  1.4432   1.4498   1.4644   1.4660   1.4793   1.5129   1.5282   1.5653
  1.5938   1.6128   1.7235   1.7294   1.7669   1.7815   1.8141   1.8267
  1.8438   1.8454   1.9156   2.0098   2.0286   2.1920   2.2122   2.2167
  2.2279   2.2471   2.2494   2.2745   2.3048   2.3995   2.4213   2.4953
  2.5155   2.5644   2.5847   2.6991   2.7074   2.7800   2.8169   2.8252
  2.8591   2.9136   3.0348   3.0388   3.0547   3.1564   3.1927   3.3752
  3.4131   3.6208   3.8105   3.8211   3.9370   3.9602   3.9627   3.9647
  3.9699   3.9839   4.0040   4.0186   4.0186   4.0260   4.0352   4.0727
  4.0731   4.1323   4.1638   4.2008   4.2267   4.2686   4.2959   4.3312
  4.3786   4.4365   4.4777   4.6082   4.7814   5.9837   6.0053   6.0211
  6.0309   6.0551   6.0555   6.0898   6.1355   6.1358   6.1549   6.1918
  6.2126   9.7258   9.8024  23.1636  23.7457  23.7593  23.9028  23.9103
 23.9841  25.7739  25.8569  26.0856  26.1522  26.4954  26.7486  27.8200
 27.8697  27.9018  27.9954  28.3277  28.3440  28.3559  28.3676  28.3716
 28.3820  28.4077  28.4136  28.4335  28.4385  28.4450  28.4478  28.5193
 28.5285  28.5294  28.5320  28.5326  28.5374  28.5460  28.5548  28.5549
 28.5558  28.5672  28.5765  28.5819  28.6130  28.6248  28.6468  28.6724
 28.7082  28.7350  28.7831 127.8730 127.8852 127.8940 127.9088 127.9140
127.9186 127.9395 127.9600 127.9618 127.9648 127.9887 128.0004 151.6209
151.6634 151.6931 151.7724 215.7132 215.80151901.78201901.82671901.8577
********
 --------------------------------------------------------------

          Ground-State Mulliken Net Atomic Charges

     Atom                 Charge (a.u.)
  ----------------------------------------
      1 C                    -0.307017
      2 C                    -0.307017
      3 C                    -0.277896
      4 C                    -0.231669
      5 C                    -0.231669
      6 C                    -0.277896
      7 Cl                    0.605903
      8 Cl                    0.605903
      9 I                     0.106180
     10 I                     0.104498
     11 I                     0.104498
     12 I                     0.106180
  ----------------------------------------
  Sum of atomic charges =     0.000000

 -----------------------------------------------------------------
                    Cartesian Multipole Moments
 -----------------------------------------------------------------
    Charge (ESU x 10^10)
                -0.0000
    Dipole Moment (Debye)
         X       0.7596      Y       0.0000      Z       0.0000
       Tot       0.7596
    Quadrupole Moments (Debye-Ang)
        XX    -165.7641     XY      -0.0000     YY    -174.7744
        XZ       0.5297     YZ       0.0000     ZZ    -163.2990
    Octopole Moments (Debye-Ang^2)
       XXX    -879.4115    XXY      -0.0000    XYY    -316.1900
       YYY       0.0000    XXZ    -115.6064    XYZ      -0.0000
       YYZ    -121.8903    XZZ    -288.7812    YZZ       0.0000
       ZZZ    -341.6615
    Hexadecapole Moments (Debye-Ang^3)
      XXXX   -7255.1915   XXXY      -0.0000   XXYY   -1357.0209
      XYYY      -0.0000   YYYY    -232.4139   XXXZ    -613.3148
      XXYZ      -0.0000   XYYZ    -220.5157   YYYZ       0.0000
      XXZZ   -2262.2350   XYZZ      -0.0000   YYZZ   -1167.9665
      XZZZ    -604.7164   YZZZ       0.0000   ZZZZ   -6145.1012
 -----------------------------------------------------------------
 Calculating analytic gradient of the SCF energy
 Gradient of SCF Energy
            1           2           3           4           5           6
    1  -0.0001672  -0.0001672   0.0001068   0.0000070   0.0000070   0.0001068
    2   0.0000000   0.0000000  -0.0000000  -0.0000000  -0.0000000  -0.0000000
    3   0.0000017  -0.0000017  -0.0000383   0.0001261  -0.0001261   0.0000383
            7           8           9          10          11          12
    1  -0.0000417  -0.0000417   0.0000779   0.0000172   0.0000172   0.0000779
    2   0.0000000   0.0000000  -0.0000000   0.0000000  -0.0000000   0.0000000
    3   0.0001276  -0.0001276   0.0001599  -0.0000342   0.0000342  -0.0001599
 Max gradient component =       1.672E-04
 RMS gradient           =       7.744E-05
 Gradient time:  CPU 96.92 s  wall 16.29 s
 Geometry Optimization Parameters
   NAtoms,    NIC,     NZ,  NCons,   NDum,   NFix, NCnnct, MaxDiis
       12      78      12       0       0       0       0       0

 Cartesian Hessian Update
 Hessian updated using BFGS update


** GEOMETRY OPTIMIZATION IN DELOCALIZED INTERNAL COORDINATES **
   Searching for a Minimum

   Optimization Cycle:   6

                       Coordinates (Angstroms)
     ATOM                X               Y               Z
      1  C         0.0041890078    0.0000000000   -0.0038637618
      2  C         0.0041890226    0.0000000000    1.3986937713
      3  C         1.2148253587    0.0000000000    2.1073030981
      4  C         2.4334913042    0.0000000000    1.4019733978
      5  C         2.4334912894    0.0000000000   -0.0071434066
      6  C         1.2148253409    0.0000000000   -0.7124731101
      7  Cl       -1.5221358870    0.0000000000   -0.8388146605
      8  Cl       -1.5221358585    0.0000000000    2.2336446928
      9  I         1.1463713977    0.0000000000    4.2409121828
     10  I         4.2810105215    0.0000000000    2.4895216020
     11  I         4.2810105049    0.0000000000   -1.0946916131
     12  I         1.1463714723    0.0000000000   -2.8460821928
   Point Group: c1    Number of degrees of freedom:    30


   Energy is -28827.162498180

 Hessian updated using BFGS update

 12 Hessian modes will be used to form the next step
  Hessian Eigenvalues:
     0.128966    0.132248    0.236112    0.269339    0.318547    0.334821
     0.334879    0.431522    0.452165    0.483646    0.560423    0.669575

 Minimum search - taking simple RFO step
 Searching for Lamda that Minimizes Along All modes
 Value Taken    Lamda =  -0.00000126
 Step Taken.  Stepsize is  0.001892

                             Maximum     Tolerance    Cnvgd?
         Gradient           0.000495      0.000300      NO
         Displacement       0.001329      0.001200      NO
         Energy change     -0.000002      0.000001      NO


 New Cartesian Coordinates Obtained by Inverse Iteration

 Displacement from previous Coordinates is:  0.004118
 ----------------------------------------------------------------
             Standard Nuclear Orientation (Angstroms)
    I     Atom           X                Y                Z
 ----------------------------------------------------------------
    1      C       0.0043393388     0.0000000000    -0.0038822818
    2      C       0.0043393450     0.0000000000     1.3987122761
    3      C       1.2148517830     0.0000000000     2.1071850886
    4      C       2.4335475103     0.0000000000     1.4019237247
    5      C       2.4335475105     0.0000000000    -0.0070937302
    6      C       1.2148517746     0.0000000000    -0.7123550976
    7      Cl     -1.5215091092     0.0000000000    -0.8398244263
    8      Cl     -1.5215091157     0.0000000000     2.2346543993
    9      I       1.1456965094     0.0000000000     4.2403659098
   10      I       4.2808257112     0.0000000000     2.4898830422
   11      I       4.2808257564     0.0000000000    -1.0950530329
   12      I       1.1456964603     0.0000000000    -2.8455358721
 ----------------------------------------------------------------
 Nuclear Repulsion Energy =        4298.73208163 hartrees
 There are      141 alpha and      141 beta electrons
 Applying Cartesian multipole field
    Component          Value
    ---------          -----
     (2,0,0)        1.00000E-11
     (0,2,0)        2.00000E-11
     (0,0,2)       -3.00000E-11
 Nucleus-field energy     =    -0.0000001258 hartrees
 Requested basis set is 6-311++G(d,p)
 There are 158 shells and 440 basis functions
 A cutoff of  1.0D-11 yielded   7216 shell pairs
 There are     62455 function pairs (     69829 Cartesian)
 Smallest overlap matrix eigenvalue = 5.15E-07

 Q-Chem warning in module stvman/mkSTV.C, line 318:

 Overlap eigenvalue is smaller than square root of threshold
 Use THRESH >= 12 to get rid of this warning

 Linear dependence detected in AO basis
 Tighter screening thresholds may be required for diffuse basis sets
 Use S2THRESH > 14 and THRESH = 14 in case of SCF convergence issues
 Number of orthogonalized atomic orbitals = 438
 Maximum deviation from orthogonality = 1.270E-10
 Guess MOs from SCF MO coefficient file

 -----------------------------------------------------------------------
  General SCF calculation program by
  Eric Jon Sundstrom, Paul Horn, Yuezhi Mao, Dmitri Zuev, Alec White,
  David Stuck, Shaama M.S., Shane Yost, Joonho Lee, David Small,
  Daniel Levine, Susi Lehtola, Hugh Burton, Evgeny Epifanovsky,
  Bang C. Huynh
 -----------------------------------------------------------------------
 Exchange:     0.2000 Hartree-Fock + 0.0800 Slater + 0.7200 B88
 Correlation:  0.1900 VWN1RPA + 0.8100 LYP
 Using SG-1 standard quadrature grid
 using 6 threads for integral computing
 -------------------------------------------------------
 OpenMP Integral computing Module                
 Release: version 2.0, May 2017, Q-Chem Inc. Pleasanton 
 -------------------------------------------------------
 A restricted SCF calculation will be
 performed using DIIS
 SCF converges when DIIS error is below 1.0e-08
 ---------------------------------------
  Cycle       Energy         DIIS error
 ---------------------------------------
    1  -28827.1624979930      5.29e-06  
    2  -28827.1624986128      1.77e-06  
    3  -28827.1624985071      2.67e-06  
    4  -28827.1624986866      5.41e-07  
    5  -28827.1624986922      2.02e-07  
    6  -28827.1624986918      5.55e-08  
    7  -28827.1624986934      3.48e-08  
    8  -28827.1624986959      4.67e-09  Convergence criterion met
 ---------------------------------------
 SCF time:   CPU 159.40s  wall 30.00s 
 SCF   energy in the final basis set =   -28827.1624986959
 Total energy in the final basis set =   -28827.1624986959

 --------------------------------------------------------------

                    Orbital Energies (a.u.)
 --------------------------------------------------------------

 Alpha MOs
 -- Occupied --
***********************************-176.3196-176.3196-176.3185-176.3185
********-165.7234-165.7223-165.7223-165.7212-165.7212-165.7210-165.7210
********-165.7201-165.7199-165.7199-101.5820-101.5820 -35.8160 -35.8160
-35.8150 -35.8150 -31.3095 -31.3095 -31.3084 -31.3084 -31.3032 -31.3032
-31.3027 -31.3027 -31.3022 -31.3022 -31.3017 -31.3017 -22.9599 -22.9599
-22.9588 -22.9588 -22.9585 -22.9585 -22.9582 -22.9582 -22.9574 -22.9574
-22.9571 -22.9571 -22.9538 -22.9538 -22.9538 -22.9538 -22.9527 -22.9527
-22.9527 -22.9527 -10.2874 -10.2869 -10.2738 -10.2733 -10.2723 -10.2723
 -9.4969  -9.4969  -7.2619  -7.2619  -7.2518  -7.2518  -7.2508  -7.2508
 -6.3654  -6.3654  -6.3644  -6.3644  -4.7784  -4.7784  -4.7773  -4.7773
 -4.7631  -4.7631  -4.7621  -4.7621  -4.7621  -4.7621  -4.7612  -4.7612
 -2.0441  -2.0441  -2.0429  -2.0428  -2.0395  -2.0395  -2.0388  -2.0388
 -2.0386  -2.0386  -2.0379  -2.0379  -2.0256  -2.0256  -2.0255  -2.0255
 -2.0247  -2.0247  -2.0245  -2.0245  -0.9556  -0.8898  -0.8866  -0.8073
 -0.7817  -0.7099  -0.6893  -0.6723  -0.6566  -0.6066  -0.5993  -0.5476
 -0.5085  -0.4693  -0.4617  -0.4362  -0.4143  -0.3900  -0.3833  -0.3819
 -0.3804  -0.3579  -0.3400  -0.3361  -0.3227  -0.3111  -0.2950  -0.2909
 -0.2848  -0.2704  -0.2619  -0.2589  -0.2403
 -- Virtual --
 -0.1165  -0.0714  -0.0686  -0.0685  -0.0456  -0.0359  -0.0066   0.0101
  0.0173   0.0354   0.0384   0.0518   0.0614   0.0672   0.0674   0.0746
  0.0821   0.0885   0.0907   0.0951   0.1062   0.1077   0.1153   0.1192
  0.1199   0.1316   0.1412   0.1529   0.1578   0.1596   0.1707   0.1780
  0.1782   0.1820   0.1874   0.1915   0.1980   0.2000   0.2018   0.2179
  0.2237   0.2242   0.2243   0.2365   0.2434   0.2527   0.2627   0.2771
  0.2906   0.2949   0.3010   0.3054   0.3259   0.3497   0.3680   0.3717
  0.3733   0.3742   0.3893   0.3996   0.4023   0.4098   0.4217   0.4243
  0.4279   0.4300   0.4324   0.4377   0.4395   0.4697   0.4714   0.4730
  0.4773   0.4893   0.5028   0.5071   0.5071   0.5124   0.5124   0.5300
  0.5398   0.5557   0.5677   0.5784   0.5818   0.5906   0.5996   0.6010
  0.6097   0.6126   0.6368   0.6795   0.7011   0.7187   0.7448   0.7450
  0.7453   0.7586   0.7692   0.7707   0.7809   0.8083   0.8302   0.8416
  0.8427   0.8525   0.8580   0.8999   0.9088   0.9296   0.9347   0.9428
  0.9541   0.9659   0.9966   1.0493   1.0605   1.0631   1.0935   1.1148
  1.1461   1.1758   1.1850   1.1929   1.2503   1.2603   1.2665   1.3170
  1.3230   1.3339   1.3488   1.3633   1.3664   1.3724   1.3872   1.4343
  1.4434   1.4497   1.4643   1.4661   1.4794   1.5129   1.5283   1.5654
  1.5939   1.6128   1.7235   1.7294   1.7670   1.7815   1.8142   1.8267
  1.8439   1.8454   1.9157   2.0098   2.0287   2.1920   2.2122   2.2169
  2.2278   2.2472   2.2495   2.2745   2.3050   2.3996   2.4212   2.4953
  2.5156   2.5644   2.5847   2.6991   2.7074   2.7801   2.8169   2.8253
  2.8592   2.9136   3.0348   3.0389   3.0548   3.1566   3.1927   3.3752
  3.4131   3.6209   3.8106   3.8211   3.9371   3.9602   3.9627   3.9648
  3.9698   3.9839   4.0040   4.0186   4.0187   4.0261   4.0352   4.0728
  4.0731   4.1323   4.1638   4.2008   4.2268   4.2687   4.2959   4.3312
  4.3786   4.4366   4.4779   4.6083   4.7815   5.9837   6.0053   6.0212
  6.0311   6.0551   6.0555   6.0899   6.1355   6.1359   6.1548   6.1918
  6.2126   9.7260   9.8022  23.1635  23.7459  23.7594  23.9030  23.9106
 23.9844  25.7738  25.8569  26.0860  26.1518  26.4956  26.7486  27.8200
 27.8698  27.9019  27.9954  28.3277  28.3440  28.3559  28.3676  28.3717
 28.3820  28.4078  28.4137  28.4336  28.4385  28.4450  28.4479  28.5193
 28.5285  28.5294  28.5319  28.5326  28.5374  28.5461  28.5548  28.5549
 28.5558  28.5672  28.5765  28.5819  28.6130  28.6249  28.6468  28.6724
 28.7082  28.7350  28.7831 127.8731 127.8852 127.8941 127.9089 127.9140
127.9186 127.9395 127.9600 127.9618 127.9648 127.9888 128.0004 151.6209
151.6635 151.6931 151.7725 215.7134 215.80121901.78201901.82671901.8577
********
 --------------------------------------------------------------

          Ground-State Mulliken Net Atomic Charges

     Atom                 Charge (a.u.)
  ----------------------------------------
      1 C                    -0.306465
      2 C                    -0.306465
      3 C                    -0.278298
      4 C                    -0.231710
      5 C                    -0.231710
      6 C                    -0.278298
      7 Cl                    0.605842
      8 Cl                    0.605842
      9 I                     0.106146
     10 I                     0.104484
     11 I                     0.104484
     12 I                     0.106146
  ----------------------------------------
  Sum of atomic charges =     0.000000

 -----------------------------------------------------------------
                    Cartesian Multipole Moments
 -----------------------------------------------------------------
    Charge (ESU x 10^10)
                -0.0000
    Dipole Moment (Debye)
         X       0.7580      Y       0.0000      Z       0.0000
       Tot       0.7580
    Quadrupole Moments (Debye-Ang)
        XX    -165.7770     XY      -0.0000     YY    -174.7724
        XZ       0.5287     YZ      -0.0000     ZZ    -163.2947
    Octopole Moments (Debye-Ang^2)
       XXX    -879.3563    XXY       0.0000    XYY    -316.1577
       YYY       0.0000    XXZ    -115.6153    XYZ      -0.0000
       YYZ    -121.8889    XZZ    -288.7964    YZZ       0.0000
       ZZZ    -341.6525
    Hexadecapole Moments (Debye-Ang^3)
      XXXX   -7254.3355   XXXY      -0.0000   XXYY   -1356.8007
      XYYY      -0.0000   YYYY    -232.4089   XXXZ    -613.2763
      XXYZ      -0.0000   XYYZ    -220.4931   YYYZ      -0.0000
      XXZZ   -2261.9133   XYZZ      -0.0000   YYZZ   -1167.8786
      XZZZ    -604.7472   YZZZ      -0.0000   ZZZZ   -6144.8467
 -----------------------------------------------------------------
 Calculating analytic gradient of the SCF energy
 Gradient of SCF Energy
            1           2           3           4           5           6
    1  -0.0000470  -0.0000470   0.0000456  -0.0000232  -0.0000232   0.0000455
    2   0.0000000  -0.0000000   0.0000000  -0.0000000  -0.0000000   0.0000000
    3  -0.0000514   0.0000514  -0.0000369   0.0000841  -0.0000841   0.0000369
            7           8           9          10          11          12
    1   0.0000299   0.0000299  -0.0000100   0.0000048   0.0000048  -0.0000100
    2   0.0000000   0.0000000   0.0000000  -0.0000000   0.0000000  -0.0000000
    3  -0.0000576   0.0000576   0.0000274   0.0000048  -0.0000048  -0.0000274
 Max gradient component =       8.411E-05
 RMS gradient           =       3.416E-05
 Gradient time:  CPU 97.07 s  wall 16.31 s
 Geometry Optimization Parameters
   NAtoms,    NIC,     NZ,  NCons,   NDum,   NFix, NCnnct, MaxDiis
       12      78      12       0       0       0       0       0

 Cartesian Hessian Update
 Hessian updated using BFGS update


** GEOMETRY OPTIMIZATION IN DELOCALIZED INTERNAL COORDINATES **
   Searching for a Minimum

   Optimization Cycle:   7

                       Coordinates (Angstroms)
     ATOM                X               Y               Z
      1  C         0.0043393388    0.0000000000   -0.0038822818
      2  C         0.0043393450    0.0000000000    1.3987122761
      3  C         1.2148517830    0.0000000000    2.1071850886
      4  C         2.4335475103    0.0000000000    1.4019237247
      5  C         2.4335475105    0.0000000000   -0.0070937302
      6  C         1.2148517746    0.0000000000   -0.7123550976
      7  Cl       -1.5215091092    0.0000000000   -0.8398244263
      8  Cl       -1.5215091157    0.0000000000    2.2346543993
      9  I         1.1456965094    0.0000000000    4.2403659098
     10  I         4.2808257112    0.0000000000    2.4898830422
     11  I         4.2808257564    0.0000000000   -1.0950530329
     12  I         1.1456964603    0.0000000000   -2.8455358721
   Point Group: c1    Number of degrees of freedom:    30


   Energy is -28827.162498696

 Hessian updated using BFGS update

 13 Hessian modes will be used to form the next step
  Hessian Eigenvalues:
     0.116582    0.124424    0.131636    0.238635    0.250000    0.280033
     0.322312    0.394709    0.421164    0.439421    0.504330    0.598862
     0.668333

 Minimum search - taking simple RFO step
 Searching for Lamda that Minimizes Along All modes
 Value Taken    Lamda =   0.00000000
 Step Taken.  Stepsize is  0.000854

                             Maximum     Tolerance    Cnvgd?
         Gradient           0.000242      0.000300     YES
         Displacement       0.000553      0.001200     YES
         Energy change     -0.000001      0.000001     YES


                       Distance Matrix (Angstroms)
             C (  1)   C (  2)   C (  3)   C (  4)   C (  5)   C (  6)
   C (  2)  1.402595
   C (  3)  2.433505  1.402595
   C (  4)  2.806660  2.429210  1.408053
   C (  5)  2.429210  2.806660  2.440368  1.409017
   C (  6)  1.402595  2.433505  2.819540  2.440368  1.408053
   Cl(  7)  1.739831  2.709107  4.021509  4.546197  4.041771  2.739328
   Cl(  8)  2.709107  1.739831  2.739328  4.041771  4.546197  4.021509
   I (  9)  4.395036  3.062302  2.134301  3.116940  4.438409  4.953204
   I ( 10)  4.950475  4.413501  3.089766  2.143850  3.106015  4.433342
   I ( 11)  4.413501  4.950475  4.433342  3.106015  2.143850  3.089766
   I ( 12)  3.062302  4.395036  4.953204  4.438409  3.116940  2.134301
             Cl(  7)   Cl(  8)   I (  9)   I ( 10)   I ( 11)
   Cl(  8)  3.074479
   I (  9)  5.737797  3.337194
   I ( 10)  6.689846  5.807946  3.590714
   I ( 11)  5.807946  6.689846  6.188354  3.584936
   I ( 12)  3.337194  5.737797  7.085902  6.188354  3.590714

 Final energy is   -28827.162498695914     


 ******************************
 **  OPTIMIZATION CONVERGED  **
 ******************************

                       Coordinates (Angstroms)
     ATOM                X               Y               Z
      1  C         0.0043393388    0.0000000000   -0.0038822818
      2  C         0.0043393450    0.0000000000    1.3987122761
      3  C         1.2148517830    0.0000000000    2.1071850886
      4  C         2.4335475103    0.0000000000    1.4019237247
      5  C         2.4335475105    0.0000000000   -0.0070937302
      6  C         1.2148517746    0.0000000000   -0.7123550976
      7  Cl       -1.5215091092    0.0000000000   -0.8398244263
      8  Cl       -1.5215091157    0.0000000000    2.2346543993
      9  I         1.1456965094    0.0000000000    4.2403659098
     10  I         4.2808257112    0.0000000000    2.4898830422
     11  I         4.2808257564    0.0000000000   -1.0950530329
     12  I         1.1456964603    0.0000000000   -2.8455358721

Z-matrix Print:
$molecule
0 1
I 
C  1 2.143850
C  2 1.408053 1 119.445889
C  3 1.402595 2 119.602934 1 -180.000000 0
C  4 1.402595 3 120.339025 2 -0.000000 0
C  5 1.402595 4 120.339024 3 -0.000000 0
C  6 1.408053 5 119.602934 4 -0.000000 0
Cl 5 1.739831 4 118.716307 3 -180.000000 0
Cl 4 1.739831 3 120.944670 2 -180.000000 0
I  6 2.134301 5 118.482210 4 -180.000000 0
I  3 2.134301 2 121.914855 1 -0.000000 0
I  7 2.143850 6 119.445890 5 -180.000000 0
$end


 --------------------------------------------------------------

                    Orbital Energies (a.u.)
 --------------------------------------------------------------

 Alpha MOs
 -- Occupied --
***********************************-176.3196-176.3196-176.3185-176.3185
********-165.7234-165.7223-165.7223-165.7212-165.7212-165.7210-165.7210
********-165.7201-165.7199-165.7199-101.5820-101.5820 -35.8160 -35.8160
-35.8150 -35.8150 -31.3095 -31.3095 -31.3084 -31.3084 -31.3032 -31.3032
-31.3027 -31.3027 -31.3022 -31.3022 -31.3017 -31.3017 -22.9599 -22.9599
-22.9588 -22.9588 -22.9585 -22.9585 -22.9582 -22.9582 -22.9574 -22.9574
-22.9571 -22.9571 -22.9538 -22.9538 -22.9538 -22.9538 -22.9527 -22.9527
-22.9527 -22.9527 -10.2874 -10.2869 -10.2738 -10.2733 -10.2723 -10.2723
 -9.4969  -9.4969  -7.2619  -7.2619  -7.2518  -7.2518  -7.2508  -7.2508
 -6.3654  -6.3654  -6.3644  -6.3644  -4.7784  -4.7784  -4.7773  -4.7773
 -4.7631  -4.7631  -4.7621  -4.7621  -4.7621  -4.7621  -4.7612  -4.7612
 -2.0441  -2.0441  -2.0429  -2.0428  -2.0395  -2.0395  -2.0388  -2.0388
 -2.0386  -2.0386  -2.0379  -2.0379  -2.0256  -2.0256  -2.0255  -2.0255
 -2.0247  -2.0247  -2.0245  -2.0245  -0.9556  -0.8898  -0.8866  -0.8073
 -0.7817  -0.7099  -0.6893  -0.6723  -0.6566  -0.6066  -0.5993  -0.5476
 -0.5085  -0.4693  -0.4617  -0.4362  -0.4143  -0.3900  -0.3833  -0.3819
 -0.3804  -0.3579  -0.3400  -0.3361  -0.3227  -0.3111  -0.2950  -0.2909
 -0.2848  -0.2704  -0.2619  -0.2589  -0.2403
 -- Virtual --
 -0.1165  -0.0714  -0.0686  -0.0685  -0.0456  -0.0359  -0.0066   0.0101
  0.0173   0.0354   0.0384   0.0518   0.0614   0.0672   0.0674   0.0746
  0.0821   0.0885   0.0907   0.0951   0.1062   0.1077   0.1153   0.1192
  0.1199   0.1316   0.1412   0.1529   0.1578   0.1596   0.1707   0.1780
  0.1782   0.1820   0.1874   0.1915   0.1980   0.2000   0.2018   0.2179
  0.2237   0.2242   0.2243   0.2365   0.2434   0.2527   0.2627   0.2771
  0.2906   0.2949   0.3010   0.3054   0.3259   0.3497   0.3680   0.3717
  0.3733   0.3742   0.3893   0.3996   0.4023   0.4098   0.4217   0.4243
  0.4279   0.4300   0.4324   0.4377   0.4395   0.4697   0.4714   0.4730
  0.4773   0.4893   0.5028   0.5071   0.5071   0.5124   0.5124   0.5300
  0.5398   0.5557   0.5677   0.5784   0.5818   0.5906   0.5996   0.6010
  0.6097   0.6126   0.6368   0.6795   0.7011   0.7187   0.7448   0.7450
  0.7453   0.7586   0.7692   0.7707   0.7809   0.8083   0.8302   0.8416
  0.8427   0.8525   0.8580   0.8999   0.9088   0.9296   0.9347   0.9428
  0.9541   0.9659   0.9966   1.0493   1.0605   1.0631   1.0935   1.1148
  1.1461   1.1758   1.1850   1.1929   1.2503   1.2603   1.2665   1.3170
  1.3230   1.3339   1.3488   1.3633   1.3664   1.3724   1.3872   1.4343
  1.4434   1.4497   1.4643   1.4661   1.4794   1.5129   1.5283   1.5654
  1.5939   1.6128   1.7235   1.7294   1.7670   1.7815   1.8142   1.8267
  1.8439   1.8454   1.9157   2.0098   2.0287   2.1920   2.2122   2.2169
  2.2278   2.2472   2.2495   2.2745   2.3050   2.3996   2.4212   2.4953
  2.5156   2.5644   2.5847   2.6991   2.7074   2.7801   2.8169   2.8253
  2.8592   2.9136   3.0348   3.0389   3.0548   3.1566   3.1927   3.3752
  3.4131   3.6209   3.8106   3.8211   3.9371   3.9602   3.9627   3.9648
  3.9698   3.9839   4.0040   4.0186   4.0187   4.0261   4.0352   4.0728
  4.0731   4.1323   4.1638   4.2008   4.2268   4.2687   4.2959   4.3312
  4.3786   4.4366   4.4779   4.6083   4.7815   5.9837   6.0053   6.0212
  6.0311   6.0551   6.0555   6.0899   6.1355   6.1359   6.1548   6.1918
  6.2126   9.7260   9.8022  23.1635  23.7459  23.7594  23.9030  23.9106
 23.9844  25.7738  25.8569  26.0860  26.1518  26.4956  26.7486  27.8200
 27.8698  27.9019  27.9954  28.3277  28.3440  28.3559  28.3676  28.3717
 28.3820  28.4078  28.4137  28.4336  28.4385  28.4450  28.4479  28.5193
 28.5285  28.5294  28.5319  28.5326  28.5374  28.5461  28.5548  28.5549
 28.5558  28.5672  28.5765  28.5819  28.6130  28.6249  28.6468  28.6724
 28.7082  28.7350  28.7831 127.8731 127.8852 127.8941 127.9089 127.9140
127.9186 127.9395 127.9600 127.9618 127.9648 127.9888 128.0004 151.6209
151.6635 151.6931 151.7725 215.7134 215.80121901.78201901.82671901.8577
********
 --------------------------------------------------------------

          Ground-State Mulliken Net Atomic Charges

     Atom                 Charge (a.u.)
  ----------------------------------------
      1 C                    -0.306465
      2 C                    -0.306465
      3 C                    -0.278298
      4 C                    -0.231710
      5 C                    -0.231710
      6 C                    -0.278298
      7 Cl                    0.605842
      8 Cl                    0.605842
      9 I                     0.106146
     10 I                     0.104484
     11 I                     0.104484
     12 I                     0.106146
  ----------------------------------------
  Sum of atomic charges =     0.000000

 -----------------------------------------------------------------
                    Cartesian Multipole Moments
 -----------------------------------------------------------------
    Charge (ESU x 10^10)
                -0.0000
    Dipole Moment (Debye)
         X       0.7580      Y       0.0000      Z       0.0000
       Tot       0.7580
    Quadrupole Moments (Debye-Ang)
        XX    -165.7770     XY      -0.0000     YY    -174.7724
        XZ       0.5287     YZ      -0.0000     ZZ    -163.2947
    Octopole Moments (Debye-Ang^2)
       XXX    -879.3563    XXY       0.0000    XYY    -316.1577
       YYY       0.0000    XXZ    -115.6153    XYZ      -0.0000
       YYZ    -121.8889    XZZ    -288.7964    YZZ       0.0000
       ZZZ    -341.6525
    Hexadecapole Moments (Debye-Ang^3)
      XXXX   -7254.3355   XXXY      -0.0000   XXYY   -1356.8007
      XYYY      -0.0000   YYYY    -232.4089   XXXZ    -613.2763
      XXYZ      -0.0000   XYYZ    -220.4931   YYYZ      -0.0000
      XXZZ   -2261.9133   XYZZ      -0.0000   YYZZ   -1167.8786
      XZZZ    -604.7472   YZZZ      -0.0000   ZZZZ   -6144.8467
 -----------------------------------------------------------------
Archival summary:
1\1\february\OPT\ProcedureUnspecified\BasisUnspecified\4l26\taweetha\SunDec111:03:422019SunDec111:03:422019\0\\#,OPT,ProcedureUnspecified,BasisUnspecified,\\0,1\I\C,1,2.14385\C,2,1.40805,1,119.446\C,3,1.4026,2,119.603,1,-180,0\C,4,1.40259,3,120.339,2,-0,0\C,5,1.4026,4,120.339,3,-0,0\C,6,1.40805,5,119.603,4,-0,0\Cl,5,1.73983,4,118.716,3,-180,0\Cl,4,1.73983,3,120.945,2,-180,0\I,6,2.1343,5,118.482,4,-180,0\I,3,2.1343,2,121.915,1,-0,0\I,7,2.14385,6,119.446,5,-180,0\\\@

 Total job time:  392.98s(wall), 2140.09s(cpu) 
 Sun Dec  1 11:03:42 2019

        *************************************************************
        *                                                           *
        *  Thank you very much for using Q-Chem.  Have a nice day.  *
        *                                                           *
        *************************************************************


 
User input: 2 of 2 
 
                  Welcome to Q-Chem
     A Quantum Leap Into The Future Of Chemistry


 Q-Chem 5.2 (devel), Q-Chem, Inc., Pleasanton, CA (2019)

 Yihan Shao,  Zhengting Gan,  E. Epifanovsky,  A. T. B. Gilbert,  M. Wormit,  
 J. Kussmann,  A. W. Lange,  A. Behn,  Jia Deng,  Xintian Feng,  D. Ghosh,  
 M. Goldey,  P. R. Horn,  L. D. Jacobson,  I. Kaliman,  T. Kus,  A. Landau,  
 Jie Liu,  E. I. Proynov,  R. M. Richard,  R. P. Steele,  E. J. Sundstrom,  
 H. L. Woodcock III,  P. M. Zimmerman,  D. Zuev,  B. Albrecht,  E. Alguire,  
 S. A. Baeppler,  D. Barton,  Z. Benda,  Y. A. Bernard,  E. J. Berquist,  
 K. B. Bravaya,  H. Burton,  D. Casanova,  Chun-Min Chang,  Yunqing Chen,  
 A. Chien,  K. D. Closser,  M. P. Coons,  S. Coriani,  S. Dasgupta,  
 A. L. Dempwolff,  M. Diedenhofen,  Hainam Do,  R. G. Edgar,  Po-Tung Fang,  
 S. Faraji,  S. Fatehi,  Qingguo Feng,  K. D. Fenk,  J. Fosso-Tande,  
 J. Gayvert,  Qinghui Ge,  A. Ghysels,  G. Gidofalvi,  J. Gomes,  
 J. Gonthier,  A. Gunina,  D. Hait,  M. W. D. Hanson-Heine,  
 P. H. P. Harbach,  A. W. Hauser,  M. F. Herbst,  J. E. Herr,  
 E. G. Hohenstein,  Z. C. Holden,  Kerwin Hui,  B. C. Huynh,  T.-C. Jagau,  
 Hyunjun Ji,  B. Kaduk,  K. Khistyaev,  Jaehoon Kim,  P. Klunzinger,  K. Koh,  
 D. Kosenkov,  L. Koulias,  T. Kowalczyk,  C. M. Krauter,  A. Kunitsa,  
 Ka Un Lao,  A. Laurent,  K. V. Lawler,  Joonho Lee,  D. Lefrancois,  
 S. Lehtola,  D. S. Levine,  Yi-Pei Li,  You-Sheng Lin,  Fenglai Liu,  
 E. Livshits,  A. Luenser,  P. Manohar,  E. Mansoor,  S. F. Manzer,  
 Shan-Ping Mao,  Yuezhi Mao,  N. Mardirossian,  A. V. Marenich,  
 T. Markovich,  L. A. Martinez-Martinez,  S. A. Maurer,  N. J. Mayhall,  
 S. C. McKenzie,  J.-M. Mewes,  P. Morgante,  A. F. Morrison,  
 J. W. Mullinax,  K. Nanda,  T. S. Nguyen-Beck,  R. Olivares-Amaya,  
 J. A. Parkhill,  Zheng Pei,  T. M. Perrine,  F. Plasser,  P. Pokhilko,  
 S. Prager,  A. Prociuk,  E. Ramos,  D. R. Rehn,  F. Rob,  M. Scheurer,  
 M. Schneider,  N. Sergueev,  S. M. Sharada,  S. Sharma,  D. W. Small,  
 T. Stauch,  T. Stein,  Yu-Chuan Su,  A. J. W. Thom,  A. Tkatchenko,  
 T. Tsuchimochi,  N. M. Tubman,  L. Vogt,  M. L. Vidal,  O. Vydrov,  
 M. A. Watson,  J. Wenzel,  M. de Wergifosse,  T. A. Wesolowski,  A. White,  
 J. Witte,  A. Yamada,  Jun Yang,  K. Yao,  S. Yeganeh,  S. R. Yost,  
 Zhi-Qiang You,  A. Zech,  Igor Ying Zhang,  Xing Zhang,  Yan Zhao,  
 Ying Zhu,  B. R. Brooks,  G. K. L. Chan,  C. J. Cramer,  M. S. Gordon,  
 W. J. Hehre,  A. Klamt,  M. W. Schmidt,  C. D. Sherrill,  D. G. Truhlar,  
 A. Aspuru-Guzik,  R. Baer,  A. T. Bell,  N. A. Besley,  Jeng-Da Chai,  
 A. E. DePrince, III,  R. A. DiStasio Jr.,  A. Dreuw,  B. D. Dunietz,  
 T. R. Furlani,  Chao-Ping Hsu,  Yousung Jung,  Jing Kong,  D. S. Lambrecht,  
 WanZhen Liang,  C. Ochsenfeld,  V. A. Rassolov,  L. V. Slipchenko,  
 J. E. Subotnik,  T. Van Voorhis,  J. M. Herbert,  A. I. Krylov,  
 P. M. W. Gill,  M. Head-Gordon

 Contributors to earlier versions of Q-Chem not listed above: 
 R. D. Adamson,  B. Austin,  J. Baker,  G. J. O. Beran,  K. Brandhorst,  
 S. T. Brown,  E. F. C. Byrd,  A. K. Chakraborty,  C.-L. Cheng,  
 Siu Hung Chien,  D. M. Chipman,  D. L. Crittenden,  H. Dachsel,  
 R. J. Doerksen,  A. D. Dutoi,  L. Fusti-Molnar,  W. A. Goddard III,  
 A. Golubeva-Zadorozhnaya,  S. R. Gwaltney,  G. Hawkins,  A. Heyden,  
 S. Hirata,  G. Kedziora,  F. J. Keil,  C. Kelley,  Jihan Kim,  R. A. King,  
 R. Z. Khaliullin,  P. P. Korambath,  W. Kurlancheek,  A. M. Lee,  M. S. Lee,  
 S. V. Levchenko,  Ching Yeh Lin,  D. Liotard,  R. C. Lochan,  I. Lotan,  
 P. E. Maslen,  N. Nair,  D. P. O'Neill,  D. Neuhauser,  E. Neuscamman,  
 C. M. Oana,  R. Olson,  B. Peters,  R. Peverati,  P. A. Pieniazek,  
 Y. M. Rhee,  J. Ritchie,  M. A. Rohrdanz,  E. Rosta,  N. J. Russ,  
 H. F. Schaefer III,  N. E. Schultz,  N. Shenvi,  A. C. Simmonett,  A. Sodt,  
 D. Stuck,  K. S. Thanthiriwatte,  V. Vanovschi,  Tao Wang,  A. Warshel,  
 C. F. Williams,  Q. Wu,  X. Xu,  W. Zhang

 Please cite Q-Chem as follows:
 Y. Shao et al., Mol. Phys. 113, 184-215 (2015)
 DOI: 10.1080/00268976.2014.952696

 Q-Chem 5.2.1 for Intel X86 EM64T Linux

 Parts of Q-Chem use Armadillo 8.300.2 (Tropical Shenanigans).
 http://arma.sourceforge.net/

 Q-Chem begins on Sun Dec  1 11:03:42 2019  

Host: 
0

     Scratch files written to /scratch/taweetham/qchem9645//
NAlpha2: 282
NElect   282
Mult     1
The previous job contains 0 fragments, simply inherited here

Checking the input file for inconsistencies... 	...done.

--------------------------------------------------------------
User input:
--------------------------------------------------------------

$MOLECULE
READ
$END

$REM
   JOB_TYPE 	FREQUENCY
   BASIS 	6-311++G**
   METHOD	B3LYP	
$END


--------------------------------------------------------------
 Atom   2: ( -0.7012972517,  0.0000000000,  2.0074085652)
         ->( -0.7012973062, -0.0000000000,  2.0074085590)
 Atom   6: (  1.4097701114, -0.0000000000,  0.7968961170)
         ->(  1.4097700748, -0.0000000000,  0.7968961334)
 Atom   5: (  0.7045087333, -0.0000000000, -0.4217996127)
         ->(  0.7045087216, -0.0000000000, -0.4217996001)
 Atom   8: ( -1.5372393614,  0.0000000000,  3.5332570332)
         ->( -1.5372394641, -0.0000000000,  3.5332569997)
 Atom  12: (  3.5429508865, -0.0000000000,  0.8660514126)
         ->(  3.5429508954, -0.0000000000,  0.8660514257)
 Atom  11: (  1.7924680197, -0.0000000000, -2.2690778682)
         ->(  1.7924680554, -0.0000000000, -2.2690777915)
 ----------------------------------------------------------------
             Standard Nuclear Orientation (Angstroms)
    I     Atom           X                Y                Z
 ----------------------------------------------------------------
    1      C       0.7012973062     0.0000000000     2.0074085590
    2      C      -0.7012973062    -0.0000000000     2.0074085590
    3      C      -1.4097700748     0.0000000000     0.7968961334
    4      C      -0.7045087216     0.0000000000    -0.4217996001
    5      C       0.7045087216    -0.0000000000    -0.4217996001
    6      C       1.4097700748    -0.0000000000     0.7968961334
    7      Cl      1.5372394641     0.0000000000     3.5332569997
    8      Cl     -1.5372394641    -0.0000000000     3.5332569997
    9      I      -3.5429508954     0.0000000000     0.8660514257
   10      I      -1.7924680554     0.0000000000    -2.2690777915
   11      I       1.7924680554    -0.0000000000    -2.2690777915
   12      I       3.5429508954    -0.0000000000     0.8660514257
 ----------------------------------------------------------------
 Molecular Point Group                 C2v   NOp =  4
 Largest Abelian Subgroup              C2v   NOp =  4
 Nuclear Repulsion Energy =        4298.73208163 hartrees
 There are      141 alpha and      141 beta electrons
 Requested basis set is 6-311++G(d,p)
 There are 158 shells and 440 basis functions

 Total QAlloc Memory Limit   2000 MB
 Mega-Array Size       188 MB
 MEM_STATIC part       192 MB

                       Distance Matrix (Angstroms)
             C (  1)   C (  2)   C (  3)   C (  4)   C (  5)   C (  6)
   C (  2)  1.402595
   C (  3)  2.433505  1.402595
   C (  4)  2.806660  2.429210  1.408053
   C (  5)  2.429210  2.806660  2.440368  1.409017
   C (  6)  1.402595  2.433505  2.819540  2.440368  1.408053
   Cl(  7)  1.739831  2.709107  4.021509  4.546197  4.041771  2.739328
   Cl(  8)  2.709107  1.739831  2.739328  4.041771  4.546197  4.021509
   I (  9)  4.395036  3.062302  2.134301  3.116940  4.438409  4.953204
   I ( 10)  4.950475  4.413501  3.089766  2.143850  3.106015  4.433342
   I ( 11)  4.413501  4.950475  4.433342  3.106015  2.143850  3.089766
   I ( 12)  3.062302  4.395036  4.953204  4.438409  3.116940  2.134301
             Cl(  7)   Cl(  8)   I (  9)   I ( 10)   I ( 11)
   Cl(  8)  3.074479
   I (  9)  5.737797  3.337194
   I ( 10)  6.689846  5.807945  3.590714
   I ( 11)  5.807945  6.689846  6.188354  3.584936
   I ( 12)  3.337194  5.737797  7.085902  6.188354  3.590714

 A cutoff of  1.0D-11 yielded   7216 shell pairs
 There are     62455 function pairs (     69829 Cartesian)
 Smallest overlap matrix eigenvalue = 5.15E-07

 Q-Chem warning in module stvman/mkSTV.C, line 318:

 Overlap eigenvalue is smaller than square root of threshold
 Use THRESH >= 12 to get rid of this warning

 Linear dependence detected in AO basis
 Tighter screening thresholds may be required for diffuse basis sets
 Use S2THRESH > 14 and THRESH = 14 in case of SCF convergence issues
 Number of orthogonalized atomic orbitals = 438
 Maximum deviation from orthogonality = 1.378E-10
 Guess from superposition of atomic densities
 Warning:  Energy on first SCF cycle will be non-variational
 SAD guess density has 282.000000 electrons

 -----------------------------------------------------------------------
  General SCF calculation program by
  Eric Jon Sundstrom, Paul Horn, Yuezhi Mao, Dmitri Zuev, Alec White,
  David Stuck, Shaama M.S., Shane Yost, Joonho Lee, David Small,
  Daniel Levine, Susi Lehtola, Hugh Burton, Evgeny Epifanovsky,
  Bang C. Huynh
 -----------------------------------------------------------------------
 Exchange:     0.2000 Hartree-Fock + 0.0800 Slater + 0.7200 B88
 Correlation:  0.1900 VWN1RPA + 0.8100 LYP
 Using SG-1 standard quadrature grid
 using 6 threads for integral computing
 -------------------------------------------------------
 OpenMP Integral computing Module                
 Release: version 2.0, May 2017, Q-Chem Inc. Pleasanton 
 -------------------------------------------------------
 A restricted SCF calculation will be
 performed using DIIS
 SCF converges when DIIS error is below 1.0e-08
 ---------------------------------------
  Cycle       Energy         DIIS error
 ---------------------------------------
    1  -28829.3576436703      2.63e-02  
    2  -28827.1175020602      1.54e-03  
    3  -28827.0212720371      2.41e-03  
    4  -28827.1462201627      7.51e-04  
    5  -28827.1619700303      1.51e-04  
    6  -28827.1622186843      1.05e-04  
    7  -28827.1625008015      1.70e-05  
    8  -28827.1625065551      4.90e-06  
    9  -28827.1625069544      1.53e-06  
   10  -28827.1625069945      6.20e-07  
   11  -28827.1625070197      1.00e-07  
   12  -28827.1625070183      4.19e-08  
   13  -28827.1625069822      3.60e-09  Convergence criterion met
 ---------------------------------------
 SCF time:   CPU 167.93s  wall 33.00s 
 SCF   energy in the final basis set =   -28827.1625069822
 Total energy in the final basis set =   -28827.1625069822

 Q-Chem warning in module /home/taweetham/qchem52/libsym/oriorb.F, line  198:

 OriOrb: Failure to resolve orbital degeneracies.


 Q-Chem warning in module /home/taweetham/qchem52/libsym/oriorb.F, line  198:

 OriOrb: Failure to resolve orbital degeneracies.


 --------------------------------------------------------------
             Orbital Energies (a.u.) and Symmetries
 --------------------------------------------------------------

 Alpha MOs, Restricted
 -- Occupied --                  
*******-1165.89-1165.89-1165.89 -176.32 -176.32 -176.32 -176.32
  1 B1    1 A1    2 B1    2 A1    3 B1    3 A1    4 B1    4 A1                 
-165.72 -165.72 -165.72 -165.72 -165.72 -165.72 -165.72 -165.72
  5 B1    5 A1    6 B1    6 A1    1 A2    1 B2    7 A1    7 B1                 
-165.72 -165.72 -165.72 -165.72 -101.58 -101.58  -35.82  -35.82
  2 A2    2 B2    8 B1    8 A1    9 B1    9 A1   10 B1   10 A1                 
-35.815 -35.815 -31.310 -31.310 -31.308 -31.308 -31.303 -31.303
 11 B1   11 A1   12 B1   12 A1   13 B1   13 A1    3 A2    3 B2                 
-31.303 -31.303 -31.302 -31.302 -31.302 -31.302 -22.960 -22.960
 14 A1   14 B1    4 A2    4 B2   15 B1   15 A1   16 B1   16 A1                 
-22.959 -22.959 -22.959 -22.959 -22.958 -22.958 -22.957 -22.957
 17 B1   17 A1    5 A2    5 B2   18 B1   18 A1    6 A2    6 B2                 
-22.957 -22.957 -22.954 -22.954 -22.954 -22.954 -22.953 -22.953
 19 B1   19 A1   20 B1    7 A2    7 B2   20 A1   21 B1   21 A1                 
-22.953 -22.953 -10.287 -10.287 -10.274 -10.273 -10.272 -10.272
  8 A2    8 B2   22 A1   22 B1   23 A1   23 B1   24 A1   24 B1                 
 -9.497  -9.497  -7.262  -7.262  -7.252  -7.252  -7.251  -7.251
 25 B1   25 A1   26 B1   26 A1    9 A2    9 B2   27 B1   27 A1                 
 -6.365  -6.365  -6.364  -6.364  -4.778  -4.778  -4.777  -4.777
 28 B1   28 A1   29 B1   29 A1   30 B1   30 A1   31 B1   31 A1                 
 -4.763  -4.763  -4.762  -4.762  -4.762  -4.762  -4.761  -4.761
 10 A2   10 B2   32 A1   32 B1   11 A2   11 B2   33 A1   33 B1                 
 -2.044  -2.044  -2.043  -2.043  -2.040  -2.040  -2.039  -2.039
 34 B1   34 A1   35 B1   35 A1   12 A2   12 B2   36 B1   36 A1                 
 -2.039  -2.039  -2.038  -2.038  -2.026  -2.026  -2.025  -2.025
 13 A2   13 B2   37 A1   37 B1   14 A2   14 B2   38 B1   38 A1                 
 -2.025  -2.025  -2.024  -2.024  -0.956  -0.890  -0.887  -0.807
 39 A1   39 B1   15 B2   15 A2   40 A1   40 B1   41 A1   41 B1                 
 -0.782  -0.710  -0.689  -0.672  -0.657  -0.607  -0.599  -0.548
 42 A1   43 A1   42 B1   44 A1   43 B1   44 B1   45 A1   46 A1                 
 -0.509  -0.469  -0.462  -0.436  -0.414  -0.390  -0.383  -0.382
 47 A1   45 B1   16 B2   48 A1   46 B1   17 B2   16 A2   47 B1                 
 -0.380  -0.358  -0.340  -0.336  -0.323  -0.311  -0.295  -0.291
 49 A1   50 A1   48 B1   17 A2   51 A1   18 B2   49 B1   19 B2                 
 -0.285  -0.270  -0.262  -0.259  -0.240
 18 A2   52 A1   20 B2   19 A2   50 B1                                         
 -- Virtual --                   
 -0.116  -0.071  -0.069  -0.069  -0.046  -0.036  -0.007   0.010
 53 A1   21 B2   20 A2   51 B1   54 A1   52 B1   55 A1   56 A1                 
  0.017   0.035   0.038   0.052   0.061   0.067   0.067   0.075
 53 B1   57 A1   54 B1   22 B2   58 A1   21 A2   59 A1   55 B1                 
  0.082   0.088   0.091   0.095   0.106   0.108   0.115   0.119
 23 B2   22 A2   60 A1   56 B1   61 A1   23 A2   57 B1   58 B1                 
  0.120   0.132   0.141   0.153   0.158   0.160   0.171   0.178
 24 B2   62 A1   25 B2   59 B1   24 A2   63 A1   64 A1   65 A1                 
  0.178   0.182   0.187   0.191   0.198   0.200   0.202   0.218
 60 B1   61 B1   66 A1   67 A1   62 B1   68 A1   25 A2   63 B1                 
  0.224   0.224   0.224   0.236   0.243   0.253   0.263   0.277
 69 A1   64 B1   26 B2   65 B1   26 A2   27 B2   70 A1   66 B1                 
  0.291   0.295   0.301   0.305   0.326   0.350   0.368   0.372
 27 A2   67 B1   71 A1   68 B1   72 A1   73 A1   28 B2   74 A1                 
  0.373   0.374   0.389   0.400   0.402   0.410   0.422   0.424
 69 B1   29 B2   75 A1   28 A2   30 B2   70 B1   29 A2   76 A1                 
  0.428   0.430   0.432   0.438   0.440   0.470   0.471   0.473
 30 A2   71 B1   77 A1   31 B2   72 B1   31 A2   78 A1   32 B2                 
  0.477   0.489   0.503   0.507   0.507   0.512   0.512   0.530
 73 B1   79 A1   74 B1   33 B2   80 A1   32 A2   75 B1   81 A1                 
  0.540   0.556   0.568   0.578   0.582   0.591   0.600   0.601
 76 B1   77 B1   34 B2   82 A1   78 B1   33 A2   83 A1   79 B1                 
  0.610   0.613   0.637   0.680   0.701   0.719   0.745   0.745
 34 A2   84 A1   35 B2   80 B1   85 A1   81 B1   35 A2   82 B1                 
  0.745   0.759   0.769   0.771   0.781   0.808   0.830   0.842
 86 A1   87 A1   83 B1   36 B2   88 A1   89 A1   84 B1   36 A2                 
  0.843   0.852   0.858   0.900   0.909   0.930   0.935   0.943
 37 B2   85 B1   90 A1   86 B1   91 A1   87 B1   92 A1   38 B2                 
  0.954   0.966   0.997   1.049   1.060   1.063   1.094   1.115
 37 A2   88 B1   89 B1   93 A1   94 A1   90 B1   39 B2   95 A1                 
  1.146   1.176   1.185   1.193   1.250   1.260   1.266   1.317
 91 B1   38 A2   40 B2   96 A1   92 B1   39 A2   41 B2   97 A1                 
  1.323   1.334   1.349   1.363   1.366   1.372   1.387   1.434
 42 B2   93 B1   40 A2   43 B2   94 B1   98 A1   41 A2   95 B1                 
  1.443   1.450   1.464   1.466   1.479   1.513   1.528   1.565
 96 B1   99 A1   97 B1  100 A1  101 A1  102 A1  103 A1   98 B1                 
  1.594   1.613   1.724   1.729   1.767   1.782   1.814   1.827
 99 B1  104 A1   44 B2   42 A2  105 A1  100 B1  106 A1  101 B1                 
  1.844   1.845   1.916   2.010   2.029   2.192   2.212   2.217
 45 B2   43 A2   44 A2  107 A1  102 B1  103 B1  108 A1  104 B1                 
  2.228   2.247   2.250   2.275   2.305   2.400   2.421   2.495
 46 B2  109 A1   45 A2   46 A2  105 B1  106 B1  110 A1  107 B1                 
  2.516   2.564   2.585   2.699   2.707   2.780   2.817   2.825
111 A1   47 B2  108 B1   47 A2   48 B2  109 B1   49 B2   48 A2                 
  2.859   2.914   3.035   3.039   3.055   3.157   3.193   3.375
112 A1  110 B1  113 A1   49 A2  114 A1  115 A1  111 B1  116 A1                 
  3.413   3.621   3.811   3.821   3.937   3.960   3.963   3.965
112 B1  113 B1  114 B1  117 A1   50 B2   50 A2   51 B2  118 A1                 
  3.970   3.984   4.004   4.019   4.019   4.026   4.035   4.073
 51 A2   52 B2   52 A2  115 B1  119 A1   53 B2  116 B1  120 A1                 
  4.073   4.132   4.164   4.201   4.227   4.269   4.296   4.331
 53 A2  117 B1  121 A1  118 B1  122 A1  119 B1  123 A1  120 B1                 
  4.379   4.437   4.478   4.608   4.782   5.984   6.005   6.021
124 A1  121 B1  125 A1  122 B1  123 B1   54 B2   54 A2   55 B2                 
  6.031   6.055   6.056   6.090   6.136   6.136   6.155   6.192
126 A1   55 A2  127 A1  124 B1  128 A1  125 B1  126 B1  129 A1                 
  6.213   9.726   9.802  23.164  23.746  23.759  23.903  23.911
127 B1  130 A1  128 B1  131 A1  132 A1  129 B1  130 B1  133 A1                 
 23.984  25.774  25.857  26.086  26.152  26.496  26.749  27.820
131 B1   56 B2   56 A2  132 B1  134 A1  135 A1  133 B1  136 A1                 
 27.870  27.902  27.995  28.328  28.344  28.356  28.368  28.372
134 B1  137 A1  135 B1   57 B2   57 A2   58 B2  138 A1  139 A1                 
 28.382  28.408  28.414  28.434  28.439  28.445  28.448  28.519
 58 A2  136 B1  137 B1  140 A1  138 B1  139 B1  141 A1   59 B2                 
 28.529  28.529  28.532  28.533  28.537  28.546  28.555  28.555
 59 A2   60 B2   60 A2  142 A1   61 B2   61 A2  143 A1  140 B1                 
 28.556  28.567  28.577  28.582  28.613  28.625  28.647  28.672
 62 B2  141 B1   62 A2  144 A1  142 B1  145 A1  143 B1  146 A1                 
 28.708  28.735  28.783 127.873 127.885 127.894 127.909 127.914
144 B1  147 A1  145 B1   63 B2   63 A2   64 B2  148 A1   64 A2                 
127.919 127.940 127.960 127.962 127.965 127.989 128.000 151.621
149 A1  146 B1  147 B1  150 A1  148 B1  151 A1  149 B1  152 A1                 
151.663 151.693 151.772 215.713 215.8011901.7821901.8271901.858
150 B1  153 A1  151 B1  154 A1  152 B1  155 A1  153 B1  156 A1                 
*******
154 B1                                                                         

 Beta MOs, Restricted
 -- Occupied --                  
*******-1165.89-1165.89-1165.89 -176.32 -176.32 -176.32 -176.32
  1 B1    1 A1    2 B1    2 A1    3 B1    3 A1    4 B1    4 A1                 
-165.72 -165.72 -165.72 -165.72 -165.72 -165.72 -165.72 -165.72
  5 B1    5 A1    6 B1    6 A1    1 A2    1 B2    7 A1    7 B1                 
-165.72 -165.72 -165.72 -165.72 -101.58 -101.58  -35.82  -35.82
  2 A2    2 B2    8 B1    8 A1    9 B1    9 A1   10 B1   10 A1                 
-35.815 -35.815 -31.310 -31.310 -31.308 -31.308 -31.303 -31.303
 11 B1   11 A1   12 B1   12 A1   13 B1   13 A1    3 A2    3 B2                 
-31.303 -31.303 -31.302 -31.302 -31.302 -31.302 -22.960 -22.960
 14 A1   14 B1    4 A2    4 B2   15 B1   15 A1   16 B1   16 A1                 
-22.959 -22.959 -22.959 -22.959 -22.958 -22.958 -22.957 -22.957
 17 B1   17 A1    5 A2    5 B2   18 B1   18 A1    6 A2    6 B2                 
-22.957 -22.957 -22.954 -22.954 -22.954 -22.954 -22.953 -22.953
 19 B1   19 A1   20 B1    7 A2    7 B2   20 A1   21 B1   21 A1                 
-22.953 -22.953 -10.287 -10.287 -10.274 -10.273 -10.272 -10.272
  8 A2    8 B2   22 A1   22 B1   23 A1   23 B1   24 A1   24 B1                 
 -9.497  -9.497  -7.262  -7.262  -7.252  -7.252  -7.251  -7.251
 25 B1   25 A1   26 B1   26 A1    9 A2    9 B2   27 B1   27 A1                 
 -6.365  -6.365  -6.364  -6.364  -4.778  -4.778  -4.777  -4.777
 28 B1   28 A1   29 B1   29 A1   30 B1   30 A1   31 B1   31 A1                 
 -4.763  -4.763  -4.762  -4.762  -4.762  -4.762  -4.761  -4.761
 10 A2   10 B2   32 A1   32 B1   11 A2   11 B2   33 A1   33 B1                 
 -2.044  -2.044  -2.043  -2.043  -2.040  -2.040  -2.039  -2.039
 34 B1   34 A1   35 B1   35 A1   12 A2   12 B2   36 B1   36 A1                 
 -2.039  -2.039  -2.038  -2.038  -2.026  -2.026  -2.025  -2.025
 13 A2   13 B2   37 A1   37 B1   14 A2   14 B2   38 B1   38 A1                 
 -2.025  -2.025  -2.024  -2.024  -0.956  -0.890  -0.887  -0.807
 39 A1   39 B1   15 B2   15 A2   40 A1   40 B1   41 A1   41 B1                 
 -0.782  -0.710  -0.689  -0.672  -0.657  -0.607  -0.599  -0.548
 42 A1   43 A1   42 B1   44 A1   43 B1   44 B1   45 A1   46 A1                 
 -0.509  -0.469  -0.462  -0.436  -0.414  -0.390  -0.383  -0.382
 47 A1   45 B1   16 B2   48 A1   46 B1   17 B2   16 A2   47 B1                 
 -0.380  -0.358  -0.340  -0.336  -0.323  -0.311  -0.295  -0.291
 49 A1   50 A1   48 B1   17 A2   51 A1   18 B2   49 B1   19 B2                 
 -0.285  -0.270  -0.262  -0.259  -0.240
 18 A2   52 A1   20 B2   19 A2   50 B1                                         
 -- Virtual --                   
 -0.116  -0.071  -0.069  -0.069  -0.046  -0.036  -0.007   0.010
 53 A1   21 B2   20 A2   51 B1   54 A1   52 B1   55 A1   56 A1                 
  0.017   0.035   0.038   0.052   0.061   0.067   0.067   0.075
 53 B1   57 A1   54 B1   22 B2   58 A1   21 A2   59 A1   55 B1                 
  0.082   0.088   0.091   0.095   0.106   0.108   0.115   0.119
 23 B2   22 A2   60 A1   56 B1   61 A1   23 A2   57 B1   58 B1                 
  0.120   0.132   0.141   0.153   0.158   0.160   0.171   0.178
 24 B2   62 A1   25 B2   59 B1   24 A2   63 A1   64 A1   65 A1                 
  0.178   0.182   0.187   0.191   0.198   0.200   0.202   0.218
 60 B1   61 B1   66 A1   67 A1   62 B1   68 A1   25 A2   63 B1                 
  0.224   0.224   0.224   0.236   0.243   0.253   0.263   0.277
 69 A1   64 B1   26 B2   65 B1   26 A2   27 B2   70 A1   66 B1                 
  0.291   0.295   0.301   0.305   0.326   0.350   0.368   0.372
 27 A2   67 B1   71 A1   68 B1   72 A1   73 A1   28 B2   74 A1                 
  0.373   0.374   0.389   0.400   0.402   0.410   0.422   0.424
 69 B1   29 B2   75 A1   28 A2   30 B2   70 B1   29 A2   76 A1                 
  0.428   0.430   0.432   0.438   0.440   0.470   0.471   0.473
 30 A2   71 B1   77 A1   31 B2   72 B1   31 A2   78 A1   32 B2                 
  0.477   0.489   0.503   0.507   0.507   0.512   0.512   0.530
 73 B1   79 A1   74 B1   33 B2   80 A1   32 A2   75 B1   81 A1                 
  0.540   0.556   0.568   0.578   0.582   0.591   0.600   0.601
 76 B1   77 B1   34 B2   82 A1   78 B1   33 A2   83 A1   79 B1                 
  0.610   0.613   0.637   0.680   0.701   0.719   0.745   0.745
 34 A2   84 A1   35 B2   80 B1   85 A1   81 B1   35 A2   82 B1                 
  0.745   0.759   0.769   0.771   0.781   0.808   0.830   0.842
 86 A1   87 A1   83 B1   36 B2   88 A1   89 A1   84 B1   36 A2                 
  0.843   0.852   0.858   0.900   0.909   0.930   0.935   0.943
 37 B2   85 B1   90 A1   86 B1   91 A1   87 B1   92 A1   38 B2                 
  0.954   0.966   0.997   1.049   1.060   1.063   1.094   1.115
 37 A2   88 B1   89 B1   93 A1   94 A1   90 B1   39 B2   95 A1                 
  1.146   1.176   1.185   1.193   1.250   1.260   1.266   1.317
 91 B1   38 A2   40 B2   96 A1   92 B1   39 A2   41 B2   97 A1                 
  1.323   1.334   1.349   1.363   1.366   1.372   1.387   1.434
 42 B2   93 B1   40 A2   43 B2   94 B1   98 A1   41 A2   95 B1                 
  1.443   1.450   1.464   1.466   1.479   1.513   1.528   1.565
 96 B1   99 A1   97 B1  100 A1  101 A1  102 A1  103 A1   98 B1                 
  1.594   1.613   1.724   1.729   1.767   1.782   1.814   1.827
 99 B1  104 A1   44 B2   42 A2  105 A1  100 B1  106 A1  101 B1                 
  1.844   1.845   1.916   2.010   2.029   2.192   2.212   2.217
 45 B2   43 A2   44 A2  107 A1  102 B1  103 B1  108 A1  104 B1                 
  2.228   2.247   2.250   2.275   2.305   2.400   2.421   2.495
 46 B2  109 A1   45 A2   46 A2  105 B1  106 B1  110 A1  107 B1                 
  2.516   2.564   2.585   2.699   2.707   2.780   2.817   2.825
111 A1   47 B2  108 B1   47 A2   48 B2  109 B1   49 B2   48 A2                 
  2.859   2.914   3.035   3.039   3.055   3.157   3.193   3.375
112 A1  110 B1  113 A1   49 A2  114 A1  115 A1  111 B1  116 A1                 
  3.413   3.621   3.811   3.821   3.937   3.960   3.963   3.965
112 B1  113 B1  114 B1  117 A1   50 B2   50 A2   51 B2  118 A1                 
  3.970   3.984   4.004   4.019   4.019   4.026   4.035   4.073
 51 A2   52 B2   52 A2  115 B1  119 A1   53 B2  116 B1  120 A1                 
  4.073   4.132   4.164   4.201   4.227   4.269   4.296   4.331
 53 A2  117 B1  121 A1  118 B1  122 A1  119 B1  123 A1  120 B1                 
  4.379   4.437   4.478   4.608   4.782   5.984   6.005   6.021
124 A1  121 B1  125 A1  122 B1  123 B1   54 B2   54 A2   55 B2                 
  6.031   6.055   6.056   6.090   6.136   6.136   6.155   6.192
126 A1   55 A2  127 A1  124 B1  128 A1  125 B1  126 B1  129 A1                 
  6.213   9.726   9.802  23.164  23.746  23.759  23.903  23.911
127 B1  130 A1  128 B1  131 A1  132 A1  129 B1  130 B1  133 A1                 
 23.984  25.774  25.857  26.086  26.152  26.496  26.749  27.820
131 B1   56 B2   56 A2  132 B1  134 A1  135 A1  133 B1  136 A1                 
 27.870  27.902  27.995  28.328  28.344  28.356  28.368  28.372
134 B1  137 A1  135 B1   57 B2   57 A2   58 B2  138 A1  139 A1                 
 28.382  28.408  28.414  28.434  28.439  28.445  28.448  28.519
 58 A2  136 B1  137 B1  140 A1  138 B1  139 B1  141 A1   59 B2                 
 28.529  28.529  28.532  28.533  28.537  28.546  28.555  28.555
 59 A2   60 B2   60 A2  142 A1   61 B2   61 A2  143 A1  140 B1                 
 28.556  28.567  28.577  28.582  28.613  28.625  28.647  28.672
 62 B2  141 B1   62 A2  144 A1  142 B1  145 A1  143 B1  146 A1                 
 28.708  28.735  28.783 127.873 127.885 127.894 127.909 127.914
144 B1  147 A1  145 B1   63 B2   63 A2   64 B2  148 A1   64 A2                 
127.919 127.940 127.960 127.962 127.965 127.989 128.000 151.621
149 A1  146 B1  147 B1  150 A1  148 B1  151 A1  149 B1  152 A1                 
151.663 151.693 151.772 215.713 215.8011901.7821901.8271901.858
150 B1  153 A1  151 B1  154 A1  152 B1  155 A1  153 B1  156 A1                 
*******
154 B1                                                                         
 --------------------------------------------------------------

          Ground-State Mulliken Net Atomic Charges

     Atom                 Charge (a.u.)
  ----------------------------------------
      1 C                    -0.306466
      2 C                    -0.306466
      3 C                    -0.278299
      4 C                    -0.231708
      5 C                    -0.231708
      6 C                    -0.278299
      7 Cl                    0.605842
      8 Cl                    0.605842
      9 I                     0.106146
     10 I                     0.104484
     11 I                     0.104484
     12 I                     0.106146
  ----------------------------------------
  Sum of atomic charges =     0.000000

 -----------------------------------------------------------------
                    Cartesian Multipole Moments
 -----------------------------------------------------------------
    Charge (ESU x 10^10)
                -0.0000
    Dipole Moment (Debye)
         X      -0.0000      Y      -0.0000      Z      -0.7580
       Tot       0.7580
    Quadrupole Moments (Debye-Ang)
        XX    -163.2947     XY      -0.0000     YY    -174.7724
        XZ       0.0000     YZ      -0.0000     ZZ    -168.8269
    Octopole Moments (Debye-Ang^2)
       XXX       0.0000    XXY       0.0000    XYY       0.0000
       YYY       0.0000    XXZ     -39.3426    XYZ      -0.0000
       YYZ     -35.4402    XZZ      -0.0000    YZZ       0.0000
       ZZZ    -130.3515
    Hexadecapole Moments (Debye-Ang^3)
      XXXX   -5668.2994   XXXY      -0.0000   XXYY   -1082.8715
      XYYY      -0.0000   YYYY    -232.4089   XXXZ       0.0000
      XXYZ       0.0000   XYYZ      -0.0000   YYYZ      -0.0000
      XXZZ   -1678.7015   XYZZ       0.0000   YYZZ    -792.0679
      XZZZ       0.0000   YZZZ      -0.0000   ZZZZ   -4228.3747
 -----------------------------------------------------------------
 Calculating MO derivatives via CPSCF
    1     0    39    0.0142328  
    2     0    39    0.0057042  
    3     0    39    0.0013448  
    4     0    39    0.0002126  
    5    17    22    0.0000293  
    6    37     2    0.0000018  
    7    39     0    0.0000001  Converged
 Time for AOints: 400.8 s (CPU) 67.3 s (wall)
 ------------------------------------------------------------------------------
                     AOints        : Timing summary (seconds)
 ------------------------------------------------------------------------------
     job step          cpu (% of tot)      sys (% of tot)     wall (% of tot)
 ------------------------------------------------------------------------------
  AOints            0.4008E+03 ( 8.8)   0.1900E-04 ( 5.6)   0.6733E+02 ( 8.6)
 ------------------------------------------------------------------------------
   Grand Totals     0.4540E+04          0.3380E-03          0.7838E+03
 ------------------------------------------------------------------------------
 Polarizability Matrix (a.u.)
            1           2           3
    1-289.0431494   0.0000000   0.0000000
    2   0.0000000-122.8277315   0.0000000
    3   0.0000000   0.0000000-258.0157924
 Calculating analytic Hessian of the SCF energy

 Direct stationary perturbation theory relativistic correction:

 rels  =     389.411407408474
 relv  =   -1306.096527212344
 rel2e =     183.010232737077
 E_rel =    -733.674887066793

 Hessian of the SCF Energy
            1           2           3           4           5           6
    1   0.5652816   0.0000000  -0.0411476  -0.2865471   0.0000000   0.0328353
    2   0.0000000   0.1072751   0.0000000  -0.0000000  -0.0529351  -0.0000000
    3  -0.0411476   0.0000000   0.5199922  -0.0328349   0.0000000  -0.0894502
    4  -0.2865471  -0.0000000  -0.0328349   0.5652829   0.0000000   0.0411473
    5   0.0000000  -0.0529351   0.0000000   0.0000000   0.1072751   0.0000000
    6   0.0328353  -0.0000000  -0.0894502   0.0411473   0.0000000   0.5199920
    7  -0.0272557   0.0000000  -0.0210098  -0.1427853  -0.0000000  -0.1135810
    8  -0.0000000   0.0038336  -0.0000000   0.0000000  -0.0499075   0.0000000
    9  -0.0774831  -0.0000000   0.0280717  -0.0612490   0.0000000  -0.2350153
   10  -0.0499736  -0.0000000   0.0279535   0.0566936   0.0000000   0.0269360
   11  -0.0000000   0.0018861  -0.0000000   0.0000000   0.0028889  -0.0000000
   12   0.0282820   0.0000000  -0.0161314  -0.0262857  -0.0000000  -0.0550250
   13   0.0566932  -0.0000000  -0.0269358  -0.0499731   0.0000000  -0.0279539
   14  -0.0000000   0.0028889  -0.0000000  -0.0000000   0.0018861  -0.0000000
   15   0.0262863  -0.0000000  -0.0550254  -0.0282820   0.0000000  -0.0161313
   16  -0.1427849   0.0000000   0.1135813  -0.0272563  -0.0000000   0.0210102
   17   0.0000000  -0.0499075   0.0000000  -0.0000000   0.0038336  -0.0000000
   18   0.0612481  -0.0000000  -0.2350152   0.0774830  -0.0000000   0.0280718
   19  -0.0677405   0.0000000  -0.0510931  -0.0219505  -0.0000000  -0.0330624
   20  -0.0000000  -0.0234857  -0.0000000  -0.0000000   0.0036380   0.0000000
   21  -0.0534077   0.0000000  -0.1313442  -0.0132867  -0.0000000  -0.0193151
   22  -0.0219506   0.0000000   0.0330624  -0.0677406  -0.0000000   0.0510931
   23   0.0000000   0.0036380   0.0000000   0.0000000  -0.0234857  -0.0000000
   24   0.0132868  -0.0000000  -0.0193150   0.0534077   0.0000000  -0.1313443
   25   0.0032313  -0.0000000  -0.0027290  -0.0289971   0.0000000  -0.0025102
   26  -0.0000000   0.0026168  -0.0000000  -0.0000000   0.0020717   0.0000000
   27  -0.0001479  -0.0000000  -0.0017750  -0.0137360  -0.0000000   0.0000951
   28  -0.0005292   0.0000000   0.0001016   0.0005716  -0.0000000   0.0014588
   29   0.0000000  -0.0005933   0.0000000   0.0000000   0.0027113  -0.0000000
   30  -0.0001520  -0.0000000  -0.0003237   0.0033359  -0.0000000   0.0002212
   31   0.0005716   0.0000000  -0.0014588  -0.0005292  -0.0000000  -0.0001016
   32  -0.0000000   0.0027113   0.0000000  -0.0000000  -0.0005933   0.0000000
   33  -0.0033359  -0.0000000   0.0002212   0.0001520   0.0000000  -0.0003237
   34  -0.0289970  -0.0000000   0.0025103   0.0032313   0.0000000   0.0027290
   35   0.0000000   0.0020717   0.0000000   0.0000000   0.0026168  -0.0000000
   36   0.0137359  -0.0000000   0.0000950   0.0001479   0.0000000  -0.0017751
            7           8           9          10          11          12
    1  -0.0272557  -0.0000000  -0.0774831  -0.0499736  -0.0000000   0.0282820
    2   0.0000000   0.0038336  -0.0000000  -0.0000000   0.0018861   0.0000000
    3  -0.0210098  -0.0000000   0.0280717   0.0279535  -0.0000000  -0.0161314
    4  -0.1427853   0.0000000  -0.0612490   0.0566936   0.0000000  -0.0262857
    5  -0.0000000  -0.0499075   0.0000000   0.0000000   0.0028889  -0.0000000
    6  -0.1135810   0.0000000  -0.2350153   0.0269360  -0.0000000  -0.0550250
    7   0.4004222  -0.0000000   0.0099159  -0.1334363  -0.0000000   0.1015527
    8  -0.0000000   0.0991318   0.0000000   0.0000000  -0.0468190  -0.0000000
    9   0.0099159   0.0000000   0.5635600   0.0605644   0.0000000  -0.2280728
   10  -0.1334363   0.0000000   0.0605644   0.5041735  -0.0000000  -0.0591443
   11  -0.0000000  -0.0468190   0.0000000  -0.0000000   0.1041532   0.0000000
   12   0.1015527  -0.0000000  -0.2280728  -0.0591443   0.0000000   0.4356977
   13  -0.0275161   0.0000000   0.0739143  -0.2701108   0.0000000  -0.0210831
   14   0.0000000   0.0038420  -0.0000000  -0.0000000  -0.0460091   0.0000000
   15   0.0199692   0.0000000   0.0263087   0.0210834   0.0000000  -0.0856006
   16   0.0000074  -0.0000000   0.0002897  -0.0275158  -0.0000000  -0.0199694
   17   0.0000000   0.0018558  -0.0000000  -0.0000000   0.0038420   0.0000000
   18  -0.0002894  -0.0000000  -0.0638232  -0.0739142  -0.0000000   0.0263085
   19  -0.0026427   0.0000000   0.0034990   0.0000435  -0.0000000  -0.0004641
   20   0.0000000   0.0038308   0.0000000   0.0000000  -0.0009896  -0.0000000
   21   0.0003205   0.0000000   0.0027093  -0.0003170  -0.0000000  -0.0007305
   22   0.0029887  -0.0000000  -0.0014887  -0.0004135  -0.0000000  -0.0014117
   23  -0.0000000   0.0023404  -0.0000000  -0.0000000   0.0039567   0.0000000
   24   0.0170501  -0.0000000  -0.0399049  -0.0039736   0.0000000   0.0000046
   25  -0.0677808  -0.0000000  -0.0041258  -0.0255085   0.0000000   0.0049364
   26   0.0000000  -0.0214003  -0.0000000  -0.0000000   0.0008056  -0.0000000
   27  -0.0025289  -0.0000000  -0.0266977   0.0143923   0.0000000  -0.0010605
   28   0.0007105  -0.0000000  -0.0018353  -0.0404840  -0.0000000  -0.0244100
   29  -0.0000000   0.0010951  -0.0000000   0.0000000  -0.0272428   0.0000000
   30  -0.0116183   0.0000000  -0.0289461  -0.0239516   0.0000000  -0.0619279
   31  -0.0019311   0.0000000  -0.0017443  -0.0156071  -0.0000000   0.0203417
   32   0.0000000   0.0028074   0.0000000  -0.0000000   0.0008060  -0.0000000
   33   0.0001800  -0.0000000   0.0023003   0.0108528   0.0000000  -0.0118832
   34  -0.0007802  -0.0000000  -0.0002581   0.0021388   0.0000000  -0.0023443
   35  -0.0000000  -0.0006101  -0.0000000   0.0000000   0.0027220   0.0000000
   36   0.0000392  -0.0000000  -0.0004901  -0.0004815   0.0000000  -0.0015790
           13          14          15          16          17          18
    1   0.0566932  -0.0000000   0.0262863  -0.1427849   0.0000000   0.0612481
    2  -0.0000000   0.0028889  -0.0000000   0.0000000  -0.0499075  -0.0000000
    3  -0.0269358  -0.0000000  -0.0550254   0.1135813   0.0000000  -0.2350152
    4  -0.0499731  -0.0000000  -0.0282820  -0.0272563  -0.0000000   0.0774830
    5   0.0000000   0.0018861   0.0000000  -0.0000000   0.0038336  -0.0000000
    6  -0.0279539  -0.0000000  -0.0161313   0.0210102  -0.0000000   0.0280718
    7  -0.0275161   0.0000000   0.0199692   0.0000074   0.0000000  -0.0002894
    8   0.0000000   0.0038420   0.0000000  -0.0000000   0.0018558  -0.0000000
    9   0.0739143  -0.0000000   0.0263087   0.0002897  -0.0000000  -0.0638232
   10  -0.2701108  -0.0000000   0.0210834  -0.0275158  -0.0000000  -0.0739142
   11   0.0000000  -0.0460091   0.0000000  -0.0000000   0.0038420  -0.0000000
   12  -0.0210831   0.0000000  -0.0856006  -0.0199694   0.0000000   0.0263085
   13   0.5041737   0.0000000   0.0591443  -0.1334366  -0.0000000  -0.0605645
   14   0.0000000   0.1041532   0.0000000   0.0000000  -0.0468190   0.0000000
   15   0.0591443   0.0000000   0.4356976  -0.1015527  -0.0000000  -0.2280725
   16  -0.1334366   0.0000000  -0.1015527   0.4004221   0.0000000  -0.0099166
   17  -0.0000000  -0.0468190  -0.0000000   0.0000000   0.0991318   0.0000000
   18  -0.0605645   0.0000000  -0.2280725  -0.0099166   0.0000000   0.5635600
   19  -0.0004135   0.0000000   0.0014117   0.0029887  -0.0000000   0.0014887
   20   0.0000000   0.0039567   0.0000000   0.0000000   0.0023404  -0.0000000
   21   0.0039737   0.0000000   0.0000046  -0.0170502  -0.0000000  -0.0399049
   22   0.0000435   0.0000000   0.0004641  -0.0026426   0.0000000  -0.0034991
   23  -0.0000000  -0.0009896  -0.0000000  -0.0000000   0.0038308   0.0000000
   24   0.0003170  -0.0000000  -0.0007305  -0.0003205   0.0000000   0.0027094
   25   0.0021389  -0.0000000   0.0023443  -0.0007802   0.0000000   0.0002582
   26  -0.0000000   0.0027220   0.0000000   0.0000000  -0.0006101  -0.0000000
   27   0.0004815   0.0000000  -0.0015790  -0.0000393   0.0000000  -0.0004901
   28  -0.0156071   0.0000000  -0.0203417  -0.0019312   0.0000000   0.0017443
   29   0.0000000   0.0008060  -0.0000000  -0.0000000   0.0028074   0.0000000
   30  -0.0108528  -0.0000000  -0.0118833  -0.0001801  -0.0000000   0.0023003
   31  -0.0404841   0.0000000   0.0244100   0.0007105  -0.0000000   0.0018353
   32  -0.0000000  -0.0272428   0.0000000   0.0000000   0.0010951  -0.0000000
   33   0.0239517  -0.0000000  -0.0619279   0.0116182   0.0000000  -0.0289461
   34  -0.0255085  -0.0000000  -0.0049364  -0.0677808   0.0000000   0.0041260
   35   0.0000000   0.0008056  -0.0000000  -0.0000000  -0.0214003   0.0000000
   36  -0.0143923  -0.0000000  -0.0010605   0.0025290   0.0000000  -0.0266977
           19          20          21          22          23          24
    1  -0.0677405  -0.0000000  -0.0534077  -0.0219506   0.0000000   0.0132868
    2   0.0000000  -0.0234857   0.0000000   0.0000000   0.0036380  -0.0000000
    3  -0.0510931  -0.0000000  -0.1313442   0.0330624   0.0000000  -0.0193150
    4  -0.0219505  -0.0000000  -0.0132867  -0.0677406   0.0000000   0.0534077
    5  -0.0000000   0.0036380  -0.0000000  -0.0000000  -0.0234857   0.0000000
    6  -0.0330624   0.0000000  -0.0193151   0.0510931  -0.0000000  -0.1313443
    7  -0.0026427   0.0000000   0.0003205   0.0029887  -0.0000000   0.0170501
    8   0.0000000   0.0038308   0.0000000  -0.0000000   0.0023404  -0.0000000
    9   0.0034990   0.0000000   0.0027093  -0.0014887  -0.0000000  -0.0399049
   10   0.0000435   0.0000000  -0.0003170  -0.0004135  -0.0000000  -0.0039736
   11  -0.0000000  -0.0009896  -0.0000000  -0.0000000   0.0039567   0.0000000
   12  -0.0004641  -0.0000000  -0.0007305  -0.0014117   0.0000000   0.0000046
   13  -0.0004135   0.0000000   0.0039737   0.0000435  -0.0000000   0.0003170
   14   0.0000000   0.0039567   0.0000000   0.0000000  -0.0009896  -0.0000000
   15   0.0014117   0.0000000   0.0000046   0.0004641  -0.0000000  -0.0007305
   16   0.0029887   0.0000000  -0.0170502  -0.0026426  -0.0000000  -0.0003205
   17  -0.0000000   0.0023404  -0.0000000   0.0000000   0.0038308   0.0000000
   18   0.0014887  -0.0000000  -0.0399049  -0.0034991   0.0000000   0.0027094
   19   0.1068664   0.0000000   0.0722848  -0.0120673  -0.0000000  -0.0047081
   20   0.0000000   0.0103759   0.0000000  -0.0000000  -0.0002080  -0.0000000
   21   0.0722848   0.0000000   0.1940085   0.0047081  -0.0000000   0.0031534
   22  -0.0120673  -0.0000000   0.0047081   0.1068664  -0.0000000  -0.0722848
   23  -0.0000000  -0.0002080  -0.0000000  -0.0000000   0.0103759   0.0000000
   24  -0.0047081  -0.0000000   0.0031534  -0.0722848   0.0000000   0.1940085
   25  -0.0007661  -0.0000000  -0.0002506  -0.0043672   0.0000000  -0.0038397
   26   0.0000000   0.0000979   0.0000000   0.0000000   0.0004020  -0.0000000
   27  -0.0009314  -0.0000000  -0.0001969  -0.0115549   0.0000000  -0.0069288
   28  -0.0001567   0.0000000  -0.0004052   0.0002058  -0.0000000   0.0004092
   29  -0.0000000  -0.0001335  -0.0000000   0.0000000   0.0001752   0.0000000
   30  -0.0003565   0.0000000  -0.0006245  -0.0003765  -0.0000000  -0.0008310
   31   0.0002058   0.0000000  -0.0004092  -0.0001567  -0.0000000   0.0004052
   32   0.0000000   0.0001752   0.0000000  -0.0000000  -0.0001335  -0.0000000
   33   0.0003765  -0.0000000  -0.0008310   0.0003565   0.0000000  -0.0006245
   34  -0.0043672  -0.0000000   0.0038397  -0.0007661   0.0000000   0.0002506
   35   0.0000000   0.0004020  -0.0000000   0.0000000   0.0000979   0.0000000
   36   0.0115549  -0.0000000  -0.0069288   0.0009314   0.0000000  -0.0001968
           25          26          27          28          29          30
    1   0.0032313  -0.0000000  -0.0001479  -0.0005292   0.0000000  -0.0001520
    2  -0.0000000   0.0026168  -0.0000000   0.0000000  -0.0005933  -0.0000000
    3  -0.0027290  -0.0000000  -0.0017750   0.0001016   0.0000000  -0.0003237
    4  -0.0289971  -0.0000000  -0.0137360   0.0005716   0.0000000   0.0033359
    5   0.0000000   0.0020717  -0.0000000  -0.0000000   0.0027113  -0.0000000
    6  -0.0025102   0.0000000   0.0000951   0.0014588  -0.0000000   0.0002212
    7  -0.0677808   0.0000000  -0.0025289   0.0007105  -0.0000000  -0.0116183
    8  -0.0000000  -0.0214003  -0.0000000  -0.0000000   0.0010951   0.0000000
    9  -0.0041258  -0.0000000  -0.0266977  -0.0018353  -0.0000000  -0.0289461
   10  -0.0255085  -0.0000000   0.0143923  -0.0404840   0.0000000  -0.0239516
   11   0.0000000   0.0008056   0.0000000  -0.0000000  -0.0272428   0.0000000
   12   0.0049364  -0.0000000  -0.0010605  -0.0244100   0.0000000  -0.0619279
   13   0.0021389  -0.0000000   0.0004815  -0.0156071   0.0000000  -0.0108528
   14  -0.0000000   0.0027220   0.0000000   0.0000000   0.0008060  -0.0000000
   15   0.0023443   0.0000000  -0.0015790  -0.0203417  -0.0000000  -0.0118833
   16  -0.0007802   0.0000000  -0.0000393  -0.0019312  -0.0000000  -0.0001801
   17   0.0000000  -0.0006101   0.0000000   0.0000000   0.0028074  -0.0000000
   18   0.0002582  -0.0000000  -0.0004901   0.0017443   0.0000000   0.0023003
   19  -0.0007661   0.0000000  -0.0009314  -0.0001567  -0.0000000  -0.0003565
   20  -0.0000000   0.0000979  -0.0000000   0.0000000  -0.0001335   0.0000000
   21  -0.0002506   0.0000000  -0.0001969  -0.0004052  -0.0000000  -0.0006245
   22  -0.0043672   0.0000000  -0.0115549   0.0002058   0.0000000  -0.0003765
   23   0.0000000   0.0004020   0.0000000  -0.0000000   0.0001752  -0.0000000
   24  -0.0038397  -0.0000000  -0.0069288   0.0004092   0.0000000  -0.0008310
   25   0.1260443  -0.0000000   0.0025938  -0.0024982   0.0000000   0.0035791
   26  -0.0000000   0.0123148  -0.0000000  -0.0000000   0.0009443   0.0000000
   27   0.0025938  -0.0000000   0.0504660   0.0107241  -0.0000000  -0.0118051
   28  -0.0024982  -0.0000000   0.0107241   0.0760280   0.0000000   0.0368087
   29   0.0000000   0.0009443  -0.0000000   0.0000000   0.0182844  -0.0000000
   30   0.0035791   0.0000000  -0.0118051   0.0368087  -0.0000000   0.1124859
   31  -0.0003024  -0.0000000   0.0006960  -0.0160072   0.0000000   0.0035584
   32  -0.0000000   0.0001233   0.0000000  -0.0000000   0.0010226   0.0000000
   33  -0.0002057  -0.0000000  -0.0000299  -0.0035584   0.0000000   0.0013641
   34  -0.0004141  -0.0000000   0.0000507  -0.0003024   0.0000000   0.0002057
   35   0.0000000  -0.0000881   0.0000000   0.0000000   0.0001233  -0.0000000
   36  -0.0000507  -0.0000000   0.0000021  -0.0006960   0.0000000  -0.0000299
           31          32          33          34          35          36
    1   0.0005716  -0.0000000  -0.0033359  -0.0289970   0.0000000   0.0137359
    2   0.0000000   0.0027113  -0.0000000  -0.0000000   0.0020717  -0.0000000
    3  -0.0014588   0.0000000   0.0002212   0.0025103   0.0000000   0.0000950
    4  -0.0005292  -0.0000000   0.0001520   0.0032313   0.0000000   0.0001479
    5  -0.0000000  -0.0005933   0.0000000   0.0000000   0.0026168   0.0000000
    6  -0.0001016   0.0000000  -0.0003237   0.0027290  -0.0000000  -0.0017751
    7  -0.0019311   0.0000000   0.0001800  -0.0007802  -0.0000000   0.0000392
    8   0.0000000   0.0028074  -0.0000000  -0.0000000  -0.0006101  -0.0000000
    9  -0.0017443   0.0000000   0.0023003  -0.0002581  -0.0000000  -0.0004901
   10  -0.0156071  -0.0000000   0.0108528   0.0021388   0.0000000  -0.0004815
   11  -0.0000000   0.0008060   0.0000000   0.0000000   0.0027220   0.0000000
   12   0.0203417  -0.0000000  -0.0118832  -0.0023443   0.0000000  -0.0015790
   13  -0.0404841  -0.0000000   0.0239517  -0.0255085   0.0000000  -0.0143923
   14   0.0000000  -0.0272428  -0.0000000  -0.0000000   0.0008056  -0.0000000
   15   0.0244100   0.0000000  -0.0619279  -0.0049364  -0.0000000  -0.0010605
   16   0.0007105   0.0000000   0.0116182  -0.0677808  -0.0000000   0.0025290
   17  -0.0000000   0.0010951   0.0000000   0.0000000  -0.0214003   0.0000000
   18   0.0018353  -0.0000000  -0.0289461   0.0041260   0.0000000  -0.0266977
   19   0.0002058   0.0000000   0.0003765  -0.0043672   0.0000000   0.0115549
   20   0.0000000   0.0001752  -0.0000000  -0.0000000   0.0004020  -0.0000000
   21  -0.0004092   0.0000000  -0.0008310   0.0038397  -0.0000000  -0.0069288
   22  -0.0001567  -0.0000000   0.0003565  -0.0007661   0.0000000   0.0009314
   23  -0.0000000  -0.0001335   0.0000000   0.0000000   0.0000979   0.0000000
   24   0.0004052  -0.0000000  -0.0006245   0.0002506   0.0000000  -0.0001968
   25  -0.0003024  -0.0000000  -0.0002057  -0.0004141   0.0000000  -0.0000507
   26  -0.0000000   0.0001233  -0.0000000  -0.0000000  -0.0000881  -0.0000000
   27   0.0006960   0.0000000  -0.0000299   0.0000507   0.0000000   0.0000021
   28  -0.0160072  -0.0000000  -0.0035584  -0.0003024   0.0000000  -0.0006960
   29   0.0000000   0.0010226   0.0000000   0.0000000   0.0001233   0.0000000
   30   0.0035584   0.0000000   0.0013641   0.0002057  -0.0000000  -0.0000299
   31   0.0760280  -0.0000000  -0.0368087  -0.0024982  -0.0000000  -0.0107241
   32  -0.0000000   0.0182844  -0.0000000  -0.0000000   0.0009443  -0.0000000
   33  -0.0368087  -0.0000000   0.1124859  -0.0035791   0.0000000  -0.0118051
   34  -0.0024982  -0.0000000  -0.0035791   0.1260443   0.0000000  -0.0025938
   35  -0.0000000   0.0009443   0.0000000   0.0000000   0.0123148   0.0000000
   36  -0.0107241  -0.0000000  -0.0118051  -0.0025938   0.0000000   0.0504660
 **********************************************************************
 **                                                                  **
 **                       VIBRATIONAL ANALYSIS                       **
 **                       --------------------                       **
 **                                                                  **
 **        VIBRATIONAL FREQUENCIES (CM**-1) AND NORMAL MODES         **
 **     FORCE CONSTANTS (mDYN/ANGSTROM) AND REDUCED MASSES (AMU)     **
 **                  INFRARED INTENSITIES (KM/MOL)                   **
 **                                                                  **
 **********************************************************************


 Mode:                 1                      2                      3
 Frequency:        40.20                  46.55                  62.38
 Force Cnst:      0.0520                 0.1147                 0.0897
 Red. Mass:      54.6372                89.8360                39.1199
 IR Active:          YES                    NO                     NO 
 IR Intens:        0.007                  0.000                  0.000
 Raman Active:       YES                    YES                    YES
               X      Y      Z        X      Y      Z        X      Y      Z
 C          0.000 -0.246  0.000   -0.000  0.100 -0.000   -0.000  0.135 -0.000
 C          0.000 -0.246  0.000   -0.000 -0.100  0.000   -0.000 -0.135  0.000
 C          0.000 -0.025  0.000   -0.000 -0.049  0.000   -0.000 -0.067  0.000
 C          0.000 -0.052  0.000    0.000  0.091  0.000    0.000 -0.017  0.000
 C         -0.000 -0.052 -0.000    0.000 -0.091  0.000    0.000  0.017 -0.000
 C         -0.000 -0.025 -0.000   -0.000  0.049 -0.000   -0.000  0.067 -0.000
 Cl         0.000 -0.560  0.000   -0.000  0.419 -0.000   -0.000  0.670 -0.000
 Cl        -0.000 -0.560  0.000   -0.000 -0.419  0.000    0.000 -0.670  0.000
 I          0.000  0.322 -0.000   -0.000 -0.206  0.000   -0.000  0.136  0.000
 I          0.000 -0.138  0.000    0.000  0.511  0.000    0.000 -0.099  0.000
 I          0.000 -0.138 -0.000    0.000 -0.511 -0.000    0.000  0.099 -0.000
 I         -0.000  0.322 -0.000    0.000  0.206 -0.000   -0.000 -0.136  0.000
 TransDip  -0.000  0.003  0.000   -0.000 -0.000  0.000   -0.000 -0.000  0.000

 Mode:                 4                      5                      6
 Frequency:       116.49                 118.82                 125.57
 Force Cnst:      0.9035                 0.6634                 1.1680
 Red. Mass:     113.0036                79.7616               125.7267
 IR Active:          YES                    YES                    YES
 IR Intens:        0.364                  0.678                  0.001
 Raman Active:       YES                    YES                    YES
               X      Y      Z        X      Y      Z        X      Y      Z
 C          0.114 -0.000  0.000   -0.014  0.000 -0.227    0.007 -0.000 -0.011
 C          0.114  0.000 -0.000    0.014  0.000 -0.227   -0.007 -0.000 -0.011
 C          0.156  0.000 -0.006    0.009  0.000 -0.212    0.005 -0.000 -0.014
 C          0.140  0.000  0.020   -0.024 -0.000 -0.265   -0.006  0.000 -0.014
 C          0.140 -0.000 -0.020    0.024 -0.000 -0.265    0.006  0.000 -0.014
 C          0.156 -0.000  0.006   -0.009 -0.000 -0.212   -0.005  0.000 -0.014
 Cl         0.033  0.000  0.052   -0.088 -0.000 -0.197    0.060  0.000 -0.045
 Cl         0.033 -0.000 -0.052    0.088 -0.000 -0.197   -0.060  0.000 -0.045
 I          0.264  0.000 -0.427   -0.018  0.000  0.346   -0.039 -0.000 -0.315
 I         -0.312 -0.000  0.300   -0.339 -0.000 -0.225   -0.532  0.000  0.331
 I         -0.312  0.000 -0.300    0.339 -0.000 -0.225    0.532  0.000  0.331
 I          0.264 -0.000  0.427    0.018  0.000  0.346    0.039 -0.000 -0.315
 TransDip  -0.019  0.000  0.000    0.000  0.000  0.026    0.000 -0.000 -0.001

 Mode:                 7                      8                      9
 Frequency:       146.96                 152.43                 177.15
 Force Cnst:      1.4647                 1.5641                 0.7803
 Red. Mass:     115.1093               114.2483                42.1990
 IR Active:          YES                    YES                    YES
 IR Intens:        0.004                  0.001                  0.029
 Raman Active:       YES                    YES                    YES
               X      Y      Z        X      Y      Z        X      Y      Z
 C         -0.037 -0.000  0.098    0.090 -0.000  0.033    0.106  0.000 -0.076
 C          0.037 -0.000  0.098    0.090  0.000 -0.033    0.106 -0.000  0.076
 C          0.175  0.000  0.032    0.027  0.000 -0.037   -0.024 -0.000  0.105
 C          0.033  0.000 -0.039   -0.127  0.000 -0.102   -0.071 -0.000  0.050
 C         -0.033  0.000 -0.039   -0.127 -0.000  0.102   -0.071  0.000 -0.050
 C         -0.175 -0.000  0.032    0.027 -0.000  0.037   -0.024  0.000 -0.105
 Cl        -0.009  0.000  0.087    0.147  0.000 -0.001    0.560 -0.000 -0.318
 Cl         0.009  0.000  0.087    0.147 -0.000  0.001    0.560  0.000  0.318
 I          0.666 -0.000 -0.014    0.249  0.000 -0.014   -0.167  0.000 -0.137
 I         -0.055  0.000 -0.018   -0.289  0.000 -0.543    0.012  0.000 -0.037
 I          0.055  0.000 -0.018   -0.289 -0.000  0.543    0.012 -0.000  0.037
 I         -0.666 -0.000 -0.014    0.249  0.000  0.014   -0.167 -0.000  0.137
 TransDip   0.000 -0.000  0.002    0.001  0.000 -0.000    0.005 -0.000 -0.000

 Mode:                10                     11                     12
 Frequency:       192.95                 228.79                 255.93
 Force Cnst:      0.2966                 1.0301                 1.1853
 Red. Mass:      13.5210                33.4012                30.7129
 IR Active:          YES                    YES                    YES
 IR Intens:        0.803                  0.472                  0.122
 Raman Active:       YES                    YES                    YES
               X      Y      Z        X      Y      Z        X      Y      Z
 C          0.000  0.404 -0.000    0.010 -0.000  0.292   -0.028  0.000 -0.274
 C          0.000  0.404 -0.000   -0.010 -0.000  0.292    0.028  0.000 -0.274
 C          0.000  0.416  0.000    0.005  0.000  0.224   -0.050 -0.000 -0.166
 C         -0.000  0.378  0.000   -0.009  0.000  0.156    0.003 -0.000 -0.118
 C         -0.000  0.378 -0.000    0.009  0.000  0.156   -0.003 -0.000 -0.118
 C          0.000  0.416 -0.000   -0.005 -0.000  0.224    0.050 -0.000 -0.166
 Cl         0.000 -0.137 -0.000   -0.208  0.000  0.515   -0.608 -0.000 -0.060
 Cl         0.000 -0.137  0.000    0.208  0.000  0.515    0.608 -0.000 -0.060
 I         -0.000 -0.042 -0.000   -0.035 -0.000 -0.060    0.010  0.000 -0.006
 I          0.000 -0.034  0.000   -0.073 -0.000 -0.146    0.033  0.000  0.075
 I          0.000 -0.034  0.000    0.073 -0.000 -0.146   -0.033  0.000  0.075
 I         -0.000 -0.042  0.000    0.035 -0.000 -0.060   -0.010  0.000 -0.006
 TransDip   0.000 -0.029 -0.000   -0.000 -0.000 -0.022    0.000  0.000  0.011

 Mode:                13                     14                     15
 Frequency:       298.34                 327.93                 345.02
 Force Cnst:      1.3453                 0.7755                 0.8627
 Red. Mass:      25.6522                12.2399                12.3010
 IR Active:          YES                    NO                     YES
 IR Intens:        0.009                  0.000                  0.578
 Raman Active:       YES                    YES                    YES
               X      Y      Z        X      Y      Z        X      Y      Z
 C         -0.329  0.000 -0.161    0.000  0.268  0.000   -0.000 -0.468 -0.000
 C         -0.329 -0.000  0.161    0.000 -0.268 -0.000   -0.000 -0.468 -0.000
 C         -0.224 -0.000  0.112    0.000 -0.585 -0.000   -0.000  0.016 -0.000
 C         -0.189 -0.000  0.079    0.000 -0.288 -0.000   -0.000  0.526 -0.000
 C         -0.189  0.000 -0.079    0.000  0.288  0.000   -0.000  0.526 -0.000
 C         -0.224  0.000 -0.112    0.000  0.585 -0.000   -0.000  0.016 -0.000
 Cl        -0.179 -0.000 -0.469    0.000 -0.048  0.000   -0.000  0.065 -0.000
 Cl        -0.179  0.000  0.469    0.000  0.048 -0.000    0.000  0.065  0.000
 I          0.090  0.000 -0.002   -0.000  0.020  0.000    0.000 -0.004  0.000
 I          0.030  0.000  0.007   -0.000  0.014 -0.000    0.000 -0.021  0.000
 I          0.030 -0.000 -0.007   -0.000 -0.014  0.000   -0.000 -0.021  0.000
 I          0.090 -0.000  0.002   -0.000 -0.020 -0.000    0.000 -0.004  0.000
 TransDip   0.003  0.000 -0.000   -0.000 -0.000  0.000   -0.000 -0.024  0.000

 Mode:                16                     17                     18
 Frequency:       488.81                 565.17                 567.23
 Force Cnst:      2.0426                 2.8126                 2.3732
 Red. Mass:      14.5100                14.9451                12.5190
 IR Active:          YES                    YES                    YES
 IR Intens:       13.911                 29.006                  4.246
 Raman Active:       YES                    YES                    YES
               X      Y      Z        X      Y      Z        X      Y      Z
 C          0.144  0.000 -0.048   -0.027  0.000  0.192    0.416 -0.000 -0.208
 C          0.144 -0.000  0.048    0.027  0.000  0.192    0.416 -0.000  0.208
 C          0.381 -0.000 -0.080   -0.128 -0.000  0.373    0.129  0.000  0.404
 C          0.531  0.000 -0.021   -0.007  0.000  0.499   -0.215 -0.000  0.218
 C          0.531 -0.000  0.021    0.007  0.000  0.499   -0.215 -0.000 -0.218
 C          0.381 -0.000  0.080    0.128 -0.000  0.373    0.129  0.000 -0.404
 Cl        -0.113 -0.000 -0.166   -0.089 -0.000 -0.222   -0.096  0.000  0.009
 Cl        -0.113  0.000  0.166    0.089 -0.000 -0.222   -0.096  0.000 -0.009
 I         -0.041 -0.000  0.006    0.007  0.000 -0.007   -0.011 -0.000 -0.011
 I         -0.028 -0.000 -0.020   -0.016 -0.000 -0.032    0.006  0.000 -0.011
 I         -0.028  0.000  0.020    0.016 -0.000 -0.032    0.006  0.000  0.011
 I         -0.041  0.000 -0.006   -0.007  0.000 -0.007   -0.011 -0.000  0.011
 TransDip   0.119  0.000 -0.000    0.000  0.000  0.172    0.066 -0.000 -0.000

 Mode:                19                     20                     21
 Frequency:       570.53                 584.24                 675.52
 Force Cnst:      2.3105                 2.4288                 3.2315
 Red. Mass:      12.0477                12.0766                12.0193
 IR Active:          YES                    NO                     NO 
 IR Intens:        0.290                  0.000                  0.000
 Raman Active:       YES                    YES                    YES
               X      Y      Z        X      Y      Z        X      Y      Z
 C         -0.000 -0.299  0.000    0.000  0.453 -0.000   -0.000 -0.467  0.000
 C         -0.000 -0.299 -0.000    0.000 -0.453  0.000   -0.000  0.467  0.000
 C         -0.000  0.570 -0.000    0.000 -0.051  0.000    0.000 -0.393 -0.000
 C          0.000 -0.291  0.000   -0.000  0.539  0.000   -0.000  0.357 -0.000
 C          0.000 -0.291  0.000   -0.000 -0.539 -0.000   -0.000 -0.357  0.000
 C         -0.000  0.570  0.000    0.000  0.051 -0.000    0.000  0.393  0.000
 Cl         0.000  0.022 -0.000   -0.000 -0.034  0.000   -0.000  0.017 -0.000
 Cl         0.000  0.022 -0.000   -0.000  0.034  0.000    0.000 -0.017  0.000
 I          0.000 -0.009  0.000   -0.000  0.001 -0.000   -0.000  0.003  0.000
 I         -0.000  0.005 -0.000    0.000 -0.010  0.000    0.000 -0.004  0.000
 I          0.000  0.005 -0.000    0.000  0.010  0.000    0.000  0.004 -0.000
 I          0.000 -0.009 -0.000   -0.000 -0.001  0.000   -0.000 -0.003  0.000
 TransDip  -0.000 -0.017  0.000    0.000  0.000 -0.000    0.000  0.000  0.000

 Mode:                22                     23                     24
 Frequency:       746.13                 786.98                1004.96
 Force Cnst:      4.1124                 4.6112                 7.2484
 Red. Mass:      12.5376                12.6366                12.1815
 IR Active:          YES                    YES                    YES
 IR Intens:        2.218                  1.588                  0.583
 Raman Active:       YES                    YES                    YES
               X      Y      Z        X      Y      Z        X      Y      Z
 C          0.084 -0.000 -0.342   -0.310 -0.000 -0.223   -0.306  0.000 -0.382
 C         -0.084 -0.000 -0.342   -0.310  0.000  0.223   -0.306 -0.000  0.382
 C         -0.564  0.000 -0.093   -0.127 -0.000  0.218    0.398  0.000  0.056
 C         -0.048 -0.000  0.192    0.320 -0.000  0.418   -0.170 -0.000 -0.256
 C          0.048  0.000  0.192    0.320 -0.000 -0.418   -0.170  0.000  0.256
 C          0.564  0.000 -0.093   -0.127  0.000 -0.218    0.398 -0.000 -0.056
 Cl         0.054  0.000  0.084    0.053  0.000  0.099    0.032  0.000  0.053
 Cl        -0.054  0.000  0.084    0.053 -0.000 -0.099    0.032  0.000 -0.053
 I          0.018 -0.000  0.002    0.003 -0.000  0.001   -0.003  0.000  0.000
 I         -0.004 -0.000 -0.002   -0.007 -0.000 -0.014    0.002 -0.000  0.003
 I          0.004 -0.000 -0.002   -0.007  0.000  0.014    0.002 -0.000 -0.003
 I         -0.018  0.000  0.002    0.003  0.000 -0.001   -0.003  0.000 -0.000
 TransDip   0.000 -0.000 -0.048   -0.040  0.000 -0.000    0.024 -0.000 -0.000

 Mode:                25                     26                     27
 Frequency:      1101.85                1216.32                1270.58
 Force Cnst:      8.6937                10.4600                11.4334
 Red. Mass:      12.1537                12.0002                12.0204
 IR Active:          YES                    YES                    YES
 IR Intens:        2.463                  0.941                113.819
 Raman Active:       YES                    YES                    YES
               X      Y      Z        X      Y      Z        X      Y      Z
 C         -0.124 -0.000 -0.347   -0.335 -0.000  0.181    0.173 -0.000 -0.348
 C          0.124  0.000 -0.347    0.335  0.000  0.181    0.173  0.000  0.348
 C          0.353  0.000 -0.135    0.004  0.000 -0.377   -0.381  0.000  0.084
 C          0.252  0.000  0.393   -0.420  0.000  0.191    0.210  0.000 -0.390
 C         -0.252  0.000  0.393    0.420 -0.000  0.191    0.210  0.000  0.390
 C         -0.353 -0.000 -0.135   -0.004 -0.000 -0.377   -0.381 -0.000 -0.084
 Cl         0.024  0.000  0.049   -0.001  0.000  0.001   -0.003  0.000  0.020
 Cl        -0.024  0.000  0.049    0.001 -0.000  0.001   -0.003 -0.000 -0.020
 I         -0.005 -0.000  0.001    0.000 -0.000 -0.000    0.002 -0.000 -0.000
 I         -0.004 -0.000 -0.006    0.000 -0.000  0.000   -0.001 -0.000  0.002
 I          0.004 -0.000 -0.006   -0.000  0.000  0.000   -0.001  0.000 -0.002
 I          0.005  0.000  0.001   -0.000  0.000 -0.000    0.002  0.000  0.000
 TransDip   0.000 -0.000 -0.050   -0.000 -0.000 -0.031   -0.342 -0.000  0.000

 Mode:                28                     29                     30
 Frequency:      1289.61                1482.74                1486.21
 Force Cnst:     11.8113                15.5467                15.6186
 Red. Mass:      12.0540                12.0021                12.0013
 IR Active:          YES                    YES                    YES
 IR Intens:      191.189                  0.000                  0.030
 Raman Active:       YES                    YES                    YES
               X      Y      Z        X      Y      Z        X      Y      Z
 C         -0.314 -0.000 -0.329    0.516  0.000 -0.111   -0.146  0.000  0.360
 C          0.314 -0.000 -0.329   -0.516 -0.000 -0.111   -0.146  0.000 -0.360
 C          0.084  0.000  0.408    0.220 -0.000 -0.005    0.042  0.000  0.519
 C         -0.318  0.000 -0.133   -0.397  0.000  0.122    0.108  0.000 -0.257
 C          0.318  0.000 -0.133    0.397  0.000  0.122    0.108 -0.000  0.257
 C         -0.084  0.000  0.408   -0.220  0.000 -0.005    0.042 -0.000 -0.519
 Cl         0.022  0.000  0.026   -0.006 -0.000  0.000    0.003 -0.000 -0.003
 Cl        -0.022  0.000  0.026    0.006  0.000  0.000    0.003 -0.000  0.003
 I         -0.001  0.000 -0.002    0.001  0.000  0.000   -0.000 -0.000 -0.001
 I          0.002 -0.000  0.000    0.000  0.000 -0.001   -0.001  0.000 -0.001
 I         -0.002 -0.000  0.000   -0.000 -0.000 -0.001   -0.001  0.000  0.001
 I          0.001  0.000 -0.002   -0.001 -0.000  0.000   -0.000  0.000  0.001
 TransDip  -0.000 -0.000 -0.443    0.000  0.000 -0.001   -0.006  0.000 -0.000

 STANDARD THERMODYNAMIC QUANTITIES AT   298.15 K  AND     1.00 ATM

   This Molecule has  0 Imaginary Frequencies
   Zero point vibrational energy:       23.548 kcal/mol

   Atom    1 Element C  Has Mass   12.00000
   Atom    2 Element C  Has Mass   12.00000
   Atom    3 Element C  Has Mass   12.00000
   Atom    4 Element C  Has Mass   12.00000
   Atom    5 Element C  Has Mass   12.00000
   Atom    6 Element C  Has Mass   12.00000
   Atom    7 Element Cl Has Mass   34.96885
   Atom    8 Element Cl Has Mass   34.96885
   Atom    9 Element I  Has Mass  126.90440
   Atom   10 Element I  Has Mass  126.90440
   Atom   11 Element I  Has Mass  126.90440
   Atom   12 Element I  Has Mass  126.90440
   Molecular Mass:   649.555300 amu
   Principal axes and moments of inertia in amu*Bohr^2:
                             1           2           3
    Eigenvalues --     8864.60863 15134.50379 23999.11242
          X               1.00000     0.00000     0.00000
          Y              -0.00000     0.00000     1.00000
          Z              -0.00000     1.00000     0.00000
   Rotational Symmetry Number is   2
   The Molecule is an Asymmetric Top
   Translational Enthalpy:        0.889 kcal/mol
   Rotational Enthalpy:           0.889 kcal/mol
   Vibrational Enthalpy:         30.183 kcal/mol
   gas constant (RT):             0.592 kcal/mol
   Translational Entropy:        45.295  cal/mol.K
   Rotational Entropy:           35.041  cal/mol.K
   Vibrational Entropy:          45.030  cal/mol.K

   Total Enthalpy:               32.553 kcal/mol
   Total Entropy:               125.366  cal/mol.K

 ======================================================================

 STANDARD THERMODYNAMIC QUANTITIES FOR ANHARMONIC VIBRATION -- TOSH

   Zero point vibrational energy: ************ kcal/mol

   Vibrational Enthalpy:       Infinity kcal/mol
   Vibrational Entropy:             NaN  cal/mol.K

   Total Enthalpy:             Infinity kcal/mol
   Total Entropy:                   NaN  cal/mol.K

 ======================================================================

 STANDARD THERMODYNAMIC QUANTITIES FOR ANHARMONIC VIBRATION -- VPT2

   Zero point vibrational energy: ************ kcal/mol

   Vibrational Enthalpy:       Infinity kcal/mol
   Vibrational Entropy:             NaN  cal/mol.K

   Total Enthalpy:             Infinity kcal/mol
   Total Entropy:                   NaN  cal/mol.K

 ======================================================================

Archival summary:
1\1\february\FREQ\ProcedureUnspecified\BasisUnspecified\4l26\taweetha\SunDec111:20:532019SunDec111:20:532019\0\\#,FREQ,ProcedureUnspecified,BasisUnspecified,\\0,1\I\C,1,2.14385\C,2,1.40805,1,119.446\C,3,1.4026,2,119.603,1,180,0\C,4,1.40259,3,120.339,2,0,0\C,5,1.4026,4,120.339,3,-0,0\C,6,1.40805,5,119.603,4,0,0\Cl,4,1.73983,3,120.945,2,-180,0\Cl,5,1.73983,4,118.716,3,180,0\I,6,2.1343,5,118.482,4,-180,0\I,3,2.1343,2,121.915,1,-0,0\I,7,2.14385,6,119.446,5,180,0\\\@

 Total job time:  1031.33s(wall), 5839.14s(cpu) 
 Sun Dec  1 11:20:53 2019

        *************************************************************
        *                                                           *
        *  Thank you very much for using Q-Chem.  Have a nice day.  *
        *                                                           *
        *************************************************************
