# Supplementary material for: Geometric and energetic data from quantum chemical calculations of halobenzenes and xylenes
Source: Data Brief. 2020 Mar 5;30:105386. doi: 10.1016/j.dib.2020.105386 (PMC7114895; doi:10.1016/j.dib.2020.105386)
Supplement: Supplementary file 1 [file mmc1.zip › halobenzene/B3LYP/ClIBrBrBrI.out]

                  Welcome to Q-Chem
     A Quantum Leap Into The Future Of Chemistry


 Q-Chem 5.2 (devel), Q-Chem, Inc., Pleasanton, CA (2019)

 Yihan Shao,  Zhengting Gan,  E. Epifanovsky,  A. T. B. Gilbert,  M. Wormit,  
 J. Kussmann,  A. W. Lange,  A. Behn,  Jia Deng,  Xintian Feng,  D. Ghosh,  
 M. Goldey,  P. R. Horn,  L. D. Jacobson,  I. Kaliman,  T. Kus,  A. Landau,  
 Jie Liu,  E. I. Proynov,  R. M. Richard,  R. P. Steele,  E. J. Sundstrom,  
 H. L. Woodcock III,  P. M. Zimmerman,  D. Zuev,  B. Albrecht,  E. Alguire,  
 S. A. Baeppler,  D. Barton,  Z. Benda,  Y. A. Bernard,  E. J. Berquist,  
 K. B. Bravaya,  H. Burton,  D. Casanova,  Chun-Min Chang,  Yunqing Chen,  
 A. Chien,  K. D. Closser,  M. P. Coons,  S. Coriani,  S. Dasgupta,  
 A. L. Dempwolff,  M. Diedenhofen,  Hainam Do,  R. G. Edgar,  Po-Tung Fang,  
 S. Faraji,  S. Fatehi,  Qingguo Feng,  K. D. Fenk,  J. Fosso-Tande,  
 J. Gayvert,  Qinghui Ge,  A. Ghysels,  G. Gidofalvi,  J. Gomes,  
 J. Gonthier,  A. Gunina,  D. Hait,  M. W. D. Hanson-Heine,  
 P. H. P. Harbach,  A. W. Hauser,  M. F. Herbst,  J. E. Herr,  
 E. G. Hohenstein,  Z. C. Holden,  Kerwin Hui,  B. C. Huynh,  T.-C. Jagau,  
 Hyunjun Ji,  B. Kaduk,  K. Khistyaev,  Jaehoon Kim,  P. Klunzinger,  K. Koh,  
 D. Kosenkov,  L. Koulias,  T. Kowalczyk,  C. M. Krauter,  A. Kunitsa,  
 Ka Un Lao,  A. Laurent,  K. V. Lawler,  Joonho Lee,  D. Lefrancois,  
 S. Lehtola,  D. S. Levine,  Yi-Pei Li,  You-Sheng Lin,  Fenglai Liu,  
 E. Livshits,  A. Luenser,  P. Manohar,  E. Mansoor,  S. F. Manzer,  
 Shan-Ping Mao,  Yuezhi Mao,  N. Mardirossian,  A. V. Marenich,  
 T. Markovich,  L. A. Martinez-Martinez,  S. A. Maurer,  N. J. Mayhall,  
 S. C. McKenzie,  J.-M. Mewes,  P. Morgante,  A. F. Morrison,  
 J. W. Mullinax,  K. Nanda,  T. S. Nguyen-Beck,  R. Olivares-Amaya,  
 J. A. Parkhill,  Zheng Pei,  T. M. Perrine,  F. Plasser,  P. Pokhilko,  
 S. Prager,  A. Prociuk,  E. Ramos,  D. R. Rehn,  F. Rob,  M. Scheurer,  
 M. Schneider,  N. Sergueev,  S. M. Sharada,  S. Sharma,  D. W. Small,  
 T. Stauch,  T. Stein,  Yu-Chuan Su,  A. J. W. Thom,  A. Tkatchenko,  
 T. Tsuchimochi,  N. M. Tubman,  L. Vogt,  M. L. Vidal,  O. Vydrov,  
 M. A. Watson,  J. Wenzel,  M. de Wergifosse,  T. A. Wesolowski,  A. White,  
 J. Witte,  A. Yamada,  Jun Yang,  K. Yao,  S. Yeganeh,  S. R. Yost,  
 Zhi-Qiang You,  A. Zech,  Igor Ying Zhang,  Xing Zhang,  Yan Zhao,  
 Ying Zhu,  B. R. Brooks,  G. K. L. Chan,  C. J. Cramer,  M. S. Gordon,  
 W. J. Hehre,  A. Klamt,  M. W. Schmidt,  C. D. Sherrill,  D. G. Truhlar,  
 A. Aspuru-Guzik,  R. Baer,  A. T. Bell,  N. A. Besley,  Jeng-Da Chai,  
 A. E. DePrince, III,  R. A. DiStasio Jr.,  A. Dreuw,  B. D. Dunietz,  
 T. R. Furlani,  Chao-Ping Hsu,  Yousung Jung,  Jing Kong,  D. S. Lambrecht,  
 WanZhen Liang,  C. Ochsenfeld,  V. A. Rassolov,  L. V. Slipchenko,  
 J. E. Subotnik,  T. Van Voorhis,  J. M. Herbert,  A. I. Krylov,  
 P. M. W. Gill,  M. Head-Gordon

 Contributors to earlier versions of Q-Chem not listed above: 
 R. D. Adamson,  B. Austin,  J. Baker,  G. J. O. Beran,  K. Brandhorst,  
 S. T. Brown,  E. F. C. Byrd,  A. K. Chakraborty,  C.-L. Cheng,  
 Siu Hung Chien,  D. M. Chipman,  D. L. Crittenden,  H. Dachsel,  
 R. J. Doerksen,  A. D. Dutoi,  L. Fusti-Molnar,  W. A. Goddard III,  
 A. Golubeva-Zadorozhnaya,  S. R. Gwaltney,  G. Hawkins,  A. Heyden,  
 S. Hirata,  G. Kedziora,  F. J. Keil,  C. Kelley,  Jihan Kim,  R. A. King,  
 R. Z. Khaliullin,  P. P. Korambath,  W. Kurlancheek,  A. M. Lee,  M. S. Lee,  
 S. V. Levchenko,  Ching Yeh Lin,  D. Liotard,  R. C. Lochan,  I. Lotan,  
 P. E. Maslen,  N. Nair,  D. P. O'Neill,  D. Neuhauser,  E. Neuscamman,  
 C. M. Oana,  R. Olson,  B. Peters,  R. Peverati,  P. A. Pieniazek,  
 Y. M. Rhee,  J. Ritchie,  M. A. Rohrdanz,  E. Rosta,  N. J. Russ,  
 H. F. Schaefer III,  N. E. Schultz,  N. Shenvi,  A. C. Simmonett,  A. Sodt,  
 D. Stuck,  K. S. Thanthiriwatte,  V. Vanovschi,  Tao Wang,  A. Warshel,  
 C. F. Williams,  Q. Wu,  X. Xu,  W. Zhang

 Please cite Q-Chem as follows:
 Y. Shao et al., Mol. Phys. 113, 184-215 (2015)
 DOI: 10.1080/00268976.2014.952696

 Q-Chem 5.2.1 for Intel X86 EM64T Linux

 Parts of Q-Chem use Armadillo 8.300.2 (Tropical Shenanigans).
 http://arma.sourceforge.net/

 Q-Chem begins on Sun Dec  1 11:20:53 2019  

Host: 
0

     Scratch files written to /scratch/taweetham/qchem20954//
NAlpha2: 264
NElect   264
Mult     1

Checking the input file for inconsistencies... 	...done.

--------------------------------------------------------------
User input:
--------------------------------------------------------------
$MOLECULE
0 1
C   
C	1	CC
C	2	CC	1	120.0		
C	3	CC	2	120.0	1	0.0
C	4	CC	3	120.0	2	0.0	
C	5 	CC	4	120.0	3	0.0
Cl	1	CCl	2	120.0	3	180.0
I	2	CI	3	120.0	4	180.0
Br	3	CBr	4	120.0	5	180.0
Br	4	CBr	5	120.0	6	180.0
Br	5	CBr	6	120.0	1	180.0
I	6	CI	1	120.0	2	180.0

CC=1.39483
CH=1.08673
CF=1.33960
CCl=1.72090
CBr=1.89068
CI=2.07886
$END

$REM
   JOB_TYPE	OPTIMIZATION
   BASIS	6-311++G**
   METHOD	B3LYP
   MEM_TOTAL	64000
   SYM_IGNORE	TRUE
$END

--------------------------------------------------------------
 ----------------------------------------------------------------
             Standard Nuclear Orientation (Angstroms)
    I     Atom           X                Y                Z
 ----------------------------------------------------------------
    1      C       0.0000000000     0.0000000000     0.0000000000
    2      C       0.0000000000     0.0000000000     1.3948300000
    3      C       1.2079582140     0.0000000000     2.0922450000
    4      C       2.4159164279     0.0000000000     1.3948300000
    5      C       2.4159164279     0.0000000000    -0.0000000000
    6      C       1.2079582140     0.0000000000    -0.6974150000
    7      Cl     -1.4903431174    -0.0000000000    -0.8604500000
    8      I      -1.8003455709    -0.0000000000     2.4342600000
    9      Br      1.2079582140    -0.0000000000     3.9829250000
   10      Br      4.0532933383    -0.0000000000     2.3401700000
   11      Br      4.0532933383    -0.0000000000    -0.9453400000
   12      I       1.2079582140    -0.0000000000    -2.7762750000
 ----------------------------------------------------------------
 Nuclear Repulsion Energy =        3922.09992013 hartrees
 There are      132 alpha and      132 beta electrons
 Requested basis set is 6-311++G(d,p)
 There are 154 shells and 430 basis functions

 Total QAlloc Memory Limit  64000 MB
 Mega-Array Size       188 MB
 MEM_STATIC part       192 MB
 A cutoff of  1.0D-11 yielded   7151 shell pairs
 There are     62470 function pairs (     69491 Cartesian)
 Smallest overlap matrix eigenvalue = 3.34E-07

 Q-Chem warning in module stvman/mkSTV.C, line 318:

 Overlap eigenvalue is smaller than square root of threshold
 Use THRESH >= 12 to get rid of this warning

 Linear dependence detected in AO basis
 Tighter screening thresholds may be required for diffuse basis sets
 Use S2THRESH > 14 and THRESH = 14 in case of SCF convergence issues
 Number of orthogonalized atomic orbitals = 429
 Maximum deviation from orthogonality = 2.119E-10

 Scale SEOQF with 1.000000e-01/1.000000e-01/1.000000e-01

 Standard Electronic Orientation quadrupole field applied
 Nucleus-field energy     =    -0.0000001115 hartrees
 Guess from superposition of atomic densities
 Warning:  Energy on first SCF cycle will be non-variational
 SAD guess density has 264.000000 electrons

 -----------------------------------------------------------------------
  General SCF calculation program by
  Eric Jon Sundstrom, Paul Horn, Yuezhi Mao, Dmitri Zuev, Alec White,
  David Stuck, Shaama M.S., Shane Yost, Joonho Lee, David Small,
  Daniel Levine, Susi Lehtola, Hugh Burton, Evgeny Epifanovsky,
  Bang C. Huynh
 -----------------------------------------------------------------------
 Exchange:     0.2000 Hartree-Fock + 0.0800 Slater + 0.7200 B88
 Correlation:  0.1900 VWN1RPA + 0.8100 LYP
 Using SG-1 standard quadrature grid
 using 6 threads for integral computing
 -------------------------------------------------------
 OpenMP Integral computing Module                
 Release: version 2.0, May 2017, Q-Chem Inc. Pleasanton 
 -------------------------------------------------------
 A restricted SCF calculation will be
 performed using DIIS
 SCF converges when DIIS error is below 1.0e-08
 ---------------------------------------
  Cycle       Energy         DIIS error
 ---------------------------------------
    1  -22252.8165524508      2.83e-02  
    2  -22250.2834672314      1.94e-03  
    3  -22250.1938170696      2.69e-03  
    4  -22250.3150032532      8.49e-04  
    5  -22250.3339895001      1.21e-04  
    6  -22250.3342404908      3.59e-05  
    7  -22250.3342616042      1.36e-05  
    8  -22250.3342653795      4.20e-06  
    9  -22250.3342656541      2.00e-06  
   10  -22250.3342657400      5.61e-07  
   11  -22250.3342657475      1.28e-07  
   12  -22250.3342657476      3.27e-08  
   13  -22250.3342657503      1.17e-08  
   14  -22250.3342657538      3.46e-09  Convergence criterion met
 ---------------------------------------
 SCF time:   CPU 318.21s  wall 58.00s 
 SCF   energy in the final basis set =   -22250.3342657538
 Total energy in the final basis set =   -22250.3342657538

 --------------------------------------------------------------

                    Orbital Energies (a.u.)
 --------------------------------------------------------------

 Alpha MOs
 -- Occupied --
*****************-482.8561-482.8561-482.8546-176.3183-176.3182-165.7221
********-165.7200-165.7199-165.7197-165.7196-101.5827 -62.5091 -62.5091
-62.5076 -56.3298 -56.3298 -56.3283 -56.3257 -56.3257 -56.3253 -56.3253
-56.3242 -56.3237 -35.8149 -35.8148 -31.3083 -31.3082 -31.3022 -31.3021
-31.3016 -31.3015 -22.9587 -22.9586 -22.9574 -22.9573 -22.9569 -22.9569
-22.9527 -22.9527 -22.9526 -22.9526 -10.2847 -10.2787 -10.2786 -10.2774
-10.2664 -10.2663  -9.4982  -8.7181  -8.7181  -8.7166  -7.2630  -7.2531
 -7.2521  -6.5503  -6.5503  -6.5488  -6.5367  -6.5366  -6.5356  -6.5355
 -6.5351  -6.5339  -6.3646  -6.3646  -4.7775  -4.7775  -4.7625  -4.7625
 -4.7613  -4.7613  -2.6611  -2.6610  -2.6595  -2.6575  -2.6574  -2.6566
 -2.6566  -2.6560  -2.6551  -2.6457  -2.6457  -2.6456  -2.6456  -2.6441
 -2.6440  -2.0436  -2.0435  -2.0389  -2.0388  -2.0380  -2.0380  -2.0250
 -2.0250  -2.0249  -2.0248  -0.9563  -0.9089  -0.8704  -0.8368  -0.8122
 -0.7812  -0.7536  -0.6858  -0.6855  -0.6215  -0.6059  -0.5562  -0.5155
 -0.4694  -0.4665  -0.4398  -0.4396  -0.4024  -0.4014  -0.3859  -0.3814
 -0.3572  -0.3450  -0.3382  -0.3350  -0.3191  -0.3125  -0.2983  -0.2920
 -0.2750  -0.2630  -0.2592  -0.2543
 -- Virtual --
 -0.0986  -0.0690  -0.0664  -0.0518  -0.0394  -0.0088  -0.0026  -0.0022
  0.0160   0.0254   0.0288   0.0410   0.0464   0.0569   0.0598   0.0606
  0.0637   0.0692   0.0714   0.0782   0.0782   0.0843   0.0856   0.0924
  0.1022   0.1022   0.1175   0.1194   0.1206   0.1276   0.1409   0.1502
  0.1582   0.1632   0.1650   0.1657   0.1843   0.1888   0.1904   0.1992
  0.2044   0.2065   0.2070   0.2080   0.2183   0.2222   0.2424   0.2469
  0.2517   0.2517   0.2519   0.2693   0.2731   0.2949   0.2968   0.3048
  0.3327   0.3648   0.3747   0.3801   0.3840   0.3904   0.3945   0.4067
  0.4119   0.4145   0.4223   0.4284   0.4341   0.4362   0.4463   0.4469
  0.4485   0.4802   0.4807   0.4909   0.4985   0.5015   0.5037   0.5071
  0.5087   0.5150   0.5191   0.5249   0.5264   0.5431   0.5541   0.5646
  0.5664   0.5673   0.5777   0.6025   0.6159   0.6193   0.6243   0.6290
  0.6669   0.6676   0.6883   0.7004   0.7064   0.7201   0.7247   0.7514
  0.7619   0.7642   0.7950   0.7983   0.7995   0.8106   0.8226   0.8283
  0.8406   0.8445   0.8577   0.8793   0.8929   0.9037   0.9350   0.9385
  0.9427   0.9611   1.0078   1.0100   1.0500   1.0722   1.1029   1.1037
  1.1383   1.1603   1.1898   1.1928   1.2065   1.2303   1.2416   1.2782
  1.3463   1.3622   1.3762   1.3869   1.4096   1.4593   1.4843   1.4864
  1.4928   1.4956   1.5531   1.5836   1.5989   1.7227   1.7361   1.7551
  1.7665   1.8210   1.8231   1.8509   1.8515   1.9077   1.9816   2.0058
  2.0168   2.0618   2.0621   2.1175   2.1307   2.1479   2.1909   2.2080
  2.2312   2.2502   2.2648   2.2694   2.3012   2.3079   2.3325   2.3897
  2.4452   2.4896   2.5651   2.5779   2.7096   2.7227   2.8058   2.8228
  2.8335   2.9132   2.9920   3.0271   3.0484   3.0818   3.1491   3.2060
  3.3941   3.4331   3.6455   3.8100   3.8399   3.9465   3.9628   3.9699
  3.9853   3.9939   3.9964   4.0161   4.0169   4.0366   4.0496   4.0550
  4.0730   4.0736   4.0759   4.1184   4.1309   4.1651   4.2105   4.2511
  4.2728   4.2945   4.3099   4.3611   4.4057   4.4485   4.5008   4.5724
  4.8213   6.0174   6.0393   6.1346   6.1434   6.1453   6.1895   6.6736
  6.7903   6.8494   7.5333   7.5480   7.5803   7.6639   7.6736   7.7006
  7.7032   7.7674   7.8166   9.7707  23.1789  23.7800  23.7853  23.9472
 23.9567  24.0390  25.8165  26.2189  26.6492  27.9159  27.9491  28.3538
 28.3707  28.4211  28.4380  28.4438  28.4539  28.5260  28.5303  28.5495
 28.5554  28.5618  28.5636  28.6217  28.6271  28.7309  28.7354  47.9342
 48.0374  48.0868 127.8929 127.9059 127.9628 127.9686 127.9711 127.9882
151.7048 151.7310 215.7644 289.7292 289.7448 289.7783 289.8652 289.8742
289.9011 289.9214 289.9897 290.03841020.73341020.86361020.92431901.8700
********
 --------------------------------------------------------------

          Ground-State Mulliken Net Atomic Charges

     Atom                 Charge (a.u.)
  ----------------------------------------
      1 C                     1.076660
      2 C                    -0.492232
      3 C                    -0.012867
      4 C                    -0.219152
      5 C                     0.002144
      6 C                    -0.469220
      7 Cl                    0.539854
      8 I                     0.113709
      9 Br                   -0.232850
     10 Br                   -0.185255
     11 Br                   -0.233103
     12 I                     0.112314
  ----------------------------------------
  Sum of atomic charges =     0.000000

 -----------------------------------------------------------------
                    Cartesian Multipole Moments
 -----------------------------------------------------------------
    Charge (ESU x 10^10)
                -0.0000
    Dipole Moment (Debye)
         X      -0.0698      Y       0.0000      Z      -0.0369
       Tot       0.0789
    Quadrupole Moments (Debye-Ang)
        XX    -153.5609     XY      -0.0000     YY    -159.4916
        XZ      -1.9555     YZ      -0.0000     ZZ    -151.3204
    Octopole Moments (Debye-Ang^2)
       XXX    -512.5560    XXY       0.0000    XYY    -177.3410
       YYY      -0.0000    XXZ     -93.4542    XYZ      -0.0000
       YYZ    -102.3768    XZZ    -170.8683    YZZ       0.0000
       ZZZ    -301.0423
    Hexadecapole Moments (Debye-Ang^3)
      XXXX   -5129.8819   XXXY      -0.0000   XXYY    -952.8398
      XYYY      -0.0000   YYYY    -202.9370   XXXZ     -68.0020
      XXYZ       0.0000   XYYZ     -16.2245   YYYZ       0.0000
      XXZZ   -1682.6334   XYZZ      -0.0000   YYZZ    -934.1495
      XZZZ     -70.0581   YZZZ       0.0000   ZZZZ   -4970.8969
 -----------------------------------------------------------------
 Calculating analytic gradient of the SCF energy
 Gradient of SCF Energy
            1           2           3           4           5           6
    1  -0.0032209   0.0003635  -0.0013373  -0.0050855  -0.0021872  -0.0012051
    2  -0.0000000   0.0000000  -0.0000000   0.0000000   0.0000000   0.0000000
    3  -0.0020333  -0.0007983  -0.0011118  -0.0028901  -0.0002562   0.0017263
            7           8           9          10          11          12
    1   0.0084599   0.0157067  -0.0029181  -0.0047904  -0.0060940   0.0023085
    2   0.0000000  -0.0000000  -0.0000000   0.0000000  -0.0000000  -0.0000000
    3   0.0048443  -0.0072483  -0.0058133  -0.0027162   0.0000566   0.0162403
 Max gradient component =       1.624E-02
 RMS gradient           =       4.816E-03
 Gradient time:  CPU 111.87 s  wall 18.77 s
 Geometry Optimization Parameters
   NAtoms,    NIC,     NZ,  NCons,   NDum,   NFix, NCnnct, MaxDiis
       12      78      12       0       0       0       0       0


** GEOMETRY OPTIMIZATION IN DELOCALIZED INTERNAL COORDINATES **
   Searching for a Minimum

   Optimization Cycle:   1

                       Coordinates (Angstroms)
     ATOM                X               Y               Z
      1  C         0.0000000000    0.0000000000    0.0000000000
      2  C         0.0000000000    0.0000000000    1.3948300000
      3  C         1.2079582140    0.0000000000    2.0922450000
      4  C         2.4159164279    0.0000000000    1.3948300000
      5  C         2.4159164279    0.0000000000    0.0000000000
      6  C         1.2079582140    0.0000000000   -0.6974150000
      7  Cl       -1.4903431174    0.0000000000   -0.8604500000
      8  I        -1.8003455709    0.0000000000    2.4342600000
      9  Br        1.2079582140    0.0000000000    3.9829250000
     10  Br        4.0532933383    0.0000000000    2.3401700000
     11  Br        4.0532933383    0.0000000000   -0.9453400000
     12  I         1.2079582140    0.0000000000   -2.7762750000
   Point Group: c1    Number of degrees of freedom:    30


   Energy is -22250.334265754


 Attempting to generate delocalized internal coordinates
 Initial Hessian constructed with Jon Baker's OPTIMIZE code

 21 Hessian modes will be used to form the next step
  Hessian Eigenvalues:
     0.124424    0.124424    0.201019    0.201019    0.201019    0.250000
     0.250000    0.250000    0.250000    0.250000    0.250000    0.250000
     0.250000    0.250000    0.334879    0.426727    0.426727    0.464882
     0.464882    0.464882    0.464882

 Minimum search - taking simple RFO step
 Searching for Lamda that Minimizes Along All modes
 Value Taken    Lamda =  -0.00764475
 Step Taken.  Stepsize is  0.206298

                             Maximum     Tolerance    Cnvgd?
         Gradient           0.036182      0.000300      NO
         Displacement       0.126988      0.001200      NO
         Energy change     *********      0.000001      NO


 New Cartesian Coordinates Obtained by Inverse Iteration

 Displacement from previous Coordinates is:  0.300089
 ----------------------------------------------------------------
             Standard Nuclear Orientation (Angstroms)
    I     Atom           X                Y                Z
 ----------------------------------------------------------------
    1      C      -0.0000108799     0.0000000000    -0.0011964330
    2      C      -0.0139958574     0.0000000000     1.4073129562
    3      C       1.2107421665     0.0000000000     2.1040245009
    4      C       2.4251895510     0.0000000000     1.3994201018
    5      C       2.4295967110     0.0000000000    -0.0046951561
    6      C       1.2134620170     0.0000000000    -0.7172043703
    7      Cl     -1.5029819477     0.0000000000    -0.8698955955
    8      I      -1.8894085253     0.0000000000     2.4543243094
    9      Br      1.2563637975     0.0000000000     4.0089011558
   10      Br      4.0739431713     0.0000000000     2.3529845386
   11      Br      4.1028985421     0.0000000000    -0.9134271595
   12      I       1.1737649542     0.0000000000    -2.8607688482
 ----------------------------------------------------------------
 Nuclear Repulsion Energy =        3860.69335303 hartrees
 There are      132 alpha and      132 beta electrons
 Applying Cartesian multipole field
    Component          Value
    ---------          -----
     (2,0,0)        1.00000E-11
     (0,2,0)        2.00000E-11
     (0,0,2)       -3.00000E-11
 Nucleus-field energy     =    -0.0000001143 hartrees
 Requested basis set is 6-311++G(d,p)
 There are 154 shells and 430 basis functions
 A cutoff of  1.0D-11 yielded   7102 shell pairs
 There are     62043 function pairs (     68993 Cartesian)
 Smallest overlap matrix eigenvalue = 3.82E-07

 Q-Chem warning in module stvman/mkSTV.C, line 318:

 Overlap eigenvalue is smaller than square root of threshold
 Use THRESH >= 12 to get rid of this warning

 Linear dependence detected in AO basis
 Tighter screening thresholds may be required for diffuse basis sets
 Use S2THRESH > 14 and THRESH = 14 in case of SCF convergence issues
 Number of orthogonalized atomic orbitals = 429
 Maximum deviation from orthogonality = 1.196E-10
 Guess MOs from SCF MO coefficient file

 -----------------------------------------------------------------------
  General SCF calculation program by
  Eric Jon Sundstrom, Paul Horn, Yuezhi Mao, Dmitri Zuev, Alec White,
  David Stuck, Shaama M.S., Shane Yost, Joonho Lee, David Small,
  Daniel Levine, Susi Lehtola, Hugh Burton, Evgeny Epifanovsky,
  Bang C. Huynh
 -----------------------------------------------------------------------
 Exchange:     0.2000 Hartree-Fock + 0.0800 Slater + 0.7200 B88
 Correlation:  0.1900 VWN1RPA + 0.8100 LYP
 Using SG-1 standard quadrature grid
 using 6 threads for integral computing
 -------------------------------------------------------
 OpenMP Integral computing Module                
 Release: version 2.0, May 2017, Q-Chem Inc. Pleasanton 
 -------------------------------------------------------
 A restricted SCF calculation will be
 performed using DIIS
 SCF converges when DIIS error is below 1.0e-08
 ---------------------------------------
  Cycle       Energy         DIIS error
 ---------------------------------------
    1  -22250.3328997781      5.41e-04  
    2  -22250.3346782145      2.79e-04  
    3  -22250.3322786532      4.13e-04  
    4  -22250.3366086978      3.71e-05  
    5  -22250.3366395960      9.76e-06  
    6  -22250.3366414748      2.89e-06  
    7  -22250.3366416200      1.28e-06  
    8  -22250.3366416441      6.42e-07  
    9  -22250.3366416560      1.38e-07  
   10  -22250.3366416562      3.67e-08  
   11  -22250.3366416574      2.09e-08  
   12  -22250.3366416577      6.95e-09  Convergence criterion met
 ---------------------------------------
 SCF time:   CPU 275.57s  wall 50.00s 
 SCF   energy in the final basis set =   -22250.3366416577
 Total energy in the final basis set =   -22250.3366416577

 --------------------------------------------------------------

                    Orbital Energies (a.u.)
 --------------------------------------------------------------

 Alpha MOs
 -- Occupied --
*****************-482.8568-482.8566-482.8554-176.3207-176.3205-165.7246
********-165.7223-165.7222-165.7221-165.7220-101.5826 -62.5096 -62.5095
-62.5083 -56.3304 -56.3303 -56.3291 -56.3262 -56.3261 -56.3258 -56.3257
-56.3249 -56.3245 -35.8171 -35.8169 -31.3107 -31.3105 -31.3042 -31.3041
-31.3037 -31.3036 -22.9610 -22.9609 -22.9596 -22.9595 -22.9592 -22.9591
-22.9547 -22.9547 -22.9546 -22.9546 -10.2904 -10.2840 -10.2840 -10.2812
-10.2738 -10.2738  -9.4977  -8.7185  -8.7184  -8.7172  -7.2626  -7.2526
 -7.2517  -6.5508  -6.5507  -6.5495  -6.5370  -6.5368  -6.5359  -6.5358
 -6.5357  -6.5345  -6.3663  -6.3662  -4.7795  -4.7794  -4.7639  -4.7638
 -4.7629  -4.7628  -2.6615  -2.6614  -2.6602  -2.6579  -2.6577  -2.6571
 -2.6569  -2.6567  -2.6557  -2.6460  -2.6459  -2.6459  -2.6458  -2.6447
 -2.6445  -2.0450  -2.0448  -2.0405  -2.0405  -2.0397  -2.0396  -2.0263
 -2.0262  -2.0261  -2.0260  -0.9496  -0.9046  -0.8645  -0.8332  -0.8093
 -0.7761  -0.7508  -0.6817  -0.6796  -0.6204  -0.6085  -0.5506  -0.5129
 -0.4673  -0.4612  -0.4380  -0.4375  -0.3997  -0.3989  -0.3831  -0.3768
 -0.3568  -0.3456  -0.3364  -0.3316  -0.3183  -0.3108  -0.2950  -0.2917
 -0.2792  -0.2650  -0.2615  -0.2586
 -- Virtual --
 -0.1085  -0.0727  -0.0688  -0.0641  -0.0485  -0.0127  -0.0096  -0.0034
  0.0132   0.0247   0.0285   0.0412   0.0461   0.0565   0.0590   0.0601
  0.0633   0.0665   0.0701   0.0773   0.0781   0.0840   0.0847   0.0917
  0.1010   0.1027   0.1168   0.1181   0.1200   0.1271   0.1401   0.1522
  0.1576   0.1628   0.1644   0.1660   0.1767   0.1851   0.1880   0.2000
  0.2014   0.2021   0.2080   0.2083   0.2157   0.2165   0.2399   0.2471
  0.2474   0.2518   0.2518   0.2679   0.2730   0.2862   0.2930   0.3002
  0.3368   0.3647   0.3741   0.3789   0.3882   0.3897   0.3957   0.4019
  0.4074   0.4100   0.4240   0.4250   0.4329   0.4344   0.4367   0.4458
  0.4463   0.4731   0.4817   0.4826   0.4964   0.4967   0.4983   0.5031
  0.5069   0.5104   0.5222   0.5226   0.5254   0.5415   0.5482   0.5543
  0.5647   0.5685   0.5776   0.5985   0.6018   0.6063   0.6118   0.6125
  0.6601   0.6641   0.6835   0.6898   0.7051   0.7136   0.7162   0.7471
  0.7477   0.7590   0.7903   0.7930   0.7981   0.8074   0.8196   0.8241
  0.8412   0.8438   0.8572   0.8709   0.8946   0.9020   0.9193   0.9380
  0.9393   0.9530   0.9989   1.0027   1.0366   1.0669   1.0987   1.1008
  1.1384   1.1562   1.1730   1.1853   1.1943   1.2222   1.2356   1.2746
  1.3263   1.3544   1.3685   1.3777   1.4260   1.4524   1.4540   1.4724
  1.4757   1.4822   1.5394   1.5732   1.5934   1.7176   1.7257   1.7420
  1.7612   1.8084   1.8119   1.8383   1.8442   1.8975   1.9804   2.0043
  2.0049   2.0495   2.0575   2.1109   2.1233   2.1388   2.1729   2.1915
  2.2217   2.2453   2.2486   2.2532   2.2801   2.2981   2.3173   2.3776
  2.4415   2.4833   2.5525   2.5718   2.7069   2.7176   2.7856   2.8197
  2.8268   2.9113   2.9806   3.0122   3.0345   3.0500   3.1303   3.1851
  3.3781   3.4100   3.6161   3.7923   3.8251   3.9476   3.9609   3.9730
  3.9804   3.9927   3.9961   4.0092   4.0124   4.0288   4.0371   4.0441
  4.0682   4.0752   4.0786   4.1137   4.1240   4.1503   4.1947   4.2435
  4.2709   4.2779   4.2998   4.3599   4.4057   4.4425   4.4686   4.5395
  4.7904   6.0119   6.0329   6.1225   6.1305   6.1376   6.1599   6.6593
  6.7844   6.8443   7.5323   7.5473   7.5779   7.6616   7.6702   7.6928
  7.6982   7.7572   7.8076   9.7614  23.1783  23.7441  23.7548  23.9023
 23.9043  23.9860  25.8132  26.2071  26.6098  27.8942  27.9235  28.3484
 28.3647  28.4087  28.4220  28.4340  28.4478  28.5238  28.5278  28.5451
 28.5490  28.5564  28.5594  28.6149  28.6160  28.7199  28.7262  47.9242
 48.0334  48.0833 127.8880 127.9004 127.9538 127.9623 127.9631 127.9730
151.6852 151.7091 215.7537 289.7278 289.7435 289.7754 289.8630 289.8722
289.8930 289.9124 289.9803 290.02881020.72091020.85881020.92011901.8494
********
 --------------------------------------------------------------

          Ground-State Mulliken Net Atomic Charges

     Atom                 Charge (a.u.)
  ----------------------------------------
      1 C                     0.931182
      2 C                    -0.373143
      3 C                    -0.087342
      4 C                    -0.228217
      5 C                    -0.055836
      6 C                    -0.345429
      7 Cl                    0.548809
      8 I                     0.119801
      9 Br                   -0.225864
     10 Br                   -0.177554
     11 Br                   -0.225236
     12 I                     0.118829
  ----------------------------------------
  Sum of atomic charges =     0.000000

 -----------------------------------------------------------------
                    Cartesian Multipole Moments
 -----------------------------------------------------------------
    Charge (ESU x 10^10)
                -0.0000
    Dipole Moment (Debye)
         X      -0.0692      Y       0.0000      Z      -0.0395
       Tot       0.0797
    Quadrupole Moments (Debye-Ang)
        XX    -153.0716     XY       0.0000     YY    -159.9825
        XZ      -1.6036     YZ       0.0000     ZZ    -151.2162
    Octopole Moments (Debye-Ang^2)
       XXX    -507.6962    XXY       0.0000    XYY    -176.2760
       YYY       0.0000    XXZ     -89.5969    XYZ       0.0000
       YYZ    -101.9570    XZZ    -169.5562    YZZ       0.0000
       ZZZ    -301.8105
    Hexadecapole Moments (Debye-Ang^3)
      XXXX   -5227.0383   XXXY       0.0000   XXYY    -975.1407
      XYYY       0.0000   YYYY    -204.1396   XXXZ     -67.7885
      XXYZ       0.0000   XYYZ     -16.1801   YYYZ       0.0000
      XXZZ   -1721.2472   XYZZ       0.0000   YYZZ    -957.1145
      XZZZ     -60.9609   YZZZ       0.0000   ZZZZ   -5082.5793
 -----------------------------------------------------------------
 Calculating analytic gradient of the SCF energy
 Gradient of SCF Energy
            1           2           3           4           5           6
    1  -0.0030378  -0.0029128   0.0031704  -0.0003927   0.0026319  -0.0010967
    2   0.0000000  -0.0000000  -0.0000000   0.0000000  -0.0000000   0.0000000
    3  -0.0020852   0.0003963   0.0009370  -0.0003128   0.0022684  -0.0021219
            7           8           9          10          11          12
    1   0.0023538  -0.0043761   0.0033359   0.0002160   0.0027656  -0.0026575
    2  -0.0000000   0.0000000  -0.0000000  -0.0000000   0.0000000   0.0000000
    3   0.0009723   0.0000619   0.0011415   0.0001953   0.0026482  -0.0041011
 Max gradient component =       4.376E-03
 RMS gradient           =       1.885E-03
 Gradient time:  CPU 108.55 s  wall 18.22 s
 Geometry Optimization Parameters
   NAtoms,    NIC,     NZ,  NCons,   NDum,   NFix, NCnnct, MaxDiis
       12      78      12       0       0       0       0       0

 Cartesian Hessian Update
 Hessian updated using BFGS update


** GEOMETRY OPTIMIZATION IN DELOCALIZED INTERNAL COORDINATES **
   Searching for a Minimum

   Optimization Cycle:   2

                       Coordinates (Angstroms)
     ATOM                X               Y               Z
      1  C        -0.0000108799    0.0000000000   -0.0011964330
      2  C        -0.0139958574    0.0000000000    1.4073129562
      3  C         1.2107421665    0.0000000000    2.1040245009
      4  C         2.4251895510    0.0000000000    1.3994201018
      5  C         2.4295967110    0.0000000000   -0.0046951561
      6  C         1.2134620170    0.0000000000   -0.7172043703
      7  Cl       -1.5029819477    0.0000000000   -0.8698955955
      8  I        -1.8894085253    0.0000000000    2.4543243094
      9  Br        1.2563637975    0.0000000000    4.0089011558
     10  Br        4.0739431713    0.0000000000    2.3529845386
     11  Br        4.1028985421    0.0000000000   -0.9134271595
     12  I         1.1737649542    0.0000000000   -2.8607688482
   Point Group: c1    Number of degrees of freedom:    30


   Energy is -22250.336641658

 Hessian updated using BFGS update

 11 Hessian modes will be used to form the next step
  Hessian Eigenvalues:
     0.124268    0.128207    0.198964    0.201145    0.248396    0.311361
     0.328284    0.426718    0.428589    0.457634    0.528498

 Minimum search - taking simple RFO step
 Searching for Lamda that Minimizes Along All modes
 Value Taken    Lamda =  -0.00109350
 Step Taken.  Stepsize is  0.053952

                             Maximum     Tolerance    Cnvgd?
         Gradient           0.016156      0.000300      NO
         Displacement       0.041426      0.001200      NO
         Energy change     -0.002376      0.000001      NO


 New Cartesian Coordinates Obtained by Inverse Iteration

 Displacement from previous Coordinates is:  0.140187
 ----------------------------------------------------------------
             Standard Nuclear Orientation (Angstroms)
    I     Atom           X                Y                Z
 ----------------------------------------------------------------
    1      C      -0.0007065700     0.0000000000    -0.0011892072
    2      C      -0.0090345931     0.0000000000     1.4052706639
    3      C       1.2101375182     0.0000000000     2.1021500266
    4      C       2.4284331636     0.0000000000     1.4013496799
    5      C       2.4269302330     0.0000000000    -0.0042635283
    6      C       1.2138738846     0.0000000000    -0.7120908330
    7      Cl     -1.5085792855     0.0000000000    -0.8693537656
    8      I      -1.8651146384     0.0000000000     2.4720871900
    9      Br      1.2183417848     0.0000000000     4.0061689204
   10      Br      4.0778481957     0.0000000000     2.3545791982
   11      Br      4.0796158843     0.0000000000    -0.9472171491
   12      I       1.2078181229     0.0000000000    -2.8477111960
 ----------------------------------------------------------------
 Nuclear Repulsion Energy =        3869.62542463 hartrees
 There are      132 alpha and      132 beta electrons
 Applying Cartesian multipole field
    Component          Value
    ---------          -----
     (2,0,0)        1.00000E-11
     (0,2,0)        2.00000E-11
     (0,0,2)       -3.00000E-11
 Nucleus-field energy     =    -0.0000001148 hartrees
 Requested basis set is 6-311++G(d,p)
 There are 154 shells and 430 basis functions
 A cutoff of  1.0D-11 yielded   7096 shell pairs
 There are     62031 function pairs (     68987 Cartesian)
 Smallest overlap matrix eigenvalue = 3.76E-07

 Q-Chem warning in module stvman/mkSTV.C, line 318:

 Overlap eigenvalue is smaller than square root of threshold
 Use THRESH >= 12 to get rid of this warning

 Linear dependence detected in AO basis
 Tighter screening thresholds may be required for diffuse basis sets
 Use S2THRESH > 14 and THRESH = 14 in case of SCF convergence issues
 Number of orthogonalized atomic orbitals = 429
 Maximum deviation from orthogonality = 2.357E-10
 Guess MOs from SCF MO coefficient file

 -----------------------------------------------------------------------
  General SCF calculation program by
  Eric Jon Sundstrom, Paul Horn, Yuezhi Mao, Dmitri Zuev, Alec White,
  David Stuck, Shaama M.S., Shane Yost, Joonho Lee, David Small,
  Daniel Levine, Susi Lehtola, Hugh Burton, Evgeny Epifanovsky,
  Bang C. Huynh
 -----------------------------------------------------------------------
 Exchange:     0.2000 Hartree-Fock + 0.0800 Slater + 0.7200 B88
 Correlation:  0.1900 VWN1RPA + 0.8100 LYP
 Using SG-1 standard quadrature grid
 using 6 threads for integral computing
 -------------------------------------------------------
 OpenMP Integral computing Module                
 Release: version 2.0, May 2017, Q-Chem Inc. Pleasanton 
 -------------------------------------------------------
 A restricted SCF calculation will be
 performed using DIIS
 SCF converges when DIIS error is below 1.0e-08
 ---------------------------------------
  Cycle       Energy         DIIS error
 ---------------------------------------
    1  -22250.3364166543      1.96e-04  
    2  -22250.3369698651      5.67e-05  
    3  -22250.3368514203      8.95e-05  
    4  -22250.3370407387      1.68e-05  
    5  -22250.3370475739      5.39e-06  
    6  -22250.3370482135      1.34e-06  
    7  -22250.3370482530      3.58e-07  
    8  -22250.3370482559      1.54e-07  
    9  -22250.3370482568      7.54e-08  
   10  -22250.3370482563      1.19e-08  
   11  -22250.3370482593      5.96e-09  Convergence criterion met
 ---------------------------------------
 SCF time:   CPU 252.84s  wall 46.00s 
 SCF   energy in the final basis set =   -22250.3370482593
 Total energy in the final basis set =   -22250.3370482593

 --------------------------------------------------------------

                    Orbital Energies (a.u.)
 --------------------------------------------------------------

 Alpha MOs
 -- Occupied --
*****************-482.8568-482.8567-482.8560-176.3202-176.3200-165.7241
********-165.7218-165.7216-165.7216-165.7214-101.5826 -62.5097 -62.5096
-62.5088 -56.3305 -56.3303 -56.3296 -56.3263 -56.3262 -56.3259 -56.3258
-56.3254 -56.3250 -35.8166 -35.8164 -31.3102 -31.3100 -31.3038 -31.3036
-31.3033 -31.3031 -22.9606 -22.9604 -22.9591 -22.9590 -22.9588 -22.9586
-22.9543 -22.9543 -22.9541 -22.9541 -10.2902 -10.2835 -10.2835 -10.2819
-10.2726 -10.2726  -9.4976  -8.7186  -8.7185  -8.7177  -7.2625  -7.2525
 -7.2515  -6.5509  -6.5508  -6.5500  -6.5371  -6.5370  -6.5361  -6.5360
 -6.5359  -6.5350  -6.3659  -6.3658  -4.7791  -4.7789  -4.7636  -4.7634
 -4.7625  -4.7623  -2.6615  -2.6615  -2.6607  -2.6580  -2.6578  -2.6571
 -2.6571  -2.6570  -2.6562  -2.6461  -2.6460  -2.6460  -2.6459  -2.6451
 -2.6450  -2.0447  -2.0444  -2.0401  -2.0401  -2.0394  -2.0392  -2.0260
 -2.0258  -2.0258  -2.0256  -0.9499  -0.9036  -0.8659  -0.8336  -0.8104
 -0.7762  -0.7514  -0.6819  -0.6806  -0.6212  -0.6078  -0.5512  -0.5131
 -0.4674  -0.4617  -0.4381  -0.4380  -0.4002  -0.3981  -0.3827  -0.3781
 -0.3559  -0.3448  -0.3369  -0.3336  -0.3188  -0.3104  -0.2983  -0.2919
 -0.2768  -0.2647  -0.2617  -0.2577
 -- Virtual --
 -0.1078  -0.0716  -0.0694  -0.0629  -0.0473  -0.0132  -0.0081  -0.0035
  0.0124   0.0248   0.0282   0.0411   0.0460   0.0560   0.0592   0.0599
  0.0637   0.0668   0.0703   0.0768   0.0782   0.0828   0.0848   0.0918
  0.1012   0.1025   0.1169   0.1180   0.1199   0.1270   0.1402   0.1511
  0.1571   0.1636   0.1647   0.1669   0.1798   0.1864   0.1888   0.1990
  0.2017   0.2036   0.2071   0.2078   0.2148   0.2175   0.2415   0.2464
  0.2482   0.2509   0.2516   0.2682   0.2729   0.2876   0.2936   0.2994
  0.3368   0.3647   0.3741   0.3760   0.3854   0.3892   0.3958   0.4024
  0.4068   0.4125   0.4190   0.4247   0.4328   0.4335   0.4406   0.4458
  0.4468   0.4743   0.4813   0.4879   0.4975   0.4991   0.4998   0.5067
  0.5071   0.5082   0.5216   0.5236   0.5239   0.5433   0.5488   0.5557
  0.5643   0.5660   0.5768   0.5983   0.6054   0.6104   0.6134   0.6140
  0.6598   0.6642   0.6833   0.6922   0.7038   0.7155   0.7156   0.7473
  0.7494   0.7596   0.7897   0.7949   0.7965   0.8079   0.8200   0.8245
  0.8417   0.8434   0.8580   0.8701   0.8944   0.9004   0.9222   0.9361
  0.9394   0.9527   0.9988   1.0038   1.0396   1.0644   1.0983   1.0992
  1.1377   1.1544   1.1758   1.1917   1.1964   1.2212   1.2369   1.2724
  1.3286   1.3559   1.3695   1.3838   1.4220   1.4533   1.4585   1.4733
  1.4765   1.4842   1.5409   1.5756   1.5908   1.7185   1.7264   1.7453
  1.7593   1.8100   1.8130   1.8423   1.8427   1.8987   1.9797   2.0045
  2.0049   2.0495   2.0582   2.1092   2.1238   2.1402   2.1779   2.1915
  2.2215   2.2479   2.2488   2.2587   2.2824   2.3010   2.3159   2.3791
  2.4401   2.4841   2.5528   2.5725   2.7070   2.7182   2.7884   2.8192
  2.8281   2.9101   2.9819   3.0123   3.0362   3.0538   3.1332   3.1853
  3.3769   3.4155   3.6191   3.7970   3.8239   3.9469   3.9610   3.9703
  3.9831   3.9927   3.9945   4.0099   4.0126   4.0305   4.0446   4.0463
  4.0684   4.0699   4.0742   4.1131   4.1244   4.1511   4.1985   4.2431
  4.2720   4.2810   4.3007   4.3580   4.4048   4.4443   4.4734   4.5447
  4.7956   6.0129   6.0339   6.1230   6.1312   6.1387   6.1632   6.6625
  6.7850   6.8410   7.5319   7.5471   7.5781   7.6587   7.6704   7.6962
  7.6979   7.7602   7.8065   9.7610  23.1772  23.7529  23.7543  23.9038
 23.9167  23.9918  25.8128  26.2042  26.6123  27.8969  27.9279  28.3494
 28.3657  28.4098  28.4245  28.4347  28.4487  28.5243  28.5283  28.5461
 28.5499  28.5572  28.5597  28.6165  28.6174  28.7220  28.7264  47.9263
 48.0333  48.0801 127.8889 127.9013 127.9544 127.9632 127.9643 127.9749
151.6875 151.7126 215.7535 289.7272 289.7433 289.7757 289.8604 289.8701
289.8959 289.9159 289.9820 290.02771020.72391020.85861020.91611901.8519
********
 --------------------------------------------------------------

          Ground-State Mulliken Net Atomic Charges

     Atom                 Charge (a.u.)
  ----------------------------------------
      1 C                     1.017136
      2 C                    -0.417191
      3 C                    -0.081595
      4 C                    -0.212072
      5 C                    -0.056092
      6 C                    -0.396879
      7 Cl                    0.543985
      8 I                     0.118824
      9 Br                   -0.229069
     10 Br                   -0.175982
     11 Br                   -0.228877
     12 I                     0.117813
  ----------------------------------------
  Sum of atomic charges =     0.000000

 -----------------------------------------------------------------
                    Cartesian Multipole Moments
 -----------------------------------------------------------------
    Charge (ESU x 10^10)
                -0.0000
    Dipole Moment (Debye)
         X      -0.0250      Y       0.0000      Z      -0.0218
       Tot       0.0331
    Quadrupole Moments (Debye-Ang)
        XX    -153.2789     XY      -0.0000     YY    -159.9346
        XZ      -2.0233     YZ       0.0000     ZZ    -150.9917
    Octopole Moments (Debye-Ang^2)
       XXX    -509.7306    XXY      -0.0000    XYY    -176.7854
       YYY       0.0000    XXZ     -91.3340    XYZ       0.0000
       YYZ    -102.2013    XZZ    -169.9801    YZZ       0.0000
       ZZZ    -301.4862
    Hexadecapole Moments (Debye-Ang^3)
      XXXX   -5211.6697   XXXY      -0.0000   XXYY    -970.3993
      XYYY      -0.0000   YYYY    -204.0173   XXXZ     -51.3467
      XXYZ       0.0000   XYYZ     -10.2930   YYYZ       0.0000
      XXZZ   -1715.0742   XYZZ       0.0000   YYZZ    -957.9801
      XZZZ     -54.7656   YZZZ       0.0000   ZZZZ   -5086.8606
 -----------------------------------------------------------------
 Calculating analytic gradient of the SCF energy
 Gradient of SCF Energy
            1           2           3           4           5           6
    1  -0.0015625  -0.0001158  -0.0000334   0.0000425   0.0003084   0.0008148
    2  -0.0000000   0.0000000  -0.0000000  -0.0000000   0.0000000  -0.0000000
    3  -0.0010482   0.0009387   0.0003590   0.0000069  -0.0002781  -0.0001625
            7           8           9          10          11          12
    1   0.0002104  -0.0005446  -0.0014287   0.0012017  -0.0004230   0.0015302
    2   0.0000000  -0.0000000  -0.0000000   0.0000000   0.0000000   0.0000000
    3   0.0003343   0.0015582   0.0003938   0.0007823  -0.0014206  -0.0014638
 Max gradient component =       1.562E-03
 RMS gradient           =       7.311E-04
 Gradient time:  CPU 108.97 s  wall 18.29 s
 Geometry Optimization Parameters
   NAtoms,    NIC,     NZ,  NCons,   NDum,   NFix, NCnnct, MaxDiis
       12      78      12       0       0       0       0       0

 Cartesian Hessian Update
 Hessian updated using BFGS update


** GEOMETRY OPTIMIZATION IN DELOCALIZED INTERNAL COORDINATES **
   Searching for a Minimum

   Optimization Cycle:   3

                       Coordinates (Angstroms)
     ATOM                X               Y               Z
      1  C        -0.0007065700    0.0000000000   -0.0011892072
      2  C        -0.0090345931    0.0000000000    1.4052706639
      3  C         1.2101375182    0.0000000000    2.1021500266
      4  C         2.4284331636    0.0000000000    1.4013496799
      5  C         2.4269302330    0.0000000000   -0.0042635283
      6  C         1.2138738846    0.0000000000   -0.7120908330
      7  Cl       -1.5085792855    0.0000000000   -0.8693537656
      8  I        -1.8651146384    0.0000000000    2.4720871900
      9  Br        1.2183417848    0.0000000000    4.0061689204
     10  Br        4.0778481957    0.0000000000    2.3545791982
     11  Br        4.0796158843    0.0000000000   -0.9472171491
     12  I         1.2078181229    0.0000000000   -2.8477111960
   Point Group: c1    Number of degrees of freedom:    30


   Energy is -22250.337048259

 Hessian updated using BFGS update

 14 Hessian modes will be used to form the next step
  Hessian Eigenvalues:
     0.119535    0.124333    0.199347    0.201018    0.201180    0.248447
     0.249499    0.324951    0.403140    0.425919    0.427171    0.448030
     0.464881    0.579964

 Minimum search - taking simple RFO step
 Searching for Lamda that Minimizes Along All modes
 Value Taken    Lamda =  -0.00021486
 Step Taken.  Stepsize is  0.028973

                             Maximum     Tolerance    Cnvgd?
         Gradient           0.005692      0.000300      NO
         Displacement       0.015615      0.001200      NO
         Energy change     -0.000407      0.000001      NO


 New Cartesian Coordinates Obtained by Inverse Iteration

 Displacement from previous Coordinates is:  0.057916
 ----------------------------------------------------------------
             Standard Nuclear Orientation (Angstroms)
    I     Atom           X                Y                Z
 ----------------------------------------------------------------
    1      C       0.0017024053     0.0000000000     0.0000206761
    2      C      -0.0070580175     0.0000000000     1.4037029250
    3      C       1.2105605445     0.0000000000     2.1012927944
    4      C       2.4268728460     0.0000000000     1.4004909773
    5      C       2.4265364961     0.0000000000    -0.0034516507
    6      C       1.2135582150     0.0000000000    -0.7098007496
    7      Cl     -1.5056127925     0.0000000000    -0.8699439320
    8      I      -1.8632986857     0.0000000000     2.4556198126
    9      Br      1.2281378320     0.0000000000     4.0037983277
   10      Br      4.0734301400     0.0000000000     2.3519460046
   11      Br      4.0833128326     0.0000000000    -0.9365536005
   12      I       1.1914218843     0.0000000000    -2.8373415847
 ----------------------------------------------------------------
 Nuclear Repulsion Energy =        3875.32551236 hartrees
 There are      132 alpha and      132 beta electrons
 Applying Cartesian multipole field
    Component          Value
    ---------          -----
     (2,0,0)        1.00000E-11
     (0,2,0)        2.00000E-11
     (0,0,2)       -3.00000E-11
 Nucleus-field energy     =    -0.0000001139 hartrees
 Requested basis set is 6-311++G(d,p)
 There are 154 shells and 430 basis functions
 A cutoff of  1.0D-11 yielded   7106 shell pairs
 There are     62135 function pairs (     69107 Cartesian)
 Smallest overlap matrix eigenvalue = 3.68E-07

 Q-Chem warning in module stvman/mkSTV.C, line 318:

 Overlap eigenvalue is smaller than square root of threshold
 Use THRESH >= 12 to get rid of this warning

 Linear dependence detected in AO basis
 Tighter screening thresholds may be required for diffuse basis sets
 Use S2THRESH > 14 and THRESH = 14 in case of SCF convergence issues
 Number of orthogonalized atomic orbitals = 429
 Maximum deviation from orthogonality = 2.741E-10
 Guess MOs from SCF MO coefficient file

 -----------------------------------------------------------------------
  General SCF calculation program by
  Eric Jon Sundstrom, Paul Horn, Yuezhi Mao, Dmitri Zuev, Alec White,
  David Stuck, Shaama M.S., Shane Yost, Joonho Lee, David Small,
  Daniel Levine, Susi Lehtola, Hugh Burton, Evgeny Epifanovsky,
  Bang C. Huynh
 -----------------------------------------------------------------------
 Exchange:     0.2000 Hartree-Fock + 0.0800 Slater + 0.7200 B88
 Correlation:  0.1900 VWN1RPA + 0.8100 LYP
 Using SG-1 standard quadrature grid
 using 6 threads for integral computing
 -------------------------------------------------------
 OpenMP Integral computing Module                
 Release: version 2.0, May 2017, Q-Chem Inc. Pleasanton 
 -------------------------------------------------------
 A restricted SCF calculation will be
 performed using DIIS
 SCF converges when DIIS error is below 1.0e-08
 ---------------------------------------
  Cycle       Energy         DIIS error
 ---------------------------------------
    1  -22250.3370304034      7.64e-05  
    2  -22250.3370955159      3.54e-05  
    3  -22250.3370520107      5.40e-05  
    4  -22250.3371265377      5.94e-06  
    5  -22250.3371273425      1.85e-06  
    6  -22250.3371274115      5.26e-07  
    7  -22250.3371274151      2.01e-07  
    8  -22250.3371274155      1.07e-07  
    9  -22250.3371274158      2.92e-08  
   10  -22250.3371274150      5.36e-09  Convergence criterion met
 ---------------------------------------
 SCF time:   CPU 230.79s  wall 42.00s 
 SCF   energy in the final basis set =   -22250.3371274150
 Total energy in the final basis set =   -22250.3371274150

 --------------------------------------------------------------

                    Orbital Energies (a.u.)
 --------------------------------------------------------------

 Alpha MOs
 -- Occupied --
*****************-482.8567-482.8566-482.8558-176.3200-176.3198-165.7239
********-165.7216-165.7215-165.7214-165.7212-101.5825 -62.5096 -62.5095
-62.5087 -56.3304 -56.3303 -56.3294 -56.3263 -56.3262 -56.3258 -56.3257
-56.3253 -56.3248 -35.8164 -35.8163 -31.3100 -31.3098 -31.3036 -31.3035
-31.3031 -31.3029 -22.9604 -22.9602 -22.9590 -22.9588 -22.9586 -22.9584
-22.9541 -22.9541 -22.9540 -22.9540 -10.2893 -10.2830 -10.2829 -10.2812
-10.2719 -10.2719  -9.4975  -8.7186  -8.7185  -8.7175  -7.2624  -7.2524
 -7.2514  -6.5508  -6.5507  -6.5499  -6.5371  -6.5369  -6.5360  -6.5360
 -6.5359  -6.5349  -6.3658  -6.3656  -4.7789  -4.7788  -4.7635  -4.7633
 -4.7624  -4.7622  -2.6615  -2.6615  -2.6605  -2.6579  -2.6577  -2.6571
 -2.6570  -2.6570  -2.6561  -2.6461  -2.6460  -2.6460  -2.6459  -2.6450
 -2.6449  -2.0446  -2.0443  -2.0400  -2.0399  -2.0392  -2.0390  -2.0259
 -2.0258  -2.0257  -2.0255  -0.9508  -0.9041  -0.8662  -0.8342  -0.8104
 -0.7772  -0.7517  -0.6825  -0.6811  -0.6213  -0.6078  -0.5520  -0.5133
 -0.4675  -0.4624  -0.4384  -0.4382  -0.4005  -0.3986  -0.3832  -0.3783
 -0.3566  -0.3450  -0.3370  -0.3331  -0.3188  -0.3110  -0.2972  -0.2918
 -0.2774  -0.2647  -0.2613  -0.2574
 -- Virtual --
 -0.1067  -0.0714  -0.0688  -0.0614  -0.0464  -0.0125  -0.0077  -0.0034
  0.0128   0.0249   0.0283   0.0411   0.0461   0.0563   0.0595   0.0600
  0.0635   0.0670   0.0704   0.0768   0.0782   0.0834   0.0849   0.0918
  0.1014   0.1025   0.1170   0.1181   0.1200   0.1271   0.1402   0.1513
  0.1578   0.1631   0.1646   0.1664   0.1800   0.1858   0.1887   0.1994
  0.2023   0.2034   0.2076   0.2080   0.2156   0.2179   0.2411   0.2468
  0.2485   0.2514   0.2518   0.2683   0.2730   0.2885   0.2937   0.3008
  0.3359   0.3649   0.3740   0.3786   0.3863   0.3900   0.3955   0.4030
  0.4084   0.4119   0.4218   0.4249   0.4330   0.4339   0.4399   0.4460
  0.4471   0.4748   0.4814   0.4871   0.4974   0.4994   0.5005   0.5053
  0.5078   0.5088   0.5212   0.5237   0.5244   0.5427   0.5497   0.5571
  0.5643   0.5667   0.5771   0.5988   0.6066   0.6125   0.6138   0.6152
  0.6612   0.6644   0.6842   0.6928   0.7048   0.7159   0.7163   0.7481
  0.7510   0.7600   0.7915   0.7949   0.7985   0.8081   0.8207   0.8247
  0.8417   0.8434   0.8578   0.8717   0.8945   0.9006   0.9241   0.9363
  0.9399   0.9535   0.9997   1.0047   1.0403   1.0667   1.0993   1.0999
  1.1374   1.1568   1.1775   1.1901   1.1967   1.2228   1.2371   1.2728
  1.3311   1.3565   1.3704   1.3832   1.4205   1.4541   1.4631   1.4755
  1.4792   1.4842   1.5423   1.5761   1.5924   1.7192   1.7277   1.7464
  1.7613   1.8116   1.8145   1.8433   1.8445   1.9001   1.9801   2.0048
  2.0070   2.0515   2.0586   2.1110   2.1249   2.1412   2.1781   2.1945
  2.2234   2.2490   2.2508   2.2591   2.2852   2.3015   2.3189   2.3806
  2.4415   2.4850   2.5535   2.5732   2.7074   2.7187   2.7910   2.8200
  2.8286   2.9110   2.9831   3.0145   3.0381   3.0582   3.1352   3.1881
  3.3804   3.4166   3.6234   3.7983   3.8267   3.9472   3.9614   3.9715
  3.9825   3.9928   3.9952   4.0109   4.0131   4.0313   4.0444   4.0452
  4.0690   4.0720   4.0759   4.1142   4.1253   4.1535   4.1990   4.2444
  4.2716   4.2824   4.3018   4.3591   4.4053   4.4444   4.4764   4.5476
  4.7996   6.0134   6.0345   6.1253   6.1328   6.1391   6.1664   6.6632
  6.7855   6.8433   7.5321   7.5473   7.5783   7.6604   7.6709   7.6960
  7.6987   7.7604   7.8085   9.7612  23.1771  23.7565  23.7601  23.9124
 23.9216  23.9990  25.8133  26.2066  26.6155  27.8992  27.9298  28.3499
 28.3662  28.4112  28.4259  28.4364  28.4492  28.5244  28.5285  28.5463
 28.5506  28.5577  28.5604  28.6168  28.6187  28.7237  28.7270  47.9268
 48.0338  48.0820 127.8893 127.9018 127.9560 127.9640 127.9646 127.9765
151.6897 151.7144 215.7537 289.7276 289.7436 289.7759 289.8619 289.8713
289.8958 289.9157 289.9827 290.02981020.72441020.85931020.91851901.8541
********
 --------------------------------------------------------------

          Ground-State Mulliken Net Atomic Charges

     Atom                 Charge (a.u.)
  ----------------------------------------
      1 C                     1.013751
      2 C                    -0.421300
      3 C                    -0.075442
      4 C                    -0.216430
      5 C                    -0.047959
      6 C                    -0.398540
      7 Cl                    0.544347
      8 I                     0.118276
      9 Br                   -0.228431
     10 Br                   -0.177566
     11 Br                   -0.228056
     12 I                     0.117349
  ----------------------------------------
  Sum of atomic charges =     0.000000

 -----------------------------------------------------------------
                    Cartesian Multipole Moments
 -----------------------------------------------------------------
    Charge (ESU x 10^10)
                -0.0000
    Dipole Moment (Debye)
         X      -0.0335      Y       0.0000      Z      -0.0249
       Tot       0.0417
    Quadrupole Moments (Debye-Ang)
        XX    -153.2244     XY      -0.0000     YY    -159.8781
        XZ      -1.8168     YZ      -0.0000     ZZ    -151.1421
    Octopole Moments (Debye-Ang^2)
       XXX    -508.9305    XXY      -0.0000    XYY    -176.5300
       YYY      -0.0000    XXZ     -90.9039    XYZ      -0.0000
       YYZ    -102.0982    XZZ    -169.8355    YZZ      -0.0000
       ZZZ    -301.4298
    Hexadecapole Moments (Debye-Ang^3)
      XXXX   -5201.8879   XXXY      -0.0000   XXYY    -969.0180
      XYYY      -0.0000   YYYY    -203.8802   XXXZ     -61.0970
      XXYZ      -0.0000   XYYZ     -13.9083   YYYZ      -0.0000
      XXZZ   -1711.0241   XYZZ       0.0000   YYZZ    -952.8146
      XZZZ     -60.3616   YZZZ      -0.0000   ZZZZ   -5061.5211
 -----------------------------------------------------------------
 Calculating analytic gradient of the SCF energy
 Gradient of SCF Energy
            1           2           3           4           5           6
    1  -0.0002762   0.0002854  -0.0000519  -0.0003189   0.0000042   0.0000643
    2   0.0000000   0.0000000  -0.0000000  -0.0000000   0.0000000  -0.0000000
    3  -0.0003391  -0.0000780  -0.0000192  -0.0001494  -0.0000524   0.0005886
            7           8           9          10          11          12
    1   0.0005344   0.0004959  -0.0000718  -0.0001927  -0.0000913  -0.0003814
    2   0.0000000   0.0000000   0.0000000  -0.0000000   0.0000000   0.0000000
    3   0.0001483  -0.0006654  -0.0001791  -0.0000725   0.0001692   0.0006489
 Max gradient component =       6.654E-04
 RMS gradient           =       2.603E-04
 Gradient time:  CPU 109.30 s  wall 18.34 s
 Geometry Optimization Parameters
   NAtoms,    NIC,     NZ,  NCons,   NDum,   NFix, NCnnct, MaxDiis
       12      78      12       0       0       0       0       0

 Cartesian Hessian Update
 Hessian updated using BFGS update


** GEOMETRY OPTIMIZATION IN DELOCALIZED INTERNAL COORDINATES **
   Searching for a Minimum

   Optimization Cycle:   4

                       Coordinates (Angstroms)
     ATOM                X               Y               Z
      1  C         0.0017024053    0.0000000000    0.0000206761
      2  C        -0.0070580175    0.0000000000    1.4037029250
      3  C         1.2105605445    0.0000000000    2.1012927944
      4  C         2.4268728460    0.0000000000    1.4004909773
      5  C         2.4265364961    0.0000000000   -0.0034516507
      6  C         1.2135582150    0.0000000000   -0.7098007496
      7  Cl       -1.5056127925    0.0000000000   -0.8699439320
      8  I        -1.8632986857    0.0000000000    2.4556198126
      9  Br        1.2281378320    0.0000000000    4.0037983277
     10  Br        4.0734301400    0.0000000000    2.3519460046
     11  Br        4.0833128326    0.0000000000   -0.9365536005
     12  I         1.1914218843    0.0000000000   -2.8373415847
   Point Group: c1    Number of degrees of freedom:    30


   Energy is -22250.337127415

 Hessian updated using BFGS update

 16 Hessian modes will be used to form the next step
  Hessian Eigenvalues:
     0.124168    0.133985    0.200056    0.201018    0.201239    0.248859
     0.249649    0.257908    0.322939    0.409940    0.426664    0.428018
     0.464608    0.464882    0.478808    0.583410

 Minimum search - taking simple RFO step
 Searching for Lamda that Minimizes Along All modes
 Value Taken    Lamda =  -0.00001898
 Step Taken.  Stepsize is  0.008595

                             Maximum     Tolerance    Cnvgd?
         Gradient           0.001682      0.000300      NO
         Displacement       0.004771      0.001200      NO
         Energy change     -0.000079      0.000001      NO


 New Cartesian Coordinates Obtained by Inverse Iteration

 Displacement from previous Coordinates is:  0.015934
 ----------------------------------------------------------------
             Standard Nuclear Orientation (Angstroms)
    I     Atom           X                Y                Z
 ----------------------------------------------------------------
    1      C       0.0009024641     0.0000000000    -0.0003471186
    2      C      -0.0081881886     0.0000000000     1.4041307210
    3      C       1.2102185330     0.0000000000     2.1012892867
    4      C       2.4266762815     0.0000000000     1.4003618177
    5      C       2.4261885432     0.0000000000    -0.0037898041
    6      C       1.2133041892     0.0000000000    -0.7111928041
    7      Cl     -1.5074796465     0.0000000000    -0.8698901779
    8      I      -1.8651396018     0.0000000000     2.4601754002
    9      Br      1.2295695293     0.0000000000     4.0041850055
   10      Br      4.0735193574     0.0000000000     2.3520277930
   11      Br      4.0838085537     0.0000000000    -0.9361504557
   12      I       1.1961836857     0.0000000000    -2.8410196636
 ----------------------------------------------------------------
 Nuclear Repulsion Energy =        3873.38600683 hartrees
 There are      132 alpha and      132 beta electrons
 Applying Cartesian multipole field
    Component          Value
    ---------          -----
     (2,0,0)        1.00000E-11
     (0,2,0)        2.00000E-11
     (0,0,2)       -3.00000E-11
 Nucleus-field energy     =    -0.0000001141 hartrees
 Requested basis set is 6-311++G(d,p)
 There are 154 shells and 430 basis functions
 A cutoff of  1.0D-11 yielded   7102 shell pairs
 There are     62111 function pairs (     69083 Cartesian)
 Smallest overlap matrix eigenvalue = 3.71E-07

 Q-Chem warning in module stvman/mkSTV.C, line 318:

 Overlap eigenvalue is smaller than square root of threshold
 Use THRESH >= 12 to get rid of this warning

 Linear dependence detected in AO basis
 Tighter screening thresholds may be required for diffuse basis sets
 Use S2THRESH > 14 and THRESH = 14 in case of SCF convergence issues
 Number of orthogonalized atomic orbitals = 429
 Maximum deviation from orthogonality = 4.549E-10
 Guess MOs from SCF MO coefficient file

 -----------------------------------------------------------------------
  General SCF calculation program by
  Eric Jon Sundstrom, Paul Horn, Yuezhi Mao, Dmitri Zuev, Alec White,
  David Stuck, Shaama M.S., Shane Yost, Joonho Lee, David Small,
  Daniel Levine, Susi Lehtola, Hugh Burton, Evgeny Epifanovsky,
  Bang C. Huynh
 -----------------------------------------------------------------------
 Exchange:     0.2000 Hartree-Fock + 0.0800 Slater + 0.7200 B88
 Correlation:  0.1900 VWN1RPA + 0.8100 LYP
 Using SG-1 standard quadrature grid
 using 6 threads for integral computing
 -------------------------------------------------------
 OpenMP Integral computing Module                
 Release: version 2.0, May 2017, Q-Chem Inc. Pleasanton 
 -------------------------------------------------------
 A restricted SCF calculation will be
 performed using DIIS
 SCF converges when DIIS error is below 1.0e-08
 ---------------------------------------
  Cycle       Energy         DIIS error
 ---------------------------------------
    1  -22250.3371276985      2.64e-05  
    2  -22250.3371327770      1.18e-05  
    3  -22250.3371268152      1.92e-05  
    4  -22250.3371362226      1.36e-06  
    5  -22250.3371362623      4.17e-07  
    6  -22250.3371362646      1.58e-07  
    7  -22250.3371362647      6.12e-08  
    8  -22250.3371362647      2.91e-08  
    9  -22250.3371362641      6.05e-09  Convergence criterion met
 ---------------------------------------
 SCF time:   CPU 206.18s  wall 38.00s 
 SCF   energy in the final basis set =   -22250.3371362641
 Total energy in the final basis set =   -22250.3371362641

 --------------------------------------------------------------

                    Orbital Energies (a.u.)
 --------------------------------------------------------------

 Alpha MOs
 -- Occupied --
*****************-482.8567-482.8566-482.8558-176.3201-176.3199-165.7240
********-165.7217-165.7215-165.7215-165.7213-101.5825 -62.5096 -62.5095
-62.5087 -56.3304 -56.3303 -56.3294 -56.3262 -56.3261 -56.3258 -56.3257
-56.3253 -56.3249 -35.8165 -35.8163 -31.3101 -31.3099 -31.3037 -31.3035
-31.3032 -31.3030 -22.9605 -22.9603 -22.9591 -22.9589 -22.9587 -22.9585
-22.9542 -22.9542 -22.9540 -22.9540 -10.2896 -10.2831 -10.2830 -10.2813
-10.2722 -10.2722  -9.4975  -8.7185  -8.7184  -8.7176  -7.2624  -7.2523
 -7.2514  -6.5508  -6.5507  -6.5499  -6.5370  -6.5369  -6.5361  -6.5360
 -6.5358  -6.5349  -6.3659  -6.3657  -4.7790  -4.7789  -4.7636  -4.7634
 -4.7625  -4.7623  -2.6615  -2.6615  -2.6605  -2.6579  -2.6577  -2.6571
 -2.6570  -2.6570  -2.6561  -2.6461  -2.6460  -2.6459  -2.6459  -2.6450
 -2.6449  -2.0447  -2.0444  -2.0401  -2.0400  -2.0393  -2.0391  -2.0260
 -2.0258  -2.0257  -2.0256  -0.9505  -0.9039  -0.8661  -0.8341  -0.8103
 -0.7770  -0.7516  -0.6823  -0.6809  -0.6212  -0.6079  -0.5518  -0.5132
 -0.4674  -0.4622  -0.4383  -0.4381  -0.4004  -0.3984  -0.3832  -0.3781
 -0.3563  -0.3451  -0.3370  -0.3331  -0.3188  -0.3109  -0.2972  -0.2918
 -0.2774  -0.2647  -0.2614  -0.2576
 -- Virtual --
 -0.1070  -0.0716  -0.0689  -0.0619  -0.0467  -0.0126  -0.0079  -0.0034
  0.0126   0.0249   0.0283   0.0411   0.0461   0.0563   0.0594   0.0600
  0.0635   0.0669   0.0704   0.0767   0.0782   0.0834   0.0849   0.0918
  0.1013   0.1025   0.1170   0.1181   0.1200   0.1271   0.1402   0.1513
  0.1575   0.1632   0.1647   0.1665   0.1798   0.1859   0.1889   0.1993
  0.2022   0.2033   0.2075   0.2079   0.2155   0.2177   0.2411   0.2468
  0.2483   0.2513   0.2517   0.2683   0.2730   0.2881   0.2937   0.3004
  0.3362   0.3649   0.3741   0.3779   0.3862   0.3898   0.3956   0.4029
  0.4079   0.4119   0.4215   0.4248   0.4330   0.4337   0.4400   0.4459
  0.4469   0.4747   0.4814   0.4869   0.4973   0.4992   0.5005   0.5053
  0.5078   0.5085   0.5214   0.5236   0.5243   0.5426   0.5496   0.5565
  0.5644   0.5668   0.5771   0.5987   0.6061   0.6117   0.6136   0.6146
  0.6612   0.6644   0.6840   0.6928   0.7047   0.7158   0.7161   0.7480
  0.7503   0.7599   0.7911   0.7949   0.7980   0.8081   0.8205   0.8246
  0.8418   0.8434   0.8578   0.8714   0.8947   0.9006   0.9235   0.9362
  0.9397   0.9532   0.9995   1.0043   1.0399   1.0664   1.0991   1.0997
  1.1376   1.1562   1.1768   1.1901   1.1966   1.2225   1.2371   1.2726
  1.3301   1.3563   1.3701   1.3832   1.4216   1.4539   1.4614   1.4748
  1.4783   1.4841   1.5419   1.5757   1.5920   1.7190   1.7272   1.7460
  1.7610   1.8112   1.8141   1.8429   1.8442   1.8996   1.9801   2.0048
  2.0064   2.0509   2.0584   2.1107   2.1246   2.1407   2.1774   2.1939
  2.2230   2.2489   2.2500   2.2585   2.2843   2.3012   2.3184   2.3801
  2.4414   2.4847   2.5530   2.5730   2.7073   2.7185   2.7902   2.8199
  2.8284   2.9109   2.9828   3.0138   3.0376   3.0570   3.1345   3.1872
  3.3796   3.4159   3.6222   3.7978   3.8260   3.9471   3.9613   3.9712
  3.9824   3.9928   3.9952   4.0106   4.0130   4.0309   4.0443   4.0451
  4.0689   4.0720   4.0759   4.1139   4.1251   4.1527   4.1987   4.2442
  4.2717   4.2818   4.3015   4.3590   4.4052   4.4442   4.4752   4.5466
  4.7982   6.0132   6.0343   6.1246   6.1324   6.1390   6.1653   6.6628
  6.7854   6.8431   7.5321   7.5473   7.5782   7.6603   7.6708   7.6957
  7.6984   7.7601   7.8082   9.7609  23.1772  23.7552  23.7588  23.9102
 23.9198  23.9970  25.8131  26.2058  26.6136  27.8984  27.9291  28.3497
 28.3660  28.4107  28.4254  28.4358  28.4490  28.5244  28.5284  28.5462
 28.5503  28.5575  28.5602  28.6166  28.6182  28.7231  28.7269  47.9266
 48.0337  48.0819 127.8891 127.9016 127.9554 127.9638 127.9645 127.9759
151.6889 151.7137 215.7533 289.7276 289.7435 289.7758 289.8619 289.8713
289.8954 289.9154 289.9825 290.02951020.72411020.85921020.91841901.8533
********
 --------------------------------------------------------------

          Ground-State Mulliken Net Atomic Charges

     Atom                 Charge (a.u.)
  ----------------------------------------
      1 C                     1.018337
      2 C                    -0.415933
      3 C                    -0.080814
      4 C                    -0.216785
      5 C                    -0.054658
      6 C                    -0.396540
      7 Cl                    0.544253
      8 I                     0.118599
      9 Br                   -0.228539
     10 Br                   -0.177374
     11 Br                   -0.228278
     12 I                     0.117734
  ----------------------------------------
  Sum of atomic charges =     0.000000

 -----------------------------------------------------------------
                    Cartesian Multipole Moments
 -----------------------------------------------------------------
    Charge (ESU x 10^10)
                -0.0000
    Dipole Moment (Debye)
         X      -0.0266      Y      -0.0000      Z      -0.0233
       Tot       0.0354
    Quadrupole Moments (Debye-Ang)
        XX    -153.2154     XY      -0.0000     YY    -159.8953
        XZ      -1.8520     YZ       0.0000     ZZ    -151.1041
    Octopole Moments (Debye-Ang^2)
       XXX    -509.1329    XXY      -0.0000    XYY    -176.6147
       YYY       0.0000    XXZ     -90.8990    XYZ       0.0000
       YYZ    -102.1370    XZZ    -169.8227    YZZ       0.0000
       ZZZ    -301.5491
    Hexadecapole Moments (Debye-Ang^3)
      XXXX   -5205.9571   XXXY      -0.0000   XXYY    -969.7785
      XYYY      -0.0000   YYYY    -203.9205   XXXZ     -58.9881
      XXYZ       0.0000   XYYZ     -13.1626   YYYZ       0.0000
      XXZZ   -1712.3708   XYZZ       0.0000   YYZZ    -954.1561
      XZZZ     -58.9516   YZZZ       0.0000   ZZZZ   -5068.0114
 -----------------------------------------------------------------
 Calculating analytic gradient of the SCF energy
 Gradient of SCF Energy
            1           2           3           4           5           6
    1  -0.0003489   0.0000482   0.0000966  -0.0001537   0.0000791   0.0001408
    2  -0.0000000   0.0000000  -0.0000000  -0.0000000  -0.0000000   0.0000000
    3  -0.0002900   0.0000855   0.0000004  -0.0000488   0.0000585   0.0001229
            7           8           9          10          11          12
    1   0.0001377  -0.0000836   0.0000476  -0.0000786  -0.0000036   0.0001186
    2  -0.0000000   0.0000000   0.0000000   0.0000000   0.0000000   0.0000000
    3   0.0000976  -0.0000577  -0.0000326   0.0000277   0.0001082  -0.0000716
 Max gradient component =       3.489E-04
 RMS gradient           =       1.021E-04
 Gradient time:  CPU 109.00 s  wall 18.29 s
 Geometry Optimization Parameters
   NAtoms,    NIC,     NZ,  NCons,   NDum,   NFix, NCnnct, MaxDiis
       12      78      12       0       0       0       0       0

 Cartesian Hessian Update
 Hessian updated using BFGS update


** GEOMETRY OPTIMIZATION IN DELOCALIZED INTERNAL COORDINATES **
   Searching for a Minimum

   Optimization Cycle:   5

                       Coordinates (Angstroms)
     ATOM                X               Y               Z
      1  C         0.0009024641    0.0000000000   -0.0003471186
      2  C        -0.0081881886    0.0000000000    1.4041307210
      3  C         1.2102185330    0.0000000000    2.1012892867
      4  C         2.4266762815    0.0000000000    1.4003618177
      5  C         2.4261885432    0.0000000000   -0.0037898041
      6  C         1.2133041892    0.0000000000   -0.7111928041
      7  Cl       -1.5074796465    0.0000000000   -0.8698901779
      8  I        -1.8651396018    0.0000000000    2.4601754002
      9  Br        1.2295695293    0.0000000000    4.0041850055
     10  Br        4.0735193574    0.0000000000    2.3520277930
     11  Br        4.0838085537    0.0000000000   -0.9361504557
     12  I         1.1961836857    0.0000000000   -2.8410196636
   Point Group: c1    Number of degrees of freedom:    30


   Energy is -22250.337136264

 Hessian updated using BFGS update

 17 Hessian modes will be used to form the next step
  Hessian Eigenvalues:
     0.124047    0.132977    0.198100    0.200844    0.201048    0.239809
     0.249645    0.249662    0.278631    0.317208    0.405595    0.426536
     0.436501    0.464140    0.464838    0.512739    0.576720

 Minimum search - taking simple RFO step
 Searching for Lamda that Minimizes Along All modes
 Value Taken    Lamda =  -0.00000103
 Step Taken.  Stepsize is  0.001798

                             Maximum     Tolerance    Cnvgd?
         Gradient           0.000379      0.000300      NO
         Displacement       0.000977      0.001200     YES
         Energy change     -0.000009      0.000001      NO


 New Cartesian Coordinates Obtained by Inverse Iteration

 Displacement from previous Coordinates is:  0.004105
 ----------------------------------------------------------------
             Standard Nuclear Orientation (Angstroms)
    I     Atom           X                Y                Z
 ----------------------------------------------------------------
    1      C       0.0012904491     0.0000000000    -0.0001995171
    2      C      -0.0080699743     0.0000000000     1.4041317784
    3      C       1.2102314077     0.0000000000     2.1013909422
    4      C       2.4270120071     0.0000000000     1.4005450802
    5      C       2.4263689398     0.0000000000    -0.0038341770
    6      C       1.2133986547     0.0000000000    -0.7112316651
    7      Cl     -1.5070280620     0.0000000000    -0.8704578163
    8      I      -1.8648834946     0.0000000000     2.4604551054
    9      Br      1.2282176578     0.0000000000     4.0044114728
   10      Br      4.0740270241     0.0000000000     2.3522186672
   11      Br      4.0838875512     0.0000000000    -0.9367197250
   12      I       1.1951115392     0.0000000000    -2.8409301455
 ----------------------------------------------------------------
 Nuclear Repulsion Energy =        3873.24661797 hartrees
 There are      132 alpha and      132 beta electrons
 Applying Cartesian multipole field
    Component          Value
    ---------          -----
     (2,0,0)        1.00000E-11
     (0,2,0)        2.00000E-11
     (0,0,2)       -3.00000E-11
 Nucleus-field energy     =    -0.0000001141 hartrees
 Requested basis set is 6-311++G(d,p)
 There are 154 shells and 430 basis functions
 A cutoff of  1.0D-11 yielded   7102 shell pairs
 There are     62111 function pairs (     69083 Cartesian)
 Smallest overlap matrix eigenvalue = 3.72E-07

 Q-Chem warning in module stvman/mkSTV.C, line 318:

 Overlap eigenvalue is smaller than square root of threshold
 Use THRESH >= 12 to get rid of this warning

 Linear dependence detected in AO basis
 Tighter screening thresholds may be required for diffuse basis sets
 Use S2THRESH > 14 and THRESH = 14 in case of SCF convergence issues
 Number of orthogonalized atomic orbitals = 429
 Maximum deviation from orthogonality = 1.894E-10
 Guess MOs from SCF MO coefficient file

 -----------------------------------------------------------------------
  General SCF calculation program by
  Eric Jon Sundstrom, Paul Horn, Yuezhi Mao, Dmitri Zuev, Alec White,
  David Stuck, Shaama M.S., Shane Yost, Joonho Lee, David Small,
  Daniel Levine, Susi Lehtola, Hugh Burton, Evgeny Epifanovsky,
  Bang C. Huynh
 -----------------------------------------------------------------------
 Exchange:     0.2000 Hartree-Fock + 0.0800 Slater + 0.7200 B88
 Correlation:  0.1900 VWN1RPA + 0.8100 LYP
 Using SG-1 standard quadrature grid
 using 6 threads for integral computing
 -------------------------------------------------------
 OpenMP Integral computing Module                
 Release: version 2.0, May 2017, Q-Chem Inc. Pleasanton 
 -------------------------------------------------------
 A restricted SCF calculation will be
 performed using DIIS
 SCF converges when DIIS error is below 1.0e-08
 ---------------------------------------
  Cycle       Energy         DIIS error
 ---------------------------------------
    1  -22250.3371357685      9.16e-06  
    2  -22250.3371364901      2.21e-06  
    3  -22250.3371361511      4.31e-06  
    4  -22250.3371366049      4.52e-07  
    5  -22250.3371366066      1.03e-07  
    6  -22250.3371366084      5.36e-08  
    7  -22250.3371366077      1.43e-08  
    8  -22250.3371366086      7.02e-09  Convergence criterion met
 ---------------------------------------
 SCF time:   CPU 182.87s  wall 34.00s 
 SCF   energy in the final basis set =   -22250.3371366086
 Total energy in the final basis set =   -22250.3371366086

 --------------------------------------------------------------

                    Orbital Energies (a.u.)
 --------------------------------------------------------------

 Alpha MOs
 -- Occupied --
*****************-482.8567-482.8566-482.8558-176.3201-176.3199-165.7240
********-165.7217-165.7216-165.7215-165.7213-101.5824 -62.5096 -62.5095
-62.5087 -56.3304 -56.3303 -56.3295 -56.3263 -56.3262 -56.3258 -56.3257
-56.3253 -56.3249 -35.8166 -35.8163 -31.3101 -31.3099 -31.3038 -31.3035
-31.3032 -31.3030 -22.9605 -22.9603 -22.9591 -22.9589 -22.9587 -22.9585
-22.9543 -22.9543 -22.9540 -22.9540 -10.2896 -10.2832 -10.2831 -10.2813
-10.2722 -10.2722  -9.4974  -8.7185  -8.7185  -8.7176  -7.2623  -7.2523
 -7.2513  -6.5508  -6.5507  -6.5499  -6.5370  -6.5369  -6.5361  -6.5360
 -6.5359  -6.5349  -6.3659  -6.3657  -4.7790  -4.7789  -4.7636  -4.7634
 -4.7625  -4.7623  -2.6615  -2.6615  -2.6606  -2.6579  -2.6577  -2.6571
 -2.6570  -2.6570  -2.6561  -2.6461  -2.6460  -2.6460  -2.6459  -2.6451
 -2.6449  -2.0447  -2.0444  -2.0401  -2.0400  -2.0393  -2.0391  -2.0260
 -2.0258  -2.0257  -2.0256  -0.9505  -0.9038  -0.8661  -0.8341  -0.8103
 -0.7770  -0.7516  -0.6823  -0.6809  -0.6212  -0.6079  -0.5517  -0.5132
 -0.4673  -0.4622  -0.4383  -0.4381  -0.4004  -0.3984  -0.3832  -0.3781
 -0.3563  -0.3450  -0.3370  -0.3331  -0.3188  -0.3109  -0.2973  -0.2918
 -0.2774  -0.2647  -0.2614  -0.2576
 -- Virtual --
 -0.1071  -0.0716  -0.0689  -0.0619  -0.0467  -0.0127  -0.0079  -0.0034
  0.0126   0.0249   0.0283   0.0411   0.0461   0.0562   0.0594   0.0600
  0.0635   0.0669   0.0704   0.0767   0.0782   0.0833   0.0849   0.0918
  0.1013   0.1025   0.1170   0.1181   0.1200   0.1271   0.1402   0.1513
  0.1575   0.1632   0.1647   0.1665   0.1798   0.1859   0.1888   0.1993
  0.2021   0.2033   0.2075   0.2079   0.2154   0.2177   0.2411   0.2468
  0.2483   0.2513   0.2518   0.2683   0.2730   0.2881   0.2937   0.3004
  0.3362   0.3649   0.3741   0.3779   0.3862   0.3899   0.3956   0.4028
  0.4079   0.4119   0.4214   0.4248   0.4329   0.4337   0.4400   0.4459
  0.4470   0.4746   0.4815   0.4869   0.4974   0.4993   0.5004   0.5053
  0.5077   0.5085   0.5214   0.5236   0.5243   0.5427   0.5496   0.5565
  0.5644   0.5667   0.5771   0.5986   0.6061   0.6118   0.6136   0.6146
  0.6610   0.6644   0.6839   0.6927   0.7046   0.7157   0.7161   0.7480
  0.7503   0.7598   0.7911   0.7950   0.7980   0.8081   0.8204   0.8247
  0.8419   0.8434   0.8578   0.8713   0.8947   0.9006   0.9234   0.9361
  0.9397   0.9531   0.9994   1.0043   1.0399   1.0662   1.0990   1.0996
  1.1375   1.1562   1.1768   1.1902   1.1965   1.2224   1.2370   1.2726
  1.3299   1.3563   1.3701   1.3833   1.4218   1.4539   1.4614   1.4749
  1.4783   1.4841   1.5418   1.5757   1.5919   1.7190   1.7272   1.7460
  1.7610   1.8112   1.8140   1.8429   1.8441   1.8996   1.9800   2.0048
  2.0064   2.0508   2.0584   2.1106   2.1245   2.1407   2.1773   2.1937
  2.2229   2.2490   2.2499   2.2585   2.2841   2.3012   2.3182   2.3801
  2.4413   2.4847   2.5529   2.5730   2.7073   2.7185   2.7902   2.8198
  2.8283   2.9109   2.9827   3.0137   3.0375   3.0569   3.1344   3.1871
  3.3796   3.4157   3.6220   3.7978   3.8259   3.9471   3.9613   3.9712
  3.9825   3.9928   3.9951   4.0106   4.0130   4.0310   4.0444   4.0450
  4.0689   4.0718   4.0758   4.1139   4.1250   4.1527   4.1987   4.2441
  4.2718   4.2818   4.3014   4.3589   4.4052   4.4442   4.4752   4.5466
  4.7981   6.0132   6.0343   6.1246   6.1325   6.1390   6.1653   6.6628
  6.7853   6.8430   7.5320   7.5472   7.5782   7.6602   7.6708   7.6957
  7.6983   7.7601   7.8080   9.7608  23.1771  23.7552  23.7586  23.9102
 23.9197  23.9968  25.8131  26.2057  26.6133  27.8984  27.9291  28.3497
 28.3660  28.4108  28.4254  28.4358  28.4490  28.5244  28.5284  28.5462
 28.5503  28.5575  28.5602  28.6166  28.6182  28.7231  28.7270  47.9266
 48.0337  48.0818 127.8891 127.9016 127.9554 127.9638 127.9645 127.9759
151.6889 151.7137 215.7532 289.7275 289.7435 289.7758 289.8618 289.8712
289.8955 289.9154 289.9824 290.02931020.72411020.85911020.91821901.8533
********
 --------------------------------------------------------------

          Ground-State Mulliken Net Atomic Charges

     Atom                 Charge (a.u.)
  ----------------------------------------
      1 C                     1.018954
      2 C                    -0.418045
      3 C                    -0.081239
      4 C                    -0.215661
      5 C                    -0.054653
      6 C                    -0.395977
      7 Cl                    0.544206
      8 I                     0.118630
      9 Br                   -0.228579
     10 Br                   -0.177198
     11 Br                   -0.228228
     12 I                     0.117789
  ----------------------------------------
  Sum of atomic charges =     0.000000

 -----------------------------------------------------------------
                    Cartesian Multipole Moments
 -----------------------------------------------------------------
    Charge (ESU x 10^10)
                -0.0000
    Dipole Moment (Debye)
         X      -0.0270      Y       0.0000      Z      -0.0226
       Tot       0.0352
    Quadrupole Moments (Debye-Ang)
        XX    -153.2235     XY       0.0000     YY    -159.8966
        XZ      -1.8543     YZ       0.0000     ZZ    -151.0953
    Octopole Moments (Debye-Ang^2)
       XXX    -509.0482    XXY       0.0000    XYY    -176.5930
       YYY       0.0000    XXZ     -90.8969    XYZ       0.0000
       YYZ    -102.1411    XZZ    -169.8592    YZZ       0.0000
       ZZZ    -301.5453
    Hexadecapole Moments (Debye-Ang^3)
      XXXX   -5205.5671   XXXY       0.0000   XXYY    -969.7197
      XYYY       0.0000   YYYY    -203.9229   XXXZ     -58.9514
      XXYZ       0.0000   XYYZ     -13.1722   YYYZ       0.0000
      XXZZ   -1712.4748   XYZZ       0.0000   YYZZ    -954.2665
      XZZZ     -59.1121   YZZZ       0.0000   ZZZZ   -5068.5270
 -----------------------------------------------------------------
 Calculating analytic gradient of the SCF energy
 Gradient of SCF Energy
            1           2           3           4           5           6
    1  -0.0001196   0.0000483  -0.0000444  -0.0000246   0.0000468   0.0000369
    2   0.0000000   0.0000000  -0.0000000   0.0000000   0.0000000  -0.0000000
    3  -0.0001431   0.0000329   0.0000154   0.0000164  -0.0000223   0.0000579
            7           8           9          10          11          12
    1   0.0001230  -0.0000405  -0.0001113   0.0000305   0.0000506   0.0000045
    2  -0.0000000   0.0000000   0.0000000  -0.0000000   0.0000000  -0.0000000
    3  -0.0000526   0.0000170   0.0000179   0.0000538   0.0000444  -0.0000376
 Max gradient component =       1.431E-04
 RMS gradient           =       5.028E-05
 Gradient time:  CPU 109.43 s  wall 18.37 s
 Geometry Optimization Parameters
   NAtoms,    NIC,     NZ,  NCons,   NDum,   NFix, NCnnct, MaxDiis
       12      78      12       0       0       0       0       0

 Cartesian Hessian Update
 Hessian updated using BFGS update


** GEOMETRY OPTIMIZATION IN DELOCALIZED INTERNAL COORDINATES **
   Searching for a Minimum

   Optimization Cycle:   6

                       Coordinates (Angstroms)
     ATOM                X               Y               Z
      1  C         0.0012904491    0.0000000000   -0.0001995171
      2  C        -0.0080699743    0.0000000000    1.4041317784
      3  C         1.2102314077    0.0000000000    2.1013909422
      4  C         2.4270120071    0.0000000000    1.4005450802
      5  C         2.4263689398    0.0000000000   -0.0038341770
      6  C         1.2133986547    0.0000000000   -0.7112316651
      7  Cl       -1.5070280620    0.0000000000   -0.8704578163
      8  I        -1.8648834946    0.0000000000    2.4604551054
      9  Br        1.2282176578    0.0000000000    4.0044114728
     10  Br        4.0740270241    0.0000000000    2.3522186672
     11  Br        4.0838875512    0.0000000000   -0.9367197250
     12  I         1.1951115392    0.0000000000   -2.8409301455
   Point Group: c1    Number of degrees of freedom:    30


   Energy is -22250.337136609

 Hessian updated using BFGS update

 18 Hessian modes will be used to form the next step
  Hessian Eigenvalues:
     0.123579    0.132744    0.195374    0.201020    0.201607    0.214460
     0.249572    0.249861    0.253889    0.297127    0.354159    0.404043
     0.426764    0.449234    0.464768    0.476508    0.572411    0.609064

 Minimum search - taking simple RFO step
 Searching for Lamda that Minimizes Along All modes
 Value Taken    Lamda =   0.00000000
 Step Taken.  Stepsize is  0.000955

                             Maximum     Tolerance    Cnvgd?
         Gradient           0.000194      0.000300     YES
         Displacement       0.000449      0.001200     YES
         Energy change     -0.000000      0.000001     YES


                       Distance Matrix (Angstroms)
             C (  1)   C (  2)   C (  3)   C (  4)   C (  5)   C (  6)
   C (  2)  1.404362
   C (  3)  2.424504  1.403720
   C (  4)  2.801109  2.435085  1.404187
   C (  5)  2.425081  2.812270  2.431247  1.404379
   C (  6)  1.405266  2.442693  2.812624  2.435664  1.404175
   Cl(  7)  1.741371  2.724084  4.026833  4.542480  4.027735  2.725082
   I (  8)  3.088272  2.136253  3.096007  4.420834  4.948492  4.419889
   Br(  9)  4.188348  2.879212  1.903106  2.866571  4.183491  4.715666
   Br( 10)  4.703303  4.190750  2.874759  1.902194  2.875024  4.191411
   Br( 11)  4.188636  4.714202  4.181868  2.864968  1.902010  2.879332
   I ( 12)  3.081389  4.412278  4.942344  4.416751  3.092751  2.129777
             Cl(  7)   I (  8)   Br(  9)   Br( 10)   Br( 11)
   I (  8)  3.350081
   Br(  9)  5.589805  3.457033
   Br( 10)  6.444674  5.939897  3.290649
   Br( 11)  5.591308  6.850451  5.706981  3.288953
   I ( 12)  3.344297  6.121132  6.845422  5.937756  3.459920

 Final energy is   -22250.337136608556     


 ******************************
 **  OPTIMIZATION CONVERGED  **
 ******************************

                       Coordinates (Angstroms)
     ATOM                X               Y               Z
      1  C         0.0012904491    0.0000000000   -0.0001995171
      2  C        -0.0080699743    0.0000000000    1.4041317784
      3  C         1.2102314077    0.0000000000    2.1013909422
      4  C         2.4270120071    0.0000000000    1.4005450802
      5  C         2.4263689398    0.0000000000   -0.0038341770
      6  C         1.2133986547    0.0000000000   -0.7112316651
      7  Cl       -1.5070280620    0.0000000000   -0.8704578163
      8  I        -1.8648834946    0.0000000000    2.4604551054
      9  Br        1.2282176578    0.0000000000    4.0044114728
     10  Br        4.0740270241    0.0000000000    2.3522186672
     11  Br        4.0838875512    0.0000000000   -0.9367197250
     12  I         1.1951115392    0.0000000000   -2.8409301455

Z-matrix Print:
$molecule
0 1
I 
C  1 2.129777
C  2 1.404175 1 120.742468
C  3 1.404379 2 120.276734 1 -180.000000 0
C  4 1.404187 3 119.915008 2 -0.000000 0
C  5 1.403720 4 120.275354 3 -0.000000 0
C  6 1.404362 5 119.401508 4 -0.000000 0
Cl 7 1.741371 6 119.601870 5 -180.000000 0
Br 3 1.902010 2 120.377798 1 -0.000000 0
Br 4 1.902194 3 120.046296 2 -180.000000 0
Br 5 1.903106 4 119.399733 3 -180.000000 0
I  6 2.136253 5 120.581467 4 -180.000000 0
$end


 --------------------------------------------------------------

                    Orbital Energies (a.u.)
 --------------------------------------------------------------

 Alpha MOs
 -- Occupied --
*****************-482.8567-482.8566-482.8558-176.3201-176.3199-165.7240
********-165.7217-165.7216-165.7215-165.7213-101.5824 -62.5096 -62.5095
-62.5087 -56.3304 -56.3303 -56.3295 -56.3263 -56.3262 -56.3258 -56.3257
-56.3253 -56.3249 -35.8166 -35.8163 -31.3101 -31.3099 -31.3038 -31.3035
-31.3032 -31.3030 -22.9605 -22.9603 -22.9591 -22.9589 -22.9587 -22.9585
-22.9543 -22.9543 -22.9540 -22.9540 -10.2896 -10.2832 -10.2831 -10.2813
-10.2722 -10.2722  -9.4974  -8.7185  -8.7185  -8.7176  -7.2623  -7.2523
 -7.2513  -6.5508  -6.5507  -6.5499  -6.5370  -6.5369  -6.5361  -6.5360
 -6.5359  -6.5349  -6.3659  -6.3657  -4.7790  -4.7789  -4.7636  -4.7634
 -4.7625  -4.7623  -2.6615  -2.6615  -2.6606  -2.6579  -2.6577  -2.6571
 -2.6570  -2.6570  -2.6561  -2.6461  -2.6460  -2.6460  -2.6459  -2.6451
 -2.6449  -2.0447  -2.0444  -2.0401  -2.0400  -2.0393  -2.0391  -2.0260
 -2.0258  -2.0257  -2.0256  -0.9505  -0.9038  -0.8661  -0.8341  -0.8103
 -0.7770  -0.7516  -0.6823  -0.6809  -0.6212  -0.6079  -0.5517  -0.5132
 -0.4673  -0.4622  -0.4383  -0.4381  -0.4004  -0.3984  -0.3832  -0.3781
 -0.3563  -0.3450  -0.3370  -0.3331  -0.3188  -0.3109  -0.2973  -0.2918
 -0.2774  -0.2647  -0.2614  -0.2576
 -- Virtual --
 -0.1071  -0.0716  -0.0689  -0.0619  -0.0467  -0.0127  -0.0079  -0.0034
  0.0126   0.0249   0.0283   0.0411   0.0461   0.0562   0.0594   0.0600
  0.0635   0.0669   0.0704   0.0767   0.0782   0.0833   0.0849   0.0918
  0.1013   0.1025   0.1170   0.1181   0.1200   0.1271   0.1402   0.1513
  0.1575   0.1632   0.1647   0.1665   0.1798   0.1859   0.1888   0.1993
  0.2021   0.2033   0.2075   0.2079   0.2154   0.2177   0.2411   0.2468
  0.2483   0.2513   0.2518   0.2683   0.2730   0.2881   0.2937   0.3004
  0.3362   0.3649   0.3741   0.3779   0.3862   0.3899   0.3956   0.4028
  0.4079   0.4119   0.4214   0.4248   0.4329   0.4337   0.4400   0.4459
  0.4470   0.4746   0.4815   0.4869   0.4974   0.4993   0.5004   0.5053
  0.5077   0.5085   0.5214   0.5236   0.5243   0.5427   0.5496   0.5565
  0.5644   0.5667   0.5771   0.5986   0.6061   0.6118   0.6136   0.6146
  0.6610   0.6644   0.6839   0.6927   0.7046   0.7157   0.7161   0.7480
  0.7503   0.7598   0.7911   0.7950   0.7980   0.8081   0.8204   0.8247
  0.8419   0.8434   0.8578   0.8713   0.8947   0.9006   0.9234   0.9361
  0.9397   0.9531   0.9994   1.0043   1.0399   1.0662   1.0990   1.0996
  1.1375   1.1562   1.1768   1.1902   1.1965   1.2224   1.2370   1.2726
  1.3299   1.3563   1.3701   1.3833   1.4218   1.4539   1.4614   1.4749
  1.4783   1.4841   1.5418   1.5757   1.5919   1.7190   1.7272   1.7460
  1.7610   1.8112   1.8140   1.8429   1.8441   1.8996   1.9800   2.0048
  2.0064   2.0508   2.0584   2.1106   2.1245   2.1407   2.1773   2.1937
  2.2229   2.2490   2.2499   2.2585   2.2841   2.3012   2.3182   2.3801
  2.4413   2.4847   2.5529   2.5730   2.7073   2.7185   2.7902   2.8198
  2.8283   2.9109   2.9827   3.0137   3.0375   3.0569   3.1344   3.1871
  3.3796   3.4157   3.6220   3.7978   3.8259   3.9471   3.9613   3.9712
  3.9825   3.9928   3.9951   4.0106   4.0130   4.0310   4.0444   4.0450
  4.0689   4.0718   4.0758   4.1139   4.1250   4.1527   4.1987   4.2441
  4.2718   4.2818   4.3014   4.3589   4.4052   4.4442   4.4752   4.5466
  4.7981   6.0132   6.0343   6.1246   6.1325   6.1390   6.1653   6.6628
  6.7853   6.8430   7.5320   7.5472   7.5782   7.6602   7.6708   7.6957
  7.6983   7.7601   7.8080   9.7608  23.1771  23.7552  23.7586  23.9102
 23.9197  23.9968  25.8131  26.2057  26.6133  27.8984  27.9291  28.3497
 28.3660  28.4108  28.4254  28.4358  28.4490  28.5244  28.5284  28.5462
 28.5503  28.5575  28.5602  28.6166  28.6182  28.7231  28.7270  47.9266
 48.0337  48.0818 127.8891 127.9016 127.9554 127.9638 127.9645 127.9759
151.6889 151.7137 215.7532 289.7275 289.7435 289.7758 289.8618 289.8712
289.8955 289.9154 289.9824 290.02931020.72411020.85911020.91821901.8533
********
 --------------------------------------------------------------

          Ground-State Mulliken Net Atomic Charges

     Atom                 Charge (a.u.)
  ----------------------------------------
      1 C                     1.018954
      2 C                    -0.418045
      3 C                    -0.081239
      4 C                    -0.215661
      5 C                    -0.054653
      6 C                    -0.395977
      7 Cl                    0.544206
      8 I                     0.118630
      9 Br                   -0.228579
     10 Br                   -0.177198
     11 Br                   -0.228228
     12 I                     0.117789
  ----------------------------------------
  Sum of atomic charges =     0.000000

 -----------------------------------------------------------------
                    Cartesian Multipole Moments
 -----------------------------------------------------------------
    Charge (ESU x 10^10)
                -0.0000
    Dipole Moment (Debye)
         X      -0.0270      Y       0.0000      Z      -0.0226
       Tot       0.0352
    Quadrupole Moments (Debye-Ang)
        XX    -153.2235     XY       0.0000     YY    -159.8966
        XZ      -1.8543     YZ       0.0000     ZZ    -151.0953
    Octopole Moments (Debye-Ang^2)
       XXX    -509.0482    XXY       0.0000    XYY    -176.5930
       YYY       0.0000    XXZ     -90.8969    XYZ       0.0000
       YYZ    -102.1411    XZZ    -169.8592    YZZ       0.0000
       ZZZ    -301.5453
    Hexadecapole Moments (Debye-Ang^3)
      XXXX   -5205.5671   XXXY       0.0000   XXYY    -969.7197
      XYYY       0.0000   YYYY    -203.9229   XXXZ     -58.9514
      XXYZ       0.0000   XYYZ     -13.1722   YYYZ       0.0000
      XXZZ   -1712.4748   XYZZ       0.0000   YYZZ    -954.2665
      XZZZ     -59.1121   YZZZ       0.0000   ZZZZ   -5068.5270
 -----------------------------------------------------------------
Archival summary:
1\1\february\OPT\ProcedureUnspecified\BasisUnspecified\2r3l16\taweetha\SunDec111:27:162019SunDec111:27:162019\0\\#,OPT,ProcedureUnspecified,BasisUnspecified,\\0,1\I\C,1,2.12978\C,2,1.40418,1,120.742\C,3,1.40438,2,120.277,1,-180,0\C,4,1.40419,3,119.915,2,-0,0\C,5,1.40372,4,120.275,3,-0,0\C,6,1.40436,5,119.402,4,-0,0\Cl,7,1.74137,6,119.602,5,-180,0\Br,3,1.90201,2,120.378,1,-0,0\Br,4,1.90219,3,120.046,2,-180,0\Br,5,1.90311,4,119.4,3,-180,0\I,6,2.13625,5,120.581,4,-180,0\\\@

 Total job time:  382.21s(wall), 2129.02s(cpu) 
 Sun Dec  1 11:27:16 2019

        *************************************************************
        *                                                           *
        *  Thank you very much for using Q-Chem.  Have a nice day.  *
        *                                                           *
        *************************************************************


 
User input: 2 of 2 
 
                  Welcome to Q-Chem
     A Quantum Leap Into The Future Of Chemistry


 Q-Chem 5.2 (devel), Q-Chem, Inc., Pleasanton, CA (2019)

 Yihan Shao,  Zhengting Gan,  E. Epifanovsky,  A. T. B. Gilbert,  M. Wormit,  
 J. Kussmann,  A. W. Lange,  A. Behn,  Jia Deng,  Xintian Feng,  D. Ghosh,  
 M. Goldey,  P. R. Horn,  L. D. Jacobson,  I. Kaliman,  T. Kus,  A. Landau,  
 Jie Liu,  E. I. Proynov,  R. M. Richard,  R. P. Steele,  E. J. Sundstrom,  
 H. L. Woodcock III,  P. M. Zimmerman,  D. Zuev,  B. Albrecht,  E. Alguire,  
 S. A. Baeppler,  D. Barton,  Z. Benda,  Y. A. Bernard,  E. J. Berquist,  
 K. B. Bravaya,  H. Burton,  D. Casanova,  Chun-Min Chang,  Yunqing Chen,  
 A. Chien,  K. D. Closser,  M. P. Coons,  S. Coriani,  S. Dasgupta,  
 A. L. Dempwolff,  M. Diedenhofen,  Hainam Do,  R. G. Edgar,  Po-Tung Fang,  
 S. Faraji,  S. Fatehi,  Qingguo Feng,  K. D. Fenk,  J. Fosso-Tande,  
 J. Gayvert,  Qinghui Ge,  A. Ghysels,  G. Gidofalvi,  J. Gomes,  
 J. Gonthier,  A. Gunina,  D. Hait,  M. W. D. Hanson-Heine,  
 P. H. P. Harbach,  A. W. Hauser,  M. F. Herbst,  J. E. Herr,  
 E. G. Hohenstein,  Z. C. Holden,  Kerwin Hui,  B. C. Huynh,  T.-C. Jagau,  
 Hyunjun Ji,  B. Kaduk,  K. Khistyaev,  Jaehoon Kim,  P. Klunzinger,  K. Koh,  
 D. Kosenkov,  L. Koulias,  T. Kowalczyk,  C. M. Krauter,  A. Kunitsa,  
 Ka Un Lao,  A. Laurent,  K. V. Lawler,  Joonho Lee,  D. Lefrancois,  
 S. Lehtola,  D. S. Levine,  Yi-Pei Li,  You-Sheng Lin,  Fenglai Liu,  
 E. Livshits,  A. Luenser,  P. Manohar,  E. Mansoor,  S. F. Manzer,  
 Shan-Ping Mao,  Yuezhi Mao,  N. Mardirossian,  A. V. Marenich,  
 T. Markovich,  L. A. Martinez-Martinez,  S. A. Maurer,  N. J. Mayhall,  
 S. C. McKenzie,  J.-M. Mewes,  P. Morgante,  A. F. Morrison,  
 J. W. Mullinax,  K. Nanda,  T. S. Nguyen-Beck,  R. Olivares-Amaya,  
 J. A. Parkhill,  Zheng Pei,  T. M. Perrine,  F. Plasser,  P. Pokhilko,  
 S. Prager,  A. Prociuk,  E. Ramos,  D. R. Rehn,  F. Rob,  M. Scheurer,  
 M. Schneider,  N. Sergueev,  S. M. Sharada,  S. Sharma,  D. W. Small,  
 T. Stauch,  T. Stein,  Yu-Chuan Su,  A. J. W. Thom,  A. Tkatchenko,  
 T. Tsuchimochi,  N. M. Tubman,  L. Vogt,  M. L. Vidal,  O. Vydrov,  
 M. A. Watson,  J. Wenzel,  M. de Wergifosse,  T. A. Wesolowski,  A. White,  
 J. Witte,  A. Yamada,  Jun Yang,  K. Yao,  S. Yeganeh,  S. R. Yost,  
 Zhi-Qiang You,  A. Zech,  Igor Ying Zhang,  Xing Zhang,  Yan Zhao,  
 Ying Zhu,  B. R. Brooks,  G. K. L. Chan,  C. J. Cramer,  M. S. Gordon,  
 W. J. Hehre,  A. Klamt,  M. W. Schmidt,  C. D. Sherrill,  D. G. Truhlar,  
 A. Aspuru-Guzik,  R. Baer,  A. T. Bell,  N. A. Besley,  Jeng-Da Chai,  
 A. E. DePrince, III,  R. A. DiStasio Jr.,  A. Dreuw,  B. D. Dunietz,  
 T. R. Furlani,  Chao-Ping Hsu,  Yousung Jung,  Jing Kong,  D. S. Lambrecht,  
 WanZhen Liang,  C. Ochsenfeld,  V. A. Rassolov,  L. V. Slipchenko,  
 J. E. Subotnik,  T. Van Voorhis,  J. M. Herbert,  A. I. Krylov,  
 P. M. W. Gill,  M. Head-Gordon

 Contributors to earlier versions of Q-Chem not listed above: 
 R. D. Adamson,  B. Austin,  J. Baker,  G. J. O. Beran,  K. Brandhorst,  
 S. T. Brown,  E. F. C. Byrd,  A. K. Chakraborty,  C.-L. Cheng,  
 Siu Hung Chien,  D. M. Chipman,  D. L. Crittenden,  H. Dachsel,  
 R. J. Doerksen,  A. D. Dutoi,  L. Fusti-Molnar,  W. A. Goddard III,  
 A. Golubeva-Zadorozhnaya,  S. R. Gwaltney,  G. Hawkins,  A. Heyden,  
 S. Hirata,  G. Kedziora,  F. J. Keil,  C. Kelley,  Jihan Kim,  R. A. King,  
 R. Z. Khaliullin,  P. P. Korambath,  W. Kurlancheek,  A. M. Lee,  M. S. Lee,  
 S. V. Levchenko,  Ching Yeh Lin,  D. Liotard,  R. C. Lochan,  I. Lotan,  
 P. E. Maslen,  N. Nair,  D. P. O'Neill,  D. Neuhauser,  E. Neuscamman,  
 C. M. Oana,  R. Olson,  B. Peters,  R. Peverati,  P. A. Pieniazek,  
 Y. M. Rhee,  J. Ritchie,  M. A. Rohrdanz,  E. Rosta,  N. J. Russ,  
 H. F. Schaefer III,  N. E. Schultz,  N. Shenvi,  A. C. Simmonett,  A. Sodt,  
 D. Stuck,  K. S. Thanthiriwatte,  V. Vanovschi,  Tao Wang,  A. Warshel,  
 C. F. Williams,  Q. Wu,  X. Xu,  W. Zhang

 Please cite Q-Chem as follows:
 Y. Shao et al., Mol. Phys. 113, 184-215 (2015)
 DOI: 10.1080/00268976.2014.952696

 Q-Chem 5.2.1 for Intel X86 EM64T Linux

 Parts of Q-Chem use Armadillo 8.300.2 (Tropical Shenanigans).
 http://arma.sourceforge.net/

 Q-Chem begins on Sun Dec  1 11:27:16 2019  

Host: 
0

     Scratch files written to /scratch/taweetham/qchem20954//
NAlpha2: 264
NElect   264
Mult     1
The previous job contains 0 fragments, simply inherited here

Checking the input file for inconsistencies... 	...done.

--------------------------------------------------------------
User input:
--------------------------------------------------------------

$MOLECULE
READ
$END

$REM
   JOB_TYPE 	FREQUENCY
   BASIS 	6-311++G**
   METHOD	B3LYP	
$END


--------------------------------------------------------------
 ----------------------------------------------------------------
             Standard Nuclear Orientation (Angstroms)
    I     Atom           X                Y                Z
 ----------------------------------------------------------------
    1      C       0.0002018135    -1.3599280920    -0.0000000000
    2      C      -1.2198271990    -0.6643972058    -0.0000000000
    3      C      -1.2128280836     0.7393049034    -0.0000000000
    4      C       0.0033597326     1.4411789270     0.0000000000
    5      C       1.2184180645     0.7369667701     0.0000000000
    6      C       1.2228639902    -0.6672014365     0.0000000000
    7      Cl     -0.0023913727    -3.1012975283    -0.0000000000
    8      I      -3.0643375694    -1.7420599145    -0.0000000000
    9      Br     -2.8507317880     1.7083673885    -0.0000000000
   10      Br      0.0049873830     3.3433719858     0.0000000000
   11      Br      2.8562471857     1.7040030479     0.0000000000
   12      I       3.0567890053    -1.7500998967     0.0000000000
 ----------------------------------------------------------------
 Molecular Point Group                 Cs    NOp =  2
 Largest Abelian Subgroup              Cs    NOp =  2
 Nuclear Repulsion Energy =        3873.24661797 hartrees
 There are      132 alpha and      132 beta electrons
 Requested basis set is 6-311++G(d,p)
 There are 154 shells and 430 basis functions

 Total QAlloc Memory Limit   2000 MB
 Mega-Array Size       188 MB
 MEM_STATIC part       192 MB

                       Distance Matrix (Angstroms)
             C (  1)   C (  2)   C (  3)   C (  4)   C (  5)   C (  6)
   C (  2)  1.404362
   C (  3)  2.424504  1.403720
   C (  4)  2.801109  2.435085  1.404187
   C (  5)  2.425081  2.812270  2.431247  1.404379
   C (  6)  1.405266  2.442693  2.812624  2.435664  1.404175
   Cl(  7)  1.741371  2.724084  4.026833  4.542480  4.027735  2.725082
   I (  8)  3.088272  2.136253  3.096007  4.420834  4.948492  4.419889
   Br(  9)  4.188348  2.879212  1.903106  2.866571  4.183491  4.715666
   Br( 10)  4.703303  4.190750  2.874759  1.902194  2.875024  4.191411
   Br( 11)  4.188636  4.714202  4.181868  2.864968  1.902010  2.879332
   I ( 12)  3.081389  4.412278  4.942344  4.416751  3.092751  2.129777
             Cl(  7)   I (  8)   Br(  9)   Br( 10)   Br( 11)
   I (  8)  3.350081
   Br(  9)  5.589805  3.457033
   Br( 10)  6.444674  5.939897  3.290649
   Br( 11)  5.591308  6.850451  5.706981  3.288953
   I ( 12)  3.344297  6.121132  6.845422  5.937756  3.459920

 A cutoff of  1.0D-11 yielded   7102 shell pairs
 There are     62111 function pairs (     69083 Cartesian)
 Smallest overlap matrix eigenvalue = 3.72E-07

 Q-Chem warning in module stvman/mkSTV.C, line 318:

 Overlap eigenvalue is smaller than square root of threshold
 Use THRESH >= 12 to get rid of this warning

 Linear dependence detected in AO basis
 Tighter screening thresholds may be required for diffuse basis sets
 Use S2THRESH > 14 and THRESH = 14 in case of SCF convergence issues
 Number of orthogonalized atomic orbitals = 429
 Maximum deviation from orthogonality = 1.636E-10
 Guess from superposition of atomic densities
 Warning:  Energy on first SCF cycle will be non-variational
 SAD guess density has 264.000000 electrons

 -----------------------------------------------------------------------
  General SCF calculation program by
  Eric Jon Sundstrom, Paul Horn, Yuezhi Mao, Dmitri Zuev, Alec White,
  David Stuck, Shaama M.S., Shane Yost, Joonho Lee, David Small,
  Daniel Levine, Susi Lehtola, Hugh Burton, Evgeny Epifanovsky,
  Bang C. Huynh
 -----------------------------------------------------------------------
 Exchange:     0.2000 Hartree-Fock + 0.0800 Slater + 0.7200 B88
 Correlation:  0.1900 VWN1RPA + 0.8100 LYP
 Using SG-1 standard quadrature grid
 using 6 threads for integral computing
 -------------------------------------------------------
 OpenMP Integral computing Module                
 Release: version 2.0, May 2017, Q-Chem Inc. Pleasanton 
 -------------------------------------------------------
 A restricted SCF calculation will be
 performed using DIIS
 SCF converges when DIIS error is below 1.0e-08
 ---------------------------------------
  Cycle       Energy         DIIS error
 ---------------------------------------
    1  -22252.5819847718      2.73e-02  
    2  -22250.2935818239      1.85e-03  
    3  -22250.2245621009      2.46e-03  
    4  -22250.3176906471      8.56e-04  
    5  -22250.3371803753      1.19e-04  
    6  -22250.3374253916      3.49e-05  
    7  -22250.3374440221      1.50e-05  
    8  -22250.3374484899      5.37e-06  
    9  -22250.3374490972      2.16e-06  
   10  -22250.3374491993      4.93e-07  
   11  -22250.3374492035      1.40e-07  
   12  -22250.3374492050      5.22e-08  
   13  -22250.3374492054      4.00e-08  
   14  -22250.3374492074      4.05e-09  Convergence criterion met
 ---------------------------------------
 SCF time:   CPU 328.47s  wall 59.00s 
 SCF   energy in the final basis set =   -22250.3374492074
 Total energy in the final basis set =   -22250.3374492074

 --------------------------------------------------------------
             Orbital Energies (a.u.) and Symmetries
 --------------------------------------------------------------

 Alpha MOs, Restricted
 -- Occupied --                  
*******-1165.89 -482.86 -482.86 -482.86 -176.32 -176.32 -165.72
  1 A'    2 A'    3 A'    4 A'    5 A'    6 A'    7 A'    8 A'                 
-165.72 -165.72 -165.72 -165.72 -165.72 -101.58  -62.51  -62.51
  9 A'    1 A"    2 A"   10 A'   11 A'   12 A'   13 A'   14 A'                 
-62.509 -56.330 -56.330 -56.329 -56.326 -56.326 -56.326 -56.326
 15 A'   16 A'   17 A'   18 A'    3 A"    4 A"   19 A'   20 A'                 
-56.325 -56.325 -35.817 -35.816 -31.310 -31.310 -31.304 -31.304
  5 A"   21 A'   22 A'   23 A'   24 A'   25 A'    6 A"    7 A"                 
-31.303 -31.303 -22.960 -22.960 -22.959 -22.959 -22.959 -22.959
 26 A'   27 A'   28 A'   29 A'    8 A"    9 A"   30 A'   31 A'                 
-22.954 -22.954 -22.954 -22.954 -10.290 -10.283 -10.283 -10.281
 32 A'   10 A"   33 A'   11 A"   34 A'   35 A'   36 A'   37 A'                 
-10.272 -10.272  -9.497  -8.719  -8.718  -8.718  -7.262  -7.252
 38 A'   39 A'   40 A'   41 A'   42 A'   43 A'   44 A'   12 A"                 
 -7.252  -6.551  -6.551  -6.550  -6.537  -6.537  -6.536  -6.536
 45 A'   46 A'   47 A'   48 A'   13 A"   14 A"   15 A"   49 A'                 
 -6.536  -6.535  -6.366  -6.366  -4.779  -4.779  -4.764  -4.763
 50 A'   51 A'   52 A'   53 A'   54 A'   55 A'   16 A"   17 A"                 
 -4.763  -4.762  -2.661  -2.661  -2.661  -2.658  -2.658  -2.657
 56 A'   57 A'   58 A'   59 A'   60 A'   18 A"   19 A"   61 A'                 
 -2.657  -2.657  -2.656  -2.646  -2.646  -2.646  -2.646  -2.645
 62 A'   20 A"   63 A'   64 A'   65 A'   21 A"   22 A"   23 A"                 
 -2.645  -2.045  -2.044  -2.040  -2.040  -2.039  -2.039  -2.026
 66 A'   67 A'   68 A'   24 A"   25 A"   69 A'   70 A'   71 A'                 
 -2.026  -2.026  -2.026  -0.950  -0.904  -0.866  -0.834  -0.810
 72 A'   26 A"   27 A"   73 A'   74 A'   75 A'   76 A'   77 A'                 
 -0.777  -0.752  -0.682  -0.681  -0.621  -0.608  -0.552  -0.513
 78 A'   79 A'   80 A'   81 A'   82 A'   83 A'   84 A'   85 A'                 
 -0.467  -0.462  -0.438  -0.438  -0.400  -0.398  -0.383  -0.378
 86 A'   28 A"   87 A'   88 A'   89 A'   29 A"   90 A'   30 A"                 
 -0.356  -0.345  -0.337  -0.333  -0.319  -0.311  -0.297  -0.292
 91 A'   92 A'   31 A"   93 A'   32 A"   33 A"   94 A'   34 A"                 
 -0.277  -0.265  -0.261  -0.258
 95 A'   35 A"   36 A"   96 A'                                                 
 -- Virtual --                   
 -0.107  -0.072  -0.069  -0.062  -0.047  -0.013  -0.008  -0.003
 97 A'   37 A"   38 A"   98 A'   99 A'  100 A'  101 A'  102 A'                 
  0.013   0.025   0.028   0.041   0.046   0.056   0.059   0.060
103 A'  104 A'  105 A'   39 A"  106 A'  107 A'   40 A"   41 A"                 
  0.064   0.067   0.070   0.077   0.078   0.083   0.085   0.092
108 A'  109 A'   42 A"  110 A'  111 A'  112 A'   43 A"  113 A'                 
  0.101   0.102   0.117   0.118   0.120   0.127   0.140   0.151
114 A'   44 A"   45 A"  115 A'  116 A'  117 A'   46 A"   47 A"                 
  0.157   0.163   0.165   0.166   0.180   0.186   0.189   0.199
118 A'   48 A"  119 A'  120 A'  121 A'  122 A'  123 A'  124 A'                 
  0.202   0.203   0.208   0.208   0.215   0.218   0.241   0.247
125 A'  126 A'  127 A'   49 A"  128 A'  129 A'  130 A'  131 A'                 
  0.248   0.251   0.251   0.268   0.273   0.288   0.294   0.300
 50 A"  132 A'  133 A'  134 A'  135 A'   51 A"  136 A'  137 A'                 
  0.336   0.365   0.374   0.378   0.386   0.390   0.396   0.403
138 A'  139 A'   52 A"  140 A'   53 A"  141 A'   54 A"  142 A'                 
  0.408   0.412   0.421   0.425   0.433   0.434   0.440   0.446
143 A'   55 A"  144 A'  145 A'   56 A"  146 A'  147 A'   57 A"                 
  0.447   0.475   0.481   0.487   0.497   0.499   0.500   0.505
 58 A"  148 A'   59 A"  149 A'   60 A"  150 A'  151 A'  152 A'                 
  0.508   0.509   0.521   0.524   0.524   0.543   0.550   0.557
153 A'  154 A'   61 A"   62 A"  155 A'   63 A"  156 A'  157 A'                 
  0.564   0.567   0.577   0.599   0.606   0.612   0.614   0.615
 64 A"   65 A"   66 A"   67 A"  158 A'  159 A'   68 A"  160 A'                 
  0.661   0.664   0.684   0.693   0.705   0.716   0.716   0.748
161 A'   69 A"  162 A'  163 A'   70 A"  164 A'  165 A'  166 A'                 
  0.750   0.760   0.791   0.795   0.798   0.808   0.820   0.825
167 A'  168 A'  169 A'   71 A"  170 A'  171 A'  172 A'  173 A'                 
  0.842   0.843   0.858   0.871   0.895   0.901   0.923   0.936
 72 A"  174 A'  175 A'  176 A'  177 A'  178 A'   73 A"  179 A'                 
  0.940   0.953   0.999   1.004   1.040   1.066   1.099   1.100
 74 A"  180 A'  181 A'  182 A'  183 A'  184 A'  185 A'  186 A'                 
  1.138   1.156   1.177   1.190   1.196   1.222   1.237   1.273
 75 A"  187 A'   76 A"  188 A'  189 A'   77 A"   78 A"   79 A"                 
  1.330   1.356   1.370   1.383   1.422   1.454   1.461   1.473
190 A'   80 A"   81 A"  191 A'  192 A'  193 A'  194 A'  195 A'                 
  1.478   1.483   1.542   1.576   1.592   1.719   1.727   1.746
196 A'  197 A'  198 A'  199 A'  200 A'   82 A"   83 A"  201 A'                 
  1.761   1.811   1.814   1.843   1.844   1.900   1.980   2.005
202 A'  203 A'  204 A'   84 A"   85 A"   86 A"   87 A"   88 A"                 
  2.006   2.051   2.058   2.111   2.125   2.141   2.177   2.194
205 A'  206 A'   89 A"  207 A'  208 A'  209 A'  210 A'  211 A'                 
  2.223   2.249   2.250   2.258   2.284   2.301   2.318   2.380
212 A'   90 A"   91 A"  213 A'  214 A'  215 A'  216 A'  217 A'                 
  2.441   2.485   2.553   2.573   2.707   2.718   2.790   2.820
218 A'  219 A'  220 A'   92 A"   93 A"   94 A"  221 A'   95 A"                 
  2.828   2.911   2.983   3.014   3.038   3.057   3.134   3.187
 96 A"  222 A'  223 A'  224 A'   97 A"  225 A'  226 A'  227 A'                 
  3.380   3.416   3.622   3.798   3.826   3.947   3.961   3.971
228 A'  229 A'  230 A'  231 A'  232 A'   98 A"   99 A"  233 A'                 
  3.982   3.993   3.995   4.011   4.013   4.031   4.044   4.045
100 A"  101 A"  102 A"  103 A"  104 A"  234 A'  235 A'  105 A"                 
  4.069   4.072   4.076   4.114   4.125   4.153   4.199   4.244
106 A"  236 A'  237 A'  238 A'  107 A"  239 A'  240 A'  241 A'                 
  4.272   4.282   4.301   4.359   4.405   4.444   4.475   4.547
242 A'  243 A'  244 A'  245 A'  246 A'  247 A'  248 A'  249 A'                 
  4.798   6.013   6.034   6.124   6.132   6.139   6.165   6.663
250 A'  108 A"  109 A"  251 A'  252 A'  253 A'  254 A'  255 A'                 
  6.785   6.843   7.532   7.547   7.578   7.660   7.671   7.695
256 A'  257 A'  110 A"  111 A"  112 A"  258 A'  259 A'  260 A'                 
  7.698   7.760   7.808   9.761  23.177  23.755  23.759  23.910
261 A'  262 A'  263 A'  264 A'  265 A'  266 A'  267 A'  268 A'                 
 23.920  23.997  25.814  26.206  26.614  27.898  27.929  28.350
269 A'  270 A'  113 A"  271 A'  272 A'  273 A'  274 A'  114 A"                 
 28.366  28.411  28.425  28.436  28.449  28.524  28.528  28.546
115 A"  275 A'  276 A'  277 A'  278 A'  116 A"  117 A"  279 A'                 
 28.550  28.557  28.560  28.617  28.618  28.723  28.727  47.927
118 A"  119 A"  280 A'  281 A'  282 A'  283 A'  284 A'  285 A'                 
 48.034  48.082 127.889 127.902 127.955 127.964 127.964 127.976
286 A'  287 A'  120 A"  121 A"  288 A'  289 A'  290 A'  291 A'                 
151.689 151.714 215.753 289.728 289.743 289.776 289.862 289.871
292 A'  293 A'  294 A'  122 A"  123 A"  124 A"  295 A'  296 A'                 
289.895 289.915 289.982 290.0291020.7241020.8591020.9181901.853
297 A'  298 A'  299 A'  300 A'  301 A'  302 A'  303 A'  304 A'                 
*******
305 A'                                                                         

 Beta MOs, Restricted
 -- Occupied --                  
*******-1165.89 -482.86 -482.86 -482.86 -176.32 -176.32 -165.72
  1 A'    2 A'    3 A'    4 A'    5 A'    6 A'    7 A'    8 A'                 
-165.72 -165.72 -165.72 -165.72 -165.72 -101.58  -62.51  -62.51
  9 A'    1 A"    2 A"   10 A'   11 A'   12 A'   13 A'   14 A'                 
-62.509 -56.330 -56.330 -56.329 -56.326 -56.326 -56.326 -56.326
 15 A'   16 A'   17 A'   18 A'    3 A"    4 A"   19 A'   20 A'                 
-56.325 -56.325 -35.817 -35.816 -31.310 -31.310 -31.304 -31.304
  5 A"   21 A'   22 A'   23 A'   24 A'   25 A'    6 A"    7 A"                 
-31.303 -31.303 -22.960 -22.960 -22.959 -22.959 -22.959 -22.959
 26 A'   27 A'   28 A'   29 A'    8 A"    9 A"   30 A'   31 A'                 
-22.954 -22.954 -22.954 -22.954 -10.290 -10.283 -10.283 -10.281
 32 A'   10 A"   33 A'   11 A"   34 A'   35 A'   36 A'   37 A'                 
-10.272 -10.272  -9.497  -8.719  -8.718  -8.718  -7.262  -7.252
 38 A'   39 A'   40 A'   41 A'   42 A'   43 A'   44 A'   12 A"                 
 -7.252  -6.551  -6.551  -6.550  -6.537  -6.537  -6.536  -6.536
 45 A'   46 A'   47 A'   48 A'   13 A"   14 A"   15 A"   49 A'                 
 -6.536  -6.535  -6.366  -6.366  -4.779  -4.779  -4.764  -4.763
 50 A'   51 A'   52 A'   53 A'   54 A'   55 A'   16 A"   17 A"                 
 -4.763  -4.762  -2.661  -2.661  -2.661  -2.658  -2.658  -2.657
 56 A'   57 A'   58 A'   59 A'   60 A'   18 A"   19 A"   61 A'                 
 -2.657  -2.657  -2.656  -2.646  -2.646  -2.646  -2.646  -2.645
 62 A'   20 A"   63 A'   64 A'   65 A'   21 A"   22 A"   23 A"                 
 -2.645  -2.045  -2.044  -2.040  -2.040  -2.039  -2.039  -2.026
 66 A'   67 A'   68 A'   24 A"   25 A"   69 A'   70 A'   71 A'                 
 -2.026  -2.026  -2.026  -0.950  -0.904  -0.866  -0.834  -0.810
 72 A'   26 A"   27 A"   73 A'   74 A'   75 A'   76 A'   77 A'                 
 -0.777  -0.752  -0.682  -0.681  -0.621  -0.608  -0.552  -0.513
 78 A'   79 A'   80 A'   81 A'   82 A'   83 A'   84 A'   85 A'                 
 -0.467  -0.462  -0.438  -0.438  -0.400  -0.398  -0.383  -0.378
 86 A'   28 A"   87 A'   88 A'   89 A'   29 A"   90 A'   30 A"                 
 -0.356  -0.345  -0.337  -0.333  -0.319  -0.311  -0.297  -0.292
 91 A'   92 A'   31 A"   93 A'   32 A"   33 A"   94 A'   34 A"                 
 -0.277  -0.265  -0.261  -0.258
 95 A'   35 A"   36 A"   96 A'                                                 
 -- Virtual --                   
 -0.107  -0.072  -0.069  -0.062  -0.047  -0.013  -0.008  -0.003
 97 A'   37 A"   38 A"   98 A'   99 A'  100 A'  101 A'  102 A'                 
  0.013   0.025   0.028   0.041   0.046   0.056   0.059   0.060
103 A'  104 A'  105 A'   39 A"  106 A'  107 A'   40 A"   41 A"                 
  0.064   0.067   0.070   0.077   0.078   0.083   0.085   0.092
108 A'  109 A'   42 A"  110 A'  111 A'  112 A'   43 A"  113 A'                 
  0.101   0.102   0.117   0.118   0.120   0.127   0.140   0.151
114 A'   44 A"   45 A"  115 A'  116 A'  117 A'   46 A"   47 A"                 
  0.157   0.163   0.165   0.166   0.180   0.186   0.189   0.199
118 A'   48 A"  119 A'  120 A'  121 A'  122 A'  123 A'  124 A'                 
  0.202   0.203   0.208   0.208   0.215   0.218   0.241   0.247
125 A'  126 A'  127 A'   49 A"  128 A'  129 A'  130 A'  131 A'                 
  0.248   0.251   0.251   0.268   0.273   0.288   0.294   0.300
 50 A"  132 A'  133 A'  134 A'  135 A'   51 A"  136 A'  137 A'                 
  0.336   0.365   0.374   0.378   0.386   0.390   0.396   0.403
138 A'  139 A'   52 A"  140 A'   53 A"  141 A'   54 A"  142 A'                 
  0.408   0.412   0.421   0.425   0.433   0.434   0.440   0.446
143 A'   55 A"  144 A'  145 A'   56 A"  146 A'  147 A'   57 A"                 
  0.447   0.475   0.481   0.487   0.497   0.499   0.500   0.505
 58 A"  148 A'   59 A"  149 A'   60 A"  150 A'  151 A'  152 A'                 
  0.508   0.509   0.521   0.524   0.524   0.543   0.550   0.557
153 A'  154 A'   61 A"   62 A"  155 A'   63 A"  156 A'  157 A'                 
  0.564   0.567   0.577   0.599   0.606   0.612   0.614   0.615
 64 A"   65 A"   66 A"   67 A"  158 A'  159 A'   68 A"  160 A'                 
  0.661   0.664   0.684   0.693   0.705   0.716   0.716   0.748
161 A'   69 A"  162 A'  163 A'   70 A"  164 A'  165 A'  166 A'                 
  0.750   0.760   0.791   0.795   0.798   0.808   0.820   0.825
167 A'  168 A'  169 A'   71 A"  170 A'  171 A'  172 A'  173 A'                 
  0.842   0.843   0.858   0.871   0.895   0.901   0.923   0.936
 72 A"  174 A'  175 A'  176 A'  177 A'  178 A'   73 A"  179 A'                 
  0.940   0.953   0.999   1.004   1.040   1.066   1.099   1.100
 74 A"  180 A'  181 A'  182 A'  183 A'  184 A'  185 A'  186 A'                 
  1.138   1.156   1.177   1.190   1.196   1.222   1.237   1.273
 75 A"  187 A'   76 A"  188 A'  189 A'   77 A"   78 A"   79 A"                 
  1.330   1.356   1.370   1.383   1.422   1.454   1.461   1.473
190 A'   80 A"   81 A"  191 A'  192 A'  193 A'  194 A'  195 A'                 
  1.478   1.483   1.542   1.576   1.592   1.719   1.727   1.746
196 A'  197 A'  198 A'  199 A'  200 A'   82 A"   83 A"  201 A'                 
  1.761   1.811   1.814   1.843   1.844   1.900   1.980   2.005
202 A'  203 A'  204 A'   84 A"   85 A"   86 A"   87 A"   88 A"                 
  2.006   2.051   2.058   2.111   2.125   2.141   2.177   2.194
205 A'  206 A'   89 A"  207 A'  208 A'  209 A'  210 A'  211 A'                 
  2.223   2.249   2.250   2.258   2.284   2.301   2.318   2.380
212 A'   90 A"   91 A"  213 A'  214 A'  215 A'  216 A'  217 A'                 
  2.441   2.485   2.553   2.573   2.707   2.718   2.790   2.820
218 A'  219 A'  220 A'   92 A"   93 A"   94 A"  221 A'   95 A"                 
  2.828   2.911   2.983   3.014   3.038   3.057   3.134   3.187
 96 A"  222 A'  223 A'  224 A'   97 A"  225 A'  226 A'  227 A'                 
  3.380   3.416   3.622   3.798   3.826   3.947   3.961   3.971
228 A'  229 A'  230 A'  231 A'  232 A'   98 A"   99 A"  233 A'                 
  3.982   3.993   3.995   4.011   4.013   4.031   4.044   4.045
100 A"  101 A"  102 A"  103 A"  104 A"  234 A'  235 A'  105 A"                 
  4.069   4.072   4.076   4.114   4.125   4.153   4.199   4.244
106 A"  236 A'  237 A'  238 A'  107 A"  239 A'  240 A'  241 A'                 
  4.272   4.282   4.301   4.359   4.405   4.444   4.475   4.547
242 A'  243 A'  244 A'  245 A'  246 A'  247 A'  248 A'  249 A'                 
  4.798   6.013   6.034   6.124   6.132   6.139   6.165   6.663
250 A'  108 A"  109 A"  251 A'  252 A'  253 A'  254 A'  255 A'                 
  6.785   6.843   7.532   7.547   7.578   7.660   7.671   7.695
256 A'  257 A'  110 A"  111 A"  112 A"  258 A'  259 A'  260 A'                 
  7.698   7.760   7.808   9.761  23.177  23.755  23.759  23.910
261 A'  262 A'  263 A'  264 A'  265 A'  266 A'  267 A'  268 A'                 
 23.920  23.997  25.814  26.206  26.614  27.898  27.929  28.350
269 A'  270 A'  113 A"  271 A'  272 A'  273 A'  274 A'  114 A"                 
 28.366  28.411  28.425  28.436  28.449  28.524  28.528  28.546
115 A"  275 A'  276 A'  277 A'  278 A'  116 A"  117 A"  279 A'                 
 28.550  28.557  28.560  28.617  28.618  28.723  28.727  47.927
118 A"  119 A"  280 A'  281 A'  282 A'  283 A'  284 A'  285 A'                 
 48.034  48.082 127.889 127.902 127.955 127.964 127.964 127.976
286 A'  287 A'  120 A"  121 A"  288 A'  289 A'  290 A'  291 A'                 
151.689 151.714 215.753 289.728 289.743 289.776 289.862 289.871
292 A'  293 A'  294 A'  122 A"  123 A"  124 A"  295 A'  296 A'                 
289.895 289.915 289.982 290.0291020.7241020.8591020.9181901.853
297 A'  298 A'  299 A'  300 A'  301 A'  302 A'  303 A'  304 A'                 
*******
305 A'                                                                         
 --------------------------------------------------------------

          Ground-State Mulliken Net Atomic Charges

     Atom                 Charge (a.u.)
  ----------------------------------------
      1 C                     1.051110
      2 C                    -0.431065
      3 C                    -0.067370
      4 C                    -0.217014
      5 C                    -0.056019
      6 C                    -0.428379
      7 Cl                    0.541442
      8 I                     0.119808
      9 Br                   -0.228303
     10 Br                   -0.176659
     11 Br                   -0.227824
     12 I                     0.120273
  ----------------------------------------
  Sum of atomic charges =     0.000000

 -----------------------------------------------------------------
                    Cartesian Multipole Moments
 -----------------------------------------------------------------
    Charge (ESU x 10^10)
                -0.0000
    Dipole Moment (Debye)
         X       0.0090      Y      -0.0322      Z       0.0000
       Tot       0.0335
    Quadrupole Moments (Debye-Ang)
        XX    -150.0137     XY      -0.0200     YY    -154.2124
        XZ       0.0000     YZ       0.0000     ZZ    -159.8929
    Octopole Moments (Debye-Ang^2)
       XXX      -0.2148    XXY       0.9306    XYY       0.1642
       YYY      48.8612    XXZ       0.0000    XYZ      -0.0000
       YYZ      -0.0000    XZZ       0.0226    YZZ      13.5961
       ZZZ       0.0000
    Hexadecapole Moments (Debye-Ang^3)
      XXXX   -5000.3338   XXXY       0.0972   XXYY   -1437.0108
      XYYY      -0.4896   YYYY   -3825.6152   XXXZ       0.0000
      XXYZ       0.0000   XYYZ      -0.0000   YYYZ       0.0000
      XXZZ    -946.6751   XYZZ      -0.0670   YYZZ    -718.1284
      XZZZ      -0.0000   YZZZ       0.0000   ZZZZ    -203.9011
 -----------------------------------------------------------------
 Calculating MO derivatives via CPSCF
    1     0    39    0.0278026  
    2     0    39    0.0070459  
    3     0    39    0.0014994  
    4     0    39    0.0001762  
    5    21    18    0.0000250  
    6    37     2    0.0000017  
    7    39     0    0.0000001  Converged
 Time for AOints: 392.0 s (CPU) 65.8 s (wall)
 ------------------------------------------------------------------------------
                     AOints        : Timing summary (seconds)
 ------------------------------------------------------------------------------
     job step          cpu (% of tot)      sys (% of tot)     wall (% of tot)
 ------------------------------------------------------------------------------
  AOints            0.3920E+03 ( 8.4)   0.1600E-04 ( 5.3)   0.6580E+02 ( 8.2)
 ------------------------------------------------------------------------------
   Grand Totals     0.4645E+04          0.3010E-03          0.7995E+03
 ------------------------------------------------------------------------------
 Polarizability Matrix (a.u.)
            1           2           3
    1-268.6317801  -0.0217598  -0.0000000
    2  -0.0217598-243.7769591   0.0000000
    3  -0.0000000   0.0000000-113.4826956
 Calculating analytic Hessian of the SCF energy

 Direct stationary perturbation theory relativistic correction:

 rels  =     245.113069030706
 relv  =    -826.651500912405
 rel2e =     121.409140302284
 E_rel =    -460.129291579414

 Hessian of the SCF Energy
            1           2           3           4           5           6
    1   0.5684213  -0.0011519   0.0000000  -0.2376558   0.0552168  -0.0000000
    2  -0.0011519   0.4829862  -0.0000000   0.1080886  -0.1344118   0.0000000
    3   0.0000000  -0.0000000   0.1083838  -0.0000000   0.0000000  -0.0500809
    4  -0.2376558   0.1080886  -0.0000000   0.4526406  -0.0653831   0.0000000
    5   0.0552168  -0.1344118   0.0000000  -0.0653831   0.5380472  -0.0000000
    6  -0.0000000   0.0000000  -0.0500809   0.0000000  -0.0000000   0.1022764
    7   0.0302328   0.0217356  -0.0000000  -0.0903824   0.0200275   0.0000000
    8   0.0761684  -0.0277108   0.0000000  -0.0252381  -0.2866429   0.0000000
    9  -0.0000000   0.0000000   0.0018694  -0.0000000  -0.0000000  -0.0477380
   10  -0.0670873   0.0001253   0.0000000   0.0286844  -0.0747974  -0.0000000
   11   0.0000429  -0.0002684   0.0000000  -0.0210459  -0.0277014   0.0000000
   12  -0.0000000   0.0000000   0.0017820  -0.0000000  -0.0000000   0.0047446
   13   0.0300365  -0.0218962  -0.0000000  -0.0168635   0.0284080  -0.0000000
   14  -0.0762301  -0.0274098  -0.0000000   0.0283168  -0.0482333  -0.0000000
   15  -0.0000000   0.0000000   0.0017846   0.0000000   0.0000000   0.0008983
   16  -0.2367354  -0.1069512  -0.0000000  -0.0550522   0.0278125   0.0000000
   17  -0.0539822  -0.1336509  -0.0000000  -0.0275088   0.0543485   0.0000000
   18   0.0000000  -0.0000000  -0.0502062  -0.0000000   0.0000000   0.0067743
   19  -0.0371155  -0.0001405  -0.0000000  -0.0008828   0.0244275   0.0000000
   20  -0.0001867  -0.1557709   0.0000000   0.0051326  -0.0382523  -0.0000000
   21  -0.0000000   0.0000000  -0.0228837  -0.0000000  -0.0000000   0.0027116
   22  -0.0273638  -0.0128086   0.0000000  -0.0637711  -0.0239365  -0.0000000
   23  -0.0021940   0.0002892   0.0000000  -0.0244488  -0.0409555  -0.0000000
   24  -0.0000000   0.0000000   0.0015454   0.0000000  -0.0000000  -0.0263318
   25   0.0025944  -0.0003876  -0.0000000  -0.0138153   0.0125409  -0.0000000
   26  -0.0027706  -0.0020006  -0.0000000   0.0265464  -0.0191190  -0.0000000
   27  -0.0000000   0.0000000   0.0034566  -0.0000000  -0.0000000   0.0017987
   28  -0.0002112  -0.0000001   0.0000000  -0.0023756  -0.0001440  -0.0000000
   29   0.0000037  -0.0003132  -0.0000000  -0.0025138   0.0025218   0.0000000
   30   0.0000000  -0.0000000  -0.0007368  -0.0000000   0.0000000   0.0031803
   31   0.0025969   0.0003915   0.0000000  -0.0006437  -0.0003145  -0.0000000
   32   0.0027800  -0.0020108  -0.0000000  -0.0004268  -0.0002171   0.0000000
   33  -0.0000000  -0.0000000   0.0034737   0.0000000  -0.0000000  -0.0007703
   34  -0.0277165   0.0130028   0.0000000   0.0001203  -0.0038641  -0.0000000
   35   0.0023042   0.0002658   0.0000000  -0.0015104   0.0006172  -0.0000000
   36  -0.0000000  -0.0000000   0.0016122   0.0000000  -0.0000000   0.0025367
            7           8           9          10          11          12
    1   0.0302328   0.0761684  -0.0000000  -0.0670873   0.0000429  -0.0000000
    2   0.0217356  -0.0277108   0.0000000   0.0001253  -0.0002684   0.0000000
    3  -0.0000000   0.0000000   0.0018694   0.0000000   0.0000000   0.0017820
    4  -0.0903824  -0.0252381  -0.0000000   0.0286844  -0.0210459  -0.0000000
    5   0.0200275  -0.2866429  -0.0000000  -0.0747974  -0.0277014  -0.0000000
    6   0.0000000   0.0000000  -0.0477380  -0.0000000   0.0000000   0.0047446
    7   0.4926057   0.0424825   0.0000000  -0.2346854  -0.1113571  -0.0000000
    8   0.0424825   0.5454867  -0.0000000  -0.0578272  -0.1376870  -0.0000000
    9   0.0000000  -0.0000000   0.1007935  -0.0000000   0.0000000  -0.0501616
   10  -0.2346854  -0.0578272  -0.0000000   0.5726637   0.0001667   0.0000000
   11  -0.1113571  -0.1376870   0.0000000   0.0001667   0.4767275  -0.0000000
   12  -0.0000000  -0.0000000  -0.0501616   0.0000000  -0.0000000   0.0985775
   13  -0.0560670  -0.0281660  -0.0000000  -0.2341101   0.1113478   0.0000000
   14   0.0283384   0.0568471  -0.0000000   0.0578426  -0.1379247   0.0000000
   15  -0.0000000   0.0000000   0.0039948   0.0000000  -0.0000000  -0.0501615
   16  -0.0169307  -0.0284162   0.0000000   0.0288515   0.0209918  -0.0000000
   17  -0.0284517  -0.0481151   0.0000000   0.0746023  -0.0278488   0.0000000
   18  -0.0000000   0.0000000   0.0008911  -0.0000000  -0.0000000   0.0046989
   19  -0.0027892  -0.0003191   0.0000000   0.0003785   0.0000021   0.0000000
   20   0.0025266   0.0024804  -0.0000000  -0.0000162  -0.0003657   0.0000000
   21   0.0000000   0.0000000   0.0040352  -0.0000000  -0.0000000  -0.0010430
   22  -0.0122352  -0.0107046  -0.0000000   0.0027071   0.0001962  -0.0000000
   23  -0.0205731  -0.0145214   0.0000000   0.0022919  -0.0018694  -0.0000000
   24   0.0000000  -0.0000000   0.0011909  -0.0000000  -0.0000000   0.0026681
   25  -0.1088362   0.0459634   0.0000000  -0.0345718   0.0162045   0.0000000
   26   0.0472712  -0.0574970   0.0000000   0.0011913   0.0007082   0.0000000
   27   0.0000000  -0.0000000  -0.0196595   0.0000000  -0.0000000   0.0026493
   28  -0.0006915  -0.0183089  -0.0000000  -0.0308160  -0.0001241   0.0000000
   29  -0.0036430  -0.0321936   0.0000000  -0.0001022  -0.1426409  -0.0000000
   30  -0.0000000   0.0000000   0.0022126   0.0000000  -0.0000000  -0.0191021
   31   0.0003201   0.0043273  -0.0000000  -0.0347173  -0.0161927   0.0000000
   32   0.0015685   0.0000585   0.0000000  -0.0011552   0.0007336  -0.0000000
   33   0.0000000   0.0000000   0.0031430  -0.0000000   0.0000000   0.0026658
   34  -0.0005420   0.0000367   0.0000000   0.0027043  -0.0002266  -0.0000000
   35   0.0000707  -0.0005018  -0.0000000  -0.0023198  -0.0018628  -0.0000000
   36  -0.0000000  -0.0000000  -0.0005715   0.0000000   0.0000000   0.0026821
           13          14          15          16          17          18
    1   0.0300365  -0.0762301  -0.0000000  -0.2367354  -0.0539822   0.0000000
    2  -0.0218962  -0.0274098   0.0000000  -0.1069512  -0.1336509  -0.0000000
    3  -0.0000000  -0.0000000   0.0017846  -0.0000000  -0.0000000  -0.0502062
    4  -0.0168635   0.0283168   0.0000000  -0.0550522  -0.0275088  -0.0000000
    5   0.0284080  -0.0482333   0.0000000   0.0278125   0.0543485   0.0000000
    6  -0.0000000  -0.0000000   0.0008983   0.0000000   0.0000000   0.0067743
    7  -0.0560670   0.0283384  -0.0000000  -0.0169307  -0.0284517  -0.0000000
    8  -0.0281660   0.0568471   0.0000000  -0.0284162  -0.0481151   0.0000000
    9  -0.0000000  -0.0000000   0.0039948   0.0000000   0.0000000   0.0008911
   10  -0.2341101   0.0578426   0.0000000   0.0288515   0.0746023  -0.0000000
   11   0.1113478  -0.1379247  -0.0000000   0.0209918  -0.0278488  -0.0000000
   12   0.0000000   0.0000000  -0.0501615  -0.0000000   0.0000000   0.0046989
   13   0.4931765  -0.0417789   0.0000000  -0.0905916  -0.0203296   0.0000000
   14  -0.0417789   0.5451007   0.0000000   0.0249466  -0.2857668   0.0000000
   15   0.0000000   0.0000000   0.1008007  -0.0000000  -0.0000000  -0.0477425
   16  -0.0905916   0.0249466  -0.0000000   0.4520131   0.0641127   0.0000000
   17  -0.0203296  -0.2857668  -0.0000000   0.0641127   0.5360706  -0.0000000
   18   0.0000000   0.0000000  -0.0477425   0.0000000  -0.0000000   0.1023202
   19  -0.0028127   0.0003434   0.0000000  -0.0010047  -0.0244520  -0.0000000
   20  -0.0025048   0.0024750  -0.0000000  -0.0052188  -0.0380537   0.0000000
   21  -0.0000000   0.0000000   0.0040345   0.0000000  -0.0000000   0.0027035
   22  -0.0005243  -0.0000248  -0.0000000   0.0001475   0.0038507   0.0000000
   23  -0.0000577  -0.0004951  -0.0000000   0.0015000   0.0006070  -0.0000000
   24   0.0000000  -0.0000000  -0.0005657  -0.0000000   0.0000000   0.0025266
   25   0.0003174  -0.0043190  -0.0000000  -0.0006410   0.0003036   0.0000000
   26  -0.0015622   0.0000624   0.0000000   0.0004273  -0.0002097   0.0000000
   27   0.0000000  -0.0000000   0.0031394  -0.0000000   0.0000000  -0.0007704
   28  -0.0006652   0.0182379  -0.0000000  -0.0023741   0.0001488  -0.0000000
   29   0.0035812  -0.0322067   0.0000000   0.0025215   0.0025183  -0.0000000
   30  -0.0000000   0.0000000   0.0022096  -0.0000000  -0.0000000   0.0031763
   31  -0.1097506  -0.0464167  -0.0000000  -0.0138501  -0.0125193   0.0000000
   32  -0.0477596  -0.0577357  -0.0000000  -0.0265633  -0.0190133   0.0000000
   33  -0.0000000   0.0000000  -0.0196073   0.0000000  -0.0000000   0.0017968
   34  -0.0121432   0.0107397  -0.0000000  -0.0638349   0.0242232  -0.0000000
   35   0.0207227  -0.0147113   0.0000000   0.0248247  -0.0408870   0.0000000
   36   0.0000000  -0.0000000   0.0012151  -0.0000000   0.0000000  -0.0261685
           19          20          21          22          23          24
    1  -0.0371155  -0.0001867  -0.0000000  -0.0273638  -0.0021940  -0.0000000
    2  -0.0001405  -0.1557709   0.0000000  -0.0128086   0.0002892   0.0000000
    3  -0.0000000   0.0000000  -0.0228837   0.0000000   0.0000000   0.0015454
    4  -0.0008828   0.0051326  -0.0000000  -0.0637711  -0.0244488   0.0000000
    5   0.0244275  -0.0382523  -0.0000000  -0.0239365  -0.0409555  -0.0000000
    6   0.0000000  -0.0000000   0.0027116  -0.0000000  -0.0000000  -0.0263318
    7  -0.0027892   0.0025266   0.0000000  -0.0122352  -0.0205731   0.0000000
    8  -0.0003191   0.0024804   0.0000000  -0.0107046  -0.0145214  -0.0000000
    9   0.0000000  -0.0000000   0.0040352  -0.0000000   0.0000000   0.0011909
   10   0.0003785  -0.0000162  -0.0000000   0.0027071   0.0022919  -0.0000000
   11   0.0000021  -0.0003657  -0.0000000   0.0001962  -0.0018694  -0.0000000
   12   0.0000000   0.0000000  -0.0010430  -0.0000000  -0.0000000   0.0026681
   13  -0.0028127  -0.0025048  -0.0000000  -0.0005243  -0.0000577   0.0000000
   14   0.0003434   0.0024750   0.0000000  -0.0000248  -0.0004951  -0.0000000
   15   0.0000000  -0.0000000   0.0040345  -0.0000000  -0.0000000  -0.0005657
   16  -0.0010047  -0.0052188   0.0000000   0.0001475   0.0015000  -0.0000000
   17  -0.0244520  -0.0380537  -0.0000000   0.0038507   0.0006070   0.0000000
   18  -0.0000000   0.0000000   0.0027035   0.0000000  -0.0000000   0.0025266
   19   0.0657679   0.0002842   0.0000000  -0.0107000   0.0085821  -0.0000000
   20   0.0002842   0.2319264  -0.0000000   0.0010014  -0.0006504  -0.0000000
   21   0.0000000  -0.0000000   0.0099070  -0.0000000   0.0000000   0.0001798
   22  -0.0107000   0.0010014  -0.0000000   0.1115918   0.0405580   0.0000000
   23   0.0085821  -0.0006504   0.0000000   0.0405580   0.0717304  -0.0000000
   24  -0.0000000  -0.0000000   0.0001798   0.0000000  -0.0000000   0.0181435
   25  -0.0000459   0.0002890   0.0000000   0.0012691  -0.0049670   0.0000000
   26   0.0010125  -0.0008298   0.0000000   0.0024992  -0.0134967  -0.0000000
   27   0.0000000  -0.0000000   0.0001396  -0.0000000  -0.0000000   0.0004627
   28   0.0001396  -0.0000019  -0.0000000  -0.0000570  -0.0007977  -0.0000000
   29  -0.0000006  -0.0014475   0.0000000   0.0000430  -0.0005841  -0.0000000
   30  -0.0000000  -0.0000000  -0.0001168   0.0000000   0.0000000   0.0001472
   31  -0.0000465  -0.0002909  -0.0000000  -0.0004785  -0.0002933   0.0000000
   32  -0.0010250  -0.0008367   0.0000000  -0.0002756  -0.0001464  -0.0000000
   33   0.0000000   0.0000000   0.0001365  -0.0000000  -0.0000000  -0.0000880
   34  -0.0108886  -0.0010147   0.0000000  -0.0005860   0.0004004  -0.0000000
   35  -0.0087144  -0.0006748   0.0000000  -0.0003986   0.0000930  -0.0000000
   36   0.0000000   0.0000000   0.0001957   0.0000000   0.0000000   0.0001213
           25          26          27          28          29          30
    1   0.0025944  -0.0027706  -0.0000000  -0.0002112   0.0000037   0.0000000
    2  -0.0003876  -0.0020006   0.0000000  -0.0000001  -0.0003132  -0.0000000
    3  -0.0000000  -0.0000000   0.0034566   0.0000000  -0.0000000  -0.0007368
    4  -0.0138153   0.0265464  -0.0000000  -0.0023756  -0.0025138  -0.0000000
    5   0.0125409  -0.0191190  -0.0000000  -0.0001440   0.0025218   0.0000000
    6  -0.0000000  -0.0000000   0.0017987  -0.0000000   0.0000000   0.0031803
    7  -0.1088362   0.0472712   0.0000000  -0.0006915  -0.0036430  -0.0000000
    8   0.0459634  -0.0574970  -0.0000000  -0.0183089  -0.0321936   0.0000000
    9   0.0000000   0.0000000  -0.0196595  -0.0000000   0.0000000   0.0022126
   10  -0.0345718   0.0011913   0.0000000  -0.0308160  -0.0001022   0.0000000
   11   0.0162045   0.0007082  -0.0000000  -0.0001241  -0.1426409  -0.0000000
   12   0.0000000   0.0000000   0.0026493   0.0000000  -0.0000000  -0.0191021
   13   0.0003174  -0.0015622   0.0000000  -0.0006652   0.0035812  -0.0000000
   14  -0.0043190   0.0000624  -0.0000000   0.0182379  -0.0322067   0.0000000
   15  -0.0000000   0.0000000   0.0031394  -0.0000000   0.0000000   0.0022096
   16  -0.0006410   0.0004273  -0.0000000  -0.0023741   0.0025215  -0.0000000
   17   0.0003036  -0.0002097   0.0000000   0.0001488   0.0025183  -0.0000000
   18   0.0000000   0.0000000  -0.0007704  -0.0000000  -0.0000000   0.0031763
   19  -0.0000459   0.0010125   0.0000000   0.0001396  -0.0000006  -0.0000000
   20   0.0002890  -0.0008298  -0.0000000  -0.0000019  -0.0014475  -0.0000000
   21   0.0000000   0.0000000   0.0001396  -0.0000000   0.0000000  -0.0001168
   22   0.0012691   0.0024992  -0.0000000  -0.0000570   0.0000430   0.0000000
   23  -0.0049670  -0.0134967  -0.0000000  -0.0007977  -0.0005841   0.0000000
   24   0.0000000  -0.0000000   0.0004627  -0.0000000  -0.0000000   0.0001472
   25   0.1648204  -0.0638799   0.0000000  -0.0094583  -0.0024176  -0.0000000
   26  -0.0638799   0.0939740   0.0000000  -0.0106398  -0.0017126  -0.0000000
   27   0.0000000   0.0000000   0.0086010  -0.0000000  -0.0000000   0.0001415
   28  -0.0094583  -0.0106398  -0.0000000   0.0560514   0.0001213   0.0000000
   29  -0.0024176  -0.0017126  -0.0000000   0.0001213   0.2083985   0.0000000
   30  -0.0000000  -0.0000000   0.0001415   0.0000000   0.0000000   0.0085912
   31  -0.0011529  -0.0003716   0.0000000  -0.0094885   0.0024543   0.0000000
   32   0.0003736   0.0002702   0.0000000   0.0107101  -0.0017515  -0.0000000
   33   0.0000000  -0.0000000   0.0001275  -0.0000000   0.0000000   0.0001492
   34  -0.0004803   0.0002771   0.0000000  -0.0000540  -0.0000474  -0.0000000
   35   0.0002969  -0.0001491   0.0000000   0.0007984  -0.0005890   0.0000000
   36   0.0000000  -0.0000000  -0.0000865  -0.0000000  -0.0000000   0.0001476
           31          32          33          34          35          36
    1   0.0025969   0.0027800  -0.0000000  -0.0277165   0.0023042  -0.0000000
    2   0.0003915  -0.0020108  -0.0000000   0.0130028   0.0002658  -0.0000000
    3   0.0000000  -0.0000000   0.0034737   0.0000000   0.0000000   0.0016122
    4  -0.0006437  -0.0004268   0.0000000   0.0001203  -0.0015104   0.0000000
    5  -0.0003145  -0.0002171  -0.0000000  -0.0038641   0.0006172  -0.0000000
    6  -0.0000000   0.0000000  -0.0007703  -0.0000000  -0.0000000   0.0025367
    7   0.0003201   0.0015685   0.0000000  -0.0005420   0.0000707  -0.0000000
    8   0.0043273   0.0000585   0.0000000   0.0000367  -0.0005018  -0.0000000
    9  -0.0000000   0.0000000   0.0031430   0.0000000  -0.0000000  -0.0005715
   10  -0.0347173  -0.0011552  -0.0000000   0.0027043  -0.0023198   0.0000000
   11  -0.0161927   0.0007336   0.0000000  -0.0002266  -0.0018628   0.0000000
   12   0.0000000  -0.0000000   0.0026658  -0.0000000  -0.0000000   0.0026821
   13  -0.1097506  -0.0477596  -0.0000000  -0.0121432   0.0207227   0.0000000
   14  -0.0464167  -0.0577357   0.0000000   0.0107397  -0.0147113  -0.0000000
   15  -0.0000000  -0.0000000  -0.0196073  -0.0000000   0.0000000   0.0012151
   16  -0.0138501  -0.0265633   0.0000000  -0.0638349   0.0248247  -0.0000000
   17  -0.0125193  -0.0190133  -0.0000000   0.0242232  -0.0408870   0.0000000
   18   0.0000000   0.0000000   0.0017968  -0.0000000   0.0000000  -0.0261685
   19  -0.0000465  -0.0010250   0.0000000  -0.0108886  -0.0087144   0.0000000
   20  -0.0002909  -0.0008367   0.0000000  -0.0010147  -0.0006748   0.0000000
   21  -0.0000000   0.0000000   0.0001365   0.0000000   0.0000000   0.0001957
   22  -0.0004785  -0.0002756  -0.0000000  -0.0005860  -0.0003986   0.0000000
   23  -0.0002933  -0.0001464  -0.0000000   0.0004004   0.0000930   0.0000000
   24   0.0000000  -0.0000000  -0.0000880  -0.0000000  -0.0000000   0.0001213
   25  -0.0011529   0.0003736   0.0000000  -0.0004803   0.0002969   0.0000000
   26  -0.0003716   0.0002702  -0.0000000   0.0002771  -0.0001491  -0.0000000
   27   0.0000000   0.0000000   0.0001275   0.0000000   0.0000000  -0.0000865
   28  -0.0094885   0.0107101  -0.0000000  -0.0000540   0.0007984  -0.0000000
   29   0.0024543  -0.0017515   0.0000000  -0.0000474  -0.0005890  -0.0000000
   30   0.0000000  -0.0000000   0.0001492  -0.0000000   0.0000000   0.0001476
   31   0.1659396   0.0643453  -0.0000000   0.0012718   0.0048804   0.0000000
   32   0.0643453   0.0939475   0.0000000  -0.0025721  -0.0132981   0.0000000
   33  -0.0000000   0.0000000   0.0085415  -0.0000000  -0.0000000   0.0004317
   34   0.0012718  -0.0025721  -0.0000000   0.1121497  -0.0409549   0.0000000
   35   0.0048804  -0.0132981  -0.0000000  -0.0409549   0.0716982   0.0000000
   36   0.0000000   0.0000000   0.0004317   0.0000000   0.0000000   0.0178841
 **********************************************************************
 **                                                                  **
 **                       VIBRATIONAL ANALYSIS                       **
 **                       --------------------                       **
 **                                                                  **
 **        VIBRATIONAL FREQUENCIES (CM**-1) AND NORMAL MODES         **
 **     FORCE CONSTANTS (mDYN/ANGSTROM) AND REDUCED MASSES (AMU)     **
 **                  INFRARED INTENSITIES (KM/MOL)                   **
 **                                                                  **
 **********************************************************************


 Mode:                 1                      2                      3
 Frequency:        39.40                  39.60                  60.24
 Force Cnst:      0.0586                 0.0816                 0.0960
 Red. Mass:      64.0987                88.2768                44.8817
 IR Active:          YES                    YES                    YES
 IR Intens:        0.001                  0.000                  0.001
 Raman Active:       YES                    YES                    YES
               X      Y      Z        X      Y      Z        X      Y      Z
 C         -0.000  0.000  0.160    0.000  0.000 -0.008   -0.000  0.000  0.221
 C          0.000 -0.000  0.017    0.000  0.000 -0.065   -0.000 -0.000  0.039
 C          0.000 -0.000 -0.042   -0.000  0.000  0.117    0.000 -0.000  0.002
 C          0.000 -0.000  0.095   -0.000 -0.000 -0.003    0.000 -0.000 -0.022
 C          0.000  0.000 -0.047    0.000  0.000 -0.115    0.000  0.000  0.001
 C          0.000  0.000  0.021    0.000 -0.000  0.062   -0.000  0.000  0.041
 Cl        -0.000  0.000  0.527   -0.000  0.000 -0.026   -0.000  0.000  0.885
 I         -0.000  0.000 -0.029    0.000  0.000 -0.347   -0.000 -0.000 -0.204
 Br         0.000 -0.000 -0.385   -0.000  0.000  0.612    0.000 -0.000  0.180
 Br        -0.000 -0.000  0.600    0.000 -0.000 -0.020    0.000 -0.000 -0.139
 Br         0.000  0.000 -0.416    0.000  0.000 -0.587    0.000  0.000  0.174
 I         -0.000 -0.000 -0.011   -0.000 -0.000  0.352   -0.000  0.000 -0.201
 TransDip   0.000  0.000 -0.001    0.000  0.000  0.000    0.000 -0.000 -0.001

 Mode:                 4                      5                      6
 Frequency:       113.68                 126.53                 147.44
 Force Cnst:      0.6259                 0.8064                 1.0215
 Red. Mass:      82.1993                85.4886                79.7540
 IR Active:          YES                    YES                    YES
 IR Intens:        0.521                  0.277                  0.039
 Raman Active:       YES                    YES                    YES
               X      Y      Z        X      Y      Z        X      Y      Z
 C          0.002  0.233 -0.000    0.198 -0.003 -0.000   -0.001 -0.077  0.000
 C          0.027  0.208 -0.000    0.204 -0.011 -0.000   -0.060 -0.106  0.000
 C         -0.008  0.216  0.000    0.134 -0.052  0.000   -0.013 -0.094 -0.000
 C          0.001  0.233  0.000    0.071 -0.004  0.000    0.000 -0.163 -0.000
 C          0.011  0.216  0.000    0.135  0.046  0.000    0.013 -0.094 -0.000
 C         -0.022  0.208  0.000    0.206  0.005  0.000    0.058 -0.105 -0.000
 Cl        -0.002  0.235  0.000    0.094 -0.003  0.000    0.001 -0.091 -0.000
 I          0.431 -0.273  0.000    0.093  0.426  0.000   -0.161 -0.211 -0.000
 Br        -0.059  0.154 -0.000    0.001 -0.307  0.000    0.357  0.494  0.000
 Br        -0.004  0.273 -0.000   -0.499 -0.004 -0.000    0.007 -0.182  0.000
 Br         0.058  0.161  0.000   -0.005  0.312  0.000   -0.355  0.495  0.000
 I         -0.428 -0.282 -0.000    0.104 -0.424 -0.000    0.156 -0.205  0.000
 TransDip  -0.000 -0.023  0.000   -0.017  0.000  0.000    0.000  0.006  0.000

 Mode:                 7                      8                      9
 Frequency:       159.36                 176.20                 176.47
 Force Cnst:      1.1917                 1.2184                 0.2457
 Red. Mass:      79.6434                66.6031                13.3896
 IR Active:          YES                    YES                    YES
 IR Intens:        0.000                  0.236                  0.514
 Raman Active:       YES                    YES                    YES
               X      Y      Z        X      Y      Z        X      Y      Z
 C          0.022  0.002 -0.000    0.096  0.024 -0.000    0.000  0.000  0.352
 C          0.030 -0.014 -0.000    0.050 -0.117 -0.000    0.000 -0.000  0.369
 C          0.008 -0.010  0.000    0.250 -0.122 -0.000    0.000 -0.000  0.431
 C          0.012  0.002  0.000    0.204  0.024 -0.000    0.000  0.000  0.455
 C          0.009  0.013  0.000    0.265  0.164 -0.000    0.000  0.000  0.432
 C          0.031  0.017  0.000    0.067  0.152 -0.000    0.000  0.000  0.371
 Cl        -0.009  0.002  0.000    0.295  0.027  0.000    0.000  0.000 -0.086
 I         -0.080  0.062  0.000   -0.328 -0.119  0.000   -0.000 -0.000 -0.045
 Br        -0.227 -0.453 -0.000    0.373 -0.223  0.000    0.000 -0.000 -0.057
 Br         0.686  0.002  0.000   -0.116  0.039  0.000   -0.000  0.000 -0.067
 Br        -0.219  0.449 -0.000    0.434  0.222  0.000    0.000  0.000 -0.058
 I         -0.077 -0.061 -0.000   -0.271  0.076  0.000   -0.000  0.000 -0.045
 TransDip  -0.001 -0.000 -0.000   -0.015 -0.002  0.000   -0.000 -0.000 -0.023

 Mode:                10                     11                     12
 Frequency:       177.47                 216.34                 224.99
 Force Cnst:      1.3048                 1.0439                 1.9815
 Red. Mass:      70.3157                37.8552                66.4342
 IR Active:          YES                    YES                    YES
 IR Intens:        0.286                  0.016                  0.016
 Raman Active:       YES                    YES                    YES
               X      Y      Z        X      Y      Z        X      Y      Z
 C         -0.009  0.242  0.000    0.086  0.000 -0.000   -0.000 -0.159 -0.000
 C         -0.090  0.183  0.000    0.007 -0.072 -0.000    0.083 -0.059 -0.000
 C         -0.101  0.220  0.000   -0.095 -0.030 -0.000    0.177 -0.025 -0.000
 C         -0.020  0.239  0.000   -0.109 -0.001  0.000   -0.001  0.236  0.000
 C          0.050  0.191  0.000   -0.093  0.030  0.000   -0.180 -0.025  0.000
 C          0.080  0.156  0.000    0.007  0.072 -0.000   -0.084 -0.059  0.000
 Cl        -0.029  0.273 -0.000    0.935 -0.001  0.000    0.006 -0.185  0.000
 I         -0.273 -0.217 -0.000   -0.060  0.060  0.000   -0.036 -0.024  0.000
 Br        -0.352  0.042 -0.000   -0.121  0.124  0.000    0.403 -0.217  0.000
 Br         0.009  0.387 -0.000    0.049 -0.002 -0.000    0.001  0.610 -0.000
 Br         0.272 -0.009 -0.000   -0.118 -0.122 -0.000   -0.406 -0.219 -0.000
 I          0.334 -0.236 -0.000   -0.062 -0.060  0.000    0.037 -0.025 -0.000
 TransDip   0.002 -0.017 -0.000   -0.004 -0.000  0.000   -0.000  0.004  0.000

 Mode:                13                     14                     15
 Frequency:       303.35                 328.03                 331.46
 Force Cnst:      1.7798                 0.7740                 0.7985
 Red. Mass:      32.8263                12.2085                12.3351
 IR Active:          YES                    YES                    YES
 IR Intens:        0.107                  0.000                  0.052
 Raman Active:       YES                    YES                    YES
               X      Y      Z        X      Y      Z        X      Y      Z
 C          0.001  0.436  0.000    0.000  0.000  0.022   -0.000 -0.000  0.572
 C         -0.060  0.210  0.000    0.000 -0.000 -0.490   -0.000 -0.000  0.356
 C          0.005  0.115 -0.000    0.000 -0.000 -0.506    0.000 -0.000 -0.219
 C         -0.001  0.029 -0.000   -0.000  0.000 -0.022    0.000 -0.000 -0.566
 C         -0.006  0.114 -0.000   -0.000  0.000  0.486    0.000 -0.000 -0.258
 C          0.061  0.210  0.000    0.000  0.000  0.515   -0.000 -0.000  0.317
 Cl         0.002  0.758 -0.000   -0.000  0.000 -0.004    0.000 -0.000 -0.090
 I         -0.023 -0.024 -0.000   -0.000 -0.000  0.021    0.000  0.000 -0.016
 Br         0.154 -0.126  0.000   -0.000  0.000  0.028   -0.000  0.000  0.012
 Br        -0.000 -0.175  0.000    0.000 -0.000  0.001    0.000  0.000  0.033
 Br        -0.155 -0.126  0.000    0.000  0.000 -0.026   -0.000  0.000  0.014
 I          0.023 -0.024 -0.000    0.000 -0.000 -0.022    0.000 -0.000 -0.015
 TransDip  -0.000 -0.010 -0.000   -0.000 -0.000 -0.000   -0.000 -0.000 -0.007

 Mode:                16                     17                     18
 Frequency:       501.94                 563.34                 565.92
 Force Cnst:      2.0578                 2.3086                 2.2730
 Red. Mass:      13.8630                12.3466                12.0459
 IR Active:          YES                    YES                    YES
 IR Intens:       18.679                  0.011                  0.000
 Raman Active:       YES                    YES                    YES
               X      Y      Z        X      Y      Z        X      Y      Z
 C          0.438 -0.001  0.000    0.412  0.000  0.000    0.000 -0.000 -0.002
 C          0.457  0.065 -0.000    0.216 -0.338 -0.000    0.000 -0.000  0.498
 C          0.326  0.076 -0.000   -0.213 -0.347  0.000   -0.000 -0.000 -0.502
 C          0.366 -0.001 -0.000   -0.405  0.001  0.000   -0.000  0.000 -0.002
 C          0.325 -0.078 -0.000   -0.213  0.349 -0.000   -0.000  0.000  0.504
 C          0.456 -0.066  0.000    0.217  0.339  0.000    0.000  0.000 -0.496
 Cl        -0.056  0.000 -0.000   -0.086 -0.001 -0.000   -0.000  0.000  0.000
 I         -0.043 -0.020 -0.000   -0.006  0.010  0.000   -0.000  0.000 -0.009
 Br        -0.087  0.041  0.000    0.015  0.022 -0.000    0.000  0.000  0.015
 Br        -0.023  0.000  0.000    0.026 -0.000 -0.000    0.000  0.000  0.000
 Br        -0.087 -0.041  0.000    0.015 -0.023  0.000    0.000 -0.000 -0.015
 I         -0.043  0.021 -0.000   -0.006 -0.010 -0.000   -0.000 -0.000  0.008
 TransDip   0.138 -0.000  0.000    0.003  0.001  0.000    0.000 -0.000 -0.000

 Mode:                19                     20                     21
 Frequency:       581.28                 582.22                 676.94
 Force Cnst:      2.9476                 2.4101                 3.2436
 Red. Mass:      14.8062                12.0673                12.0137
 IR Active:          YES                    YES                    YES
 IR Intens:       32.476                  0.337                  4.773
 Raman Active:       YES                    YES                    YES
               X      Y      Z        X      Y      Z        X      Y      Z
 C          0.001 -0.201 -0.000   -0.000 -0.000  0.578   -0.000  0.000  0.437
 C         -0.082 -0.399  0.000   -0.000  0.000 -0.253    0.000  0.000 -0.424
 C         -0.071 -0.417  0.000    0.000  0.000 -0.325   -0.000  0.000  0.388
 C         -0.001 -0.431 -0.000    0.000 -0.000  0.570   -0.000 -0.000 -0.385
 C          0.070 -0.414  0.000    0.000 -0.000 -0.323    0.000 -0.000  0.388
 C          0.081 -0.396  0.000   -0.000 -0.000 -0.256    0.000 -0.000 -0.425
 Cl         0.000  0.271  0.000    0.000  0.000 -0.041    0.000 -0.000 -0.016
 I          0.015  0.017 -0.000    0.000  0.000  0.005   -0.000 -0.000  0.004
 Br        -0.027  0.030 -0.000   -0.000  0.000  0.009    0.000 -0.000 -0.004
 Br         0.000  0.108  0.000   -0.000  0.000 -0.013   -0.000  0.000  0.005
 Br         0.027  0.030 -0.000    0.000  0.000  0.009    0.000  0.000 -0.004
 I         -0.015  0.017 -0.000   -0.000  0.000  0.005    0.000  0.000  0.004
 TransDip  -0.000 -0.183 -0.000    0.000 -0.000  0.019   -0.000  0.000  0.070

 Mode:                22                     23                     24
 Frequency:       775.04                 810.42                1016.06
 Force Cnst:      4.3756                 4.9089                 7.3463
 Red. Mass:      12.3633                12.6857                12.0775
 IR Active:          YES                    YES                    YES
 IR Intens:        0.553                  1.062                  1.197
 Raman Active:       YES                    YES                    YES
               X      Y      Z        X      Y      Z        X      Y      Z
 C         -0.148 -0.001 -0.000   -0.000  0.523 -0.000    0.001  0.282 -0.000
 C         -0.271 -0.346 -0.000   -0.384  0.077 -0.000   -0.407 -0.217 -0.000
 C          0.380 -0.324  0.000   -0.331  0.025 -0.000    0.320 -0.128  0.000
 C          0.302  0.002  0.000    0.001 -0.416  0.000   -0.001  0.502  0.000
 C          0.376  0.323 -0.000    0.334  0.025  0.000   -0.322 -0.129 -0.000
 C         -0.271  0.347 -0.000    0.383  0.079  0.000    0.408 -0.220 -0.000
 Cl        -0.017  0.000  0.000   -0.000 -0.146  0.000   -0.000 -0.027  0.000
 I          0.011  0.006  0.000    0.007  0.005  0.000    0.005  0.003 -0.000
 Br        -0.043  0.023 -0.000    0.021 -0.017  0.000   -0.010  0.006 -0.000
 Br         0.002 -0.000 -0.000    0.000  0.036 -0.000   -0.000 -0.023 -0.000
 Br        -0.043 -0.023 -0.000   -0.021 -0.017 -0.000    0.010  0.006  0.000
 I          0.011 -0.006  0.000   -0.006  0.005 -0.000   -0.005  0.003  0.000
 TransDip   0.024 -0.000  0.000   -0.001  0.033  0.000   -0.001 -0.035  0.000

 Mode:                25                     26                     27
 Frequency:      1134.76                1225.08                1291.83
 Force Cnst:      9.2263                10.6112                11.8169
 Red. Mass:      12.1610                12.0001                12.0182
 IR Active:          YES                    YES                    YES
 IR Intens:        0.009                  0.613                117.578
 Raman Active:       YES                    YES                    YES
               X      Y      Z        X      Y      Z        X      Y      Z
 C          0.004  0.522 -0.000    0.434  0.003  0.000   -0.393 -0.020 -0.000
 C          0.261  0.163  0.000   -0.217  0.331 -0.000    0.176  0.374  0.000
 C          0.375 -0.254  0.000   -0.221 -0.324 -0.000    0.218 -0.377  0.000
 C          0.001 -0.345 -0.000    0.431  0.005  0.000   -0.356 -0.023 -0.000
 C         -0.378 -0.252 -0.000   -0.211  0.327 -0.000    0.182  0.395  0.000
 C         -0.265  0.161 -0.000   -0.222 -0.339  0.000    0.206 -0.353  0.000
 Cl        -0.000 -0.061  0.000    0.001 -0.000 -0.000    0.014  0.001  0.000
 I         -0.005 -0.003 -0.000   -0.000  0.000  0.000   -0.001 -0.002  0.000
 Br        -0.016  0.010 -0.000    0.000 -0.001  0.000   -0.006  0.006  0.000
 Br         0.000  0.017 -0.000    0.000 -0.000  0.000    0.005  0.001 -0.000
 Br         0.016  0.010  0.000    0.000  0.001 -0.000   -0.006 -0.006 -0.000
 I          0.005 -0.003  0.000   -0.000 -0.000 -0.000   -0.002  0.002  0.000
 TransDip  -0.002 -0.003 -0.000   -0.025  0.005  0.000    0.347 -0.021 -0.000

 Mode:                28                     29                     30
 Frequency:      1296.36                1490.50                1494.87
 Force Cnst:     11.9120                15.7087                15.8000
 Red. Mass:      12.0305                12.0012                12.0006
 IR Active:          YES                    YES                    YES
 IR Intens:      171.643                  0.644                  0.211
 Raman Active:       YES                    YES                    YES
               X      Y      Z        X      Y      Z        X      Y      Z
 C         -0.021  0.434 -0.000   -0.517 -0.027 -0.000    0.065 -0.240  0.000
 C          0.328 -0.189  0.000    0.284 -0.072  0.000   -0.164  0.463 -0.000
 C         -0.341 -0.199 -0.000   -0.331 -0.173 -0.000   -0.088 -0.437 -0.000
 C         -0.024  0.451 -0.000    0.531  0.032  0.000   -0.064  0.247  0.000
 C          0.369 -0.168  0.000   -0.298  0.059  0.000    0.164 -0.463 -0.000
 C         -0.309 -0.218 -0.000    0.313  0.180 -0.000    0.090  0.428  0.000
 Cl         0.001 -0.026 -0.000    0.005 -0.000  0.000   -0.001 -0.000 -0.000
 I         -0.002  0.001 -0.000    0.001  0.001  0.000    0.001 -0.001  0.000
 Br         0.006  0.001  0.000    0.001  0.001 -0.000    0.001  0.001  0.000
 Br         0.000 -0.011  0.000   -0.002 -0.000 -0.000    0.000 -0.000 -0.000
 Br        -0.007  0.001  0.000    0.000 -0.001 -0.000   -0.001  0.001 -0.000
 I          0.002  0.001  0.000    0.000 -0.001  0.000   -0.001 -0.000 -0.000
 TransDip   0.018  0.419 -0.000   -0.026 -0.000 -0.000    0.003 -0.014  0.000

 STANDARD THERMODYNAMIC QUANTITIES AT   298.15 K  AND     1.00 ATM

   This Molecule has  0 Imaginary Frequencies
   Zero point vibrational energy:       23.770 kcal/mol

   Atom    1 Element C  Has Mass   12.00000
   Atom    2 Element C  Has Mass   12.00000
   Atom    3 Element C  Has Mass   12.00000
   Atom    4 Element C  Has Mass   12.00000
   Atom    5 Element C  Has Mass   12.00000
   Atom    6 Element C  Has Mass   12.00000
   Atom    7 Element Cl Has Mass   34.96885
   Atom    8 Element I  Has Mass  126.90440
   Atom    9 Element Br Has Mass   78.91830
   Atom   10 Element Br Has Mass   78.91830
   Atom   11 Element Br Has Mass   78.91830
   Atom   12 Element I  Has Mass  126.90440
   Molecular Mass:   597.532550 amu
   Principal axes and moments of inertia in amu*Bohr^2:
                             1           2           3
    Eigenvalues --     9006.92922 13333.93381 22340.86303
          X               1.00000     0.00009     0.00000
          Y              -0.00009     1.00000     0.00000
          Z               0.00000    -0.00000     1.00000
   Rotational Symmetry Number is   1
   The Molecule is an Asymmetric Top
   Translational Enthalpy:        0.889 kcal/mol
   Rotational Enthalpy:           0.889 kcal/mol
   Vibrational Enthalpy:         30.387 kcal/mol
   gas constant (RT):             0.592 kcal/mol
   Translational Entropy:        45.046  cal/mol.K
   Rotational Entropy:           36.238  cal/mol.K
   Vibrational Entropy:          45.068  cal/mol.K

   Total Enthalpy:               32.757 kcal/mol
   Total Entropy:               126.352  cal/mol.K

 ======================================================================

 STANDARD THERMODYNAMIC QUANTITIES FOR ANHARMONIC VIBRATION -- TOSH

   Zero point vibrational energy: ************ kcal/mol

   Vibrational Enthalpy:       Infinity kcal/mol
   Vibrational Entropy:             NaN  cal/mol.K

   Total Enthalpy:             Infinity kcal/mol
   Total Entropy:                   NaN  cal/mol.K

 ======================================================================

 STANDARD THERMODYNAMIC QUANTITIES FOR ANHARMONIC VIBRATION -- VPT2

   Zero point vibrational energy: ************ kcal/mol

   Vibrational Enthalpy:       Infinity kcal/mol
   Vibrational Entropy:             NaN  cal/mol.K

   Total Enthalpy:             Infinity kcal/mol
   Total Entropy:                   NaN  cal/mol.K

 ======================================================================

Archival summary:
1\1\february\FREQ\ProcedureUnspecified\BasisUnspecified\2r3l16\taweetha\SunDec111:45:172019SunDec111:45:172019\0\\#,FREQ,ProcedureUnspecified,BasisUnspecified,\\0,1\I\C,1,2.12978\C,2,1.40418,1,120.742\C,3,1.40438,2,120.277,1,180,0\C,4,1.40419,3,119.915,2,0,0\C,5,1.40372,4,120.275,3,0,0\C,6,1.40436,5,119.402,4,-0,0\Cl,7,1.74137,6,119.602,5,-180,0\Br,3,1.90201,2,120.378,1,0,0\Br,4,1.90219,3,120.046,2,-180,0\Br,5,1.90311,4,119.4,3,180,0\I,6,2.13625,5,120.581,4,-180,0\\\@

 Total job time:  1081.33s(wall), 6193.16s(cpu) 
 Sun Dec  1 11:45:17 2019

        *************************************************************
        *                                                           *
        *  Thank you very much for using Q-Chem.  Have a nice day.  *
        *                                                           *
        *************************************************************
