# Supplementary material for: Geometric and energetic data from quantum chemical calculations of halobenzenes and xylenes
Source: Data Brief. 2020 Mar 5;30:105386. doi: 10.1016/j.dib.2020.105386 (PMC7114895; doi:10.1016/j.dib.2020.105386)
Supplement: Supplementary file 1 [file mmc1.zip › halobenzene/B3LYP/ClIBrBrII.out]

                  Welcome to Q-Chem
     A Quantum Leap Into The Future Of Chemistry


 Q-Chem 5.2 (devel), Q-Chem, Inc., Pleasanton, CA (2019)

 Yihan Shao,  Zhengting Gan,  E. Epifanovsky,  A. T. B. Gilbert,  M. Wormit,  
 J. Kussmann,  A. W. Lange,  A. Behn,  Jia Deng,  Xintian Feng,  D. Ghosh,  
 M. Goldey,  P. R. Horn,  L. D. Jacobson,  I. Kaliman,  T. Kus,  A. Landau,  
 Jie Liu,  E. I. Proynov,  R. M. Richard,  R. P. Steele,  E. J. Sundstrom,  
 H. L. Woodcock III,  P. M. Zimmerman,  D. Zuev,  B. Albrecht,  E. Alguire,  
 S. A. Baeppler,  D. Barton,  Z. Benda,  Y. A. Bernard,  E. J. Berquist,  
 K. B. Bravaya,  H. Burton,  D. Casanova,  Chun-Min Chang,  Yunqing Chen,  
 A. Chien,  K. D. Closser,  M. P. Coons,  S. Coriani,  S. Dasgupta,  
 A. L. Dempwolff,  M. Diedenhofen,  Hainam Do,  R. G. Edgar,  Po-Tung Fang,  
 S. Faraji,  S. Fatehi,  Qingguo Feng,  K. D. Fenk,  J. Fosso-Tande,  
 J. Gayvert,  Qinghui Ge,  A. Ghysels,  G. Gidofalvi,  J. Gomes,  
 J. Gonthier,  A. Gunina,  D. Hait,  M. W. D. Hanson-Heine,  
 P. H. P. Harbach,  A. W. Hauser,  M. F. Herbst,  J. E. Herr,  
 E. G. Hohenstein,  Z. C. Holden,  Kerwin Hui,  B. C. Huynh,  T.-C. Jagau,  
 Hyunjun Ji,  B. Kaduk,  K. Khistyaev,  Jaehoon Kim,  P. Klunzinger,  K. Koh,  
 D. Kosenkov,  L. Koulias,  T. Kowalczyk,  C. M. Krauter,  A. Kunitsa,  
 Ka Un Lao,  A. Laurent,  K. V. Lawler,  Joonho Lee,  D. Lefrancois,  
 S. Lehtola,  D. S. Levine,  Yi-Pei Li,  You-Sheng Lin,  Fenglai Liu,  
 E. Livshits,  A. Luenser,  P. Manohar,  E. Mansoor,  S. F. Manzer,  
 Shan-Ping Mao,  Yuezhi Mao,  N. Mardirossian,  A. V. Marenich,  
 T. Markovich,  L. A. Martinez-Martinez,  S. A. Maurer,  N. J. Mayhall,  
 S. C. McKenzie,  J.-M. Mewes,  P. Morgante,  A. F. Morrison,  
 J. W. Mullinax,  K. Nanda,  T. S. Nguyen-Beck,  R. Olivares-Amaya,  
 J. A. Parkhill,  Zheng Pei,  T. M. Perrine,  F. Plasser,  P. Pokhilko,  
 S. Prager,  A. Prociuk,  E. Ramos,  D. R. Rehn,  F. Rob,  M. Scheurer,  
 M. Schneider,  N. Sergueev,  S. M. Sharada,  S. Sharma,  D. W. Small,  
 T. Stauch,  T. Stein,  Yu-Chuan Su,  A. J. W. Thom,  A. Tkatchenko,  
 T. Tsuchimochi,  N. M. Tubman,  L. Vogt,  M. L. Vidal,  O. Vydrov,  
 M. A. Watson,  J. Wenzel,  M. de Wergifosse,  T. A. Wesolowski,  A. White,  
 J. Witte,  A. Yamada,  Jun Yang,  K. Yao,  S. Yeganeh,  S. R. Yost,  
 Zhi-Qiang You,  A. Zech,  Igor Ying Zhang,  Xing Zhang,  Yan Zhao,  
 Ying Zhu,  B. R. Brooks,  G. K. L. Chan,  C. J. Cramer,  M. S. Gordon,  
 W. J. Hehre,  A. Klamt,  M. W. Schmidt,  C. D. Sherrill,  D. G. Truhlar,  
 A. Aspuru-Guzik,  R. Baer,  A. T. Bell,  N. A. Besley,  Jeng-Da Chai,  
 A. E. DePrince, III,  R. A. DiStasio Jr.,  A. Dreuw,  B. D. Dunietz,  
 T. R. Furlani,  Chao-Ping Hsu,  Yousung Jung,  Jing Kong,  D. S. Lambrecht,  
 WanZhen Liang,  C. Ochsenfeld,  V. A. Rassolov,  L. V. Slipchenko,  
 J. E. Subotnik,  T. Van Voorhis,  J. M. Herbert,  A. I. Krylov,  
 P. M. W. Gill,  M. Head-Gordon

 Contributors to earlier versions of Q-Chem not listed above: 
 R. D. Adamson,  B. Austin,  J. Baker,  G. J. O. Beran,  K. Brandhorst,  
 S. T. Brown,  E. F. C. Byrd,  A. K. Chakraborty,  C.-L. Cheng,  
 Siu Hung Chien,  D. M. Chipman,  D. L. Crittenden,  H. Dachsel,  
 R. J. Doerksen,  A. D. Dutoi,  L. Fusti-Molnar,  W. A. Goddard III,  
 A. Golubeva-Zadorozhnaya,  S. R. Gwaltney,  G. Hawkins,  A. Heyden,  
 S. Hirata,  G. Kedziora,  F. J. Keil,  C. Kelley,  Jihan Kim,  R. A. King,  
 R. Z. Khaliullin,  P. P. Korambath,  W. Kurlancheek,  A. M. Lee,  M. S. Lee,  
 S. V. Levchenko,  Ching Yeh Lin,  D. Liotard,  R. C. Lochan,  I. Lotan,  
 P. E. Maslen,  N. Nair,  D. P. O'Neill,  D. Neuhauser,  E. Neuscamman,  
 C. M. Oana,  R. Olson,  B. Peters,  R. Peverati,  P. A. Pieniazek,  
 Y. M. Rhee,  J. Ritchie,  M. A. Rohrdanz,  E. Rosta,  N. J. Russ,  
 H. F. Schaefer III,  N. E. Schultz,  N. Shenvi,  A. C. Simmonett,  A. Sodt,  
 D. Stuck,  K. S. Thanthiriwatte,  V. Vanovschi,  Tao Wang,  A. Warshel,  
 C. F. Williams,  Q. Wu,  X. Xu,  W. Zhang

 Please cite Q-Chem as follows:
 Y. Shao et al., Mol. Phys. 113, 184-215 (2015)
 DOI: 10.1080/00268976.2014.952696

 Q-Chem 5.2.1 for Intel X86 EM64T Linux

 Parts of Q-Chem use Armadillo 8.300.2 (Tropical Shenanigans).
 http://arma.sourceforge.net/

 Q-Chem begins on Fri Dec 13 11:34:32 2019  

Host: 
0

     Scratch files written to /scratch/taweetham/qchem22638//
NAlpha2: 282
NElect   282
Mult     1

Checking the input file for inconsistencies... 	...done.

--------------------------------------------------------------
User input:
--------------------------------------------------------------
ClIBrBrII.inp
$molecule
0 1
I 
C  1 2.140016
C  2 1.405434 1 119.672598
C  3 1.405377 2 120.233966 1 -180.000000 0
C  4 1.403104 3 120.259686 2 -0.000000 0
C  5 1.403897 4 119.344932 3 -0.000000 0
C  6 1.405827 5 120.757621 4 -0.000000 0
Cl 6 1.742062 5 119.398374 4 -180.000000 0
Br 4 1.904031 3 119.609597 2 -180.000000 0
Br 3 1.904121 2 120.536659 1 -0.000000 0
I  7 2.134070 6 119.030905 5 -180.000000 0
I  5 2.136576 4 120.646034 3 -180.000000 0
$end
$MOLECULE
0 1
C   
C	1	CC
C	2	CC	1	120.0		
C	3	CC	2	120.0	1	0.0
C	4	CC	3	120.0	2	0.0	
C	5 	CC	4	120.0	3	0.0
a	1	Ca	2	120.0	3	180.0
b	2	Cb	3	120.0	4	180.0
c	3	Cc	4	120.0	5	180.0
d	4	Cd	5	120.0	6	180.0
e	5	Ce	6	120.0	1	180.0
f	6	Cf	1	120.0	2	180.0

CC=1.39483
CH=1.08673
CF=1.33960
CCl=1.72090
CBr=1.89068
CI=2.07886
$END

$REM
   JOB_TYPE	OPTIMIZATION
   BASIS	6-311++G**
   METHOD	B3LYP
   SYM_IGNORE	TRUE
   THRESH	14
$END

--------------------------------------------------------------
 ----------------------------------------------------------------
             Standard Nuclear Orientation (Angstroms)
    I     Atom           X                Y                Z
 ----------------------------------------------------------------
    1      I       0.0000000000     0.0000000000     0.0000000000
    2      C       0.0000000000     0.0000000000     2.1400160000
    3      C       1.2211371498     0.0000000000     2.8357665227
    4      C       1.2349064197    -0.0000000000     4.2410760684
    5      C       0.0299604364    -0.0000000000     4.9599682802
    6      C      -1.1878784715    -0.0000000000     4.2615449265
    7      C      -1.2105393976    -0.0000000000     2.8559005773
    8      Cl     -2.6847438616    -0.0000000000     5.1527093423
    9      Br      2.8994318478     0.0000000000     5.1655700642
   10      Br      2.8736204399     0.0000000000     1.8897349384
   11      I      -3.0929318303     0.0000000000     1.8504884757
   12      I       0.0364869721    -0.0000000000     7.0965343120
 ----------------------------------------------------------------
 Nuclear Repulsion Energy =        4320.78399445 hartrees
 There are      141 alpha and      141 beta electrons
 Requested basis set is 6-311++G(d,p)
 There are 159 shells and 444 basis functions

 Total QAlloc Memory Limit   2000 MB
 Mega-Array Size       188 MB
 MEM_STATIC part       192 MB
 A cutoff of  1.0D-14 yielded   7900 shell pairs
 There are     68522 function pairs (     76641 Cartesian)
 Smallest overlap matrix eigenvalue = 4.26E-07
 Linear dependence detected in AO basis
 Tighter screening thresholds may be required for diffuse basis sets
 Use S2THRESH > 14 and THRESH = 14 in case of SCF convergence issues
 Number of orthogonalized atomic orbitals = 443
 Maximum deviation from orthogonality = 1.136E-10

 Scale SEOQF with 1.000000e-01/1.000000e-01/1.000000e-02

 Standard Electronic Orientation quadrupole field applied
 Nucleus-field energy     =    -0.0000000074 hartrees
 Guess from superposition of atomic densities
 Warning:  Energy on first SCF cycle will be non-variational
 SAD guess density has 282.000000 electrons

 -----------------------------------------------------------------------
  General SCF calculation program by
  Eric Jon Sundstrom, Paul Horn, Yuezhi Mao, Dmitri Zuev, Alec White,
  David Stuck, Shaama M.S., Shane Yost, Joonho Lee, David Small,
  Daniel Levine, Susi Lehtola, Hugh Burton, Evgeny Epifanovsky,
  Bang C. Huynh
 -----------------------------------------------------------------------
 Exchange:     0.2000 Hartree-Fock + 0.0800 Slater + 0.7200 B88
 Correlation:  0.1900 VWN1RPA + 0.8100 LYP
 Using SG-1 standard quadrature grid
 using 6 threads for integral computing
 -------------------------------------------------------
 OpenMP Integral computing Module                
 Release: version 2.0, May 2017, Q-Chem Inc. Pleasanton 
 -------------------------------------------------------
 A restricted SCF calculation will be
 performed using DIIS
 SCF converges when DIIS error is below 1.0e-08
 ---------------------------------------
  Cycle       Energy         DIIS error
 ---------------------------------------
    1  -26597.8919208193      2.65e-02  
    2  -26595.6623644090      1.74e-03  
    3  -26595.5745315398      2.47e-03  
    4  -26595.6881129501      8.34e-04  
    5  -26595.7080942436      1.22e-04  
    6  -26595.7082992437      6.39e-05  
    7  -26595.7083872661      2.56e-05  
    8  -26595.7084033504      5.67e-06  
    9  -26595.7084040415      1.90e-06  
   10  -26595.7084041128      5.33e-07  
   11  -26595.7084041185      2.11e-07  
   12  -26595.7084041191      9.47e-08  
   13  -26595.7084041190      3.63e-08  
   14  -26595.7084041191      6.01e-09  Convergence criterion met
 ---------------------------------------
 SCF time:   CPU 409.40s  wall 74.00s 
 SCF   energy in the final basis set =   -26595.7084041191
 Total energy in the final basis set =   -26595.7084041191

 --------------------------------------------------------------

                    Orbital Energies (a.u.)
 --------------------------------------------------------------

 Alpha MOs
 -- Occupied --
**************************-482.8559-482.8553-176.3196-176.3193-176.3193
********-165.7232-165.7232-165.7213-165.7210-165.7209-165.7209-165.7207
********-101.5817 -62.5088 -62.5082 -56.3295 -56.3289 -56.3254 -56.3250
-56.3248 -56.3244 -35.8161 -35.8158 -35.8157 -31.3096 -31.3093 -31.3093
-31.3033 -31.3030 -31.3030 -31.3027 -31.3024 -31.3024 -22.9600 -22.9597
-22.9596 -22.9586 -22.9583 -22.9583 -22.9582 -22.9579 -22.9579 -22.9538
-22.9538 -22.9535 -22.9535 -22.9535 -22.9535 -10.2887 -10.2823 -10.2814
-10.2736 -10.2722 -10.2719  -9.4967  -8.7177  -8.7171  -7.2616  -7.2516
 -7.2506  -6.5500  -6.5494  -6.5362  -6.5356  -6.5351  -6.5346  -6.3654
 -6.3652  -6.3651  -4.7785  -4.7782  -4.7781  -4.7631  -4.7629  -4.7628
 -4.7620  -4.7618  -4.7618  -2.6606  -2.6600  -2.6571  -2.6565  -2.6562
 -2.6557  -2.6452  -2.6451  -2.6447  -2.6446  -2.0441  -2.0438  -2.0438
 -2.0396  -2.0393  -2.0392  -2.0388  -2.0386  -2.0386  -2.0254  -2.0253
 -2.0253  -2.0253  -2.0252  -2.0252  -0.9472  -0.9004  -0.8490  -0.8331
 -0.7885  -0.7534  -0.7088  -0.6805  -0.6565  -0.6178  -0.6001  -0.5484
 -0.5057  -0.4662  -0.4593  -0.4370  -0.4142  -0.3972  -0.3963  -0.3763
 -0.3690  -0.3550  -0.3429  -0.3363  -0.3218  -0.3136  -0.2947  -0.2922
 -0.2901  -0.2720  -0.2635  -0.2591  -0.2485
 -- Virtual --
 -0.1120  -0.0721  -0.0689  -0.0683  -0.0508  -0.0198  -0.0107  -0.0028
  0.0137   0.0275   0.0315   0.0443   0.0516   0.0557   0.0588   0.0668
  0.0671   0.0743   0.0782   0.0793   0.0843   0.0903   0.0927   0.0990
  0.1134   0.1164   0.1239   0.1301   0.1344   0.1384   0.1570   0.1610
  0.1689   0.1712   0.1736   0.1860   0.1873   0.1945   0.2002   0.2016
  0.2036   0.2094   0.2132   0.2161   0.2294   0.2392   0.2444   0.2492
  0.2529   0.2646   0.2839   0.2872   0.2894   0.3013   0.3343   0.3548
  0.3637   0.3669   0.3786   0.3805   0.3930   0.3933   0.4023   0.4051
  0.4100   0.4121   0.4210   0.4310   0.4355   0.4466   0.4501   0.4587
  0.4630   0.4741   0.4772   0.4926   0.4932   0.5011   0.5046   0.5072
  0.5097   0.5141   0.5159   0.5366   0.5508   0.5556   0.5612   0.5714
  0.5872   0.5898   0.6033   0.6068   0.6081   0.6149   0.6621   0.6681
  0.6776   0.6820   0.7048   0.7134   0.7270   0.7485   0.7541   0.7632
  0.7726   0.7832   0.7991   0.8133   0.8205   0.8281   0.8420   0.8567
  0.8774   0.8927   0.9172   0.9193   0.9406   0.9450   0.9579   0.9945
  1.0202   1.0514   1.0792   1.0996   1.1090   1.1348   1.1749   1.1774
  1.1853   1.2135   1.2236   1.2694   1.3319   1.3402   1.3586   1.3593
  1.3740   1.3799   1.4221   1.4409   1.4645   1.4737   1.4773   1.5007
  1.5332   1.5403   1.5695   1.6033   1.7200   1.7259   1.7585   1.7632
  1.8122   1.8145   1.8433   1.8460   1.9033   1.9873   1.9898   2.0432
  2.0631   2.1097   2.1300   2.1781   2.1949   2.2273   2.2490   2.2507
  2.2687   2.2796   2.3116   2.3470   2.4381   2.4922   2.5439   2.5703
  2.6987   2.7186   2.7705   2.8172   2.8251   2.8715   2.9621   3.0095
  3.0376   3.0568   3.1245   3.1867   3.3709   3.4102   3.6144   3.7916
  3.8251   3.9412   3.9609   3.9614   3.9659   3.9858   3.9899   3.9984
  4.0114   4.0271   4.0293   4.0370   4.0488   4.0549   4.0715   4.0921
  4.1159   4.1435   4.1742   4.2141   4.2467   4.2789   4.2881   4.3094
  4.3737   4.4202   4.4414   4.4785   4.5798   4.7925   5.9983   6.0175
  6.0447   6.0776   6.1011   6.1282   6.1517   6.1668   6.2028   6.6884
  6.8269   7.5368   7.5701   7.6614   7.6955   7.7147   7.7884   9.7610
 23.1732  23.7530  23.7565  23.9076  23.9178  23.9938  25.8137  26.2026
 26.5997  27.8563  27.8980  27.9625  28.3387  28.3531  28.3740  28.3969
 28.4061  28.4167  28.4350  28.4392  28.4711  28.5220  28.5286  28.5303
 28.5381  28.5422  28.5524  28.5587  28.5610  28.5673  28.5952  28.6182
 28.6368  28.6901  28.7243  28.7595  47.9471  48.0676 127.8811 127.8918
127.9079 127.9343 127.9449 127.9575 127.9689 127.9790 127.9953 151.6523
151.6887 151.7445 215.7535 289.7328 289.7675 289.8647 289.8899 289.9379
290.01011020.74971020.90071901.81491901.85311901.9113
 --------------------------------------------------------------

          Ground-State Mulliken Net Atomic Charges

     Atom                 Charge (a.u.)
  ----------------------------------------
      1 I                     0.108969
      2 C                    -0.142645
      3 C                     0.011870
      4 C                    -0.139610
      5 C                    -0.414896
      6 C                     0.593503
      7 C                    -0.340600
      8 Cl                    0.542889
      9 Br                   -0.228342
     10 Br                   -0.222051
     11 I                     0.113920
     12 I                     0.116994
  ----------------------------------------
  Sum of atomic charges =     0.000000

 -----------------------------------------------------------------
                    Cartesian Multipole Moments
 -----------------------------------------------------------------
    Charge (ESU x 10^10)
                -0.0000
    Dipole Moment (Debye)
         X      -0.0441      Y       0.0000      Z      -0.2325
       Tot       0.2367
    Quadrupole Moments (Debye-Ang)
        XX    -163.4177     XY       0.0000     YY    -170.2858
        XZ       1.7063     YZ       0.0000     ZZ    -160.8852
    Octopole Moments (Debye-Ang^2)
       XXX      40.2030    XXY       0.0000    XYY      14.7000
       YYY       0.0000    XXZ    -561.5394    XYZ       0.0000
       YYZ    -574.8263    XZZ      26.4732    YZZ       0.0000
       ZZZ   -1619.8069
    Hexadecapole Moments (Debye-Ang^3)
      XXXX   -4129.0368   XXXY       0.0000   XXYY    -787.2849
      XYYY       0.0000   YYYY    -222.3208   XXXZ     -89.3533
      XXYZ       0.0000   XYYZ     -46.5440   YYYZ       0.0000
      XXZZ   -3573.3578   XYZZ      -0.0000   YYZZ   -2987.3390
      XZZZ     -58.2143   YZZZ       0.0000   ZZZZ  -16378.1177
 -----------------------------------------------------------------
 Calculating analytic gradient of the SCF energy
 Gradient of SCF Energy
            1           2           3           4           5           6
    1  -0.0006415   0.0007475  -0.0001081  -0.0004191  -0.0008232   0.0000600
    2  -0.0000000   0.0000000  -0.0000000   0.0000000  -0.0000000   0.0000000
    3  -0.0015337   0.0013284  -0.0000104  -0.0002359  -0.0015026   0.0002346
            7           8           9          10          11          12
    1  -0.0008938   0.0000835   0.0002670  -0.0000384   0.0010805   0.0006855
    2  -0.0000000   0.0000000  -0.0000000   0.0000000   0.0000000   0.0000000
    3  -0.0010129  -0.0000695   0.0003356  -0.0000809   0.0010543   0.0014932
 Max gradient component =       1.534E-03
 RMS gradient           =       6.526E-04
 Gradient time:  CPU 146.17 s  wall 24.57 s
 Geometry Optimization Parameters
   NAtoms,    NIC,     NZ,  NCons,   NDum,   NFix, NCnnct, MaxDiis
       12      78      12       0       0       0       0       0


** GEOMETRY OPTIMIZATION IN DELOCALIZED INTERNAL COORDINATES **
   Searching for a Minimum

   Optimization Cycle:   1

                       Coordinates (Angstroms)
     ATOM                X               Y               Z
      1  I         0.0000000000    0.0000000000    0.0000000000
      2  C         0.0000000000    0.0000000000    2.1400160000
      3  C         1.2211371498    0.0000000000    2.8357665227
      4  C         1.2349064197    0.0000000000    4.2410760684
      5  C         0.0299604364    0.0000000000    4.9599682802
      6  C        -1.1878784715    0.0000000000    4.2615449265
      7  C        -1.2105393976    0.0000000000    2.8559005773
      8  Cl       -2.6847438616    0.0000000000    5.1527093423
      9  Br        2.8994318478    0.0000000000    5.1655700642
     10  Br        2.8736204399    0.0000000000    1.8897349384
     11  I        -3.0929318303    0.0000000000    1.8504884757
     12  I         0.0364869721    0.0000000000    7.0965343120
   Point Group: c1    Number of degrees of freedom:    30


   Energy is -26595.708404119


 Attempting to generate delocalized internal coordinates
 Initial Hessian constructed with Jon Baker's OPTIMIZE code

 21 Hessian modes will be used to form the next step
  Hessian Eigenvalues:
     0.108091    0.108932    0.109549    0.193731    0.193779    0.250000
     0.250000    0.250000    0.250000    0.250000    0.250000    0.250000
     0.250000    0.250000    0.312690    0.412547    0.413860    0.446517
     0.447091    0.448605    0.450007

 Minimum search - taking simple RFO step
 Searching for Lamda that Minimizes Along All modes
 Value Taken    Lamda =  -0.00008834
 Step Taken.  Stepsize is  0.025912

                             Maximum     Tolerance    Cnvgd?
         Gradient           0.001923      0.000300      NO
         Displacement       0.013866      0.001200      NO
         Energy change     *********      0.000001      NO


 New Cartesian Coordinates Obtained by Inverse Iteration

 Displacement from previous Coordinates is:  0.036171
 ----------------------------------------------------------------
             Standard Nuclear Orientation (Angstroms)
    I     Atom           X                Y                Z
 ----------------------------------------------------------------
    1      I       0.0069361952     0.0000000000     0.0091116899
    2      C      -0.0010634277     0.0000000000     2.1416083901
    3      C       1.2205410994     0.0000000000     2.8364266748
    4      C       1.2366091434     0.0000000000     4.2414120722
    5      C       0.0316541510     0.0000000000     4.9606269142
    6      C      -1.1870669861     0.0000000000     4.2627131525
    7      C      -1.2117110444     0.0000000000     2.8571077987
    8      Cl     -2.6823017583     0.0000000000     5.1569633650
    9      Br      2.9030446462     0.0000000000     5.1602251676
   10      Br      2.8715424644     0.0000000000     1.8878503766
   11      I      -3.0986358222     0.0000000000     1.8453229966
   12      I       0.0299010436     0.0000000000     7.0899409097
 ----------------------------------------------------------------
 Nuclear Repulsion Energy =        4322.73173010 hartrees
 There are      141 alpha and      141 beta electrons
 Applying Cartesian multipole field
    Component          Value
    ---------          -----
     (2,0,0)        1.00000E-11
     (0,2,0)        2.00000E-11
     (0,0,2)       -3.00000E-12
 Nucleus-field energy     =    -0.0000000072 hartrees
 Requested basis set is 6-311++G(d,p)
 There are 159 shells and 444 basis functions
 A cutoff of  1.0D-14 yielded   7904 shell pairs
 There are     68556 function pairs (     76681 Cartesian)
 Smallest overlap matrix eigenvalue = 4.25E-07
 Linear dependence detected in AO basis
 Tighter screening thresholds may be required for diffuse basis sets
 Use S2THRESH > 14 and THRESH = 14 in case of SCF convergence issues
 Number of orthogonalized atomic orbitals = 443
 Maximum deviation from orthogonality = 4.522E-10
 Guess MOs from SCF MO coefficient file

 -----------------------------------------------------------------------
  General SCF calculation program by
  Eric Jon Sundstrom, Paul Horn, Yuezhi Mao, Dmitri Zuev, Alec White,
  David Stuck, Shaama M.S., Shane Yost, Joonho Lee, David Small,
  Daniel Levine, Susi Lehtola, Hugh Burton, Evgeny Epifanovsky,
  Bang C. Huynh
 -----------------------------------------------------------------------
 Exchange:     0.2000 Hartree-Fock + 0.0800 Slater + 0.7200 B88
 Correlation:  0.1900 VWN1RPA + 0.8100 LYP
 Using SG-1 standard quadrature grid
 using 6 threads for integral computing
 -------------------------------------------------------
 OpenMP Integral computing Module                
 Release: version 2.0, May 2017, Q-Chem Inc. Pleasanton 
 -------------------------------------------------------
 A restricted SCF calculation will be
 performed using DIIS
 SCF converges when DIIS error is below 1.0e-08
 ---------------------------------------
  Cycle       Energy         DIIS error
 ---------------------------------------
    1  -26595.7083585304      9.16e-05  
    2  -26595.7084164858      2.21e-05  
    3  -26595.7083925188      3.81e-05  
    4  -26595.7084279403      5.52e-06  
    5  -26595.7084286749      1.61e-06  
    6  -26595.7084287374      3.83e-07  
    7  -26595.7084287404      1.29e-07  
    8  -26595.7084287401      7.85e-08  
    9  -26595.7084287410      2.26e-08  
   10  -26595.7084287404      4.35e-09  Convergence criterion met
 ---------------------------------------
 SCF time:   CPU 299.60s  wall 54.00s 
 SCF   energy in the final basis set =   -26595.7084287404
 Total energy in the final basis set =   -26595.7084287404

 --------------------------------------------------------------

                    Orbital Energies (a.u.)
 --------------------------------------------------------------

 Alpha MOs
 -- Occupied --
**************************-482.8560-482.8552-176.3196-176.3193-176.3192
********-165.7232-165.7230-165.7212-165.7210-165.7210-165.7208-165.7207
********-101.5816 -62.5089 -62.5082 -56.3296 -56.3289 -56.3255 -56.3251
-56.3248 -56.3244 -35.8160 -35.8158 -35.8156 -31.3096 -31.3093 -31.3091
-31.3032 -31.3030 -31.3029 -31.3027 -31.3024 -31.3023 -22.9600 -22.9597
-22.9595 -22.9586 -22.9583 -22.9582 -22.9581 -22.9579 -22.9578 -22.9537
-22.9537 -22.9535 -22.9535 -22.9534 -22.9534 -10.2887 -10.2822 -10.2812
-10.2733 -10.2724 -10.2716  -9.4966  -8.7178  -8.7171  -7.2615  -7.2515
 -7.2506  -6.5500  -6.5493  -6.5363  -6.5356  -6.5352  -6.5345  -6.3654
 -6.3651  -6.3650  -4.7785  -4.7782  -4.7780  -4.7631  -4.7628  -4.7628
 -4.7620  -4.7618  -4.7618  -2.6607  -2.6600  -2.6572  -2.6565  -2.6563
 -2.6556  -2.6453  -2.6452  -2.6446  -2.6445  -2.0442  -2.0437  -2.0437
 -2.0396  -2.0393  -2.0392  -2.0388  -2.0386  -2.0385  -2.0255  -2.0253
 -2.0253  -2.0252  -2.0251  -2.0251  -0.9471  -0.9004  -0.8491  -0.8331
 -0.7887  -0.7532  -0.7097  -0.6800  -0.6566  -0.6179  -0.5999  -0.5484
 -0.5056  -0.4661  -0.4593  -0.4371  -0.4146  -0.3971  -0.3963  -0.3765
 -0.3692  -0.3551  -0.3431  -0.3362  -0.3218  -0.3138  -0.2947  -0.2919
 -0.2901  -0.2722  -0.2635  -0.2588  -0.2484
 -- Virtual --
 -0.1116  -0.0720  -0.0683  -0.0676  -0.0512  -0.0194  -0.0106  -0.0028
  0.0139   0.0275   0.0315   0.0443   0.0515   0.0558   0.0589   0.0667
  0.0671   0.0742   0.0781   0.0793   0.0842   0.0903   0.0927   0.0991
  0.1134   0.1163   0.1241   0.1301   0.1344   0.1384   0.1570   0.1611
  0.1685   0.1713   0.1737   0.1860   0.1872   0.1945   0.2005   0.2014
  0.2037   0.2097   0.2128   0.2162   0.2296   0.2392   0.2444   0.2492
  0.2532   0.2646   0.2840   0.2874   0.2896   0.3017   0.3341   0.3542
  0.3645   0.3671   0.3783   0.3805   0.3933   0.3935   0.4025   0.4052
  0.4101   0.4122   0.4211   0.4311   0.4354   0.4465   0.4504   0.4589
  0.4635   0.4738   0.4773   0.4925   0.4934   0.5007   0.5048   0.5071
  0.5096   0.5142   0.5158   0.5370   0.5507   0.5555   0.5615   0.5716
  0.5876   0.5903   0.6033   0.6062   0.6078   0.6161   0.6622   0.6691
  0.6781   0.6818   0.7053   0.7136   0.7276   0.7491   0.7529   0.7641
  0.7733   0.7831   0.7997   0.8134   0.8206   0.8281   0.8421   0.8565
  0.8776   0.8933   0.9175   0.9194   0.9406   0.9446   0.9577   0.9949
  1.0204   1.0515   1.0791   1.1002   1.1097   1.1350   1.1745   1.1773
  1.1849   1.2138   1.2238   1.2695   1.3317   1.3403   1.3588   1.3597
  1.3750   1.3801   1.4227   1.4412   1.4648   1.4747   1.4778   1.5005
  1.5328   1.5410   1.5695   1.6036   1.7200   1.7258   1.7583   1.7632
  1.8122   1.8147   1.8431   1.8461   1.9032   1.9874   1.9905   2.0433
  2.0632   2.1102   2.1299   2.1781   2.1945   2.2281   2.2491   2.2506
  2.2682   2.2794   2.3119   2.3471   2.4381   2.4919   2.5438   2.5703
  2.6987   2.7186   2.7707   2.8171   2.8252   2.8717   2.9623   3.0095
  3.0377   3.0569   3.1245   3.1867   3.3713   3.4101   3.6144   3.7917
  3.8252   3.9413   3.9611   3.9616   3.9657   3.9858   3.9900   3.9987
  4.0119   4.0273   4.0293   4.0368   4.0487   4.0552   4.0716   4.0927
  4.1162   4.1446   4.1736   4.2148   4.2469   4.2791   4.2885   4.3098
  4.3737   4.4200   4.4414   4.4805   4.5810   4.7926   5.9984   6.0177
  6.0448   6.0782   6.1014   6.1288   6.1540   6.1665   6.2022   6.6887
  6.8272   7.5369   7.5702   7.6617   7.6957   7.7147   7.7890   9.7609
 23.1734  23.7531  23.7565  23.9077  23.9178  23.9940  25.8137  26.2028
 26.5994  27.8563  27.8993  27.9631  28.3388  28.3533  28.3741  28.3972
 28.4065  28.4179  28.4351  28.4395  28.4708  28.5221  28.5287  28.5303
 28.5383  28.5423  28.5527  28.5589  28.5609  28.5673  28.5954  28.6187
 28.6367  28.6902  28.7250  28.7597  47.9473  48.0679 127.8812 127.8920
127.9080 127.9347 127.9451 127.9579 127.9700 127.9789 127.9951 151.6523
151.6899 151.7450 215.7534 289.7329 289.7675 289.8649 289.8899 289.9380
290.01061020.75001020.90111901.81491901.85431901.9119
 --------------------------------------------------------------

          Ground-State Mulliken Net Atomic Charges

     Atom                 Charge (a.u.)
  ----------------------------------------
      1 I                     0.109027
      2 C                    -0.172034
      3 C                     0.012561
      4 C                    -0.128204
      5 C                    -0.401272
      6 C                     0.592248
      7 C                    -0.335609
      8 Cl                    0.543426
      9 Br                   -0.227876
     10 Br                   -0.222913
     11 I                     0.113642
     12 I                     0.117004
  ----------------------------------------
  Sum of atomic charges =     0.000000

 -----------------------------------------------------------------
                    Cartesian Multipole Moments
 -----------------------------------------------------------------
    Charge (ESU x 10^10)
                -0.0000
    Dipole Moment (Debye)
         X      -0.0330      Y       0.0000      Z      -0.2317
       Tot       0.2341
    Quadrupole Moments (Debye-Ang)
        XX    -163.4219     XY      -0.0000     YY    -170.2717
        XZ       1.6521     YZ      -0.0000     ZZ    -160.8862
    Octopole Moments (Debye-Ang^2)
       XXX      40.6612    XXY       0.0000    XYY      14.8336
       YYY       0.0000    XXZ    -561.5381    XYZ       0.0000
       YYZ    -574.6362    XZZ      25.8767    YZZ      -0.0000
       ZZZ   -1619.5041
    Hexadecapole Moments (Debye-Ang^3)
      XXXX   -4134.8689   XXXY      -0.0000   XXYY    -788.3766
      XYYY      -0.0000   YYYY    -222.2804   XXXZ     -84.4523
      XXYZ      -0.0000   XYYZ     -45.2325   YYYZ      -0.0000
      XXZZ   -3571.1087   XYZZ       0.0000   YYZZ   -2983.2312
      XZZZ     -62.1039   YZZZ      -0.0000   ZZZZ  -16360.3276
 -----------------------------------------------------------------
 Calculating analytic gradient of the SCF energy
 Gradient of SCF Energy
            1           2           3           4           5           6
    1   0.0002798   0.0005110  -0.0001882  -0.0000183  -0.0003152   0.0003668
    2  -0.0000000   0.0000000  -0.0000000   0.0000000  -0.0000000   0.0000000
    3   0.0003930   0.0006822  -0.0003350   0.0001454  -0.0003942   0.0007835
            7           8           9          10          11          12
    1  -0.0002278   0.0004265   0.0003098  -0.0003391  -0.0004373  -0.0003681
    2  -0.0000000   0.0000000  -0.0000000   0.0000000  -0.0000000   0.0000000
    3  -0.0008213   0.0005921  -0.0003920  -0.0002736  -0.0001090  -0.0002711
 Max gradient component =       8.213E-04
 RMS gradient           =       3.433E-04
 Gradient time:  CPU 146.19 s  wall 24.57 s
 Geometry Optimization Parameters
   NAtoms,    NIC,     NZ,  NCons,   NDum,   NFix, NCnnct, MaxDiis
       12      78      12       0       0       0       0       0

 Cartesian Hessian Update
 Hessian updated using BFGS update


** GEOMETRY OPTIMIZATION IN DELOCALIZED INTERNAL COORDINATES **
   Searching for a Minimum

   Optimization Cycle:   2

                       Coordinates (Angstroms)
     ATOM                X               Y               Z
      1  I         0.0069361952    0.0000000000    0.0091116899
      2  C        -0.0010634277    0.0000000000    2.1416083901
      3  C         1.2205410994    0.0000000000    2.8364266748
      4  C         1.2366091434    0.0000000000    4.2414120722
      5  C         0.0316541510    0.0000000000    4.9606269142
      6  C        -1.1870669861    0.0000000000    4.2627131525
      7  C        -1.2117110444    0.0000000000    2.8571077987
      8  Cl       -2.6823017583    0.0000000000    5.1569633650
      9  Br        2.9030446462    0.0000000000    5.1602251676
     10  Br        2.8715424644    0.0000000000    1.8878503766
     11  I        -3.0986358222    0.0000000000    1.8453229966
     12  I         0.0299010436    0.0000000000    7.0899409097
   Point Group: c1    Number of degrees of freedom:    30


   Energy is -26595.708428740

 Hessian updated using BFGS update

 14 Hessian modes will be used to form the next step
  Hessian Eigenvalues:
     0.096308    0.108459    0.109715    0.192744    0.193822    0.241550
     0.312579    0.369170    0.413233    0.423969    0.446515    0.447207
     0.449222    0.502995

 Minimum search - taking simple RFO step
 Searching for Lamda that Minimizes Along All modes
 Value Taken    Lamda =  -0.00002483
 Step Taken.  Stepsize is  0.007547

                             Maximum     Tolerance    Cnvgd?
         Gradient           0.002334      0.000300      NO
         Displacement       0.005065      0.001200      NO
         Energy change     -0.000025      0.000001      NO


 New Cartesian Coordinates Obtained by Inverse Iteration

 Displacement from previous Coordinates is:  0.019578
 ----------------------------------------------------------------
             Standard Nuclear Orientation (Angstroms)
    I     Atom           X                Y                Z
 ----------------------------------------------------------------
    1      I       0.0020286864     0.0000000000     0.0079356172
    2      C      -0.0012094817     0.0000000000     2.1406946836
    3      C       1.2208490075     0.0000000000     2.8361467073
    4      C       1.2363315326     0.0000000000     4.2413518889
    5      C       0.0319458157     0.0000000000     4.9612896646
    6      C      -1.1870773077     0.0000000000     4.2626386487
    7      C      -1.2107877143     0.0000000000     2.8576632901
    8      Cl     -2.6852086438     0.0000000000     5.1522200610
    9      Br      2.9011865081     0.0000000000     5.1623911201
   10      Br      2.8737162753     0.0000000000     1.8902325487
   11      I      -3.0974113625     0.0000000000     1.8462759417
   12      I       0.0350863891     0.0000000000     7.0904693358
 ----------------------------------------------------------------
 Nuclear Repulsion Energy =        4322.85309423 hartrees
 There are      141 alpha and      141 beta electrons
 Applying Cartesian multipole field
    Component          Value
    ---------          -----
     (2,0,0)        1.00000E-11
     (0,2,0)        2.00000E-11
     (0,0,2)       -3.00000E-12
 Nucleus-field energy     =    -0.0000000072 hartrees
 Requested basis set is 6-311++G(d,p)
 There are 159 shells and 444 basis functions
 A cutoff of  1.0D-14 yielded   7903 shell pairs
 There are     68541 function pairs (     76663 Cartesian)
 Smallest overlap matrix eigenvalue = 4.26E-07
 Linear dependence detected in AO basis
 Tighter screening thresholds may be required for diffuse basis sets
 Use S2THRESH > 14 and THRESH = 14 in case of SCF convergence issues
 Number of orthogonalized atomic orbitals = 443
 Maximum deviation from orthogonality = 2.939E-10
 Guess MOs from SCF MO coefficient file

 -----------------------------------------------------------------------
  General SCF calculation program by
  Eric Jon Sundstrom, Paul Horn, Yuezhi Mao, Dmitri Zuev, Alec White,
  David Stuck, Shaama M.S., Shane Yost, Joonho Lee, David Small,
  Daniel Levine, Susi Lehtola, Hugh Burton, Evgeny Epifanovsky,
  Bang C. Huynh
 -----------------------------------------------------------------------
 Exchange:     0.2000 Hartree-Fock + 0.0800 Slater + 0.7200 B88
 Correlation:  0.1900 VWN1RPA + 0.8100 LYP
 Using SG-1 standard quadrature grid
 using 6 threads for integral computing
 -------------------------------------------------------
 OpenMP Integral computing Module                
 Release: version 2.0, May 2017, Q-Chem Inc. Pleasanton 
 -------------------------------------------------------
 A restricted SCF calculation will be
 performed using DIIS
 SCF converges when DIIS error is below 1.0e-08
 ---------------------------------------
  Cycle       Energy         DIIS error
 ---------------------------------------
    1  -26595.7084234566      3.13e-05  
    2  -26595.7084373222      6.59e-06  
    3  -26595.7084360272      9.83e-06  
    4  -26595.7084383372      2.14e-06  
    5  -26595.7084384437      7.99e-07  
    6  -26595.7084384591      1.91e-07  
    7  -26595.7084384604      4.57e-08  
    8  -26595.7084384598      1.76e-08  
    9  -26595.7084384600      6.57e-09  Convergence criterion met
 ---------------------------------------
 SCF time:   CPU 270.07s  wall 49.00s 
 SCF   energy in the final basis set =   -26595.7084384600
 Total energy in the final basis set =   -26595.7084384600

 --------------------------------------------------------------

                    Orbital Energies (a.u.)
 --------------------------------------------------------------

 Alpha MOs
 -- Occupied --
**************************-482.8559-482.8553-176.3196-176.3192-176.3192
********-165.7231-165.7231-165.7213-165.7211-165.7209-165.7208-165.7207
********-101.5816 -62.5088 -62.5082 -56.3296 -56.3289 -56.3255 -56.3250
-56.3248 -56.3244 -35.8161 -35.8157 -35.8156 -31.3096 -31.3092 -31.3092
-31.3033 -31.3029 -31.3028 -31.3027 -31.3024 -31.3023 -22.9600 -22.9596
-22.9596 -22.9586 -22.9582 -22.9582 -22.9582 -22.9579 -22.9578 -22.9538
-22.9538 -22.9534 -22.9534 -22.9534 -22.9534 -10.2887 -10.2822 -10.2813
-10.2734 -10.2722 -10.2717  -9.4966  -8.7178  -8.7171  -7.2615  -7.2515
 -7.2506  -6.5500  -6.5493  -6.5363  -6.5356  -6.5352  -6.5345  -6.3655
 -6.3651  -6.3650  -4.7786  -4.7781  -4.7781  -4.7632  -4.7628  -4.7627
 -4.7621  -4.7618  -4.7617  -2.6607  -2.6600  -2.6571  -2.6565  -2.6563
 -2.6556  -2.6453  -2.6452  -2.6446  -2.6445  -2.0442  -2.0438  -2.0436
 -2.0396  -2.0392  -2.0392  -2.0389  -2.0386  -2.0385  -2.0255  -2.0254
 -2.0253  -2.0252  -2.0251  -2.0250  -0.9471  -0.9003  -0.8492  -0.8330
 -0.7887  -0.7531  -0.7097  -0.6800  -0.6567  -0.6178  -0.5999  -0.5484
 -0.5056  -0.4660  -0.4593  -0.4370  -0.4147  -0.3971  -0.3963  -0.3765
 -0.3692  -0.3550  -0.3430  -0.3362  -0.3218  -0.3137  -0.2947  -0.2921
 -0.2902  -0.2721  -0.2635  -0.2589  -0.2484
 -- Virtual --
 -0.1116  -0.0721  -0.0683  -0.0677  -0.0510  -0.0195  -0.0106  -0.0027
  0.0138   0.0275   0.0315   0.0443   0.0516   0.0558   0.0588   0.0667
  0.0671   0.0742   0.0780   0.0794   0.0842   0.0904   0.0927   0.0991
  0.1134   0.1163   0.1241   0.1301   0.1344   0.1384   0.1570   0.1609
  0.1688   0.1714   0.1736   0.1860   0.1873   0.1946   0.2003   0.2014
  0.2035   0.2096   0.2128   0.2163   0.2296   0.2392   0.2444   0.2491
  0.2532   0.2646   0.2839   0.2874   0.2896   0.3017   0.3342   0.3542
  0.3644   0.3671   0.3783   0.3805   0.3932   0.3938   0.4024   0.4050
  0.4102   0.4123   0.4211   0.4310   0.4354   0.4466   0.4504   0.4589
  0.4632   0.4738   0.4773   0.4926   0.4933   0.5009   0.5048   0.5072
  0.5096   0.5141   0.5158   0.5368   0.5507   0.5555   0.5614   0.5716
  0.5876   0.5903   0.6032   0.6064   0.6079   0.6161   0.6622   0.6691
  0.6779   0.6818   0.7052   0.7137   0.7277   0.7490   0.7532   0.7640
  0.7733   0.7832   0.7995   0.8133   0.8205   0.8281   0.8421   0.8566
  0.8775   0.8934   0.9175   0.9193   0.9406   0.9445   0.9577   0.9950
  1.0205   1.0514   1.0790   1.1000   1.1096   1.1351   1.1745   1.1774
  1.1852   1.2138   1.2237   1.2695   1.3319   1.3402   1.3591   1.3597
  1.3748   1.3802   1.4222   1.4413   1.4646   1.4747   1.4777   1.5010
  1.5330   1.5409   1.5696   1.6035   1.7200   1.7256   1.7582   1.7631
  1.8122   1.8146   1.8429   1.8462   1.9031   1.9874   1.9904   2.0432
  2.0631   2.1101   2.1299   2.1778   2.1947   2.2278   2.2492   2.2503
  2.2683   2.2794   2.3117   2.3470   2.4379   2.4919   2.5438   2.5703
  2.6987   2.7186   2.7706   2.8171   2.8252   2.8716   2.9622   3.0094
  3.0376   3.0567   3.1244   3.1866   3.3711   3.4100   3.6142   3.7917
  3.8248   3.9412   3.9610   3.9614   3.9659   3.9858   3.9901   3.9986
  4.0119   4.0272   4.0296   4.0369   4.0486   4.0552   4.0718   4.0925
  4.1162   4.1442   4.1741   4.2146   4.2470   4.2792   4.2885   4.3096
  4.3737   4.4201   4.4414   4.4805   4.5810   4.7924   5.9984   6.0177
  6.0449   6.0777   6.1015   6.1288   6.1538   6.1669   6.2027   6.6886
  6.8273   7.5369   7.5702   7.6616   7.6957   7.7146   7.7889   9.7610
 23.1734  23.7530  23.7562  23.9071  23.9178  23.9935  25.8137  26.2026
 26.5996  27.8565  27.8992  27.9632  28.3388  28.3533  28.3742  28.3970
 28.4064  28.4177  28.4352  28.4395  28.4712  28.5220  28.5286  28.5303
 28.5382  28.5423  28.5527  28.5588  28.5611  28.5674  28.5953  28.6186
 28.6370  28.6903  28.7250  28.7597  47.9472  48.0680 127.8812 127.8920
127.9080 127.9344 127.9451 127.9579 127.9698 127.9791 127.9954 151.6525
151.6898 151.7451 215.7534 289.7329 289.7676 289.8649 289.8899 289.9379
290.01051020.74991020.90111901.81511901.85421901.9119
 --------------------------------------------------------------

          Ground-State Mulliken Net Atomic Charges

     Atom                 Charge (a.u.)
  ----------------------------------------
      1 I                     0.109375
      2 C                    -0.171373
      3 C                     0.011028
      4 C                    -0.126554
      5 C                    -0.400992
      6 C                     0.596671
      7 C                    -0.341000
      8 Cl                    0.543139
      9 Br                   -0.228398
     10 Br                   -0.222455
     11 I                     0.113338
     12 I                     0.117220
  ----------------------------------------
  Sum of atomic charges =     0.000000

 -----------------------------------------------------------------
                    Cartesian Multipole Moments
 -----------------------------------------------------------------
    Charge (ESU x 10^10)
                -0.0000
    Dipole Moment (Debye)
         X      -0.0298      Y      -0.0000      Z      -0.2280
       Tot       0.2299
    Quadrupole Moments (Debye-Ang)
        XX    -163.4383     XY       0.0000     YY    -170.2720
        XZ       1.7307     YZ       0.0000     ZZ    -160.8384
    Octopole Moments (Debye-Ang^2)
       XXX      40.6156    XXY      -0.0000    XYY      14.8142
       YYY      -0.0000    XXZ    -561.5470    XYZ       0.0000
       YYZ    -574.6634    XZZ      26.4578    YZZ       0.0000
       ZZZ   -1619.2227
    Hexadecapole Moments (Debye-Ang^3)
      XXXX   -4135.0102   XXXY       0.0000   XXYY    -788.4020
      XYYY       0.0000   YYYY    -222.2793   XXXZ     -88.0995
      XXYZ       0.0000   XYYZ     -46.3575   YYYZ       0.0000
      XXZZ   -3571.3730   XYZZ       0.0000   YYZZ   -2983.4546
      XZZZ     -59.9221   YZZZ       0.0000   ZZZZ  -16358.7247
 -----------------------------------------------------------------
 Calculating analytic gradient of the SCF energy
 Gradient of SCF Energy
            1           2           3           4           5           6
    1  -0.0003179  -0.0000356   0.0000513   0.0000361   0.0001500   0.0000937
    2  -0.0000000   0.0000000  -0.0000000  -0.0000000   0.0000000   0.0000000
    3   0.0001803   0.0002724  -0.0001561   0.0002095  -0.0000895   0.0002880
            7           8           9          10          11          12
    1  -0.0000734  -0.0000689  -0.0000469   0.0000254  -0.0001533   0.0003394
    2  -0.0000000   0.0000000  -0.0000000   0.0000000   0.0000000  -0.0000000
    3  -0.0002927  -0.0001024  -0.0001782  -0.0000169   0.0000784  -0.0001929
 Max gradient component =       3.394E-04
 RMS gradient           =       1.421E-04
 Gradient time:  CPU 146.01 s  wall 24.54 s
 Geometry Optimization Parameters
   NAtoms,    NIC,     NZ,  NCons,   NDum,   NFix, NCnnct, MaxDiis
       12      78      12       0       0       0       0       0

 Cartesian Hessian Update
 Hessian updated using BFGS update


** GEOMETRY OPTIMIZATION IN DELOCALIZED INTERNAL COORDINATES **
   Searching for a Minimum

   Optimization Cycle:   3

                       Coordinates (Angstroms)
     ATOM                X               Y               Z
      1  I         0.0020286864    0.0000000000    0.0079356172
      2  C        -0.0012094817    0.0000000000    2.1406946836
      3  C         1.2208490075    0.0000000000    2.8361467073
      4  C         1.2363315326    0.0000000000    4.2413518889
      5  C         0.0319458157    0.0000000000    4.9612896646
      6  C        -1.1870773077    0.0000000000    4.2626386487
      7  C        -1.2107877143    0.0000000000    2.8576632901
      8  Cl       -2.6852086438    0.0000000000    5.1522200610
      9  Br        2.9011865081    0.0000000000    5.1623911201
     10  Br        2.8737162753    0.0000000000    1.8902325487
     11  I        -3.0974113625    0.0000000000    1.8462759417
     12  I         0.0350863891    0.0000000000    7.0904693358
   Point Group: c1    Number of degrees of freedom:    30


   Energy is -26595.708438460

 Hessian updated using BFGS update

 15 Hessian modes will be used to form the next step
  Hessian Eigenvalues:
     0.098152    0.108415    0.109652    0.193291    0.193700    0.225688
     0.247561    0.312574    0.395429    0.413641    0.420354    0.443814
     0.447299    0.448347    0.613659

 Minimum search - taking simple RFO step
 Searching for Lamda that Minimizes Along All modes
 Value Taken    Lamda =  -0.00000404
 Step Taken.  Stepsize is  0.004440

                             Maximum     Tolerance    Cnvgd?
         Gradient           0.000650      0.000300      NO
         Displacement       0.002557      0.001200      NO
         Energy change     -0.000010      0.000001      NO


 New Cartesian Coordinates Obtained by Inverse Iteration

 Displacement from previous Coordinates is:  0.007744
 ----------------------------------------------------------------
             Standard Nuclear Orientation (Angstroms)
    I     Atom           X                Y                Z
 ----------------------------------------------------------------
    1      I       0.0033584576     0.0000000000     0.0060959988
    2      C      -0.0012726266     0.0000000000     2.1399814991
    3      C       1.2205642822     0.0000000000     2.8358503383
    4      C       1.2362169698     0.0000000000     4.2411763365
    5      C       0.0318472144     0.0000000000     4.9614915790
    6      C      -1.1868992722     0.0000000000     4.2626052228
    7      C      -1.2105811729     0.0000000000     2.8577406818
    8      Cl     -2.6842927538     0.0000000000     5.1534143920
    9      Br      2.9012059422     0.0000000000     5.1625984041
   10      Br      2.8729717811     0.0000000000     1.8891956416
   11      I      -3.0968574333     0.0000000000     1.8473778312
   12      I       0.0331883160     0.0000000000     7.0917815827
 ----------------------------------------------------------------
 Nuclear Repulsion Energy =        4322.23283764 hartrees
 There are      141 alpha and      141 beta electrons
 Applying Cartesian multipole field
    Component          Value
    ---------          -----
     (2,0,0)        1.00000E-11
     (0,2,0)        2.00000E-11
     (0,0,2)       -3.00000E-12
 Nucleus-field energy     =    -0.0000000073 hartrees
 Requested basis set is 6-311++G(d,p)
 There are 159 shells and 444 basis functions
 A cutoff of  1.0D-14 yielded   7902 shell pairs
 There are     68540 function pairs (     76662 Cartesian)
 Smallest overlap matrix eigenvalue = 4.26E-07
 Linear dependence detected in AO basis
 Tighter screening thresholds may be required for diffuse basis sets
 Use S2THRESH > 14 and THRESH = 14 in case of SCF convergence issues
 Number of orthogonalized atomic orbitals = 443
 Maximum deviation from orthogonality = 1.643E-10
 Guess MOs from SCF MO coefficient file

 -----------------------------------------------------------------------
  General SCF calculation program by
  Eric Jon Sundstrom, Paul Horn, Yuezhi Mao, Dmitri Zuev, Alec White,
  David Stuck, Shaama M.S., Shane Yost, Joonho Lee, David Small,
  Daniel Levine, Susi Lehtola, Hugh Burton, Evgeny Epifanovsky,
  Bang C. Huynh
 -----------------------------------------------------------------------
 Exchange:     0.2000 Hartree-Fock + 0.0800 Slater + 0.7200 B88
 Correlation:  0.1900 VWN1RPA + 0.8100 LYP
 Using SG-1 standard quadrature grid
 using 6 threads for integral computing
 -------------------------------------------------------
 OpenMP Integral computing Module                
 Release: version 2.0, May 2017, Q-Chem Inc. Pleasanton 
 -------------------------------------------------------
 A restricted SCF calculation will be
 performed using DIIS
 SCF converges when DIIS error is below 1.0e-08
 ---------------------------------------
  Cycle       Energy         DIIS error
 ---------------------------------------
    1  -26595.7084375212      1.66e-05  
    2  -26595.7084396202      3.89e-06  
    3  -26595.7084387398      7.01e-06  
    4  -26595.7084399829      1.02e-06  
    5  -26595.7084400083      3.09e-07  
    6  -26595.7084400109      7.40e-08  
    7  -26595.7084400109      2.31e-08  
    8  -26595.7084400112      8.31e-09  Convergence criterion met
 ---------------------------------------
 SCF time:   CPU 242.48s  wall 44.00s 
 SCF   energy in the final basis set =   -26595.7084400112
 Total energy in the final basis set =   -26595.7084400112

 --------------------------------------------------------------

                    Orbital Energies (a.u.)
 --------------------------------------------------------------

 Alpha MOs
 -- Occupied --
**************************-482.8559-482.8552-176.3197-176.3193-176.3192
********-165.7232-165.7231-165.7213-165.7211-165.7210-165.7208-165.7207
********-101.5816 -62.5088 -62.5082 -56.3296 -56.3289 -56.3254 -56.3250
-56.3248 -56.3243 -35.8161 -35.8158 -35.8156 -31.3097 -31.3093 -31.3092
-31.3033 -31.3030 -31.3028 -31.3028 -31.3024 -31.3023 -22.9601 -22.9597
-22.9595 -22.9587 -22.9583 -22.9583 -22.9581 -22.9579 -22.9578 -22.9538
-22.9538 -22.9535 -22.9535 -22.9533 -22.9533 -10.2887 -10.2823 -10.2813
-10.2734 -10.2722 -10.2717  -9.4966  -8.7177  -8.7171  -7.2615  -7.2515
 -7.2506  -6.5500  -6.5493  -6.5362  -6.5356  -6.5352  -6.5345  -6.3655
 -6.3652  -6.3650  -4.7786  -4.7782  -4.7781  -4.7632  -4.7629  -4.7627
 -4.7621  -4.7619  -4.7617  -2.6607  -2.6600  -2.6571  -2.6565  -2.6563
 -2.6556  -2.6453  -2.6452  -2.6446  -2.6445  -2.0442  -2.0439  -2.0436
 -2.0397  -2.0393  -2.0392  -2.0389  -2.0386  -2.0385  -2.0256  -2.0254
 -2.0254  -2.0252  -2.0251  -2.0250  -0.9471  -0.9003  -0.8491  -0.8330
 -0.7886  -0.7531  -0.7096  -0.6800  -0.6567  -0.6178  -0.6000  -0.5484
 -0.5056  -0.4660  -0.4593  -0.4370  -0.4147  -0.3970  -0.3963  -0.3765
 -0.3692  -0.3550  -0.3430  -0.3362  -0.3218  -0.3137  -0.2947  -0.2920
 -0.2901  -0.2722  -0.2635  -0.2589  -0.2484
 -- Virtual --
 -0.1116  -0.0721  -0.0683  -0.0679  -0.0510  -0.0196  -0.0106  -0.0028
  0.0138   0.0275   0.0315   0.0443   0.0516   0.0558   0.0588   0.0667
  0.0671   0.0742   0.0780   0.0794   0.0842   0.0903   0.0927   0.0991
  0.1134   0.1163   0.1241   0.1301   0.1344   0.1384   0.1570   0.1610
  0.1687   0.1713   0.1736   0.1860   0.1873   0.1945   0.2003   0.2015
  0.2036   0.2096   0.2129   0.2162   0.2296   0.2392   0.2444   0.2491
  0.2531   0.2646   0.2839   0.2874   0.2896   0.3017   0.3342   0.3541
  0.3645   0.3671   0.3783   0.3805   0.3932   0.3937   0.4025   0.4051
  0.4101   0.4122   0.4210   0.4311   0.4354   0.4466   0.4503   0.4589
  0.4632   0.4738   0.4773   0.4926   0.4932   0.5008   0.5048   0.5071
  0.5096   0.5141   0.5158   0.5367   0.5508   0.5555   0.5614   0.5715
  0.5876   0.5901   0.6032   0.6064   0.6079   0.6159   0.6622   0.6688
  0.6778   0.6818   0.7051   0.7136   0.7275   0.7489   0.7533   0.7638
  0.7731   0.7832   0.7995   0.8133   0.8206   0.8281   0.8421   0.8566
  0.8774   0.8933   0.9175   0.9193   0.9406   0.9446   0.9578   0.9948
  1.0204   1.0515   1.0789   1.1000   1.1094   1.1350   1.1745   1.1774
  1.1851   1.2136   1.2238   1.2695   1.3320   1.3403   1.3589   1.3596
  1.3745   1.3801   1.4224   1.4412   1.4646   1.4744   1.4777   1.5007
  1.5331   1.5407   1.5695   1.6035   1.7200   1.7256   1.7580   1.7632
  1.8121   1.8146   1.8426   1.8464   1.9031   1.9874   1.9903   2.0432
  2.0630   2.1099   2.1299   2.1778   2.1945   2.2278   2.2491   2.2504
  2.2683   2.2794   2.3116   2.3470   2.4378   2.4920   2.5438   2.5703
  2.6988   2.7185   2.7704   2.8171   2.8251   2.8716   2.9621   3.0094
  3.0376   3.0566   3.1244   3.1866   3.3711   3.4097   3.6141   3.7916
  3.8248   3.9412   3.9610   3.9615   3.9658   3.9858   3.9900   3.9986
  4.0118   4.0273   4.0293   4.0369   4.0487   4.0551   4.0716   4.0925
  4.1161   4.1442   4.1739   4.2145   4.2469   4.2791   4.2884   4.3096
  4.3736   4.4200   4.4414   4.4801   4.5808   4.7923   5.9984   6.0176
  6.0448   6.0779   6.1014   6.1287   6.1535   6.1667   6.2025   6.6886
  6.8272   7.5369   7.5702   7.6615   7.6956   7.7146   7.7887   9.7610
 23.1734  23.7528  23.7562  23.9072  23.9174  23.9932  25.8137  26.2027
 26.5996  27.8564  27.8990  27.9630  28.3388  28.3532  28.3741  28.3971
 28.4064  28.4176  28.4351  28.4394  28.4710  28.5220  28.5286  28.5303
 28.5382  28.5423  28.5526  28.5588  28.5610  28.5673  28.5953  28.6185
 28.6368  28.6902  28.7249  28.7597  47.9472  48.0679 127.8812 127.8919
127.9080 127.9345 127.9450 127.9578 127.9697 127.9790 127.9952 151.6524
151.6896 151.7449 215.7534 289.7329 289.7676 289.8648 289.8899 289.9379
290.01041020.74991020.90101901.81501901.85401901.9118
 --------------------------------------------------------------

          Ground-State Mulliken Net Atomic Charges

     Atom                 Charge (a.u.)
  ----------------------------------------
      1 I                     0.109508
      2 C                    -0.169488
      3 C                     0.011235
      4 C                    -0.125638
      5 C                    -0.396849
      6 C                     0.594288
      7 C                    -0.346038
      8 Cl                    0.543203
      9 Br                   -0.228238
     10 Br                   -0.222554
     11 I                     0.113292
     12 I                     0.117278
  ----------------------------------------
  Sum of atomic charges =     0.000000

 -----------------------------------------------------------------
                    Cartesian Multipole Moments
 -----------------------------------------------------------------
    Charge (ESU x 10^10)
                -0.0000
    Dipole Moment (Debye)
         X      -0.0317      Y      -0.0000      Z      -0.2291
       Tot       0.2313
    Quadrupole Moments (Debye-Ang)
        XX    -163.4543     XY      -0.0000     YY    -170.2755
        XZ       1.6954     YZ      -0.0000     ZZ    -160.8256
    Octopole Moments (Debye-Ang^2)
       XXX      40.5961    XXY      -0.0000    XYY      14.8115
       YYY      -0.0000    XXZ    -561.5975    XYZ      -0.0000
       YYZ    -574.6899    XZZ      26.2453    YZZ      -0.0000
       ZZZ   -1619.1017
    Hexadecapole Moments (Debye-Ang^3)
      XXXX   -4133.9216   XXXY      -0.0000   XXYY    -788.1583
      XYYY      -0.0000   YYYY    -222.2883   XXXZ     -86.8072
      XXYZ      -0.0000   XYYZ     -45.8838   YYYZ      -0.0000
      XXZZ   -3571.9749   XYZZ      -0.0000   YYZZ   -2984.2879
      XZZZ     -60.1848   YZZZ      -0.0000   ZZZZ  -16361.2317
 -----------------------------------------------------------------
 Calculating analytic gradient of the SCF energy
 Gradient of SCF Energy
            1           2           3           4           5           6
    1  -0.0001195  -0.0000429   0.0000080   0.0000555  -0.0000117   0.0000511
    2  -0.0000000   0.0000000  -0.0000000  -0.0000000   0.0000000  -0.0000000
    3  -0.0001454   0.0001108  -0.0001144   0.0000310  -0.0000844   0.0000988
            7           8           9          10          11          12
    1  -0.0000992   0.0000690   0.0000634  -0.0000800  -0.0000132   0.0001195
    2  -0.0000000   0.0000000   0.0000000   0.0000000   0.0000000  -0.0000000
    3  -0.0000580   0.0000693  -0.0000959  -0.0001352   0.0002297   0.0000938
 Max gradient component =       2.297E-04
 RMS gradient           =       7.871E-05
 Gradient time:  CPU 146.06 s  wall 24.55 s
 Geometry Optimization Parameters
   NAtoms,    NIC,     NZ,  NCons,   NDum,   NFix, NCnnct, MaxDiis
       12      78      12       0       0       0       0       0

 Cartesian Hessian Update
 Hessian updated using BFGS update


** GEOMETRY OPTIMIZATION IN DELOCALIZED INTERNAL COORDINATES **
   Searching for a Minimum

   Optimization Cycle:   4

                       Coordinates (Angstroms)
     ATOM                X               Y               Z
      1  I         0.0033584576    0.0000000000    0.0060959988
      2  C        -0.0012726266    0.0000000000    2.1399814991
      3  C         1.2205642822    0.0000000000    2.8358503383
      4  C         1.2362169698    0.0000000000    4.2411763365
      5  C         0.0318472144    0.0000000000    4.9614915790
      6  C        -1.1868992722    0.0000000000    4.2626052228
      7  C        -1.2105811729    0.0000000000    2.8577406818
      8  Cl       -2.6842927538    0.0000000000    5.1534143920
      9  Br        2.9012059422    0.0000000000    5.1625984041
     10  Br        2.8729717811    0.0000000000    1.8891956416
     11  I        -3.0968574333    0.0000000000    1.8473778312
     12  I         0.0331883160    0.0000000000    7.0917815827
   Point Group: c1    Number of degrees of freedom:    30


   Energy is -26595.708440011

 Hessian updated using BFGS update

 16 Hessian modes will be used to form the next step
  Hessian Eigenvalues:
     0.107829    0.109516    0.120295    0.192846    0.193599    0.209188
     0.243753    0.278038    0.312697    0.397076    0.414069    0.423989
     0.443588    0.448326    0.450970    0.597966

 Minimum search - taking simple RFO step
 Searching for Lamda that Minimizes Along All modes
 Value Taken    Lamda =   0.00000000
 Step Taken.  Stepsize is  0.001624

                             Maximum     Tolerance    Cnvgd?
         Gradient           0.000220      0.000300     YES
         Displacement       0.000788      0.001200     YES
         Energy change     -0.000002      0.000001      NO


                       Distance Matrix (Angstroms)
             I (  1)   C (  2)   C (  3)   C (  4)   C (  5)   C (  6)
   C (  2)  2.133891
   C (  3)  3.080438  1.406101
   C (  4)  4.410878  2.438524  1.405413
   C (  5)  4.955477  2.821704  2.435446  1.403339
   C (  6)  4.419795  2.431305  2.798484  2.423211  1.404915
   C (  7)  3.099278  1.406274  2.431244  2.810821  2.443235  1.405064
   Cl(  8)  5.806751  4.034771  4.540816  4.025242  2.722912  1.742334
   Br(  9)  5.914984  4.190536  2.870246  1.902947  2.876398  4.186000
   Br( 10)  3.432309  2.885165  1.904365  2.865446  4.184614  4.702725
   I ( 11)  3.605781  3.109383  4.429132  4.950334  4.414351  3.079166
   I ( 12)  7.085748  4.951920  4.418463  3.094063  2.130290  3.081047
             C (  7)   Cl(  8)   Br(  9)   Br( 10)   I ( 11)
   Cl(  8)  2.727993
   Br(  9)  4.713721  5.585506
   Br( 10)  4.196842  6.445022  3.273525
   I ( 11)  2.139830  3.331679  6.853280  5.969976
   I ( 12)  4.412943  3.337959  3.456483  5.927164  6.107451

 Final energy is   -26595.708440011189     


 ******************************
 **  OPTIMIZATION CONVERGED  **
 ******************************

                       Coordinates (Angstroms)
     ATOM                X               Y               Z
      1  I         0.0033584576    0.0000000000    0.0060959988
      2  C        -0.0012726266    0.0000000000    2.1399814991
      3  C         1.2205642822    0.0000000000    2.8358503383
      4  C         1.2362169698    0.0000000000    4.2411763365
      5  C         0.0318472144    0.0000000000    4.9614915790
      6  C        -1.1868992722    0.0000000000    4.2626052228
      7  C        -1.2105811729    0.0000000000    2.8577406818
      8  Cl       -2.6842927538    0.0000000000    5.1534143920
      9  Br        2.9012059422    0.0000000000    5.1625984041
     10  Br        2.8729717811    0.0000000000    1.8891956416
     11  I        -3.0968574333    0.0000000000    1.8473778312
     12  I         0.0331883160    0.0000000000    7.0917815827

Z-matrix Print:
$molecule
0 1
I 
C  1 2.133891
C  2 1.406101 1 119.538325
C  3 1.405413 2 120.300812 1 -180.000000 0
C  4 1.403339 3 120.244862 2 -0.000000 0
C  5 1.404915 4 119.285017 3 -0.000000 0
C  6 1.405064 5 120.797728 4 -0.000000 0
Cl 6 1.742334 5 119.419329 4 -180.000000 0
Br 4 1.902947 3 119.598735 2 -180.000000 0
Br 3 1.904365 2 120.529183 1 -0.000000 0
I  5 2.130290 4 120.846932 3 -180.000000 0
I  7 2.139830 6 119.140979 5 -180.000000 0
$end


 --------------------------------------------------------------

                    Orbital Energies (a.u.)
 --------------------------------------------------------------

 Alpha MOs
 -- Occupied --
**************************-482.8559-482.8552-176.3197-176.3193-176.3192
********-165.7232-165.7231-165.7213-165.7211-165.7210-165.7208-165.7207
********-101.5816 -62.5088 -62.5082 -56.3296 -56.3289 -56.3254 -56.3250
-56.3248 -56.3243 -35.8161 -35.8158 -35.8156 -31.3097 -31.3093 -31.3092
-31.3033 -31.3030 -31.3028 -31.3028 -31.3024 -31.3023 -22.9601 -22.9597
-22.9595 -22.9587 -22.9583 -22.9583 -22.9581 -22.9579 -22.9578 -22.9538
-22.9538 -22.9535 -22.9535 -22.9533 -22.9533 -10.2887 -10.2823 -10.2813
-10.2734 -10.2722 -10.2717  -9.4966  -8.7177  -8.7171  -7.2615  -7.2515
 -7.2506  -6.5500  -6.5493  -6.5362  -6.5356  -6.5352  -6.5345  -6.3655
 -6.3652  -6.3650  -4.7786  -4.7782  -4.7781  -4.7632  -4.7629  -4.7627
 -4.7621  -4.7619  -4.7617  -2.6607  -2.6600  -2.6571  -2.6565  -2.6563
 -2.6556  -2.6453  -2.6452  -2.6446  -2.6445  -2.0442  -2.0439  -2.0436
 -2.0397  -2.0393  -2.0392  -2.0389  -2.0386  -2.0385  -2.0256  -2.0254
 -2.0254  -2.0252  -2.0251  -2.0250  -0.9471  -0.9003  -0.8491  -0.8330
 -0.7886  -0.7531  -0.7096  -0.6800  -0.6567  -0.6178  -0.6000  -0.5484
 -0.5056  -0.4660  -0.4593  -0.4370  -0.4147  -0.3970  -0.3963  -0.3765
 -0.3692  -0.3550  -0.3430  -0.3362  -0.3218  -0.3137  -0.2947  -0.2920
 -0.2901  -0.2722  -0.2635  -0.2589  -0.2484
 -- Virtual --
 -0.1116  -0.0721  -0.0683  -0.0679  -0.0510  -0.0196  -0.0106  -0.0028
  0.0138   0.0275   0.0315   0.0443   0.0516   0.0558   0.0588   0.0667
  0.0671   0.0742   0.0780   0.0794   0.0842   0.0903   0.0927   0.0991
  0.1134   0.1163   0.1241   0.1301   0.1344   0.1384   0.1570   0.1610
  0.1687   0.1713   0.1736   0.1860   0.1873   0.1945   0.2003   0.2015
  0.2036   0.2096   0.2129   0.2162   0.2296   0.2392   0.2444   0.2491
  0.2531   0.2646   0.2839   0.2874   0.2896   0.3017   0.3342   0.3541
  0.3645   0.3671   0.3783   0.3805   0.3932   0.3937   0.4025   0.4051
  0.4101   0.4122   0.4210   0.4311   0.4354   0.4466   0.4503   0.4589
  0.4632   0.4738   0.4773   0.4926   0.4932   0.5008   0.5048   0.5071
  0.5096   0.5141   0.5158   0.5367   0.5508   0.5555   0.5614   0.5715
  0.5876   0.5901   0.6032   0.6064   0.6079   0.6159   0.6622   0.6688
  0.6778   0.6818   0.7051   0.7136   0.7275   0.7489   0.7533   0.7638
  0.7731   0.7832   0.7995   0.8133   0.8206   0.8281   0.8421   0.8566
  0.8774   0.8933   0.9175   0.9193   0.9406   0.9446   0.9578   0.9948
  1.0204   1.0515   1.0789   1.1000   1.1094   1.1350   1.1745   1.1774
  1.1851   1.2136   1.2238   1.2695   1.3320   1.3403   1.3589   1.3596
  1.3745   1.3801   1.4224   1.4412   1.4646   1.4744   1.4777   1.5007
  1.5331   1.5407   1.5695   1.6035   1.7200   1.7256   1.7580   1.7632
  1.8121   1.8146   1.8426   1.8464   1.9031   1.9874   1.9903   2.0432
  2.0630   2.1099   2.1299   2.1778   2.1945   2.2278   2.2491   2.2504
  2.2683   2.2794   2.3116   2.3470   2.4378   2.4920   2.5438   2.5703
  2.6988   2.7185   2.7704   2.8171   2.8251   2.8716   2.9621   3.0094
  3.0376   3.0566   3.1244   3.1866   3.3711   3.4097   3.6141   3.7916
  3.8248   3.9412   3.9610   3.9615   3.9658   3.9858   3.9900   3.9986
  4.0118   4.0273   4.0293   4.0369   4.0487   4.0551   4.0716   4.0925
  4.1161   4.1442   4.1739   4.2145   4.2469   4.2791   4.2884   4.3096
  4.3736   4.4200   4.4414   4.4801   4.5808   4.7923   5.9984   6.0176
  6.0448   6.0779   6.1014   6.1287   6.1535   6.1667   6.2025   6.6886
  6.8272   7.5369   7.5702   7.6615   7.6956   7.7146   7.7887   9.7610
 23.1734  23.7528  23.7562  23.9072  23.9174  23.9932  25.8137  26.2027
 26.5996  27.8564  27.8990  27.9630  28.3388  28.3532  28.3741  28.3971
 28.4064  28.4176  28.4351  28.4394  28.4710  28.5220  28.5286  28.5303
 28.5382  28.5423  28.5526  28.5588  28.5610  28.5673  28.5953  28.6185
 28.6368  28.6902  28.7249  28.7597  47.9472  48.0679 127.8812 127.8919
127.9080 127.9345 127.9450 127.9578 127.9697 127.9790 127.9952 151.6524
151.6896 151.7449 215.7534 289.7329 289.7676 289.8648 289.8899 289.9379
290.01041020.74991020.90101901.81501901.85401901.9118
 --------------------------------------------------------------

          Ground-State Mulliken Net Atomic Charges

     Atom                 Charge (a.u.)
  ----------------------------------------
      1 I                     0.109508
      2 C                    -0.169488
      3 C                     0.011235
      4 C                    -0.125638
      5 C                    -0.396849
      6 C                     0.594288
      7 C                    -0.346038
      8 Cl                    0.543203
      9 Br                   -0.228238
     10 Br                   -0.222554
     11 I                     0.113292
     12 I                     0.117278
  ----------------------------------------
  Sum of atomic charges =     0.000000

 -----------------------------------------------------------------
                    Cartesian Multipole Moments
 -----------------------------------------------------------------
    Charge (ESU x 10^10)
                -0.0000
    Dipole Moment (Debye)
         X      -0.0317      Y      -0.0000      Z      -0.2291
       Tot       0.2313
    Quadrupole Moments (Debye-Ang)
        XX    -163.4543     XY      -0.0000     YY    -170.2755
        XZ       1.6954     YZ      -0.0000     ZZ    -160.8256
    Octopole Moments (Debye-Ang^2)
       XXX      40.5961    XXY      -0.0000    XYY      14.8115
       YYY      -0.0000    XXZ    -561.5975    XYZ      -0.0000
       YYZ    -574.6899    XZZ      26.2453    YZZ      -0.0000
       ZZZ   -1619.1017
    Hexadecapole Moments (Debye-Ang^3)
      XXXX   -4133.9216   XXXY      -0.0000   XXYY    -788.1583
      XYYY      -0.0000   YYYY    -222.2883   XXXZ     -86.8072
      XXYZ      -0.0000   XYYZ     -45.8838   YYYZ      -0.0000
      XXZZ   -3571.9749   XYZZ      -0.0000   YYZZ   -2984.2879
      XZZZ     -60.1848   YZZZ      -0.0000   ZZZZ  -16361.2317
 -----------------------------------------------------------------
Archival summary:
1\1\february\OPT\ProcedureUnspecified\BasisUnspecified\3r2l16\taweetha\FriDec1311:39:552019FriDec1311:39:552019\0\\#,OPT,ProcedureUnspecified,BasisUnspecified,\\0,1\I\C,1,2.13389\C,2,1.4061,1,119.538\C,3,1.40541,2,120.301,1,-180,0\C,4,1.40334,3,120.245,2,-0,0\C,5,1.40491,4,119.285,3,-0,0\C,6,1.40506,5,120.798,4,-0,0\Cl,6,1.74233,5,119.419,4,-180,0\Br,4,1.90295,3,119.599,2,-180,0\Br,3,1.90436,2,120.529,1,-0,0\I,5,2.13029,4,120.847,3,-180,0\I,7,2.13983,6,119.141,5,-180,0\\\@

 Total job time:  323.11s(wall), 1810.16s(cpu) 
 Fri Dec 13 11:39:55 2019

        *************************************************************
        *                                                           *
        *  Thank you very much for using Q-Chem.  Have a nice day.  *
        *                                                           *
        *************************************************************


 
User input: 2 of 2 
 
                  Welcome to Q-Chem
     A Quantum Leap Into The Future Of Chemistry


 Q-Chem 5.2 (devel), Q-Chem, Inc., Pleasanton, CA (2019)

 Yihan Shao,  Zhengting Gan,  E. Epifanovsky,  A. T. B. Gilbert,  M. Wormit,  
 J. Kussmann,  A. W. Lange,  A. Behn,  Jia Deng,  Xintian Feng,  D. Ghosh,  
 M. Goldey,  P. R. Horn,  L. D. Jacobson,  I. Kaliman,  T. Kus,  A. Landau,  
 Jie Liu,  E. I. Proynov,  R. M. Richard,  R. P. Steele,  E. J. Sundstrom,  
 H. L. Woodcock III,  P. M. Zimmerman,  D. Zuev,  B. Albrecht,  E. Alguire,  
 S. A. Baeppler,  D. Barton,  Z. Benda,  Y. A. Bernard,  E. J. Berquist,  
 K. B. Bravaya,  H. Burton,  D. Casanova,  Chun-Min Chang,  Yunqing Chen,  
 A. Chien,  K. D. Closser,  M. P. Coons,  S. Coriani,  S. Dasgupta,  
 A. L. Dempwolff,  M. Diedenhofen,  Hainam Do,  R. G. Edgar,  Po-Tung Fang,  
 S. Faraji,  S. Fatehi,  Qingguo Feng,  K. D. Fenk,  J. Fosso-Tande,  
 J. Gayvert,  Qinghui Ge,  A. Ghysels,  G. Gidofalvi,  J. Gomes,  
 J. Gonthier,  A. Gunina,  D. Hait,  M. W. D. Hanson-Heine,  
 P. H. P. Harbach,  A. W. Hauser,  M. F. Herbst,  J. E. Herr,  
 E. G. Hohenstein,  Z. C. Holden,  Kerwin Hui,  B. C. Huynh,  T.-C. Jagau,  
 Hyunjun Ji,  B. Kaduk,  K. Khistyaev,  Jaehoon Kim,  P. Klunzinger,  K. Koh,  
 D. Kosenkov,  L. Koulias,  T. Kowalczyk,  C. M. Krauter,  A. Kunitsa,  
 Ka Un Lao,  A. Laurent,  K. V. Lawler,  Joonho Lee,  D. Lefrancois,  
 S. Lehtola,  D. S. Levine,  Yi-Pei Li,  You-Sheng Lin,  Fenglai Liu,  
 E. Livshits,  A. Luenser,  P. Manohar,  E. Mansoor,  S. F. Manzer,  
 Shan-Ping Mao,  Yuezhi Mao,  N. Mardirossian,  A. V. Marenich,  
 T. Markovich,  L. A. Martinez-Martinez,  S. A. Maurer,  N. J. Mayhall,  
 S. C. McKenzie,  J.-M. Mewes,  P. Morgante,  A. F. Morrison,  
 J. W. Mullinax,  K. Nanda,  T. S. Nguyen-Beck,  R. Olivares-Amaya,  
 J. A. Parkhill,  Zheng Pei,  T. M. Perrine,  F. Plasser,  P. Pokhilko,  
 S. Prager,  A. Prociuk,  E. Ramos,  D. R. Rehn,  F. Rob,  M. Scheurer,  
 M. Schneider,  N. Sergueev,  S. M. Sharada,  S. Sharma,  D. W. Small,  
 T. Stauch,  T. Stein,  Yu-Chuan Su,  A. J. W. Thom,  A. Tkatchenko,  
 T. Tsuchimochi,  N. M. Tubman,  L. Vogt,  M. L. Vidal,  O. Vydrov,  
 M. A. Watson,  J. Wenzel,  M. de Wergifosse,  T. A. Wesolowski,  A. White,  
 J. Witte,  A. Yamada,  Jun Yang,  K. Yao,  S. Yeganeh,  S. R. Yost,  
 Zhi-Qiang You,  A. Zech,  Igor Ying Zhang,  Xing Zhang,  Yan Zhao,  
 Ying Zhu,  B. R. Brooks,  G. K. L. Chan,  C. J. Cramer,  M. S. Gordon,  
 W. J. Hehre,  A. Klamt,  M. W. Schmidt,  C. D. Sherrill,  D. G. Truhlar,  
 A. Aspuru-Guzik,  R. Baer,  A. T. Bell,  N. A. Besley,  Jeng-Da Chai,  
 A. E. DePrince, III,  R. A. DiStasio Jr.,  A. Dreuw,  B. D. Dunietz,  
 T. R. Furlani,  Chao-Ping Hsu,  Yousung Jung,  Jing Kong,  D. S. Lambrecht,  
 WanZhen Liang,  C. Ochsenfeld,  V. A. Rassolov,  L. V. Slipchenko,  
 J. E. Subotnik,  T. Van Voorhis,  J. M. Herbert,  A. I. Krylov,  
 P. M. W. Gill,  M. Head-Gordon

 Contributors to earlier versions of Q-Chem not listed above: 
 R. D. Adamson,  B. Austin,  J. Baker,  G. J. O. Beran,  K. Brandhorst,  
 S. T. Brown,  E. F. C. Byrd,  A. K. Chakraborty,  C.-L. Cheng,  
 Siu Hung Chien,  D. M. Chipman,  D. L. Crittenden,  H. Dachsel,  
 R. J. Doerksen,  A. D. Dutoi,  L. Fusti-Molnar,  W. A. Goddard III,  
 A. Golubeva-Zadorozhnaya,  S. R. Gwaltney,  G. Hawkins,  A. Heyden,  
 S. Hirata,  G. Kedziora,  F. J. Keil,  C. Kelley,  Jihan Kim,  R. A. King,  
 R. Z. Khaliullin,  P. P. Korambath,  W. Kurlancheek,  A. M. Lee,  M. S. Lee,  
 S. V. Levchenko,  Ching Yeh Lin,  D. Liotard,  R. C. Lochan,  I. Lotan,  
 P. E. Maslen,  N. Nair,  D. P. O'Neill,  D. Neuhauser,  E. Neuscamman,  
 C. M. Oana,  R. Olson,  B. Peters,  R. Peverati,  P. A. Pieniazek,  
 Y. M. Rhee,  J. Ritchie,  M. A. Rohrdanz,  E. Rosta,  N. J. Russ,  
 H. F. Schaefer III,  N. E. Schultz,  N. Shenvi,  A. C. Simmonett,  A. Sodt,  
 D. Stuck,  K. S. Thanthiriwatte,  V. Vanovschi,  Tao Wang,  A. Warshel,  
 C. F. Williams,  Q. Wu,  X. Xu,  W. Zhang

 Please cite Q-Chem as follows:
 Y. Shao et al., Mol. Phys. 113, 184-215 (2015)
 DOI: 10.1080/00268976.2014.952696

 Q-Chem 5.2.1 for Intel X86 EM64T Linux

 Parts of Q-Chem use Armadillo 8.300.2 (Tropical Shenanigans).
 http://arma.sourceforge.net/

 Q-Chem begins on Fri Dec 13 11:39:55 2019  

Host: 
0

     Scratch files written to /scratch/taweetham/qchem22638//
NAlpha2: 282
NElect   282
Mult     1
The previous job contains 0 fragments, simply inherited here

Checking the input file for inconsistencies... 	...done.

--------------------------------------------------------------
User input:
--------------------------------------------------------------

$MOLECULE
READ
$END

$REM
   JOB_TYPE 	FREQUENCY
   BASIS 	6-311++G**
   METHOD	B3LYP
   SYM_IGNORE	TRUE
   THRESH	14
   MEM_TOTAL	31000
$END


--------------------------------------------------------------
 ----------------------------------------------------------------
             Standard Nuclear Orientation (Angstroms)
    I     Atom           X                Y                Z
 ----------------------------------------------------------------
    1      I       0.0033584576     0.0000000000     0.0060959988
    2      C      -0.0012726266     0.0000000000     2.1399814991
    3      C       1.2205642822     0.0000000000     2.8358503383
    4      C       1.2362169698     0.0000000000     4.2411763365
    5      C       0.0318472144     0.0000000000     4.9614915790
    6      C      -1.1868992722     0.0000000000     4.2626052228
    7      C      -1.2105811729     0.0000000000     2.8577406818
    8      Cl     -2.6842927538     0.0000000000     5.1534143920
    9      Br      2.9012059422     0.0000000000     5.1625984041
   10      Br      2.8729717811     0.0000000000     1.8891956416
   11      I      -3.0968574333     0.0000000000     1.8473778312
   12      I       0.0331883160     0.0000000000     7.0917815827
 ----------------------------------------------------------------
 Nuclear Repulsion Energy =        4322.23283764 hartrees
 There are      141 alpha and      141 beta electrons
 Requested basis set is 6-311++G(d,p)
 There are 159 shells and 444 basis functions

 Total QAlloc Memory Limit  31000 MB
 Mega-Array Size       188 MB
 MEM_STATIC part       192 MB

                       Distance Matrix (Angstroms)
             I (  1)   C (  2)   C (  3)   C (  4)   C (  5)   C (  6)
   C (  2)  2.133891
   C (  3)  3.080438  1.406101
   C (  4)  4.410878  2.438524  1.405413
   C (  5)  4.955477  2.821704  2.435446  1.403339
   C (  6)  4.419795  2.431305  2.798484  2.423211  1.404915
   C (  7)  3.099278  1.406274  2.431244  2.810821  2.443235  1.405064
   Cl(  8)  5.806751  4.034771  4.540816  4.025242  2.722912  1.742334
   Br(  9)  5.914984  4.190536  2.870246  1.902947  2.876398  4.186000
   Br( 10)  3.432309  2.885165  1.904365  2.865446  4.184614  4.702725
   I ( 11)  3.605781  3.109383  4.429132  4.950334  4.414351  3.079166
   I ( 12)  7.085748  4.951920  4.418463  3.094063  2.130290  3.081047
             C (  7)   Cl(  8)   Br(  9)   Br( 10)   I ( 11)
   Cl(  8)  2.727993
   Br(  9)  4.713721  5.585506
   Br( 10)  4.196842  6.445022  3.273525
   I ( 11)  2.139830  3.331679  6.853280  5.969976
   I ( 12)  4.412943  3.337959  3.456483  5.927164  6.107451

 A cutoff of  1.0D-14 yielded   7902 shell pairs
 There are     68540 function pairs (     76662 Cartesian)
 Smallest overlap matrix eigenvalue = 4.26E-07
 Linear dependence detected in AO basis
 Tighter screening thresholds may be required for diffuse basis sets
 Use S2THRESH > 14 and THRESH = 14 in case of SCF convergence issues
 Number of orthogonalized atomic orbitals = 443
 Maximum deviation from orthogonality = 2.801E-10
 Guess from superposition of atomic densities
 Warning:  Energy on first SCF cycle will be non-variational
 SAD guess density has 282.000000 electrons

 -----------------------------------------------------------------------
  General SCF calculation program by
  Eric Jon Sundstrom, Paul Horn, Yuezhi Mao, Dmitri Zuev, Alec White,
  David Stuck, Shaama M.S., Shane Yost, Joonho Lee, David Small,
  Daniel Levine, Susi Lehtola, Hugh Burton, Evgeny Epifanovsky,
  Bang C. Huynh
 -----------------------------------------------------------------------
 Exchange:     0.2000 Hartree-Fock + 0.0800 Slater + 0.7200 B88
 Correlation:  0.1900 VWN1RPA + 0.8100 LYP
 Using SG-1 standard quadrature grid
 using 6 threads for integral computing
 -------------------------------------------------------
 OpenMP Integral computing Module                
 Release: version 2.0, May 2017, Q-Chem Inc. Pleasanton 
 -------------------------------------------------------
 A restricted SCF calculation will be
 performed using DIIS
 SCF converges when DIIS error is below 1.0e-08
 ---------------------------------------
  Cycle       Energy         DIIS error
 ---------------------------------------
    1  -26597.8967446596      2.65e-02  
    2  -26595.6623174171      1.74e-03  
    3  -26595.5743161816      2.48e-03  
    4  -26595.6882018248      8.33e-04  
    5  -26595.7081272407      1.22e-04  
    6  -26595.7083304574      6.53e-05  
    7  -26595.7084234207      2.54e-05  
    8  -26595.7084392246      5.72e-06  
    9  -26595.7084399293      1.92e-06  
   10  -26595.7084400011      5.28e-07  
   11  -26595.7084400065      1.99e-07  
   12  -26595.7084400075      9.17e-08  
   13  -26595.7084400079      3.79e-08  
   14  -26595.7084400078      6.31e-09  Convergence criterion met
 ---------------------------------------
 SCF time:   CPU 409.54s  wall 74.00s 
 SCF   energy in the final basis set =   -26595.7084400078
 Total energy in the final basis set =   -26595.7084400078

 --------------------------------------------------------------

                    Orbital Energies (a.u.)
 --------------------------------------------------------------

 Alpha MOs
 -- Occupied --
**************************-482.8559-482.8552-176.3197-176.3193-176.3192
********-165.7232-165.7231-165.7213-165.7211-165.7210-165.7208-165.7207
********-101.5816 -62.5088 -62.5082 -56.3296 -56.3289 -56.3254 -56.3250
-56.3248 -56.3243 -35.8161 -35.8158 -35.8156 -31.3097 -31.3093 -31.3092
-31.3033 -31.3030 -31.3028 -31.3028 -31.3024 -31.3023 -22.9601 -22.9597
-22.9595 -22.9587 -22.9583 -22.9583 -22.9581 -22.9579 -22.9578 -22.9538
-22.9538 -22.9535 -22.9535 -22.9534 -22.9533 -10.2887 -10.2823 -10.2813
-10.2734 -10.2722 -10.2717  -9.4966  -8.7177  -8.7171  -7.2615  -7.2515
 -7.2506  -6.5500  -6.5493  -6.5362  -6.5356  -6.5352  -6.5345  -6.3655
 -6.3652  -6.3650  -4.7786  -4.7782  -4.7781  -4.7632  -4.7629  -4.7627
 -4.7621  -4.7619  -4.7617  -2.6607  -2.6600  -2.6571  -2.6565  -2.6563
 -2.6556  -2.6453  -2.6452  -2.6446  -2.6445  -2.0442  -2.0439  -2.0436
 -2.0397  -2.0393  -2.0392  -2.0389  -2.0386  -2.0385  -2.0256  -2.0254
 -2.0254  -2.0252  -2.0251  -2.0250  -0.9471  -0.9003  -0.8491  -0.8330
 -0.7886  -0.7531  -0.7096  -0.6800  -0.6567  -0.6178  -0.6000  -0.5484
 -0.5056  -0.4660  -0.4593  -0.4370  -0.4147  -0.3970  -0.3963  -0.3765
 -0.3692  -0.3550  -0.3430  -0.3362  -0.3218  -0.3137  -0.2947  -0.2920
 -0.2901  -0.2722  -0.2635  -0.2589  -0.2484
 -- Virtual --
 -0.1116  -0.0721  -0.0683  -0.0679  -0.0510  -0.0196  -0.0106  -0.0028
  0.0138   0.0275   0.0315   0.0443   0.0516   0.0558   0.0588   0.0667
  0.0671   0.0742   0.0780   0.0794   0.0842   0.0903   0.0927   0.0991
  0.1134   0.1163   0.1241   0.1301   0.1344   0.1384   0.1570   0.1610
  0.1687   0.1713   0.1736   0.1860   0.1873   0.1945   0.2003   0.2015
  0.2036   0.2096   0.2129   0.2162   0.2296   0.2392   0.2444   0.2491
  0.2531   0.2646   0.2839   0.2874   0.2896   0.3017   0.3342   0.3541
  0.3645   0.3671   0.3783   0.3805   0.3932   0.3937   0.4025   0.4051
  0.4101   0.4122   0.4210   0.4311   0.4354   0.4466   0.4503   0.4589
  0.4632   0.4738   0.4773   0.4926   0.4932   0.5008   0.5048   0.5071
  0.5096   0.5141   0.5158   0.5367   0.5508   0.5555   0.5614   0.5715
  0.5876   0.5901   0.6032   0.6064   0.6079   0.6159   0.6622   0.6688
  0.6778   0.6818   0.7051   0.7136   0.7275   0.7489   0.7533   0.7638
  0.7731   0.7832   0.7995   0.8133   0.8206   0.8281   0.8421   0.8566
  0.8774   0.8933   0.9175   0.9193   0.9406   0.9446   0.9578   0.9948
  1.0204   1.0515   1.0789   1.1000   1.1094   1.1350   1.1745   1.1774
  1.1851   1.2136   1.2238   1.2695   1.3320   1.3403   1.3589   1.3596
  1.3745   1.3801   1.4224   1.4412   1.4646   1.4744   1.4777   1.5007
  1.5331   1.5407   1.5695   1.6035   1.7200   1.7256   1.7580   1.7632
  1.8121   1.8146   1.8426   1.8464   1.9031   1.9874   1.9903   2.0432
  2.0630   2.1099   2.1299   2.1778   2.1945   2.2278   2.2491   2.2504
  2.2683   2.2794   2.3116   2.3470   2.4378   2.4920   2.5438   2.5703
  2.6988   2.7185   2.7704   2.8171   2.8251   2.8716   2.9621   3.0094
  3.0376   3.0566   3.1244   3.1866   3.3711   3.4097   3.6141   3.7916
  3.8248   3.9412   3.9610   3.9615   3.9658   3.9858   3.9900   3.9986
  4.0118   4.0273   4.0293   4.0369   4.0487   4.0551   4.0716   4.0925
  4.1161   4.1442   4.1739   4.2145   4.2469   4.2791   4.2884   4.3096
  4.3736   4.4200   4.4414   4.4801   4.5808   4.7923   5.9984   6.0176
  6.0448   6.0779   6.1014   6.1287   6.1535   6.1667   6.2025   6.6886
  6.8272   7.5369   7.5702   7.6615   7.6956   7.7146   7.7887   9.7610
 23.1734  23.7528  23.7562  23.9072  23.9174  23.9932  25.8137  26.2027
 26.5996  27.8564  27.8990  27.9630  28.3388  28.3532  28.3741  28.3971
 28.4064  28.4176  28.4351  28.4394  28.4710  28.5220  28.5286  28.5303
 28.5382  28.5423  28.5526  28.5588  28.5610  28.5673  28.5953  28.6185
 28.6368  28.6902  28.7249  28.7597  47.9472  48.0679 127.8812 127.8919
127.9080 127.9345 127.9450 127.9578 127.9697 127.9790 127.9952 151.6524
151.6896 151.7449 215.7534 289.7329 289.7676 289.8648 289.8899 289.9379
290.01041020.74991020.90101901.81501901.85401901.9118
 --------------------------------------------------------------

          Ground-State Mulliken Net Atomic Charges

     Atom                 Charge (a.u.)
  ----------------------------------------
      1 I                     0.109508
      2 C                    -0.169489
      3 C                     0.011235
      4 C                    -0.125637
      5 C                    -0.396849
      6 C                     0.594287
      7 C                    -0.346037
      8 Cl                    0.543203
      9 Br                   -0.228238
     10 Br                   -0.222554
     11 I                     0.113292
     12 I                     0.117278
  ----------------------------------------
  Sum of atomic charges =     0.000000

 -----------------------------------------------------------------
                    Cartesian Multipole Moments
 -----------------------------------------------------------------
    Charge (ESU x 10^10)
                -0.0000
    Dipole Moment (Debye)
         X      -0.0317      Y       0.0000      Z      -0.2291
       Tot       0.2313
    Quadrupole Moments (Debye-Ang)
        XX    -163.4543     XY       0.0000     YY    -170.2755
        XZ       1.6954     YZ       0.0000     ZZ    -160.8255
    Octopole Moments (Debye-Ang^2)
       XXX      40.5961    XXY      -0.0000    XYY      14.8115
       YYY       0.0000    XXZ    -561.5974    XYZ       0.0000
       YYZ    -574.6899    XZZ      26.2453    YZZ       0.0000
       ZZZ   -1619.1015
    Hexadecapole Moments (Debye-Ang^3)
      XXXX   -4133.9213   XXXY      -0.0000   XXYY    -788.1583
      XYYY       0.0000   YYYY    -222.2883   XXXZ     -86.8073
      XXYZ       0.0000   XYYZ     -45.8838   YYYZ       0.0000
      XXZZ   -3571.9749   XYZZ       0.0000   YYZZ   -2984.2879
      XZZZ     -60.1845   YZZZ       0.0000   ZZZZ  -16361.2313
 -----------------------------------------------------------------
 Calculating MO derivatives via CPSCF
    1     0    39    0.0239020  
    2     0    39    0.0062630  
    3     0    39    0.0013240  
    4     0    39    0.0002233  
    5    20    19    0.0000326  
    6    37     2    0.0000020  
    7    39     0    0.0000001  Converged
 Time for AOints: 499.1 s (CPU) 83.8 s (wall)
 ------------------------------------------------------------------------------
                     AOints        : Timing summary (seconds)
 ------------------------------------------------------------------------------
     job step          cpu (% of tot)      sys (% of tot)     wall (% of tot)
 ------------------------------------------------------------------------------
  AOints            0.4991E+03 ( 8.7)   0.1800E-04 ( 5.2)   0.8383E+02 ( 8.5)
 ------------------------------------------------------------------------------
   Grand Totals     0.5763E+04          0.3450E-03          0.9887E+03
 ------------------------------------------------------------------------------
 Polarizability Matrix (a.u.)
            1           2           3
    1-256.9836090   0.0000000 -10.0010146
    2   0.0000000-120.5947444   0.0000000
    3 -10.0010146   0.0000000-283.1929214
 Calculating analytic Hessian of the SCF energy

 Direct stationary perturbation theory relativistic correction:

 rels  =     325.270840375790
 relv  =   -1094.293447991071
 rel2e =     157.276703939034
 E_rel =    -611.745903676247

 Hessian of the SCF Energy
            1           2           3           4           5           6
    1   0.0557669   0.0000000   0.0012757  -0.0304237  -0.0000000  -0.0004636
    2   0.0000000   0.0130092   0.0000000  -0.0000000  -0.0216432   0.0000000
    3   0.0012757   0.0000000   0.1282714  -0.0013777  -0.0000000  -0.0700268
    4  -0.0304237  -0.0000000  -0.0013777   0.5579090   0.0000000  -0.0017152
    5  -0.0000000  -0.0216432  -0.0000000   0.0000000   0.0937801  -0.0000000
    6  -0.0004636   0.0000000  -0.0700268  -0.0017152  -0.0000000   0.4003973
    7  -0.0005277   0.0000000  -0.0037805  -0.2307955  -0.0000000  -0.1064988
    8  -0.0000000   0.0014268  -0.0000000  -0.0000000  -0.0439581  -0.0000000
    9  -0.0144003  -0.0000000  -0.0275592  -0.0588960  -0.0000000  -0.1354872
   10  -0.0018326   0.0000000  -0.0026349   0.0260828  -0.0000000  -0.0205401
   11   0.0000000   0.0027631  -0.0000000  -0.0000000   0.0018131   0.0000000
   12  -0.0002962   0.0000000   0.0025838  -0.0767278   0.0000000  -0.0264886
   13  -0.0003991  -0.0000000  -0.0000964  -0.0636670   0.0000000   0.0000899
   14   0.0000000  -0.0007276   0.0000000  -0.0000000   0.0028220   0.0000000
   15   0.0000219   0.0000000  -0.0007838   0.0001540  -0.0000000   0.0001676
   16  -0.0015626  -0.0000000   0.0023457   0.0288618   0.0000000   0.0210829
   17  -0.0000000   0.0029514   0.0000000   0.0000000   0.0002960   0.0000000
   18   0.0004160  -0.0000000   0.0025767   0.0751300   0.0000000  -0.0276280
   19  -0.0007301   0.0000000   0.0045780  -0.2298784  -0.0000000   0.1040222
   20  -0.0000000   0.0006046  -0.0000000   0.0000000  -0.0414636   0.0000000
   21   0.0142706   0.0000000  -0.0269311   0.0642125   0.0000000  -0.1378997
   22  -0.0001063  -0.0000000   0.0000086   0.0019721  -0.0000000  -0.0001067
   23  -0.0000000   0.0001475   0.0000000  -0.0000000   0.0039397  -0.0000000
   24   0.0008791  -0.0000000  -0.0005560  -0.0029797  -0.0000000  -0.0025001
   25  -0.0001178  -0.0000000  -0.0000559   0.0026012   0.0000000  -0.0000682
   26   0.0000000   0.0001088  -0.0000000   0.0000000   0.0032268  -0.0000000
   27  -0.0008610   0.0000000  -0.0005553   0.0026241  -0.0000000  -0.0024856
   28  -0.0094159   0.0000000  -0.0038815  -0.0341175  -0.0000000   0.0146029
   29  -0.0000000   0.0005633   0.0000000   0.0000000   0.0014205   0.0000000
   30  -0.0114016  -0.0000000  -0.0037567   0.0005156   0.0000000   0.0014500
   31  -0.0106467  -0.0000000   0.0036095  -0.0280685  -0.0000000  -0.0104235
   32   0.0000000   0.0008816  -0.0000000  -0.0000000   0.0003599   0.0000000
   33   0.0105667  -0.0000000  -0.0028740  -0.0009313   0.0000000   0.0012737
   34  -0.0000044  -0.0000000   0.0000089  -0.0004749  -0.0000000   0.0000179
   35   0.0000000  -0.0000856  -0.0000000   0.0000000  -0.0005931   0.0000000
   36  -0.0000071   0.0000000  -0.0003888  -0.0000078   0.0000000  -0.0007734
            7           8           9          10          11          12
    1  -0.0005277  -0.0000000  -0.0144003  -0.0018326   0.0000000  -0.0002962
    2   0.0000000   0.0014268  -0.0000000   0.0000000   0.0027631   0.0000000
    3  -0.0037805  -0.0000000  -0.0275592  -0.0026349  -0.0000000   0.0025838
    4  -0.2307955  -0.0000000  -0.0588960   0.0260828  -0.0000000  -0.0767278
    5  -0.0000000  -0.0439581  -0.0000000  -0.0000000   0.0018131   0.0000000
    6  -0.1064988  -0.0000000  -0.1354872  -0.0205401   0.0000000  -0.0264886
    7   0.4888064  -0.0000000   0.0421925  -0.0876888  -0.0000000   0.0255043
    8  -0.0000000   0.0954267  -0.0000000   0.0000000  -0.0477191   0.0000000
    9   0.0421925  -0.0000000   0.5370388  -0.0289026   0.0000000  -0.2798674
   10  -0.0876888   0.0000000  -0.0289026   0.4951788  -0.0000000  -0.0443109
   11  -0.0000000  -0.0477191   0.0000000  -0.0000000   0.0982734  -0.0000000
   12   0.0255043   0.0000000  -0.2798674  -0.0443109  -0.0000000   0.5414400
   13   0.0284612  -0.0000000   0.0750293  -0.2339578   0.0000000   0.0649271
   14   0.0000000   0.0027899   0.0000000   0.0000000  -0.0461695  -0.0000000
   15   0.0206715   0.0000000  -0.0279702   0.1107148   0.0000000  -0.1430011
   16  -0.0173971   0.0000000  -0.0290585  -0.0556863   0.0000000   0.0286544
   17   0.0000000   0.0035262   0.0000000   0.0000000   0.0002073   0.0000000
   18  -0.0288194   0.0000000  -0.0501289  -0.0254177   0.0000000   0.0582936
   19  -0.0550936   0.0000000  -0.0246856  -0.0150514  -0.0000000   0.0271198
   20   0.0000000   0.0002080   0.0000000  -0.0000000   0.0032581  -0.0000000
   21   0.0279972   0.0000000   0.0556994   0.0272967  -0.0000000  -0.0500898
   22  -0.0001840   0.0000000   0.0004331   0.0001502   0.0000000  -0.0043678
   23   0.0000000  -0.0009094   0.0000000   0.0000000   0.0040629  -0.0000000
   24   0.0002295   0.0000000   0.0000407  -0.0013771  -0.0000000  -0.0004159
   25  -0.0158540  -0.0000000  -0.0121285  -0.1112694   0.0000000  -0.0463182
   26   0.0000000   0.0024363   0.0000000  -0.0000000  -0.0193668  -0.0000000
   27  -0.0267829   0.0000000  -0.0179025  -0.0452178  -0.0000000  -0.0564198
   28  -0.1082495  -0.0000000   0.0467223  -0.0152518   0.0000000   0.0119939
   29  -0.0000000  -0.0189316  -0.0000000   0.0000000   0.0022786   0.0000000
   30   0.0453344  -0.0000000  -0.0570796   0.0268819   0.0000000  -0.0188506
   31   0.0002985   0.0000000   0.0033196  -0.0005482  -0.0000000  -0.0000272
   32  -0.0000000   0.0030058  -0.0000000  -0.0000000  -0.0006743   0.0000000
   33   0.0014417   0.0000000   0.0004857   0.0000146   0.0000000  -0.0004960
   34  -0.0017753   0.0000000   0.0003747  -0.0001291   0.0000000   0.0138478
   35  -0.0000000   0.0026985   0.0000000  -0.0000000   0.0012732  -0.0000000
   36   0.0025106   0.0000000   0.0027327   0.0034978  -0.0000000  -0.0266908
           13          14          15          16          17          18
    1  -0.0003991   0.0000000   0.0000219  -0.0015626  -0.0000000   0.0004160
    2  -0.0000000  -0.0007276   0.0000000  -0.0000000   0.0029514  -0.0000000
    3  -0.0000964   0.0000000  -0.0007838   0.0023457   0.0000000   0.0025767
    4  -0.0636670  -0.0000000   0.0001540   0.0288618   0.0000000   0.0751300
    5   0.0000000   0.0028220  -0.0000000   0.0000000   0.0002960   0.0000000
    6   0.0000899   0.0000000   0.0001676   0.0210829   0.0000000  -0.0276280
    7   0.0284612   0.0000000   0.0206715  -0.0173971   0.0000000  -0.0288194
    8  -0.0000000   0.0027899   0.0000000   0.0000000   0.0035262   0.0000000
    9   0.0750293   0.0000000  -0.0279702  -0.0290585   0.0000000  -0.0501289
   10  -0.2339578   0.0000000   0.1107148  -0.0556863   0.0000000  -0.0254177
   11   0.0000000  -0.0461695   0.0000000   0.0000000   0.0002073   0.0000000
   12   0.0649271  -0.0000000  -0.1430011   0.0286544   0.0000000   0.0582936
   13   0.5781322  -0.0000000  -0.0044001  -0.2319331   0.0000000  -0.0577827
   14  -0.0000000   0.0965519  -0.0000000   0.0000000  -0.0486055  -0.0000000
   15  -0.0044001  -0.0000000   0.4107135  -0.1108459   0.0000000  -0.1390013
   16  -0.2319331   0.0000000  -0.1108459   0.5066975  -0.0000000   0.0368961
   17   0.0000000  -0.0486055   0.0000000  -0.0000000   0.1070891  -0.0000000
   18  -0.0577827  -0.0000000  -0.1390013   0.0368961  -0.0000000   0.5454565
   19   0.0256627   0.0000000  -0.0199408  -0.0885407   0.0000000  -0.0323767
   20   0.0000000   0.0046872   0.0000000  -0.0000000  -0.0474967   0.0000000
   21  -0.0759581   0.0000000  -0.0268816   0.0210987   0.0000000  -0.2797283
   22  -0.0415062  -0.0000000   0.0186254  -0.1261575   0.0000000   0.0523174
   23  -0.0000000   0.0026301   0.0000000   0.0000000  -0.0237911   0.0000000
   24  -0.0006085   0.0000000   0.0020684   0.0526440   0.0000000  -0.0687613
   25  -0.0351074  -0.0000000  -0.0144368   0.0006185  -0.0000000   0.0040051
   26  -0.0000000   0.0018283  -0.0000000   0.0000000   0.0035776   0.0000000
   27  -0.0000951   0.0000000   0.0018053   0.0016117   0.0000000   0.0000634
   28   0.0024611   0.0000000  -0.0001460  -0.0003574  -0.0000000  -0.0000108
   29   0.0000000   0.0032578   0.0000000  -0.0000000  -0.0007957  -0.0000000
   30  -0.0027168  -0.0000000  -0.0023647   0.0000220  -0.0000000  -0.0002000
   31   0.0028338  -0.0000000  -0.0002237  -0.0142547  -0.0000000  -0.0105896
   32   0.0000000   0.0026719  -0.0000000   0.0000000   0.0014447   0.0000000
   33   0.0022521   0.0000000  -0.0021342  -0.0211983  -0.0000000  -0.0136698
   34  -0.0309770   0.0000000  -0.0001913  -0.0002866  -0.0000000  -0.0137676
   35  -0.0000000  -0.0217366  -0.0000000   0.0000000   0.0015968   0.0000000
   36  -0.0006381  -0.0000000  -0.0726243  -0.0032629  -0.0000000  -0.0272690
           19          20          21          22          23          24
    1  -0.0007301  -0.0000000   0.0142706  -0.0001063  -0.0000000   0.0008791
    2   0.0000000   0.0006046   0.0000000  -0.0000000   0.0001475  -0.0000000
    3   0.0045780  -0.0000000  -0.0269311   0.0000086   0.0000000  -0.0005560
    4  -0.2298784   0.0000000   0.0642125   0.0019721  -0.0000000  -0.0029797
    5  -0.0000000  -0.0414636   0.0000000  -0.0000000   0.0039397  -0.0000000
    6   0.1040222   0.0000000  -0.1378997  -0.0001067  -0.0000000  -0.0025001
    7  -0.0550936   0.0000000   0.0279972  -0.0001840   0.0000000   0.0002295
    8   0.0000000   0.0002080   0.0000000   0.0000000  -0.0009094   0.0000000
    9  -0.0246856   0.0000000   0.0556994   0.0004331   0.0000000   0.0000407
   10  -0.0150514  -0.0000000   0.0272967   0.0001502   0.0000000  -0.0013771
   11  -0.0000000   0.0032581  -0.0000000   0.0000000   0.0040629  -0.0000000
   12   0.0271198  -0.0000000  -0.0500898  -0.0043678  -0.0000000  -0.0004159
   13   0.0256627   0.0000000  -0.0759581  -0.0415062  -0.0000000  -0.0006085
   14   0.0000000   0.0046872   0.0000000  -0.0000000   0.0026301   0.0000000
   15  -0.0199408   0.0000000  -0.0268816   0.0186254   0.0000000   0.0020684
   16  -0.0885407  -0.0000000   0.0210987  -0.1261575   0.0000000   0.0526440
   17   0.0000000  -0.0474967   0.0000000   0.0000000  -0.0237911   0.0000000
   18  -0.0323767   0.0000000  -0.2797283   0.0523174   0.0000000  -0.0687613
   19   0.4440211  -0.0000000  -0.0677825  -0.0153273   0.0000000   0.0324499
   20  -0.0000000   0.0941820  -0.0000000   0.0000000   0.0025235  -0.0000000
   21  -0.0677825  -0.0000000   0.5245315   0.0136267   0.0000000  -0.0237608
   22  -0.0153273   0.0000000   0.0136267   0.1893775  -0.0000000  -0.0715777
   23   0.0000000   0.0025235   0.0000000  -0.0000000   0.0105691  -0.0000000
   24   0.0324499  -0.0000000  -0.0237608  -0.0715777  -0.0000000   0.1111132
   25  -0.0006187   0.0000000  -0.0004965  -0.0011917   0.0000000  -0.0003281
   26  -0.0000000  -0.0008351  -0.0000000  -0.0000000   0.0001417  -0.0000000
   27  -0.0002012  -0.0000000  -0.0002961   0.0003782  -0.0000000   0.0003413
   28  -0.0000114   0.0000000  -0.0036323  -0.0009931   0.0000000   0.0007141
   29   0.0000000   0.0035844   0.0000000   0.0000000  -0.0001648   0.0000000
   30  -0.0013907   0.0000000   0.0001083   0.0006757   0.0000000  -0.0002389
   31  -0.0625790   0.0000000  -0.0202784   0.0013784  -0.0000000   0.0014587
   32  -0.0000000  -0.0218176  -0.0000000   0.0000000   0.0004192   0.0000000
   33  -0.0190306  -0.0000000  -0.0374368  -0.0064537   0.0000000  -0.0134430
   34  -0.0018555  -0.0000000  -0.0003564  -0.0074120   0.0000000  -0.0115044
   35  -0.0000000   0.0025653  -0.0000000   0.0000000   0.0004316   0.0000000
   36  -0.0027602   0.0000000   0.0026898  -0.0035594  -0.0000000  -0.0038878
           25          26          27          28          29          30
    1  -0.0001178   0.0000000  -0.0008610  -0.0094159  -0.0000000  -0.0114016
    2  -0.0000000   0.0001088   0.0000000   0.0000000   0.0005633  -0.0000000
    3  -0.0000559  -0.0000000  -0.0005553  -0.0038815   0.0000000  -0.0037567
    4   0.0026012   0.0000000   0.0026241  -0.0341175   0.0000000   0.0005156
    5   0.0000000   0.0032268  -0.0000000  -0.0000000   0.0014205   0.0000000
    6  -0.0000682  -0.0000000  -0.0024856   0.0146029   0.0000000   0.0014500
    7  -0.0158540   0.0000000  -0.0267829  -0.1082495  -0.0000000   0.0453344
    8  -0.0000000   0.0024363   0.0000000  -0.0000000  -0.0189316  -0.0000000
    9  -0.0121285   0.0000000  -0.0179025   0.0467223  -0.0000000  -0.0570796
   10  -0.1112694  -0.0000000  -0.0452178  -0.0152518   0.0000000   0.0268819
   11   0.0000000  -0.0193668  -0.0000000   0.0000000   0.0022786   0.0000000
   12  -0.0463182  -0.0000000  -0.0564198   0.0119939   0.0000000  -0.0188506
   13  -0.0351074  -0.0000000  -0.0000951   0.0024611   0.0000000  -0.0027168
   14  -0.0000000   0.0018283   0.0000000   0.0000000   0.0032578  -0.0000000
   15  -0.0144368  -0.0000000   0.0018053  -0.0001460   0.0000000  -0.0023647
   16   0.0006185   0.0000000   0.0016117  -0.0003574  -0.0000000   0.0000220
   17  -0.0000000   0.0035776   0.0000000  -0.0000000  -0.0007957  -0.0000000
   18   0.0040051   0.0000000   0.0000634  -0.0000108  -0.0000000  -0.0002000
   19  -0.0006187  -0.0000000  -0.0002012  -0.0000114   0.0000000  -0.0013907
   20   0.0000000  -0.0008351  -0.0000000   0.0000000   0.0035844   0.0000000
   21  -0.0004965  -0.0000000  -0.0002961  -0.0036323   0.0000000   0.0001083
   22  -0.0011917  -0.0000000   0.0003782  -0.0009931   0.0000000   0.0006757
   23   0.0000000   0.0001417  -0.0000000   0.0000000  -0.0001648   0.0000000
   24  -0.0003281  -0.0000000   0.0003413   0.0007141   0.0000000  -0.0002389
   25   0.1678950   0.0000000   0.0625224   0.0020992  -0.0000000   0.0041491
   26   0.0000000   0.0082663  -0.0000000   0.0000000   0.0003470   0.0000000
   27   0.0625224  -0.0000000   0.0930449  -0.0043671   0.0000000  -0.0138402
   28   0.0020992   0.0000000  -0.0043671   0.1646207  -0.0000000  -0.0624969
   29  -0.0000000   0.0003470   0.0000000  -0.0000000   0.0081564  -0.0000000
   30   0.0041491   0.0000000  -0.0138402  -0.0624969  -0.0000000   0.0951651
   31  -0.0004706   0.0000000  -0.0003158  -0.0006539  -0.0000000  -0.0004197
   32  -0.0000000  -0.0001102   0.0000000  -0.0000000   0.0001475   0.0000000
   33  -0.0002621  -0.0000000  -0.0001380   0.0004942   0.0000000   0.0001417
   34  -0.0085845   0.0000000   0.0107048  -0.0001307  -0.0000000   0.0008469
   35   0.0000000   0.0003791  -0.0000000   0.0000000   0.0001366   0.0000000
   36   0.0034181   0.0000000  -0.0036174   0.0000074  -0.0000000  -0.0005347
           31          32          33          34          35          36
    1  -0.0106467   0.0000000   0.0105667  -0.0000044   0.0000000  -0.0000071
    2  -0.0000000   0.0008816  -0.0000000  -0.0000000  -0.0000856   0.0000000
    3   0.0036095  -0.0000000  -0.0028740   0.0000089  -0.0000000  -0.0003888
    4  -0.0280685  -0.0000000  -0.0009313  -0.0004749   0.0000000  -0.0000078
    5  -0.0000000   0.0003599   0.0000000  -0.0000000  -0.0005931   0.0000000
    6  -0.0104235   0.0000000   0.0012737   0.0000179   0.0000000  -0.0007734
    7   0.0002985  -0.0000000   0.0014417  -0.0017753  -0.0000000   0.0025106
    8   0.0000000   0.0030058   0.0000000   0.0000000   0.0026985   0.0000000
    9   0.0033196  -0.0000000   0.0004857   0.0003747   0.0000000   0.0027327
   10  -0.0005482  -0.0000000   0.0000146  -0.0001291  -0.0000000   0.0034978
   11  -0.0000000  -0.0006743   0.0000000   0.0000000   0.0012732  -0.0000000
   12  -0.0000272   0.0000000  -0.0004960   0.0138478  -0.0000000  -0.0266908
   13   0.0028338   0.0000000   0.0022521  -0.0309770  -0.0000000  -0.0006381
   14  -0.0000000   0.0026719   0.0000000   0.0000000  -0.0217366  -0.0000000
   15  -0.0002237  -0.0000000  -0.0021342  -0.0001913  -0.0000000  -0.0726243
   16  -0.0142547   0.0000000  -0.0211983  -0.0002866   0.0000000  -0.0032629
   17  -0.0000000   0.0014447  -0.0000000  -0.0000000   0.0015968  -0.0000000
   18  -0.0105896   0.0000000  -0.0136698  -0.0137676   0.0000000  -0.0272690
   19  -0.0625790  -0.0000000  -0.0190306  -0.0018555  -0.0000000  -0.0027602
   20   0.0000000  -0.0218176  -0.0000000  -0.0000000   0.0025653   0.0000000
   21  -0.0202784  -0.0000000  -0.0374368  -0.0003564  -0.0000000   0.0026898
   22   0.0013784   0.0000000  -0.0064537  -0.0074120   0.0000000  -0.0035594
   23  -0.0000000   0.0004192   0.0000000   0.0000000   0.0004316  -0.0000000
   24   0.0014587   0.0000000  -0.0134430  -0.0115044   0.0000000  -0.0038878
   25  -0.0004706  -0.0000000  -0.0002621  -0.0085845   0.0000000   0.0034181
   26   0.0000000  -0.0001102  -0.0000000   0.0000000   0.0003791   0.0000000
   27  -0.0003158   0.0000000  -0.0001380   0.0107048  -0.0000000  -0.0036174
   28  -0.0006539  -0.0000000   0.0004942  -0.0001307   0.0000000   0.0000074
   29  -0.0000000   0.0001475   0.0000000  -0.0000000   0.0001366  -0.0000000
   30  -0.0004197   0.0000000   0.0001417   0.0008469   0.0000000  -0.0005347
   31   0.1127991   0.0000000   0.0338177  -0.0000886   0.0000000   0.0000720
   32   0.0000000   0.0135634  -0.0000000  -0.0000000   0.0001082  -0.0000000
   33   0.0338177  -0.0000000   0.0687104  -0.0007106   0.0000000  -0.0004198
   34  -0.0000886  -0.0000000  -0.0007106   0.0517181  -0.0000000   0.0007295
   35   0.0000000   0.0001082   0.0000000  -0.0000000   0.0132260   0.0000000
   36   0.0000720  -0.0000000  -0.0004198   0.0007295   0.0000000   0.1307832
 **********************************************************************
 **                                                                  **
 **                       VIBRATIONAL ANALYSIS                       **
 **                       --------------------                       **
 **                                                                  **
 **        VIBRATIONAL FREQUENCIES (CM**-1) AND NORMAL MODES         **
 **     FORCE CONSTANTS (mDYN/ANGSTROM) AND REDUCED MASSES (AMU)     **
 **                  INFRARED INTENSITIES (KM/MOL)                   **
 **                                                                  **
 **********************************************************************


 Mode:                 1                      2                      3
 Frequency:        36.25                  39.12                  55.70
 Force Cnst:      0.0590                 0.0827                 0.0790
 Red. Mass:      76.1954                91.7144                43.2245
 IR Active:          YES                    YES                    YES
 IR Intens:        0.001                  0.000                  0.006
 Raman Active:       YES                    YES                    YES
               X      Y      Z        X      Y      Z        X      Y      Z
 I         -0.000 -0.089 -0.000   -0.000  0.536  0.000    0.000  0.089 -0.000
 C          0.000 -0.049 -0.000    0.000  0.066  0.000   -0.000  0.010 -0.000
 C          0.000 -0.064 -0.000    0.000 -0.117 -0.000   -0.000  0.001 -0.000
 C          0.000  0.116  0.000   -0.000 -0.036  0.000   -0.000  0.037 -0.000
 C         -0.000 -0.057 -0.000    0.000  0.037  0.000    0.000  0.087  0.000
 C         -0.000 -0.128 -0.000   -0.000 -0.112 -0.000    0.000  0.269  0.000
 C          0.000  0.015  0.000   -0.000 -0.072 -0.000   -0.000  0.078  0.000
 Cl        -0.000 -0.385 -0.000   -0.000 -0.366 -0.000    0.000  0.881  0.000
 Br         0.000  0.708  0.000    0.000 -0.030  0.000   -0.000  0.171 -0.000
 Br         0.000 -0.419 -0.000   -0.000 -0.620 -0.000   -0.000 -0.126  0.000
 I          0.000  0.267  0.000   -0.000 -0.283 -0.000    0.000 -0.197  0.000
 I         -0.000 -0.236 -0.000    0.000  0.274  0.000   -0.000 -0.208  0.000
 TransDip   0.000  0.001 -0.000   -0.000  0.001  0.000    0.000 -0.002 -0.000

 Mode:                 4                      5                      6
 Frequency:       117.32                 123.80                 134.52
 Force Cnst:      0.8115                 0.7969                 0.9098
 Red. Mass:     100.0760                88.2393                85.3408
 IR Active:          YES                    YES                    YES
 IR Intens:        0.312                  0.612                  0.170
 Raman Active:       YES                    YES                    YES
               X      Y      Z        X      Y      Z        X      Y      Z
 I          0.273  0.000 -0.211   -0.412 -0.000  0.038    0.388 -0.000  0.214
 C          0.120 -0.000 -0.145    0.176 -0.000  0.035   -0.117 -0.000  0.117
 C          0.131 -0.000 -0.123    0.199 -0.000 -0.009   -0.138 -0.000  0.065
 C          0.117 -0.000 -0.113    0.206 -0.000  0.027   -0.037 -0.000  0.054
 C          0.100 -0.000 -0.139    0.177 -0.000  0.047   -0.024  0.000  0.131
 C          0.137  0.000 -0.128    0.203  0.000  0.041   -0.051  0.000  0.125
 C          0.118  0.000 -0.103    0.238  0.000  0.071   -0.104  0.000  0.111
 Cl         0.168 -0.000 -0.077    0.144  0.000 -0.076   -0.069 -0.000  0.116
 Br         0.079 -0.000 -0.039    0.246 -0.000  0.018    0.231  0.000 -0.462
 Br         0.209  0.000 -0.064    0.072  0.000 -0.286   -0.405  0.000 -0.357
 I         -0.193 -0.000  0.610    0.472 -0.000  0.044   -0.024  0.000 -0.062
 I         -0.374  0.000 -0.242   -0.411  0.000  0.086   -0.192  0.000  0.268
 TransDip  -0.011  0.000  0.014   -0.024 -0.000 -0.007    0.009  0.000 -0.010

 Mode:                 7                      8                      9
 Frequency:       147.22                 158.66                 174.86
 Force Cnst:      1.4244                 1.2490                 0.2405
 Red. Mass:     111.5346                84.2076                13.3518
 IR Active:          YES                    YES                    YES
 IR Intens:        0.014                  0.010                  0.747
 Raman Active:       YES                    YES                    YES
               X      Y      Z        X      Y      Z        X      Y      Z
 I         -0.064 -0.000  0.681   -0.145  0.000 -0.124   -0.000 -0.044  0.000
 C          0.030  0.000  0.179    0.003 -0.000 -0.057    0.000  0.407  0.000
 C          0.099  0.000  0.050   -0.020 -0.000  0.012    0.000  0.436 -0.000
 C          0.111 -0.000 -0.016   -0.006  0.000  0.015    0.000  0.437  0.000
 C          0.035 -0.000 -0.153    0.019  0.000  0.067    0.000  0.400 -0.000
 C         -0.029 -0.000 -0.047    0.026  0.000 -0.011    0.000  0.357 -0.000
 C         -0.050  0.000  0.022   -0.005 -0.000 -0.032    0.000  0.376 -0.000
 Cl        -0.025  0.000 -0.047    0.001 -0.000 -0.053    0.000 -0.114 -0.000
 Br         0.217  0.000 -0.144    0.335  0.000 -0.551    0.000 -0.060  0.000
 Br         0.159 -0.000  0.102    0.325 -0.000  0.581    0.000 -0.057 -0.000
 I         -0.112 -0.000 -0.088   -0.155  0.000 -0.094   -0.000 -0.035 -0.000
 I         -0.069 -0.000 -0.558   -0.112 -0.000  0.215   -0.000 -0.045  0.000
 TransDip  -0.002 -0.000 -0.003   -0.003  0.000  0.000   -0.000 -0.028  0.000

 Mode:                10                     11                     12
 Frequency:       174.89                 206.09                 221.04
 Force Cnst:      1.2346                 1.4335                 1.1810
 Red. Mass:      68.5090                57.2846                41.0234
 IR Active:          YES                    YES                    YES
 IR Intens:        0.243                  0.086                  0.019
 Raman Active:       YES                    YES                    YES
               X      Y      Z        X      Y      Z        X      Y      Z
 I          0.037 -0.000 -0.015   -0.010  0.000  0.185    0.017 -0.000  0.009
 C         -0.143  0.000 -0.004    0.110 -0.000 -0.103   -0.048  0.000 -0.004
 C         -0.243  0.000  0.012    0.150  0.000 -0.195    0.020 -0.000 -0.134
 C         -0.313  0.000 -0.043   -0.128  0.000 -0.187   -0.049 -0.000 -0.141
 C         -0.225  0.000  0.031   -0.098  0.000 -0.075    0.038  0.000 -0.045
 C         -0.202  0.000  0.079   -0.054 -0.000 -0.118    0.000  0.000  0.100
 C         -0.064  0.000  0.090    0.093 -0.000 -0.108   -0.058  0.000  0.079
 Cl        -0.259 -0.000  0.044   -0.257  0.000 -0.489    0.399 -0.000  0.787
 Br        -0.308 -0.000 -0.382   -0.381  0.000 -0.190   -0.276  0.000 -0.113
 Br        -0.227 -0.000  0.310    0.424  0.000 -0.243    0.214  0.000 -0.066
 I          0.417 -0.000  0.205   -0.016  0.000  0.087    0.004 -0.000 -0.093
 I          0.063 -0.000 -0.173    0.064 -0.000  0.206   -0.083  0.000 -0.008
 TransDip   0.016 -0.000 -0.000    0.002  0.000  0.009   -0.001 -0.000 -0.004

 Mode:                13                     14                     15
 Frequency:       290.64                 320.63                 331.40
 Force Cnst:      1.5115                 0.7381                 0.7985
 Red. Mass:      30.3708                12.1857                12.3398
 IR Active:          YES                    YES                    YES
 IR Intens:        0.104                  0.077                  0.017
 Raman Active:       YES                    YES                    YES
               X      Y      Z        X      Y      Z        X      Y      Z
 I         -0.014 -0.000  0.076    0.000 -0.020 -0.000   -0.000 -0.008 -0.000
 C          0.083  0.000 -0.181   -0.000  0.522  0.000    0.000  0.222  0.000
 C         -0.016 -0.000 -0.067   -0.000  0.056  0.000    0.000  0.573  0.000
 C          0.086 -0.000 -0.099    0.000 -0.453 -0.000   -0.000  0.297  0.000
 C          0.199  0.000 -0.091   -0.000 -0.522 -0.000   -0.000 -0.288 -0.000
 C          0.363  0.000 -0.264   -0.000 -0.035  0.000   -0.000 -0.550 -0.000
 C          0.148  0.000 -0.222   -0.000  0.493  0.000    0.000 -0.372 -0.000
 Cl         0.657 -0.000 -0.320   -0.000  0.006 -0.000    0.000  0.093  0.000
 Br        -0.153  0.000 -0.038    0.000  0.026 -0.000   -0.000 -0.017 -0.000
 Br        -0.192  0.000  0.120    0.000 -0.004 -0.000   -0.000 -0.034  0.000
 I         -0.021 -0.000  0.002    0.000 -0.020  0.000    0.000  0.014  0.000
 I         -0.013 -0.000  0.046    0.000  0.019  0.000   -0.000  0.011  0.000
 TransDip  -0.009 -0.000  0.005    0.000 -0.009 -0.000   -0.000  0.004  0.000

 Mode:                16                     17                     18
 Frequency:       474.81                 553.06                 559.46
 Force Cnst:      1.8397                 2.1696                 2.2955
 Red. Mass:      13.8499                12.0390                12.4477
 IR Active:          YES                    YES                    YES
 IR Intens:       14.086                  0.307                  1.001
 Raman Active:       YES                    YES                    YES
               X      Y      Z        X      Y      Z        X      Y      Z
 I         -0.007 -0.000 -0.044   -0.000 -0.010 -0.000   -0.015  0.000  0.003
 C          0.203  0.000  0.354    0.000  0.600  0.000    0.474 -0.000 -0.037
 C          0.179 -0.000  0.359    0.000 -0.152  0.000    0.266 -0.000  0.302
 C          0.075 -0.000  0.343   -0.000 -0.393  0.000   -0.126  0.000  0.298
 C          0.130  0.000  0.408   -0.000  0.489  0.000   -0.335 -0.000 -0.065
 C          0.192 -0.000  0.347   -0.000 -0.066 -0.000   -0.173  0.000 -0.368
 C          0.229 -0.000  0.355   -0.000 -0.469 -0.000    0.247  0.000 -0.387
 Cl         0.031  0.000 -0.093    0.000  0.006  0.000   -0.010 -0.000  0.107
 Br        -0.088  0.000 -0.066    0.000  0.012 -0.000    0.003 -0.000 -0.025
 Br        -0.001  0.000 -0.029    0.000  0.004 -0.000   -0.031  0.000 -0.012
 I         -0.038 -0.000 -0.026    0.000  0.007  0.000   -0.009 -0.000  0.010
 I         -0.004 -0.000 -0.049    0.000 -0.009 -0.000    0.011  0.000  0.005
 TransDip   0.045 -0.000  0.111   -0.000 -0.018  0.000    0.022 -0.000 -0.023

 Mode:                19                     20                     21
 Frequency:       573.23                 578.47                 648.23
 Force Cnst:      2.8418                 2.3788                 2.9748
 Red. Mass:      14.6787                12.0657                12.0157
 IR Active:          YES                    YES                    YES
 IR Intens:       29.529                  0.616                  1.428
 Raman Active:       YES                    YES                    YES
               X      Y      Z        X      Y      Z        X      Y      Z
 I          0.004  0.000 -0.012   -0.000  0.004 -0.000   -0.000 -0.002 -0.000
 C         -0.314 -0.000  0.164    0.000 -0.228  0.000    0.000  0.318  0.000
 C         -0.326 -0.000  0.257    0.000  0.579  0.000    0.000 -0.348  0.000
 C         -0.350  0.000  0.298   -0.000 -0.437  0.000   -0.000  0.410  0.000
 C         -0.395 -0.000  0.177   -0.000 -0.128  0.000   -0.000 -0.473 -0.000
 C         -0.245 -0.000 -0.052   -0.000  0.546 -0.000   -0.000  0.486  0.000
 C         -0.392  0.000 -0.012   -0.000 -0.324 -0.000    0.000 -0.386  0.000
 Cl         0.244  0.000 -0.117    0.000 -0.040  0.000    0.000 -0.020 -0.000
 Br         0.046 -0.000  0.006    0.000  0.012 -0.000    0.000 -0.005 -0.000
 Br         0.088  0.000 -0.055    0.000 -0.014 -0.000   -0.000  0.004  0.000
 I          0.025 -0.000  0.009    0.000  0.005  0.000   -0.000  0.003 -0.000
 I          0.012  0.000 -0.013    0.000  0.003 -0.000    0.000  0.004  0.000
 TransDip  -0.159 -0.000  0.070   -0.000  0.025  0.000    0.000  0.038 -0.000

 Mode:                22                     23                     24
 Frequency:       736.83                 803.89                1000.45
 Force Cnst:      3.9101                 4.8163                 7.1228
 Red. Mass:      12.2238                12.6496                12.0784
 IR Active:          YES                    YES                    YES
 IR Intens:        0.057                  0.982                  2.768
 Raman Active:       YES                    YES                    YES
               X      Y      Z        X      Y      Z        X      Y      Z
 I         -0.001  0.000 -0.019   -0.002 -0.000  0.005   -0.000 -0.000 -0.002
 C         -0.035 -0.000  0.579   -0.159  0.000 -0.174    0.051 -0.000  0.327
 C          0.244 -0.000  0.137   -0.307 -0.000  0.284    0.384  0.000 -0.271
 C          0.379  0.000  0.011    0.329  0.000  0.316   -0.299  0.000 -0.227
 C          0.096  0.000 -0.498    0.304 -0.000  0.170    0.023 -0.000  0.479
 C         -0.155  0.000 -0.115    0.407  0.000 -0.264    0.279  0.000 -0.168
 C         -0.379 -0.000 -0.014   -0.241 -0.000 -0.352   -0.350  0.000 -0.260
 Cl         0.015 -0.000 -0.027   -0.123  0.000  0.066   -0.031 -0.000  0.020
 Br        -0.032 -0.000 -0.021   -0.037 -0.000 -0.017    0.012  0.000  0.008
 Br        -0.011  0.000  0.011    0.029 -0.000 -0.017   -0.017 -0.000  0.010
 I          0.009  0.000  0.006    0.009  0.000  0.004    0.004 -0.000  0.003
 I         -0.000 -0.000  0.017    0.000  0.000 -0.005   -0.000  0.000 -0.006
 TransDip   0.003 -0.000  0.007    0.031  0.000 -0.006   -0.034  0.000  0.041

 Mode:                25                     26                     27
 Frequency:      1115.56                1220.76                1277.72
 Force Cnst:      8.9097                10.5366                11.5582
 Red. Mass:      12.1514                12.0001                12.0163
 IR Active:          YES                    YES                    YES
 IR Intens:        0.057                  0.736                105.808
 Raman Active:       YES                    YES                    YES
               X      Y      Z        X      Y      Z        X      Y      Z
 I          0.000  0.000 -0.006   -0.000 -0.000 -0.000    0.001  0.000 -0.002
 C         -0.032 -0.000  0.433    0.399  0.000  0.022   -0.140 -0.000  0.351
 C         -0.375 -0.000  0.152   -0.224  0.000 -0.380   -0.263  0.000 -0.264
 C         -0.374  0.000 -0.207   -0.159 -0.000  0.355    0.445  0.000 -0.094
 C          0.007  0.000 -0.279    0.383 -0.000  0.018   -0.114 -0.000  0.395
 C          0.418  0.000 -0.275   -0.208  0.000 -0.375   -0.331  0.000 -0.229
 C          0.348 -0.000  0.104   -0.173 -0.000  0.365    0.394  0.000 -0.158
 Cl        -0.054 -0.000  0.034   -0.001 -0.000 -0.000    0.017 -0.000  0.007
 Br         0.016 -0.000  0.010   -0.001  0.000  0.000   -0.009  0.000 -0.001
 Br         0.016  0.000 -0.009   -0.000  0.000 -0.000    0.004  0.000  0.003
 I         -0.005  0.000 -0.003   -0.000 -0.000 -0.000   -0.002 -0.000  0.001
 I          0.000 -0.000  0.005   -0.000  0.000 -0.000    0.001  0.000 -0.003
 TransDip  -0.003  0.000 -0.007    0.018  0.000  0.021    0.081  0.000  0.319

 Mode:                28                     29                     30
 Frequency:      1288.13                1482.12                1487.81
 Force Cnst:     11.7604                15.5328                15.6512
 Red. Mass:      12.0298                12.0014                12.0007
 IR Active:          YES                    YES                    YES
 IR Intens:      173.838                  0.317                  0.111
 Raman Active:       YES                    YES                    YES
               X      Y      Z        X      Y      Z        X      Y      Z
 I         -0.003 -0.000 -0.001   -0.000 -0.000  0.001    0.001 -0.000  0.001
 C          0.413 -0.000  0.087    0.194  0.000  0.197   -0.461  0.000  0.079
 C         -0.334 -0.000  0.282   -0.227  0.000 -0.469    0.238  0.000 -0.057
 C         -0.118  0.000 -0.376    0.016 -0.000  0.382   -0.345 -0.000  0.297
 C          0.369 -0.000  0.079   -0.212 -0.000 -0.216    0.506 -0.000 -0.096
 C         -0.310  0.000  0.316    0.247 -0.000  0.473   -0.248  0.000  0.074
 C         -0.112  0.000 -0.351   -0.007  0.000 -0.361    0.304  0.000 -0.299
 Cl         0.021 -0.000 -0.017   -0.003  0.000 -0.005    0.001 -0.000  0.000
 Br         0.004  0.000  0.006    0.000 -0.000 -0.001    0.001  0.000 -0.001
 Br         0.008  0.000 -0.006    0.001 -0.000  0.002   -0.000 -0.000 -0.000
 I          0.001 -0.000  0.002   -0.001  0.000  0.000    0.000 -0.000  0.001
 I         -0.003  0.000 -0.001    0.000  0.000 -0.001   -0.001  0.000 -0.000
 TransDip  -0.406  0.000  0.116    0.009 -0.000  0.016   -0.009  0.000  0.005

 STANDARD THERMODYNAMIC QUANTITIES AT   298.15 K  AND     1.00 ATM

   This Molecule has  0 Imaginary Frequencies
   Zero point vibrational energy:       23.349 kcal/mol

   Atom    1 Element I  Has Mass  126.90440
   Atom    2 Element C  Has Mass   12.00000
   Atom    3 Element C  Has Mass   12.00000
   Atom    4 Element C  Has Mass   12.00000
   Atom    5 Element C  Has Mass   12.00000
   Atom    6 Element C  Has Mass   12.00000
   Atom    7 Element C  Has Mass   12.00000
   Atom    8 Element Cl Has Mass   34.96885
   Atom    9 Element Br Has Mass   78.91830
   Atom   10 Element Br Has Mass   78.91830
   Atom   11 Element I  Has Mass  126.90440
   Atom   12 Element I  Has Mass  126.90440
   Molecular Mass:   645.518650 amu
   Principal axes and moments of inertia in amu*Bohr^2:
                             1           2           3
    Eigenvalues --     9522.27535 15299.23255 24821.50791
          X               0.34093     0.94009     0.00000
          Y              -0.00000    -0.00000     1.00000
          Z               0.94009    -0.34093    -0.00000
   Rotational Symmetry Number is   1
   The Molecule is an Asymmetric Top
   Translational Enthalpy:        0.889 kcal/mol
   Rotational Enthalpy:           0.889 kcal/mol
   Vibrational Enthalpy:         30.100 kcal/mol
   gas constant (RT):             0.592 kcal/mol
   Translational Entropy:        45.277  cal/mol.K
   Rotational Entropy:           36.534  cal/mol.K
   Vibrational Entropy:          46.413  cal/mol.K

   Total Enthalpy:               32.470 kcal/mol
   Total Entropy:               128.223  cal/mol.K

 ======================================================================

 STANDARD THERMODYNAMIC QUANTITIES FOR ANHARMONIC VIBRATION -- TOSH

   Zero point vibrational energy: ************ kcal/mol

   Vibrational Enthalpy:       Infinity kcal/mol
   Vibrational Entropy:             NaN  cal/mol.K

   Total Enthalpy:             Infinity kcal/mol
   Total Entropy:                   NaN  cal/mol.K

 ======================================================================

 STANDARD THERMODYNAMIC QUANTITIES FOR ANHARMONIC VIBRATION -- VPT2

   Zero point vibrational energy: ************ kcal/mol

   Vibrational Enthalpy:       Infinity kcal/mol
   Vibrational Entropy:             NaN  cal/mol.K

   Total Enthalpy:             Infinity kcal/mol
   Total Entropy:                   NaN  cal/mol.K

 ======================================================================

Archival summary:
1\1\february\FREQ\ProcedureUnspecified\BasisUnspecified\3r2l16\taweetha\FriDec1312:01:572019FriDec1312:01:572019\0\\#,FREQ,ProcedureUnspecified,BasisUnspecified,\\0,1\I\C,1,2.13389\C,2,1.4061,1,119.538\C,3,1.40541,2,120.301,1,-180,0\C,4,1.40334,3,120.245,2,-0,0\C,5,1.40491,4,119.285,3,-0,0\C,6,1.40506,5,120.798,4,-0,0\Cl,6,1.74233,5,119.419,4,-180,0\Br,4,1.90295,3,119.599,2,-180,0\Br,3,1.90436,2,120.529,1,-0,0\I,5,2.13029,4,120.847,3,-180,0\I,7,2.13983,6,119.141,5,-180,0\\\@

 Total job time:  1321.55s(wall), 7599.36s(cpu) 
 Fri Dec 13 12:01:57 2019

        *************************************************************
        *                                                           *
        *  Thank you very much for using Q-Chem.  Have a nice day.  *
        *                                                           *
        *************************************************************
