# Supplementary material for: Geometric and energetic data from quantum chemical calculations of halobenzenes and xylenes
Source: Data Brief. 2020 Mar 5;30:105386. doi: 10.1016/j.dib.2020.105386 (PMC7114895; doi:10.1016/j.dib.2020.105386)
Supplement: Supplementary file 1 [file mmc1.zip › halobenzene/B3LYP/ClIBrIBrI.out]

                  Welcome to Q-Chem
     A Quantum Leap Into The Future Of Chemistry


 Q-Chem 5.2 (devel), Q-Chem, Inc., Pleasanton, CA (2019)

 Yihan Shao,  Zhengting Gan,  E. Epifanovsky,  A. T. B. Gilbert,  M. Wormit,  
 J. Kussmann,  A. W. Lange,  A. Behn,  Jia Deng,  Xintian Feng,  D. Ghosh,  
 M. Goldey,  P. R. Horn,  L. D. Jacobson,  I. Kaliman,  T. Kus,  A. Landau,  
 Jie Liu,  E. I. Proynov,  R. M. Richard,  R. P. Steele,  E. J. Sundstrom,  
 H. L. Woodcock III,  P. M. Zimmerman,  D. Zuev,  B. Albrecht,  E. Alguire,  
 S. A. Baeppler,  D. Barton,  Z. Benda,  Y. A. Bernard,  E. J. Berquist,  
 K. B. Bravaya,  H. Burton,  D. Casanova,  Chun-Min Chang,  Yunqing Chen,  
 A. Chien,  K. D. Closser,  M. P. Coons,  S. Coriani,  S. Dasgupta,  
 A. L. Dempwolff,  M. Diedenhofen,  Hainam Do,  R. G. Edgar,  Po-Tung Fang,  
 S. Faraji,  S. Fatehi,  Qingguo Feng,  K. D. Fenk,  J. Fosso-Tande,  
 J. Gayvert,  Qinghui Ge,  A. Ghysels,  G. Gidofalvi,  J. Gomes,  
 J. Gonthier,  A. Gunina,  D. Hait,  M. W. D. Hanson-Heine,  
 P. H. P. Harbach,  A. W. Hauser,  M. F. Herbst,  J. E. Herr,  
 E. G. Hohenstein,  Z. C. Holden,  Kerwin Hui,  B. C. Huynh,  T.-C. Jagau,  
 Hyunjun Ji,  B. Kaduk,  K. Khistyaev,  Jaehoon Kim,  P. Klunzinger,  K. Koh,  
 D. Kosenkov,  L. Koulias,  T. Kowalczyk,  C. M. Krauter,  A. Kunitsa,  
 Ka Un Lao,  A. Laurent,  K. V. Lawler,  Joonho Lee,  D. Lefrancois,  
 S. Lehtola,  D. S. Levine,  Yi-Pei Li,  You-Sheng Lin,  Fenglai Liu,  
 E. Livshits,  A. Luenser,  P. Manohar,  E. Mansoor,  S. F. Manzer,  
 Shan-Ping Mao,  Yuezhi Mao,  N. Mardirossian,  A. V. Marenich,  
 T. Markovich,  L. A. Martinez-Martinez,  S. A. Maurer,  N. J. Mayhall,  
 S. C. McKenzie,  J.-M. Mewes,  P. Morgante,  A. F. Morrison,  
 J. W. Mullinax,  K. Nanda,  T. S. Nguyen-Beck,  R. Olivares-Amaya,  
 J. A. Parkhill,  Zheng Pei,  T. M. Perrine,  F. Plasser,  P. Pokhilko,  
 S. Prager,  A. Prociuk,  E. Ramos,  D. R. Rehn,  F. Rob,  M. Scheurer,  
 M. Schneider,  N. Sergueev,  S. M. Sharada,  S. Sharma,  D. W. Small,  
 T. Stauch,  T. Stein,  Yu-Chuan Su,  A. J. W. Thom,  A. Tkatchenko,  
 T. Tsuchimochi,  N. M. Tubman,  L. Vogt,  M. L. Vidal,  O. Vydrov,  
 M. A. Watson,  J. Wenzel,  M. de Wergifosse,  T. A. Wesolowski,  A. White,  
 J. Witte,  A. Yamada,  Jun Yang,  K. Yao,  S. Yeganeh,  S. R. Yost,  
 Zhi-Qiang You,  A. Zech,  Igor Ying Zhang,  Xing Zhang,  Yan Zhao,  
 Ying Zhu,  B. R. Brooks,  G. K. L. Chan,  C. J. Cramer,  M. S. Gordon,  
 W. J. Hehre,  A. Klamt,  M. W. Schmidt,  C. D. Sherrill,  D. G. Truhlar,  
 A. Aspuru-Guzik,  R. Baer,  A. T. Bell,  N. A. Besley,  Jeng-Da Chai,  
 A. E. DePrince, III,  R. A. DiStasio Jr.,  A. Dreuw,  B. D. Dunietz,  
 T. R. Furlani,  Chao-Ping Hsu,  Yousung Jung,  Jing Kong,  D. S. Lambrecht,  
 WanZhen Liang,  C. Ochsenfeld,  V. A. Rassolov,  L. V. Slipchenko,  
 J. E. Subotnik,  T. Van Voorhis,  J. M. Herbert,  A. I. Krylov,  
 P. M. W. Gill,  M. Head-Gordon

 Contributors to earlier versions of Q-Chem not listed above: 
 R. D. Adamson,  B. Austin,  J. Baker,  G. J. O. Beran,  K. Brandhorst,  
 S. T. Brown,  E. F. C. Byrd,  A. K. Chakraborty,  C.-L. Cheng,  
 Siu Hung Chien,  D. M. Chipman,  D. L. Crittenden,  H. Dachsel,  
 R. J. Doerksen,  A. D. Dutoi,  L. Fusti-Molnar,  W. A. Goddard III,  
 A. Golubeva-Zadorozhnaya,  S. R. Gwaltney,  G. Hawkins,  A. Heyden,  
 S. Hirata,  G. Kedziora,  F. J. Keil,  C. Kelley,  Jihan Kim,  R. A. King,  
 R. Z. Khaliullin,  P. P. Korambath,  W. Kurlancheek,  A. M. Lee,  M. S. Lee,  
 S. V. Levchenko,  Ching Yeh Lin,  D. Liotard,  R. C. Lochan,  I. Lotan,  
 P. E. Maslen,  N. Nair,  D. P. O'Neill,  D. Neuhauser,  E. Neuscamman,  
 C. M. Oana,  R. Olson,  B. Peters,  R. Peverati,  P. A. Pieniazek,  
 Y. M. Rhee,  J. Ritchie,  M. A. Rohrdanz,  E. Rosta,  N. J. Russ,  
 H. F. Schaefer III,  N. E. Schultz,  N. Shenvi,  A. C. Simmonett,  A. Sodt,  
 D. Stuck,  K. S. Thanthiriwatte,  V. Vanovschi,  Tao Wang,  A. Warshel,  
 C. F. Williams,  Q. Wu,  X. Xu,  W. Zhang

 Please cite Q-Chem as follows:
 Y. Shao et al., Mol. Phys. 113, 184-215 (2015)
 DOI: 10.1080/00268976.2014.952696

 Q-Chem 5.2.1 for Intel X86 EM64T Linux

 Parts of Q-Chem use Armadillo 8.300.2 (Tropical Shenanigans).
 http://arma.sourceforge.net/

 Q-Chem begins on Sun Dec  1 12:11:28 2019  

Host: 
0

     Scratch files written to /scratch/taweetham/qchem21320//
NAlpha2: 282
NElect   282
Mult     1

Checking the input file for inconsistencies... 	...done.

--------------------------------------------------------------
User input:
--------------------------------------------------------------
$MOLECULE
0 1
C   
C	1	CC
C	2	CC	1	120.0		
C	3	CC	2	120.0	1	0.0
C	4	CC	3	120.0	2	0.0	
C	5 	CC	4	120.0	3	0.0
Cl	1	CCl	2	120.0	3	180.0
I	2	CI	3	120.0	4	180.0
Br	3	CBr	4	120.0	5	180.0
I	4	CI	5	120.0	6	180.0
Br	5	CBr	6	120.0	1	180.0
I	6	CI	1	120.0	2	180.0

CC=1.39483
CH=1.08673
CF=1.33960
CCl=1.72090
CBr=1.89068
CI=2.07886
$END

$REM
   JOB_TYPE	OPTIMIZATION
   BASIS	6-311++G**
   METHOD	B3LYP
   MEM_TOTAL	64000
   SYM_IGNORE	TRUE
$END

--------------------------------------------------------------
 ----------------------------------------------------------------
             Standard Nuclear Orientation (Angstroms)
    I     Atom           X                Y                Z
 ----------------------------------------------------------------
    1      C       0.0000000000     0.0000000000     0.0000000000
    2      C       0.0000000000     0.0000000000     1.3948300000
    3      C       1.2079582140     0.0000000000     2.0922450000
    4      C       2.4159164279     0.0000000000     1.3948300000
    5      C       2.4159164279     0.0000000000    -0.0000000000
    6      C       1.2079582140     0.0000000000    -0.6974150000
    7      Cl     -1.4903431174    -0.0000000000    -0.8604500000
    8      I      -1.8003455709    -0.0000000000     2.4342600000
    9      Br      1.2079582140    -0.0000000000     3.9829250000
   10      I       4.2162619988    -0.0000000000     2.4342600000
   11      Br      4.0532933383    -0.0000000000    -0.9453400000
   12      I       1.2079582140    -0.0000000000    -2.7762750000
 ----------------------------------------------------------------
 Nuclear Repulsion Energy =        4380.11034252 hartrees
 There are      141 alpha and      141 beta electrons
 Requested basis set is 6-311++G(d,p)
 There are 159 shells and 444 basis functions

 Total QAlloc Memory Limit  64000 MB
 Mega-Array Size       188 MB
 MEM_STATIC part       192 MB
 A cutoff of  1.0D-11 yielded   7386 shell pairs
 There are     64414 function pairs (     71944 Cartesian)
 Smallest overlap matrix eigenvalue = 5.31E-07

 Q-Chem warning in module stvman/mkSTV.C, line 318:

 Overlap eigenvalue is smaller than square root of threshold
 Use THRESH >= 12 to get rid of this warning

 Linear dependence detected in AO basis
 Tighter screening thresholds may be required for diffuse basis sets
 Use S2THRESH > 14 and THRESH = 14 in case of SCF convergence issues
 Number of orthogonalized atomic orbitals = 443
 Maximum deviation from orthogonality = 2.099E-10

 Scale SEOQF with 1.000000e-01/1.000000e-01/1.000000e-01

 Standard Electronic Orientation quadrupole field applied
 Nucleus-field energy     =    -0.0000001115 hartrees
 Guess from superposition of atomic densities
 Warning:  Energy on first SCF cycle will be non-variational
 SAD guess density has 282.000000 electrons

 -----------------------------------------------------------------------
  General SCF calculation program by
  Eric Jon Sundstrom, Paul Horn, Yuezhi Mao, Dmitri Zuev, Alec White,
  David Stuck, Shaama M.S., Shane Yost, Joonho Lee, David Small,
  Daniel Levine, Susi Lehtola, Hugh Burton, Evgeny Epifanovsky,
  Bang C. Huynh
 -----------------------------------------------------------------------
 Exchange:     0.2000 Hartree-Fock + 0.0800 Slater + 0.7200 B88
 Correlation:  0.1900 VWN1RPA + 0.8100 LYP
 Using SG-1 standard quadrature grid
 using 6 threads for integral computing
 -------------------------------------------------------
 OpenMP Integral computing Module                
 Release: version 2.0, May 2017, Q-Chem Inc. Pleasanton 
 -------------------------------------------------------
 A restricted SCF calculation will be
 performed using DIIS
 SCF converges when DIIS error is below 1.0e-08
 ---------------------------------------
  Cycle       Energy         DIIS error
 ---------------------------------------
    1  -26598.1827566207      2.77e-02  
    2  -26595.6503077228      1.85e-03  
    3  -26595.5367403333      2.75e-03  
    4  -26595.6864576191      8.07e-04  
    5  -26595.7049148425      1.30e-04  
    6  -26595.7051793951      6.09e-05  
    7  -26595.7052572047      2.51e-05  
    8  -26595.7052716416      7.47e-06  
    9  -26595.7052729498      1.85e-06  
   10  -26595.7052730166      4.63e-07  
   11  -26595.7052730200      1.38e-07  
   12  -26595.7052730196      3.91e-08  
   13  -26595.7052730238      1.97e-08  
   14  -26595.7052730297      2.83e-09  Convergence criterion met
 ---------------------------------------
 SCF time:   CPU 317.56s  wall 58.00s 
 SCF   energy in the final basis set =   -26595.7052730297
 Total energy in the final basis set =   -26595.7052730297

 --------------------------------------------------------------

                    Orbital Energies (a.u.)
 --------------------------------------------------------------

 Alpha MOs
 -- Occupied --
**************************-482.8558-482.8558-176.3175-176.3174-176.3165
********-165.7212-165.7203-165.7192-165.7191-165.7189-165.7188-165.7182
********-101.5822 -62.5089 -62.5088 -56.3295 -56.3295 -56.3255 -56.3255
-56.3251 -56.3250 -35.8141 -35.8140 -35.8132 -31.3074 -31.3073 -31.3065
-31.3014 -31.3013 -31.3008 -31.3007 -31.3005 -31.2999 -22.9579 -22.9578
-22.9569 -22.9565 -22.9565 -22.9561 -22.9561 -22.9556 -22.9552 -22.9519
-22.9519 -22.9518 -22.9518 -22.9510 -22.9510 -10.2842 -10.2778 -10.2778
-10.2654 -10.2654 -10.2653  -9.4977  -8.7179  -8.7179  -7.2625  -7.2526
 -7.2516  -6.5500  -6.5500  -6.5365  -6.5365  -6.5355  -6.5355  -6.3638
 -6.3638  -6.3630  -4.7767  -4.7766  -4.7758  -4.7617  -4.7617  -4.7609
 -4.7606  -4.7605  -4.7597  -2.6609  -2.6608  -2.6573  -2.6572  -2.6564
 -2.6564  -2.6456  -2.6456  -2.6455  -2.6455  -2.0428  -2.0427  -2.0418
 -2.0381  -2.0380  -2.0373  -2.0372  -2.0371  -2.0364  -2.0243  -2.0242
 -2.0241  -2.0240  -2.0235  -2.0233  -0.9536  -0.9029  -0.8699  -0.8191
 -0.7859  -0.7808  -0.6855  -0.6848  -0.6841  -0.6045  -0.6042  -0.5537
 -0.5135  -0.4643  -0.4555  -0.4390  -0.4352  -0.3971  -0.3848  -0.3839
 -0.3810  -0.3566  -0.3404  -0.3356  -0.3272  -0.3126  -0.3122  -0.2834
 -0.2799  -0.2744  -0.2586  -0.2585  -0.2462
 -- Virtual --
 -0.1014  -0.0683  -0.0668  -0.0511  -0.0453  -0.0163  -0.0026  -0.0002
  0.0153   0.0259   0.0303   0.0418   0.0491   0.0561   0.0586   0.0655
  0.0675   0.0696   0.0745   0.0782   0.0819   0.1013   0.1017   0.1041
  0.1087   0.1168   0.1172   0.1307   0.1312   0.1474   0.1563   0.1583
  0.1618   0.1780   0.1837   0.1846   0.1889   0.1909   0.1934   0.1971
  0.2080   0.2097   0.2190   0.2203   0.2362   0.2453   0.2512   0.2518
  0.2541   0.2636   0.2662   0.3009   0.3052   0.3074   0.3174   0.3591
  0.3690   0.3695   0.3813   0.3886   0.3892   0.3932   0.3932   0.4025
  0.4188   0.4231   0.4334   0.4361   0.4383   0.4437   0.4484   0.4495
  0.4542   0.4838   0.4858   0.4861   0.4996   0.5030   0.5096   0.5184
  0.5196   0.5198   0.5273   0.5499   0.5534   0.5539   0.5602   0.5654
  0.5971   0.6051   0.6108   0.6163   0.6237   0.6366   0.6367   0.6647
  0.6880   0.7043   0.7051   0.7127   0.7338   0.7511   0.7651   0.7826
  0.7843   0.7992   0.8007   0.8226   0.8383   0.8409   0.8420   0.8536
  0.8592   0.8812   0.8969   0.9172   0.9436   0.9448   0.9766   1.0065
  1.0414   1.0417   1.0661   1.0995   1.1343   1.1469   1.1770   1.1908
  1.1931   1.2036   1.2430   1.2782   1.3435   1.3629   1.3635   1.3676
  1.3793   1.3886   1.4541   1.4753   1.4802   1.4831   1.4842   1.4991
  1.5113   1.5530   1.5846   1.5972   1.7238   1.7330   1.7561   1.7734
  1.8210   1.8261   1.8523   1.8532   1.9091   2.0056   2.0290   2.0390
  2.0566   2.1251   2.1528   2.1964   2.2073   2.2224   2.2504   2.2658
  2.2897   2.3044   2.3080   2.3550   2.4451   2.4910   2.5592   2.5790
  2.7104   2.7142   2.7862   2.8234   2.8256   2.9116   2.9366   3.0194
  3.0480   3.0851   3.1505   3.2010   3.3965   3.4194   3.6358   3.8121
  3.8355   3.9415   3.9624   3.9628   3.9639   3.9927   3.9937   4.0079
  4.0172   4.0262   4.0323   4.0344   4.0594   4.0612   4.0731   4.1036
  4.1191   4.1614   4.1702   4.2464   4.2633   4.2851   4.2953   4.2960
  4.3961   4.4055   4.4899   4.5025   4.6076   4.8175   6.0182   6.0194
  6.0463   6.1169   6.1288   6.1350   6.1406   6.1902   6.1914   6.7305
  6.7698   7.5480   7.5611   7.6789   7.7043   7.7540   7.7568   9.7709
 23.1765  23.7821  23.7844  23.9492  23.9582  24.0395  25.8167  26.2174
 26.6386  27.9078  27.9172  27.9693  28.3545  28.3556  28.3765  28.4065
 28.4338  28.4368  28.4443  28.4458  28.4525  28.5250  28.5308  28.5315
 28.5449  28.5565  28.5571  28.5611  28.5626  28.5659  28.6195  28.6281
 28.6306  28.7301  28.7358  28.7363  47.9770  48.0195 127.8938 127.8947
127.9105 127.9569 127.9608 127.9642 127.9667 127.9893 127.9895 151.6977
151.7063 151.7492 215.7646 289.7451 289.7582 289.8777 289.9046 289.9769
289.97821020.78661020.84121901.86261901.87161901.9161
 --------------------------------------------------------------

          Ground-State Mulliken Net Atomic Charges

     Atom                 Charge (a.u.)
  ----------------------------------------
      1 C                     0.946402
      2 C                    -0.731455
      3 C                     0.112157
      4 C                    -0.047419
      5 C                     0.129141
      6 C                    -0.708500
      7 Cl                    0.544587
      8 I                     0.111136
      9 Br                   -0.283866
     10 I                     0.101712
     11 Br                   -0.283660
     12 I                     0.109764
  ----------------------------------------
  Sum of atomic charges =     0.000000

 -----------------------------------------------------------------
                    Cartesian Multipole Moments
 -----------------------------------------------------------------
    Charge (ESU x 10^10)
                 0.0000
    Dipole Moment (Debye)
         X       0.1669      Y      -0.0000      Z       0.0999
       Tot       0.1945
    Quadrupole Moments (Debye-Ang)
        XX    -161.8660     XY      -0.0000     YY    -169.7905
        XZ      -0.7333     YZ       0.0000     ZZ    -161.0354
    Octopole Moments (Debye-Ang^2)
       XXX    -634.8256    XXY      -0.0000    XYY    -223.6970
       YYY      -0.0000    XXZ    -111.1766    XYZ       0.0000
       YYZ    -129.1406    XZZ    -211.6228    YZZ      -0.0000
       ZZZ    -377.4364
    Hexadecapole Moments (Debye-Ang^3)
      XXXX   -6269.3700   XXXY      -0.0000   XXYY   -1166.2996
      XYYY      -0.0000   YYYY    -221.2028   XXXZ    -358.3056
      XXYZ      -0.0000   XYYZ    -135.8891   YYYZ       0.0000
      XXZZ   -1926.0564   XYZZ      -0.0000   YYZZ   -1009.4329
      XZZZ    -403.0690   YZZZ       0.0000   ZZZZ   -5390.6031
 -----------------------------------------------------------------
 Calculating analytic gradient of the SCF energy
 Gradient of SCF Energy
            1           2           3           4           5           6
    1  -0.0033529   0.0008144   0.0000731  -0.0022029   0.0002426  -0.0016670
    2   0.0000000   0.0000000   0.0000000  -0.0000000  -0.0000000   0.0000000
    3  -0.0021081  -0.0015962   0.0009172  -0.0003732  -0.0001435   0.0025179
            7           8           9          10          11          12
    1   0.0084194   0.0159917   0.0000608  -0.0156143  -0.0052214   0.0024566
    2   0.0000000   0.0000000  -0.0000000   0.0000000   0.0000000   0.0000000
    3   0.0048206  -0.0072417  -0.0065268  -0.0097841   0.0030334   0.0164845
 Max gradient component =       1.648E-02
 RMS gradient           =       5.609E-03
 Gradient time:  CPU 112.20 s  wall 18.84 s
 Geometry Optimization Parameters
   NAtoms,    NIC,     NZ,  NCons,   NDum,   NFix, NCnnct, MaxDiis
       12      78      12       0       0       0       0       0


** GEOMETRY OPTIMIZATION IN DELOCALIZED INTERNAL COORDINATES **
   Searching for a Minimum

   Optimization Cycle:   1

                       Coordinates (Angstroms)
     ATOM                X               Y               Z
      1  C         0.0000000000    0.0000000000    0.0000000000
      2  C         0.0000000000    0.0000000000    1.3948300000
      3  C         1.2079582140    0.0000000000    2.0922450000
      4  C         2.4159164279    0.0000000000    1.3948300000
      5  C         2.4159164279    0.0000000000    0.0000000000
      6  C         1.2079582140    0.0000000000   -0.6974150000
      7  Cl       -1.4903431174    0.0000000000   -0.8604500000
      8  I        -1.8003455709    0.0000000000    2.4342600000
      9  Br        1.2079582140    0.0000000000    3.9829250000
     10  I         4.2162619988    0.0000000000    2.4342600000
     11  Br        4.0532933383    0.0000000000   -0.9453400000
     12  I         1.2079582140    0.0000000000   -2.7762750000
   Point Group: c1    Number of degrees of freedom:    30


   Energy is -26595.705273030


 Attempting to generate delocalized internal coordinates
 Initial Hessian constructed with Jon Baker's OPTIMIZE code

 21 Hessian modes will be used to form the next step
  Hessian Eigenvalues:
     0.124424    0.124424    0.124424    0.201019    0.201019    0.250000
     0.250000    0.250000    0.250000    0.250000    0.250000    0.250000
     0.250000    0.250000    0.334879    0.426727    0.426727    0.464882
     0.464882    0.464882    0.464882

 Minimum search - taking simple RFO step
 Searching for Lamda that Minimizes Along All modes
 Value Taken    Lamda =  -0.01019317
 Step Taken.  Stepsize is  0.245189

                             Maximum     Tolerance    Cnvgd?
         Gradient           0.042271      0.000300      NO
         Displacement       0.157557      0.001200      NO
         Energy change     *********      0.000001      NO


 New Cartesian Coordinates Obtained by Inverse Iteration

 Displacement from previous Coordinates is:  0.322515
 ----------------------------------------------------------------
             Standard Nuclear Orientation (Angstroms)
    I     Atom           X                Y                Z
 ----------------------------------------------------------------
    1      C      -0.0005585481     0.0000000000    -0.0018944505
    2      C      -0.0121278911     0.0000000000     1.4044860853
    3      C       1.2120696957     0.0000000000     2.1016927754
    4      C       2.4385922931     0.0000000000     1.4055438993
    5      C       2.4299914377     0.0000000000    -0.0050681311
    6      C       1.2121835984     0.0000000000    -0.7154918336
    7      Cl     -1.5039012852     0.0000000000    -0.8695838455
    8      I      -1.8871344295     0.0000000000     2.4515070780
    9      Br      1.2096490787     0.0000000000     4.0087235878
   10      I       4.2953601371     0.0000000000     2.4919488179
   11      Br      4.0797135917     0.0000000000    -0.9592830144
   12      I       1.1686946822     0.0000000000    -2.8587109687
 ----------------------------------------------------------------
 Nuclear Repulsion Energy =        4297.10059034 hartrees
 There are      141 alpha and      141 beta electrons
 Applying Cartesian multipole field
    Component          Value
    ---------          -----
     (2,0,0)        1.00000E-11
     (0,2,0)        2.00000E-11
     (0,0,2)       -3.00000E-11
 Nucleus-field energy     =    -0.0000001152 hartrees
 Requested basis set is 6-311++G(d,p)
 There are 159 shells and 444 basis functions
 A cutoff of  1.0D-11 yielded   7303 shell pairs
 There are     63658 function pairs (     71069 Cartesian)
 Smallest overlap matrix eigenvalue = 6.32E-07

 Q-Chem warning in module stvman/mkSTV.C, line 318:

 Overlap eigenvalue is smaller than square root of threshold
 Use THRESH >= 12 to get rid of this warning

 Linear dependence detected in AO basis
 Tighter screening thresholds may be required for diffuse basis sets
 Use S2THRESH > 14 and THRESH = 14 in case of SCF convergence issues
 Number of orthogonalized atomic orbitals = 443
 Maximum deviation from orthogonality = 2.030E-10
 Guess MOs from SCF MO coefficient file

 -----------------------------------------------------------------------
  General SCF calculation program by
  Eric Jon Sundstrom, Paul Horn, Yuezhi Mao, Dmitri Zuev, Alec White,
  David Stuck, Shaama M.S., Shane Yost, Joonho Lee, David Small,
  Daniel Levine, Susi Lehtola, Hugh Burton, Evgeny Epifanovsky,
  Bang C. Huynh
 -----------------------------------------------------------------------
 Exchange:     0.2000 Hartree-Fock + 0.0800 Slater + 0.7200 B88
 Correlation:  0.1900 VWN1RPA + 0.8100 LYP
 Using SG-1 standard quadrature grid
 using 6 threads for integral computing
 -------------------------------------------------------
 OpenMP Integral computing Module                
 Release: version 2.0, May 2017, Q-Chem Inc. Pleasanton 
 -------------------------------------------------------
 A restricted SCF calculation will be
 performed using DIIS
 SCF converges when DIIS error is below 1.0e-08
 ---------------------------------------
  Cycle       Energy         DIIS error
 ---------------------------------------
    1  -26595.7052817800      5.18e-04  
    2  -26595.7064039338      3.11e-04  
    3  -26595.7041607294      4.20e-04  
    4  -26595.7090284679      4.19e-05  
    5  -26595.7090674875      1.08e-05  
    6  -26595.7090696647      4.74e-06  
    7  -26595.7090701457      2.25e-06  
    8  -26595.7090702682      4.65e-07  
    9  -26595.7090702721      1.33e-07  
   10  -26595.7090702735      3.94e-08  
   11  -26595.7090702755      1.96e-08  
   12  -26595.7090702753      3.87e-09  Convergence criterion met
 ---------------------------------------
 SCF time:   CPU 272.51s  wall 51.00s 
 SCF   energy in the final basis set =   -26595.7090702753
 Total energy in the final basis set =   -26595.7090702753

 --------------------------------------------------------------

                    Orbital Energies (a.u.)
 --------------------------------------------------------------

 Alpha MOs
 -- Occupied --
**************************-482.8564-482.8561-176.3198-176.3197-176.3191
********-165.7236-165.7230-165.7215-165.7213-165.7212-165.7211-165.7207
********-101.5824 -62.5093 -62.5091 -56.3300 -56.3298 -56.3259 -56.3257
-56.3255 -56.3253 -35.8162 -35.8161 -35.8155 -31.3098 -31.3097 -31.3091
-31.3034 -31.3033 -31.3029 -31.3027 -31.3027 -31.3021 -22.9602 -22.9601
-22.9595 -22.9588 -22.9587 -22.9584 -22.9583 -22.9581 -22.9577 -22.9539
-22.9539 -22.9538 -22.9538 -22.9532 -22.9532 -10.2898 -10.2847 -10.2844
-10.2735 -10.2727 -10.2726  -9.4975  -8.7182  -8.7180  -7.2624  -7.2524
 -7.2514  -6.5503  -6.5502  -6.5366  -6.5364  -6.5357  -6.5355  -6.3655
 -6.3654  -6.3648  -4.7787  -4.7786  -4.7780  -4.7631  -4.7630  -4.7625
 -4.7621  -4.7620  -4.7614  -2.6610  -2.6609  -2.6575  -2.6572  -2.6567
 -2.6565  -2.6458  -2.6456  -2.6455  -2.6455  -2.0442  -2.0440  -2.0434
 -2.0397  -2.0397  -2.0391  -2.0389  -2.0388  -2.0382  -2.0255  -2.0254
 -2.0254  -2.0252  -2.0248  -2.0246  -0.9463  -0.8972  -0.8637  -0.8153
 -0.7791  -0.7749  -0.6802  -0.6798  -0.6781  -0.6064  -0.6062  -0.5471
 -0.5109  -0.4582  -0.4522  -0.4362  -0.4327  -0.3933  -0.3816  -0.3805
 -0.3764  -0.3565  -0.3378  -0.3331  -0.3247  -0.3105  -0.3099  -0.2844
 -0.2802  -0.2771  -0.2616  -0.2610  -0.2513
 -- Virtual --
 -0.1137  -0.0717  -0.0701  -0.0635  -0.0599  -0.0252  -0.0092  -0.0019
  0.0122   0.0254   0.0299   0.0417   0.0485   0.0562   0.0589   0.0649
  0.0671   0.0675   0.0710   0.0783   0.0811   0.1007   0.1020   0.1028
  0.1069   0.1161   0.1169   0.1304   0.1311   0.1492   0.1573   0.1588
  0.1620   0.1744   0.1789   0.1822   0.1847   0.1873   0.1941   0.1951
  0.2057   0.2073   0.2146   0.2194   0.2291   0.2444   0.2472   0.2480
  0.2540   0.2647   0.2654   0.2912   0.2985   0.2995   0.3237   0.3627
  0.3672   0.3709   0.3755   0.3837   0.3892   0.3918   0.3923   0.3936
  0.4142   0.4175   0.4255   0.4315   0.4349   0.4406   0.4466   0.4469
  0.4551   0.4817   0.4837   0.4904   0.4917   0.4976   0.5025   0.5125
  0.5182   0.5236   0.5237   0.5486   0.5496   0.5527   0.5533   0.5571
  0.5880   0.5931   0.5952   0.6037   0.6139   0.6140   0.6328   0.6552
  0.6855   0.6903   0.7021   0.7036   0.7195   0.7394   0.7612   0.7625
  0.7814   0.7962   0.7968   0.8257   0.8364   0.8376   0.8409   0.8420
  0.8529   0.8860   0.8962   0.8967   0.9389   0.9399   0.9671   0.9996
  1.0251   1.0268   1.0637   1.0966   1.1368   1.1432   1.1746   1.1754
  1.1756   1.1931   1.2383   1.2746   1.3132   1.3552   1.3556   1.3559
  1.3719   1.4170   1.4441   1.4522   1.4585   1.4694   1.4710   1.4800
  1.4805   1.5457   1.5769   1.5912   1.7164   1.7245   1.7457   1.7656
  1.8073   1.8126   1.8413   1.8419   1.8986   2.0043   2.0208   2.0238
  2.0396   2.1144   2.1457   2.1725   2.1936   2.2044   2.2443   2.2486
  2.2684   2.2903   2.2942   2.3364   2.4380   2.4885   2.5464   2.5724
  2.7068   2.7105   2.7633   2.8182   2.8195   2.9076   2.9299   3.0026
  3.0317   3.0486   3.1313   3.1775   3.3753   3.3970   3.6019   3.7931
  3.8168   3.9432   3.9608   3.9608   3.9645   3.9904   3.9921   4.0039
  4.0087   4.0167   4.0241   4.0286   4.0493   4.0590   4.0680   4.0995
  4.1089   4.1472   4.1511   4.2366   4.2652   4.2673   4.2808   4.2811
  4.3966   4.4048   4.4596   4.4714   4.5653   4.7809   6.0129   6.0135
  6.0402   6.1062   6.1186   6.1244   6.1323   6.1599   6.1615   6.7163
  6.7642   7.5472   7.5578   7.6750   7.7005   7.7350   7.7471   9.7616
 23.1756  23.7452  23.7475  23.8970  23.9031  23.9768  25.8129  26.2037
 26.5970  27.8862  27.8957  27.9398  28.3494  28.3500  28.3707  28.3958
 28.4197  28.4211  28.4347  28.4351  28.4444  28.5230  28.5283  28.5287
 28.5407  28.5502  28.5502  28.5558  28.5586  28.5611  28.6160  28.6174
 28.6184  28.7191  28.7212  28.7313  47.9674  48.0157 127.8890 127.8895
127.9052 127.9493 127.9521 127.9568 127.9610 127.9735 127.9746 151.6785
151.6868 151.7243 215.7540 289.7436 289.7542 289.8720 289.9002 289.9584
289.96851020.77481020.83651901.84241901.85111901.8899
 --------------------------------------------------------------

          Ground-State Mulliken Net Atomic Charges

     Atom                 Charge (a.u.)
  ----------------------------------------
      1 C                     0.780642
      2 C                    -0.652806
      3 C                     0.037024
      4 C                     0.047817
      5 C                     0.060197
      6 C                    -0.623974
      7 Cl                    0.553334
      8 I                     0.117477
      9 Br                   -0.274158
     10 I                     0.109681
     11 Br                   -0.271649
     12 I                     0.116415
  ----------------------------------------
  Sum of atomic charges =     0.000000

 -----------------------------------------------------------------
                    Cartesian Multipole Moments
 -----------------------------------------------------------------
    Charge (ESU x 10^10)
                 0.0000
    Dipole Moment (Debye)
         X       0.1308      Y       0.0000      Z       0.0868
       Tot       0.1570
    Quadrupole Moments (Debye-Ang)
        XX    -161.4561     XY       0.0000     YY    -170.4065
        XZ      -0.4468     YZ       0.0000     ZZ    -160.7408
    Octopole Moments (Debye-Ang^2)
       XXX    -631.6662    XXY       0.0000    XYY    -223.6928
       YYY       0.0000    XXZ    -106.9770    XYZ       0.0000
       YYZ    -129.5393    XZZ    -210.3276    YZZ       0.0000
       ZZZ    -379.8015
    Hexadecapole Moments (Debye-Ang^3)
      XXXX   -6426.1991   XXXY       0.0000   XXYY   -1200.6689
      XYYY       0.0000   YYYY    -222.7489   XXXZ    -361.8894
      XXYZ       0.0000   XYYZ    -142.0038   YYYZ       0.0000
      XXZZ   -1973.0120   XYZZ       0.0000   YYZZ   -1040.7577
      XZZZ    -413.1658   YZZZ       0.0000   ZZZZ   -5547.1123
 -----------------------------------------------------------------
 Calculating analytic gradient of the SCF energy
 Gradient of SCF Energy
            1           2           3           4           5           6
    1  -0.0025885  -0.0025521  -0.0000872   0.0023289   0.0017248  -0.0011916
    2  -0.0000000   0.0000000   0.0000000  -0.0000000  -0.0000000   0.0000000
    3  -0.0017144   0.0000407   0.0016401   0.0016207  -0.0012274  -0.0017827
            7           8           9          10          11          12
    1   0.0023230  -0.0030869   0.0008508   0.0027153   0.0014342  -0.0018706
    2   0.0000000   0.0000000  -0.0000000  -0.0000000   0.0000000  -0.0000000
    3   0.0009826   0.0004965   0.0010412   0.0022884  -0.0001802  -0.0032055
 Max gradient component =       3.206E-03
 RMS gradient           =       1.513E-03
 Gradient time:  CPU 108.09 s  wall 18.15 s
 Geometry Optimization Parameters
   NAtoms,    NIC,     NZ,  NCons,   NDum,   NFix, NCnnct, MaxDiis
       12      78      12       0       0       0       0       0

 Cartesian Hessian Update
 Hessian updated using BFGS update


** GEOMETRY OPTIMIZATION IN DELOCALIZED INTERNAL COORDINATES **
   Searching for a Minimum

   Optimization Cycle:   2

                       Coordinates (Angstroms)
     ATOM                X               Y               Z
      1  C        -0.0005585481    0.0000000000   -0.0018944505
      2  C        -0.0121278911    0.0000000000    1.4044860853
      3  C         1.2120696957    0.0000000000    2.1016927754
      4  C         2.4385922931    0.0000000000    1.4055438993
      5  C         2.4299914377    0.0000000000   -0.0050681311
      6  C         1.2121835984    0.0000000000   -0.7154918336
      7  Cl       -1.5039012852    0.0000000000   -0.8695838455
      8  I        -1.8871344295    0.0000000000    2.4515070780
      9  Br        1.2096490787    0.0000000000    4.0087235878
     10  I         4.2953601371    0.0000000000    2.4919488179
     11  Br        4.0797135917    0.0000000000   -0.9592830144
     12  I         1.1686946822    0.0000000000   -2.8587109687
   Point Group: c1    Number of degrees of freedom:    30


   Energy is -26595.709070275

 Hessian updated using BFGS update

 11 Hessian modes will be used to form the next step
  Hessian Eigenvalues:
     0.124379    0.140031    0.200977    0.201930    0.248162    0.266486
     0.329876    0.426726    0.427642    0.463994    0.510939

 Minimum search - taking simple RFO step
 Searching for Lamda that Minimizes Along All modes
 Value Taken    Lamda =  -0.00055091
 Step Taken.  Stepsize is  0.043090

                             Maximum     Tolerance    Cnvgd?
         Gradient           0.010111      0.000300      NO
         Displacement       0.024809      0.001200      NO
         Energy change     -0.003797      0.000001      NO


 New Cartesian Coordinates Obtained by Inverse Iteration

 Displacement from previous Coordinates is:  0.087033
 ----------------------------------------------------------------
             Standard Nuclear Orientation (Angstroms)
    I     Atom           X                Y                Z
 ----------------------------------------------------------------
    1      C      -0.0021852142     0.0000000000    -0.0019906573
    2      C      -0.0091562265     0.0000000000     1.4029812713
    3      C       1.2109686009     0.0000000000     2.0988315614
    4      C       2.4334274114     0.0000000000     1.4029664643
    5      C       2.4246349864     0.0000000000    -0.0029128598
    6      C       1.2115536594     0.0000000000    -0.7116189183
    7      Cl     -1.5102398066     0.0000000000    -0.8685986365
    8      I      -1.8683988489     0.0000000000     2.4611964932
    9      Br      1.1995188919     0.0000000000     4.0039688721
   10      I       4.2864442051     0.0000000000     2.4757709558
   11      Br      4.0692508301     0.0000000000    -0.9609076314
   12      I       1.1967138716     0.0000000000    -2.8458169148
 ----------------------------------------------------------------
 Nuclear Repulsion Energy =        4310.74726666 hartrees
 There are      141 alpha and      141 beta electrons
 Applying Cartesian multipole field
    Component          Value
    ---------          -----
     (2,0,0)        1.00000E-11
     (0,2,0)        2.00000E-11
     (0,0,2)       -3.00000E-11
 Nucleus-field energy     =    -0.0000001147 hartrees
 Requested basis set is 6-311++G(d,p)
 There are 159 shells and 444 basis functions
 A cutoff of  1.0D-11 yielded   7303 shell pairs
 There are     63673 function pairs (     71087 Cartesian)
 Smallest overlap matrix eigenvalue = 6.09E-07

 Q-Chem warning in module stvman/mkSTV.C, line 318:

 Overlap eigenvalue is smaller than square root of threshold
 Use THRESH >= 12 to get rid of this warning

 Linear dependence detected in AO basis
 Tighter screening thresholds may be required for diffuse basis sets
 Use S2THRESH > 14 and THRESH = 14 in case of SCF convergence issues
 Number of orthogonalized atomic orbitals = 443
 Maximum deviation from orthogonality = 1.114E-10
 Guess MOs from SCF MO coefficient file

 -----------------------------------------------------------------------
  General SCF calculation program by
  Eric Jon Sundstrom, Paul Horn, Yuezhi Mao, Dmitri Zuev, Alec White,
  David Stuck, Shaama M.S., Shane Yost, Joonho Lee, David Small,
  Daniel Levine, Susi Lehtola, Hugh Burton, Evgeny Epifanovsky,
  Bang C. Huynh
 -----------------------------------------------------------------------
 Exchange:     0.2000 Hartree-Fock + 0.0800 Slater + 0.7200 B88
 Correlation:  0.1900 VWN1RPA + 0.8100 LYP
 Using SG-1 standard quadrature grid
 using 6 threads for integral computing
 -------------------------------------------------------
 OpenMP Integral computing Module                
 Release: version 2.0, May 2017, Q-Chem Inc. Pleasanton 
 -------------------------------------------------------
 A restricted SCF calculation will be
 performed using DIIS
 SCF converges when DIIS error is below 1.0e-08
 ---------------------------------------
  Cycle       Energy         DIIS error
 ---------------------------------------
    1  -26595.7090914730      1.23e-04  
    2  -26595.7092221244      5.84e-05  
    3  -26595.7090867376      9.08e-05  
    4  -26595.7093110227      1.04e-05  
    5  -26595.7093137777      2.75e-06  
    6  -26595.7093139356      9.16e-07  
    7  -26595.7093139508      5.59e-07  
    8  -26595.7093139581      1.30e-07  
    9  -26595.7093139571      4.02e-08  
   10  -26595.7093139593      1.10e-08  
   11  -26595.7093139617      5.24e-09  Convergence criterion met
 ---------------------------------------
 SCF time:   CPU 247.47s  wall 45.00s 
 SCF   energy in the final basis set =   -26595.7093139617
 Total energy in the final basis set =   -26595.7093139617

 --------------------------------------------------------------

                    Orbital Energies (a.u.)
 --------------------------------------------------------------

 Alpha MOs
 -- Occupied --
**************************-482.8562-482.8561-176.3195-176.3193-176.3188
********-165.7232-165.7227-165.7211-165.7209-165.7209-165.7207-165.7205
********-101.5824 -62.5092 -62.5090 -56.3299 -56.3297 -56.3258 -56.3256
-56.3254 -56.3252 -35.8159 -35.8157 -35.8153 -31.3095 -31.3093 -31.3088
-31.3031 -31.3029 -31.3026 -31.3025 -31.3023 -31.3019 -22.9599 -22.9596
-22.9592 -22.9584 -22.9582 -22.9581 -22.9579 -22.9578 -22.9574 -22.9536
-22.9536 -22.9534 -22.9534 -22.9530 -22.9530 -10.2896 -10.2833 -10.2832
-10.2722 -10.2717 -10.2716  -9.4974  -8.7181  -8.7180  -7.2623  -7.2523
 -7.2513  -6.5503  -6.5502  -6.5366  -6.5364  -6.5356  -6.5355  -6.3653
 -6.3651  -6.3646  -4.7784  -4.7782  -4.7778  -4.7629  -4.7627  -4.7623
 -4.7619  -4.7616  -4.7613  -2.6610  -2.6609  -2.6575  -2.6572  -2.6566
 -2.6565  -2.6457  -2.6456  -2.6456  -2.6455  -2.0440  -2.0437  -2.0432
 -2.0394  -2.0394  -2.0389  -2.0387  -2.0385  -2.0381  -2.0253  -2.0252
 -2.0251  -2.0249  -2.0247  -2.0245  -0.9472  -0.8974  -0.8652  -0.8159
 -0.7807  -0.7755  -0.6813  -0.6805  -0.6790  -0.6066  -0.6060  -0.5484
 -0.5111  -0.4593  -0.4526  -0.4368  -0.4329  -0.3933  -0.3821  -0.3806
 -0.3775  -0.3558  -0.3385  -0.3343  -0.3250  -0.3111  -0.3100  -0.2843
 -0.2808  -0.2758  -0.2613  -0.2610  -0.2504
 -- Virtual --
 -0.1124  -0.0708  -0.0698  -0.0620  -0.0581  -0.0238  -0.0079  -0.0018
  0.0117   0.0256   0.0298   0.0417   0.0486   0.0560   0.0588   0.0651
  0.0670   0.0677   0.0719   0.0783   0.0809   0.1008   0.1018   0.1032
  0.1069   0.1164   0.1169   0.1306   0.1310   0.1486   0.1573   0.1580
  0.1622   0.1754   0.1798   0.1830   0.1858   0.1877   0.1941   0.1959
  0.2062   0.2078   0.2156   0.2189   0.2299   0.2446   0.2479   0.2482
  0.2540   0.2650   0.2653   0.2927   0.2995   0.3004   0.3228   0.3619
  0.3672   0.3694   0.3785   0.3831   0.3891   0.3919   0.3930   0.3948
  0.4147   0.4175   0.4281   0.4304   0.4357   0.4408   0.4469   0.4470
  0.4549   0.4827   0.4837   0.4877   0.4947   0.4993   0.5030   0.5139
  0.5187   0.5229   0.5243   0.5495   0.5498   0.5525   0.5553   0.5581
  0.5910   0.5933   0.5984   0.6075   0.6144   0.6173   0.6336   0.6568
  0.6862   0.6937   0.7022   0.7058   0.7220   0.7402   0.7616   0.7655
  0.7821   0.7958   0.7967   0.8254   0.8370   0.8394   0.8415   0.8430
  0.8540   0.8853   0.8951   0.9008   0.9381   0.9405   0.9692   1.0011
  1.0280   1.0283   1.0633   1.0970   1.1354   1.1416   1.1770   1.1771
  1.1784   1.1957   1.2397   1.2729   1.3181   1.3565   1.3570   1.3607
  1.3729   1.4121   1.4456   1.4569   1.4636   1.4719   1.4726   1.4813
  1.4832   1.5462   1.5782   1.5910   1.7183   1.7259   1.7494   1.7668
  1.8101   1.8151   1.8431   1.8452   1.9009   2.0044   2.0233   2.0248
  2.0421   2.1160   2.1471   2.1758   2.1965   2.2082   2.2487   2.2495
  2.2730   2.2941   2.2963   2.3395   2.4391   2.4899   2.5467   2.5736
  2.7074   2.7112   2.7684   2.8190   2.8208   2.9077   2.9316   3.0045
  3.0351   3.0563   3.1356   3.1802   3.3784   3.4022   3.6089   3.7981
  3.8194   3.9427   3.9609   3.9614   3.9633   3.9911   3.9923   4.0044
  4.0098   4.0179   4.0259   4.0289   4.0517   4.0595   4.0687   4.0993
  4.1106   4.1485   4.1541   4.2381   4.2653   4.2710   4.2831   4.2835
  4.3964   4.4047   4.4637   4.4761   4.5721   4.7891   6.0138   6.0143
  6.0410   6.1076   6.1204   6.1248   6.1334   6.1639   6.1652   6.7189
  6.7653   7.5473   7.5584   7.6753   7.7013   7.7380   7.7489   9.7613
 23.1744  23.7532  23.7550  23.9064  23.9175  23.9912  25.8127  26.2023
 26.6006  27.8890  27.8985  27.9444  28.3502  28.3507  28.3715  28.3971
 28.4218  28.4231  28.4361  28.4366  28.4453  28.5233  28.5287  28.5290
 28.5414  28.5511  28.5512  28.5567  28.5589  28.5617  28.6165  28.6188
 28.6202  28.7214  28.7234  28.7310  47.9691  48.0164 127.8898 127.8902
127.9060 127.9506 127.9535 127.9571 127.9618 127.9756 127.9765 151.6810
151.6893 151.7281 215.7538 289.7438 289.7550 289.8728 289.9013 289.9614
289.97021020.77691020.83731901.84501901.85371901.8938
 --------------------------------------------------------------

          Ground-State Mulliken Net Atomic Charges

     Atom                 Charge (a.u.)
  ----------------------------------------
      1 C                     0.854990
      2 C                    -0.677521
      3 C                     0.041615
      4 C                     0.039863
      5 C                     0.061444
      6 C                    -0.659341
      7 Cl                    0.550397
      8 I                     0.116567
      9 Br                   -0.276587
     10 I                     0.108813
     11 Br                   -0.275954
     12 I                     0.115712
  ----------------------------------------
  Sum of atomic charges =     0.000000

 -----------------------------------------------------------------
                    Cartesian Multipole Moments
 -----------------------------------------------------------------
    Charge (ESU x 10^10)
                 0.0000
    Dipole Moment (Debye)
         X       0.1765      Y       0.0000      Z       0.0946
       Tot       0.2002
    Quadrupole Moments (Debye-Ang)
        XX    -161.4982     XY       0.0000     YY    -170.3137
        XZ      -0.7010     YZ       0.0000     ZZ    -160.7357
    Octopole Moments (Debye-Ang^2)
       XXX    -632.8778    XXY       0.0000    XYY    -224.0719
       YYY       0.0000    XXZ    -108.1235    XYZ       0.0000
       YYZ    -129.5331    XZZ    -211.0083    YZZ       0.0000
       ZZZ    -379.5514
    Hexadecapole Moments (Debye-Ang^3)
      XXXX   -6403.6511   XXXY       0.0000   XXYY   -1195.7707
      XYYY       0.0000   YYYY    -222.5163   XXXZ    -350.9945
      XXYZ       0.0000   XYYZ    -137.5689   YYYZ       0.0000
      XXZZ   -1966.3887   XYZZ       0.0000   YYZZ   -1036.5173
      XZZZ    -407.5709   YZZZ       0.0000   ZZZZ   -5525.5930
 -----------------------------------------------------------------
 Calculating analytic gradient of the SCF energy
 Gradient of SCF Energy
            1           2           3           4           5           6
    1  -0.0014700  -0.0000233  -0.0003017   0.0004559  -0.0000650   0.0006620
    2   0.0000000  -0.0000000   0.0000000   0.0000000  -0.0000000  -0.0000000
    3  -0.0008729   0.0005128   0.0001498   0.0000913  -0.0003440   0.0002269
            7           8           9          10          11          12
    1   0.0003444   0.0000184  -0.0009101   0.0007219  -0.0005411   0.0011085
    2  -0.0000000  -0.0000000  -0.0000000   0.0000000   0.0000000   0.0000000
    3   0.0006157   0.0007481   0.0000054  -0.0000705  -0.0003340  -0.0007285
 Max gradient component =       1.470E-03
 RMS gradient           =       4.917E-04
 Gradient time:  CPU 108.75 s  wall 18.26 s
 Geometry Optimization Parameters
   NAtoms,    NIC,     NZ,  NCons,   NDum,   NFix, NCnnct, MaxDiis
       12      78      12       0       0       0       0       0

 Cartesian Hessian Update
 Hessian updated using BFGS update


** GEOMETRY OPTIMIZATION IN DELOCALIZED INTERNAL COORDINATES **
   Searching for a Minimum

   Optimization Cycle:   3

                       Coordinates (Angstroms)
     ATOM                X               Y               Z
      1  C        -0.0021852142    0.0000000000   -0.0019906573
      2  C        -0.0091562265    0.0000000000    1.4029812713
      3  C         1.2109686009    0.0000000000    2.0988315614
      4  C         2.4334274114    0.0000000000    1.4029664643
      5  C         2.4246349864    0.0000000000   -0.0029128598
      6  C         1.2115536594    0.0000000000   -0.7116189183
      7  Cl       -1.5102398066    0.0000000000   -0.8685986365
      8  I        -1.8683988489    0.0000000000    2.4611964932
      9  Br        1.1995188919    0.0000000000    4.0039688721
     10  I         4.2864442051    0.0000000000    2.4757709558
     11  Br        4.0692508301    0.0000000000   -0.9609076314
     12  I         1.1967138716    0.0000000000   -2.8458169148
   Point Group: c1    Number of degrees of freedom:    30


   Energy is -26595.709313962

 Hessian updated using BFGS update

 14 Hessian modes will be used to form the next step
  Hessian Eigenvalues:
     0.117249    0.124420    0.124631    0.200733    0.201242    0.246055
     0.249956    0.321789    0.353097    0.426446    0.432059    0.446510
     0.464881    0.553834

 Minimum search - taking simple RFO step
 Searching for Lamda that Minimizes Along All modes
 Value Taken    Lamda =  -0.00010109
 Step Taken.  Stepsize is  0.020863

                             Maximum     Tolerance    Cnvgd?
         Gradient           0.003926      0.000300      NO
         Displacement       0.009565      0.001200      NO
         Energy change     -0.000244      0.000001      NO


 New Cartesian Coordinates Obtained by Inverse Iteration

 Displacement from previous Coordinates is:  0.046356
 ----------------------------------------------------------------
             Standard Nuclear Orientation (Angstroms)
    I     Atom           X                Y                Z
 ----------------------------------------------------------------
    1      C       0.0002723656     0.0000000000    -0.0009887235
    2      C      -0.0078199141     0.0000000000     1.4024993667
    3      C       1.2116721321     0.0000000000     2.0982606308
    4      C       2.4317615257     0.0000000000     1.4018200975
    5      C       2.4253780009     0.0000000000    -0.0029235405
    6      C       1.2119392690     0.0000000000    -0.7105352701
    7      Cl     -1.5072005061     0.0000000000    -0.8712035339
    8      I      -1.8687252673     0.0000000000     2.4515124145
    9      Br      1.2106723225     0.0000000000     4.0029990088
   10      I       4.2781413212     0.0000000000     2.4775045568
   11      Br      4.0735858062     0.0000000000    -0.9551215295
   12      I       1.1828553048     0.0000000000    -2.8399534776
 ----------------------------------------------------------------
 Nuclear Repulsion Energy =        4314.52299306 hartrees
 There are      141 alpha and      141 beta electrons
 Applying Cartesian multipole field
    Component          Value
    ---------          -----
     (2,0,0)        1.00000E-11
     (0,2,0)        2.00000E-11
     (0,0,2)       -3.00000E-11
 Nucleus-field energy     =    -0.0000001143 hartrees
 Requested basis set is 6-311++G(d,p)
 There are 159 shells and 444 basis functions
 A cutoff of  1.0D-11 yielded   7308 shell pairs
 There are     63702 function pairs (     71117 Cartesian)
 Smallest overlap matrix eigenvalue = 6.02E-07

 Q-Chem warning in module stvman/mkSTV.C, line 318:

 Overlap eigenvalue is smaller than square root of threshold
 Use THRESH >= 12 to get rid of this warning

 Linear dependence detected in AO basis
 Tighter screening thresholds may be required for diffuse basis sets
 Use S2THRESH > 14 and THRESH = 14 in case of SCF convergence issues
 Number of orthogonalized atomic orbitals = 443
 Maximum deviation from orthogonality = 1.528E-10
 Guess MOs from SCF MO coefficient file

 -----------------------------------------------------------------------
  General SCF calculation program by
  Eric Jon Sundstrom, Paul Horn, Yuezhi Mao, Dmitri Zuev, Alec White,
  David Stuck, Shaama M.S., Shane Yost, Joonho Lee, David Small,
  Daniel Levine, Susi Lehtola, Hugh Burton, Evgeny Epifanovsky,
  Bang C. Huynh
 -----------------------------------------------------------------------
 Exchange:     0.2000 Hartree-Fock + 0.0800 Slater + 0.7200 B88
 Correlation:  0.1900 VWN1RPA + 0.8100 LYP
 Using SG-1 standard quadrature grid
 using 6 threads for integral computing
 -------------------------------------------------------
 OpenMP Integral computing Module                
 Release: version 2.0, May 2017, Q-Chem Inc. Pleasanton 
 -------------------------------------------------------
 A restricted SCF calculation will be
 performed using DIIS
 SCF converges when DIIS error is below 1.0e-08
 ---------------------------------------
  Cycle       Energy         DIIS error
 ---------------------------------------
    1  -26595.7092663367      5.81e-05  
    2  -26595.7093165341      2.25e-05  
    3  -26595.7092945341      3.60e-05  
    4  -26595.7093294962      5.64e-06  
    5  -26595.7093302962      1.69e-06  
    6  -26595.7093303609      4.94e-07  
    7  -26595.7093303653      2.74e-07  
    8  -26595.7093303681      7.50e-08  
    9  -26595.7093303677      2.39e-08  
   10  -26595.7093303688      4.47e-09  Convergence criterion met
 ---------------------------------------
 SCF time:   CPU 227.60s  wall 42.00s 
 SCF   energy in the final basis set =   -26595.7093303688
 Total energy in the final basis set =   -26595.7093303688

 --------------------------------------------------------------

                    Orbital Energies (a.u.)
 --------------------------------------------------------------

 Alpha MOs
 -- Occupied --
**************************-482.8563-482.8561-176.3194-176.3192-176.3186
********-165.7231-165.7225-165.7210-165.7209-165.7208-165.7207-165.7202
********-101.5822 -62.5092 -62.5091 -56.3299 -56.3298 -56.3258 -56.3257
-56.3254 -56.3253 -35.8158 -35.8157 -35.8150 -31.3094 -31.3092 -31.3086
-31.3030 -31.3029 -31.3025 -31.3023 -31.3022 -31.3017 -22.9598 -22.9596
-22.9590 -22.9584 -22.9582 -22.9580 -22.9578 -22.9576 -22.9572 -22.9535
-22.9535 -22.9534 -22.9534 -22.9527 -22.9527 -10.2891 -10.2830 -10.2829
-10.2716 -10.2714 -10.2713  -9.4973  -8.7181  -8.7180  -7.2622  -7.2522
 -7.2512  -6.5503  -6.5502  -6.5366  -6.5365  -6.5356  -6.5355  -6.3652
 -6.3650  -6.3644  -4.7783  -4.7782  -4.7775  -4.7629  -4.7627  -4.7621
 -4.7618  -4.7616  -4.7611  -2.6610  -2.6610  -2.6575  -2.6572  -2.6567
 -2.6565  -2.6457  -2.6456  -2.6456  -2.6455  -2.0440  -2.0437  -2.0431
 -2.0394  -2.0393  -2.0388  -2.0386  -2.0385  -2.0379  -2.0253  -2.0252
 -2.0251  -2.0249  -2.0246  -2.0244  -0.9477  -0.8975  -0.8652  -0.8163
 -0.7809  -0.7762  -0.6815  -0.6810  -0.6793  -0.6064  -0.6061  -0.5489
 -0.5112  -0.4597  -0.4526  -0.4369  -0.4331  -0.3935  -0.3821  -0.3810
 -0.3776  -0.3563  -0.3386  -0.3338  -0.3253  -0.3110  -0.3104  -0.2843
 -0.2802  -0.2764  -0.2613  -0.2608  -0.2502
 -- Virtual --
 -0.1118  -0.0708  -0.0694  -0.0613  -0.0573  -0.0234  -0.0079  -0.0018
  0.0118   0.0255   0.0299   0.0418   0.0486   0.0560   0.0588   0.0649
  0.0670   0.0677   0.0721   0.0783   0.0810   0.1008   0.1018   0.1031
  0.1070   0.1163   0.1169   0.1305   0.1311   0.1487   0.1570   0.1586
  0.1620   0.1760   0.1795   0.1828   0.1856   0.1882   0.1940   0.1957
  0.2063   0.2081   0.2158   0.2194   0.2303   0.2446   0.2480   0.2486
  0.2542   0.2650   0.2653   0.2934   0.3000   0.3009   0.3223   0.3619
  0.3673   0.3708   0.3793   0.3833   0.3890   0.3923   0.3927   0.3949
  0.4153   0.4182   0.4276   0.4315   0.4358   0.4412   0.4468   0.4470
  0.4549   0.4830   0.4838   0.4893   0.4950   0.4989   0.5036   0.5138
  0.5185   0.5227   0.5241   0.5496   0.5501   0.5528   0.5560   0.5578
  0.5921   0.5935   0.5997   0.6077   0.6145   0.6186   0.6336   0.6573
  0.6865   0.6934   0.7029   0.7052   0.7227   0.7416   0.7616   0.7667
  0.7823   0.7969   0.7975   0.8257   0.8369   0.8397   0.8416   0.8429
  0.8538   0.8852   0.8949   0.9022   0.9378   0.9407   0.9695   1.0013
  1.0284   1.0300   1.0633   1.0975   1.1347   1.1438   1.1761   1.1778
  1.1796   1.1951   1.2395   1.2729   1.3200   1.3568   1.3576   1.3610
  1.3734   1.4099   1.4460   1.4587   1.4656   1.4731   1.4734   1.4808
  1.4855   1.5467   1.5782   1.5916   1.7189   1.7264   1.7495   1.7681
  1.8112   1.8159   1.8449   1.8452   1.9016   2.0046   2.0248   2.0251
  2.0425   2.1172   2.1475   2.1759   2.1979   2.2101   2.2489   2.2513
  2.2741   2.2945   2.2968   2.3413   2.4396   2.4905   2.5468   2.5740
  2.7077   2.7113   2.7701   2.8196   2.8209   2.9082   2.9313   3.0055
  3.0363   3.0591   3.1367   3.1815   3.3809   3.4022   3.6115   3.7988
  3.8212   3.9428   3.9612   3.9614   3.9638   3.9911   3.9922   4.0047
  4.0103   4.0184   4.0260   4.0298   4.0515   4.0595   4.0689   4.1001
  4.1110   4.1498   4.1549   4.2386   4.2648   4.2713   4.2838   4.2843
  4.3966   4.4050   4.4653   4.4774   4.5747   4.7920   6.0140   6.0147
  6.0414   6.1078   6.1211   6.1262   6.1335   6.1655   6.1670   6.7192
  6.7652   7.5473   7.5585   7.6759   7.7012   7.7392   7.7491   9.7610
 23.1741  23.7562  23.7579  23.9122  23.9201  23.9959  25.8130  26.2036
 26.6017  27.8903  27.8996  27.9458  28.3504  28.3511  28.3718  28.3976
 28.4224  28.4242  28.4370  28.4372  28.4455  28.5234  28.5288  28.5292
 28.5415  28.5514  28.5516  28.5569  28.5593  28.5620  28.6166  28.6194
 28.6209  28.7225  28.7242  28.7309  47.9693  48.0164 127.8899 127.8906
127.9063 127.9508 127.9541 127.9580 127.9618 127.9765 127.9773 151.6821
151.6903 151.7294 215.7535 289.7439 289.7551 289.8734 289.9011 289.9624
289.97051020.77711020.83731901.84611901.85471901.8952
 --------------------------------------------------------------

          Ground-State Mulliken Net Atomic Charges

     Atom                 Charge (a.u.)
  ----------------------------------------
      1 C                     0.851265
      2 C                    -0.673316
      3 C                     0.045778
      4 C                     0.032226
      5 C                     0.065399
      6 C                    -0.659446
      7 Cl                    0.550578
      8 I                     0.116421
      9 Br                   -0.276954
     10 I                     0.107912
     11 Br                   -0.275367
     12 I                     0.115504
  ----------------------------------------
  Sum of atomic charges =     0.000000

 -----------------------------------------------------------------
                    Cartesian Multipole Moments
 -----------------------------------------------------------------
    Charge (ESU x 10^10)
                 0.0000
    Dipole Moment (Debye)
         X       0.1632      Y      -0.0000      Z       0.0959
       Tot       0.1893
    Quadrupole Moments (Debye-Ang)
        XX    -161.5421     XY       0.0000     YY    -170.2811
        XZ      -0.5528     YZ      -0.0000     ZZ    -160.7835
    Octopole Moments (Debye-Ang^2)
       XXX    -632.4956    XXY      -0.0000    XYY    -223.7318
       YYY      -0.0000    XXZ    -107.9528    XYZ       0.0000
       YYZ    -129.5011    XZZ    -210.6383    YZZ      -0.0000
       ZZZ    -379.4507
    Hexadecapole Moments (Debye-Ang^3)
      XXXX   -6394.6649   XXXY      -0.0000   XXYY   -1193.7196
      XYYY       0.0000   YYYY    -222.4353   XXXZ    -359.5573
      XXYZ      -0.0000   XYYZ    -140.0799   YYYZ      -0.0000
      XXZZ   -1963.0573   XYZZ       0.0000   YYZZ   -1033.9938
      XZZZ    -410.1609   YZZZ       0.0000   ZZZZ   -5512.7633
 -----------------------------------------------------------------
 Calculating analytic gradient of the SCF energy
 Gradient of SCF Energy
            1           2           3           4           5           6
    1  -0.0002162   0.0004086   0.0002603  -0.0004185  -0.0000908   0.0000772
    2  -0.0000000  -0.0000000  -0.0000000   0.0000000  -0.0000000   0.0000000
    3  -0.0003394  -0.0000598  -0.0002480  -0.0000243   0.0001339   0.0005989
            7           8           9          10          11          12
    1   0.0004142   0.0001794   0.0007025  -0.0009179   0.0001489  -0.0005480
    2  -0.0000000  -0.0000000   0.0000000   0.0000000   0.0000000  -0.0000000
    3  -0.0000405  -0.0004902  -0.0001794  -0.0002778   0.0004015   0.0005252
 Max gradient component =       9.179E-04
 RMS gradient           =       3.197E-04
 Gradient time:  CPU 109.10 s  wall 18.32 s
 Geometry Optimization Parameters
   NAtoms,    NIC,     NZ,  NCons,   NDum,   NFix, NCnnct, MaxDiis
       12      78      12       0       0       0       0       0

 Cartesian Hessian Update
 Hessian updated using BFGS update


** GEOMETRY OPTIMIZATION IN DELOCALIZED INTERNAL COORDINATES **
   Searching for a Minimum

   Optimization Cycle:   4

                       Coordinates (Angstroms)
     ATOM                X               Y               Z
      1  C         0.0002723656    0.0000000000   -0.0009887235
      2  C        -0.0078199141    0.0000000000    1.4024993667
      3  C         1.2116721321    0.0000000000    2.0982606308
      4  C         2.4317615257    0.0000000000    1.4018200975
      5  C         2.4253780009    0.0000000000   -0.0029235405
      6  C         1.2119392690    0.0000000000   -0.7105352701
      7  Cl       -1.5072005061    0.0000000000   -0.8712035339
      8  I        -1.8687252673    0.0000000000    2.4515124145
      9  Br        1.2106723225    0.0000000000    4.0029990088
     10  I         4.2781413212    0.0000000000    2.4775045568
     11  Br        4.0735858062    0.0000000000   -0.9551215295
     12  I         1.1828553048    0.0000000000   -2.8399534776
   Point Group: c1    Number of degrees of freedom:    30


   Energy is -26595.709330369

 Hessian updated using BFGS update

 16 Hessian modes will be used to form the next step
  Hessian Eigenvalues:
     0.123231    0.124481    0.138176    0.201020    0.202267    0.248390
     0.249960    0.255983    0.317892    0.414928    0.426833    0.431324
     0.464461    0.464882    0.484669    0.609209

 Minimum search - taking simple RFO step
 Searching for Lamda that Minimizes Along All modes
 Value Taken    Lamda =  -0.00003139
 Step Taken.  Stepsize is  0.009604

                             Maximum     Tolerance    Cnvgd?
         Gradient           0.002444      0.000300      NO
         Displacement       0.005248      0.001200      NO
         Energy change     -0.000016      0.000001      NO


 New Cartesian Coordinates Obtained by Inverse Iteration

 Displacement from previous Coordinates is:  0.018826
 ----------------------------------------------------------------
             Standard Nuclear Orientation (Angstroms)
    I     Atom           X                Y                Z
 ----------------------------------------------------------------
    1      C      -0.0000237338     0.0000000000    -0.0010534823
    2      C      -0.0082047143     0.0000000000     1.4027590981
    3      C       1.2115399800     0.0000000000     2.0987625464
    4      C       2.4329492635     0.0000000000     1.4024529613
    5      C       2.4255337923     0.0000000000    -0.0031440537
    6      C       1.2119070217     0.0000000000    -0.7113576604
    7      Cl     -1.5084956983     0.0000000000    -0.8699621953
    8      I      -1.8693047173     0.0000000000     2.4543779738
    9      Br      1.2051168055     0.0000000000     4.0038942414
   10      I       4.2827074537     0.0000000000     2.4780365042
   11      Br      4.0723563199     0.0000000000    -0.9583198909
   12      I       1.1864505876     0.0000000000    -2.8425760426
 ----------------------------------------------------------------
 Nuclear Repulsion Energy =        4312.09698360 hartrees
 There are      141 alpha and      141 beta electrons
 Applying Cartesian multipole field
    Component          Value
    ---------          -----
     (2,0,0)        1.00000E-11
     (0,2,0)        2.00000E-11
     (0,0,2)       -3.00000E-11
 Nucleus-field energy     =    -0.0000001145 hartrees
 Requested basis set is 6-311++G(d,p)
 There are 159 shells and 444 basis functions
 A cutoff of  1.0D-11 yielded   7306 shell pairs
 There are     63696 function pairs (     71111 Cartesian)
 Smallest overlap matrix eigenvalue = 6.06E-07

 Q-Chem warning in module stvman/mkSTV.C, line 318:

 Overlap eigenvalue is smaller than square root of threshold
 Use THRESH >= 12 to get rid of this warning

 Linear dependence detected in AO basis
 Tighter screening thresholds may be required for diffuse basis sets
 Use S2THRESH > 14 and THRESH = 14 in case of SCF convergence issues
 Number of orthogonalized atomic orbitals = 443
 Maximum deviation from orthogonality = 2.372E-10
 Guess MOs from SCF MO coefficient file

 -----------------------------------------------------------------------
  General SCF calculation program by
  Eric Jon Sundstrom, Paul Horn, Yuezhi Mao, Dmitri Zuev, Alec White,
  David Stuck, Shaama M.S., Shane Yost, Joonho Lee, David Small,
  Daniel Levine, Susi Lehtola, Hugh Burton, Evgeny Epifanovsky,
  Bang C. Huynh
 -----------------------------------------------------------------------
 Exchange:     0.2000 Hartree-Fock + 0.0800 Slater + 0.7200 B88
 Correlation:  0.1900 VWN1RPA + 0.8100 LYP
 Using SG-1 standard quadrature grid
 using 6 threads for integral computing
 -------------------------------------------------------
 OpenMP Integral computing Module                
 Release: version 2.0, May 2017, Q-Chem Inc. Pleasanton 
 -------------------------------------------------------
 A restricted SCF calculation will be
 performed using DIIS
 SCF converges when DIIS error is below 1.0e-08
 ---------------------------------------
  Cycle       Energy         DIIS error
 ---------------------------------------
    1  -26595.7093341108      2.71e-05  
    2  -26595.7093422600      1.18e-05  
    3  -26595.7093358445      1.92e-05  
    4  -26595.7093458756      2.23e-06  
    5  -26595.7093459961      6.95e-07  
    6  -26595.7093460074      1.90e-07  
    7  -26595.7093460078      1.23e-07  
    8  -26595.7093460062      2.52e-08  
    9  -26595.7093460070      8.36e-09  Convergence criterion met
 ---------------------------------------
 SCF time:   CPU 206.02s  wall 38.00s 
 SCF   energy in the final basis set =   -26595.7093460070
 Total energy in the final basis set =   -26595.7093460070

 --------------------------------------------------------------

                    Orbital Energies (a.u.)
 --------------------------------------------------------------

 Alpha MOs
 -- Occupied --
**************************-482.8563-482.8561-176.3195-176.3193-176.3187
********-165.7232-165.7226-165.7211-165.7209-165.7209-165.7207-165.7204
********-101.5822 -62.5092 -62.5091 -56.3299 -56.3298 -56.3258 -56.3257
-56.3254 -56.3253 -35.8159 -35.8157 -35.8152 -31.3095 -31.3093 -31.3087
-31.3031 -31.3029 -31.3026 -31.3024 -31.3023 -31.3018 -22.9599 -22.9596
-22.9591 -22.9584 -22.9582 -22.9581 -22.9579 -22.9577 -22.9573 -22.9536
-22.9536 -22.9534 -22.9534 -22.9529 -22.9529 -10.2893 -10.2833 -10.2832
-10.2720 -10.2715 -10.2715  -9.4972  -8.7181  -8.7180  -7.2622  -7.2521
 -7.2512  -6.5503  -6.5502  -6.5366  -6.5365  -6.5356  -6.5355  -6.3653
 -6.3651  -6.3646  -4.7784  -4.7782  -4.7777  -4.7630  -4.7627  -4.7622
 -4.7619  -4.7616  -4.7612  -2.6610  -2.6610  -2.6575  -2.6572  -2.6567
 -2.6565  -2.6457  -2.6456  -2.6456  -2.6455  -2.0440  -2.0437  -2.0432
 -2.0394  -2.0394  -2.0389  -2.0387  -2.0385  -2.0380  -2.0254  -2.0252
 -2.0251  -2.0249  -2.0246  -2.0244  -0.9474  -0.8973  -0.8651  -0.8161
 -0.7807  -0.7760  -0.6814  -0.6808  -0.6792  -0.6065  -0.6061  -0.5486
 -0.5111  -0.4595  -0.4524  -0.4369  -0.4330  -0.3933  -0.3821  -0.3808
 -0.3775  -0.3561  -0.3385  -0.3340  -0.3252  -0.3111  -0.3102  -0.2843
 -0.2804  -0.2762  -0.2614  -0.2609  -0.2503
 -- Virtual --
 -0.1122  -0.0709  -0.0696  -0.0616  -0.0578  -0.0237  -0.0080  -0.0018
  0.0117   0.0255   0.0299   0.0418   0.0485   0.0560   0.0588   0.0650
  0.0669   0.0677   0.0720   0.0783   0.0809   0.1008   0.1018   0.1031
  0.1069   0.1163   0.1169   0.1305   0.1310   0.1487   0.1571   0.1585
  0.1621   0.1757   0.1796   0.1829   0.1856   0.1879   0.1940   0.1957
  0.2063   0.2079   0.2156   0.2193   0.2301   0.2446   0.2479   0.2484
  0.2542   0.2651   0.2653   0.2930   0.2998   0.3006   0.3226   0.3620
  0.3673   0.3705   0.3787   0.3832   0.3891   0.3922   0.3927   0.3949
  0.4150   0.4180   0.4277   0.4311   0.4357   0.4410   0.4468   0.4470
  0.4550   0.4828   0.4838   0.4887   0.4947   0.4991   0.5033   0.5137
  0.5185   0.5229   0.5241   0.5495   0.5500   0.5527   0.5555   0.5579
  0.5914   0.5934   0.5990   0.6076   0.6144   0.6178   0.6335   0.6570
  0.6863   0.6934   0.7025   0.7054   0.7221   0.7409   0.7616   0.7660
  0.7824   0.7967   0.7971   0.8257   0.8369   0.8395   0.8416   0.8428
  0.8538   0.8853   0.8950   0.9015   0.9377   0.9405   0.9692   1.0011
  1.0281   1.0291   1.0633   1.0972   1.1350   1.1430   1.1765   1.1774
  1.1788   1.1951   1.2394   1.2728   1.3187   1.3566   1.3572   1.3607
  1.3731   1.4113   1.4457   1.4577   1.4644   1.4726   1.4729   1.4809
  1.4844   1.5464   1.5781   1.5913   1.7186   1.7260   1.7492   1.7675
  1.8107   1.8154   1.8442   1.8449   1.9012   2.0045   2.0241   2.0249
  2.0421   2.1166   2.1473   2.1754   2.1972   2.2089   2.2488   2.2503
  2.2734   2.2940   2.2964   2.3405   2.4392   2.4903   2.5465   2.5738
  2.7076   2.7112   2.7692   2.8193   2.8208   2.9080   2.9313   3.0048
  3.0356   3.0576   3.1360   3.1807   3.3798   3.4017   3.6100   3.7983
  3.8202   3.9428   3.9611   3.9614   3.9637   3.9911   3.9922   4.0045
  4.0101   4.0181   4.0258   4.0295   4.0514   4.0594   4.0687   4.0998
  4.1107   4.1493   4.1544   4.2382   4.2650   4.2709   4.2834   4.2838
  4.3966   4.4048   4.4643   4.4768   4.5733   4.7904   6.0139   6.0145
  6.0412   6.1077   6.1207   6.1257   6.1334   6.1646   6.1661   6.7189
  6.7651   7.5473   7.5584   7.6756   7.7013   7.7385   7.7488   9.7609
 23.1742  23.7548  23.7563  23.9096  23.9183  23.9933  25.8129  26.2030
 26.6004  27.8895  27.8991  27.9450  28.3503  28.3508  28.3716  28.3973
 28.4221  28.4236  28.4366  28.4368  28.4454  28.5234  28.5287  28.5291
 28.5414  28.5512  28.5513  28.5568  28.5591  28.5618  28.6165  28.6191
 28.6204  28.7219  28.7238  28.7311  47.9691  48.0163 127.8898 127.8903
127.9061 127.9506 127.9538 127.9577 127.9618 127.9760 127.9769 151.6814
151.6898 151.7287 215.7533 289.7438 289.7550 289.8730 289.9012 289.9618
289.97021020.77681020.83721901.84541901.85431901.8945
 --------------------------------------------------------------

          Ground-State Mulliken Net Atomic Charges

     Atom                 Charge (a.u.)
  ----------------------------------------
      1 C                     0.852914
      2 C                    -0.676007
      3 C                     0.042112
      4 C                     0.038126
      5 C                     0.061997
      6 C                    -0.658519
      7 Cl                    0.550477
      8 I                     0.116593
      9 Br                   -0.276608
     10 I                     0.108358
     11 Br                   -0.275241
     12 I                     0.115799
  ----------------------------------------
  Sum of atomic charges =     0.000000

 -----------------------------------------------------------------
                    Cartesian Multipole Moments
 -----------------------------------------------------------------
    Charge (ESU x 10^10)
                 0.0000
    Dipole Moment (Debye)
         X       0.1674      Y       0.0000      Z       0.0947
       Tot       0.1923
    Quadrupole Moments (Debye-Ang)
        XX    -161.5279     XY       0.0000     YY    -170.3001
        XZ      -0.6089     YZ      -0.0000     ZZ    -160.7554
    Octopole Moments (Debye-Ang^2)
       XXX    -632.5561    XXY       0.0000    XYY    -223.8407
       YYY       0.0000    XXZ    -107.9630    XYZ      -0.0000
       YYZ    -129.5173    XZZ    -210.7550    YZZ       0.0000
       ZZZ    -379.5188
    Hexadecapole Moments (Debye-Ang^3)
      XXXX   -6399.8689   XXXY       0.0000   XXYY   -1194.9011
      XYYY       0.0000   YYYY    -222.4809   XXXZ    -356.6721
      XXYZ       0.0000   XYYZ    -139.3477   YYYZ       0.0000
      XXZZ   -1964.7991   XYZZ       0.0000   YYZZ   -1035.2056
      XZZZ    -409.6799   YZZZ       0.0000   ZZZZ   -5518.8308
 -----------------------------------------------------------------
 Calculating analytic gradient of the SCF energy
 Gradient of SCF Energy
            1           2           3           4           5           6
    1  -0.0003106   0.0001313  -0.0000915   0.0000308  -0.0000231   0.0001077
    2   0.0000000  -0.0000000  -0.0000000   0.0000000   0.0000000  -0.0000000
    3  -0.0002266   0.0000443  -0.0000228   0.0000666  -0.0001385   0.0001925
            7           8           9          10          11          12
    1   0.0001851   0.0000272  -0.0000514   0.0000324   0.0000205  -0.0000584
    2  -0.0000000  -0.0000000  -0.0000000  -0.0000000   0.0000000  -0.0000000
    3   0.0001173  -0.0000498   0.0000195   0.0000163  -0.0000173  -0.0000016
 Max gradient component =       3.106E-04
 RMS gradient           =       9.270E-05
 Gradient time:  CPU 109.03 s  wall 18.30 s
 Geometry Optimization Parameters
   NAtoms,    NIC,     NZ,  NCons,   NDum,   NFix, NCnnct, MaxDiis
       12      78      12       0       0       0       0       0

 Cartesian Hessian Update
 Hessian updated using BFGS update


** GEOMETRY OPTIMIZATION IN DELOCALIZED INTERNAL COORDINATES **
   Searching for a Minimum

   Optimization Cycle:   5

                       Coordinates (Angstroms)
     ATOM                X               Y               Z
      1  C        -0.0000237338    0.0000000000   -0.0010534823
      2  C        -0.0082047143    0.0000000000    1.4027590981
      3  C         1.2115399800    0.0000000000    2.0987625464
      4  C         2.4329492635    0.0000000000    1.4024529613
      5  C         2.4255337923    0.0000000000   -0.0031440537
      6  C         1.2119070217    0.0000000000   -0.7113576604
      7  Cl       -1.5084956983    0.0000000000   -0.8699621953
      8  I        -1.8693047173    0.0000000000    2.4543779738
      9  Br        1.2051168055    0.0000000000    4.0038942414
     10  I         4.2827074537    0.0000000000    2.4780365042
     11  Br        4.0723563199    0.0000000000   -0.9583198909
     12  I         1.1864505876    0.0000000000   -2.8425760426
   Point Group: c1    Number of degrees of freedom:    30


   Energy is -26595.709346007

 Hessian updated using BFGS update

 17 Hessian modes will be used to form the next step
  Hessian Eigenvalues:
     0.123122    0.124468    0.137820    0.201019    0.202555    0.245590
     0.248510    0.249979    0.259854    0.318273    0.413718    0.426867
     0.428346    0.464585    0.464830    0.489978    0.612023

 Minimum search - taking simple RFO step
 Searching for Lamda that Minimizes Along All modes
 Value Taken    Lamda =   0.00000000
 Step Taken.  Stepsize is  0.001511

                             Maximum     Tolerance    Cnvgd?
         Gradient           0.000206      0.000300     YES
         Displacement       0.000712      0.001200     YES
         Energy change     -0.000016      0.000001      NO


                       Distance Matrix (Angstroms)
             C (  1)   C (  2)   C (  3)   C (  4)   C (  5)   C (  6)
   C (  2)  1.403836
   C (  3)  2.424276  1.404350
   C (  4)  2.808770  2.441154  1.405947
   C (  5)  2.425558  2.810631  2.427301  1.405617
   C (  6)  1.404745  2.440935  2.810120  2.441135  1.405154
   Cl(  7)  1.740830  2.723258  4.026403  4.549600  4.028394  2.725022
   I (  8)  3.085993  2.137661  3.101301  4.428988  4.948237  4.417663
   Br(  9)  4.182340  2.870201  1.905143  2.876642  4.188768  4.715257
   I ( 10)  4.948502  4.423590  3.094498  2.139740  3.099250  4.427420
   Br( 11)  4.183376  4.714411  4.186887  2.874179  1.903782  2.871090
   I ( 12)  3.079281  4.410224  4.941402  4.424255  3.098016  2.131370
             Cl(  7)   I (  8)   Br(  9)   I ( 10)   Br( 11)
   I (  8)  3.343863
   Br(  9)  5.578366  3.442829
   I ( 10)  6.689330  6.152058  3.435085
   Br( 11)  5.581551  6.851996  5.731024  3.442789
   I ( 12)  3.339752  6.115175  6.846496  6.155950  3.446574

 Final energy is   -26595.709346007035     


 ******************************
 **  OPTIMIZATION CONVERGED  **
 ******************************

                       Coordinates (Angstroms)
     ATOM                X               Y               Z
      1  C        -0.0000237338    0.0000000000   -0.0010534823
      2  C        -0.0082047143    0.0000000000    1.4027590981
      3  C         1.2115399800    0.0000000000    2.0987625464
      4  C         2.4329492635    0.0000000000    1.4024529613
      5  C         2.4255337923    0.0000000000   -0.0031440537
      6  C         1.2119070217    0.0000000000   -0.7113576604
      7  Cl       -1.5084956983    0.0000000000   -0.8699621953
      8  I        -1.8693047173    0.0000000000    2.4543779738
      9  Br        1.2051168055    0.0000000000    4.0038942414
     10  I         4.2827074537    0.0000000000    2.4780365042
     11  Br        4.0723563199    0.0000000000   -0.9583198909
     12  I         1.1864505876    0.0000000000   -2.8425760426

Z-matrix Print:
$molecule
0 1
I 
C  1 2.139740
C  2 1.405617 1 120.479095
C  3 1.405154 2 120.568030 1 -180.000000 0
C  4 1.404745 3 119.359971 2 -0.000000 0
C  5 1.403836 4 120.708169 3 -0.000000 0
C  6 1.404350 5 119.375789 4 -0.000000 0
Cl 5 1.740830 4 119.682964 3 -180.000000 0
Br 3 1.903782 2 119.811951 1 -0.000000 0
Br 7 1.905143 6 119.516515 5 -180.000000 0
I  4 2.131370 3 120.950098 2 -180.000000 0
I  6 2.137661 5 119.802619 4 -180.000000 0
$end


 --------------------------------------------------------------

                    Orbital Energies (a.u.)
 --------------------------------------------------------------

 Alpha MOs
 -- Occupied --
**************************-482.8563-482.8561-176.3195-176.3193-176.3187
********-165.7232-165.7226-165.7211-165.7209-165.7209-165.7207-165.7204
********-101.5822 -62.5092 -62.5091 -56.3299 -56.3298 -56.3258 -56.3257
-56.3254 -56.3253 -35.8159 -35.8157 -35.8152 -31.3095 -31.3093 -31.3087
-31.3031 -31.3029 -31.3026 -31.3024 -31.3023 -31.3018 -22.9599 -22.9596
-22.9591 -22.9584 -22.9582 -22.9581 -22.9579 -22.9577 -22.9573 -22.9536
-22.9536 -22.9534 -22.9534 -22.9529 -22.9529 -10.2893 -10.2833 -10.2832
-10.2720 -10.2715 -10.2715  -9.4972  -8.7181  -8.7180  -7.2622  -7.2521
 -7.2512  -6.5503  -6.5502  -6.5366  -6.5365  -6.5356  -6.5355  -6.3653
 -6.3651  -6.3646  -4.7784  -4.7782  -4.7777  -4.7630  -4.7627  -4.7622
 -4.7619  -4.7616  -4.7612  -2.6610  -2.6610  -2.6575  -2.6572  -2.6567
 -2.6565  -2.6457  -2.6456  -2.6456  -2.6455  -2.0440  -2.0437  -2.0432
 -2.0394  -2.0394  -2.0389  -2.0387  -2.0385  -2.0380  -2.0254  -2.0252
 -2.0251  -2.0249  -2.0246  -2.0244  -0.9474  -0.8973  -0.8651  -0.8161
 -0.7807  -0.7760  -0.6814  -0.6808  -0.6792  -0.6065  -0.6061  -0.5486
 -0.5111  -0.4595  -0.4524  -0.4369  -0.4330  -0.3933  -0.3821  -0.3808
 -0.3775  -0.3561  -0.3385  -0.3340  -0.3252  -0.3111  -0.3102  -0.2843
 -0.2804  -0.2762  -0.2614  -0.2609  -0.2503
 -- Virtual --
 -0.1122  -0.0709  -0.0696  -0.0616  -0.0578  -0.0237  -0.0080  -0.0018
  0.0117   0.0255   0.0299   0.0418   0.0485   0.0560   0.0588   0.0650
  0.0669   0.0677   0.0720   0.0783   0.0809   0.1008   0.1018   0.1031
  0.1069   0.1163   0.1169   0.1305   0.1310   0.1487   0.1571   0.1585
  0.1621   0.1757   0.1796   0.1829   0.1856   0.1879   0.1940   0.1957
  0.2063   0.2079   0.2156   0.2193   0.2301   0.2446   0.2479   0.2484
  0.2542   0.2651   0.2653   0.2930   0.2998   0.3006   0.3226   0.3620
  0.3673   0.3705   0.3787   0.3832   0.3891   0.3922   0.3927   0.3949
  0.4150   0.4180   0.4277   0.4311   0.4357   0.4410   0.4468   0.4470
  0.4550   0.4828   0.4838   0.4887   0.4947   0.4991   0.5033   0.5137
  0.5185   0.5229   0.5241   0.5495   0.5500   0.5527   0.5555   0.5579
  0.5914   0.5934   0.5990   0.6076   0.6144   0.6178   0.6335   0.6570
  0.6863   0.6934   0.7025   0.7054   0.7221   0.7409   0.7616   0.7660
  0.7824   0.7967   0.7971   0.8257   0.8369   0.8395   0.8416   0.8428
  0.8538   0.8853   0.8950   0.9015   0.9377   0.9405   0.9692   1.0011
  1.0281   1.0291   1.0633   1.0972   1.1350   1.1430   1.1765   1.1774
  1.1788   1.1951   1.2394   1.2728   1.3187   1.3566   1.3572   1.3607
  1.3731   1.4113   1.4457   1.4577   1.4644   1.4726   1.4729   1.4809
  1.4844   1.5464   1.5781   1.5913   1.7186   1.7260   1.7492   1.7675
  1.8107   1.8154   1.8442   1.8449   1.9012   2.0045   2.0241   2.0249
  2.0421   2.1166   2.1473   2.1754   2.1972   2.2089   2.2488   2.2503
  2.2734   2.2940   2.2964   2.3405   2.4392   2.4903   2.5465   2.5738
  2.7076   2.7112   2.7692   2.8193   2.8208   2.9080   2.9313   3.0048
  3.0356   3.0576   3.1360   3.1807   3.3798   3.4017   3.6100   3.7983
  3.8202   3.9428   3.9611   3.9614   3.9637   3.9911   3.9922   4.0045
  4.0101   4.0181   4.0258   4.0295   4.0514   4.0594   4.0687   4.0998
  4.1107   4.1493   4.1544   4.2382   4.2650   4.2709   4.2834   4.2838
  4.3966   4.4048   4.4643   4.4768   4.5733   4.7904   6.0139   6.0145
  6.0412   6.1077   6.1207   6.1257   6.1334   6.1646   6.1661   6.7189
  6.7651   7.5473   7.5584   7.6756   7.7013   7.7385   7.7488   9.7609
 23.1742  23.7548  23.7563  23.9096  23.9183  23.9933  25.8129  26.2030
 26.6004  27.8895  27.8991  27.9450  28.3503  28.3508  28.3716  28.3973
 28.4221  28.4236  28.4366  28.4368  28.4454  28.5234  28.5287  28.5291
 28.5414  28.5512  28.5513  28.5568  28.5591  28.5618  28.6165  28.6191
 28.6204  28.7219  28.7238  28.7311  47.9691  48.0163 127.8898 127.8903
127.9061 127.9506 127.9538 127.9577 127.9618 127.9760 127.9769 151.6814
151.6898 151.7287 215.7533 289.7438 289.7550 289.8730 289.9012 289.9618
289.97021020.77681020.83721901.84541901.85431901.8945
 --------------------------------------------------------------

          Ground-State Mulliken Net Atomic Charges

     Atom                 Charge (a.u.)
  ----------------------------------------
      1 C                     0.852914
      2 C                    -0.676007
      3 C                     0.042112
      4 C                     0.038126
      5 C                     0.061997
      6 C                    -0.658519
      7 Cl                    0.550477
      8 I                     0.116593
      9 Br                   -0.276608
     10 I                     0.108358
     11 Br                   -0.275241
     12 I                     0.115799
  ----------------------------------------
  Sum of atomic charges =     0.000000

 -----------------------------------------------------------------
                    Cartesian Multipole Moments
 -----------------------------------------------------------------
    Charge (ESU x 10^10)
                 0.0000
    Dipole Moment (Debye)
         X       0.1674      Y       0.0000      Z       0.0947
       Tot       0.1923
    Quadrupole Moments (Debye-Ang)
        XX    -161.5279     XY       0.0000     YY    -170.3001
        XZ      -0.6089     YZ      -0.0000     ZZ    -160.7554
    Octopole Moments (Debye-Ang^2)
       XXX    -632.5561    XXY       0.0000    XYY    -223.8407
       YYY       0.0000    XXZ    -107.9630    XYZ      -0.0000
       YYZ    -129.5173    XZZ    -210.7550    YZZ       0.0000
       ZZZ    -379.5188
    Hexadecapole Moments (Debye-Ang^3)
      XXXX   -6399.8689   XXXY       0.0000   XXYY   -1194.9011
      XYYY       0.0000   YYYY    -222.4809   XXXZ    -356.6721
      XXYZ       0.0000   XYYZ    -139.3477   YYYZ       0.0000
      XXZZ   -1964.7991   XYZZ       0.0000   YYZZ   -1035.2056
      XZZZ    -409.6799   YZZZ       0.0000   ZZZZ   -5518.8308
 -----------------------------------------------------------------
Archival summary:
1\1\february\OPT\ProcedureUnspecified\BasisUnspecified\3r2l16\taweetha\SunDec112:16:582019SunDec112:16:582019\0\\#,OPT,ProcedureUnspecified,BasisUnspecified,\\0,1\I\C,1,2.13974\C,2,1.40562,1,120.479\C,3,1.40515,2,120.568,1,-180,0\C,4,1.40474,3,119.36,2,-0,0\C,5,1.40384,4,120.708,3,-0,0\C,6,1.40435,5,119.376,4,-0,0\Cl,5,1.74083,4,119.683,3,-180,0\Br,3,1.90378,2,119.812,1,-0,0\Br,7,1.90514,6,119.517,5,-180,0\I,4,2.13137,3,120.95,2,-180,0\I,6,2.13766,5,119.803,4,-180,0\\\@

 Total job time:  329.94s(wall), 1823.24s(cpu) 
 Sun Dec  1 12:16:58 2019

        *************************************************************
        *                                                           *
        *  Thank you very much for using Q-Chem.  Have a nice day.  *
        *                                                           *
        *************************************************************


 
User input: 2 of 2 
 
                  Welcome to Q-Chem
     A Quantum Leap Into The Future Of Chemistry


 Q-Chem 5.2 (devel), Q-Chem, Inc., Pleasanton, CA (2019)

 Yihan Shao,  Zhengting Gan,  E. Epifanovsky,  A. T. B. Gilbert,  M. Wormit,  
 J. Kussmann,  A. W. Lange,  A. Behn,  Jia Deng,  Xintian Feng,  D. Ghosh,  
 M. Goldey,  P. R. Horn,  L. D. Jacobson,  I. Kaliman,  T. Kus,  A. Landau,  
 Jie Liu,  E. I. Proynov,  R. M. Richard,  R. P. Steele,  E. J. Sundstrom,  
 H. L. Woodcock III,  P. M. Zimmerman,  D. Zuev,  B. Albrecht,  E. Alguire,  
 S. A. Baeppler,  D. Barton,  Z. Benda,  Y. A. Bernard,  E. J. Berquist,  
 K. B. Bravaya,  H. Burton,  D. Casanova,  Chun-Min Chang,  Yunqing Chen,  
 A. Chien,  K. D. Closser,  M. P. Coons,  S. Coriani,  S. Dasgupta,  
 A. L. Dempwolff,  M. Diedenhofen,  Hainam Do,  R. G. Edgar,  Po-Tung Fang,  
 S. Faraji,  S. Fatehi,  Qingguo Feng,  K. D. Fenk,  J. Fosso-Tande,  
 J. Gayvert,  Qinghui Ge,  A. Ghysels,  G. Gidofalvi,  J. Gomes,  
 J. Gonthier,  A. Gunina,  D. Hait,  M. W. D. Hanson-Heine,  
 P. H. P. Harbach,  A. W. Hauser,  M. F. Herbst,  J. E. Herr,  
 E. G. Hohenstein,  Z. C. Holden,  Kerwin Hui,  B. C. Huynh,  T.-C. Jagau,  
 Hyunjun Ji,  B. Kaduk,  K. Khistyaev,  Jaehoon Kim,  P. Klunzinger,  K. Koh,  
 D. Kosenkov,  L. Koulias,  T. Kowalczyk,  C. M. Krauter,  A. Kunitsa,  
 Ka Un Lao,  A. Laurent,  K. V. Lawler,  Joonho Lee,  D. Lefrancois,  
 S. Lehtola,  D. S. Levine,  Yi-Pei Li,  You-Sheng Lin,  Fenglai Liu,  
 E. Livshits,  A. Luenser,  P. Manohar,  E. Mansoor,  S. F. Manzer,  
 Shan-Ping Mao,  Yuezhi Mao,  N. Mardirossian,  A. V. Marenich,  
 T. Markovich,  L. A. Martinez-Martinez,  S. A. Maurer,  N. J. Mayhall,  
 S. C. McKenzie,  J.-M. Mewes,  P. Morgante,  A. F. Morrison,  
 J. W. Mullinax,  K. Nanda,  T. S. Nguyen-Beck,  R. Olivares-Amaya,  
 J. A. Parkhill,  Zheng Pei,  T. M. Perrine,  F. Plasser,  P. Pokhilko,  
 S. Prager,  A. Prociuk,  E. Ramos,  D. R. Rehn,  F. Rob,  M. Scheurer,  
 M. Schneider,  N. Sergueev,  S. M. Sharada,  S. Sharma,  D. W. Small,  
 T. Stauch,  T. Stein,  Yu-Chuan Su,  A. J. W. Thom,  A. Tkatchenko,  
 T. Tsuchimochi,  N. M. Tubman,  L. Vogt,  M. L. Vidal,  O. Vydrov,  
 M. A. Watson,  J. Wenzel,  M. de Wergifosse,  T. A. Wesolowski,  A. White,  
 J. Witte,  A. Yamada,  Jun Yang,  K. Yao,  S. Yeganeh,  S. R. Yost,  
 Zhi-Qiang You,  A. Zech,  Igor Ying Zhang,  Xing Zhang,  Yan Zhao,  
 Ying Zhu,  B. R. Brooks,  G. K. L. Chan,  C. J. Cramer,  M. S. Gordon,  
 W. J. Hehre,  A. Klamt,  M. W. Schmidt,  C. D. Sherrill,  D. G. Truhlar,  
 A. Aspuru-Guzik,  R. Baer,  A. T. Bell,  N. A. Besley,  Jeng-Da Chai,  
 A. E. DePrince, III,  R. A. DiStasio Jr.,  A. Dreuw,  B. D. Dunietz,  
 T. R. Furlani,  Chao-Ping Hsu,  Yousung Jung,  Jing Kong,  D. S. Lambrecht,  
 WanZhen Liang,  C. Ochsenfeld,  V. A. Rassolov,  L. V. Slipchenko,  
 J. E. Subotnik,  T. Van Voorhis,  J. M. Herbert,  A. I. Krylov,  
 P. M. W. Gill,  M. Head-Gordon

 Contributors to earlier versions of Q-Chem not listed above: 
 R. D. Adamson,  B. Austin,  J. Baker,  G. J. O. Beran,  K. Brandhorst,  
 S. T. Brown,  E. F. C. Byrd,  A. K. Chakraborty,  C.-L. Cheng,  
 Siu Hung Chien,  D. M. Chipman,  D. L. Crittenden,  H. Dachsel,  
 R. J. Doerksen,  A. D. Dutoi,  L. Fusti-Molnar,  W. A. Goddard III,  
 A. Golubeva-Zadorozhnaya,  S. R. Gwaltney,  G. Hawkins,  A. Heyden,  
 S. Hirata,  G. Kedziora,  F. J. Keil,  C. Kelley,  Jihan Kim,  R. A. King,  
 R. Z. Khaliullin,  P. P. Korambath,  W. Kurlancheek,  A. M. Lee,  M. S. Lee,  
 S. V. Levchenko,  Ching Yeh Lin,  D. Liotard,  R. C. Lochan,  I. Lotan,  
 P. E. Maslen,  N. Nair,  D. P. O'Neill,  D. Neuhauser,  E. Neuscamman,  
 C. M. Oana,  R. Olson,  B. Peters,  R. Peverati,  P. A. Pieniazek,  
 Y. M. Rhee,  J. Ritchie,  M. A. Rohrdanz,  E. Rosta,  N. J. Russ,  
 H. F. Schaefer III,  N. E. Schultz,  N. Shenvi,  A. C. Simmonett,  A. Sodt,  
 D. Stuck,  K. S. Thanthiriwatte,  V. Vanovschi,  Tao Wang,  A. Warshel,  
 C. F. Williams,  Q. Wu,  X. Xu,  W. Zhang

 Please cite Q-Chem as follows:
 Y. Shao et al., Mol. Phys. 113, 184-215 (2015)
 DOI: 10.1080/00268976.2014.952696

 Q-Chem 5.2.1 for Intel X86 EM64T Linux

 Parts of Q-Chem use Armadillo 8.300.2 (Tropical Shenanigans).
 http://arma.sourceforge.net/

 Q-Chem begins on Sun Dec  1 12:16:58 2019  

Host: 
0

     Scratch files written to /scratch/taweetham/qchem21320//
NAlpha2: 282
NElect   282
Mult     1
The previous job contains 0 fragments, simply inherited here

Checking the input file for inconsistencies... 	...done.

--------------------------------------------------------------
User input:
--------------------------------------------------------------

$MOLECULE
READ
$END

$REM
   JOB_TYPE 	FREQUENCY
   BASIS 	6-311++G**
   METHOD	B3LYP	
$END


--------------------------------------------------------------
 ----------------------------------------------------------------
             Standard Nuclear Orientation (Angstroms)
    I     Atom           X                Y                Z
 ----------------------------------------------------------------
    1      C       0.0048017687    -1.6127094202     0.0000000000
    2      C      -1.2160315544    -0.9196562573     0.0000000000
    3      C      -1.2109506784     0.4846841943     0.0000000000
    4      C       0.0017462847     1.1960587452    -0.0000000000
    5      C       1.2163476178     0.4885973967    -0.0000000000
    6      C       1.2249011658    -0.9165301021    -0.0000000000
    7      Cl      0.0055851698    -3.3535395111     0.0000000000
    8      I      -3.0557348042    -2.0082734689     0.0000000000
    9      Br     -2.8654251295     1.4292911620     0.0000000000
   10      I      -0.0079576311     3.3357762859    -0.0000000000
   11      Br      2.8655892184     1.4395902778    -0.0000000000
   12      I       3.0594362348    -2.0015282141    -0.0000000000
 ----------------------------------------------------------------
 Molecular Point Group                 Cs    NOp =  2
 Largest Abelian Subgroup              Cs    NOp =  2
 Nuclear Repulsion Energy =        4312.09698360 hartrees
 There are      141 alpha and      141 beta electrons
 Requested basis set is 6-311++G(d,p)
 There are 159 shells and 444 basis functions

 Total QAlloc Memory Limit   2000 MB
 Mega-Array Size       188 MB
 MEM_STATIC part       192 MB

                       Distance Matrix (Angstroms)
             C (  1)   C (  2)   C (  3)   C (  4)   C (  5)   C (  6)
   C (  2)  1.403836
   C (  3)  2.424276  1.404350
   C (  4)  2.808770  2.441154  1.405947
   C (  5)  2.425558  2.810631  2.427301  1.405617
   C (  6)  1.404745  2.440935  2.810120  2.441135  1.405154
   Cl(  7)  1.740830  2.723258  4.026403  4.549600  4.028394  2.725022
   I (  8)  3.085993  2.137661  3.101301  4.428988  4.948237  4.417663
   Br(  9)  4.182340  2.870201  1.905143  2.876642  4.188768  4.715257
   I ( 10)  4.948502  4.423590  3.094498  2.139740  3.099250  4.427420
   Br( 11)  4.183376  4.714411  4.186887  2.874179  1.903782  2.871090
   I ( 12)  3.079281  4.410224  4.941402  4.424255  3.098016  2.131370
             Cl(  7)   I (  8)   Br(  9)   I ( 10)   Br( 11)
   I (  8)  3.343863
   Br(  9)  5.578366  3.442829
   I ( 10)  6.689330  6.152058  3.435085
   Br( 11)  5.581551  6.851996  5.731024  3.442789
   I ( 12)  3.339752  6.115175  6.846496  6.155950  3.446574

 A cutoff of  1.0D-11 yielded   7306 shell pairs
 There are     63696 function pairs (     71111 Cartesian)
 Smallest overlap matrix eigenvalue = 6.06E-07

 Q-Chem warning in module stvman/mkSTV.C, line 318:

 Overlap eigenvalue is smaller than square root of threshold
 Use THRESH >= 12 to get rid of this warning

 Linear dependence detected in AO basis
 Tighter screening thresholds may be required for diffuse basis sets
 Use S2THRESH > 14 and THRESH = 14 in case of SCF convergence issues
 Number of orthogonalized atomic orbitals = 443
 Maximum deviation from orthogonality = 1.723E-10
 Guess from superposition of atomic densities
 Warning:  Energy on first SCF cycle will be non-variational
 SAD guess density has 282.000000 electrons

 -----------------------------------------------------------------------
  General SCF calculation program by
  Eric Jon Sundstrom, Paul Horn, Yuezhi Mao, Dmitri Zuev, Alec White,
  David Stuck, Shaama M.S., Shane Yost, Joonho Lee, David Small,
  Daniel Levine, Susi Lehtola, Hugh Burton, Evgeny Epifanovsky,
  Bang C. Huynh
 -----------------------------------------------------------------------
 Exchange:     0.2000 Hartree-Fock + 0.0800 Slater + 0.7200 B88
 Correlation:  0.1900 VWN1RPA + 0.8100 LYP
 Using SG-1 standard quadrature grid
 using 6 threads for integral computing
 -------------------------------------------------------
 OpenMP Integral computing Module                
 Release: version 2.0, May 2017, Q-Chem Inc. Pleasanton 
 -------------------------------------------------------
 A restricted SCF calculation will be
 performed using DIIS
 SCF converges when DIIS error is below 1.0e-08
 ---------------------------------------
  Cycle       Energy         DIIS error
 ---------------------------------------
    1  -26597.8938388923      2.65e-02  
    2  -26595.6633628004      1.74e-03  
    3  -26595.5765512565      2.47e-03  
    4  -26595.6896339438      8.25e-04  
    5  -26595.7092008218      1.23e-04  
    6  -26595.7094401413      5.59e-05  
    7  -26595.7095043868      2.46e-05  
    8  -26595.7095186777      7.07e-06  
    9  -26595.7095198328      1.89e-06  
   10  -26595.7095199033      4.81e-07  
   11  -26595.7095199077      1.39e-07  
   12  -26595.7095199086      3.50e-08  
   13  -26595.7095199124      1.86e-08  
   14  -26595.7095199141      4.54e-09  Convergence criterion met
 ---------------------------------------
 SCF time:   CPU 324.93s  wall 59.00s 
 SCF   energy in the final basis set =   -26595.7095199141
 Total energy in the final basis set =   -26595.7095199141

 --------------------------------------------------------------
             Orbital Energies (a.u.) and Symmetries
 --------------------------------------------------------------

 Alpha MOs, Restricted
 -- Occupied --                  
*******-1165.89-1165.89 -482.86 -482.86 -176.32 -176.32 -176.32
  1 A'    2 A'    3 A'    4 A'    5 A'    6 A'    7 A'    8 A'                 
-165.72 -165.72 -165.72 -165.72 -165.72 -165.72 -165.72 -165.72
  9 A'   10 A'   11 A'    1 A"    2 A"   12 A'   13 A'    3 A"                 
-165.72 -101.58  -62.51  -62.51  -56.33  -56.33  -56.33  -56.33
 14 A'   15 A'   16 A'   17 A'   18 A'   19 A'    4 A"    5 A"                 
-56.325 -56.325 -35.816 -35.816 -35.815 -31.309 -31.309 -31.309
 20 A'   21 A'   22 A'   23 A'   24 A'   25 A'   26 A'   27 A'                 
-31.303 -31.303 -31.303 -31.302 -31.302 -31.302 -22.960 -22.960
  6 A"    7 A"   28 A'   29 A'    8 A"   30 A'   31 A'   32 A'                 
-22.959 -22.958 -22.958 -22.958 -22.958 -22.958 -22.957 -22.954
 33 A'    9 A"   10 A"   34 A'   35 A'   11 A"   36 A'   37 A'                 
-22.954 -22.953 -22.953 -22.953 -22.953 -10.289 -10.283 -10.283
 12 A"   38 A'   13 A"   14 A"   39 A'   40 A'   41 A'   42 A'                 
-10.272 -10.271 -10.271  -9.497  -8.718  -8.718  -7.262  -7.252
 43 A'   44 A'   45 A'   46 A'   47 A'   48 A'   49 A'   15 A"                 
 -7.251  -6.550  -6.550  -6.537  -6.537  -6.536  -6.536  -6.365
 50 A'   51 A'   52 A'   16 A"   17 A"   53 A'   54 A'   55 A'                 
 -6.365  -6.365  -4.778  -4.778  -4.778  -4.763  -4.763  -4.762
 56 A'   57 A'   58 A'   59 A'   60 A'   18 A"   19 A"   20 A"                 
 -4.762  -4.762  -4.761  -2.661  -2.661  -2.657  -2.657  -2.657
 61 A'   62 A'   63 A'   64 A'   65 A'   21 A"   22 A"   66 A'                 
 -2.657  -2.646  -2.646  -2.646  -2.646  -2.044  -2.044  -2.043
 67 A'   68 A'   23 A"   69 A'   24 A"   70 A'   71 A'   72 A'                 
 -2.040  -2.039  -2.039  -2.039  -2.039  -2.038  -2.025  -2.025
 25 A"   26 A"   27 A"   73 A'   74 A'   75 A'   76 A'   77 A'                 
 -2.025  -2.025  -2.025  -2.025  -0.947  -0.897  -0.865  -0.816
 28 A"   29 A"   30 A"   78 A'   79 A'   80 A'   81 A'   82 A'                 
 -0.781  -0.776  -0.681  -0.681  -0.679  -0.606  -0.606  -0.549
 83 A'   84 A'   85 A'   86 A'   87 A'   88 A'   89 A'   90 A'                 
 -0.511  -0.460  -0.452  -0.437  -0.433  -0.393  -0.382  -0.381
 91 A'   31 A"   92 A'   93 A'   94 A'   32 A"   95 A'   96 A'                 
 -0.378  -0.356  -0.338  -0.334  -0.325  -0.311  -0.310  -0.284
 33 A"   97 A'   98 A'   99 A'   34 A"   35 A"   36 A"   37 A"                 
 -0.280  -0.276  -0.261  -0.261  -0.250
100 A'  101 A'   38 A"   39 A"  102 A'                                         
 -- Virtual --                   
 -0.112  -0.071  -0.070  -0.062  -0.058  -0.024  -0.008  -0.002
103 A'   40 A"   41 A"  104 A'  105 A'  106 A'  107 A'  108 A'                 
  0.012   0.026   0.030   0.042   0.049   0.056   0.059   0.065
109 A'  110 A'  111 A'   42 A"  112 A'  113 A'   43 A"  114 A'                 
  0.067   0.068   0.072   0.078   0.081   0.101   0.102   0.103
115 A'   44 A"   45 A"  116 A'  117 A'  118 A'   46 A"  119 A'                 
  0.107   0.116   0.117   0.131   0.131   0.149   0.157   0.158
120 A'   47 A"   48 A"  121 A'  122 A'   49 A"   50 A"  123 A'                 
  0.162   0.176   0.179   0.183   0.186   0.188   0.194   0.196
124 A'  125 A'  126 A'  127 A'  128 A'  129 A'   51 A"  130 A'                 
  0.206   0.208   0.216   0.219   0.230   0.245   0.248   0.248
131 A'  132 A'  133 A'  134 A'  135 A'  136 A'   52 A"   53 A"                 
  0.254   0.265   0.265   0.293   0.300   0.301   0.323   0.362
137 A'  138 A'  139 A'   54 A"  140 A'  141 A'  142 A'  143 A'                 
  0.367   0.371   0.379   0.383   0.389   0.392   0.393   0.395
 55 A"  144 A'  145 A'   56 A"   57 A"  146 A'   58 A"  147 A'                 
  0.415   0.418   0.428   0.431   0.436   0.441   0.447   0.447
148 A'  149 A'  150 A'  151 A'   59 A"   60 A"  152 A'   61 A"                 
  0.455   0.483   0.484   0.489   0.495   0.499   0.503   0.514
 62 A"  153 A'   63 A"  154 A'  155 A'  156 A'  157 A'  158 A'                 
  0.519   0.523   0.524   0.550   0.550   0.553   0.556   0.558
159 A'   64 A"   65 A"   66 A"  160 A'   67 A"  161 A'   68 A"                 
  0.591   0.593   0.599   0.607   0.615   0.618   0.634   0.657
162 A'   69 A"  163 A'  164 A'   70 A"  165 A'   71 A"  166 A'                 
  0.686   0.693   0.703   0.705   0.722   0.741   0.762   0.766
167 A'  168 A'   72 A"  169 A'  170 A'  171 A'  172 A'  173 A'                 
  0.782   0.797   0.797   0.826   0.837   0.839   0.842   0.843
 73 A"  174 A'  175 A'  176 A'  177 A'  178 A'   74 A"  179 A'                 
  0.854   0.885   0.895   0.901   0.938   0.941   0.969   1.001
180 A'  181 A'  182 A'   75 A"  183 A'   76 A"  184 A'  185 A'                 
  1.028   1.029   1.063   1.097   1.135   1.143   1.177   1.177
186 A'  187 A'  188 A'  189 A'   77 A"  190 A'  191 A'   78 A"                 
  1.179   1.195   1.239   1.273   1.319   1.357   1.357   1.361
 79 A"  192 A'   80 A"   81 A"  193 A'   82 A"   83 A"  194 A'                 
  1.373   1.411   1.446   1.457   1.464   1.471   1.473   1.480
 84 A"  195 A'  196 A'  197 A'  198 A'  199 A'  200 A'  201 A'                 
  1.484   1.546   1.578   1.591   1.719   1.726   1.749   1.768
202 A'  203 A'  204 A'  205 A'   85 A"   86 A"  206 A'  207 A'                 
  1.811   1.815   1.844   1.845   1.901   2.004   2.024   2.025
208 A'  209 A'   87 A"   88 A"   89 A"   90 A"  210 A'   91 A"                 
  2.042   2.117   2.147   2.175   2.197   2.209   2.249   2.250
211 A'  212 A'  213 A'  214 A'  215 A'  216 A'   92 A"   93 A"                 
  2.273   2.294   2.296   2.340   2.439   2.490   2.546   2.574
217 A'  218 A'  219 A'  220 A'  221 A'  222 A'  223 A'   94 A"                 
  2.708   2.711   2.769   2.819   2.821   2.908   2.931   3.005
 95 A"   96 A"  224 A'   97 A"   98 A"  225 A'  226 A'  227 A'                 
  3.036   3.058   3.136   3.181   3.380   3.402   3.610   3.798
 99 A"  228 A'  229 A'  230 A'  231 A'  232 A'  233 A'  234 A'                 
  3.820   3.943   3.961   3.961   3.964   3.991   3.992   4.004
235 A'  100 A"  101 A"  102 A"  236 A'  103 A"  104 A"  105 A"                 
  4.010   4.018   4.026   4.030   4.051   4.060   4.069   4.100
106 A"  107 A"  237 A'  238 A'  239 A'  240 A'  108 A"  241 A'                 
  4.111   4.149   4.154   4.238   4.265   4.271   4.283   4.284
109 A"  242 A'  243 A'  244 A'  245 A'  246 A'  247 A'  248 A'                 
  4.397   4.405   4.464   4.477   4.573   4.790   6.014   6.014
249 A'  250 A'  251 A'  252 A'  253 A'  254 A'  110 A"  111 A"                 
  6.041   6.107   6.121   6.126   6.133   6.165   6.166   6.719
112 A"  255 A'  256 A'  257 A'  258 A'  259 A'  260 A'  261 A'                 
  6.765   7.547   7.558   7.675   7.701   7.738   7.749   9.761
262 A'  113 A"  114 A"  263 A'  264 A'  265 A'  266 A'  267 A'                 
 23.174  23.755  23.756  23.910  23.918  23.993  25.813  26.203
268 A'  269 A'  270 A'  271 A'  272 A'  273 A'  115 A"  274 A'                 
 26.601  27.889  27.899  27.945  28.350  28.351  28.372  28.397
275 A'  276 A'  277 A'  278 A'  116 A"  117 A"  118 A"  279 A'                 
 28.422  28.424  28.437  28.437  28.445  28.523  28.529  28.529
280 A'  281 A'  282 A'  283 A'  284 A'  119 A"  120 A"  121 A"                 
 28.541  28.551  28.551  28.557  28.559  28.562  28.617  28.619
285 A'  122 A"  123 A"  286 A'  287 A'  124 A"  288 A'  289 A'                 
 28.620  28.722  28.724  28.731  47.969  48.016 127.890 127.890
290 A'  291 A'  292 A'  293 A'  294 A'  295 A'  125 A"  126 A"                 
127.906 127.951 127.954 127.958 127.962 127.976 127.977 151.681
127 A"  296 A'  297 A'  298 A'  299 A'  300 A'  301 A'  302 A'                 
151.690 151.729 215.753 289.744 289.755 289.873 289.901 289.962
303 A'  304 A'  305 A'  128 A"  129 A"  306 A'  307 A'  308 A'                 
289.9701020.7771020.8371901.8451901.8541901.894
309 A'  310 A'  311 A'  312 A'  313 A'  314 A'                                 

 Beta MOs, Restricted
 -- Occupied --                  
*******-1165.89-1165.89 -482.86 -482.86 -176.32 -176.32 -176.32
  1 A'    2 A'    3 A'    4 A'    5 A'    6 A'    7 A'    8 A'                 
-165.72 -165.72 -165.72 -165.72 -165.72 -165.72 -165.72 -165.72
  9 A'   10 A'   11 A'    1 A"    2 A"   12 A'   13 A'    3 A"                 
-165.72 -101.58  -62.51  -62.51  -56.33  -56.33  -56.33  -56.33
 14 A'   15 A'   16 A'   17 A'   18 A'   19 A'    4 A"    5 A"                 
-56.325 -56.325 -35.816 -35.816 -35.815 -31.309 -31.309 -31.309
 20 A'   21 A'   22 A'   23 A'   24 A'   25 A'   26 A'   27 A'                 
-31.303 -31.303 -31.303 -31.302 -31.302 -31.302 -22.960 -22.960
  6 A"    7 A"   28 A'   29 A'    8 A"   30 A'   31 A'   32 A'                 
-22.959 -22.958 -22.958 -22.958 -22.958 -22.958 -22.957 -22.954
 33 A'    9 A"   10 A"   34 A'   35 A'   11 A"   36 A'   37 A'                 
-22.954 -22.953 -22.953 -22.953 -22.953 -10.289 -10.283 -10.283
 12 A"   38 A'   13 A"   14 A"   39 A'   40 A'   41 A'   42 A'                 
-10.272 -10.271 -10.271  -9.497  -8.718  -8.718  -7.262  -7.252
 43 A'   44 A'   45 A'   46 A'   47 A'   48 A'   49 A'   15 A"                 
 -7.251  -6.550  -6.550  -6.537  -6.537  -6.536  -6.536  -6.365
 50 A'   51 A'   52 A'   16 A"   17 A"   53 A'   54 A'   55 A'                 
 -6.365  -6.365  -4.778  -4.778  -4.778  -4.763  -4.763  -4.762
 56 A'   57 A'   58 A'   59 A'   60 A'   18 A"   19 A"   20 A"                 
 -4.762  -4.762  -4.761  -2.661  -2.661  -2.657  -2.657  -2.657
 61 A'   62 A'   63 A'   64 A'   65 A'   21 A"   22 A"   66 A'                 
 -2.657  -2.646  -2.646  -2.646  -2.646  -2.044  -2.044  -2.043
 67 A'   68 A'   23 A"   69 A'   24 A"   70 A'   71 A'   72 A'                 
 -2.040  -2.039  -2.039  -2.039  -2.039  -2.038  -2.025  -2.025
 25 A"   26 A"   27 A"   73 A'   74 A'   75 A'   76 A'   77 A'                 
 -2.025  -2.025  -2.025  -2.025  -0.947  -0.897  -0.865  -0.816
 28 A"   29 A"   30 A"   78 A'   79 A'   80 A'   81 A'   82 A'                 
 -0.781  -0.776  -0.681  -0.681  -0.679  -0.606  -0.606  -0.549
 83 A'   84 A'   85 A'   86 A'   87 A'   88 A'   89 A'   90 A'                 
 -0.511  -0.460  -0.452  -0.437  -0.433  -0.393  -0.382  -0.381
 91 A'   31 A"   92 A'   93 A'   94 A'   32 A"   95 A'   96 A'                 
 -0.378  -0.356  -0.338  -0.334  -0.325  -0.311  -0.310  -0.284
 33 A"   97 A'   98 A'   99 A'   34 A"   35 A"   36 A"   37 A"                 
 -0.280  -0.276  -0.261  -0.261  -0.250
100 A'  101 A'   38 A"   39 A"  102 A'                                         
 -- Virtual --                   
 -0.112  -0.071  -0.070  -0.062  -0.058  -0.024  -0.008  -0.002
103 A'   40 A"   41 A"  104 A'  105 A'  106 A'  107 A'  108 A'                 
  0.012   0.026   0.030   0.042   0.049   0.056   0.059   0.065
109 A'  110 A'  111 A'   42 A"  112 A'  113 A'   43 A"  114 A'                 
  0.067   0.068   0.072   0.078   0.081   0.101   0.102   0.103
115 A'   44 A"   45 A"  116 A'  117 A'  118 A'   46 A"  119 A'                 
  0.107   0.116   0.117   0.131   0.131   0.149   0.157   0.158
120 A'   47 A"   48 A"  121 A'  122 A'   49 A"   50 A"  123 A'                 
  0.162   0.176   0.179   0.183   0.186   0.188   0.194   0.196
124 A'  125 A'  126 A'  127 A'  128 A'  129 A'   51 A"  130 A'                 
  0.206   0.208   0.216   0.219   0.230   0.245   0.248   0.248
131 A'  132 A'  133 A'  134 A'  135 A'  136 A'   52 A"   53 A"                 
  0.254   0.265   0.265   0.293   0.300   0.301   0.323   0.362
137 A'  138 A'  139 A'   54 A"  140 A'  141 A'  142 A'  143 A'                 
  0.367   0.371   0.379   0.383   0.389   0.392   0.393   0.395
 55 A"  144 A'  145 A'   56 A"   57 A"  146 A'   58 A"  147 A'                 
  0.415   0.418   0.428   0.431   0.436   0.441   0.447   0.447
148 A'  149 A'  150 A'  151 A'   59 A"   60 A"  152 A'   61 A"                 
  0.455   0.483   0.484   0.489   0.495   0.499   0.503   0.514
 62 A"  153 A'   63 A"  154 A'  155 A'  156 A'  157 A'  158 A'                 
  0.519   0.523   0.524   0.550   0.550   0.553   0.556   0.558
159 A'   64 A"   65 A"   66 A"  160 A'   67 A"  161 A'   68 A"                 
  0.591   0.593   0.599   0.607   0.615   0.618   0.634   0.657
162 A'   69 A"  163 A'  164 A'   70 A"  165 A'   71 A"  166 A'                 
  0.686   0.693   0.703   0.705   0.722   0.741   0.762   0.766
167 A'  168 A'   72 A"  169 A'  170 A'  171 A'  172 A'  173 A'                 
  0.782   0.797   0.797   0.826   0.837   0.839   0.842   0.843
 73 A"  174 A'  175 A'  176 A'  177 A'  178 A'   74 A"  179 A'                 
  0.854   0.885   0.895   0.901   0.938   0.941   0.969   1.001
180 A'  181 A'  182 A'   75 A"  183 A'   76 A"  184 A'  185 A'                 
  1.028   1.029   1.063   1.097   1.135   1.143   1.177   1.177
186 A'  187 A'  188 A'  189 A'   77 A"  190 A'  191 A'   78 A"                 
  1.179   1.195   1.239   1.273   1.319   1.357   1.357   1.361
 79 A"  192 A'   80 A"   81 A"  193 A'   82 A"   83 A"  194 A'                 
  1.373   1.411   1.446   1.457   1.464   1.471   1.473   1.480
 84 A"  195 A'  196 A'  197 A'  198 A'  199 A'  200 A'  201 A'                 
  1.484   1.546   1.578   1.591   1.719   1.726   1.749   1.768
202 A'  203 A'  204 A'  205 A'   85 A"   86 A"  206 A'  207 A'                 
  1.811   1.815   1.844   1.845   1.901   2.004   2.024   2.025
208 A'  209 A'   87 A"   88 A"   89 A"   90 A"  210 A'   91 A"                 
  2.042   2.117   2.147   2.175   2.197   2.209   2.249   2.250
211 A'  212 A'  213 A'  214 A'  215 A'  216 A'   92 A"   93 A"                 
  2.273   2.294   2.296   2.340   2.439   2.490   2.546   2.574
217 A'  218 A'  219 A'  220 A'  221 A'  222 A'  223 A'   94 A"                 
  2.708   2.711   2.769   2.819   2.821   2.908   2.931   3.005
 95 A"   96 A"  224 A'   97 A"   98 A"  225 A'  226 A'  227 A'                 
  3.036   3.058   3.136   3.181   3.380   3.402   3.610   3.798
 99 A"  228 A'  229 A'  230 A'  231 A'  232 A'  233 A'  234 A'                 
  3.820   3.943   3.961   3.961   3.964   3.991   3.992   4.004
235 A'  100 A"  101 A"  102 A"  236 A'  103 A"  104 A"  105 A"                 
  4.010   4.018   4.026   4.030   4.051   4.060   4.069   4.100
106 A"  107 A"  237 A'  238 A'  239 A'  240 A'  108 A"  241 A'                 
  4.111   4.149   4.154   4.238   4.265   4.271   4.283   4.284
109 A"  242 A'  243 A'  244 A'  245 A'  246 A'  247 A'  248 A'                 
  4.397   4.405   4.464   4.477   4.573   4.790   6.014   6.014
249 A'  250 A'  251 A'  252 A'  253 A'  254 A'  110 A"  111 A"                 
  6.041   6.107   6.121   6.126   6.133   6.165   6.166   6.719
112 A"  255 A'  256 A'  257 A'  258 A'  259 A'  260 A'  261 A'                 
  6.765   7.547   7.558   7.675   7.701   7.738   7.749   9.761
262 A'  113 A"  114 A"  263 A'  264 A'  265 A'  266 A'  267 A'                 
 23.174  23.755  23.756  23.910  23.918  23.993  25.813  26.203
268 A'  269 A'  270 A'  271 A'  272 A'  273 A'  115 A"  274 A'                 
 26.601  27.889  27.899  27.945  28.350  28.351  28.372  28.397
275 A'  276 A'  277 A'  278 A'  116 A"  117 A"  118 A"  279 A'                 
 28.422  28.424  28.437  28.437  28.445  28.523  28.529  28.529
280 A'  281 A'  282 A'  283 A'  284 A'  119 A"  120 A"  121 A"                 
 28.541  28.551  28.551  28.557  28.559  28.562  28.617  28.619
285 A'  122 A"  123 A"  286 A'  287 A'  124 A"  288 A'  289 A'                 
 28.620  28.722  28.724  28.731  47.969  48.016 127.890 127.890
290 A'  291 A'  292 A'  293 A'  294 A'  295 A'  125 A"  126 A"                 
127.906 127.951 127.954 127.958 127.962 127.976 127.977 151.681
127 A"  296 A'  297 A'  298 A'  299 A'  300 A'  301 A'  302 A'                 
151.690 151.729 215.753 289.744 289.755 289.873 289.901 289.962
303 A'  304 A'  305 A'  128 A"  129 A"  306 A'  307 A'  308 A'                 
289.9701020.7771020.8371901.8451901.8541901.894
309 A'  310 A'  311 A'  312 A'  313 A'  314 A'                                 
 --------------------------------------------------------------

          Ground-State Mulliken Net Atomic Charges

     Atom                 Charge (a.u.)
  ----------------------------------------
      1 C                     0.886402
      2 C                    -0.688442
      3 C                     0.058154
      4 C                     0.029923
      5 C                     0.061202
      6 C                    -0.688929
      7 Cl                    0.547638
      8 I                     0.117911
      9 Br                   -0.276025
     10 I                     0.108879
     11 Br                   -0.274960
     12 I                     0.118246
  ----------------------------------------
  Sum of atomic charges =     0.000000

 -----------------------------------------------------------------
                    Cartesian Multipole Moments
 -----------------------------------------------------------------
    Charge (ESU x 10^10)
                 0.0000
    Dipole Moment (Debye)
         X       0.0044      Y       0.1956      Z      -0.0000
       Tot       0.1956
    Quadrupole Moments (Debye-Ang)
        XX    -160.4134     XY      -0.0418     YY    -162.4885
        XZ       0.0000     YZ       0.0000     ZZ    -170.2977
    Octopole Moments (Debye-Ang^2)
       XXX      -0.2338    XXY       1.2129    XYY      -0.1516
       YYY      67.7286    XXZ      -0.0000    XYZ      -0.0000
       YYZ      -0.0000    XZZ      -0.0356    YZZ      15.9279
       ZZZ      -0.0000
    Hexadecapole Moments (Debye-Ang^3)
      XXXX   -5027.8276   XXXY       0.3544   XXYY   -1599.0067
      XYYY      -0.6847   YYYY   -4701.8707   XXXZ      -0.0000
      XXYZ       0.0000   XYYZ      -0.0000   YYYZ       0.0000
      XXZZ    -954.4057   XYZZ       0.0177   YYZZ    -884.4232
      XZZZ       0.0000   YZZZ       0.0000   ZZZZ    -222.4717
 -----------------------------------------------------------------
 Calculating MO derivatives via CPSCF
    1     0    39    0.0213410  
    2     0    39    0.0064722  
    3     0    39    0.0012154  
    4     0    39    0.0001994  
    5    23    16    0.0000302  
    6    37     2    0.0000022  
    7    39     0    0.0000001  Converged
 Time for AOints: 416.3 s (CPU) 69.9 s (wall)
 ------------------------------------------------------------------------------
                     AOints        : Timing summary (seconds)
 ------------------------------------------------------------------------------
     job step          cpu (% of tot)      sys (% of tot)     wall (% of tot)
 ------------------------------------------------------------------------------
  AOints            0.4163E+03 ( 8.6)   0.2200E-04 ( 6.9)   0.6991E+02 ( 8.4)
 ------------------------------------------------------------------------------
   Grand Totals     0.4813E+04          0.3200E-03          0.8300E+03
 ------------------------------------------------------------------------------
 Polarizability Matrix (a.u.)
            1           2           3
    1-274.8928452  -0.0143594   0.0000000
    2  -0.0143594-266.1302894   0.0000000
    3   0.0000000   0.0000000-120.8786866
 Calculating analytic Hessian of the SCF energy

 Direct stationary perturbation theory relativistic correction:

 rels  =     325.270825259920
 relv  =   -1094.149222492454
 rel2e =     157.132611701662
 E_rel =    -611.745785530873

 Hessian of the SCF Energy
            1           2           3           4           5           6
    1   0.5704814  -0.0009833  -0.0000000  -0.2390425   0.0554629  -0.0000000
    2  -0.0009833   0.4837272  -0.0000000   0.1085434  -0.1341257  -0.0000000
    3  -0.0000000  -0.0000000   0.1110121  -0.0000000   0.0000000  -0.0519383
    4  -0.2390425   0.1085434  -0.0000000   0.4539602  -0.0665061  -0.0000000
    5   0.0554629  -0.1341257   0.0000000  -0.0665061   0.5353991  -0.0000000
    6  -0.0000000  -0.0000000  -0.0519383  -0.0000000  -0.0000000   0.1042896
    7   0.0295607   0.0215920   0.0000000  -0.0888476   0.0208542   0.0000000
    8   0.0767169  -0.0275842   0.0000000  -0.0256295  -0.2839022   0.0000000
    9  -0.0000000   0.0000000   0.0031068   0.0000000  -0.0000000  -0.0491372
   10  -0.0658279  -0.0000423   0.0000000   0.0273140  -0.0738635   0.0000000
   11  -0.0001127  -0.0000295  -0.0000000  -0.0203045  -0.0276704   0.0000000
   12   0.0000000  -0.0000000   0.0004057   0.0000000   0.0000000   0.0060810
   13   0.0298350  -0.0214620   0.0000000  -0.0166876   0.0282147  -0.0000000
   14  -0.0764699  -0.0277139   0.0000000   0.0282979  -0.0485086   0.0000000
   15   0.0000000   0.0000000   0.0029968  -0.0000000  -0.0000000   0.0003502
   16  -0.2372509  -0.1078653   0.0000000  -0.0552092   0.0273570   0.0000000
   17  -0.0547123  -0.1341529   0.0000000  -0.0275586   0.0544964   0.0000000
   18   0.0000000   0.0000000  -0.0520453   0.0000000   0.0000000   0.0080243
   19  -0.0372068   0.0001040   0.0000000  -0.0009018   0.0244925   0.0000000
   20   0.0000790  -0.1559547   0.0000000   0.0051740  -0.0384247   0.0000000
   21  -0.0000000  -0.0000000  -0.0232654   0.0000000   0.0000000   0.0029498
   22  -0.0274161  -0.0129863   0.0000000  -0.0635245  -0.0241155  -0.0000000
   23  -0.0023164   0.0001508   0.0000000  -0.0246908  -0.0407741  -0.0000000
   24   0.0000000   0.0000000   0.0016418  -0.0000000  -0.0000000  -0.0269827
   25   0.0026340  -0.0002326   0.0000000  -0.0147809   0.0127973   0.0000000
   26  -0.0027732  -0.0020861   0.0000000   0.0271683  -0.0192979  -0.0000000
   27   0.0000000   0.0000000   0.0034433   0.0000000   0.0000000   0.0020884
   28  -0.0005321   0.0000034  -0.0000000  -0.0017867  -0.0005265   0.0000000
   29   0.0000036  -0.0003674  -0.0000000  -0.0025424   0.0023144   0.0000000
   30  -0.0000000   0.0000000  -0.0005180  -0.0000000  -0.0000000   0.0025949
   31   0.0025976   0.0002641   0.0000000  -0.0006495  -0.0002887   0.0000000
   32   0.0028064  -0.0020772  -0.0000000  -0.0004188  -0.0001394   0.0000000
   33   0.0000000   0.0000000   0.0034529  -0.0000000  -0.0000000  -0.0008144
   34  -0.0278371   0.0130689  -0.0000000   0.0001581  -0.0038775  -0.0000000
   35   0.0022964   0.0002081   0.0000000  -0.0015394   0.0006379  -0.0000000
   36   0.0000000   0.0000000   0.0017075  -0.0000000  -0.0000000   0.0024944
            7           8           9          10          11          12
    1   0.0295607   0.0767169  -0.0000000  -0.0658279  -0.0001127   0.0000000
    2   0.0215920  -0.0275842   0.0000000  -0.0000423  -0.0000295  -0.0000000
    3   0.0000000   0.0000000   0.0031068   0.0000000  -0.0000000   0.0004057
    4  -0.0888476  -0.0256295   0.0000000   0.0273140  -0.0203045   0.0000000
    5   0.0208542  -0.2839022  -0.0000000  -0.0738635  -0.0276704   0.0000000
    6   0.0000000   0.0000000  -0.0491372   0.0000000   0.0000000   0.0060810
    7   0.4833129   0.0412013   0.0000000  -0.2282464  -0.1082368  -0.0000000
    8   0.0412013   0.5370445  -0.0000000  -0.0606751  -0.1381703  -0.0000000
    9   0.0000000  -0.0000000   0.1016790  -0.0000000   0.0000000  -0.0481242
   10  -0.2282464  -0.0606751  -0.0000000   0.5640220   0.0004548  -0.0000000
   11  -0.1082368  -0.1381703   0.0000000   0.0004548   0.4018893  -0.0000000
   12  -0.0000000  -0.0000000  -0.0481242  -0.0000000  -0.0000000   0.0964959
   13  -0.0559657  -0.0278912  -0.0000000  -0.2293628   0.1082455  -0.0000000
   14   0.0275287   0.0564423   0.0000000   0.0607776  -0.1378690  -0.0000000
   15  -0.0000000  -0.0000000   0.0025173  -0.0000000   0.0000000  -0.0480100
   16  -0.0165417  -0.0282592  -0.0000000   0.0270203   0.0205347   0.0000000
   17  -0.0280982  -0.0486592  -0.0000000   0.0739838  -0.0274205   0.0000000
   18  -0.0000000  -0.0000000   0.0003493   0.0000000  -0.0000000   0.0060471
   19  -0.0027532  -0.0002797  -0.0000000   0.0004001   0.0000045  -0.0000000
   20   0.0026320   0.0025596   0.0000000  -0.0000213  -0.0008165   0.0000000
   21   0.0000000  -0.0000000   0.0038332  -0.0000000   0.0000000  -0.0007705
   22  -0.0120469  -0.0105434  -0.0000000   0.0026368   0.0000716  -0.0000000
   23  -0.0203134  -0.0145402  -0.0000000   0.0020768  -0.0020355  -0.0000000
   24  -0.0000000  -0.0000000   0.0012775   0.0000000   0.0000000   0.0025622
   25  -0.1076686   0.0451255  -0.0000000  -0.0351448   0.0148155   0.0000000
   26   0.0449742  -0.0561377  -0.0000000   0.0004409   0.0014618   0.0000000
   27  -0.0000000  -0.0000000  -0.0197768   0.0000000   0.0000000   0.0020428
   28  -0.0004139  -0.0137855   0.0000000  -0.0301574  -0.0003581   0.0000000
   29  -0.0035272  -0.0266736  -0.0000000  -0.0004517  -0.0687441   0.0000000
   30  -0.0000000  -0.0000000   0.0013179   0.0000000   0.0000000  -0.0213775
   31   0.0001168   0.0039364   0.0000000  -0.0352922  -0.0150409  -0.0000000
   32   0.0013999   0.0001662  -0.0000000  -0.0006042   0.0014587   0.0000000
   33   0.0000000   0.0000000   0.0034215   0.0000000   0.0000000   0.0020807
   34  -0.0005051   0.0000805   0.0000000   0.0026375  -0.0000724   0.0000000
   35  -0.0000038  -0.0005481   0.0000000  -0.0020744  -0.0020538  -0.0000000
   36   0.0000000   0.0000000  -0.0004644  -0.0000000  -0.0000000   0.0025668
           13          14          15          16          17          18
    1   0.0298350  -0.0764699   0.0000000  -0.2372509  -0.0547123   0.0000000
    2  -0.0214620  -0.0277139   0.0000000  -0.1078653  -0.1341529   0.0000000
    3   0.0000000   0.0000000   0.0029968   0.0000000   0.0000000  -0.0520453
    4  -0.0166876   0.0282979  -0.0000000  -0.0552092  -0.0275586   0.0000000
    5   0.0282147  -0.0485086  -0.0000000   0.0273570   0.0544964   0.0000000
    6  -0.0000000   0.0000000   0.0003502   0.0000000   0.0000000   0.0080243
    7  -0.0559657   0.0275287  -0.0000000  -0.0165417  -0.0280982  -0.0000000
    8  -0.0278912   0.0564423  -0.0000000  -0.0282592  -0.0486592  -0.0000000
    9  -0.0000000   0.0000000   0.0025173  -0.0000000  -0.0000000   0.0003493
   10  -0.2293628   0.0607776  -0.0000000   0.0270203   0.0739838   0.0000000
   11   0.1082455  -0.1378690   0.0000000   0.0205347  -0.0274205  -0.0000000
   12  -0.0000000  -0.0000000  -0.0480100   0.0000000   0.0000000   0.0060471
   13   0.4853395  -0.0409782  -0.0000000  -0.0890886  -0.0204232   0.0000000
   14  -0.0409782   0.5353618  -0.0000000   0.0260837  -0.2822538   0.0000000
   15  -0.0000000  -0.0000000   0.1016866   0.0000000   0.0000000  -0.0491562
   16  -0.0890886   0.0260837   0.0000000   0.4525140   0.0651714  -0.0000000
   17  -0.0204232  -0.2822538   0.0000000   0.0651714   0.5334858  -0.0000000
   18   0.0000000   0.0000000  -0.0491562  -0.0000000  -0.0000000   0.1039975
   19  -0.0027657   0.0002823  -0.0000000  -0.0008814  -0.0243325  -0.0000000
   20  -0.0026146   0.0025409  -0.0000000  -0.0050784  -0.0382704  -0.0000000
   21  -0.0000000  -0.0000000   0.0038365   0.0000000   0.0000000   0.0029232
   22  -0.0004904  -0.0000690   0.0000000   0.0001575   0.0038601   0.0000000
   23   0.0000177  -0.0005453   0.0000000   0.0015264   0.0006536  -0.0000000
   24   0.0000000   0.0000000  -0.0004583  -0.0000000  -0.0000000   0.0024815
   25   0.0001308  -0.0039173   0.0000000  -0.0006539   0.0002564  -0.0000000
   26  -0.0013892   0.0001414   0.0000000   0.0004145  -0.0001300  -0.0000000
   27   0.0000000   0.0000000   0.0034116  -0.0000000  -0.0000000  -0.0008161
   28  -0.0005043   0.0138351  -0.0000000  -0.0017973   0.0004906  -0.0000000
   29   0.0036025  -0.0262698  -0.0000000   0.0025025   0.0023349   0.0000000
   30  -0.0000000  -0.0000000   0.0012618   0.0000000  -0.0000000   0.0025890
   31  -0.1083378  -0.0459605  -0.0000000  -0.0145784  -0.0127075   0.0000000
   32  -0.0457911  -0.0567422   0.0000000  -0.0271098  -0.0193733  -0.0000000
   33  -0.0000000  -0.0000000  -0.0197348   0.0000000   0.0000000   0.0020788
   34  -0.0121023   0.0105889   0.0000000  -0.0636890   0.0240672   0.0000000
   35   0.0204659  -0.0145860   0.0000000   0.0247297  -0.0407045  -0.0000000
   36   0.0000000   0.0000000   0.0012985  -0.0000000   0.0000000  -0.0264732
           19          20          21          22          23          24
    1  -0.0372068   0.0000790  -0.0000000  -0.0274161  -0.0023164   0.0000000
    2   0.0001040  -0.1559547  -0.0000000  -0.0129863   0.0001508   0.0000000
    3   0.0000000   0.0000000  -0.0232654   0.0000000   0.0000000   0.0016418
    4  -0.0009018   0.0051740   0.0000000  -0.0635245  -0.0246908  -0.0000000
    5   0.0244925  -0.0384247   0.0000000  -0.0241155  -0.0407741  -0.0000000
    6   0.0000000   0.0000000   0.0029498  -0.0000000  -0.0000000  -0.0269827
    7  -0.0027532   0.0026320   0.0000000  -0.0120469  -0.0203134  -0.0000000
    8  -0.0002797   0.0025596  -0.0000000  -0.0105434  -0.0145402  -0.0000000
    9  -0.0000000   0.0000000   0.0038332  -0.0000000  -0.0000000   0.0012775
   10   0.0004001  -0.0000213  -0.0000000   0.0026368   0.0020768   0.0000000
   11   0.0000045  -0.0008165   0.0000000   0.0000716  -0.0020355   0.0000000
   12  -0.0000000   0.0000000  -0.0007705  -0.0000000  -0.0000000   0.0025622
   13  -0.0027657  -0.0026146  -0.0000000  -0.0004904   0.0000177   0.0000000
   14   0.0002823   0.0025409  -0.0000000  -0.0000690  -0.0005453   0.0000000
   15  -0.0000000  -0.0000000   0.0038365   0.0000000   0.0000000  -0.0004583
   16  -0.0008814  -0.0050784   0.0000000   0.0001575   0.0015264  -0.0000000
   17  -0.0243325  -0.0382704   0.0000000   0.0038601   0.0006536  -0.0000000
   18  -0.0000000  -0.0000000   0.0029232   0.0000000  -0.0000000   0.0024815
   19   0.0662879  -0.0001445  -0.0000000  -0.0110395   0.0086931   0.0000000
   20  -0.0001445   0.2322626   0.0000000   0.0010797  -0.0006810  -0.0000000
   21  -0.0000000   0.0000000   0.0099113  -0.0000000   0.0000000   0.0002209
   22  -0.0110395   0.0010797  -0.0000000   0.1115035   0.0405649   0.0000000
   23   0.0086931  -0.0006810   0.0000000   0.0405649   0.0724343  -0.0000000
   24   0.0000000  -0.0000000   0.0002209   0.0000000  -0.0000000   0.0185589
   25  -0.0000368   0.0003365  -0.0000000   0.0013471  -0.0049494   0.0000000
   26   0.0010318  -0.0008313   0.0000000   0.0026459  -0.0142270  -0.0000000
   27   0.0000000  -0.0000000   0.0001360   0.0000000  -0.0000000   0.0005572
   28   0.0000438   0.0000027   0.0000000  -0.0000551  -0.0007029  -0.0000000
   29   0.0000016  -0.0008471  -0.0000000   0.0001451  -0.0003891   0.0000000
   30   0.0000000  -0.0000000  -0.0001362  -0.0000000  -0.0000000   0.0001324
   31  -0.0000317  -0.0003332   0.0000000  -0.0004663  -0.0002972  -0.0000000
   32  -0.0010403  -0.0008426  -0.0000000  -0.0002605  -0.0001459   0.0000000
   33   0.0000000  -0.0000000   0.0001333   0.0000000   0.0000000  -0.0001140
   34  -0.0111145  -0.0011116   0.0000000  -0.0006058   0.0003912   0.0000000
   35  -0.0088129  -0.0006946   0.0000000  -0.0003923   0.0000993  -0.0000000
   36   0.0000000  -0.0000000   0.0002281  -0.0000000   0.0000000   0.0001225
           25          26          27          28          29          30
    1   0.0026340  -0.0027732   0.0000000  -0.0005321   0.0000036  -0.0000000
    2  -0.0002326  -0.0020861   0.0000000   0.0000034  -0.0003674   0.0000000
    3   0.0000000   0.0000000   0.0034433  -0.0000000  -0.0000000  -0.0005180
    4  -0.0147809   0.0271683   0.0000000  -0.0017867  -0.0025424  -0.0000000
    5   0.0127973  -0.0192979   0.0000000  -0.0005265   0.0023144  -0.0000000
    6   0.0000000  -0.0000000   0.0020884   0.0000000   0.0000000   0.0025949
    7  -0.1076686   0.0449742  -0.0000000  -0.0004139  -0.0035272  -0.0000000
    8   0.0451255  -0.0561377  -0.0000000  -0.0137855  -0.0266736  -0.0000000
    9  -0.0000000  -0.0000000  -0.0197768   0.0000000  -0.0000000   0.0013179
   10  -0.0351448   0.0004409   0.0000000  -0.0301574  -0.0004517   0.0000000
   11   0.0148155   0.0014618   0.0000000  -0.0003581  -0.0687441   0.0000000
   12   0.0000000   0.0000000   0.0020428   0.0000000   0.0000000  -0.0213775
   13   0.0001308  -0.0013892   0.0000000  -0.0005043   0.0036025  -0.0000000
   14  -0.0039173   0.0001414   0.0000000   0.0138351  -0.0262698  -0.0000000
   15   0.0000000   0.0000000   0.0034116  -0.0000000  -0.0000000   0.0012618
   16  -0.0006539   0.0004145  -0.0000000  -0.0017973   0.0025025   0.0000000
   17   0.0002564  -0.0001300  -0.0000000   0.0004906   0.0023349  -0.0000000
   18  -0.0000000  -0.0000000  -0.0008161  -0.0000000   0.0000000   0.0025890
   19  -0.0000368   0.0010318   0.0000000   0.0000438   0.0000016   0.0000000
   20   0.0003365  -0.0008313  -0.0000000   0.0000027  -0.0008471  -0.0000000
   21  -0.0000000   0.0000000   0.0001360   0.0000000  -0.0000000  -0.0001362
   22   0.0013471   0.0026459   0.0000000  -0.0000551   0.0001451  -0.0000000
   23  -0.0049494  -0.0142270  -0.0000000  -0.0007029  -0.0003891  -0.0000000
   24   0.0000000  -0.0000000   0.0005572  -0.0000000   0.0000000   0.0001324
   25   0.1649135  -0.0610317  -0.0000000  -0.0092946  -0.0038739  -0.0000000
   26  -0.0610317   0.0948626  -0.0000000  -0.0113647  -0.0038868   0.0000000
   27  -0.0000000  -0.0000000   0.0083498  -0.0000000  -0.0000000   0.0005466
   28  -0.0092946  -0.0113647  -0.0000000   0.0536686   0.0006062   0.0000000
   29  -0.0038739  -0.0038868  -0.0000000   0.0006062   0.1266031   0.0000000
   30  -0.0000000   0.0000000   0.0005466   0.0000000   0.0000000   0.0129552
   31  -0.0009759  -0.0003777   0.0000000  -0.0091146   0.0036813   0.0000000
   32   0.0003754   0.0002771  -0.0000000   0.0110985  -0.0036927   0.0000000
   33   0.0000000   0.0000000   0.0001284  -0.0000000  -0.0000000   0.0004978
   34  -0.0004698   0.0002611   0.0000000  -0.0000562  -0.0001474  -0.0000000
   35   0.0002983  -0.0001459   0.0000000   0.0007018  -0.0003820  -0.0000000
   36   0.0000000   0.0000000  -0.0001113   0.0000000   0.0000000   0.0001360
           31          32          33          34          35          36
    1   0.0025976   0.0028064   0.0000000  -0.0278371   0.0022964   0.0000000
    2   0.0002641  -0.0020772   0.0000000   0.0130689   0.0002081   0.0000000
    3   0.0000000  -0.0000000   0.0034529  -0.0000000   0.0000000   0.0017075
    4  -0.0006495  -0.0004188  -0.0000000   0.0001581  -0.0015394  -0.0000000
    5  -0.0002887  -0.0001394  -0.0000000  -0.0038775   0.0006379  -0.0000000
    6   0.0000000   0.0000000  -0.0008144  -0.0000000  -0.0000000   0.0024944
    7   0.0001168   0.0013999   0.0000000  -0.0005051  -0.0000038   0.0000000
    8   0.0039364   0.0001662   0.0000000   0.0000805  -0.0005481   0.0000000
    9   0.0000000  -0.0000000   0.0034215   0.0000000   0.0000000  -0.0004644
   10  -0.0352922  -0.0006042   0.0000000   0.0026375  -0.0020744  -0.0000000
   11  -0.0150409   0.0014587   0.0000000  -0.0000724  -0.0020538  -0.0000000
   12  -0.0000000   0.0000000   0.0020807   0.0000000  -0.0000000   0.0025668
   13  -0.1083378  -0.0457911  -0.0000000  -0.0121023   0.0204659   0.0000000
   14  -0.0459605  -0.0567422  -0.0000000   0.0105889  -0.0145860   0.0000000
   15  -0.0000000   0.0000000  -0.0197348   0.0000000   0.0000000   0.0012985
   16  -0.0145784  -0.0271098   0.0000000  -0.0636890   0.0247297  -0.0000000
   17  -0.0127075  -0.0193733   0.0000000   0.0240672  -0.0407045   0.0000000
   18   0.0000000  -0.0000000   0.0020788   0.0000000  -0.0000000  -0.0264732
   19  -0.0000317  -0.0010403   0.0000000  -0.0111145  -0.0088129   0.0000000
   20  -0.0003332  -0.0008426  -0.0000000  -0.0011116  -0.0006946  -0.0000000
   21   0.0000000  -0.0000000   0.0001333   0.0000000   0.0000000   0.0002281
   22  -0.0004663  -0.0002605   0.0000000  -0.0006058  -0.0003923  -0.0000000
   23  -0.0002972  -0.0001459   0.0000000   0.0003912   0.0000993   0.0000000
   24  -0.0000000   0.0000000  -0.0001140   0.0000000  -0.0000000   0.0001225
   25  -0.0009759   0.0003754   0.0000000  -0.0004698   0.0002983   0.0000000
   26  -0.0003777   0.0002771   0.0000000   0.0002611  -0.0001459   0.0000000
   27   0.0000000  -0.0000000   0.0001284   0.0000000   0.0000000  -0.0001113
   28  -0.0091146   0.0110985  -0.0000000  -0.0000562   0.0007018   0.0000000
   29   0.0036813  -0.0036927  -0.0000000  -0.0001474  -0.0003820   0.0000000
   30   0.0000000   0.0000000   0.0004978  -0.0000000  -0.0000000   0.0001360
   31   0.1653936   0.0621875  -0.0000000   0.0013381   0.0049362  -0.0000000
   32   0.0621875   0.0950609   0.0000000  -0.0026428  -0.0139496  -0.0000000
   33  -0.0000000   0.0000000   0.0083508  -0.0000000  -0.0000000   0.0005189
   34   0.0013381  -0.0026428  -0.0000000   0.1122465  -0.0406057  -0.0000000
   35   0.0049362  -0.0139496  -0.0000000  -0.0406057   0.0721190  -0.0000000
   36  -0.0000000  -0.0000000   0.0005189  -0.0000000  -0.0000000   0.0179763
 **********************************************************************
 **                                                                  **
 **                       VIBRATIONAL ANALYSIS                       **
 **                       --------------------                       **
 **                                                                  **
 **        VIBRATIONAL FREQUENCIES (CM**-1) AND NORMAL MODES         **
 **     FORCE CONSTANTS (mDYN/ANGSTROM) AND REDUCED MASSES (AMU)     **
 **                  INFRARED INTENSITIES (KM/MOL)                   **
 **                                                                  **
 **********************************************************************


 Mode:                 1                      2                      3
 Frequency:        37.66                  38.52                  60.06
 Force Cnst:      0.0576                 0.0766                 0.0975
 Red. Mass:      68.9078                87.5716                45.9006
 IR Active:          YES                    YES                    YES
 IR Intens:        0.001                  0.000                  0.001
 Raman Active:       YES                    YES                    YES
               X      Y      Z        X      Y      Z        X      Y      Z
 C         -0.000 -0.000 -0.190   -0.000 -0.000 -0.039    0.000  0.000  0.214
 C         -0.000  0.000 -0.046    0.000  0.000  0.061    0.000 -0.000  0.033
 C          0.000  0.000  0.088    0.000  0.000 -0.094   -0.000 -0.000  0.006
 C          0.000 -0.000 -0.042    0.000  0.000 -0.010   -0.000  0.000 -0.011
 C          0.000 -0.000  0.047    0.000  0.000  0.126   -0.000  0.000  0.006
 C         -0.000 -0.000 -0.024   -0.000 -0.000 -0.072    0.000  0.000  0.036
 Cl        -0.000 -0.000 -0.583   -0.000 -0.000 -0.124    0.000  0.000  0.884
 I          0.000 -0.000 -0.053    0.000  0.000  0.342   -0.000 -0.000 -0.209
 Br         0.000  0.000  0.561   -0.000 -0.000 -0.479   -0.000 -0.000  0.197
 I         -0.000 -0.000 -0.406   -0.000  0.000 -0.094    0.000  0.000 -0.096
 Br         0.000 -0.000  0.351    0.000 -0.000  0.690   -0.000  0.000  0.190
 I          0.000  0.000  0.069   -0.000  0.000 -0.343   -0.000 -0.000 -0.206
 TransDip   0.000 -0.000  0.001    0.000  0.000  0.000   -0.000  0.000 -0.001

 Mode:                 4                      5                      6
 Frequency:       110.52                 116.04                 148.72
 Force Cnst:      0.6867                 0.7677                 1.1032
 Red. Mass:      95.4277                96.7782                84.6484
 IR Active:          YES                    YES                    YES
 IR Intens:        0.443                  0.466                  0.000
 Raman Active:       YES                    YES                    YES
               X      Y      Z        X      Y      Z        X      Y      Z
 C          0.005  0.201  0.000   -0.194  0.008 -0.000    0.048 -0.013  0.000
 C          0.033  0.180  0.000   -0.214 -0.017 -0.000    0.008 -0.056 -0.000
 C          0.000  0.193  0.000   -0.194  0.018  0.000   -0.014 -0.065 -0.000
 C          0.005  0.224  0.000   -0.150  0.008  0.000   -0.018 -0.120 -0.000
 C          0.012  0.193 -0.000   -0.193 -0.004  0.000    0.013 -0.020 -0.000
 C         -0.020  0.177 -0.000   -0.216  0.031  0.000    0.086 -0.026  0.000
 Cl        -0.001  0.199 -0.000   -0.065  0.008 -0.000    0.024 -0.022 -0.000
 I          0.425 -0.313  0.000   -0.104 -0.425  0.000   -0.028 -0.020  0.000
 Br        -0.064  0.094  0.000   -0.161  0.106 -0.000    0.137  0.167 -0.000
 I         -0.020  0.367 -0.000    0.567  0.008 -0.000    0.182 -0.259  0.000
 Br         0.074  0.099 -0.000   -0.158 -0.095  0.000   -0.436  0.749  0.000
 I         -0.415 -0.340  0.000   -0.137  0.404 -0.000    0.014 -0.256 -0.000
 TransDip  -0.001 -0.021  0.000    0.022 -0.000  0.000    0.000  0.000  0.000

 Mode:                 7                      8                      9
 Frequency:       149.96                 158.97                 176.10
 Force Cnst:      1.1394                 1.8229                 1.2318
 Red. Mass:      86.0021               122.4312                67.4183
 IR Active:          YES                    YES                    YES
 IR Intens:        0.001                  0.000                  0.296
 Raman Active:       YES                    YES                    YES
               X      Y      Z        X      Y      Z        X      Y      Z
 C         -0.074 -0.011 -0.000    0.002 -0.060  0.000   -0.095 -0.001 -0.000
 C         -0.099 -0.005  0.000   -0.074 -0.082 -0.000   -0.062  0.133  0.000
 C         -0.007  0.007  0.000   -0.005 -0.024 -0.000   -0.262  0.140  0.000
 C          0.029 -0.078  0.000    0.003  0.055  0.000   -0.208  0.000  0.000
 C          0.011 -0.065  0.000    0.011 -0.021  0.000   -0.261 -0.141 -0.000
 C         -0.047 -0.052 -0.000    0.076 -0.078  0.000   -0.060 -0.135 -0.000
 Cl        -0.037 -0.016  0.000    0.004 -0.067 -0.000   -0.276 -0.001  0.000
 I         -0.006 -0.272 -0.000   -0.479 -0.299  0.000    0.303  0.094 -0.000
 Br         0.420  0.755 -0.000    0.043  0.038 -0.000   -0.394  0.259 -0.000
 I         -0.288 -0.164  0.000    0.006  0.573 -0.000    0.039  0.004  0.000
 Br         0.048 -0.159 -0.000   -0.041  0.057  0.000   -0.391 -0.260  0.000
 I          0.031  0.089 -0.000    0.469 -0.295 -0.000    0.312 -0.097  0.000
 TransDip  -0.001  0.000 -0.000    0.000 -0.001 -0.000    0.017  0.000 -0.000

 Mode:                10                     11                     12
 Frequency:       183.76                 196.45                 216.86
 Force Cnst:      0.2644                 1.2020                 1.0429
 Red. Mass:      13.2902                52.8640                37.6383
 IR Active:          YES                    YES                    YES
 IR Intens:        0.684                  0.292                  0.011
 Raman Active:       YES                    YES                    YES
               X      Y      Z        X      Y      Z        X      Y      Z
 C         -0.000 -0.000  0.362    0.001  0.327 -0.000    0.088 -0.001  0.000
 C         -0.000  0.000  0.374   -0.092  0.214  0.000    0.008 -0.077  0.000
 C          0.000  0.000  0.429   -0.145  0.206  0.000   -0.090 -0.037 -0.000
 C          0.000 -0.000  0.444    0.000  0.083  0.000   -0.109 -0.000 -0.000
 C          0.000 -0.000  0.431    0.146  0.208 -0.000   -0.091  0.035 -0.000
 C         -0.000 -0.000  0.378    0.093  0.216 -0.000    0.007  0.076  0.000
 Cl        -0.000 -0.000 -0.091    0.003  0.379 -0.000    0.937 -0.000 -0.000
 I          0.000 -0.000 -0.048   -0.097 -0.092 -0.000   -0.061  0.059  0.000
 Br         0.000 -0.000 -0.049   -0.439  0.138 -0.000   -0.109  0.126 -0.000
 I          0.000 -0.000 -0.047   -0.001 -0.210 -0.000    0.019  0.001 -0.000
 Br         0.000  0.000 -0.050    0.440  0.138  0.000   -0.110 -0.126  0.000
 I          0.000  0.000 -0.048    0.096 -0.093  0.000   -0.062 -0.060 -0.000
 TransDip  -0.000 -0.000 -0.026    0.000 -0.017  0.000   -0.003 -0.000 -0.000

 Mode:                13                     14                     15
 Frequency:       294.94                 329.98                 332.53
 Force Cnst:      1.6697                 0.7833                 0.8007
 Red. Mass:      32.5782                12.2095                12.2903
 IR Active:          YES                    YES                    YES
 IR Intens:        0.113                  0.000                  0.003
 Raman Active:       YES                    YES                    YES
               X      Y      Z        X      Y      Z        X      Y      Z
 C         -0.000  0.423  0.000   -0.000  0.000  0.101   -0.000  0.000 -0.549
 C         -0.040  0.235  0.000   -0.000 -0.000 -0.439   -0.000  0.000 -0.419
 C          0.038  0.157  0.000    0.000 -0.000 -0.529    0.000  0.000  0.148
 C         -0.002  0.149 -0.000   -0.000  0.000 -0.108    0.000  0.000  0.575
 C         -0.041  0.157 -0.000   -0.000  0.000  0.438    0.000 -0.000  0.329
 C          0.039  0.236  0.000    0.000  0.000  0.558   -0.000 -0.000 -0.232
 Cl        -0.000  0.710 -0.000   -0.000  0.000 -0.016    0.000  0.000  0.085
 I         -0.034 -0.036 -0.000    0.000  0.000  0.020   -0.000 -0.000  0.018
 Br         0.191 -0.151  0.000   -0.000  0.000  0.029    0.000 -0.000 -0.009
 I         -0.000 -0.064  0.000    0.000 -0.000  0.004    0.000 -0.000 -0.021
 Br        -0.191 -0.152  0.000   -0.000 -0.000 -0.023   -0.000 -0.000 -0.018
 I          0.035 -0.036  0.000    0.000 -0.000 -0.024    0.000 -0.000  0.010
 TransDip  -0.000 -0.011  0.000   -0.000 -0.000  0.000   -0.000 -0.000 -0.002

 Mode:                16                     17                     18
 Frequency:       500.00                 532.60                 558.17
 Force Cnst:      2.0390                 2.4328                 2.2662
 Red. Mass:      13.8428                14.5566                12.3457
 IR Active:          YES                    YES                    YES
 IR Intens:       16.877                 24.065                  0.423
 Raman Active:       YES                    YES                    YES
               X      Y      Z        X      Y      Z        X      Y      Z
 C          0.410 -0.001 -0.000    0.011  0.118 -0.000    0.436 -0.001  0.000
 C          0.441  0.084  0.000    0.110  0.342  0.000    0.239 -0.338 -0.000
 C          0.335  0.099 -0.000    0.108  0.390  0.000   -0.190 -0.354  0.000
 C          0.391 -0.006 -0.000   -0.002  0.552 -0.000   -0.382 -0.007  0.000
 C          0.337 -0.107  0.000   -0.107  0.396  0.000   -0.188  0.344 -0.000
 C          0.443 -0.090  0.000   -0.092  0.348 -0.000    0.241  0.330  0.000
 Cl        -0.049  0.004  0.000   -0.002 -0.291  0.000   -0.090  0.003 -0.000
 I         -0.043 -0.021  0.000   -0.018 -0.020 -0.000   -0.008  0.009  0.000
 Br        -0.089  0.038  0.000    0.025 -0.028 -0.000    0.010  0.026 -0.000
 I         -0.013  0.000  0.000   -0.000 -0.047  0.000    0.013  0.001 -0.000
 Br        -0.088 -0.038 -0.000   -0.027 -0.030 -0.000    0.011 -0.026  0.000
 I         -0.043  0.021 -0.000    0.017 -0.020  0.000   -0.008 -0.009 -0.000
 TransDip   0.132 -0.002 -0.000    0.002  0.157 -0.000    0.021 -0.001 -0.000

 Mode:                19                     20                     21
 Frequency:       570.52                 575.41                 685.07
 Force Cnst:      2.3102                 2.3532                 3.3224
 Red. Mass:      12.0465                12.0630                12.0152
 IR Active:          YES                    YES                    YES
 IR Intens:        0.000                  0.025                  8.607
 Raman Active:       YES                    YES                    YES
               X      Y      Z        X      Y      Z        X      Y      Z
 C          0.000 -0.000 -0.000   -0.000  0.000  0.554   -0.000  0.000  0.475
 C          0.000 -0.000  0.493   -0.000  0.000 -0.218   -0.000 -0.000 -0.443
 C         -0.000 -0.000 -0.505    0.000  0.000 -0.353    0.000  0.000  0.364
 C         -0.000 -0.000 -0.002    0.000  0.000  0.589    0.000  0.000 -0.344
 C         -0.000  0.000  0.509    0.000 -0.000 -0.351    0.000  0.000  0.363
 C          0.000  0.000 -0.492   -0.000 -0.000 -0.220   -0.000  0.000 -0.442
 Cl        -0.000  0.000  0.000    0.000 -0.000 -0.042   -0.000 -0.000 -0.018
 I         -0.000  0.000 -0.008    0.000 -0.000  0.004    0.000  0.000  0.005
 Br         0.000  0.000  0.015   -0.000 -0.000  0.009   -0.000  0.000 -0.004
 I          0.000  0.000 -0.000   -0.000 -0.000 -0.008   -0.000 -0.000  0.003
 Br         0.000 -0.000 -0.015   -0.000  0.000  0.009   -0.000 -0.000 -0.004
 I         -0.000 -0.000  0.008    0.000  0.000  0.004    0.000  0.000  0.005
 TransDip   0.000 -0.000 -0.000   -0.000  0.000 -0.005   -0.000  0.000  0.094

 Mode:                22                     23                     24
 Frequency:       772.77                 790.97                 992.85
 Force Cnst:      4.3485                 4.7088                 6.9956
 Red. Mass:      12.3591                12.7744                12.0450
 IR Active:          YES                    YES                    YES
 IR Intens:        0.387                  2.254                  0.289
 Raman Active:       YES                    YES                    YES
               X      Y      Z        X      Y      Z        X      Y      Z
 C         -0.151 -0.003 -0.000   -0.002  0.529 -0.000   -0.001  0.291 -0.000
 C         -0.269 -0.343  0.000   -0.331  0.150  0.000   -0.454 -0.247  0.000
 C          0.389 -0.319  0.000   -0.325  0.083 -0.000    0.223 -0.138  0.000
 C          0.302  0.004 -0.000    0.003 -0.445  0.000   -0.002  0.489 -0.000
 C          0.380  0.319 -0.000    0.331  0.088  0.000   -0.223 -0.140  0.000
 C         -0.273  0.341 -0.000    0.326  0.158  0.000    0.456 -0.248 -0.000
 Cl        -0.017  0.001  0.000   -0.000 -0.165  0.000    0.000 -0.029  0.000
 I          0.011  0.006 -0.000    0.005  0.003  0.000    0.006  0.004 -0.000
 Br        -0.043  0.022 -0.000    0.023 -0.020  0.000   -0.007  0.004 -0.000
 I          0.000 -0.000  0.000    0.000  0.011 -0.000   -0.000 -0.006 -0.000
 Br        -0.043 -0.022  0.000   -0.024 -0.020 -0.000    0.007  0.004 -0.000
 I          0.011 -0.006  0.000   -0.005  0.003 -0.000   -0.006  0.004  0.000
 TransDip   0.020 -0.001 -0.000   -0.000  0.048 -0.000   -0.001 -0.017 -0.000

 Mode:                25                     26                     27
 Frequency:      1121.47                1221.35                1281.66
 Force Cnst:      9.0036                10.5466                11.6401
 Red. Mass:      12.1504                12.0002                12.0270
 IR Active:          YES                    YES                    YES
 IR Intens:        0.106                  0.250                146.539
 Raman Active:       YES                    YES                    YES
               X      Y      Z        X      Y      Z        X      Y      Z
 C          0.001  0.502 -0.000    0.409  0.010 -0.000    0.094  0.446 -0.000
 C          0.207  0.160 -0.000   -0.203  0.340 -0.000    0.288 -0.253 -0.000
 C          0.450 -0.229  0.000   -0.215 -0.342  0.000   -0.388 -0.122  0.000
 C         -0.001 -0.305  0.000    0.433  0.005 -0.000    0.088  0.375 -0.000
 C         -0.450 -0.234  0.000   -0.208  0.338 -0.000    0.288 -0.316  0.000
 C         -0.210  0.160  0.000   -0.213 -0.349  0.000   -0.379 -0.064  0.000
 Cl         0.000 -0.061  0.000    0.002 -0.001  0.000   -0.004 -0.029  0.000
 I         -0.004 -0.003  0.000   -0.000  0.000  0.000   -0.002  0.001  0.000
 Br        -0.018  0.010 -0.000   -0.000 -0.001  0.000    0.007  0.000  0.000
 I          0.000  0.005 -0.000   -0.000 -0.000 -0.000   -0.001 -0.002 -0.000
 Br         0.018  0.010 -0.000   -0.000  0.001 -0.000   -0.004  0.003 -0.000
 I          0.004 -0.003  0.000   -0.000 -0.000 -0.000    0.003  0.000 -0.000
 TransDip  -0.002  0.010 -0.000   -0.015  0.006 -0.000   -0.091  0.377 -0.000

 Mode:                28                     29                     30
 Frequency:      1284.33                1484.23                1486.32
 Force Cnst:     11.6797                15.5766                15.6201
 Red. Mass:      12.0179                12.0011                12.0008
 IR Active:          YES                    YES                    YES
 IR Intens:      128.471                  1.023                  0.756
 Raman Active:       YES                    YES                    YES
               X      Y      Z        X      Y      Z        X      Y      Z
 C          0.382 -0.117 -0.000    0.503  0.093 -0.000    0.199 -0.240  0.000
 C         -0.272 -0.305  0.000   -0.239 -0.052 -0.000   -0.243  0.477 -0.000
 C         -0.125  0.411 -0.000    0.326  0.281  0.000    0.005 -0.373 -0.000
 C          0.373 -0.094 -0.000   -0.481 -0.080 -0.000   -0.189  0.198  0.000
 C         -0.297 -0.301  0.000    0.243  0.050  0.000    0.219 -0.458  0.000
 C         -0.099  0.389 -0.000   -0.336 -0.286  0.000    0.014  0.380 -0.000
 Cl        -0.014  0.008 -0.000   -0.005  0.000 -0.000   -0.002  0.000  0.000
 I          0.002  0.002 -0.000   -0.001 -0.001  0.000    0.001 -0.001  0.000
 Br         0.004 -0.006  0.000   -0.000 -0.001  0.000    0.001  0.001  0.000
 I         -0.003  0.000  0.000    0.001 -0.000 -0.000    0.000  0.001 -0.000
 Br         0.007  0.006  0.000    0.000  0.000 -0.000   -0.001  0.001 -0.000
 I          0.001 -0.003 -0.000   -0.000  0.001 -0.000   -0.001 -0.000  0.000
 TransDip  -0.349 -0.098 -0.000    0.031  0.009 -0.000    0.013 -0.025  0.000

 STANDARD THERMODYNAMIC QUANTITIES AT   298.15 K  AND     1.00 ATM

   This Molecule has  0 Imaginary Frequencies
   Zero point vibrational energy:       23.458 kcal/mol

   Atom    1 Element C  Has Mass   12.00000
   Atom    2 Element C  Has Mass   12.00000
   Atom    3 Element C  Has Mass   12.00000
   Atom    4 Element C  Has Mass   12.00000
   Atom    5 Element C  Has Mass   12.00000
   Atom    6 Element C  Has Mass   12.00000
   Atom    7 Element Cl Has Mass   34.96885
   Atom    8 Element I  Has Mass  126.90440
   Atom    9 Element Br Has Mass   78.91830
   Atom   10 Element I  Has Mass  126.90440
   Atom   11 Element Br Has Mass   78.91830
   Atom   12 Element I  Has Mass  126.90440
   Molecular Mass:   645.518650 amu
   Principal axes and moments of inertia in amu*Bohr^2:
                             1           2           3
    Eigenvalues --    11515.11403 13355.57785 24870.69188
          X               1.00000     0.00006     0.00000
          Y              -0.00006     1.00000     0.00000
          Z              -0.00000    -0.00000     1.00000
   Rotational Symmetry Number is   1
   The Molecule is an Asymmetric Top
   Translational Enthalpy:        0.889 kcal/mol
   Rotational Enthalpy:           0.889 kcal/mol
   Vibrational Enthalpy:         30.176 kcal/mol
   gas constant (RT):             0.592 kcal/mol
   Translational Entropy:        45.277  cal/mol.K
   Rotational Entropy:           36.590  cal/mol.K
   Vibrational Entropy:          46.088  cal/mol.K

   Total Enthalpy:               32.546 kcal/mol
   Total Entropy:               127.955  cal/mol.K

 ======================================================================

 STANDARD THERMODYNAMIC QUANTITIES FOR ANHARMONIC VIBRATION -- TOSH

   Zero point vibrational energy: ************ kcal/mol

   Vibrational Enthalpy:       Infinity kcal/mol
   Vibrational Entropy:             NaN  cal/mol.K

   Total Enthalpy:             Infinity kcal/mol
   Total Entropy:                   NaN  cal/mol.K

 ======================================================================

 STANDARD THERMODYNAMIC QUANTITIES FOR ANHARMONIC VIBRATION -- VPT2

   Zero point vibrational energy: ************ kcal/mol

   Vibrational Enthalpy:       Infinity kcal/mol
   Vibrational Entropy:             NaN  cal/mol.K

   Total Enthalpy:             Infinity kcal/mol
   Total Entropy:                   NaN  cal/mol.K

 ======================================================================

Archival summary:
1\1\february\FREQ\ProcedureUnspecified\BasisUnspecified\3r2l16\taweetha\SunDec112:35:332019SunDec112:35:332019\0\\#,FREQ,ProcedureUnspecified,BasisUnspecified,\\0,1\I\C,1,2.13974\C,2,1.40562,1,120.479\C,3,1.40515,2,120.568,1,-180,0\C,4,1.40474,3,119.36,2,-0,0\C,5,1.40384,4,120.708,3,0,0\C,6,1.40435,5,119.376,4,-0,0\Cl,5,1.74083,4,119.683,3,180,0\Br,3,1.90378,2,119.812,1,-0,0\Br,7,1.90514,6,119.517,5,-180,0\I,4,2.13137,3,120.95,2,180,0\I,6,2.13766,5,119.803,4,180,0\\\@

 Total job time:  1114.41s(wall), 6360.73s(cpu) 
 Sun Dec  1 12:35:33 2019

        *************************************************************
        *                                                           *
        *  Thank you very much for using Q-Chem.  Have a nice day.  *
        *                                                           *
        *************************************************************
