# Supplementary material for: Geometric and energetic data from quantum chemical calculations of halobenzenes and xylenes
Source: Data Brief. 2020 Mar 5;30:105386. doi: 10.1016/j.dib.2020.105386 (PMC7114895; doi:10.1016/j.dib.2020.105386)
Supplement: Supplementary file 1 [file mmc1.zip › halobenzene/B3LYP/ClIBrIII.out]

                  Welcome to Q-Chem
     A Quantum Leap Into The Future Of Chemistry


 Q-Chem 5.2 (devel), Q-Chem, Inc., Pleasanton, CA (2019)

 Yihan Shao,  Zhengting Gan,  E. Epifanovsky,  A. T. B. Gilbert,  M. Wormit,  
 J. Kussmann,  A. W. Lange,  A. Behn,  Jia Deng,  Xintian Feng,  D. Ghosh,  
 M. Goldey,  P. R. Horn,  L. D. Jacobson,  I. Kaliman,  T. Kus,  A. Landau,  
 Jie Liu,  E. I. Proynov,  R. M. Richard,  R. P. Steele,  E. J. Sundstrom,  
 H. L. Woodcock III,  P. M. Zimmerman,  D. Zuev,  B. Albrecht,  E. Alguire,  
 S. A. Baeppler,  D. Barton,  Z. Benda,  Y. A. Bernard,  E. J. Berquist,  
 K. B. Bravaya,  H. Burton,  D. Casanova,  Chun-Min Chang,  Yunqing Chen,  
 A. Chien,  K. D. Closser,  M. P. Coons,  S. Coriani,  S. Dasgupta,  
 A. L. Dempwolff,  M. Diedenhofen,  Hainam Do,  R. G. Edgar,  Po-Tung Fang,  
 S. Faraji,  S. Fatehi,  Qingguo Feng,  K. D. Fenk,  J. Fosso-Tande,  
 J. Gayvert,  Qinghui Ge,  A. Ghysels,  G. Gidofalvi,  J. Gomes,  
 J. Gonthier,  A. Gunina,  D. Hait,  M. W. D. Hanson-Heine,  
 P. H. P. Harbach,  A. W. Hauser,  M. F. Herbst,  J. E. Herr,  
 E. G. Hohenstein,  Z. C. Holden,  Kerwin Hui,  B. C. Huynh,  T.-C. Jagau,  
 Hyunjun Ji,  B. Kaduk,  K. Khistyaev,  Jaehoon Kim,  P. Klunzinger,  K. Koh,  
 D. Kosenkov,  L. Koulias,  T. Kowalczyk,  C. M. Krauter,  A. Kunitsa,  
 Ka Un Lao,  A. Laurent,  K. V. Lawler,  Joonho Lee,  D. Lefrancois,  
 S. Lehtola,  D. S. Levine,  Yi-Pei Li,  You-Sheng Lin,  Fenglai Liu,  
 E. Livshits,  A. Luenser,  P. Manohar,  E. Mansoor,  S. F. Manzer,  
 Shan-Ping Mao,  Yuezhi Mao,  N. Mardirossian,  A. V. Marenich,  
 T. Markovich,  L. A. Martinez-Martinez,  S. A. Maurer,  N. J. Mayhall,  
 S. C. McKenzie,  J.-M. Mewes,  P. Morgante,  A. F. Morrison,  
 J. W. Mullinax,  K. Nanda,  T. S. Nguyen-Beck,  R. Olivares-Amaya,  
 J. A. Parkhill,  Zheng Pei,  T. M. Perrine,  F. Plasser,  P. Pokhilko,  
 S. Prager,  A. Prociuk,  E. Ramos,  D. R. Rehn,  F. Rob,  M. Scheurer,  
 M. Schneider,  N. Sergueev,  S. M. Sharada,  S. Sharma,  D. W. Small,  
 T. Stauch,  T. Stein,  Yu-Chuan Su,  A. J. W. Thom,  A. Tkatchenko,  
 T. Tsuchimochi,  N. M. Tubman,  L. Vogt,  M. L. Vidal,  O. Vydrov,  
 M. A. Watson,  J. Wenzel,  M. de Wergifosse,  T. A. Wesolowski,  A. White,  
 J. Witte,  A. Yamada,  Jun Yang,  K. Yao,  S. Yeganeh,  S. R. Yost,  
 Zhi-Qiang You,  A. Zech,  Igor Ying Zhang,  Xing Zhang,  Yan Zhao,  
 Ying Zhu,  B. R. Brooks,  G. K. L. Chan,  C. J. Cramer,  M. S. Gordon,  
 W. J. Hehre,  A. Klamt,  M. W. Schmidt,  C. D. Sherrill,  D. G. Truhlar,  
 A. Aspuru-Guzik,  R. Baer,  A. T. Bell,  N. A. Besley,  Jeng-Da Chai,  
 A. E. DePrince, III,  R. A. DiStasio Jr.,  A. Dreuw,  B. D. Dunietz,  
 T. R. Furlani,  Chao-Ping Hsu,  Yousung Jung,  Jing Kong,  D. S. Lambrecht,  
 WanZhen Liang,  C. Ochsenfeld,  V. A. Rassolov,  L. V. Slipchenko,  
 J. E. Subotnik,  T. Van Voorhis,  J. M. Herbert,  A. I. Krylov,  
 P. M. W. Gill,  M. Head-Gordon

 Contributors to earlier versions of Q-Chem not listed above: 
 R. D. Adamson,  B. Austin,  J. Baker,  G. J. O. Beran,  K. Brandhorst,  
 S. T. Brown,  E. F. C. Byrd,  A. K. Chakraborty,  C.-L. Cheng,  
 Siu Hung Chien,  D. M. Chipman,  D. L. Crittenden,  H. Dachsel,  
 R. J. Doerksen,  A. D. Dutoi,  L. Fusti-Molnar,  W. A. Goddard III,  
 A. Golubeva-Zadorozhnaya,  S. R. Gwaltney,  G. Hawkins,  A. Heyden,  
 S. Hirata,  G. Kedziora,  F. J. Keil,  C. Kelley,  Jihan Kim,  R. A. King,  
 R. Z. Khaliullin,  P. P. Korambath,  W. Kurlancheek,  A. M. Lee,  M. S. Lee,  
 S. V. Levchenko,  Ching Yeh Lin,  D. Liotard,  R. C. Lochan,  I. Lotan,  
 P. E. Maslen,  N. Nair,  D. P. O'Neill,  D. Neuhauser,  E. Neuscamman,  
 C. M. Oana,  R. Olson,  B. Peters,  R. Peverati,  P. A. Pieniazek,  
 Y. M. Rhee,  J. Ritchie,  M. A. Rohrdanz,  E. Rosta,  N. J. Russ,  
 H. F. Schaefer III,  N. E. Schultz,  N. Shenvi,  A. C. Simmonett,  A. Sodt,  
 D. Stuck,  K. S. Thanthiriwatte,  V. Vanovschi,  Tao Wang,  A. Warshel,  
 C. F. Williams,  Q. Wu,  X. Xu,  W. Zhang

 Please cite Q-Chem as follows:
 Y. Shao et al., Mol. Phys. 113, 184-215 (2015)
 DOI: 10.1080/00268976.2014.952696

 Q-Chem 5.2.1 for Intel X86 EM64T Linux

 Parts of Q-Chem use Armadillo 8.300.2 (Tropical Shenanigans).
 http://arma.sourceforge.net/

 Q-Chem begins on Fri Dec 13 12:01:57 2019  

Host: 
0

     Scratch files written to /scratch/taweetham/qchem22823//
NAlpha2: 300
NElect   300
Mult     1

Checking the input file for inconsistencies... 	...done.

--------------------------------------------------------------
User input:
--------------------------------------------------------------
ClIBrIII.inp
$molecule
0 1
I 
C  1 2.142797
C  2 1.407387 1 120.246122
C  3 1.407199 2 119.681372 1 -180.000000 0
C  4 1.403794 3 120.617785 2 -0.000000 0
C  5 1.403165 4 119.302935 3 -0.000000 0
C  6 1.405415 5 120.713803 4 -0.000000 0
Cl 6 1.742027 5 119.394709 4 -180.000000 0
Br 4 1.906131 3 120.133486 2 -180.000000 0
I  7 2.136004 6 118.767086 5 -180.000000 0
I  5 2.138229 4 120.873286 3 -180.000000 0
I  3 2.142537 2 121.110985 1 -0.000000 0
$end
$MOLECULE
0 1
C   
C	1	CC
C	2	CC	1	120.0		
C	3	CC	2	120.0	1	0.0
C	4	CC	3	120.0	2	0.0	
C	5 	CC	4	120.0	3	0.0
a	1	Ca	2	120.0	3	180.0
b	2	Cb	3	120.0	4	180.0
c	3	Cc	4	120.0	5	180.0
d	4	Cd	5	120.0	6	180.0
e	5	Ce	6	120.0	1	180.0
f	6	Cf	1	120.0	2	180.0

CC=1.39483
CH=1.08673
CF=1.33960
CCl=1.72090
CBr=1.89068
CI=2.07886
$END

$REM
   JOB_TYPE	OPTIMIZATION
   BASIS	6-311++G**
   METHOD	B3LYP
   SYM_IGNORE	TRUE
   THRESH	14
$END

--------------------------------------------------------------
 ----------------------------------------------------------------
             Standard Nuclear Orientation (Angstroms)
    I     Atom           X                Y                Z
 ----------------------------------------------------------------
    1      I       0.0000000000     0.0000000000     0.0000000000
    2      C       0.0000000000     0.0000000000     2.1427970000
    3      C       1.2157988456     0.0000000000     2.8517196579
    4      C       1.2019286657    -0.0000000000     4.2588502999
    5      C      -0.0131423785    -0.0000000000     4.9618723137
    6      C      -1.2203562150    -0.0000000000     4.2466752987
    7      C      -1.2220676848    -0.0000000000     2.8412613408
    8      Cl     -2.7295844186    -0.0000000000     5.1166685736
    9      Br      2.8409496966     0.0000000000     5.2319615215
   10      I      -3.0957035021     0.0000000000     1.8155898961
   11      I      -0.0437523917    -0.0000000000     7.0998822022
   12      I       3.0961415287     0.0000000000     1.8246966832
 ----------------------------------------------------------------
 Nuclear Repulsion Energy =        4800.27316591 hartrees
 There are      150 alpha and      150 beta electrons
 Requested basis set is 6-311++G(d,p)
 There are 164 shells and 458 basis functions

 Total QAlloc Memory Limit   2000 MB
 Mega-Array Size       188 MB
 MEM_STATIC part       192 MB
 A cutoff of  1.0D-14 yielded   8181 shell pairs
 There are     70592 function pairs (     79166 Cartesian)
 Smallest overlap matrix eigenvalue = 5.96E-07
 Linear dependence detected in AO basis
 Tighter screening thresholds may be required for diffuse basis sets
 Use S2THRESH > 14 and THRESH = 14 in case of SCF convergence issues
 Number of orthogonalized atomic orbitals = 457
 Maximum deviation from orthogonality = 2.473E-10

 Scale SEOQF with 1.000000e-01/1.000000e-01/1.000000e-02

 Standard Electronic Orientation quadrupole field applied
 Nucleus-field energy     =    -0.0000000005 hartrees
 Guess from superposition of atomic densities
 Warning:  Energy on first SCF cycle will be non-variational
 SAD guess density has 300.000000 electrons

 -----------------------------------------------------------------------
  General SCF calculation program by
  Eric Jon Sundstrom, Paul Horn, Yuezhi Mao, Dmitri Zuev, Alec White,
  David Stuck, Shaama M.S., Shane Yost, Joonho Lee, David Small,
  Daniel Levine, Susi Lehtola, Hugh Burton, Evgeny Epifanovsky,
  Bang C. Huynh
 -----------------------------------------------------------------------
 Exchange:     0.2000 Hartree-Fock + 0.0800 Slater + 0.7200 B88
 Correlation:  0.1900 VWN1RPA + 0.8100 LYP
 Using SG-1 standard quadrature grid
 using 6 threads for integral computing
 -------------------------------------------------------
 OpenMP Integral computing Module                
 Release: version 2.0, May 2017, Q-Chem Inc. Pleasanton 
 -------------------------------------------------------
 A restricted SCF calculation will be
 performed using DIIS
 SCF converges when DIIS error is below 1.0e-08
 ---------------------------------------
  Cycle       Energy         DIIS error
 ---------------------------------------
    1  -30943.2026832212      2.58e-02  
    2  -30941.0313472369      1.63e-03  
    3  -30940.9226224760      2.50e-03  
    4  -30941.0599708458      7.89e-04  
    5  -30941.0792621768      1.31e-04  
    6  -30941.0794570807      8.64e-05  
    7  -30941.0796559518      2.15e-05  
    8  -30941.0796670716      6.31e-06  
    9  -30941.0796679865      1.95e-06  
   10  -30941.0796680594      7.35e-07  
   11  -30941.0796680703      3.78e-07  
   12  -30941.0796680733      8.15e-08  
   13  -30941.0796680742      2.97e-08  
   14  -30941.0796680735      5.42e-09  Convergence criterion met
 ---------------------------------------
 SCF time:   CPU 411.78s  wall 75.00s 
 SCF   energy in the final basis set =   -30941.0796680735
 Total energy in the final basis set =   -30941.0796680735

 --------------------------------------------------------------

                    Orbital Energies (a.u.)
 --------------------------------------------------------------

 Alpha MOs
 -- Occupied --
***********************************-482.8554-176.3189-176.3186-176.3186
********-165.7228-165.7225-165.7225-165.7219-165.7206-165.7204-165.7203
********-165.7201-165.7201-165.7197-165.7195-101.5814 -62.5083 -56.3290
-56.3249 -56.3245 -35.8154 -35.8151 -35.8151 -35.8145 -31.3089 -31.3086
-31.3086 -31.3080 -31.3026 -31.3023 -31.3023 -31.3020 -31.3018 -31.3018
-31.3017 -31.3012 -22.9593 -22.9590 -22.9590 -22.9584 -22.9579 -22.9576
-22.9576 -22.9575 -22.9573 -22.9572 -22.9570 -22.9567 -22.9531 -22.9531
-22.9529 -22.9529 -22.9528 -22.9528 -22.9522 -22.9522 -10.2884 -10.2823
-10.2739 -10.2721 -10.2716 -10.2710  -9.4964  -8.7173  -7.2613  -7.2513
 -7.2503  -6.5494  -6.5358  -6.5348  -6.3647  -6.3645  -6.3645  -6.3639
 -4.7778  -4.7776  -4.7774  -4.7769  -4.7624  -4.7622  -4.7622  -4.7616
 -4.7613  -4.7613  -4.7612  -4.7606  -2.6601  -2.6566  -2.6558  -2.6449
 -2.6447  -2.0434  -2.0431  -2.0431  -2.0425  -2.0389  -2.0387  -2.0386
 -2.0381  -2.0381  -2.0380  -2.0380  -2.0374  -2.0248  -2.0248  -2.0247
 -2.0247  -2.0246  -2.0246  -2.0241  -2.0240  -0.9442  -0.8930  -0.8474
 -0.7989  -0.7769  -0.7082  -0.6800  -0.6787  -0.6554  -0.6045  -0.5972
 -0.5450  -0.5037  -0.4566  -0.4493  -0.4332  -0.4131  -0.3908  -0.3799
 -0.3729  -0.3677  -0.3546  -0.3370  -0.3229  -0.3178  -0.3098  -0.2909
 -0.2833  -0.2794  -0.2708  -0.2607  -0.2586  -0.2410
 -- Virtual --
 -0.1171  -0.0714  -0.0690  -0.0687  -0.0580  -0.0323  -0.0130  -0.0002
  0.0130   0.0311   0.0340   0.0462   0.0556   0.0606   0.0660   0.0703
  0.0707   0.0770   0.0868   0.0880   0.0956   0.1048   0.1129   0.1147
  0.1222   0.1267   0.1311   0.1321   0.1544   0.1583   0.1691   0.1725
  0.1768   0.1778   0.1855   0.1886   0.1951   0.1972   0.1983   0.2038
  0.2122   0.2180   0.2269   0.2277   0.2484   0.2493   0.2524   0.2613
  0.2714   0.2926   0.2950   0.3042   0.3226   0.3456   0.3579   0.3640
  0.3732   0.3733   0.3783   0.3891   0.3905   0.3958   0.4018   0.4129
  0.4180   0.4227   0.4304   0.4309   0.4414   0.4419   0.4476   0.4506
  0.4697   0.4889   0.4899   0.4952   0.4977   0.5060   0.5118   0.5137
  0.5159   0.5344   0.5477   0.5526   0.5532   0.5794   0.5810   0.5835
  0.5980   0.6050   0.6081   0.6119   0.6290   0.6714   0.6737   0.6885
  0.7027   0.7169   0.7303   0.7510   0.7564   0.7606   0.7731   0.7747
  0.7989   0.8218   0.8364   0.8419   0.8459   0.8674   0.8874   0.8996
  0.9283   0.9404   0.9415   0.9791   1.0042   1.0193   1.0590   1.0833
  1.1022   1.1232   1.1612   1.1779   1.1805   1.1812   1.2151   1.2703
  1.3142   1.3286   1.3326   1.3508   1.3574   1.3603   1.3847   1.3936
  1.4410   1.4589   1.4654   1.4696   1.4755   1.4844   1.5103   1.5263
  1.5667   1.5766   1.5894   1.7194   1.7264   1.7618   1.7772   1.8120
  1.8162   1.8448   1.8464   1.9067   1.9947   2.0157   2.0460   2.1279
  2.1687   2.2056   2.2244   2.2491   2.2509   2.2583   2.2887   2.3191
  2.4365   2.5000   2.5412   2.5685   2.6957   2.7105   2.7587   2.8173
  2.8202   2.8561   2.9191   2.9915   3.0375   3.0564   3.1239   3.1795
  3.3700   3.3958   3.6057   3.7923   3.8190   3.9369   3.9548   3.9607
  3.9613   3.9685   3.9846   3.9946   4.0091   4.0174   4.0193   4.0252
  4.0314   4.0478   4.0544   4.0776   4.1013   4.1386   4.1478   4.1922
  4.2341   4.2610   4.2801   4.2822   4.3203   4.3895   4.4060   4.4631
  4.4791   4.6062   4.7859   5.9890   6.0146   6.0186   6.0506   6.0529
  6.0678   6.1191   6.1287   6.1521   6.1607   6.1952   6.2106   6.7364
  7.5536   7.6903   7.7376   9.7610  23.1683  23.7515  23.7545  23.9054
 23.9152  23.9903  25.8138  26.2058  26.5920  27.8317  27.8875  27.8981
 27.9820  28.3319  28.3511  28.3541  28.3785  28.3805  28.3864  28.4129
 28.4248  28.4288  28.4393  28.4445  28.4831  28.5204  28.5289  28.5295
 28.5318  28.5338  28.5394  28.5517  28.5533  28.5550  28.5581  28.5638
 28.5743  28.5873  28.6187  28.6196  28.6446  28.6804  28.7216  28.7253
 28.7743  47.9869 127.8762 127.8907 127.8928 127.9130 127.9198 127.9283
127.9540 127.9577 127.9691 127.9748 127.9917 127.9998 151.6314 151.6805
151.6892 151.7631 215.7535 289.7504 289.8889 289.96061020.79951901.7930
********1901.85361901.9306
 --------------------------------------------------------------

          Ground-State Mulliken Net Atomic Charges

     Atom                 Charge (a.u.)
  ----------------------------------------
      1 I                     0.104230
      2 C                     0.051083
      3 C                    -0.099698
      4 C                    -0.070624
      5 C                    -0.582567
      6 C                     0.725189
      7 C                    -0.735127
      8 Cl                    0.541172
      9 Br                   -0.273233
     10 I                     0.117217
     11 I                     0.116689
     12 I                     0.105670
  ----------------------------------------
  Sum of atomic charges =     0.000000

 -----------------------------------------------------------------
                    Cartesian Multipole Moments
 -----------------------------------------------------------------
    Charge (ESU x 10^10)
                 0.0000
    Dipole Moment (Debye)
         X       0.1648      Y      -0.0000      Z      -0.3515
       Tot       0.3882
    Quadrupole Moments (Debye-Ang)
        XX    -172.1166     XY      -0.0000     YY    -180.6818
        XZ       1.4708     YZ       0.0000     ZZ    -171.5095
    Octopole Moments (Debye-Ang^2)
       XXX     -41.8826    XXY      -0.0000    XYY     -16.6743
       YYY      -0.0000    XXZ    -579.7405    XYZ       0.0000
       YYZ    -592.6338    XZZ      -5.9737    YZZ       0.0000
       ZZZ   -1673.7798
    Hexadecapole Moments (Debye-Ang^3)
      XXXX   -4802.6357   XXXY      -0.0000   XXYY    -914.1447
      XYYY      -0.0000   YYYY    -240.7392   XXXZ    -214.8158
      XXYZ      -0.0000   XYYZ     -89.5977   YYYZ       0.0000
      XXZZ   -3736.8912   XYZZ       0.0000   YYZZ   -3030.1775
      XZZZ    -194.9224   YZZZ       0.0000   ZZZZ  -16621.2059
 -----------------------------------------------------------------
 Calculating analytic gradient of the SCF energy
 Gradient of SCF Energy
            1           2           3           4           5           6
    1  -0.0004305   0.0005455  -0.0004843  -0.0005517  -0.0002312   0.0001130
    2  -0.0000000   0.0000000  -0.0000000   0.0000000  -0.0000000   0.0000000
    3  -0.0014452   0.0011746  -0.0013762  -0.0001759  -0.0014955   0.0002767
            7           8           9          10          11          12
    1  -0.0010088   0.0000235   0.0002687   0.0011449   0.0002997   0.0003111
    2  -0.0000000   0.0000000  -0.0000000   0.0000000   0.0000000   0.0000000
    3  -0.0007329  -0.0000497   0.0002844   0.0008856   0.0013758   0.0012783
 Max gradient component =       1.495E-03
 RMS gradient           =       6.732E-04
 Gradient time:  CPU 147.83 s  wall 24.85 s
 Geometry Optimization Parameters
   NAtoms,    NIC,     NZ,  NCons,   NDum,   NFix, NCnnct, MaxDiis
       12      78      12       0       0       0       0       0


** GEOMETRY OPTIMIZATION IN DELOCALIZED INTERNAL COORDINATES **
   Searching for a Minimum

   Optimization Cycle:   1

                       Coordinates (Angstroms)
     ATOM                X               Y               Z
      1  I         0.0000000000    0.0000000000    0.0000000000
      2  C         0.0000000000    0.0000000000    2.1427970000
      3  C         1.2157988456    0.0000000000    2.8517196579
      4  C         1.2019286657    0.0000000000    4.2588502999
      5  C        -0.0131423785    0.0000000000    4.9618723137
      6  C        -1.2203562150    0.0000000000    4.2466752987
      7  C        -1.2220676848    0.0000000000    2.8412613408
      8  Cl       -2.7295844186    0.0000000000    5.1166685736
      9  Br        2.8409496966    0.0000000000    5.2319615215
     10  I        -3.0957035021    0.0000000000    1.8155898961
     11  I        -0.0437523917    0.0000000000    7.0998822022
     12  I         3.0961415287    0.0000000000    1.8246966832
   Point Group: c1    Number of degrees of freedom:    30


   Energy is -30941.079668074


 Attempting to generate delocalized internal coordinates
 Initial Hessian constructed with Jon Baker's OPTIMIZE code

 21 Hessian modes will be used to form the next step
  Hessian Eigenvalues:
     0.107418    0.107481    0.108527    0.109072    0.192672    0.250000
     0.250000    0.250000    0.250000    0.250000    0.250000    0.250000
     0.250000    0.250000    0.312725    0.411602    0.412642    0.444160
     0.446105    0.447464    0.449868

 Minimum search - taking simple RFO step
 Searching for Lamda that Minimizes Along All modes
 Value Taken    Lamda =  -0.00013203
 Step Taken.  Stepsize is  0.028597

                             Maximum     Tolerance    Cnvgd?
         Gradient           0.003218      0.000300      NO
         Displacement       0.012365      0.001200      NO
         Energy change     *********      0.000001      NO


 New Cartesian Coordinates Obtained by Inverse Iteration

 Displacement from previous Coordinates is:  0.054715
 ----------------------------------------------------------------
             Standard Nuclear Orientation (Angstroms)
    I     Atom           X                Y                Z
 ----------------------------------------------------------------
    1      I       0.0097900785     0.0000000000     0.0113474788
    2      C       0.0007250304     0.0000000000     2.1470147961
    3      C       1.2167887359     0.0000000000     2.8548938075
    4      C       1.2046761495     0.0000000000     4.2620631510
    5      C      -0.0121461048     0.0000000000     4.9638452656
    6      C      -1.2198461607     0.0000000000     4.2480074445
    7      C      -1.2220161123     0.0000000000     2.8428640548
    8      Cl     -2.7290409940     0.0000000000     5.1182117320
    9      Br      2.8433288747     0.0000000000     5.2337707474
   10      I      -3.0988423336     0.0000000000     1.8086130366
   11      I      -0.0503029609     0.0000000000     7.0950543247
   12      I       3.0870979429     0.0000000000     1.8062889483
 ----------------------------------------------------------------
 Nuclear Repulsion Energy =        4802.74894296 hartrees
 There are      150 alpha and      150 beta electrons
 Applying Cartesian multipole field
    Component          Value
    ---------          -----
     (2,0,0)        1.00000E-11
     (0,2,0)        2.00000E-11
     (0,0,2)       -3.00000E-12
 Nucleus-field energy     =    -0.0000000005 hartrees
 Requested basis set is 6-311++G(d,p)
 There are 164 shells and 458 basis functions
 A cutoff of  1.0D-14 yielded   8177 shell pairs
 There are     70578 function pairs (     79159 Cartesian)
 Smallest overlap matrix eigenvalue = 5.96E-07
 Linear dependence detected in AO basis
 Tighter screening thresholds may be required for diffuse basis sets
 Use S2THRESH > 14 and THRESH = 14 in case of SCF convergence issues
 Number of orthogonalized atomic orbitals = 457
 Maximum deviation from orthogonality = 1.200E-10
 Guess MOs from SCF MO coefficient file

 -----------------------------------------------------------------------
  General SCF calculation program by
  Eric Jon Sundstrom, Paul Horn, Yuezhi Mao, Dmitri Zuev, Alec White,
  David Stuck, Shaama M.S., Shane Yost, Joonho Lee, David Small,
  Daniel Levine, Susi Lehtola, Hugh Burton, Evgeny Epifanovsky,
  Bang C. Huynh
 -----------------------------------------------------------------------
 Exchange:     0.2000 Hartree-Fock + 0.0800 Slater + 0.7200 B88
 Correlation:  0.1900 VWN1RPA + 0.8100 LYP
 Using SG-1 standard quadrature grid
 using 6 threads for integral computing
 -------------------------------------------------------
 OpenMP Integral computing Module                
 Release: version 2.0, May 2017, Q-Chem Inc. Pleasanton 
 -------------------------------------------------------
 A restricted SCF calculation will be
 performed using DIIS
 SCF converges when DIIS error is below 1.0e-08
 ---------------------------------------
  Cycle       Energy         DIIS error
 ---------------------------------------
    1  -30941.0795839012      7.98e-05  
    2  -30941.0796642945      2.46e-05  
    3  -30941.0796482507      3.52e-05  
    4  -30941.0796797808      5.75e-06  
    5  -30941.0796805598      2.71e-06  
    6  -30941.0796807616      5.63e-07  
    7  -30941.0796807700      1.95e-07  
    8  -30941.0796807704      1.00e-07  
    9  -30941.0796807711      3.70e-08  
   10  -30941.0796807718      5.34e-09  Convergence criterion met
 ---------------------------------------
 SCF time:   CPU 302.37s  wall 55.00s 
 SCF   energy in the final basis set =   -30941.0796807718
 Total energy in the final basis set =   -30941.0796807718

 --------------------------------------------------------------

                    Orbital Energies (a.u.)
 --------------------------------------------------------------

 Alpha MOs
 -- Occupied --
***********************************-482.8555-176.3189-176.3187-176.3184
********-165.7228-165.7226-165.7223-165.7219-165.7206-165.7203-165.7203
********-165.7201-165.7199-165.7197-165.7195-101.5813 -62.5085 -56.3292
-56.3251 -56.3247 -35.8154 -35.8151 -35.8149 -35.8145 -31.3089 -31.3086
-31.3084 -31.3080 -31.3026 -31.3023 -31.3022 -31.3020 -31.3018 -31.3017
-31.3016 -31.3012 -22.9593 -22.9590 -22.9588 -22.9584 -22.9579 -22.9576
-22.9575 -22.9574 -22.9573 -22.9571 -22.9570 -22.9567 -22.9531 -22.9531
-22.9528 -22.9528 -22.9527 -22.9527 -22.9522 -22.9522 -10.2884 -10.2825
-10.2734 -10.2720 -10.2716 -10.2709  -9.4964  -8.7174  -7.2613  -7.2513
 -7.2503  -6.5495  -6.5359  -6.5349  -6.3647  -6.3645  -6.3644  -6.3639
 -4.7778  -4.7776  -4.7773  -4.7769  -4.7624  -4.7622  -4.7621  -4.7616
 -4.7613  -4.7612  -4.7612  -4.7606  -2.6602  -2.6567  -2.6559  -2.6450
 -2.6449  -2.0435  -2.0431  -2.0430  -2.0424  -2.0389  -2.0387  -2.0384
 -2.0381  -2.0381  -2.0379  -2.0379  -2.0374  -2.0248  -2.0247  -2.0247
 -2.0246  -2.0246  -2.0245  -2.0241  -2.0239  -0.9442  -0.8930  -0.8476
 -0.7990  -0.7768  -0.7089  -0.6800  -0.6783  -0.6556  -0.6047  -0.5969
 -0.5450  -0.5037  -0.4565  -0.4494  -0.4332  -0.4135  -0.3907  -0.3797
 -0.3731  -0.3679  -0.3546  -0.3364  -0.3229  -0.3186  -0.3098  -0.2909
 -0.2832  -0.2796  -0.2709  -0.2608  -0.2583  -0.2405
 -- Virtual --
 -0.1169  -0.0714  -0.0690  -0.0675  -0.0587  -0.0318  -0.0128  -0.0003
  0.0131   0.0311   0.0340   0.0461   0.0556   0.0605   0.0660   0.0703
  0.0707   0.0771   0.0866   0.0880   0.0958   0.1050   0.1130   0.1146
  0.1224   0.1263   0.1310   0.1321   0.1545   0.1588   0.1684   0.1727
  0.1768   0.1796   0.1851   0.1887   0.1951   0.1971   0.1986   0.2031
  0.2120   0.2180   0.2269   0.2277   0.2481   0.2492   0.2528   0.2610
  0.2715   0.2927   0.2946   0.3047   0.3225   0.3440   0.3584   0.3640
  0.3727   0.3742   0.3781   0.3892   0.3907   0.3957   0.4019   0.4129
  0.4183   0.4232   0.4303   0.4313   0.4416   0.4428   0.4486   0.4505
  0.4699   0.4887   0.4902   0.4953   0.4979   0.5060   0.5120   0.5138
  0.5160   0.5351   0.5479   0.5522   0.5531   0.5798   0.5812   0.5845
  0.5980   0.6043   0.6078   0.6128   0.6291   0.6711   0.6740   0.6874
  0.7029   0.7173   0.7299   0.7516   0.7563   0.7613   0.7732   0.7751
  0.7993   0.8219   0.8367   0.8419   0.8455   0.8674   0.8878   0.8996
  0.9286   0.9402   0.9415   0.9790   1.0055   1.0180   1.0591   1.0837
  1.1031   1.1231   1.1623   1.1777   1.1804   1.1807   1.2153   1.2703
  1.3127   1.3285   1.3338   1.3527   1.3569   1.3609   1.3851   1.3903
  1.4412   1.4599   1.4655   1.4683   1.4764   1.4839   1.5128   1.5269
  1.5677   1.5768   1.5892   1.7196   1.7262   1.7612   1.7779   1.8118
  1.8163   1.8451   1.8460   1.9067   1.9951   2.0157   2.0465   2.1285
  2.1688   2.2051   2.2247   2.2492   2.2507   2.2583   2.2884   2.3192
  2.4365   2.4997   2.5412   2.5686   2.6956   2.7106   2.7587   2.8171
  2.8205   2.8558   2.9195   2.9912   3.0376   3.0563   3.1240   3.1794
  3.3701   3.3958   3.6057   3.7924   3.8190   3.9365   3.9542   3.9607
  3.9611   3.9694   3.9848   3.9942   4.0092   4.0175   4.0178   4.0263
  4.0327   4.0482   4.0540   4.0771   4.1015   4.1399   4.1477   4.1937
  4.2348   4.2606   4.2800   4.2819   4.3202   4.3908   4.4062   4.4626
  4.4813   4.6064   4.7862   5.9889   6.0144   6.0189   6.0475   6.0532
  6.0677   6.1193   6.1295   6.1539   6.1595   6.1976   6.2131   6.7360
  7.5535   7.6905   7.7378   9.7610  23.1684  23.7518  23.7542  23.9054
 23.9151  23.9901  25.8139  26.2061  26.5918  27.8328  27.8871  27.8996
 27.9819  28.3318  28.3509  28.3544  28.3772  28.3808  28.3847  28.4140
 28.4244  28.4287  28.4397  28.4457  28.4845  28.5202  28.5289  28.5294
 28.5322  28.5332  28.5396  28.5515  28.5536  28.5548  28.5585  28.5647
 28.5745  28.5874  28.6190  28.6198  28.6459  28.6812  28.7212  28.7258
 28.7747  47.9867 127.8762 127.8906 127.8930 127.9132 127.9180 127.9282
127.9541 127.9583 127.9700 127.9742 127.9930 128.0013 151.6323 151.6801
151.6906 151.7632 215.7534 289.7503 289.8889 289.96081020.79931901.7939
********1901.85501901.9308
 --------------------------------------------------------------

          Ground-State Mulliken Net Atomic Charges

     Atom                 Charge (a.u.)
  ----------------------------------------
      1 I                     0.104336
      2 C                     0.037264
      3 C                    -0.083059
      4 C                    -0.067760
      5 C                    -0.590299
      6 C                     0.723830
      7 C                    -0.732485
      8 Cl                    0.540481
      9 Br                   -0.271609
     10 I                     0.117208
     11 I                     0.116617
     12 I                     0.105476
  ----------------------------------------
  Sum of atomic charges =     0.000000

 -----------------------------------------------------------------
                    Cartesian Multipole Moments
 -----------------------------------------------------------------
    Charge (ESU x 10^10)
                -0.0000
    Dipole Moment (Debye)
         X       0.1686      Y       0.0000      Z      -0.3639
       Tot       0.4011
    Quadrupole Moments (Debye-Ang)
        XX    -172.2400     XY      -0.0000     YY    -180.6710
        XZ       1.3437     YZ       0.0000     ZZ    -171.4840
    Octopole Moments (Debye-Ang^2)
       XXX     -41.9759    XXY      -0.0000    XYY     -16.4710
       YYY       0.0000    XXZ    -580.0204    XYZ      -0.0000
       YYZ    -592.1942    XZZ      -6.2993    YZZ       0.0000
       ZZZ   -1672.1697
    Hexadecapole Moments (Debye-Ang^3)
      XXXX   -4803.2641   XXXY      -0.0000   XXYY    -913.5196
      XYYY      -0.0000   YYYY    -240.7071   XXXZ    -209.1801
      XXYZ      -0.0000   XYYZ     -87.0913   YYYZ       0.0000
      XXZZ   -3733.4546   XYZZ      -0.0000   YYZZ   -3026.3091
      XZZZ    -191.9213   YZZZ       0.0000   ZZZZ  -16600.0573
 -----------------------------------------------------------------
 Calculating analytic gradient of the SCF energy
 Gradient of SCF Energy
            1           2           3           4           5           6
    1   0.0010803   0.0005321  -0.0005629  -0.0000166  -0.0000209   0.0002366
    2  -0.0000000  -0.0000000   0.0000000  -0.0000000  -0.0000000   0.0000000
    3   0.0006598   0.0009700  -0.0010651   0.0005313  -0.0002237   0.0005676
            7           8           9          10          11          12
    1  -0.0001273   0.0002234   0.0000476  -0.0003065  -0.0004212  -0.0006647
    2  -0.0000000  -0.0000000   0.0000000   0.0000000   0.0000000   0.0000000
    3  -0.0005405   0.0003437   0.0005632  -0.0003579  -0.0002585  -0.0011899
 Max gradient component =       1.190E-03
 RMS gradient           =       4.746E-04
 Gradient time:  CPU 147.76 s  wall 24.85 s
 Geometry Optimization Parameters
   NAtoms,    NIC,     NZ,  NCons,   NDum,   NFix, NCnnct, MaxDiis
       12      78      12       0       0       0       0       0

 Cartesian Hessian Update
 Hessian updated using BFGS update


** GEOMETRY OPTIMIZATION IN DELOCALIZED INTERNAL COORDINATES **
   Searching for a Minimum

   Optimization Cycle:   2

                       Coordinates (Angstroms)
     ATOM                X               Y               Z
      1  I         0.0097900785    0.0000000000    0.0113474788
      2  C         0.0007250304    0.0000000000    2.1470147961
      3  C         1.2167887359    0.0000000000    2.8548938075
      4  C         1.2046761495    0.0000000000    4.2620631510
      5  C        -0.0121461048    0.0000000000    4.9638452656
      6  C        -1.2198461607    0.0000000000    4.2480074445
      7  C        -1.2220161123    0.0000000000    2.8428640548
      8  Cl       -2.7290409940    0.0000000000    5.1182117320
      9  Br        2.8433288747    0.0000000000    5.2337707474
     10  I        -3.0988423336    0.0000000000    1.8086130366
     11  I        -0.0503029609    0.0000000000    7.0950543247
     12  I         3.0870979429    0.0000000000    1.8062889483
   Point Group: c1    Number of degrees of freedom:    30


   Energy is -30941.079680772

 Hessian updated using BFGS update

 14 Hessian modes will be used to form the next step
  Hessian Eigenvalues:
     0.095274    0.107566    0.108053    0.108920    0.191310    0.239457
     0.312713    0.389855    0.410688    0.421789    0.445739    0.446702
     0.449479    0.606820

 Minimum search - taking simple RFO step
 Searching for Lamda that Minimizes Along All modes
 Value Taken    Lamda =  -0.00006825
 Step Taken.  Stepsize is  0.011047

                             Maximum     Tolerance    Cnvgd?
         Gradient           0.003890      0.000300      NO
         Displacement       0.006394      0.001200      NO
         Energy change     -0.000013      0.000001      NO


 New Cartesian Coordinates Obtained by Inverse Iteration

 Displacement from previous Coordinates is:  0.031835
 ----------------------------------------------------------------
             Standard Nuclear Orientation (Angstroms)
    I     Atom           X                Y                Z
 ----------------------------------------------------------------
    1      I       0.0005857695     0.0000000000     0.0091078165
    2      C       0.0007237767     0.0000000000     2.1454971769
    3      C       1.2172855951     0.0000000000     2.8550330449
    4      C       1.2040751772     0.0000000000     4.2615511234
    5      C      -0.0122294023     0.0000000000     4.9641586627
    6      C      -1.2198152074     0.0000000000     4.2475945173
    7      C      -1.2211437331     0.0000000000     2.8428444538
    8      Cl     -2.7308821331     0.0000000000     5.1146081830
    9      Br      2.8438621380     0.0000000000     5.2300615953
   10      I      -3.0984763634     0.0000000000     1.8097873572
   11      I      -0.0473419556     0.0000000000     7.0950850063
   12      I       3.0935684841     0.0000000000     1.8166458501
 ----------------------------------------------------------------
 Nuclear Repulsion Energy =        4802.19752935 hartrees
 There are      150 alpha and      150 beta electrons
 Applying Cartesian multipole field
    Component          Value
    ---------          -----
     (2,0,0)        1.00000E-11
     (0,2,0)        2.00000E-11
     (0,0,2)       -3.00000E-12
 Nucleus-field energy     =    -0.0000000004 hartrees
 Requested basis set is 6-311++G(d,p)
 There are 164 shells and 458 basis functions
 A cutoff of  1.0D-14 yielded   8179 shell pairs
 There are     70601 function pairs (     79186 Cartesian)
 Smallest overlap matrix eigenvalue = 5.97E-07
 Linear dependence detected in AO basis
 Tighter screening thresholds may be required for diffuse basis sets
 Use S2THRESH > 14 and THRESH = 14 in case of SCF convergence issues
 Number of orthogonalized atomic orbitals = 457
 Maximum deviation from orthogonality = 1.351E-10
 Guess MOs from SCF MO coefficient file

 -----------------------------------------------------------------------
  General SCF calculation program by
  Eric Jon Sundstrom, Paul Horn, Yuezhi Mao, Dmitri Zuev, Alec White,
  David Stuck, Shaama M.S., Shane Yost, Joonho Lee, David Small,
  Daniel Levine, Susi Lehtola, Hugh Burton, Evgeny Epifanovsky,
  Bang C. Huynh
 -----------------------------------------------------------------------
 Exchange:     0.2000 Hartree-Fock + 0.0800 Slater + 0.7200 B88
 Correlation:  0.1900 VWN1RPA + 0.8100 LYP
 Using SG-1 standard quadrature grid
 using 6 threads for integral computing
 -------------------------------------------------------
 OpenMP Integral computing Module                
 Release: version 2.0, May 2017, Q-Chem Inc. Pleasanton 
 -------------------------------------------------------
 A restricted SCF calculation will be
 performed using DIIS
 SCF converges when DIIS error is below 1.0e-08
 ---------------------------------------
  Cycle       Energy         DIIS error
 ---------------------------------------
    1  -30941.0796813782      3.78e-05  
    2  -30941.0797065710      1.07e-05  
    3  -30941.0797040524      1.44e-05  
    4  -30941.0797093632      4.28e-06  
    5  -30941.0797098546      1.25e-06  
    6  -30941.0797098937      3.37e-07  
    7  -30941.0797098968      1.39e-07  
    8  -30941.0797098968      5.33e-08  
    9  -30941.0797098976      1.95e-08  
   10  -30941.0797098973      2.48e-09  Convergence criterion met
 ---------------------------------------
 SCF time:   CPU 298.68s  wall 55.00s 
 SCF   energy in the final basis set =   -30941.0797098973
 Total energy in the final basis set =   -30941.0797098973

 --------------------------------------------------------------

                    Orbital Energies (a.u.)
 --------------------------------------------------------------

 Alpha MOs
 -- Occupied --
***********************************-482.8555-176.3190-176.3186-176.3185
********-165.7229-165.7225-165.7224-165.7219-165.7206-165.7204-165.7202
********-165.7200-165.7200-165.7196-165.7194-101.5813 -62.5084 -56.3291
-56.3250 -56.3246 -35.8154 -35.8150 -35.8150 -35.8145 -31.3090 -31.3085
-31.3085 -31.3080 -31.3027 -31.3022 -31.3022 -31.3021 -31.3017 -31.3017
-31.3017 -31.3012 -22.9594 -22.9589 -22.9589 -22.9584 -22.9580 -22.9576
-22.9575 -22.9575 -22.9572 -22.9571 -22.9570 -22.9566 -22.9531 -22.9531
-22.9528 -22.9528 -22.9527 -22.9527 -22.9522 -22.9522 -10.2883 -10.2823
-10.2736 -10.2721 -10.2715 -10.2710  -9.4964  -8.7174  -7.2613  -7.2513
 -7.2503  -6.5495  -6.5359  -6.5349  -6.3648  -6.3645  -6.3644  -6.3639
 -4.7779  -4.7775  -4.7774  -4.7769  -4.7625  -4.7622  -4.7621  -4.7616
 -4.7614  -4.7613  -4.7611  -4.7606  -2.6602  -2.6567  -2.6559  -2.6450
 -2.6449  -2.0436  -2.0431  -2.0430  -2.0424  -2.0390  -2.0386  -2.0385
 -2.0382  -2.0381  -2.0379  -2.0378  -2.0373  -2.0249  -2.0248  -2.0248
 -2.0247  -2.0245  -2.0244  -2.0240  -2.0239  -0.9441  -0.8930  -0.8476
 -0.7990  -0.7767  -0.7090  -0.6799  -0.6783  -0.6556  -0.6045  -0.5970
 -0.5450  -0.5037  -0.4565  -0.4493  -0.4332  -0.4136  -0.3907  -0.3796
 -0.3732  -0.3679  -0.3546  -0.3368  -0.3230  -0.3182  -0.3098  -0.2910
 -0.2833  -0.2795  -0.2709  -0.2608  -0.2583  -0.2407
 -- Virtual --
 -0.1169  -0.0715  -0.0689  -0.0675  -0.0587  -0.0320  -0.0128  -0.0002
  0.0131   0.0311   0.0341   0.0461   0.0556   0.0605   0.0660   0.0703
  0.0707   0.0771   0.0867   0.0880   0.0956   0.1050   0.1130   0.1146
  0.1224   0.1265   0.1310   0.1321   0.1544   0.1585   0.1687   0.1728
  0.1768   0.1784   0.1853   0.1888   0.1951   0.1973   0.1985   0.2035
  0.2119   0.2181   0.2269   0.2277   0.2483   0.2492   0.2527   0.2612
  0.2715   0.2927   0.2946   0.3046   0.3224   0.3447   0.3585   0.3641
  0.3729   0.3738   0.3781   0.3893   0.3906   0.3959   0.4021   0.4129
  0.4183   0.4227   0.4306   0.4311   0.4415   0.4425   0.4479   0.4504
  0.4699   0.4887   0.4903   0.4952   0.4976   0.5058   0.5119   0.5139
  0.5160   0.5348   0.5480   0.5523   0.5532   0.5796   0.5813   0.5840
  0.5984   0.6044   0.6079   0.6127   0.6291   0.6713   0.6740   0.6881
  0.7029   0.7171   0.7303   0.7513   0.7565   0.7610   0.7731   0.7749
  0.7992   0.8218   0.8367   0.8419   0.8457   0.8676   0.8880   0.8997
  0.9281   0.9403   0.9415   0.9793   1.0050   1.0184   1.0591   1.0834
  1.1030   1.1234   1.1617   1.1779   1.1804   1.1808   1.2154   1.2703
  1.3132   1.3286   1.3334   1.3526   1.3571   1.3608   1.3849   1.3922
  1.4411   1.4593   1.4650   1.4693   1.4762   1.4840   1.5117   1.5268
  1.5673   1.5767   1.5894   1.7196   1.7261   1.7616   1.7773   1.8118
  1.8162   1.8444   1.8466   1.9066   1.9951   2.0157   2.0463   2.1284
  2.1689   2.2049   2.2250   2.2492   2.2506   2.2582   2.2886   2.3191
  2.4364   2.4997   2.5412   2.5686   2.6956   2.7105   2.7586   2.8172
  2.8204   2.8558   2.9194   2.9914   3.0375   3.0562   3.1239   3.1794
  3.3701   3.3956   3.6056   3.7922   3.8190   3.9367   3.9544   3.9607
  3.9612   3.9690   3.9848   3.9944   4.0092   4.0175   4.0187   4.0258
  4.0319   4.0481   4.0543   4.0775   4.1016   4.1392   4.1479   4.1932
  4.2346   4.2611   4.2802   4.2819   4.3203   4.3903   4.4060   4.4625
  4.4810   4.6065   4.7859   5.9890   6.0145   6.0188   6.0493   6.0531
  6.0677   6.1190   6.1294   6.1539   6.1596   6.1966   6.2121   6.7366
  7.5536   7.6906   7.7380   9.7610  23.1685  23.7520  23.7537  23.9054
 23.9146  23.9899  25.8139  26.2059  26.5920  27.8324  27.8870  27.8994
 27.9820  28.3319  28.3510  28.3543  28.3781  28.3807  28.3855  28.4139
 28.4244  28.4286  28.4397  28.4453  28.4839  28.5203  28.5289  28.5295
 28.5320  28.5335  28.5396  28.5516  28.5536  28.5549  28.5583  28.5643
 28.5744  28.5875  28.6189  28.6197  28.6453  28.6810  28.7212  28.7259
 28.7746  47.9871 127.8763 127.8907 127.8929 127.9131 127.9191 127.9282
127.9539 127.9581 127.9699 127.9743 127.9925 128.0007 151.6320 151.6801
151.6904 151.7633 215.7535 289.7504 289.8891 289.96091020.79981901.7936
********1901.85481901.9308
 --------------------------------------------------------------

          Ground-State Mulliken Net Atomic Charges

     Atom                 Charge (a.u.)
  ----------------------------------------
      1 I                     0.104622
      2 C                     0.043062
      3 C                    -0.091146
      4 C                    -0.067484
      5 C                    -0.588831
      6 C                     0.725274
      7 C                    -0.732996
      8 Cl                    0.540697
      9 Br                   -0.272420
     10 I                     0.116902
     11 I                     0.116928
     12 I                     0.105391
  ----------------------------------------
  Sum of atomic charges =     0.000000

 -----------------------------------------------------------------
                    Cartesian Multipole Moments
 -----------------------------------------------------------------
    Charge (ESU x 10^10)
                 0.0000
    Dipole Moment (Debye)
         X       0.1704      Y       0.0000      Z      -0.3520
       Tot       0.3911
    Quadrupole Moments (Debye-Ang)
        XX    -172.1842     XY       0.0000     YY    -180.6722
        XZ       1.4518     YZ       0.0000     ZZ    -171.4497
    Octopole Moments (Debye-Ang^2)
       XXX     -41.4915    XXY       0.0000    XYY     -16.4786
       YYY      -0.0000    XXZ    -579.8247    XYZ      -0.0000
       YYZ    -592.3192    XZZ      -6.0248    YZZ       0.0000
       ZZZ   -1672.5333
    Hexadecapole Moments (Debye-Ang^3)
      XXXX   -4807.5172   XXXY      -0.0000   XXYY    -914.7408
      XYYY       0.0000   YYYY    -240.7101   XXXZ    -212.3084
      XXYZ       0.0000   XYYZ     -88.6587   YYYZ       0.0000
      XXZZ   -3734.3895   XYZZ      -0.0000   YYZZ   -3026.1638
      XZZZ    -194.8432   YZZZ       0.0000   ZZZZ  -16599.4882
 -----------------------------------------------------------------
 Calculating analytic gradient of the SCF energy
 Gradient of SCF Energy
            1           2           3           4           5           6
    1  -0.0003125   0.0000909   0.0000379   0.0000378   0.0001878   0.0000463
    2   0.0000000   0.0000000  -0.0000000  -0.0000000   0.0000000   0.0000000
    3   0.0002012   0.0004248  -0.0002554   0.0003085  -0.0000433   0.0001803
            7           8           9          10          11          12
    1  -0.0000443  -0.0000751  -0.0000017  -0.0000584  -0.0001073   0.0001987
    2  -0.0000000   0.0000000   0.0000000   0.0000000   0.0000000   0.0000000
    3  -0.0001833  -0.0001454  -0.0002068  -0.0002572  -0.0001821   0.0001586
 Max gradient component =       4.248E-04
 RMS gradient           =       1.533E-04
 Gradient time:  CPU 147.72 s  wall 24.84 s
 Geometry Optimization Parameters
   NAtoms,    NIC,     NZ,  NCons,   NDum,   NFix, NCnnct, MaxDiis
       12      78      12       0       0       0       0       0

 Cartesian Hessian Update
 Hessian updated using BFGS update


** GEOMETRY OPTIMIZATION IN DELOCALIZED INTERNAL COORDINATES **
   Searching for a Minimum

   Optimization Cycle:   3

                       Coordinates (Angstroms)
     ATOM                X               Y               Z
      1  I         0.0005857695    0.0000000000    0.0091078165
      2  C         0.0007237767    0.0000000000    2.1454971769
      3  C         1.2172855951    0.0000000000    2.8550330449
      4  C         1.2040751772    0.0000000000    4.2615511234
      5  C        -0.0122294023    0.0000000000    4.9641586627
      6  C        -1.2198152074    0.0000000000    4.2475945173
      7  C        -1.2211437331    0.0000000000    2.8428444538
      8  Cl       -2.7308821331    0.0000000000    5.1146081830
      9  Br        2.8438621380    0.0000000000    5.2300615953
     10  I        -3.0984763634    0.0000000000    1.8097873572
     11  I        -0.0473419556    0.0000000000    7.0950850063
     12  I         3.0935684841    0.0000000000    1.8166458501
   Point Group: c1    Number of degrees of freedom:    30


   Energy is -30941.079709897

 Hessian updated using BFGS update

 15 Hessian modes will be used to form the next step
  Hessian Eigenvalues:
     0.096262    0.107574    0.107807    0.108877    0.191575    0.241164
     0.242247    0.312709    0.402769    0.410866    0.420977    0.445165
     0.446592    0.449360    0.683954

 Minimum search - taking simple RFO step
 Searching for Lamda that Minimizes Along All modes
 Value Taken    Lamda =  -0.00000795
 Step Taken.  Stepsize is  0.006256

                             Maximum     Tolerance    Cnvgd?
         Gradient           0.001156      0.000300      NO
         Displacement       0.003403      0.001200      NO
         Energy change     -0.000029      0.000001      NO


 New Cartesian Coordinates Obtained by Inverse Iteration

 Displacement from previous Coordinates is:  0.012781
 ----------------------------------------------------------------
             Standard Nuclear Orientation (Angstroms)
    I     Atom           X                Y                Z
 ----------------------------------------------------------------
    1      I       0.0042845434     0.0000000000     0.0062977053
    2      C       0.0005611615     0.0000000000     2.1440741215
    3      C       1.2166416919     0.0000000000     2.8546316490
    4      C       1.2032928308     0.0000000000     4.2610953844
    5      C      -0.0126831256     0.0000000000     4.9639998278
    6      C      -1.2199450292     0.0000000000     4.2472213271
    7      C      -1.2211995677     0.0000000000     2.8424178083
    8      Cl     -2.7305934743     0.0000000000     5.1149825801
    9      Br      2.8423085402     0.0000000000     5.2314099775
   10      I      -3.0992079412     0.0000000000     1.8130769625
   11      I      -0.0458276758     0.0000000000     7.0961161923
   12      I       3.0925801916     0.0000000000     1.8166512516
 ----------------------------------------------------------------
 Nuclear Repulsion Energy =        4801.67018298 hartrees
 There are      150 alpha and      150 beta electrons
 Applying Cartesian multipole field
    Component          Value
    ---------          -----
     (2,0,0)        1.00000E-11
     (0,2,0)        2.00000E-11
     (0,0,2)       -3.00000E-12
 Nucleus-field energy     =    -0.0000000004 hartrees
 Requested basis set is 6-311++G(d,p)
 There are 164 shells and 458 basis functions
 A cutoff of  1.0D-14 yielded   8181 shell pairs
 There are     70614 function pairs (     79199 Cartesian)
 Smallest overlap matrix eigenvalue = 5.96E-07
 Linear dependence detected in AO basis
 Tighter screening thresholds may be required for diffuse basis sets
 Use S2THRESH > 14 and THRESH = 14 in case of SCF convergence issues
 Number of orthogonalized atomic orbitals = 457
 Maximum deviation from orthogonality = 2.712E-10
 Guess MOs from SCF MO coefficient file

 -----------------------------------------------------------------------
  General SCF calculation program by
  Eric Jon Sundstrom, Paul Horn, Yuezhi Mao, Dmitri Zuev, Alec White,
  David Stuck, Shaama M.S., Shane Yost, Joonho Lee, David Small,
  Daniel Levine, Susi Lehtola, Hugh Burton, Evgeny Epifanovsky,
  Bang C. Huynh
 -----------------------------------------------------------------------
 Exchange:     0.2000 Hartree-Fock + 0.0800 Slater + 0.7200 B88
 Correlation:  0.1900 VWN1RPA + 0.8100 LYP
 Using SG-1 standard quadrature grid
 using 6 threads for integral computing
 -------------------------------------------------------
 OpenMP Integral computing Module                
 Release: version 2.0, May 2017, Q-Chem Inc. Pleasanton 
 -------------------------------------------------------
 A restricted SCF calculation will be
 performed using DIIS
 SCF converges when DIIS error is below 1.0e-08
 ---------------------------------------
  Cycle       Energy         DIIS error
 ---------------------------------------
    1  -30941.0797050127      2.41e-05  
    2  -30941.0797105995      4.76e-06  
    3  -30941.0797098973      7.07e-06  
    4  -30941.0797111779      1.51e-06  
    5  -30941.0797112374      5.83e-07  
    6  -30941.0797112465      1.55e-07  
    7  -30941.0797112472      3.32e-08  
    8  -30941.0797112462      1.83e-08  
    9  -30941.0797112470      8.06e-09  Convergence criterion met
 ---------------------------------------
 SCF time:   CPU 269.69s  wall 50.00s 
 SCF   energy in the final basis set =   -30941.0797112470
 Total energy in the final basis set =   -30941.0797112470

 --------------------------------------------------------------

                    Orbital Energies (a.u.)
 --------------------------------------------------------------

 Alpha MOs
 -- Occupied --
***********************************-482.8555-176.3190-176.3186-176.3185
********-165.7229-165.7225-165.7224-165.7219-165.7207-165.7204-165.7203
********-165.7201-165.7200-165.7196-165.7194-101.5813 -62.5084 -56.3291
-56.3250 -56.3246 -35.8155 -35.8151 -35.8150 -35.8144 -31.3090 -31.3086
-31.3085 -31.3080 -31.3027 -31.3023 -31.3022 -31.3021 -31.3018 -31.3017
-31.3016 -31.3011 -22.9594 -22.9590 -22.9589 -22.9583 -22.9580 -22.9576
-22.9576 -22.9575 -22.9572 -22.9572 -22.9570 -22.9566 -22.9532 -22.9532
-22.9529 -22.9529 -22.9527 -22.9527 -22.9522 -22.9522 -10.2883 -10.2823
-10.2737 -10.2721 -10.2716 -10.2710  -9.4964  -8.7173  -7.2613  -7.2513
 -7.2503  -6.5495  -6.5359  -6.5348  -6.3648  -6.3645  -6.3644  -6.3639
 -4.7779  -4.7775  -4.7774  -4.7769  -4.7625  -4.7623  -4.7621  -4.7615
 -4.7614  -4.7614  -4.7611  -4.7606  -2.6602  -2.6567  -2.6558  -2.6450
 -2.6448  -2.0436  -2.0431  -2.0430  -2.0424  -2.0390  -2.0386  -2.0386
 -2.0382  -2.0380  -2.0380  -2.0378  -2.0373  -2.0249  -2.0248  -2.0248
 -2.0247  -2.0245  -2.0244  -2.0240  -2.0239  -0.9441  -0.8930  -0.8476
 -0.7990  -0.7767  -0.7088  -0.6799  -0.6784  -0.6556  -0.6044  -0.5971
 -0.5450  -0.5037  -0.4565  -0.4493  -0.4332  -0.4136  -0.3907  -0.3795
 -0.3732  -0.3678  -0.3546  -0.3368  -0.3230  -0.3181  -0.3098  -0.2910
 -0.2832  -0.2794  -0.2709  -0.2608  -0.2583  -0.2408
 -- Virtual --
 -0.1169  -0.0715  -0.0689  -0.0678  -0.0585  -0.0320  -0.0128  -0.0002
  0.0131   0.0311   0.0341   0.0462   0.0556   0.0605   0.0660   0.0703
  0.0707   0.0771   0.0867   0.0880   0.0957   0.1049   0.1130   0.1146
  0.1223   0.1265   0.1311   0.1321   0.1544   0.1585   0.1687   0.1725
  0.1768   0.1786   0.1853   0.1887   0.1951   0.1973   0.1983   0.2035
  0.2120   0.2181   0.2269   0.2277   0.2483   0.2493   0.2526   0.2611
  0.2716   0.2927   0.2947   0.3045   0.3224   0.3449   0.3584   0.3640
  0.3731   0.3737   0.3781   0.3892   0.3905   0.3958   0.4020   0.4129
  0.4181   0.4229   0.4305   0.4311   0.4415   0.4422   0.4478   0.4505
  0.4698   0.4888   0.4901   0.4952   0.4977   0.5058   0.5119   0.5138
  0.5160   0.5347   0.5479   0.5523   0.5532   0.5797   0.5812   0.5837
  0.5982   0.6045   0.6079   0.6127   0.6291   0.6712   0.6739   0.6882
  0.7029   0.7172   0.7302   0.7513   0.7564   0.7610   0.7731   0.7748
  0.7992   0.8218   0.8367   0.8419   0.8458   0.8676   0.8879   0.8997
  0.9282   0.9403   0.9415   0.9792   1.0049   1.0185   1.0592   1.0832
  1.1027   1.1234   1.1616   1.1779   1.1805   1.1808   1.2152   1.2703
  1.3137   1.3286   1.3333   1.3517   1.3572   1.3607   1.3849   1.3924
  1.4411   1.4593   1.4653   1.4692   1.4761   1.4841   1.5112   1.5268
  1.5670   1.5767   1.5895   1.7196   1.7261   1.7616   1.7772   1.8118
  1.8162   1.8441   1.8468   1.9066   1.9950   2.0157   2.0462   2.1282
  2.1689   2.2049   2.2249   2.2492   2.2506   2.2582   2.2886   2.3190
  2.4363   2.4997   2.5412   2.5685   2.6957   2.7104   2.7585   2.8172
  2.8203   2.8558   2.9193   2.9914   3.0375   3.0561   3.1239   3.1794
  3.3702   3.3953   3.6055   3.7921   3.8190   3.9367   3.9545   3.9608
  3.9612   3.9688   3.9847   3.9944   4.0092   4.0175   4.0187   4.0257
  4.0318   4.0480   4.0543   4.0774   4.1015   4.1393   4.1478   4.1929
  4.2344   4.2611   4.2802   4.2820   4.3203   4.3902   4.4060   4.4627
  4.4807   4.6065   4.7858   5.9890   6.0145   6.0188   6.0493   6.0530
  6.0678   6.1191   6.1293   6.1536   6.1599   6.1962   6.2117   6.7365
  7.5536   7.6906   7.7379   9.7610  23.1684  23.7518  23.7537  23.9055
 23.9142  23.9897  25.8139  26.2061  26.5920  27.8322  27.8871  27.8991
 27.9820  28.3319  28.3511  28.3542  28.3780  28.3806  28.3857  28.4137
 28.4245  28.4287  28.4397  28.4451  28.4836  28.5203  28.5289  28.5295
 28.5320  28.5335  28.5395  28.5516  28.5535  28.5549  28.5583  28.5642
 28.5744  28.5874  28.6189  28.6197  28.6451  28.6808  28.7214  28.7258
 28.7745  47.9870 127.8762 127.8907 127.8929 127.9131 127.9191 127.9283
127.9540 127.9581 127.9697 127.9744 127.9922 128.0005 151.6318 151.6802
151.6902 151.7632 215.7535 289.7504 289.8891 289.96091020.79971901.7934
********1901.85461901.9308
 --------------------------------------------------------------

          Ground-State Mulliken Net Atomic Charges

     Atom                 Charge (a.u.)
  ----------------------------------------
      1 I                     0.104816
      2 C                     0.048575
      3 C                    -0.090465
      4 C                    -0.069900
      5 C                    -0.593356
      6 C                     0.724272
      7 C                    -0.731215
      8 Cl                    0.540794
      9 Br                   -0.272658
     10 I                     0.116773
     11 I                     0.117024
     12 I                     0.105340
  ----------------------------------------
  Sum of atomic charges =     0.000000

 -----------------------------------------------------------------
                    Cartesian Multipole Moments
 -----------------------------------------------------------------
    Charge (ESU x 10^10)
                -0.0000
    Dipole Moment (Debye)
         X       0.1719      Y      -0.0000      Z      -0.3516
       Tot       0.3914
    Quadrupole Moments (Debye-Ang)
        XX    -172.1949     XY       0.0000     YY    -180.6746
        XZ       1.4315     YZ      -0.0000     ZZ    -171.4323
    Octopole Moments (Debye-Ang^2)
       XXX     -41.8713    XXY      -0.0000    XYY     -16.5420
       YYY      -0.0000    XXZ    -579.8607    XYZ       0.0000
       YYZ    -592.3832    XZZ      -5.9701    YZZ      -0.0000
       ZZZ   -1672.5278
    Hexadecapole Moments (Debye-Ang^3)
      XXXX   -4806.1442   XXXY       0.0000   XXYY    -914.4909
      XYYY       0.0000   YYYY    -240.7163   XXXZ    -212.5335
      XXYZ      -0.0000   XYYZ     -88.4822   YYYZ      -0.0000
      XXZZ   -3735.0930   XYZZ       0.0000   YYZZ   -3027.1777
      XZZZ    -192.8187   YZZZ      -0.0000   ZZZZ  -16603.0446
 -----------------------------------------------------------------
 Calculating analytic gradient of the SCF energy
 Gradient of SCF Energy
            1           2           3           4           5           6
    1   0.0002164   0.0001094   0.0000047  -0.0000692   0.0000664  -0.0000203
    2   0.0000000   0.0000000  -0.0000000   0.0000000  -0.0000000   0.0000000
    3  -0.0002584   0.0001133  -0.0001372   0.0001060  -0.0001527   0.0000121
            7           8           9          10          11          12
    1  -0.0002030  -0.0000660  -0.0000948  -0.0000216   0.0001077  -0.0000296
    2  -0.0000000   0.0000000   0.0000000   0.0000000   0.0000000   0.0000000
    3  -0.0000330  -0.0001666   0.0000531   0.0002656   0.0001022   0.0000957
 Max gradient component =       2.656E-04
 RMS gradient           =       1.042E-04
 Gradient time:  CPU 147.68 s  wall 24.83 s
 Geometry Optimization Parameters
   NAtoms,    NIC,     NZ,  NCons,   NDum,   NFix, NCnnct, MaxDiis
       12      78      12       0       0       0       0       0

 Cartesian Hessian Update
 Hessian updated using BFGS update


** GEOMETRY OPTIMIZATION IN DELOCALIZED INTERNAL COORDINATES **
   Searching for a Minimum

   Optimization Cycle:   4

                       Coordinates (Angstroms)
     ATOM                X               Y               Z
      1  I         0.0042845434    0.0000000000    0.0062977053
      2  C         0.0005611615    0.0000000000    2.1440741215
      3  C         1.2166416919    0.0000000000    2.8546316490
      4  C         1.2032928308    0.0000000000    4.2610953844
      5  C        -0.0126831256    0.0000000000    4.9639998278
      6  C        -1.2199450292    0.0000000000    4.2472213271
      7  C        -1.2211995677    0.0000000000    2.8424178083
      8  Cl       -2.7305934743    0.0000000000    5.1149825801
      9  Br        2.8423085402    0.0000000000    5.2314099775
     10  I        -3.0992079412    0.0000000000    1.8130769625
     11  I        -0.0458276758    0.0000000000    7.0961161923
     12  I         3.0925801916    0.0000000000    1.8166512516
   Point Group: c1    Number of degrees of freedom:    30


   Energy is -30941.079711247

 Hessian updated using BFGS update

 16 Hessian modes will be used to form the next step
  Hessian Eigenvalues:
     0.099920    0.107576    0.108835    0.110436    0.190467    0.217525
     0.241762    0.312644    0.358467    0.402586    0.417949    0.435741
     0.446516    0.446906    0.508874    0.693243

 Minimum search - taking simple RFO step
 Searching for Lamda that Minimizes Along All modes
 Value Taken    Lamda =  -0.00000325
 Step Taken.  Stepsize is  0.002799

                             Maximum     Tolerance    Cnvgd?
         Gradient           0.000741      0.000300      NO
         Displacement       0.001536      0.001200      NO
         Energy change     -0.000001      0.000001      NO


 New Cartesian Coordinates Obtained by Inverse Iteration

 Displacement from previous Coordinates is:  0.007053
 ----------------------------------------------------------------
             Standard Nuclear Orientation (Angstroms)
    I     Atom           X                Y                Z
 ----------------------------------------------------------------
    1      I       0.0028591371     0.0000000000     0.0072401042
    2      C       0.0005730499     0.0000000000     2.1443569565
    3      C       1.2167436879     0.0000000000     2.8547921573
    4      C       1.2035070145     0.0000000000     4.2612391505
    5      C      -0.0126530806     0.0000000000     4.9641680333
    6      C      -1.2198874071     0.0000000000     4.2474033010
    7      C      -1.2210093340     0.0000000000     2.8425555991
    8      Cl     -2.7299891340     0.0000000000     5.1161738515
    9      Br      2.8427794642     0.0000000000     5.2313388978
   10      I      -3.0979897723     0.0000000000     1.8108483448
   11      I      -0.0470394582     0.0000000000     7.0960453735
   12      I       3.0923179785     0.0000000000     1.8158130179
 ----------------------------------------------------------------
 Nuclear Repulsion Energy =        4801.93631653 hartrees
 There are      150 alpha and      150 beta electrons
 Applying Cartesian multipole field
    Component          Value
    ---------          -----
     (2,0,0)        1.00000E-11
     (0,2,0)        2.00000E-11
     (0,0,2)       -3.00000E-12
 Nucleus-field energy     =    -0.0000000004 hartrees
 Requested basis set is 6-311++G(d,p)
 There are 164 shells and 458 basis functions
 A cutoff of  1.0D-14 yielded   8179 shell pairs
 There are     70601 function pairs (     79186 Cartesian)
 Smallest overlap matrix eigenvalue = 5.96E-07
 Linear dependence detected in AO basis
 Tighter screening thresholds may be required for diffuse basis sets
 Use S2THRESH > 14 and THRESH = 14 in case of SCF convergence issues
 Number of orthogonalized atomic orbitals = 457
 Maximum deviation from orthogonality = 2.269E-10
 Guess MOs from SCF MO coefficient file

 -----------------------------------------------------------------------
  General SCF calculation program by
  Eric Jon Sundstrom, Paul Horn, Yuezhi Mao, Dmitri Zuev, Alec White,
  David Stuck, Shaama M.S., Shane Yost, Joonho Lee, David Small,
  Daniel Levine, Susi Lehtola, Hugh Burton, Evgeny Epifanovsky,
  Bang C. Huynh
 -----------------------------------------------------------------------
 Exchange:     0.2000 Hartree-Fock + 0.0800 Slater + 0.7200 B88
 Correlation:  0.1900 VWN1RPA + 0.8100 LYP
 Using SG-1 standard quadrature grid
 using 6 threads for integral computing
 -------------------------------------------------------
 OpenMP Integral computing Module                
 Release: version 2.0, May 2017, Q-Chem Inc. Pleasanton 
 -------------------------------------------------------
 A restricted SCF calculation will be
 performed using DIIS
 SCF converges when DIIS error is below 1.0e-08
 ---------------------------------------
  Cycle       Energy         DIIS error
 ---------------------------------------
    1  -30941.0797112600      7.05e-06  
    2  -30941.0797123838      2.73e-06  
    3  -30941.0797122292      3.61e-06  
    4  -30941.0797125622      1.03e-06  
    5  -30941.0797125916      2.97e-07  
    6  -30941.0797125935      7.02e-08  
    7  -30941.0797125935      2.96e-08  
    8  -30941.0797125940      1.27e-08  
    9  -30941.0797125942      3.13e-09  Convergence criterion met
 ---------------------------------------
 SCF time:   CPU 266.53s  wall 49.00s 
 SCF   energy in the final basis set =   -30941.0797125942
 Total energy in the final basis set =   -30941.0797125942

 --------------------------------------------------------------

                    Orbital Energies (a.u.)
 --------------------------------------------------------------

 Alpha MOs
 -- Occupied --
***********************************-482.8555-176.3190-176.3186-176.3186
********-165.7229-165.7225-165.7224-165.7219-165.7206-165.7204-165.7203
********-165.7200-165.7200-165.7196-165.7194-101.5813 -62.5084 -56.3291
-56.3250 -56.3246 -35.8154 -35.8151 -35.8150 -35.8144 -31.3090 -31.3086
-31.3085 -31.3080 -31.3027 -31.3023 -31.3022 -31.3021 -31.3018 -31.3017
-31.3016 -31.3011 -22.9594 -22.9590 -22.9589 -22.9583 -22.9580 -22.9576
-22.9576 -22.9575 -22.9572 -22.9572 -22.9569 -22.9566 -22.9532 -22.9532
-22.9529 -22.9529 -22.9527 -22.9527 -22.9522 -22.9522 -10.2883 -10.2823
-10.2736 -10.2721 -10.2715 -10.2710  -9.4964  -8.7173  -7.2613  -7.2513
 -7.2503  -6.5495  -6.5358  -6.5348  -6.3648  -6.3645  -6.3644  -6.3639
 -4.7779  -4.7775  -4.7774  -4.7769  -4.7625  -4.7623  -4.7621  -4.7615
 -4.7614  -4.7614  -4.7611  -4.7606  -2.6602  -2.6567  -2.6558  -2.6450
 -2.6448  -2.0436  -2.0431  -2.0430  -2.0424  -2.0390  -2.0386  -2.0386
 -2.0382  -2.0380  -2.0380  -2.0378  -2.0373  -2.0249  -2.0248  -2.0248
 -2.0247  -2.0245  -2.0244  -2.0240  -2.0239  -0.9441  -0.8930  -0.8476
 -0.7990  -0.7767  -0.7089  -0.6799  -0.6783  -0.6556  -0.6044  -0.5971
 -0.5450  -0.5037  -0.4565  -0.4493  -0.4332  -0.4136  -0.3907  -0.3795
 -0.3732  -0.3679  -0.3546  -0.3367  -0.3229  -0.3182  -0.3098  -0.2910
 -0.2832  -0.2795  -0.2709  -0.2608  -0.2583  -0.2407
 -- Virtual --
 -0.1169  -0.0715  -0.0689  -0.0677  -0.0586  -0.0320  -0.0128  -0.0002
  0.0131   0.0311   0.0341   0.0462   0.0556   0.0605   0.0660   0.0703
  0.0707   0.0771   0.0867   0.0880   0.0957   0.1049   0.1130   0.1146
  0.1223   0.1265   0.1311   0.1321   0.1544   0.1585   0.1687   0.1726
  0.1768   0.1786   0.1853   0.1887   0.1951   0.1973   0.1984   0.2034
  0.2120   0.2181   0.2269   0.2277   0.2483   0.2492   0.2526   0.2611
  0.2715   0.2927   0.2947   0.3046   0.3224   0.3447   0.3585   0.3641
  0.3729   0.3738   0.3782   0.3892   0.3906   0.3958   0.4020   0.4129
  0.4182   0.4228   0.4305   0.4311   0.4415   0.4425   0.4478   0.4505
  0.4699   0.4887   0.4902   0.4952   0.4977   0.5058   0.5119   0.5138
  0.5160   0.5348   0.5479   0.5523   0.5532   0.5797   0.5813   0.5839
  0.5983   0.6044   0.6079   0.6127   0.6291   0.6713   0.6738   0.6881
  0.7028   0.7172   0.7302   0.7513   0.7564   0.7610   0.7731   0.7749
  0.7992   0.8218   0.8367   0.8419   0.8457   0.8676   0.8879   0.8998
  0.9282   0.9402   0.9415   0.9793   1.0049   1.0185   1.0592   1.0832
  1.1027   1.1232   1.1618   1.1779   1.1805   1.1809   1.2152   1.2703
  1.3136   1.3285   1.3335   1.3518   1.3571   1.3607   1.3849   1.3920
  1.4411   1.4594   1.4651   1.4693   1.4761   1.4841   1.5116   1.5268
  1.5671   1.5767   1.5894   1.7196   1.7261   1.7616   1.7772   1.8118
  1.8162   1.8442   1.8468   1.9066   1.9950   2.0157   2.0462   2.1283
  2.1688   2.2049   2.2250   2.2491   2.2507   2.2583   2.2885   2.3190
  2.4363   2.4997   2.5412   2.5685   2.6957   2.7104   2.7586   2.8172
  2.8203   2.8558   2.9193   2.9913   3.0375   3.0561   3.1239   3.1794
  3.3702   3.3953   3.6055   3.7921   3.8189   3.9367   3.9544   3.9607
  3.9612   3.9689   3.9847   3.9944   4.0092   4.0175   4.0187   4.0257
  4.0319   4.0480   4.0543   4.0774   4.1015   4.1393   4.1478   4.1930
  4.2345   4.2610   4.2802   4.2820   4.3202   4.3903   4.4060   4.4627
  4.4808   4.6065   4.7859   5.9890   6.0145   6.0188   6.0491   6.0531
  6.0677   6.1191   6.1293   6.1537   6.1598   6.1965   6.2119   6.7364
  7.5536   7.6906   7.7379   9.7610  23.1684  23.7518  23.7537  23.9055
 23.9143  23.9897  25.8139  26.2060  26.5920  27.8323  27.8871  27.8992
 27.9821  28.3319  28.3510  28.3542  28.3780  28.3807  28.3854  28.4137
 28.4245  28.4287  28.4397  28.4452  28.4838  28.5203  28.5289  28.5295
 28.5320  28.5335  28.5395  28.5516  28.5535  28.5550  28.5583  28.5643
 28.5744  28.5874  28.6189  28.6197  28.6452  28.6808  28.7213  28.7258
 28.7745  47.9870 127.8762 127.8907 127.8929 127.9131 127.9190 127.9282
127.9540 127.9581 127.9698 127.9744 127.9924 128.0006 151.6319 151.6802
151.6903 151.7632 215.7535 289.7504 289.8891 289.96081020.79961901.7935
********1901.85471901.9308
 --------------------------------------------------------------

          Ground-State Mulliken Net Atomic Charges

     Atom                 Charge (a.u.)
  ----------------------------------------
      1 I                     0.104835
      2 C                     0.047481
      3 C                    -0.090154
      4 C                    -0.069584
      5 C                    -0.591156
      6 C                     0.725281
      7 C                    -0.733991
      8 Cl                    0.540622
      9 Br                   -0.272494
     10 I                     0.116820
     11 I                     0.117011
     12 I                     0.105329
  ----------------------------------------
  Sum of atomic charges =     0.000000

 -----------------------------------------------------------------
                    Cartesian Multipole Moments
 -----------------------------------------------------------------
    Charge (ESU x 10^10)
                 0.0000
    Dipole Moment (Debye)
         X       0.1702      Y      -0.0000      Z      -0.3549
       Tot       0.3936
    Quadrupole Moments (Debye-Ang)
        XX    -172.2140     XY       0.0000     YY    -180.6737
        XZ       1.4306     YZ      -0.0000     ZZ    -171.4375
    Octopole Moments (Debye-Ang^2)
       XXX     -41.6970    XXY      -0.0000    XYY     -16.5160
       YYY      -0.0000    XXZ    -579.9153    XYZ       0.0000
       YYZ    -592.3422    XZZ      -6.0674    YZZ      -0.0000
       ZZZ   -1672.3846
    Hexadecapole Moments (Debye-Ang^3)
      XXXX   -4805.4404   XXXY       0.0000   XXYY    -914.2530
      XYYY       0.0000   YYYY    -240.7133   XXXZ    -212.1242
      XXYZ      -0.0000   XYYZ     -88.4654   YYYZ      -0.0000
      XXZZ   -3734.8291   XYZZ       0.0000   YYZZ   -3027.0159
      XZZZ    -193.9939   YZZZ      -0.0000   ZZZZ  -16601.9627
 -----------------------------------------------------------------
 Calculating analytic gradient of the SCF energy
 Gradient of SCF Energy
            1           2           3           4           5           6
    1   0.0000088   0.0000422  -0.0000156  -0.0000286  -0.0000209  -0.0000041
    2  -0.0000000   0.0000000  -0.0000000  -0.0000000   0.0000000  -0.0000000
    3  -0.0000570   0.0000802  -0.0001063   0.0000743  -0.0000611   0.0000284
            7           8           9          10          11          12
    1  -0.0000359   0.0000446  -0.0000154   0.0000920  -0.0000568  -0.0000103
    2   0.0000000   0.0000000   0.0000000   0.0000000   0.0000000  -0.0000000
    3  -0.0000846   0.0000726   0.0000515  -0.0000553   0.0000374   0.0000198
 Max gradient component =       1.063E-04
 RMS gradient           =       4.398E-05
 Gradient time:  CPU 147.83 s  wall 24.86 s
 Geometry Optimization Parameters
   NAtoms,    NIC,     NZ,  NCons,   NDum,   NFix, NCnnct, MaxDiis
       12      78      12       0       0       0       0       0

 Cartesian Hessian Update
 Hessian updated using BFGS update


** GEOMETRY OPTIMIZATION IN DELOCALIZED INTERNAL COORDINATES **
   Searching for a Minimum

   Optimization Cycle:   5

                       Coordinates (Angstroms)
     ATOM                X               Y               Z
      1  I         0.0028591371    0.0000000000    0.0072401042
      2  C         0.0005730499    0.0000000000    2.1443569565
      3  C         1.2167436879    0.0000000000    2.8547921573
      4  C         1.2035070145    0.0000000000    4.2612391505
      5  C        -0.0126530806    0.0000000000    4.9641680333
      6  C        -1.2198874071    0.0000000000    4.2474033010
      7  C        -1.2210093340    0.0000000000    2.8425555991
      8  Cl       -2.7299891340    0.0000000000    5.1161738515
      9  Br        2.8427794642    0.0000000000    5.2313388978
     10  I        -3.0979897723    0.0000000000    1.8108483448
     11  I        -0.0470394582    0.0000000000    7.0960453735
     12  I         3.0923179785    0.0000000000    1.8158130179
   Point Group: c1    Number of degrees of freedom:    30


   Energy is -30941.079712594

 Hessian updated using BFGS update

 17 Hessian modes will be used to form the next step
  Hessian Eigenvalues:
     0.093724    0.107404    0.107578    0.108875    0.190798    0.223797
     0.239557    0.249872    0.312639    0.381963    0.404416    0.416960
     0.430183    0.446438    0.446643    0.613050    0.691560

 Minimum search - taking simple RFO step
 Searching for Lamda that Minimizes Along All modes
 Value Taken    Lamda =   0.00000000
 Step Taken.  Stepsize is  0.001638

                             Maximum     Tolerance    Cnvgd?
         Gradient           0.000314      0.000300      NO
         Displacement       0.000883      0.001200     YES
         Energy change     -0.000001      0.000001      NO


 New Cartesian Coordinates Obtained by Inverse Iteration

 Displacement from previous Coordinates is:  0.002836
 ----------------------------------------------------------------
             Standard Nuclear Orientation (Angstroms)
    I     Atom           X                Y                Z
 ----------------------------------------------------------------
    1      I       0.0028922858     0.0000000000     0.0078192582
    2      C       0.0006135646     0.0000000000     2.1444846592
    3      C       1.2168164530     0.0000000000     2.8549557331
    4      C       1.2036036335     0.0000000000     4.2613046111
    5      C      -0.0126049928     0.0000000000     4.9642776858
    6      C      -1.2198680400     0.0000000000     4.2473911973
    7      C      -1.2209480221     0.0000000000     2.8426543624
    8      Cl     -2.7305028135     0.0000000000     5.1152497678
    9      Br      2.8430960031     0.0000000000     5.2309473095
   10      I      -3.0984872677     0.0000000000     1.8111794487
   11      I      -0.0468861140     0.0000000000     7.0958462596
   12      I       3.0924874559     0.0000000000     1.8158644946
 ----------------------------------------------------------------
 Nuclear Repulsion Energy =        4802.00339553 hartrees
 There are      150 alpha and      150 beta electrons
 Applying Cartesian multipole field
    Component          Value
    ---------          -----
     (2,0,0)        1.00000E-11
     (0,2,0)        2.00000E-11
     (0,0,2)       -3.00000E-12
 Nucleus-field energy     =    -0.0000000004 hartrees
 Requested basis set is 6-311++G(d,p)
 There are 164 shells and 458 basis functions
 A cutoff of  1.0D-14 yielded   8178 shell pairs
 There are     70589 function pairs (     79174 Cartesian)
 Smallest overlap matrix eigenvalue = 5.96E-07
 Linear dependence detected in AO basis
 Tighter screening thresholds may be required for diffuse basis sets
 Use S2THRESH > 14 and THRESH = 14 in case of SCF convergence issues
 Number of orthogonalized atomic orbitals = 457
 Maximum deviation from orthogonality = 2.011E-10
 Guess MOs from SCF MO coefficient file

 -----------------------------------------------------------------------
  General SCF calculation program by
  Eric Jon Sundstrom, Paul Horn, Yuezhi Mao, Dmitri Zuev, Alec White,
  David Stuck, Shaama M.S., Shane Yost, Joonho Lee, David Small,
  Daniel Levine, Susi Lehtola, Hugh Burton, Evgeny Epifanovsky,
  Bang C. Huynh
 -----------------------------------------------------------------------
 Exchange:     0.2000 Hartree-Fock + 0.0800 Slater + 0.7200 B88
 Correlation:  0.1900 VWN1RPA + 0.8100 LYP
 Using SG-1 standard quadrature grid
 using 6 threads for integral computing
 -------------------------------------------------------
 OpenMP Integral computing Module                
 Release: version 2.0, May 2017, Q-Chem Inc. Pleasanton 
 -------------------------------------------------------
 A restricted SCF calculation will be
 performed using DIIS
 SCF converges when DIIS error is below 1.0e-08
 ---------------------------------------
  Cycle       Energy         DIIS error
 ---------------------------------------
    1  -30941.0797123590      4.48e-06  
    2  -30941.0797127170      9.35e-07  
    3  -30941.0797126904      1.39e-06  
    4  -30941.0797127390      3.27e-07  
    5  -30941.0797127422      1.40e-07  
    6  -30941.0797127423      3.14e-08  
    7  -30941.0797127428      1.22e-08  
    8  -30941.0797127427      5.81e-09  Convergence criterion met
 ---------------------------------------
 SCF time:   CPU 238.79s  wall 44.00s 
 SCF   energy in the final basis set =   -30941.0797127427
 Total energy in the final basis set =   -30941.0797127427

 --------------------------------------------------------------

                    Orbital Energies (a.u.)
 --------------------------------------------------------------

 Alpha MOs
 -- Occupied --
***********************************-482.8555-176.3190-176.3186-176.3185
********-165.7229-165.7225-165.7224-165.7219-165.7207-165.7204-165.7203
********-165.7200-165.7200-165.7196-165.7194-101.5813 -62.5084 -56.3291
-56.3250 -56.3246 -35.8155 -35.8151 -35.8150 -35.8144 -31.3090 -31.3086
-31.3085 -31.3080 -31.3027 -31.3023 -31.3022 -31.3021 -31.3018 -31.3017
-31.3016 -31.3011 -22.9594 -22.9590 -22.9589 -22.9583 -22.9580 -22.9576
-22.9576 -22.9575 -22.9572 -22.9572 -22.9569 -22.9566 -22.9532 -22.9532
-22.9529 -22.9529 -22.9527 -22.9527 -22.9522 -22.9522 -10.2883 -10.2823
-10.2736 -10.2721 -10.2715 -10.2710  -9.4964  -8.7173  -7.2613  -7.2512
 -7.2503  -6.5495  -6.5359  -6.5348  -6.3648  -6.3645  -6.3644  -6.3639
 -4.7779  -4.7774  -4.7774  -4.7769  -4.7625  -4.7623  -4.7621  -4.7615
 -4.7614  -4.7614  -4.7611  -4.7606  -2.6602  -2.6567  -2.6558  -2.6450
 -2.6448  -2.0436  -2.0431  -2.0430  -2.0424  -2.0390  -2.0386  -2.0386
 -2.0382  -2.0380  -2.0380  -2.0378  -2.0373  -2.0249  -2.0248  -2.0248
 -2.0247  -2.0245  -2.0244  -2.0240  -2.0239  -0.9441  -0.8930  -0.8476
 -0.7990  -0.7767  -0.7090  -0.6799  -0.6783  -0.6556  -0.6044  -0.5971
 -0.5450  -0.5037  -0.4565  -0.4493  -0.4331  -0.4136  -0.3907  -0.3795
 -0.3732  -0.3679  -0.3546  -0.3367  -0.3230  -0.3182  -0.3098  -0.2910
 -0.2832  -0.2794  -0.2709  -0.2608  -0.2583  -0.2407
 -- Virtual --
 -0.1169  -0.0715  -0.0688  -0.0676  -0.0586  -0.0320  -0.0128  -0.0002
  0.0131   0.0311   0.0341   0.0461   0.0556   0.0605   0.0660   0.0703
  0.0707   0.0771   0.0867   0.0880   0.0957   0.1050   0.1130   0.1146
  0.1223   0.1265   0.1311   0.1321   0.1544   0.1585   0.1687   0.1726
  0.1768   0.1786   0.1853   0.1887   0.1951   0.1973   0.1984   0.2035
  0.2120   0.2181   0.2269   0.2277   0.2483   0.2492   0.2526   0.2611
  0.2716   0.2927   0.2947   0.3046   0.3223   0.3447   0.3585   0.3641
  0.3729   0.3738   0.3781   0.3892   0.3906   0.3958   0.4020   0.4129
  0.4182   0.4228   0.4305   0.4311   0.4415   0.4424   0.4478   0.4505
  0.4699   0.4887   0.4902   0.4952   0.4977   0.5058   0.5119   0.5138
  0.5160   0.5348   0.5479   0.5523   0.5532   0.5797   0.5813   0.5839
  0.5983   0.6044   0.6079   0.6127   0.6291   0.6713   0.6739   0.6881
  0.7029   0.7172   0.7302   0.7513   0.7564   0.7610   0.7731   0.7749
  0.7992   0.8218   0.8367   0.8419   0.8457   0.8676   0.8879   0.8998
  0.9282   0.9402   0.9415   0.9793   1.0049   1.0185   1.0592   1.0832
  1.1028   1.1233   1.1617   1.1779   1.1805   1.1808   1.2153   1.2703
  1.3136   1.3286   1.3335   1.3520   1.3571   1.3607   1.3849   1.3921
  1.4411   1.4593   1.4651   1.4693   1.4761   1.4841   1.5116   1.5268
  1.5671   1.5767   1.5894   1.7196   1.7261   1.7616   1.7772   1.8118
  1.8162   1.8441   1.8468   1.9066   1.9951   2.0157   2.0462   2.1283
  2.1689   2.2048   2.2251   2.2492   2.2506   2.2582   2.2885   2.3190
  2.4363   2.4997   2.5412   2.5685   2.6957   2.7104   2.7586   2.8172
  2.8203   2.8558   2.9193   2.9914   3.0375   3.0562   3.1239   3.1794
  3.3702   3.3953   3.6055   3.7921   3.8190   3.9367   3.9544   3.9607
  3.9612   3.9689   3.9847   3.9944   4.0092   4.0175   4.0187   4.0257
  4.0319   4.0480   4.0543   4.0774   4.1016   4.1393   4.1478   4.1931
  4.2345   4.2610   4.2802   4.2820   4.3203   4.3903   4.4060   4.4626
  4.4808   4.6065   4.7859   5.9890   6.0145   6.0188   6.0491   6.0531
  6.0677   6.1191   6.1293   6.1537   6.1597   6.1965   6.2120   6.7365
  7.5536   7.6906   7.7379   9.7610  23.1684  23.7517  23.7538  23.9056
 23.9143  23.9898  25.8139  26.2061  26.5920  27.8323  27.8871  27.8992
 27.9821  28.3319  28.3510  28.3542  28.3780  28.3807  28.3855  28.4138
 28.4245  28.4287  28.4397  28.4452  28.4838  28.5203  28.5289  28.5295
 28.5320  28.5335  28.5395  28.5516  28.5535  28.5549  28.5583  28.5643
 28.5744  28.5874  28.6189  28.6197  28.6452  28.6809  28.7213  28.7258
 28.7745  47.9870 127.8762 127.8907 127.8929 127.9131 127.9190 127.9282
127.9540 127.9581 127.9698 127.9744 127.9924 128.0006 151.6319 151.6801
151.6903 151.7633 215.7535 289.7504 289.8891 289.96091020.79971901.7936
********1901.85471901.9309
 --------------------------------------------------------------

          Ground-State Mulliken Net Atomic Charges

     Atom                 Charge (a.u.)
  ----------------------------------------
      1 I                     0.104866
      2 C                     0.046862
      3 C                    -0.089828
      4 C                    -0.069124
      5 C                    -0.591554
      6 C                     0.724823
      7 C                    -0.733354
      8 Cl                    0.540673
      9 Br                   -0.272488
     10 I                     0.116774
     11 I                     0.117042
     12 I                     0.105309
  ----------------------------------------
  Sum of atomic charges =     0.000000

 -----------------------------------------------------------------
                    Cartesian Multipole Moments
 -----------------------------------------------------------------
    Charge (ESU x 10^10)
                -0.0000
    Dipole Moment (Debye)
         X       0.1708      Y      -0.0000      Z      -0.3538
       Tot       0.3929
    Quadrupole Moments (Debye-Ang)
        XX    -172.2096     XY      -0.0000     YY    -180.6731
        XZ       1.4321     YZ       0.0000     ZZ    -171.4352
    Octopole Moments (Debye-Ang^2)
       XXX     -41.7021    XXY      -0.0000    XYY     -16.5114
       YYY      -0.0000    XXZ    -579.9009    XYZ      -0.0000
       YYZ    -592.3452    XZZ      -6.0424    YZZ       0.0000
       ZZZ   -1672.4017
    Hexadecapole Moments (Debye-Ang^3)
      XXXX   -4806.2838   XXXY      -0.0000   XXYY    -914.4454
      XYYY      -0.0000   YYYY    -240.7118   XXXZ    -212.1872
      XXYZ      -0.0000   XYYZ     -88.4673   YYYZ      -0.0000
      XXZZ   -3734.8030   XYZZ      -0.0000   YYZZ   -3026.7762
      XZZZ    -193.8183   YZZZ       0.0000   ZZZZ  -16600.8221
 -----------------------------------------------------------------
 Calculating analytic gradient of the SCF energy
 Gradient of SCF Energy
            1           2           3           4           5           6
    1   0.0000197   0.0000248   0.0000019   0.0000034   0.0000143  -0.0000111
    2   0.0000000  -0.0000000   0.0000000  -0.0000000   0.0000000  -0.0000000
    3   0.0000452   0.0000469  -0.0000291   0.0000461   0.0000047  -0.0000109
            7           8           9          10          11          12
    1   0.0000002  -0.0000312  -0.0000014  -0.0000075  -0.0000305   0.0000176
    2   0.0000000   0.0000000  -0.0000000   0.0000000  -0.0000000  -0.0000000
    3  -0.0000166  -0.0000611  -0.0000072  -0.0000255  -0.0000117   0.0000193
 Max gradient component =       6.113E-05
 RMS gradient           =       2.121E-05
 Gradient time:  CPU 147.69 s  wall 24.83 s
 Geometry Optimization Parameters
   NAtoms,    NIC,     NZ,  NCons,   NDum,   NFix, NCnnct, MaxDiis
       12      78      12       0       0       0       0       0

 Cartesian Hessian Update
 Hessian updated using BFGS update


** GEOMETRY OPTIMIZATION IN DELOCALIZED INTERNAL COORDINATES **
   Searching for a Minimum

   Optimization Cycle:   6

                       Coordinates (Angstroms)
     ATOM                X               Y               Z
      1  I         0.0028922858    0.0000000000    0.0078192582
      2  C         0.0006135646    0.0000000000    2.1444846592
      3  C         1.2168164530    0.0000000000    2.8549557331
      4  C         1.2036036335    0.0000000000    4.2613046111
      5  C        -0.0126049928    0.0000000000    4.9642776858
      6  C        -1.2198680400    0.0000000000    4.2473911973
      7  C        -1.2209480221    0.0000000000    2.8426543624
      8  Cl       -2.7305028135    0.0000000000    5.1152497678
      9  Br        2.8430960031    0.0000000000    5.2309473095
     10  I        -3.0984872677    0.0000000000    1.8111794487
     11  I        -0.0468861140    0.0000000000    7.0958462596
     12  I         3.0924874559    0.0000000000    1.8158644946
   Point Group: c1    Number of degrees of freedom:    30


   Energy is -30941.079712743

 Hessian updated using BFGS update

 18 Hessian modes will be used to form the next step
  Hessian Eigenvalues:
     0.099578    0.107556    0.108839    0.111270    0.191023    0.228457
     0.249455    0.249689    0.286218    0.312562    0.392261    0.407521
     0.419609    0.444130    0.445817    0.454164    0.599022    0.683624

 Minimum search - taking simple RFO step
 Searching for Lamda that Minimizes Along All modes
 Value Taken    Lamda =   0.00000000
 Step Taken.  Stepsize is  0.000556

                             Maximum     Tolerance    Cnvgd?
         Gradient           0.000133      0.000300     YES
         Displacement       0.000292      0.001200     YES
         Energy change     -0.000000      0.000001     YES


                       Distance Matrix (Angstroms)
             I (  1)   C (  2)   C (  3)   C (  4)   C (  5)   C (  6)
   C (  2)  2.136667
   C (  3)  3.095125  1.408516
   C (  4)  4.419711  2.434771  1.406411
   C (  5)  4.956483  2.819824  2.441458  1.404754
   C (  6)  4.412382  2.431418  2.806476  2.423512  1.404069
   C (  7)  3.087730  1.407002  2.437796  2.809096  2.441593  1.404737
   Cl(  8)  5.792866  4.035399  4.548655  4.025719  2.722088  1.742181
   Br(  9)  5.945404  4.195945  2.879257  1.904768  2.868125  4.180318
   I ( 10)  3.587571  3.116973  4.439743  4.950869  4.411881  3.076416
   I ( 11)  7.088202  4.951589  4.425166  3.098121  2.131844  3.080517
   I ( 12)  3.579752  3.109289  2.144260  3.089993  4.422002  4.950629
             C (  7)   Cl(  8)   Br(  9)   I ( 10)   I ( 11)
   Cl(  8)  2.728268
   Br(  9)  4.713852  5.574800
   I ( 10)  2.142217  3.324499  6.855452
   I ( 11)  4.412263  3.335350  3.439454  6.102456
   I ( 12)  4.433962  6.692769  3.424177  6.190976  6.142790

 Final energy is   -30941.079712742729     


 ******************************
 **  OPTIMIZATION CONVERGED  **
 ******************************

                       Coordinates (Angstroms)
     ATOM                X               Y               Z
      1  I         0.0028922858    0.0000000000    0.0078192582
      2  C         0.0006135646    0.0000000000    2.1444846592
      3  C         1.2168164530    0.0000000000    2.8549557331
      4  C         1.2036036335    0.0000000000    4.2613046111
      5  C        -0.0126049928    0.0000000000    4.9642776858
      6  C        -1.2198680400    0.0000000000    4.2473911973
      7  C        -1.2209480221    0.0000000000    2.8426543624
      8  Cl       -2.7305028135    0.0000000000    5.1152497678
      9  Br        2.8430960031    0.0000000000    5.2309473095
     10  I        -3.0984872677    0.0000000000    1.8111794487
     11  I        -0.0468861140    0.0000000000    7.0958462596
     12  I         3.0924874559    0.0000000000    1.8158644946

Z-matrix Print:
$molecule
0 1
I 
C  1 2.136667
C  2 1.407002 1 119.810742
C  3 1.404737 2 119.705587 1 -180.000000 0
C  4 1.404069 3 120.746371 2 -0.000000 0
C  5 1.404754 4 119.269608 3 -0.000000 0
C  6 1.406411 5 120.566356 4 -0.000000 0
Cl 4 1.742181 3 119.833286 2 -180.000000 0
Br 6 1.904768 5 119.370645 4 -180.000000 0
I  5 2.131844 4 119.780936 3 -180.000000 0
I  3 2.142217 2 121.467028 1 -0.000000 0
I  7 2.144260 6 119.524025 5 -180.000000 0
$end


 --------------------------------------------------------------

                    Orbital Energies (a.u.)
 --------------------------------------------------------------

 Alpha MOs
 -- Occupied --
***********************************-482.8555-176.3190-176.3186-176.3185
********-165.7229-165.7225-165.7224-165.7219-165.7207-165.7204-165.7203
********-165.7200-165.7200-165.7196-165.7194-101.5813 -62.5084 -56.3291
-56.3250 -56.3246 -35.8155 -35.8151 -35.8150 -35.8144 -31.3090 -31.3086
-31.3085 -31.3080 -31.3027 -31.3023 -31.3022 -31.3021 -31.3018 -31.3017
-31.3016 -31.3011 -22.9594 -22.9590 -22.9589 -22.9583 -22.9580 -22.9576
-22.9576 -22.9575 -22.9572 -22.9572 -22.9569 -22.9566 -22.9532 -22.9532
-22.9529 -22.9529 -22.9527 -22.9527 -22.9522 -22.9522 -10.2883 -10.2823
-10.2736 -10.2721 -10.2715 -10.2710  -9.4964  -8.7173  -7.2613  -7.2512
 -7.2503  -6.5495  -6.5359  -6.5348  -6.3648  -6.3645  -6.3644  -6.3639
 -4.7779  -4.7774  -4.7774  -4.7769  -4.7625  -4.7623  -4.7621  -4.7615
 -4.7614  -4.7614  -4.7611  -4.7606  -2.6602  -2.6567  -2.6558  -2.6450
 -2.6448  -2.0436  -2.0431  -2.0430  -2.0424  -2.0390  -2.0386  -2.0386
 -2.0382  -2.0380  -2.0380  -2.0378  -2.0373  -2.0249  -2.0248  -2.0248
 -2.0247  -2.0245  -2.0244  -2.0240  -2.0239  -0.9441  -0.8930  -0.8476
 -0.7990  -0.7767  -0.7090  -0.6799  -0.6783  -0.6556  -0.6044  -0.5971
 -0.5450  -0.5037  -0.4565  -0.4493  -0.4331  -0.4136  -0.3907  -0.3795
 -0.3732  -0.3679  -0.3546  -0.3367  -0.3230  -0.3182  -0.3098  -0.2910
 -0.2832  -0.2794  -0.2709  -0.2608  -0.2583  -0.2407
 -- Virtual --
 -0.1169  -0.0715  -0.0688  -0.0676  -0.0586  -0.0320  -0.0128  -0.0002
  0.0131   0.0311   0.0341   0.0461   0.0556   0.0605   0.0660   0.0703
  0.0707   0.0771   0.0867   0.0880   0.0957   0.1050   0.1130   0.1146
  0.1223   0.1265   0.1311   0.1321   0.1544   0.1585   0.1687   0.1726
  0.1768   0.1786   0.1853   0.1887   0.1951   0.1973   0.1984   0.2035
  0.2120   0.2181   0.2269   0.2277   0.2483   0.2492   0.2526   0.2611
  0.2716   0.2927   0.2947   0.3046   0.3223   0.3447   0.3585   0.3641
  0.3729   0.3738   0.3781   0.3892   0.3906   0.3958   0.4020   0.4129
  0.4182   0.4228   0.4305   0.4311   0.4415   0.4424   0.4478   0.4505
  0.4699   0.4887   0.4902   0.4952   0.4977   0.5058   0.5119   0.5138
  0.5160   0.5348   0.5479   0.5523   0.5532   0.5797   0.5813   0.5839
  0.5983   0.6044   0.6079   0.6127   0.6291   0.6713   0.6739   0.6881
  0.7029   0.7172   0.7302   0.7513   0.7564   0.7610   0.7731   0.7749
  0.7992   0.8218   0.8367   0.8419   0.8457   0.8676   0.8879   0.8998
  0.9282   0.9402   0.9415   0.9793   1.0049   1.0185   1.0592   1.0832
  1.1028   1.1233   1.1617   1.1779   1.1805   1.1808   1.2153   1.2703
  1.3136   1.3286   1.3335   1.3520   1.3571   1.3607   1.3849   1.3921
  1.4411   1.4593   1.4651   1.4693   1.4761   1.4841   1.5116   1.5268
  1.5671   1.5767   1.5894   1.7196   1.7261   1.7616   1.7772   1.8118
  1.8162   1.8441   1.8468   1.9066   1.9951   2.0157   2.0462   2.1283
  2.1689   2.2048   2.2251   2.2492   2.2506   2.2582   2.2885   2.3190
  2.4363   2.4997   2.5412   2.5685   2.6957   2.7104   2.7586   2.8172
  2.8203   2.8558   2.9193   2.9914   3.0375   3.0562   3.1239   3.1794
  3.3702   3.3953   3.6055   3.7921   3.8190   3.9367   3.9544   3.9607
  3.9612   3.9689   3.9847   3.9944   4.0092   4.0175   4.0187   4.0257
  4.0319   4.0480   4.0543   4.0774   4.1016   4.1393   4.1478   4.1931
  4.2345   4.2610   4.2802   4.2820   4.3203   4.3903   4.4060   4.4626
  4.4808   4.6065   4.7859   5.9890   6.0145   6.0188   6.0491   6.0531
  6.0677   6.1191   6.1293   6.1537   6.1597   6.1965   6.2120   6.7365
  7.5536   7.6906   7.7379   9.7610  23.1684  23.7517  23.7538  23.9056
 23.9143  23.9898  25.8139  26.2061  26.5920  27.8323  27.8871  27.8992
 27.9821  28.3319  28.3510  28.3542  28.3780  28.3807  28.3855  28.4138
 28.4245  28.4287  28.4397  28.4452  28.4838  28.5203  28.5289  28.5295
 28.5320  28.5335  28.5395  28.5516  28.5535  28.5549  28.5583  28.5643
 28.5744  28.5874  28.6189  28.6197  28.6452  28.6809  28.7213  28.7258
 28.7745  47.9870 127.8762 127.8907 127.8929 127.9131 127.9190 127.9282
127.9540 127.9581 127.9698 127.9744 127.9924 128.0006 151.6319 151.6801
151.6903 151.7633 215.7535 289.7504 289.8891 289.96091020.79971901.7936
********1901.85471901.9309
 --------------------------------------------------------------

          Ground-State Mulliken Net Atomic Charges

     Atom                 Charge (a.u.)
  ----------------------------------------
      1 I                     0.104866
      2 C                     0.046862
      3 C                    -0.089828
      4 C                    -0.069124
      5 C                    -0.591554
      6 C                     0.724823
      7 C                    -0.733354
      8 Cl                    0.540673
      9 Br                   -0.272488
     10 I                     0.116774
     11 I                     0.117042
     12 I                     0.105309
  ----------------------------------------
  Sum of atomic charges =     0.000000

 -----------------------------------------------------------------
                    Cartesian Multipole Moments
 -----------------------------------------------------------------
    Charge (ESU x 10^10)
                -0.0000
    Dipole Moment (Debye)
         X       0.1708      Y      -0.0000      Z      -0.3538
       Tot       0.3929
    Quadrupole Moments (Debye-Ang)
        XX    -172.2096     XY      -0.0000     YY    -180.6731
        XZ       1.4321     YZ       0.0000     ZZ    -171.4352
    Octopole Moments (Debye-Ang^2)
       XXX     -41.7021    XXY      -0.0000    XYY     -16.5114
       YYY      -0.0000    XXZ    -579.9009    XYZ      -0.0000
       YYZ    -592.3452    XZZ      -6.0424    YZZ       0.0000
       ZZZ   -1672.4017
    Hexadecapole Moments (Debye-Ang^3)
      XXXX   -4806.2838   XXXY      -0.0000   XXYY    -914.4454
      XYYY      -0.0000   YYYY    -240.7118   XXXZ    -212.1872
      XXYZ      -0.0000   XYYZ     -88.4673   YYYZ      -0.0000
      XXZZ   -3734.8030   XYZZ      -0.0000   YYZZ   -3026.7762
      XZZZ    -193.8183   YZZZ       0.0000   ZZZZ  -16600.8221
 -----------------------------------------------------------------
Archival summary:
1\1\february\OPT\ProcedureUnspecified\BasisUnspecified\4r1l16\taweetha\FriDec1312:09:582019FriDec1312:09:582019\0\\#,OPT,ProcedureUnspecified,BasisUnspecified,\\0,1\I\C,1,2.13667\C,2,1.407,1,119.811\C,3,1.40474,2,119.706,1,-180,0\C,4,1.40407,3,120.746,2,-0,0\C,5,1.40475,4,119.27,3,-0,0\C,6,1.40641,5,120.566,4,-0,0\Cl,4,1.74218,3,119.833,2,-180,0\Br,6,1.90477,5,119.371,4,-180,0\I,5,2.13184,4,119.781,3,-180,0\I,3,2.14222,2,121.467,1,-0,0\I,7,2.14426,6,119.524,5,-180,0\\\@

 Total job time:  481.41s(wall), 2680.99s(cpu) 
 Fri Dec 13 12:09:58 2019

        *************************************************************
        *                                                           *
        *  Thank you very much for using Q-Chem.  Have a nice day.  *
        *                                                           *
        *************************************************************


 
User input: 2 of 2 
 
                  Welcome to Q-Chem
     A Quantum Leap Into The Future Of Chemistry


 Q-Chem 5.2 (devel), Q-Chem, Inc., Pleasanton, CA (2019)

 Yihan Shao,  Zhengting Gan,  E. Epifanovsky,  A. T. B. Gilbert,  M. Wormit,  
 J. Kussmann,  A. W. Lange,  A. Behn,  Jia Deng,  Xintian Feng,  D. Ghosh,  
 M. Goldey,  P. R. Horn,  L. D. Jacobson,  I. Kaliman,  T. Kus,  A. Landau,  
 Jie Liu,  E. I. Proynov,  R. M. Richard,  R. P. Steele,  E. J. Sundstrom,  
 H. L. Woodcock III,  P. M. Zimmerman,  D. Zuev,  B. Albrecht,  E. Alguire,  
 S. A. Baeppler,  D. Barton,  Z. Benda,  Y. A. Bernard,  E. J. Berquist,  
 K. B. Bravaya,  H. Burton,  D. Casanova,  Chun-Min Chang,  Yunqing Chen,  
 A. Chien,  K. D. Closser,  M. P. Coons,  S. Coriani,  S. Dasgupta,  
 A. L. Dempwolff,  M. Diedenhofen,  Hainam Do,  R. G. Edgar,  Po-Tung Fang,  
 S. Faraji,  S. Fatehi,  Qingguo Feng,  K. D. Fenk,  J. Fosso-Tande,  
 J. Gayvert,  Qinghui Ge,  A. Ghysels,  G. Gidofalvi,  J. Gomes,  
 J. Gonthier,  A. Gunina,  D. Hait,  M. W. D. Hanson-Heine,  
 P. H. P. Harbach,  A. W. Hauser,  M. F. Herbst,  J. E. Herr,  
 E. G. Hohenstein,  Z. C. Holden,  Kerwin Hui,  B. C. Huynh,  T.-C. Jagau,  
 Hyunjun Ji,  B. Kaduk,  K. Khistyaev,  Jaehoon Kim,  P. Klunzinger,  K. Koh,  
 D. Kosenkov,  L. Koulias,  T. Kowalczyk,  C. M. Krauter,  A. Kunitsa,  
 Ka Un Lao,  A. Laurent,  K. V. Lawler,  Joonho Lee,  D. Lefrancois,  
 S. Lehtola,  D. S. Levine,  Yi-Pei Li,  You-Sheng Lin,  Fenglai Liu,  
 E. Livshits,  A. Luenser,  P. Manohar,  E. Mansoor,  S. F. Manzer,  
 Shan-Ping Mao,  Yuezhi Mao,  N. Mardirossian,  A. V. Marenich,  
 T. Markovich,  L. A. Martinez-Martinez,  S. A. Maurer,  N. J. Mayhall,  
 S. C. McKenzie,  J.-M. Mewes,  P. Morgante,  A. F. Morrison,  
 J. W. Mullinax,  K. Nanda,  T. S. Nguyen-Beck,  R. Olivares-Amaya,  
 J. A. Parkhill,  Zheng Pei,  T. M. Perrine,  F. Plasser,  P. Pokhilko,  
 S. Prager,  A. Prociuk,  E. Ramos,  D. R. Rehn,  F. Rob,  M. Scheurer,  
 M. Schneider,  N. Sergueev,  S. M. Sharada,  S. Sharma,  D. W. Small,  
 T. Stauch,  T. Stein,  Yu-Chuan Su,  A. J. W. Thom,  A. Tkatchenko,  
 T. Tsuchimochi,  N. M. Tubman,  L. Vogt,  M. L. Vidal,  O. Vydrov,  
 M. A. Watson,  J. Wenzel,  M. de Wergifosse,  T. A. Wesolowski,  A. White,  
 J. Witte,  A. Yamada,  Jun Yang,  K. Yao,  S. Yeganeh,  S. R. Yost,  
 Zhi-Qiang You,  A. Zech,  Igor Ying Zhang,  Xing Zhang,  Yan Zhao,  
 Ying Zhu,  B. R. Brooks,  G. K. L. Chan,  C. J. Cramer,  M. S. Gordon,  
 W. J. Hehre,  A. Klamt,  M. W. Schmidt,  C. D. Sherrill,  D. G. Truhlar,  
 A. Aspuru-Guzik,  R. Baer,  A. T. Bell,  N. A. Besley,  Jeng-Da Chai,  
 A. E. DePrince, III,  R. A. DiStasio Jr.,  A. Dreuw,  B. D. Dunietz,  
 T. R. Furlani,  Chao-Ping Hsu,  Yousung Jung,  Jing Kong,  D. S. Lambrecht,  
 WanZhen Liang,  C. Ochsenfeld,  V. A. Rassolov,  L. V. Slipchenko,  
 J. E. Subotnik,  T. Van Voorhis,  J. M. Herbert,  A. I. Krylov,  
 P. M. W. Gill,  M. Head-Gordon

 Contributors to earlier versions of Q-Chem not listed above: 
 R. D. Adamson,  B. Austin,  J. Baker,  G. J. O. Beran,  K. Brandhorst,  
 S. T. Brown,  E. F. C. Byrd,  A. K. Chakraborty,  C.-L. Cheng,  
 Siu Hung Chien,  D. M. Chipman,  D. L. Crittenden,  H. Dachsel,  
 R. J. Doerksen,  A. D. Dutoi,  L. Fusti-Molnar,  W. A. Goddard III,  
 A. Golubeva-Zadorozhnaya,  S. R. Gwaltney,  G. Hawkins,  A. Heyden,  
 S. Hirata,  G. Kedziora,  F. J. Keil,  C. Kelley,  Jihan Kim,  R. A. King,  
 R. Z. Khaliullin,  P. P. Korambath,  W. Kurlancheek,  A. M. Lee,  M. S. Lee,  
 S. V. Levchenko,  Ching Yeh Lin,  D. Liotard,  R. C. Lochan,  I. Lotan,  
 P. E. Maslen,  N. Nair,  D. P. O'Neill,  D. Neuhauser,  E. Neuscamman,  
 C. M. Oana,  R. Olson,  B. Peters,  R. Peverati,  P. A. Pieniazek,  
 Y. M. Rhee,  J. Ritchie,  M. A. Rohrdanz,  E. Rosta,  N. J. Russ,  
 H. F. Schaefer III,  N. E. Schultz,  N. Shenvi,  A. C. Simmonett,  A. Sodt,  
 D. Stuck,  K. S. Thanthiriwatte,  V. Vanovschi,  Tao Wang,  A. Warshel,  
 C. F. Williams,  Q. Wu,  X. Xu,  W. Zhang

 Please cite Q-Chem as follows:
 Y. Shao et al., Mol. Phys. 113, 184-215 (2015)
 DOI: 10.1080/00268976.2014.952696

 Q-Chem 5.2.1 for Intel X86 EM64T Linux

 Parts of Q-Chem use Armadillo 8.300.2 (Tropical Shenanigans).
 http://arma.sourceforge.net/

 Q-Chem begins on Fri Dec 13 12:09:58 2019  

Host: 
0

     Scratch files written to /scratch/taweetham/qchem22823//
NAlpha2: 300
NElect   300
Mult     1
The previous job contains 0 fragments, simply inherited here

Checking the input file for inconsistencies... 	...done.

--------------------------------------------------------------
User input:
--------------------------------------------------------------

$MOLECULE
READ
$END

$REM
   JOB_TYPE 	FREQUENCY
   BASIS 	6-311++G**
   METHOD	B3LYP
   SYM_IGNORE	TRUE
   THRESH	14
   MEM_TOTAL	31000
$END


--------------------------------------------------------------
 ----------------------------------------------------------------
             Standard Nuclear Orientation (Angstroms)
    I     Atom           X                Y                Z
 ----------------------------------------------------------------
    1      I       0.0028922858     0.0000000000     0.0078192582
    2      C       0.0006135646     0.0000000000     2.1444846592
    3      C       1.2168164530     0.0000000000     2.8549557331
    4      C       1.2036036335     0.0000000000     4.2613046111
    5      C      -0.0126049928     0.0000000000     4.9642776858
    6      C      -1.2198680400     0.0000000000     4.2473911973
    7      C      -1.2209480221     0.0000000000     2.8426543624
    8      Cl     -2.7305028135     0.0000000000     5.1152497678
    9      Br      2.8430960031     0.0000000000     5.2309473095
   10      I      -3.0984872677     0.0000000000     1.8111794487
   11      I      -0.0468861140     0.0000000000     7.0958462596
   12      I       3.0924874559     0.0000000000     1.8158644946
 ----------------------------------------------------------------
 Nuclear Repulsion Energy =        4802.00339553 hartrees
 There are      150 alpha and      150 beta electrons
 Requested basis set is 6-311++G(d,p)
 There are 164 shells and 458 basis functions

 Total QAlloc Memory Limit  31000 MB
 Mega-Array Size       188 MB
 MEM_STATIC part       192 MB

                       Distance Matrix (Angstroms)
             I (  1)   C (  2)   C (  3)   C (  4)   C (  5)   C (  6)
   C (  2)  2.136667
   C (  3)  3.095125  1.408516
   C (  4)  4.419711  2.434771  1.406411
   C (  5)  4.956483  2.819824  2.441458  1.404754
   C (  6)  4.412382  2.431418  2.806476  2.423512  1.404069
   C (  7)  3.087730  1.407002  2.437796  2.809096  2.441593  1.404737
   Cl(  8)  5.792866  4.035399  4.548655  4.025719  2.722088  1.742181
   Br(  9)  5.945404  4.195945  2.879257  1.904768  2.868125  4.180318
   I ( 10)  3.587571  3.116973  4.439743  4.950869  4.411881  3.076416
   I ( 11)  7.088202  4.951589  4.425166  3.098121  2.131844  3.080517
   I ( 12)  3.579752  3.109289  2.144260  3.089993  4.422002  4.950629
             C (  7)   Cl(  8)   Br(  9)   I ( 10)   I ( 11)
   Cl(  8)  2.728268
   Br(  9)  4.713852  5.574800
   I ( 10)  2.142217  3.324499  6.855452
   I ( 11)  4.412263  3.335350  3.439454  6.102456
   I ( 12)  4.433962  6.692769  3.424177  6.190976  6.142790

 A cutoff of  1.0D-14 yielded   8178 shell pairs
 There are     70589 function pairs (     79174 Cartesian)
 Smallest overlap matrix eigenvalue = 5.96E-07
 Linear dependence detected in AO basis
 Tighter screening thresholds may be required for diffuse basis sets
 Use S2THRESH > 14 and THRESH = 14 in case of SCF convergence issues
 Number of orthogonalized atomic orbitals = 457
 Maximum deviation from orthogonality = 1.437E-10
 Guess from superposition of atomic densities
 Warning:  Energy on first SCF cycle will be non-variational
 SAD guess density has 300.000000 electrons

 -----------------------------------------------------------------------
  General SCF calculation program by
  Eric Jon Sundstrom, Paul Horn, Yuezhi Mao, Dmitri Zuev, Alec White,
  David Stuck, Shaama M.S., Shane Yost, Joonho Lee, David Small,
  Daniel Levine, Susi Lehtola, Hugh Burton, Evgeny Epifanovsky,
  Bang C. Huynh
 -----------------------------------------------------------------------
 Exchange:     0.2000 Hartree-Fock + 0.0800 Slater + 0.7200 B88
 Correlation:  0.1900 VWN1RPA + 0.8100 LYP
 Using SG-1 standard quadrature grid
 using 6 threads for integral computing
 -------------------------------------------------------
 OpenMP Integral computing Module                
 Release: version 2.0, May 2017, Q-Chem Inc. Pleasanton 
 -------------------------------------------------------
 A restricted SCF calculation will be
 performed using DIIS
 SCF converges when DIIS error is below 1.0e-08
 ---------------------------------------
  Cycle       Energy         DIIS error
 ---------------------------------------
    1  -30943.2067671253      2.58e-02  
    2  -30941.0313050336      1.63e-03  
    3  -30940.9222717372      2.50e-03  
    4  -30941.0600538152      7.89e-04  
    5  -30941.0793066067      1.31e-04  
    6  -30941.0795008682      8.65e-05  
    7  -30941.0797007123      2.14e-05  
    8  -30941.0797117546      6.26e-06  
    9  -30941.0797126519      1.94e-06  
   10  -30941.0797127253      7.24e-07  
   11  -30941.0797127348      3.74e-07  
   12  -30941.0797127392      8.30e-08  
   13  -30941.0797127384      3.03e-08  
   14  -30941.0797127390      6.17e-09  Convergence criterion met
 ---------------------------------------
 SCF time:   CPU 410.79s  wall 74.00s 
 SCF   energy in the final basis set =   -30941.0797127390
 Total energy in the final basis set =   -30941.0797127390

 --------------------------------------------------------------

                    Orbital Energies (a.u.)
 --------------------------------------------------------------

 Alpha MOs
 -- Occupied --
***********************************-482.8555-176.3190-176.3186-176.3185
********-165.7229-165.7225-165.7224-165.7219-165.7207-165.7204-165.7203
********-165.7200-165.7200-165.7196-165.7194-101.5813 -62.5084 -56.3291
-56.3250 -56.3246 -35.8155 -35.8151 -35.8150 -35.8144 -31.3090 -31.3086
-31.3085 -31.3080 -31.3027 -31.3023 -31.3022 -31.3021 -31.3018 -31.3017
-31.3016 -31.3011 -22.9594 -22.9590 -22.9589 -22.9583 -22.9580 -22.9576
-22.9576 -22.9575 -22.9572 -22.9572 -22.9569 -22.9566 -22.9532 -22.9532
-22.9529 -22.9529 -22.9527 -22.9527 -22.9522 -22.9522 -10.2883 -10.2823
-10.2736 -10.2721 -10.2715 -10.2710  -9.4964  -8.7173  -7.2613  -7.2512
 -7.2503  -6.5495  -6.5359  -6.5348  -6.3648  -6.3645  -6.3644  -6.3639
 -4.7779  -4.7774  -4.7774  -4.7769  -4.7625  -4.7623  -4.7621  -4.7615
 -4.7614  -4.7614  -4.7611  -4.7606  -2.6602  -2.6567  -2.6558  -2.6450
 -2.6448  -2.0436  -2.0431  -2.0430  -2.0424  -2.0390  -2.0386  -2.0386
 -2.0382  -2.0380  -2.0380  -2.0378  -2.0373  -2.0249  -2.0248  -2.0248
 -2.0247  -2.0245  -2.0244  -2.0240  -2.0239  -0.9441  -0.8930  -0.8476
 -0.7990  -0.7767  -0.7090  -0.6799  -0.6783  -0.6556  -0.6044  -0.5971
 -0.5450  -0.5037  -0.4565  -0.4493  -0.4331  -0.4136  -0.3907  -0.3795
 -0.3732  -0.3679  -0.3546  -0.3367  -0.3230  -0.3182  -0.3098  -0.2910
 -0.2832  -0.2794  -0.2709  -0.2608  -0.2583  -0.2407
 -- Virtual --
 -0.1169  -0.0715  -0.0688  -0.0676  -0.0586  -0.0320  -0.0128  -0.0002
  0.0131   0.0311   0.0341   0.0461   0.0556   0.0605   0.0660   0.0703
  0.0707   0.0771   0.0867   0.0880   0.0957   0.1050   0.1130   0.1146
  0.1223   0.1265   0.1311   0.1321   0.1544   0.1585   0.1687   0.1726
  0.1768   0.1786   0.1853   0.1887   0.1951   0.1973   0.1984   0.2035
  0.2120   0.2181   0.2269   0.2277   0.2483   0.2492   0.2526   0.2611
  0.2716   0.2927   0.2947   0.3046   0.3223   0.3447   0.3585   0.3641
  0.3729   0.3738   0.3781   0.3892   0.3906   0.3958   0.4020   0.4129
  0.4182   0.4228   0.4305   0.4311   0.4415   0.4424   0.4478   0.4505
  0.4699   0.4887   0.4902   0.4952   0.4977   0.5058   0.5119   0.5138
  0.5160   0.5348   0.5479   0.5523   0.5532   0.5797   0.5813   0.5839
  0.5983   0.6044   0.6079   0.6127   0.6291   0.6713   0.6739   0.6881
  0.7029   0.7172   0.7302   0.7513   0.7564   0.7610   0.7731   0.7749
  0.7992   0.8218   0.8367   0.8419   0.8457   0.8676   0.8879   0.8998
  0.9282   0.9402   0.9415   0.9793   1.0049   1.0185   1.0592   1.0832
  1.1028   1.1233   1.1617   1.1779   1.1805   1.1808   1.2153   1.2703
  1.3136   1.3286   1.3335   1.3520   1.3571   1.3607   1.3849   1.3921
  1.4411   1.4593   1.4651   1.4693   1.4761   1.4841   1.5116   1.5268
  1.5671   1.5767   1.5894   1.7196   1.7261   1.7616   1.7772   1.8118
  1.8162   1.8441   1.8468   1.9066   1.9951   2.0157   2.0462   2.1283
  2.1689   2.2048   2.2251   2.2492   2.2506   2.2582   2.2885   2.3190
  2.4363   2.4997   2.5412   2.5685   2.6957   2.7104   2.7586   2.8172
  2.8203   2.8558   2.9193   2.9914   3.0375   3.0562   3.1239   3.1794
  3.3702   3.3953   3.6055   3.7921   3.8190   3.9367   3.9544   3.9607
  3.9612   3.9689   3.9847   3.9944   4.0092   4.0175   4.0187   4.0257
  4.0319   4.0480   4.0543   4.0774   4.1016   4.1393   4.1478   4.1931
  4.2345   4.2610   4.2802   4.2820   4.3203   4.3903   4.4060   4.4626
  4.4808   4.6065   4.7859   5.9890   6.0145   6.0188   6.0491   6.0531
  6.0677   6.1191   6.1293   6.1537   6.1597   6.1965   6.2120   6.7365
  7.5536   7.6906   7.7379   9.7610  23.1684  23.7517  23.7538  23.9056
 23.9143  23.9898  25.8139  26.2061  26.5920  27.8323  27.8871  27.8992
 27.9821  28.3319  28.3510  28.3542  28.3780  28.3807  28.3855  28.4138
 28.4245  28.4287  28.4397  28.4452  28.4838  28.5203  28.5289  28.5295
 28.5320  28.5335  28.5395  28.5516  28.5535  28.5549  28.5583  28.5643
 28.5744  28.5874  28.6189  28.6197  28.6452  28.6809  28.7213  28.7258
 28.7745  47.9870 127.8762 127.8907 127.8929 127.9131 127.9190 127.9282
127.9540 127.9581 127.9698 127.9744 127.9924 128.0006 151.6319 151.6801
151.6903 151.7633 215.7535 289.7504 289.8891 289.96091020.79971901.7936
********1901.85471901.9309
 --------------------------------------------------------------

          Ground-State Mulliken Net Atomic Charges

     Atom                 Charge (a.u.)
  ----------------------------------------
      1 I                     0.104866
      2 C                     0.046861
      3 C                    -0.089828
      4 C                    -0.069123
      5 C                    -0.591554
      6 C                     0.724823
      7 C                    -0.733353
      8 Cl                    0.540673
      9 Br                   -0.272488
     10 I                     0.116774
     11 I                     0.117041
     12 I                     0.105309
  ----------------------------------------
  Sum of atomic charges =     0.000000

 -----------------------------------------------------------------
                    Cartesian Multipole Moments
 -----------------------------------------------------------------
    Charge (ESU x 10^10)
                -0.0000
    Dipole Moment (Debye)
         X       0.1708      Y       0.0000      Z      -0.3538
       Tot       0.3929
    Quadrupole Moments (Debye-Ang)
        XX    -172.2096     XY       0.0000     YY    -180.6731
        XZ       1.4321     YZ       0.0000     ZZ    -171.4352
    Octopole Moments (Debye-Ang^2)
       XXX     -41.7021    XXY       0.0000    XYY     -16.5114
       YYY       0.0000    XXZ    -579.9009    XYZ       0.0000
       YYZ    -592.3452    XZZ      -6.0423    YZZ       0.0000
       ZZZ   -1672.4019
    Hexadecapole Moments (Debye-Ang^3)
      XXXX   -4806.2841   XXXY       0.0000   XXYY    -914.4454
      XYYY       0.0000   YYYY    -240.7119   XXXZ    -212.1873
      XXYZ       0.0000   XYYZ     -88.4673   YYYZ       0.0000
      XXZZ   -3734.8032   XYZZ       0.0000   YYZZ   -3026.7762
      XZZZ    -193.8181   YZZZ       0.0000   ZZZZ  -16600.8235
 -----------------------------------------------------------------
 Calculating MO derivatives via CPSCF
    1     0    39    0.0212201  
    2     0    39    0.0055680  
    3     0    39    0.0012725  
    4     0    39    0.0002078  
    5    22    17    0.0000282  
    6    37     2    0.0000019  
    7    39     0    0.0000001  Converged
 Time for AOints: 531.7 s (CPU) 89.4 s (wall)
 ------------------------------------------------------------------------------
                     AOints        : Timing summary (seconds)
 ------------------------------------------------------------------------------
     job step          cpu (% of tot)      sys (% of tot)     wall (% of tot)
 ------------------------------------------------------------------------------
  AOints            0.5317E+03 ( 8.8)   0.2200E-04 ( 6.0)   0.8936E+02 ( 8.6)
 ------------------------------------------------------------------------------
   Grand Totals     0.6012E+04          0.3660E-03          0.1033E+04
 ------------------------------------------------------------------------------
 Polarizability Matrix (a.u.)
            1           2           3
    1-275.7633700   0.0000000  -4.1552811
    2   0.0000000-127.6264392   0.0000000
    3  -4.1552811   0.0000000-292.2862297
 Calculating analytic Hessian of the SCF energy

 Direct stationary perturbation theory relativistic correction:

 rels  =     405.428394350104
 relv  =   -1362.348309642728
 rel2e =     193.557419130807
 E_rel =    -763.362496161816

 Hessian of the SCF Energy
            1           2           3           4           5           6
    1   0.0588482   0.0000000  -0.0000685  -0.0299710   0.0000000  -0.0000256
    2   0.0000000   0.0125895  -0.0000000   0.0000000  -0.0213313   0.0000000
    3  -0.0000685  -0.0000000   0.1264970   0.0000433   0.0000000  -0.0681942
    4  -0.0299710   0.0000000   0.0000433   0.5460703  -0.0000000  -0.0012817
    5   0.0000000  -0.0213313   0.0000000  -0.0000000   0.0921561  -0.0000000
    6  -0.0000256   0.0000000  -0.0681942  -0.0012817  -0.0000000   0.3926787
    7  -0.0009069   0.0000000  -0.0045036  -0.2253175   0.0000000  -0.1020725
    8  -0.0000000   0.0005571  -0.0000000   0.0000000  -0.0402942   0.0000000
    9  -0.0144226  -0.0000000  -0.0272717  -0.0600873   0.0000000  -0.1329984
   10  -0.0015537  -0.0000000  -0.0024982   0.0273368   0.0000000  -0.0199569
   11  -0.0000000   0.0030555  -0.0000000   0.0000000  -0.0001036   0.0000000
   12  -0.0004459  -0.0000000   0.0022186  -0.0751761   0.0000000  -0.0280059
   13  -0.0004232  -0.0000000  -0.0001097  -0.0637106   0.0000000  -0.0004889
   14  -0.0000000  -0.0008043   0.0000000   0.0000000   0.0025580   0.0000000
   15   0.0000151   0.0000000  -0.0007459  -0.0005963  -0.0000000   0.0001160
   16  -0.0015965   0.0000000   0.0023827   0.0272419  -0.0000000   0.0214763
   17   0.0000000   0.0030464  -0.0000000  -0.0000000   0.0008155   0.0000000
   18   0.0003873   0.0000000   0.0025131   0.0761906  -0.0000000  -0.0265098
   19  -0.0010446  -0.0000000   0.0047880  -0.2300396  -0.0000000   0.1024285
   20   0.0000000   0.0006518  -0.0000000  -0.0000000  -0.0412039  -0.0000000
   21   0.0147299  -0.0000000  -0.0276274   0.0613721   0.0000000  -0.1335098
   22  -0.0000828   0.0000000   0.0000738   0.0021206   0.0000000   0.0000216
   23   0.0000000   0.0001336  -0.0000000   0.0000000   0.0038291  -0.0000000
   24   0.0008945   0.0000000  -0.0005623  -0.0029059   0.0000000  -0.0025731
   25  -0.0000442   0.0000000   0.0000497   0.0023358   0.0000000  -0.0001347
   26   0.0000000   0.0001155  -0.0000000   0.0000000   0.0035211   0.0000000
   27  -0.0008217   0.0000000  -0.0004656   0.0024197  -0.0000000  -0.0022650
   28  -0.0114494  -0.0000000   0.0039697  -0.0275072   0.0000000  -0.0106983
   29  -0.0000000   0.0010163   0.0000000   0.0000000   0.0002460   0.0000000
   30   0.0110470   0.0000000  -0.0029582  -0.0012855   0.0000000   0.0010686
   31  -0.0000043   0.0000000   0.0000239  -0.0005234   0.0000000  -0.0000183
   32  -0.0000000  -0.0001016   0.0000000  -0.0000000  -0.0005464   0.0000000
   33  -0.0000126  -0.0000000  -0.0003771   0.0000831  -0.0000000  -0.0007290
   34  -0.0117713  -0.0000000  -0.0041508  -0.0280322  -0.0000000   0.0107483
   35   0.0000000   0.0010716   0.0000000  -0.0000000   0.0003538   0.0000000
   36  -0.0112767   0.0000000  -0.0030265   0.0012262   0.0000000   0.0009244
            7           8           9          10          11          12
    1  -0.0009069  -0.0000000  -0.0144226  -0.0015537  -0.0000000  -0.0004459
    2   0.0000000   0.0005571  -0.0000000  -0.0000000   0.0030555  -0.0000000
    3  -0.0045036  -0.0000000  -0.0272717  -0.0024982  -0.0000000   0.0022186
    4  -0.2253175   0.0000000  -0.0600873   0.0273368   0.0000000  -0.0751761
    5   0.0000000  -0.0402942   0.0000000   0.0000000  -0.0001036   0.0000000
    6  -0.1020725   0.0000000  -0.1329984  -0.0199569   0.0000000  -0.0280059
    7   0.4362284  -0.0000000   0.0610511  -0.0867269   0.0000000   0.0278163
    8  -0.0000000   0.0944072  -0.0000000   0.0000000  -0.0445577  -0.0000000
    9   0.0610511  -0.0000000   0.5165393  -0.0205665  -0.0000000  -0.2767130
   10  -0.0867269   0.0000000  -0.0205665   0.4866975   0.0000000  -0.0435371
   11   0.0000000  -0.0445577  -0.0000000   0.0000000   0.0984957   0.0000000
   12   0.0278163  -0.0000000  -0.2767130  -0.0435371   0.0000000   0.5299147
   13   0.0261999  -0.0000000   0.0746841  -0.2329442  -0.0000000   0.0616617
   14   0.0000000   0.0036488  -0.0000000  -0.0000000  -0.0468652  -0.0000000
   15   0.0204625  -0.0000000  -0.0270639   0.1087073  -0.0000000  -0.1382600
   16  -0.0160841  -0.0000000  -0.0281260  -0.0558673  -0.0000000   0.0270737
   17  -0.0000000   0.0027399  -0.0000000  -0.0000000   0.0009287  -0.0000000
   18  -0.0279002  -0.0000000  -0.0499250  -0.0277382  -0.0000000   0.0579767
   19  -0.0547347   0.0000000  -0.0267802  -0.0162663   0.0000000   0.0276996
   20  -0.0000000   0.0007969   0.0000000  -0.0000000   0.0029010   0.0000000
   21   0.0258481   0.0000000   0.0540641   0.0280247   0.0000000  -0.0489747
   22  -0.0005073  -0.0000000   0.0005896   0.0002522  -0.0000000  -0.0044429
   23  -0.0000000  -0.0008021   0.0000000   0.0000000   0.0039766   0.0000000
   24   0.0003940  -0.0000000  -0.0000276  -0.0014010   0.0000000  -0.0003667
   25  -0.0140100   0.0000000  -0.0124572  -0.1065236  -0.0000000  -0.0454425
   26   0.0000000   0.0017436  -0.0000000  -0.0000000  -0.0196036   0.0000000
   27  -0.0266294  -0.0000000  -0.0194963  -0.0458138   0.0000000  -0.0566825
   28   0.0000347   0.0000000   0.0032496  -0.0005921   0.0000000   0.0001083
   29   0.0000000   0.0029989  -0.0000000   0.0000000  -0.0006091  -0.0000000
   30   0.0014082  -0.0000000   0.0005669  -0.0000032   0.0000000  -0.0005118
   31  -0.0018189   0.0000000   0.0004840  -0.0005541  -0.0000000   0.0140782
   32   0.0000000   0.0026439  -0.0000000  -0.0000000   0.0012545  -0.0000000
   33   0.0025513  -0.0000000   0.0025010   0.0039242  -0.0000000  -0.0262265
   34  -0.0623605   0.0000000   0.0223771  -0.0132553   0.0000000   0.0106048
   35  -0.0000000  -0.0238823   0.0000000   0.0000000   0.0011271   0.0000000
   36   0.0215768  -0.0000000  -0.0401764   0.0208553   0.0000000  -0.0143692
           13          14          15          16          17          18
    1  -0.0004232  -0.0000000   0.0000151  -0.0015965   0.0000000   0.0003873
    2  -0.0000000  -0.0008043   0.0000000   0.0000000   0.0030464   0.0000000
    3  -0.0001097   0.0000000  -0.0007459   0.0023827  -0.0000000   0.0025131
    4  -0.0637106   0.0000000  -0.0005963   0.0272419  -0.0000000   0.0761906
    5   0.0000000   0.0025580  -0.0000000  -0.0000000   0.0008155  -0.0000000
    6  -0.0004889   0.0000000   0.0001160   0.0214763   0.0000000  -0.0265098
    7   0.0261999   0.0000000   0.0204625  -0.0160841  -0.0000000  -0.0279002
    8  -0.0000000   0.0036488  -0.0000000  -0.0000000   0.0027399  -0.0000000
    9   0.0746841  -0.0000000  -0.0270639  -0.0281260  -0.0000000  -0.0499250
   10  -0.2329442  -0.0000000   0.1087073  -0.0558673  -0.0000000  -0.0277382
   11  -0.0000000  -0.0468652  -0.0000000  -0.0000000   0.0009287  -0.0000000
   12   0.0616617  -0.0000000  -0.1382600   0.0270737  -0.0000000   0.0579767
   13   0.5760622  -0.0000000   0.0028906  -0.2305288   0.0000000  -0.0601075
   14  -0.0000000   0.0970265   0.0000000   0.0000000  -0.0499017  -0.0000000
   15   0.0028906   0.0000000   0.4081619  -0.1133847   0.0000000  -0.1420142
   16  -0.2305288   0.0000000  -0.1133847   0.5065811   0.0000000   0.0376373
   17   0.0000000  -0.0499017   0.0000000   0.0000000   0.1091372   0.0000000
   18  -0.0601075  -0.0000000  -0.1420142   0.0376373   0.0000000   0.5479716
   19   0.0272129  -0.0000000  -0.0194049  -0.0882341  -0.0000000  -0.0297467
   20   0.0000000   0.0056486  -0.0000000   0.0000000  -0.0486845   0.0000000
   21  -0.0750609  -0.0000000  -0.0283512   0.0239857  -0.0000000  -0.2807320
   22  -0.0418797   0.0000000   0.0181575  -0.1274589   0.0000000   0.0512266
   23   0.0000000   0.0028385  -0.0000000  -0.0000000  -0.0240943  -0.0000000
   24  -0.0011279  -0.0000000   0.0023013   0.0515419  -0.0000000  -0.0672181
   25  -0.0356121   0.0000000  -0.0155765   0.0004093   0.0000000   0.0041006
   26   0.0000000   0.0020116  -0.0000000   0.0000000   0.0035875  -0.0000000
   27  -0.0009580  -0.0000000   0.0012015   0.0015443  -0.0000000   0.0001954
   28   0.0028521  -0.0000000  -0.0001456  -0.0139797  -0.0000000  -0.0106126
   29  -0.0000000   0.0026485   0.0000000  -0.0000000   0.0014406  -0.0000000
   30   0.0023224  -0.0000000  -0.0021050  -0.0212711   0.0000000  -0.0141563
   31  -0.0298342  -0.0000000  -0.0012826  -0.0000419   0.0000000  -0.0133245
   32   0.0000000  -0.0215505   0.0000000   0.0000000   0.0016190   0.0000000
   33  -0.0017024   0.0000000  -0.0710824  -0.0027396   0.0000000  -0.0275956
   34   0.0026029   0.0000000   0.0001558  -0.0004503   0.0000000  -0.0001066
   35   0.0000000   0.0027412   0.0000000   0.0000000  -0.0006343  -0.0000000
   36  -0.0019997  -0.0000000  -0.0021532  -0.0001193   0.0000000  -0.0005084
           19          20          21          22          23          24
    1  -0.0010446   0.0000000   0.0147299  -0.0000828   0.0000000   0.0008945
    2  -0.0000000   0.0006518  -0.0000000   0.0000000   0.0001336   0.0000000
    3   0.0047880  -0.0000000  -0.0276274   0.0000738  -0.0000000  -0.0005623
    4  -0.2300396  -0.0000000   0.0613721   0.0021206   0.0000000  -0.0029059
    5  -0.0000000  -0.0412039   0.0000000   0.0000000   0.0038291   0.0000000
    6   0.1024285  -0.0000000  -0.1335098   0.0000216  -0.0000000  -0.0025731
    7  -0.0547347  -0.0000000   0.0258481  -0.0005073  -0.0000000   0.0003940
    8   0.0000000   0.0007969   0.0000000  -0.0000000  -0.0008021  -0.0000000
    9  -0.0267802   0.0000000   0.0540641   0.0005896   0.0000000  -0.0000276
   10  -0.0162663  -0.0000000   0.0280247   0.0002522   0.0000000  -0.0014010
   11   0.0000000   0.0029010   0.0000000  -0.0000000   0.0039766   0.0000000
   12   0.0276996   0.0000000  -0.0489747  -0.0044429   0.0000000  -0.0003667
   13   0.0272129   0.0000000  -0.0750609  -0.0418797   0.0000000  -0.0011279
   14  -0.0000000   0.0056486  -0.0000000   0.0000000   0.0028385  -0.0000000
   15  -0.0194049  -0.0000000  -0.0283512   0.0181575  -0.0000000   0.0023013
   16  -0.0882341   0.0000000   0.0239857  -0.1274589  -0.0000000   0.0515419
   17  -0.0000000  -0.0486845  -0.0000000   0.0000000  -0.0240943  -0.0000000
   18  -0.0297467   0.0000000  -0.2807320   0.0512266  -0.0000000  -0.0672181
   19   0.4438717   0.0000000  -0.0661486  -0.0161742   0.0000000   0.0326234
   20   0.0000000   0.0958585  -0.0000000  -0.0000000   0.0027063  -0.0000000
   21  -0.0661486  -0.0000000   0.5253115   0.0138599   0.0000000  -0.0229717
   22  -0.0161742  -0.0000000   0.0138599   0.1913708   0.0000000  -0.0701304
   23   0.0000000   0.0027063   0.0000000   0.0000000   0.0104864   0.0000000
   24   0.0326234  -0.0000000  -0.0229717  -0.0701304   0.0000000   0.1094049
   25  -0.0005503   0.0000000  -0.0005342  -0.0012231   0.0000000  -0.0003425
   26  -0.0000000  -0.0008812  -0.0000000  -0.0000000   0.0001269  -0.0000000
   27  -0.0002055   0.0000000  -0.0003458   0.0003303  -0.0000000   0.0003806
   28  -0.0622380  -0.0000000  -0.0224260   0.0014138  -0.0000000   0.0016462
   29   0.0000000  -0.0233634   0.0000000  -0.0000000   0.0005002  -0.0000000
   30  -0.0210575   0.0000000  -0.0401157  -0.0063259   0.0000000  -0.0139803
   31  -0.0017812  -0.0000000  -0.0004302  -0.0072417   0.0000000  -0.0116095
   32   0.0000000   0.0025718  -0.0000000  -0.0000000   0.0004559  -0.0000000
   33  -0.0028253   0.0000000   0.0026995  -0.0037305  -0.0000000  -0.0042268
   34  -0.0000140  -0.0000000  -0.0032184  -0.0005899   0.0000000   0.0004175
   35   0.0000000   0.0029982  -0.0000000  -0.0000000  -0.0001571  -0.0000000
   36  -0.0013757  -0.0000000   0.0005501   0.0003707   0.0000000  -0.0001603
           25          26          27          28          29          30
    1  -0.0000442   0.0000000  -0.0008217  -0.0114494  -0.0000000   0.0110470
    2   0.0000000   0.0001155   0.0000000  -0.0000000   0.0010163   0.0000000
    3   0.0000497  -0.0000000  -0.0004656   0.0039697   0.0000000  -0.0029582
    4   0.0023358   0.0000000   0.0024197  -0.0275072   0.0000000  -0.0012855
    5   0.0000000   0.0035211  -0.0000000   0.0000000   0.0002460   0.0000000
    6  -0.0001347   0.0000000  -0.0022650  -0.0106983   0.0000000   0.0010686
    7  -0.0140100   0.0000000  -0.0266294   0.0000347   0.0000000   0.0014082
    8   0.0000000   0.0017436  -0.0000000   0.0000000   0.0029989  -0.0000000
    9  -0.0124572  -0.0000000  -0.0194963   0.0032496  -0.0000000   0.0005669
   10  -0.1065236  -0.0000000  -0.0458138  -0.0005921   0.0000000  -0.0000032
   11  -0.0000000  -0.0196036   0.0000000   0.0000000  -0.0006091   0.0000000
   12  -0.0454425   0.0000000  -0.0566825   0.0001083  -0.0000000  -0.0005118
   13  -0.0356121   0.0000000  -0.0009580   0.0028521  -0.0000000   0.0023224
   14   0.0000000   0.0020116  -0.0000000  -0.0000000   0.0026485  -0.0000000
   15  -0.0155765  -0.0000000   0.0012015  -0.0001456   0.0000000  -0.0021050
   16   0.0004093   0.0000000   0.0015443  -0.0139797  -0.0000000  -0.0212711
   17   0.0000000   0.0035875  -0.0000000  -0.0000000   0.0014406   0.0000000
   18   0.0041006  -0.0000000   0.0001954  -0.0106126  -0.0000000  -0.0141563
   19  -0.0005503  -0.0000000  -0.0002055  -0.0622380   0.0000000  -0.0210575
   20   0.0000000  -0.0008812   0.0000000  -0.0000000  -0.0233634   0.0000000
   21  -0.0005342  -0.0000000  -0.0003458  -0.0224260   0.0000000  -0.0401157
   22  -0.0012231  -0.0000000   0.0003303   0.0014138  -0.0000000  -0.0063259
   23   0.0000000   0.0001269  -0.0000000  -0.0000000   0.0005002   0.0000000
   24  -0.0003425  -0.0000000   0.0003806   0.0016462  -0.0000000  -0.0139803
   25   0.1636502  -0.0000000   0.0615252  -0.0004456  -0.0000000  -0.0002433
   26  -0.0000000   0.0082638   0.0000000   0.0000000  -0.0001309   0.0000000
   27   0.0615252   0.0000000   0.0962164  -0.0003402  -0.0000000  -0.0001374
   28  -0.0004456   0.0000000  -0.0003402   0.1124486   0.0000000   0.0356553
   29  -0.0000000  -0.0001309  -0.0000000   0.0000000   0.0150150  -0.0000000
   30  -0.0002433   0.0000000  -0.0001374   0.0356553  -0.0000000   0.0726556
   31  -0.0094221  -0.0000000   0.0111360  -0.0000803  -0.0000000  -0.0007078
   32  -0.0000000   0.0005242  -0.0000000   0.0000000   0.0001101  -0.0000000
   33   0.0035959   0.0000000  -0.0034859   0.0000524   0.0000000  -0.0004482
   34   0.0014362  -0.0000000  -0.0021868  -0.0004568  -0.0000000   0.0004615
   35  -0.0000000   0.0007216  -0.0000000  -0.0000000   0.0001279  -0.0000000
   36   0.0054590  -0.0000000  -0.0151155  -0.0004599  -0.0000000   0.0001211
           31          32          33          34          35          36
    1  -0.0000043  -0.0000000  -0.0000126  -0.0117713   0.0000000  -0.0112767
    2   0.0000000  -0.0001016  -0.0000000  -0.0000000   0.0010716   0.0000000
    3   0.0000239   0.0000000  -0.0003771  -0.0041508   0.0000000  -0.0030265
    4  -0.0005234  -0.0000000   0.0000831  -0.0280322  -0.0000000   0.0012262
    5   0.0000000  -0.0005464  -0.0000000  -0.0000000   0.0003538   0.0000000
    6  -0.0000183   0.0000000  -0.0007290   0.0107483   0.0000000   0.0009244
    7  -0.0018189   0.0000000   0.0025513  -0.0623605  -0.0000000   0.0215768
    8   0.0000000   0.0026439  -0.0000000   0.0000000  -0.0238823  -0.0000000
    9   0.0004840  -0.0000000   0.0025010   0.0223771   0.0000000  -0.0401764
   10  -0.0005541  -0.0000000   0.0039242  -0.0132553   0.0000000   0.0208553
   11  -0.0000000   0.0012545  -0.0000000   0.0000000   0.0011271   0.0000000
   12   0.0140782  -0.0000000  -0.0262265   0.0106048   0.0000000  -0.0143692
   13  -0.0298342   0.0000000  -0.0017024   0.0026029   0.0000000  -0.0019997
   14  -0.0000000  -0.0215505   0.0000000   0.0000000   0.0027412  -0.0000000
   15  -0.0012826   0.0000000  -0.0710824   0.0001558   0.0000000  -0.0021532
   16  -0.0000419   0.0000000  -0.0027396  -0.0004503   0.0000000  -0.0001193
   17   0.0000000   0.0016190   0.0000000   0.0000000  -0.0006343   0.0000000
   18  -0.0133245   0.0000000  -0.0275956  -0.0001066  -0.0000000  -0.0005084
   19  -0.0017812   0.0000000  -0.0028253  -0.0000140   0.0000000  -0.0013757
   20  -0.0000000   0.0025718   0.0000000  -0.0000000   0.0029982  -0.0000000
   21  -0.0004302  -0.0000000   0.0026995  -0.0032184  -0.0000000   0.0005501
   22  -0.0072417  -0.0000000  -0.0037305  -0.0005899  -0.0000000   0.0003707
   23   0.0000000   0.0004559  -0.0000000   0.0000000  -0.0001571   0.0000000
   24  -0.0116095  -0.0000000  -0.0042268   0.0004175  -0.0000000  -0.0001603
   25  -0.0094221  -0.0000000   0.0035959   0.0014362  -0.0000000   0.0054590
   26  -0.0000000   0.0005242   0.0000000  -0.0000000   0.0007216  -0.0000000
   27   0.0111360  -0.0000000  -0.0034859  -0.0021868  -0.0000000  -0.0151155
   28  -0.0000803   0.0000000   0.0000524  -0.0004568  -0.0000000  -0.0004599
   29  -0.0000000   0.0001101   0.0000000  -0.0000000   0.0001279  -0.0000000
   30  -0.0007078  -0.0000000  -0.0004482   0.0004615  -0.0000000   0.0001211
   31   0.0513709   0.0000000   0.0009229  -0.0000679  -0.0000000   0.0007278
   32   0.0000000   0.0128947   0.0000000  -0.0000000   0.0001243  -0.0000000
   33   0.0009229   0.0000000   0.1293602  -0.0001190   0.0000000  -0.0003894
   34  -0.0000679  -0.0000000  -0.0001190   0.1129585  -0.0000000  -0.0349838
   35  -0.0000000   0.0001243   0.0000000  -0.0000000   0.0154080  -0.0000000
   36   0.0007278  -0.0000000  -0.0003894  -0.0349838  -0.0000000   0.0743040
 **********************************************************************
 **                                                                  **
 **                       VIBRATIONAL ANALYSIS                       **
 **                       --------------------                       **
 **                                                                  **
 **        VIBRATIONAL FREQUENCIES (CM**-1) AND NORMAL MODES         **
 **     FORCE CONSTANTS (mDYN/ANGSTROM) AND REDUCED MASSES (AMU)     **
 **                  INFRARED INTENSITIES (KM/MOL)                   **
 **                                                                  **
 **********************************************************************


 Mode:                 1                      2                      3
 Frequency:        36.25                  40.06                  55.81
 Force Cnst:      0.0669                 0.0803                 0.0847
 Red. Mass:      86.4261                84.9900                46.1604
 IR Active:          YES                    YES                    YES
 IR Intens:        0.000                  0.003                  0.003
 Raman Active:       YES                    YES                    YES
               X      Y      Z        X      Y      Z        X      Y      Z
 I          0.000 -0.213 -0.000    0.000  0.505 -0.000   -0.000  0.136  0.000
 C         -0.000 -0.056 -0.000   -0.000  0.052 -0.000    0.000  0.007  0.000
 C         -0.000 -0.017  0.000   -0.000 -0.096 -0.000    0.000 -0.005  0.000
 C         -0.000  0.136  0.000   -0.000  0.007 -0.000    0.000  0.035  0.000
 C          0.000 -0.072  0.000    0.000 -0.015  0.000   -0.000  0.081 -0.000
 C          0.000 -0.103 -0.000    0.000 -0.207  0.000   -0.000  0.253 -0.000
 C         -0.000  0.038 -0.000   -0.000 -0.103  0.000    0.000  0.057  0.000
 Cl         0.000 -0.303  0.000    0.000 -0.592  0.000   -0.000  0.874 -0.000
 Br         0.000  0.758 -0.000   -0.000  0.213 -0.000    0.000  0.197  0.000
 I         -0.000  0.336 -0.000    0.000 -0.185 -0.000    0.000 -0.222  0.000
 I          0.000 -0.322  0.000   -0.000  0.202  0.000   -0.000 -0.202 -0.000
 I         -0.000 -0.182  0.000   -0.000 -0.457  0.000    0.000 -0.116 -0.000
 TransDip  -0.000  0.001  0.000   -0.000  0.002 -0.000    0.000 -0.002 -0.000

 Mode:                 4                      5                      6
 Frequency:       115.10                 115.97                 128.01
 Force Cnst:      0.8041                 0.7792                 1.0876
 Red. Mass:     103.0059                98.3292               112.6572
 IR Active:          YES                    YES                    YES
 IR Intens:        0.450                  0.455                  0.201
 Raman Active:       YES                    YES                    YES
               X      Y      Z        X      Y      Z        X      Y      Z
 I          0.043  0.000 -0.241   -0.031  0.000 -0.052    0.750  0.000  0.037
 C          0.049 -0.000 -0.185   -0.178 -0.000 -0.042   -0.120 -0.000  0.017
 C          0.080 -0.000 -0.164   -0.195  0.000 -0.006   -0.161  0.000  0.038
 C          0.043 -0.000 -0.166   -0.189  0.000 -0.042   -0.110  0.000  0.013
 C          0.040  0.000 -0.198   -0.147  0.000 -0.045   -0.093  0.000  0.023
 C          0.056  0.000 -0.166   -0.182 -0.000 -0.035   -0.104 -0.000  0.016
 C          0.029  0.000 -0.147   -0.208 -0.000 -0.064   -0.153 -0.000 -0.006
 Cl         0.110 -0.000 -0.071   -0.140  0.000  0.044   -0.070  0.000  0.099
 Br        -0.043  0.000 -0.028   -0.194 -0.000 -0.060   -0.028 -0.000 -0.181
 I         -0.367  0.000  0.475   -0.234 -0.000 -0.306   -0.328 -0.000  0.150
 I         -0.136 -0.000 -0.332    0.567 -0.000 -0.085    0.052 -0.000  0.037
 I          0.428 -0.000  0.232   -0.038  0.000  0.491   -0.366  0.000 -0.148
 TransDip  -0.004 -0.000  0.021    0.021 -0.000  0.007    0.014 -0.000 -0.001

 Mode:                 7                      8                      9
 Frequency:       145.73                 150.76                 158.45
 Force Cnst:      1.3845                 1.1844                 1.8288
 Red. Mass:     110.6470                88.4491               123.6426
 IR Active:          YES                    YES                    YES
 IR Intens:        0.035                  0.005                  0.005
 Raman Active:       YES                    YES                    YES
               X      Y      Z        X      Y      Z        X      Y      Z
 I         -0.018 -0.000  0.735    0.026 -0.000  0.121    0.002  0.000  0.007
 C         -0.022 -0.000  0.203    0.062 -0.000  0.039    0.004  0.000 -0.010
 C          0.056 -0.000  0.049    0.108 -0.000  0.003    0.090  0.000 -0.048
 C          0.073 -0.000 -0.010    0.025 -0.000  0.002    0.020 -0.000  0.005
 C          0.007  0.000 -0.101   -0.025  0.000 -0.109   -0.002 -0.000  0.068
 C         -0.069  0.000 -0.006   -0.029  0.000 -0.053   -0.024 -0.000  0.002
 C         -0.104  0.000  0.048    0.017  0.000 -0.030   -0.080  0.000 -0.051
 Cl        -0.075 -0.000 -0.013   -0.003 -0.000 -0.018   -0.021  0.000  0.003
 Br         0.244  0.000 -0.274   -0.407  0.000  0.742   -0.023  0.000  0.080
 I         -0.173  0.000 -0.169   -0.024  0.000  0.038   -0.498 -0.000 -0.288
 I         -0.093  0.000 -0.382    0.221  0.000 -0.287    0.022  0.000  0.544
 I          0.159  0.000 -0.026    0.016 -0.000 -0.315    0.494 -0.000 -0.310
 TransDip  -0.001  0.000 -0.006   -0.000  0.000 -0.002    0.000 -0.000 -0.002

 Mode:                10                     11                     12
 Frequency:       186.05                 186.65                 218.98
 Force Cnst:      0.2708                 1.2323                 1.0422
 Red. Mass:      13.2805                60.0372                36.8866
 IR Active:          YES                    YES                    YES
 IR Intens:        0.965                  0.275                  0.064
 Raman Active:       YES                    YES                    YES
               X      Y      Z        X      Y      Z        X      Y      Z
 I         -0.000 -0.034 -0.000   -0.042  0.000 -0.113    0.026  0.000 -0.045
 C          0.000  0.399  0.000    0.093 -0.000  0.034   -0.103 -0.000  0.039
 C          0.000  0.404  0.000    0.111 -0.000  0.123   -0.056 -0.000 -0.051
 C          0.000  0.435  0.000    0.345 -0.000  0.156   -0.024  0.000 -0.061
 C          0.000  0.421 -0.000    0.257 -0.000  0.001    0.041  0.000 -0.007
 C          0.000  0.378 -0.000    0.238 -0.000 -0.049   -0.015 -0.000  0.141
 C          0.000  0.380 -0.000    0.059 -0.000 -0.051   -0.105 -0.000  0.117
 Cl         0.000 -0.118  0.000    0.327  0.000  0.041    0.375  0.000  0.861
 Br         0.000 -0.051  0.000    0.547  0.000  0.374   -0.135 -0.000 -0.046
 I         -0.000 -0.040 -0.000   -0.224  0.000 -0.146    0.022  0.000 -0.106
 I         -0.000 -0.047 -0.000   -0.077  0.000 -0.079   -0.085 -0.000 -0.069
 I         -0.000 -0.043  0.000   -0.191  0.000  0.074    0.042  0.000 -0.005
 TransDip  -0.000 -0.031 -0.000   -0.016  0.000 -0.004    0.001  0.000 -0.008

 Mode:                13                     14                     15
 Frequency:       277.31                 323.00                 336.08
 Force Cnst:      1.2935                 0.7490                 0.8177
 Red. Mass:      28.5469                12.1842                12.2873
 IR Active:          YES                    YES                    YES
 IR Intens:        0.203                  0.108                  0.029
 Raman Active:       YES                    YES                    YES
               X      Y      Z        X      Y      Z        X      Y      Z
 I         -0.019 -0.000  0.097   -0.000 -0.020 -0.000    0.000 -0.007 -0.000
 C          0.138  0.000 -0.193    0.000  0.545  0.000   -0.000  0.193  0.000
 C          0.090  0.000 -0.144    0.000  0.109  0.000   -0.000  0.587  0.000
 C          0.109  0.000 -0.164   -0.000 -0.415  0.000   -0.000  0.348  0.000
 C          0.215 -0.000 -0.130   -0.000 -0.542  0.000    0.000 -0.227  0.000
 C          0.356 -0.000 -0.257   -0.000 -0.070 -0.000    0.000 -0.528  0.000
 C          0.185 -0.000 -0.223    0.000  0.467 -0.000   -0.000 -0.398  0.000
 Cl         0.628  0.000 -0.267    0.000  0.012  0.000   -0.000  0.085  0.000
 Br        -0.205 -0.000 -0.058    0.000  0.024 -0.000    0.000 -0.019  0.000
 I         -0.036  0.000 -0.002   -0.000 -0.021 -0.000    0.000  0.014  0.000
 I         -0.019  0.000  0.070   -0.000  0.019 -0.000    0.000  0.007 -0.000
 I         -0.076 -0.000  0.050   -0.000 -0.005  0.000    0.000 -0.023 -0.000
 TransDip  -0.012 -0.000  0.008    0.000 -0.011  0.000   -0.000 -0.005  0.000

 Mode:                16                     17                     18
 Frequency:       471.57                 531.84                 551.98
 Force Cnst:      1.8151                 2.4276                 2.1616
 Red. Mass:      13.8535                14.5665                12.0413
 IR Active:          YES                    YES                    YES
 IR Intens:       12.456                 21.109                  0.086
 Raman Active:       YES                    YES                    YES
               X      Y      Z        X      Y      Z        X      Y      Z
 I         -0.008  0.000 -0.045   -0.011 -0.000  0.010    0.000 -0.011 -0.000
 C          0.211 -0.000  0.355    0.496  0.000 -0.094   -0.000  0.645  0.000
 C          0.160 -0.000  0.403    0.511  0.000 -0.138   -0.000 -0.280 -0.000
 C          0.038  0.000  0.385    0.256 -0.000 -0.156    0.000 -0.287 -0.000
 C          0.082  0.000  0.418    0.195  0.000 -0.181    0.000  0.477  0.000
 C          0.169  0.000  0.316    0.102 -0.000 -0.061    0.000 -0.154  0.000
 C          0.217  0.000  0.324    0.435 -0.000 -0.097   -0.000 -0.414  0.000
 Cl         0.054 -0.000 -0.092   -0.248  0.000  0.155   -0.000  0.014 -0.000
 Br        -0.083 -0.000 -0.070   -0.044  0.000 -0.021   -0.000  0.009  0.000
 I         -0.037  0.000 -0.027   -0.031  0.000 -0.006   -0.000  0.007 -0.000
 I         -0.002 -0.000 -0.050   -0.007 -0.000  0.015   -0.000 -0.009 -0.000
 I          0.001  0.000 -0.017   -0.044 -0.000  0.020    0.000  0.005  0.000
 TransDip   0.035  0.000  0.107    0.136 -0.000 -0.056    0.000 -0.009  0.000

 Mode:                19                     20                     21
 Frequency:       554.14                 572.01                 651.30
 Force Cnst:      2.2409                 2.3251                 3.0038
 Red. Mass:      12.3865                12.0612                12.0189
 IR Active:          YES                    YES                    YES
 IR Intens:        1.889                  0.017                  4.469
 Raman Active:       YES                    YES                    YES
               X      Y      Z        X      Y      Z        X      Y      Z
 I          0.013  0.000 -0.002    0.000  0.002 -0.000    0.000 -0.001  0.000
 C         -0.315 -0.000  0.023   -0.000 -0.129  0.000   -0.000  0.274 -0.000
 C         -0.096  0.000 -0.345   -0.000  0.567 -0.000   -0.000 -0.290 -0.000
 C          0.257  0.000 -0.348    0.000 -0.541 -0.000    0.000  0.375 -0.000
 C          0.448 -0.000  0.030    0.000  0.017  0.000   -0.000 -0.494  0.000
 C          0.242  0.000  0.391    0.000  0.481  0.000   -0.000  0.537 -0.000
 C         -0.091  0.000  0.389   -0.000 -0.369  0.000    0.000 -0.408  0.000
 Cl        -0.076 -0.000 -0.066   -0.000 -0.038 -0.000    0.000 -0.023  0.000
 Br        -0.026 -0.000  0.017   -0.000  0.015  0.000   -0.000 -0.004  0.000
 I         -0.003 -0.000 -0.015    0.000  0.006 -0.000    0.000  0.004  0.000
 I         -0.014  0.000 -0.003   -0.000  0.000 -0.000    0.000  0.005  0.000
 I         -0.001 -0.000  0.014    0.000 -0.009  0.000    0.000  0.002  0.000
 TransDip   0.042  0.000  0.014    0.000 -0.004  0.000    0.000  0.068  0.000

 Mode:                22                     23                     24
 Frequency:       730.74                 789.06                 982.99
 Force Cnst:      3.8466                 4.6548                 6.8629
 Red. Mass:      12.2266                12.6889                12.0549
 IR Active:          YES                    YES                    YES
 IR Intens:        0.140                  1.695                  1.413
 Raman Active:       YES                    YES                    YES
               X      Y      Z        X      Y      Z        X      Y      Z
 I         -0.000 -0.000 -0.020   -0.002 -0.000  0.004   -0.000  0.000 -0.001
 C         -0.047 -0.000  0.605   -0.120  0.000 -0.142   -0.000 -0.000  0.263
 C          0.266  0.000  0.118   -0.312 -0.000  0.307    0.388 -0.000 -0.255
 C          0.324  0.000  0.013    0.395 -0.000  0.304   -0.255 -0.000 -0.158
 C          0.050 -0.000 -0.483    0.335  0.000  0.061    0.016  0.000  0.522
 C         -0.202 -0.000 -0.099    0.396  0.000 -0.268    0.287  0.000 -0.168
 C         -0.389 -0.000  0.007   -0.195  0.000 -0.343   -0.398 -0.000 -0.288
 Cl         0.036  0.000 -0.037   -0.134 -0.000  0.069   -0.032 -0.000  0.020
 Br        -0.025 -0.000 -0.019   -0.041  0.000 -0.020    0.009  0.000  0.006
 I          0.010  0.000  0.007    0.008 -0.000  0.005    0.006 -0.000  0.004
 I          0.000  0.000  0.016   -0.000 -0.000 -0.002   -0.000 -0.000 -0.007
 I         -0.004 -0.000  0.004    0.010  0.000 -0.006   -0.005  0.000  0.003
 TransDip  -0.007 -0.000  0.010    0.039 -0.000 -0.014   -0.015  0.000  0.035

 Mode:                25                     26                     27
 Frequency:      1100.26                1215.18                1268.39
 Force Cnst:      8.6562                10.4405                11.3905
 Red. Mass:      12.1364                12.0002                12.0167
 IR Active:          YES                    YES                    YES
 IR Intens:        0.119                  0.203                116.233
 Raman Active:       YES                    YES                    YES
               X      Y      Z        X      Y      Z        X      Y      Z
 I         -0.000  0.000 -0.006   -0.000  0.000 -0.000    0.000  0.000 -0.002
 C          0.021 -0.000  0.479    0.423 -0.000  0.014   -0.073 -0.000  0.352
 C         -0.351 -0.000  0.118   -0.219  0.000 -0.382   -0.288  0.000 -0.275
 C         -0.392  0.000 -0.275   -0.179  0.000  0.353    0.443  0.000 -0.099
 C          0.039 -0.000 -0.235    0.390  0.000  0.014   -0.096  0.000  0.406
 C          0.406  0.000 -0.262   -0.198 -0.000 -0.342   -0.356 -0.000 -0.203
 C          0.323  0.000  0.071   -0.203 -0.000  0.348    0.365 -0.000 -0.177
 Cl        -0.054 -0.000  0.033   -0.000  0.000 -0.002    0.020  0.000  0.005
 Br         0.017  0.000  0.012   -0.001 -0.000  0.000   -0.009 -0.000 -0.001
 I         -0.005 -0.000 -0.002   -0.000  0.000 -0.000   -0.002  0.000  0.001
 I         -0.000 -0.000  0.005   -0.000 -0.000 -0.000    0.000 -0.000 -0.003
 I          0.005  0.000 -0.003   -0.000 -0.000  0.000    0.001 -0.000  0.002
 TransDip   0.008  0.000 -0.007    0.003 -0.000  0.014    0.051 -0.000  0.341

 Mode:                28                     29                     30
 Frequency:      1276.04                1476.05                1478.24
 Force Cnst:     11.5385                15.4058                15.4508
 Red. Mass:      12.0274                12.0014                12.0008
 IR Active:          YES                    YES                    YES
 IR Intens:      155.685                  0.706                  0.344
 Raman Active:       YES                    YES                    YES
               X      Y      Z        X      Y      Z        X      Y      Z
 I         -0.003  0.000 -0.000   -0.000  0.000  0.001    0.001 -0.000  0.000
 C          0.432 -0.000  0.039    0.163 -0.000  0.191   -0.460  0.000  0.072
 C         -0.260 -0.000  0.290   -0.197 -0.000 -0.454    0.221 -0.000 -0.021
 C         -0.111 -0.000 -0.394   -0.020  0.000  0.388   -0.344 -0.000  0.258
 C          0.347 -0.000  0.084   -0.186 -0.000 -0.232    0.531 -0.000 -0.067
 C         -0.296  0.000  0.350    0.236  0.000  0.498   -0.279  0.000  0.047
 C         -0.177  0.000 -0.350    0.010  0.000 -0.386    0.314  0.000 -0.288
 Cl         0.023 -0.000 -0.019   -0.003 -0.000 -0.005    0.001 -0.000  0.000
 Br         0.004  0.000  0.006    0.001  0.000 -0.001    0.001  0.000 -0.001
 I          0.001 -0.000  0.002   -0.001 -0.000  0.000    0.000 -0.000  0.001
 I         -0.003 -0.000 -0.001    0.000 -0.000 -0.001   -0.001  0.000 -0.001
 I          0.001  0.000 -0.002    0.000  0.000  0.001    0.001  0.000 -0.001
 TransDip  -0.394  0.000  0.070    0.009  0.000  0.025   -0.017  0.000  0.007

 STANDARD THERMODYNAMIC QUANTITIES AT   298.15 K  AND     1.00 ATM

   This Molecule has  0 Imaginary Frequencies
   Zero point vibrational energy:       23.050 kcal/mol

   Atom    1 Element I  Has Mass  126.90440
   Atom    2 Element C  Has Mass   12.00000
   Atom    3 Element C  Has Mass   12.00000
   Atom    4 Element C  Has Mass   12.00000
   Atom    5 Element C  Has Mass   12.00000
   Atom    6 Element C  Has Mass   12.00000
   Atom    7 Element C  Has Mass   12.00000
   Atom    8 Element Cl Has Mass   34.96885
   Atom    9 Element Br Has Mass   78.91830
   Atom   10 Element I  Has Mass  126.90440
   Atom   11 Element I  Has Mass  126.90440
   Atom   12 Element I  Has Mass  126.90440
   Molecular Mass:   693.504750 amu
   Principal axes and moments of inertia in amu*Bohr^2:
                             1           2           3
    Eigenvalues --    11825.34413 15391.44180 27216.78593
          X               0.26260     0.96490     0.00000
          Y              -0.00000    -0.00000     1.00000
          Z               0.96490    -0.26260     0.00000
   Rotational Symmetry Number is   1
   The Molecule is an Asymmetric Top
   Translational Enthalpy:        0.889 kcal/mol
   Rotational Enthalpy:           0.889 kcal/mol
   Vibrational Enthalpy:         29.892 kcal/mol
   gas constant (RT):             0.592 kcal/mol
   Translational Entropy:        45.490  cal/mol.K
   Rotational Entropy:           36.847  cal/mol.K
   Vibrational Entropy:          47.201  cal/mol.K

   Total Enthalpy:               32.262 kcal/mol
   Total Entropy:               129.538  cal/mol.K

 ======================================================================

 STANDARD THERMODYNAMIC QUANTITIES FOR ANHARMONIC VIBRATION -- TOSH

   Zero point vibrational energy: ************ kcal/mol

   Vibrational Enthalpy:       Infinity kcal/mol
   Vibrational Entropy:             NaN  cal/mol.K

   Total Enthalpy:             Infinity kcal/mol
   Total Entropy:                   NaN  cal/mol.K

 ======================================================================

 STANDARD THERMODYNAMIC QUANTITIES FOR ANHARMONIC VIBRATION -- VPT2

   Zero point vibrational energy: ************ kcal/mol

   Vibrational Enthalpy:       Infinity kcal/mol
   Vibrational Entropy:             NaN  cal/mol.K

   Total Enthalpy:             Infinity kcal/mol
   Total Entropy:                   NaN  cal/mol.K

 ======================================================================

Archival summary:
1\1\february\FREQ\ProcedureUnspecified\BasisUnspecified\4r1l16\taweetha\FriDec1312:32:502019FriDec1312:32:502019\0\\#,FREQ,ProcedureUnspecified,BasisUnspecified,\\0,1\I\C,1,2.13667\C,2,1.407,1,119.811\C,3,1.40474,2,119.706,1,-180,0\C,4,1.40407,3,120.746,2,-0,0\C,5,1.40475,4,119.27,3,-0,0\C,6,1.40641,5,120.566,4,-0,0\Cl,4,1.74218,3,119.833,2,-180,0\Br,6,1.90477,5,119.371,4,-180,0\I,5,2.13184,4,119.781,3,-180,0\I,3,2.14222,2,121.467,1,-0,0\I,7,2.14426,6,119.524,5,-180,0\\\@

 Total job time:  1371.89s(wall), 7867.64s(cpu) 
 Fri Dec 13 12:32:50 2019

        *************************************************************
        *                                                           *
        *  Thank you very much for using Q-Chem.  Have a nice day.  *
        *                                                           *
        *************************************************************
