# Supplementary material for: Geometric and energetic data from quantum chemical calculations of halobenzenes and xylenes
Source: Data Brief. 2020 Mar 5;30:105386. doi: 10.1016/j.dib.2020.105386 (PMC7114895; doi:10.1016/j.dib.2020.105386)
Supplement: Supplementary file 1 [file mmc1.zip › halobenzene/B3LYP/ClIClIBrI.out]

                  Welcome to Q-Chem
     A Quantum Leap Into The Future Of Chemistry


 Q-Chem 5.2 (devel), Q-Chem, Inc., Pleasanton, CA (2019)

 Yihan Shao,  Zhengting Gan,  E. Epifanovsky,  A. T. B. Gilbert,  M. Wormit,  
 J. Kussmann,  A. W. Lange,  A. Behn,  Jia Deng,  Xintian Feng,  D. Ghosh,  
 M. Goldey,  P. R. Horn,  L. D. Jacobson,  I. Kaliman,  T. Kus,  A. Landau,  
 Jie Liu,  E. I. Proynov,  R. M. Richard,  R. P. Steele,  E. J. Sundstrom,  
 H. L. Woodcock III,  P. M. Zimmerman,  D. Zuev,  B. Albrecht,  E. Alguire,  
 S. A. Baeppler,  D. Barton,  Z. Benda,  Y. A. Bernard,  E. J. Berquist,  
 K. B. Bravaya,  H. Burton,  D. Casanova,  Chun-Min Chang,  Yunqing Chen,  
 A. Chien,  K. D. Closser,  M. P. Coons,  S. Coriani,  S. Dasgupta,  
 A. L. Dempwolff,  M. Diedenhofen,  Hainam Do,  R. G. Edgar,  Po-Tung Fang,  
 S. Faraji,  S. Fatehi,  Qingguo Feng,  K. D. Fenk,  J. Fosso-Tande,  
 J. Gayvert,  Qinghui Ge,  A. Ghysels,  G. Gidofalvi,  J. Gomes,  
 J. Gonthier,  A. Gunina,  D. Hait,  M. W. D. Hanson-Heine,  
 P. H. P. Harbach,  A. W. Hauser,  M. F. Herbst,  J. E. Herr,  
 E. G. Hohenstein,  Z. C. Holden,  Kerwin Hui,  B. C. Huynh,  T.-C. Jagau,  
 Hyunjun Ji,  B. Kaduk,  K. Khistyaev,  Jaehoon Kim,  P. Klunzinger,  K. Koh,  
 D. Kosenkov,  L. Koulias,  T. Kowalczyk,  C. M. Krauter,  A. Kunitsa,  
 Ka Un Lao,  A. Laurent,  K. V. Lawler,  Joonho Lee,  D. Lefrancois,  
 S. Lehtola,  D. S. Levine,  Yi-Pei Li,  You-Sheng Lin,  Fenglai Liu,  
 E. Livshits,  A. Luenser,  P. Manohar,  E. Mansoor,  S. F. Manzer,  
 Shan-Ping Mao,  Yuezhi Mao,  N. Mardirossian,  A. V. Marenich,  
 T. Markovich,  L. A. Martinez-Martinez,  S. A. Maurer,  N. J. Mayhall,  
 S. C. McKenzie,  J.-M. Mewes,  P. Morgante,  A. F. Morrison,  
 J. W. Mullinax,  K. Nanda,  T. S. Nguyen-Beck,  R. Olivares-Amaya,  
 J. A. Parkhill,  Zheng Pei,  T. M. Perrine,  F. Plasser,  P. Pokhilko,  
 S. Prager,  A. Prociuk,  E. Ramos,  D. R. Rehn,  F. Rob,  M. Scheurer,  
 M. Schneider,  N. Sergueev,  S. M. Sharada,  S. Sharma,  D. W. Small,  
 T. Stauch,  T. Stein,  Yu-Chuan Su,  A. J. W. Thom,  A. Tkatchenko,  
 T. Tsuchimochi,  N. M. Tubman,  L. Vogt,  M. L. Vidal,  O. Vydrov,  
 M. A. Watson,  J. Wenzel,  M. de Wergifosse,  T. A. Wesolowski,  A. White,  
 J. Witte,  A. Yamada,  Jun Yang,  K. Yao,  S. Yeganeh,  S. R. Yost,  
 Zhi-Qiang You,  A. Zech,  Igor Ying Zhang,  Xing Zhang,  Yan Zhao,  
 Ying Zhu,  B. R. Brooks,  G. K. L. Chan,  C. J. Cramer,  M. S. Gordon,  
 W. J. Hehre,  A. Klamt,  M. W. Schmidt,  C. D. Sherrill,  D. G. Truhlar,  
 A. Aspuru-Guzik,  R. Baer,  A. T. Bell,  N. A. Besley,  Jeng-Da Chai,  
 A. E. DePrince, III,  R. A. DiStasio Jr.,  A. Dreuw,  B. D. Dunietz,  
 T. R. Furlani,  Chao-Ping Hsu,  Yousung Jung,  Jing Kong,  D. S. Lambrecht,  
 WanZhen Liang,  C. Ochsenfeld,  V. A. Rassolov,  L. V. Slipchenko,  
 J. E. Subotnik,  T. Van Voorhis,  J. M. Herbert,  A. I. Krylov,  
 P. M. W. Gill,  M. Head-Gordon

 Contributors to earlier versions of Q-Chem not listed above: 
 R. D. Adamson,  B. Austin,  J. Baker,  G. J. O. Beran,  K. Brandhorst,  
 S. T. Brown,  E. F. C. Byrd,  A. K. Chakraborty,  C.-L. Cheng,  
 Siu Hung Chien,  D. M. Chipman,  D. L. Crittenden,  H. Dachsel,  
 R. J. Doerksen,  A. D. Dutoi,  L. Fusti-Molnar,  W. A. Goddard III,  
 A. Golubeva-Zadorozhnaya,  S. R. Gwaltney,  G. Hawkins,  A. Heyden,  
 S. Hirata,  G. Kedziora,  F. J. Keil,  C. Kelley,  Jihan Kim,  R. A. King,  
 R. Z. Khaliullin,  P. P. Korambath,  W. Kurlancheek,  A. M. Lee,  M. S. Lee,  
 S. V. Levchenko,  Ching Yeh Lin,  D. Liotard,  R. C. Lochan,  I. Lotan,  
 P. E. Maslen,  N. Nair,  D. P. O'Neill,  D. Neuhauser,  E. Neuscamman,  
 C. M. Oana,  R. Olson,  B. Peters,  R. Peverati,  P. A. Pieniazek,  
 Y. M. Rhee,  J. Ritchie,  M. A. Rohrdanz,  E. Rosta,  N. J. Russ,  
 H. F. Schaefer III,  N. E. Schultz,  N. Shenvi,  A. C. Simmonett,  A. Sodt,  
 D. Stuck,  K. S. Thanthiriwatte,  V. Vanovschi,  Tao Wang,  A. Warshel,  
 C. F. Williams,  Q. Wu,  X. Xu,  W. Zhang

 Please cite Q-Chem as follows:
 Y. Shao et al., Mol. Phys. 113, 184-215 (2015)
 DOI: 10.1080/00268976.2014.952696

 Q-Chem 5.2.1 for Intel X86 EM64T Linux

 Parts of Q-Chem use Armadillo 8.300.2 (Tropical Shenanigans).
 http://arma.sourceforge.net/

 Q-Chem begins on Sun Dec  1 13:03:30 2019  

Host: 
0

     Scratch files written to /scratch/taweetham/qchem21691//
NAlpha2: 264
NElect   264
Mult     1

Checking the input file for inconsistencies... 	...done.

--------------------------------------------------------------
User input:
--------------------------------------------------------------
$MOLECULE
0 1
C   
C	1	CC
C	2	CC	1	120.0		
C	3	CC	2	120.0	1	0.0
C	4	CC	3	120.0	2	0.0	
C	5 	CC	4	120.0	3	0.0
Cl	1	CCl	2	120.0	3	180.0
I	2	CI	3	120.0	4	180.0
Cl	3	CCl	4	120.0	5	180.0
I	4	CI	5	120.0	6	180.0
Br	5	CBr	6	120.0	1	180.0
I	6	CI	1	120.0	2	180.0

CC=1.39483
CH=1.08673
CF=1.33960
CCl=1.72090
CBr=1.89068
CI=2.07886
$END

$REM
   JOB_TYPE	OPTIMIZATION
   BASIS	6-311++G**
   METHOD	B3LYP
   MEM_TOTAL	64000
   SYM_IGNORE	TRUE
$END

--------------------------------------------------------------
 ----------------------------------------------------------------
             Standard Nuclear Orientation (Angstroms)
    I     Atom           X                Y                Z
 ----------------------------------------------------------------
    1      C       0.0000000000     0.0000000000     0.0000000000
    2      C       0.0000000000     0.0000000000     1.3948300000
    3      C       1.2079582140     0.0000000000     2.0922450000
    4      C       2.4159164279     0.0000000000     1.3948300000
    5      C       2.4159164279     0.0000000000    -0.0000000000
    6      C       1.2079582140     0.0000000000    -0.6974150000
    7      Cl     -1.4903431174    -0.0000000000    -0.8604500000
    8      I      -1.8003455709    -0.0000000000     2.4342600000
    9      Cl      1.2079582140    -0.0000000000     3.8131450000
   10      I       4.2162619988    -0.0000000000     2.4342600000
   11      Br      4.0532933383    -0.0000000000    -0.9453400000
   12      I       1.2079582140    -0.0000000000    -2.7762750000
 ----------------------------------------------------------------
 Nuclear Repulsion Energy =        3826.10007162 hartrees
 There are      132 alpha and      132 beta electrons
 Requested basis set is 6-311++G(d,p)
 There are 153 shells and 426 basis functions

 Total QAlloc Memory Limit  64000 MB
 Mega-Array Size       188 MB
 MEM_STATIC part       192 MB
 A cutoff of  1.0D-11 yielded   7006 shell pairs
 There are     60945 function pairs (     67902 Cartesian)
 Smallest overlap matrix eigenvalue = 5.05E-07

 Q-Chem warning in module stvman/mkSTV.C, line 318:

 Overlap eigenvalue is smaller than square root of threshold
 Use THRESH >= 12 to get rid of this warning

 Linear dependence detected in AO basis
 Tighter screening thresholds may be required for diffuse basis sets
 Use S2THRESH > 14 and THRESH = 14 in case of SCF convergence issues
 Number of orthogonalized atomic orbitals = 425
 Maximum deviation from orthogonality = 3.489E-10

 Scale SEOQF with 1.000000e-01/1.000000e-01/1.000000e-01

 Standard Electronic Orientation quadrupole field applied
 Nucleus-field energy     =    -0.0000000794 hartrees
 Guess from superposition of atomic densities
 Warning:  Energy on first SCF cycle will be non-variational
 SAD guess density has 264.000000 electrons

 -----------------------------------------------------------------------
  General SCF calculation program by
  Eric Jon Sundstrom, Paul Horn, Yuezhi Mao, Dmitri Zuev, Alec White,
  David Stuck, Shaama M.S., Shane Yost, Joonho Lee, David Small,
  Daniel Levine, Susi Lehtola, Hugh Burton, Evgeny Epifanovsky,
  Bang C. Huynh
 -----------------------------------------------------------------------
 Exchange:     0.2000 Hartree-Fock + 0.0800 Slater + 0.7200 B88
 Correlation:  0.1900 VWN1RPA + 0.8100 LYP
 Using SG-1 standard quadrature grid
 using 6 threads for integral computing
 -------------------------------------------------------
 OpenMP Integral computing Module                
 Release: version 2.0, May 2017, Q-Chem Inc. Pleasanton 
 -------------------------------------------------------
 A restricted SCF calculation will be
 performed using DIIS
 SCF converges when DIIS error is below 1.0e-08
 ---------------------------------------
  Cycle       Energy         DIIS error
 ---------------------------------------
    1  -24484.3318083729      2.83e-02  
    2  -24481.7391373040      1.77e-03  
    3  -24481.6457121046      2.60e-03  
    4  -24481.7752598383      7.50e-04  
    5  -24481.7897489328      1.32e-04  
    6  -24481.7899946922      6.35e-05  
    7  -24481.7900733376      2.50e-05  
    8  -24481.7900863773      7.49e-06  
    9  -24481.7900875714      2.02e-06  
   10  -24481.7900876424      4.39e-07  
   11  -24481.7900876454      1.41e-07  
   12  -24481.7900876459      4.26e-08  
   13  -24481.7900876503      1.91e-08  
   14  -24481.7900876547      2.72e-09  Convergence criterion met
 ---------------------------------------
 SCF time:   CPU 277.63s  wall 50.00s 
 SCF   energy in the final basis set =   -24481.7900876547
 Total energy in the final basis set =   -24481.7900876547

 --------------------------------------------------------------

                    Orbital Energies (a.u.)
 --------------------------------------------------------------

 Alpha MOs
 -- Occupied --
**************************-482.8563-176.3184-176.3175-176.3175-165.7221
********-165.7213-165.7200-165.7198-165.7192-165.7192-165.7189-165.7189
********-101.5827 -62.5093 -56.3300 -56.3260 -56.3255 -35.8149 -35.8141
-35.8141 -31.3083 -31.3075 -31.3075 -31.3023 -31.3017 -31.3015 -31.3015
-31.3009 -31.3008 -22.9587 -22.9579 -22.9579 -22.9574 -22.9570 -22.9566
-22.9566 -22.9562 -22.9562 -22.9528 -22.9528 -22.9520 -22.9520 -22.9519
-22.9519 -10.2846 -10.2846 -10.2782 -10.2653 -10.2653 -10.2652  -9.4982
 -9.4982  -8.7184  -7.2630  -7.2628  -7.2531  -7.2531  -7.2523  -7.2521
 -6.5505  -6.5370  -6.5359  -6.3647  -6.3639  -6.3639  -4.7776  -4.7768
 -4.7767  -4.7626  -4.7618  -4.7618  -4.7614  -4.7606  -4.7606  -2.6612
 -2.6578  -2.6569  -2.6461  -2.6460  -2.0436  -2.0429  -2.0427  -2.0390
 -2.0382  -2.0381  -2.0380  -2.0373  -2.0373  -2.0251  -2.0249  -2.0243
 -2.0243  -2.0242  -2.0241  -0.9595  -0.9182  -0.8898  -0.8316  -0.7932
 -0.7838  -0.6869  -0.6855  -0.6854  -0.6062  -0.6059  -0.5570  -0.5214
 -0.4678  -0.4647  -0.4500  -0.4369  -0.4050  -0.3899  -0.3876  -0.3869
 -0.3576  -0.3572  -0.3386  -0.3327  -0.3231  -0.3128  -0.2839  -0.2815
 -0.2781  -0.2592  -0.2590  -0.2512
 -- Virtual --
 -0.0981  -0.0680  -0.0666  -0.0486  -0.0430  -0.0140  -0.0002   0.0143
  0.0143   0.0320   0.0326   0.0436   0.0521   0.0631   0.0634   0.0714
  0.0717   0.0748   0.0749   0.0825   0.0876   0.1048   0.1061   0.1066
  0.1090   0.1173   0.1188   0.1296   0.1526   0.1552   0.1588   0.1612
  0.1639   0.1673   0.1811   0.1838   0.1890   0.1926   0.1928   0.2009
  0.2111   0.2115   0.2213   0.2233   0.2372   0.2501   0.2510   0.2521
  0.2634   0.2665   0.2672   0.3024   0.3054   0.3109   0.3249   0.3673
  0.3757   0.3810   0.3827   0.3915   0.3925   0.3936   0.3952   0.4079
  0.4217   0.4276   0.4344   0.4389   0.4421   0.4449   0.4468   0.4501
  0.4732   0.4923   0.4926   0.4956   0.5048   0.5068   0.5110   0.5193
  0.5196   0.5488   0.5494   0.5514   0.5572   0.5683   0.5738   0.6059
  0.6099   0.6113   0.6264   0.6301   0.6371   0.6372   0.6856   0.7027
  0.7272   0.7382   0.7423   0.7666   0.7834   0.7879   0.8026   0.8163
  0.8208   0.8312   0.8384   0.8421   0.8479   0.8545   0.8644   0.8785
  0.8918   0.9135   0.9287   0.9444   0.9445   0.9471   0.9898   1.0534
  1.0609   1.0674   1.0755   1.1557   1.1612   1.1656   1.1920   1.1925
  1.2133   1.2421   1.2637   1.2884   1.3449   1.3624   1.3635   1.3830
  1.3850   1.4035   1.4717   1.4786   1.4829   1.4886   1.4926   1.5109
  1.5151   1.5614   1.5969   1.6039   1.7274   1.7372   1.7612   1.7832
  1.8220   1.8272   1.8511   1.8520   1.9169   2.0170   2.0502   2.0747
  2.1428   2.2008   2.2263   2.2309   2.2436   2.2560   2.2598   2.2645
  2.3078   2.3259   2.4250   2.4557   2.4897   2.5565   2.5623   2.5780
  2.7119   2.7157   2.7860   2.8242   2.8265   2.9221   2.9674   3.0467
  3.0548   3.0841   3.1834   3.2146   3.4060   3.4319   3.6436   3.8209
  3.8555   3.9450   3.9624   3.9635   3.9782   3.9933   4.0127   4.0243
  4.0296   4.0333   4.0359   4.0610   4.0999   4.1188   4.1689   4.1699
  4.2650   4.2674   4.2936   4.2956   4.4002   4.4835   4.4850   4.5934
  4.8094   6.0179   6.0189   6.0494   6.1212   6.1331   6.1382   6.1470
  6.1907   6.1930   6.7450   7.5538   7.6915   7.7521   9.7545   9.7896
 23.1812  23.7817  23.7841  23.9465  23.9537  24.0316  25.8080  25.8247
 26.1624  26.2680  26.6225  26.6524  27.9073  27.9078  27.9725  28.3541
 28.3551  28.3787  28.4073  28.4357  28.4392  28.4444  28.4492  28.4557
 28.5244  28.5302  28.5308  28.5446  28.5559  28.5565  28.5619  28.5630
 28.5656  28.6177  28.6284  28.6293  28.7311  28.7359  28.7360  47.9936
127.8933 127.8941 127.9120 127.9574 127.9624 127.9652 127.9707 127.9889
127.9898 151.6966 151.6974 151.7494 215.7453 215.7869 289.7511 289.8909
289.97501020.80821901.86151901.86231901.9163
 --------------------------------------------------------------

          Ground-State Mulliken Net Atomic Charges

     Atom                 Charge (a.u.)
  ----------------------------------------
      1 C                     0.626460
      2 C                    -0.968644
      3 C                     0.650784
      4 C                    -0.642977
      5 C                    -0.221831
      6 C                    -0.606569
      7 Cl                    0.551787
      8 I                     0.125330
      9 Cl                    0.549572
     10 I                     0.111768
     11 Br                   -0.285015
     12 I                     0.109336
  ----------------------------------------
  Sum of atomic charges =     0.000000

 -----------------------------------------------------------------
                    Cartesian Multipole Moments
 -----------------------------------------------------------------
    Charge (ESU x 10^10)
                 0.0000
    Dipole Moment (Debye)
         X       0.1686      Y       0.0000      Z      -0.0981
       Tot       0.1951
    Quadrupole Moments (Debye-Ang)
        XX    -155.6662     XY       0.0000     YY    -163.9091
        XZ      -0.9645     YZ       0.0000     ZZ    -157.3444
    Octopole Moments (Debye-Ang^2)
       XXX    -612.3072    XXY       0.0000    XYY    -216.5831
       YYY      -0.0000    XXZ     -85.8481    XYZ       0.0000
       YYZ    -103.5652    XZZ    -207.1360    YZZ       0.0000
       ZZZ    -317.6855
    Hexadecapole Moments (Debye-Ang^3)
      XXXX   -6196.7226   XXXY       0.0000   XXYY   -1154.6833
      XYYY       0.0000   YYYY    -213.0016   XXXZ    -265.6713
      XXYZ       0.0000   XYYZ    -104.9860   YYYZ       0.0000
      XXZZ   -1809.6670   XYZZ       0.0000   YYZZ    -897.1785
      XZZZ    -330.7795   YZZZ       0.0000   ZZZZ   -4842.9981
 -----------------------------------------------------------------
 Calculating analytic gradient of the SCF energy
 Gradient of SCF Energy
            1           2           3           4           5           6
    1  -0.0036436   0.0012309   0.0000494  -0.0025909   0.0005098  -0.0016604
    2  -0.0000000   0.0000000  -0.0000000  -0.0000000  -0.0000000  -0.0000000
    3  -0.0023432   0.0001131   0.0043608   0.0013454  -0.0003928   0.0026145
            7           8           9          10          11          12
    1   0.0083205   0.0140055   0.0000767  -0.0136340  -0.0051173   0.0024535
    2  -0.0000000  -0.0000000   0.0000000  -0.0000000   0.0000000  -0.0000000
    3   0.0046682  -0.0091713  -0.0089445  -0.0117150   0.0028986   0.0165663
 Max gradient component =       1.657E-02
 RMS gradient           =       5.645E-03
 Gradient time:  CPU 97.68 s  wall 16.41 s
 Geometry Optimization Parameters
   NAtoms,    NIC,     NZ,  NCons,   NDum,   NFix, NCnnct, MaxDiis
       12      78      12       0       0       0       0       0


** GEOMETRY OPTIMIZATION IN DELOCALIZED INTERNAL COORDINATES **
   Searching for a Minimum

   Optimization Cycle:   1

                       Coordinates (Angstroms)
     ATOM                X               Y               Z
      1  C         0.0000000000    0.0000000000    0.0000000000
      2  C         0.0000000000    0.0000000000    1.3948300000
      3  C         1.2079582140    0.0000000000    2.0922450000
      4  C         2.4159164279    0.0000000000    1.3948300000
      5  C         2.4159164279    0.0000000000    0.0000000000
      6  C         1.2079582140    0.0000000000   -0.6974150000
      7  Cl       -1.4903431174    0.0000000000   -0.8604500000
      8  I        -1.8003455709    0.0000000000    2.4342600000
      9  Cl        1.2079582140    0.0000000000    3.8131450000
     10  I         4.2162619988    0.0000000000    2.4342600000
     11  Br        4.0532933383    0.0000000000   -0.9453400000
     12  I         1.2079582140    0.0000000000   -2.7762750000
   Point Group: c1    Number of degrees of freedom:    30


   Energy is -24481.790087655


 Attempting to generate delocalized internal coordinates
 Initial Hessian constructed with Jon Baker's OPTIMIZE code

 21 Hessian modes will be used to form the next step
  Hessian Eigenvalues:
     0.124424    0.124424    0.124424    0.201019    0.250000    0.250000
     0.250000    0.250000    0.250000    0.250000    0.250000    0.250000
     0.250000    0.334879    0.334879    0.426727    0.426727    0.464882
     0.464882    0.464882    0.464882

 Minimum search - taking simple RFO step
 Searching for Lamda that Minimizes Along All modes
 Value Taken    Lamda =  -0.00990584
 Step Taken.  Stepsize is  0.240407

                             Maximum     Tolerance    Cnvgd?
         Gradient           0.040883      0.000300      NO
         Displacement       0.150955      0.001200      NO
         Energy change     *********      0.000001      NO


 New Cartesian Coordinates Obtained by Inverse Iteration

 Displacement from previous Coordinates is:  0.326344
 ----------------------------------------------------------------
             Standard Nuclear Orientation (Angstroms)
    I     Atom           X                Y                Z
 ----------------------------------------------------------------
    1      C      -0.0020272432     0.0000000000    -0.0077028573
    2      C      -0.0107653490     0.0000000000     1.3983724628
    3      C       1.2121317540     0.0000000000     2.0908717948
    4      C       2.4373398665     0.0000000000     1.3994175883
    5      C       2.4316056216     0.0000000000    -0.0108900005
    6      C       1.2122509804     0.0000000000    -0.7213336908
    7      Cl     -1.5062529161     0.0000000000    -0.8733878465
    8      I      -1.8594669551     0.0000000000     2.4856008356
    9      Cl      1.2098565278     0.0000000000     3.8254981951
   10      I       4.2669647880     0.0000000000     2.5256073246
   11      Br      4.0821395530     0.0000000000    -0.9629500221
   12      I       1.1687557326     0.0000000000    -2.8650137838
 ----------------------------------------------------------------
 Nuclear Repulsion Energy =        3751.89519620 hartrees
 There are      132 alpha and      132 beta electrons
 Applying Cartesian multipole field
    Component          Value
    ---------          -----
     (2,0,0)        1.00000E-11
     (0,2,0)        2.00000E-11
     (0,0,2)       -3.00000E-11
 Nucleus-field energy     =    -0.0000000852 hartrees
 Requested basis set is 6-311++G(d,p)
 There are 153 shells and 426 basis functions
 A cutoff of  1.0D-11 yielded   6915 shell pairs
 There are     60206 function pairs (     67058 Cartesian)
 Smallest overlap matrix eigenvalue = 5.97E-07

 Q-Chem warning in module stvman/mkSTV.C, line 318:

 Overlap eigenvalue is smaller than square root of threshold
 Use THRESH >= 12 to get rid of this warning

 Linear dependence detected in AO basis
 Tighter screening thresholds may be required for diffuse basis sets
 Use S2THRESH > 14 and THRESH = 14 in case of SCF convergence issues
 Number of orthogonalized atomic orbitals = 425
 Maximum deviation from orthogonality = 2.135E-10
 Guess MOs from SCF MO coefficient file

 -----------------------------------------------------------------------
  General SCF calculation program by
  Eric Jon Sundstrom, Paul Horn, Yuezhi Mao, Dmitri Zuev, Alec White,
  David Stuck, Shaama M.S., Shane Yost, Joonho Lee, David Small,
  Daniel Levine, Susi Lehtola, Hugh Burton, Evgeny Epifanovsky,
  Bang C. Huynh
 -----------------------------------------------------------------------
 Exchange:     0.2000 Hartree-Fock + 0.0800 Slater + 0.7200 B88
 Correlation:  0.1900 VWN1RPA + 0.8100 LYP
 Using SG-1 standard quadrature grid
 using 6 threads for integral computing
 -------------------------------------------------------
 OpenMP Integral computing Module                
 Release: version 2.0, May 2017, Q-Chem Inc. Pleasanton 
 -------------------------------------------------------
 A restricted SCF calculation will be
 performed using DIIS
 SCF converges when DIIS error is below 1.0e-08
 ---------------------------------------
  Cycle       Energy         DIIS error
 ---------------------------------------
    1  -24481.7896882951      5.43e-04  
    2  -24481.7912293615      3.15e-04  
    3  -24481.7890878466      4.26e-04  
    4  -24481.7936841810      4.10e-05  
    5  -24481.7937197168      1.19e-05  
    6  -24481.7937221255      5.38e-06  
    7  -24481.7937227322      2.39e-06  
    8  -24481.7937228568      4.40e-07  
    9  -24481.7937228604      1.53e-07  
   10  -24481.7937228609      3.65e-08  
   11  -24481.7937228625      1.80e-08  
   12  -24481.7937228640      5.61e-09  Convergence criterion met
 ---------------------------------------
 SCF time:   CPU 239.23s  wall 45.00s 
 SCF   energy in the final basis set =   -24481.7937228640
 Total energy in the final basis set =   -24481.7937228640

 --------------------------------------------------------------

                    Orbital Energies (a.u.)
 --------------------------------------------------------------

 Alpha MOs
 -- Occupied --
**************************-482.8569-176.3205-176.3200-176.3199-165.7244
********-165.7238-165.7222-165.7220-165.7216-165.7215-165.7214-165.7213
********-101.5827 -62.5098 -56.3305 -56.3264 -56.3260 -35.8169 -35.8164
-35.8163 -31.3105 -31.3100 -31.3099 -31.3041 -31.3036 -31.3035 -31.3035
-31.3030 -31.3030 -22.9609 -22.9603 -22.9603 -22.9595 -22.9591 -22.9589
-22.9589 -22.9586 -22.9585 -22.9546 -22.9546 -22.9541 -22.9541 -22.9540
-22.9540 -10.2905 -10.2899 -10.2853 -10.2729 -10.2728 -10.2719  -9.4981
 -9.4979  -8.7187  -7.2630  -7.2626  -7.2530  -7.2527  -7.2520  -7.2520
 -6.5509  -6.5372  -6.5362  -6.3662  -6.3657  -6.3656  -4.7794  -4.7788
 -4.7788  -4.7638  -4.7633  -4.7632  -4.7628  -4.7623  -4.7622  -2.6616
 -2.6580  -2.6572  -2.6463  -2.6462  -2.0448  -2.0444  -2.0442  -2.0405
 -2.0399  -2.0398  -2.0396  -2.0391  -2.0390  -2.0262  -2.0260  -2.0257
 -2.0256  -2.0255  -2.0254  -0.9526  -0.9134  -0.8838  -0.8278  -0.7859
 -0.7782  -0.6816  -0.6814  -0.6788  -0.6081  -0.6080  -0.5506  -0.5189
 -0.4621  -0.4615  -0.4470  -0.4346  -0.4016  -0.3857  -0.3844  -0.3833
 -0.3577  -0.3562  -0.3346  -0.3309  -0.3191  -0.3109  -0.2849  -0.2817
 -0.2803  -0.2621  -0.2616  -0.2563
 -- Virtual --
 -0.1108  -0.0714  -0.0697  -0.0619  -0.0578  -0.0210  -0.0029   0.0101
  0.0123   0.0313   0.0317   0.0433   0.0515   0.0629   0.0633   0.0698
  0.0714   0.0721   0.0739   0.0823   0.0873   0.1036   0.1059   0.1067
  0.1068   0.1164   0.1189   0.1296   0.1541   0.1563   0.1592   0.1621
  0.1639   0.1653   0.1770   0.1826   0.1836   0.1851   0.1934   0.1986
  0.2090   0.2101   0.2199   0.2213   0.2293   0.2469   0.2484   0.2499
  0.2629   0.2663   0.2666   0.2912   0.2991   0.3024   0.3298   0.3681
  0.3755   0.3764   0.3779   0.3846   0.3920   0.3931   0.3983   0.4075
  0.4151   0.4211   0.4287   0.4385   0.4412   0.4413   0.4442   0.4499
  0.4713   0.4864   0.4888   0.4921   0.5042   0.5058   0.5071   0.5169
  0.5223   0.5442   0.5471   0.5506   0.5521   0.5560   0.5738   0.5924
  0.5953   0.6026   0.6146   0.6170   0.6253   0.6265   0.6737   0.6932
  0.7109   0.7279   0.7424   0.7609   0.7619   0.7799   0.8030   0.8198
  0.8220   0.8312   0.8378   0.8397   0.8435   0.8477   0.8599   0.8828
  0.8980   0.9074   0.9109   0.9399   0.9409   0.9418   0.9809   1.0360
  1.0484   1.0592   1.0739   1.1506   1.1576   1.1648   1.1754   1.1761
  1.2103   1.2328   1.2597   1.2850   1.3176   1.3545   1.3562   1.3749
  1.3786   1.4267   1.4564   1.4578   1.4716   1.4738   1.4767   1.4844
  1.4861   1.5563   1.5902   1.5988   1.7203   1.7284   1.7516   1.7769
  1.8089   1.8143   1.8403   1.8418   1.9062   2.0137   2.0328   2.0583
  2.1335   2.1864   2.2022   2.2134   2.2404   2.2426   2.2444   2.2534
  2.2904   2.3076   2.4159   2.4491   2.4871   2.5418   2.5528   2.5717
  2.7086   2.7121   2.7648   2.8193   2.8204   2.9180   2.9620   3.0312
  3.0343   3.0496   3.1606   3.1929   3.3868   3.4106   3.6115   3.8021
  3.8383   3.9458   3.9603   3.9604   3.9797   3.9905   4.0070   4.0137
  4.0233   4.0255   4.0300   4.0525   4.0919   4.1159   4.1507   4.1551
  4.2522   4.2687   4.2809   4.2821   4.4013   4.4547   4.4554   4.5549
  4.7759   6.0126   6.0133   6.0427   6.1098   6.1229   6.1258   6.1412
  6.1617   6.1628   6.7340   7.5516   7.6881   7.7381   9.7431   9.7832
 23.1800  23.7466  23.7497  23.8964  23.9031  23.9730  25.8059  25.8191
 26.1508  26.2524  26.5947  26.6002  27.8873  27.8874  27.9441  28.3490
 28.3496  28.3725  28.3966  28.4212  28.4233  28.4351  28.4365  28.4509
 28.5224  28.5278  28.5280  28.5407  28.5497  28.5498  28.5568  28.5590
 28.5610  28.6143  28.6164  28.6191  28.7198  28.7212  28.7320  47.9865
127.8885 127.8891 127.9064 127.9496 127.9545 127.9569 127.9662 127.9740
127.9745 151.6786 151.6790 151.7263 215.7322 215.7797 289.7481 289.8858
289.96121020.79951901.84261901.84291901.8920
 --------------------------------------------------------------

          Ground-State Mulliken Net Atomic Charges

     Atom                 Charge (a.u.)
  ----------------------------------------
      1 C                     0.484534
      2 C                    -0.996655
      3 C                     0.441687
      4 C                    -0.476513
      5 C                    -0.211889
      6 C                    -0.444238
      7 Cl                    0.555287
      8 I                     0.131728
      9 Cl                    0.555965
     10 I                     0.118022
     11 Br                   -0.273558
     12 I                     0.115631
  ----------------------------------------
  Sum of atomic charges =     0.000000

 -----------------------------------------------------------------
                    Cartesian Multipole Moments
 -----------------------------------------------------------------
    Charge (ESU x 10^10)
                 0.0000
    Dipole Moment (Debye)
         X       0.1295      Y      -0.0000      Z      -0.0581
       Tot       0.1419
    Quadrupole Moments (Debye-Ang)
        XX    -155.6912     XY       0.0000     YY    -164.4958
        XZ      -0.6391     YZ      -0.0000     ZZ    -156.5717
    Octopole Moments (Debye-Ang^2)
       XXX    -610.7546    XXY       0.0000    XYY    -216.5458
       YYY      -0.0000    XXZ     -82.5363    XYZ      -0.0000
       YYZ    -104.9453    XZZ    -205.3043    YZZ      -0.0000
       ZZZ    -321.1699
    Hexadecapole Moments (Debye-Ang^3)
      XXXX   -6321.1046   XXXY       0.0000   XXYY   -1179.6227
      XYYY      -0.0000   YYYY    -214.4711   XXXZ    -272.3515
      XXYZ      -0.0000   XYYZ    -112.0682   YYYZ      -0.0000
      XXZZ   -1848.1930   XYZZ      -0.0000   YYZZ    -935.9358
      XZZZ    -341.7333   YZZZ      -0.0000   ZZZZ   -5035.9320
 -----------------------------------------------------------------
 Calculating analytic gradient of the SCF energy
 Gradient of SCF Energy
            1           2           3           4           5           6
    1  -0.0031626  -0.0010593  -0.0001067   0.0008902   0.0023414  -0.0011550
    2   0.0000000  -0.0000000   0.0000000  -0.0000000   0.0000000  -0.0000000
    3  -0.0019226   0.0012014   0.0029663   0.0029276  -0.0014717  -0.0022365
            7           8           9          10          11          12
    1   0.0024508  -0.0022547   0.0008144   0.0017987   0.0013143  -0.0018715
    2  -0.0000000   0.0000000   0.0000000   0.0000000   0.0000000   0.0000000
    3   0.0000465   0.0020553  -0.0026904   0.0036682  -0.0011665  -0.0033776
 Max gradient component =       3.668E-03
 RMS gradient           =       1.719E-03
 Gradient time:  CPU 94.43 s  wall 15.87 s
 Geometry Optimization Parameters
   NAtoms,    NIC,     NZ,  NCons,   NDum,   NFix, NCnnct, MaxDiis
       12      78      12       0       0       0       0       0

 Cartesian Hessian Update
 Hessian updated using BFGS update


** GEOMETRY OPTIMIZATION IN DELOCALIZED INTERNAL COORDINATES **
   Searching for a Minimum

   Optimization Cycle:   2

                       Coordinates (Angstroms)
     ATOM                X               Y               Z
      1  C        -0.0020272432    0.0000000000   -0.0077028573
      2  C        -0.0107653490    0.0000000000    1.3983724628
      3  C         1.2121317540    0.0000000000    2.0908717948
      4  C         2.4373398665    0.0000000000    1.3994175883
      5  C         2.4316056216    0.0000000000   -0.0108900005
      6  C         1.2122509804    0.0000000000   -0.7213336908
      7  Cl       -1.5062529161    0.0000000000   -0.8733878465
      8  I        -1.8594669551    0.0000000000    2.4856008356
      9  Cl        1.2098565278    0.0000000000    3.8254981951
     10  I         4.2669647880    0.0000000000    2.5256073246
     11  Br        4.0821395530    0.0000000000   -0.9629500221
     12  I         1.1687557326    0.0000000000   -2.8650137838
   Point Group: c1    Number of degrees of freedom:    30


   Energy is -24481.793722864

 Hessian updated using BFGS update

 11 Hessian modes will be used to form the next step
  Hessian Eigenvalues:
     0.124384    0.137887    0.201805    0.247509    0.275854    0.325445
     0.334920    0.426723    0.428614    0.463199    0.512585

 Minimum search - taking simple RFO step
 Searching for Lamda that Minimizes Along All modes
 Value Taken    Lamda =  -0.00067444
 Step Taken.  Stepsize is  0.046067

                             Maximum     Tolerance    Cnvgd?
         Gradient           0.010154      0.000300      NO
         Displacement       0.028312      0.001200      NO
         Energy change     -0.003635      0.000001      NO


 New Cartesian Coordinates Obtained by Inverse Iteration

 Displacement from previous Coordinates is:  0.103004
 ----------------------------------------------------------------
             Standard Nuclear Orientation (Angstroms)
    I     Atom           X                Y                Z
 ----------------------------------------------------------------
    1      C      -0.0025873345     0.0000000000    -0.0057150233
    2      C      -0.0089433048     0.0000000000     1.3977218071
    3      C       1.2109516209     0.0000000000     2.0928243553
    4      C       2.4329660727     0.0000000000     1.3975250076
    5      C       2.4248727859     0.0000000000    -0.0068063510
    6      C       1.2113696612     0.0000000000    -0.7163176477
    7      Cl     -1.5150504638     0.0000000000    -0.8634464705
    8      I      -1.8557318023     0.0000000000     2.4730126026
    9      Cl      1.2019055248     0.0000000000     3.8313072676
   10      I       4.2727447647     0.0000000000     2.4892270357
   11      Br      4.0745153714     0.0000000000    -0.9540463017
   12      I       1.1955194644     0.0000000000    -2.8511962819
 ----------------------------------------------------------------
 Nuclear Repulsion Energy =        3763.75582566 hartrees
 There are      132 alpha and      132 beta electrons
 Applying Cartesian multipole field
    Component          Value
    ---------          -----
     (2,0,0)        1.00000E-11
     (0,2,0)        2.00000E-11
     (0,0,2)       -3.00000E-11
 Nucleus-field energy     =    -0.0000000833 hartrees
 Requested basis set is 6-311++G(d,p)
 There are 153 shells and 426 basis functions
 A cutoff of  1.0D-11 yielded   6916 shell pairs
 There are     60241 function pairs (     67100 Cartesian)
 Smallest overlap matrix eigenvalue = 5.77E-07

 Q-Chem warning in module stvman/mkSTV.C, line 318:

 Overlap eigenvalue is smaller than square root of threshold
 Use THRESH >= 12 to get rid of this warning

 Linear dependence detected in AO basis
 Tighter screening thresholds may be required for diffuse basis sets
 Use S2THRESH > 14 and THRESH = 14 in case of SCF convergence issues
 Number of orthogonalized atomic orbitals = 425
 Maximum deviation from orthogonality = 3.134E-10
 Guess MOs from SCF MO coefficient file

 -----------------------------------------------------------------------
  General SCF calculation program by
  Eric Jon Sundstrom, Paul Horn, Yuezhi Mao, Dmitri Zuev, Alec White,
  David Stuck, Shaama M.S., Shane Yost, Joonho Lee, David Small,
  Daniel Levine, Susi Lehtola, Hugh Burton, Evgeny Epifanovsky,
  Bang C. Huynh
 -----------------------------------------------------------------------
 Exchange:     0.2000 Hartree-Fock + 0.0800 Slater + 0.7200 B88
 Correlation:  0.1900 VWN1RPA + 0.8100 LYP
 Using SG-1 standard quadrature grid
 using 6 threads for integral computing
 -------------------------------------------------------
 OpenMP Integral computing Module                
 Release: version 2.0, May 2017, Q-Chem Inc. Pleasanton 
 -------------------------------------------------------
 A restricted SCF calculation will be
 performed using DIIS
 SCF converges when DIIS error is below 1.0e-08
 ---------------------------------------
  Cycle       Energy         DIIS error
 ---------------------------------------
    1  -24481.7936972187      1.40e-04  
    2  -24481.7939181720      6.16e-05  
    3  -24481.7937809520      9.59e-05  
    4  -24481.7940070856      1.29e-05  
    5  -24481.7940109737      3.64e-06  
    6  -24481.7940112330      1.17e-06  
    7  -24481.7940112551      7.39e-07  
    8  -24481.7940112677      1.35e-07  
    9  -24481.7940112685      5.35e-08  
   10  -24481.7940112691      1.43e-08  
   11  -24481.7940112698      6.01e-09  Convergence criterion met
 ---------------------------------------
 SCF time:   CPU 217.87s  wall 40.00s 
 SCF   energy in the final basis set =   -24481.7940112698
 Total energy in the final basis set =   -24481.7940112698

 --------------------------------------------------------------

                    Orbital Energies (a.u.)
 --------------------------------------------------------------

 Alpha MOs
 -- Occupied --
**************************-482.8568-176.3201-176.3198-176.3197-165.7240
********-165.7236-165.7217-165.7215-165.7214-165.7213-165.7212-165.7211
********-101.5828 -62.5097 -56.3304 -56.3263 -56.3259 -35.8165 -35.8162
-35.8161 -31.3101 -31.3098 -31.3097 -31.3037 -31.3034 -31.3033 -31.3032
-31.3029 -31.3028 -22.9605 -22.9602 -22.9600 -22.9591 -22.9588 -22.9587
-22.9586 -22.9584 -22.9583 -22.9542 -22.9542 -22.9539 -22.9539 -22.9538
-22.9538 -10.2900 -10.2898 -10.2837 -10.2720 -10.2718 -10.2711  -9.4980
 -9.4978  -8.7187  -7.2629  -7.2625  -7.2528  -7.2527  -7.2519  -7.2519
 -6.5508  -6.5372  -6.5362  -6.3659  -6.3656  -6.3655  -4.7790  -4.7787
 -4.7786  -4.7635  -4.7632  -4.7631  -4.7624  -4.7622  -4.7621  -2.6615
 -2.6580  -2.6572  -2.6463  -2.6462  -2.0445  -2.0443  -2.0441  -2.0402
 -2.0398  -2.0397  -2.0393  -2.0390  -2.0389  -2.0259  -2.0257  -2.0256
 -2.0255  -2.0255  -2.0253  -0.9532  -0.9124  -0.8851  -0.8285  -0.7875
 -0.7789  -0.6828  -0.6820  -0.6797  -0.6084  -0.6077  -0.5518  -0.5190
 -0.4630  -0.4615  -0.4476  -0.4347  -0.4012  -0.3867  -0.3850  -0.3834
 -0.3571  -0.3561  -0.3365  -0.3311  -0.3201  -0.3110  -0.2849  -0.2825
 -0.2792  -0.2619  -0.2616  -0.2554
 -- Virtual --
 -0.1096  -0.0706  -0.0696  -0.0604  -0.0562  -0.0198  -0.0024   0.0099
  0.0118   0.0314   0.0316   0.0434   0.0515   0.0626   0.0632   0.0697
  0.0721   0.0722   0.0738   0.0824   0.0868   0.1042   0.1055   0.1066
  0.1069   0.1168   0.1187   0.1296   0.1535   0.1556   0.1601   0.1622
  0.1633   0.1651   0.1784   0.1819   0.1859   0.1864   0.1934   0.1994
  0.2093   0.2105   0.2196   0.2219   0.2299   0.2476   0.2485   0.2502
  0.2631   0.2661   0.2666   0.2929   0.2998   0.3037   0.3292   0.3686
  0.3750   0.3765   0.3795   0.3842   0.3923   0.3935   0.3974   0.4073
  0.4148   0.4213   0.4294   0.4389   0.4394   0.4416   0.4441   0.4497
  0.4716   0.4888   0.4896   0.4921   0.5038   0.5066   0.5069   0.5178
  0.5216   0.5453   0.5478   0.5506   0.5534   0.5577   0.5733   0.5963
  0.5980   0.6030   0.6177   0.6196   0.6250   0.6272   0.6774   0.6952
  0.7146   0.7290   0.7421   0.7618   0.7647   0.7793   0.8023   0.8192
  0.8230   0.8324   0.8387   0.8399   0.8448   0.8480   0.8613   0.8818
  0.8964   0.9101   0.9116   0.9386   0.9412   0.9413   0.9831   1.0390
  1.0473   1.0600   1.0739   1.1534   1.1563   1.1614   1.1779   1.1783
  1.2136   1.2340   1.2598   1.2828   1.3217   1.3559   1.3570   1.3759
  1.3832   1.4237   1.4596   1.4611   1.4744   1.4760   1.4787   1.4864
  1.4876   1.5565   1.5913   1.5972   1.7219   1.7294   1.7556   1.7768
  1.8114   1.8164   1.8421   1.8444   1.9081   2.0143   2.0348   2.0599
  2.1346   2.1894   2.2044   2.2176   2.2426   2.2433   2.2490   2.2536
  2.2942   2.3106   2.4180   2.4486   2.4876   2.5426   2.5527   2.5727
  2.7088   2.7127   2.7693   2.8199   2.8215   2.9182   2.9631   3.0342
  3.0360   3.0564   3.1645   3.1945   3.3885   3.4152   3.6173   3.8073
  3.8392   3.9453   3.9604   3.9608   3.9783   3.9913   4.0076   4.0151
  4.0240   4.0268   4.0304   4.0551   4.0933   4.1150   4.1529   4.1569
  4.2559   4.2688   4.2825   4.2841   4.4004   4.4579   4.4596   4.5610
  4.7829   6.0134   6.0139   6.0436   6.1116   6.1235   6.1269   6.1421
  6.1652   6.1665   6.7368   7.5520   7.6887   7.7406   9.7433   9.7822
 23.1784  23.7511  23.7587  23.9043  23.9165  23.9859  25.8056  25.8192
 26.1497  26.2516  26.5996  26.6019  27.8892  27.8901  27.9484  28.3497
 28.3502  28.3733  28.3978  28.4232  28.4252  28.4357  28.4384  28.4515
 28.5227  28.5281  28.5283  28.5414  28.5505  28.5506  28.5575  28.5593
 28.5615  28.6147  28.6180  28.6202  28.7220  28.7231  28.7315  47.9882
127.8892 127.8896 127.9071 127.9512 127.9550 127.9573 127.9669 127.9759
127.9762 151.6803 151.6814 151.7296 215.7325 215.7787 289.7488 289.8871
289.96381020.80161901.84441901.84541901.8955
 --------------------------------------------------------------

          Ground-State Mulliken Net Atomic Charges

     Atom                 Charge (a.u.)
  ----------------------------------------
      1 C                     0.540053
      2 C                    -1.000344
      3 C                     0.525294
      4 C                    -0.520774
      5 C                    -0.251703
      6 C                    -0.486040
      7 Cl                    0.554536
      8 I                     0.130901
      9 Cl                    0.554042
     10 I                     0.117737
     11 Br                   -0.279286
     12 I                     0.115584
  ----------------------------------------
  Sum of atomic charges =     0.000000

 -----------------------------------------------------------------
                    Cartesian Multipole Moments
 -----------------------------------------------------------------
    Charge (ESU x 10^10)
                 0.0000
    Dipole Moment (Debye)
         X       0.1809      Y      -0.0000      Z      -0.1007
       Tot       0.2070
    Quadrupole Moments (Debye-Ang)
        XX    -155.4115     XY       0.0000     YY    -164.4174
        XZ      -0.8875     YZ      -0.0000     ZZ    -156.9393
    Octopole Moments (Debye-Ang^2)
       XXX    -610.8943    XXY       0.0000    XYY    -216.9888
       YYY      -0.0000    XXZ     -82.9079    XYZ       0.0000
       YYZ    -104.3669    XZZ    -206.3339    YZZ      -0.0000
       ZZZ    -320.7060
    Hexadecapole Moments (Debye-Ang^3)
      XXXX   -6316.7493   XXXY       0.0000   XXYY   -1180.4497
      XYYY       0.0000   YYYY    -214.2680   XXXZ    -260.8742
      XXYZ       0.0000   XYYZ    -107.7739   YYYZ      -0.0000
      XXZZ   -1846.2831   XYZZ       0.0000   YYZZ    -926.6020
      XZZZ    -336.8818   YZZZ      -0.0000   ZZZZ   -4990.0329
 -----------------------------------------------------------------
 Calculating analytic gradient of the SCF energy
 Gradient of SCF Energy
            1           2           3           4           5           6
    1  -0.0016630  -0.0002865  -0.0002555   0.0006583   0.0002437   0.0006806
    2  -0.0000000  -0.0000000  -0.0000000   0.0000000  -0.0000000   0.0000000
    3  -0.0006043  -0.0000359   0.0016746  -0.0005314  -0.0000950   0.0001768
            7           8           9          10          11          12
    1   0.0000747  -0.0005062  -0.0007215   0.0011357  -0.0002910   0.0009307
    2  -0.0000000   0.0000000  -0.0000000  -0.0000000   0.0000000  -0.0000000
    3   0.0013136  -0.0000365  -0.0005435  -0.0005852   0.0004404  -0.0011738
 Max gradient component =       1.675E-03
 RMS gradient           =       6.308E-04
 Gradient time:  CPU 94.63 s  wall 15.90 s
 Geometry Optimization Parameters
   NAtoms,    NIC,     NZ,  NCons,   NDum,   NFix, NCnnct, MaxDiis
       12      78      12       0       0       0       0       0

 Cartesian Hessian Update
 Hessian updated using BFGS update


** GEOMETRY OPTIMIZATION IN DELOCALIZED INTERNAL COORDINATES **
   Searching for a Minimum

   Optimization Cycle:   3

                       Coordinates (Angstroms)
     ATOM                X               Y               Z
      1  C        -0.0025873345    0.0000000000   -0.0057150233
      2  C        -0.0089433048    0.0000000000    1.3977218071
      3  C         1.2109516209    0.0000000000    2.0928243553
      4  C         2.4329660727    0.0000000000    1.3975250076
      5  C         2.4248727859    0.0000000000   -0.0068063510
      6  C         1.2113696612    0.0000000000   -0.7163176477
      7  Cl       -1.5150504638    0.0000000000   -0.8634464705
      8  I        -1.8557318023    0.0000000000    2.4730126026
      9  Cl        1.2019055248    0.0000000000    3.8313072676
     10  I         4.2727447647    0.0000000000    2.4892270357
     11  Br        4.0745153714    0.0000000000   -0.9540463017
     12  I         1.1955194644    0.0000000000   -2.8511962819
   Point Group: c1    Number of degrees of freedom:    30


   Energy is -24481.794011270

 Hessian updated using BFGS update

 14 Hessian modes will be used to form the next step
  Hessian Eigenvalues:
     0.117813    0.124419    0.124939    0.201533    0.247172    0.249900
     0.314576    0.334650    0.363472    0.426664    0.436766    0.444215
     0.464867    0.556984

 Minimum search - taking simple RFO step
 Searching for Lamda that Minimizes Along All modes
 Value Taken    Lamda =  -0.00012283
 Step Taken.  Stepsize is  0.022915

                             Maximum     Tolerance    Cnvgd?
         Gradient           0.004567      0.000300      NO
         Displacement       0.011350      0.001200      NO
         Energy change     -0.000288      0.000001      NO


 New Cartesian Coordinates Obtained by Inverse Iteration

 Displacement from previous Coordinates is:  0.046681
 ----------------------------------------------------------------
             Standard Nuclear Orientation (Angstroms)
    I     Atom           X                Y                Z
 ----------------------------------------------------------------
    1      C      -0.0004807325     0.0000000000    -0.0055449943
    2      C      -0.0077357248     0.0000000000     1.3970180072
    3      C       1.2115851749     0.0000000000     2.0906837606
    4      C       2.4317095340     0.0000000000     1.3963561137
    5      C       2.4255209259     0.0000000000    -0.0073558321
    6      C       1.2117474043     0.0000000000    -0.7145788258
    7      Cl     -1.5089970909     0.0000000000    -0.8728162361
    8      I      -1.8502295906     0.0000000000     2.4730920511
    9      Cl      1.2091955788     0.0000000000     3.8303634155
   10      I       4.2610258142     0.0000000000     2.4967501826
   11      Br      4.0744117182     0.0000000000    -0.9568198095
   12      I       1.1847793491     0.0000000000    -2.8430578331
 ----------------------------------------------------------------
 Nuclear Repulsion Energy =        3767.54285109 hartrees
 There are      132 alpha and      132 beta electrons
 Applying Cartesian multipole field
    Component          Value
    ---------          -----
     (2,0,0)        1.00000E-11
     (0,2,0)        2.00000E-11
     (0,0,2)       -3.00000E-11
 Nucleus-field energy     =    -0.0000000835 hartrees
 Requested basis set is 6-311++G(d,p)
 There are 153 shells and 426 basis functions
 A cutoff of  1.0D-11 yielded   6924 shell pairs
 There are     60305 function pairs (     67172 Cartesian)
 Smallest overlap matrix eigenvalue = 5.70E-07

 Q-Chem warning in module stvman/mkSTV.C, line 318:

 Overlap eigenvalue is smaller than square root of threshold
 Use THRESH >= 12 to get rid of this warning

 Linear dependence detected in AO basis
 Tighter screening thresholds may be required for diffuse basis sets
 Use S2THRESH > 14 and THRESH = 14 in case of SCF convergence issues
 Number of orthogonalized atomic orbitals = 425
 Maximum deviation from orthogonality = 1.892E-10
 Guess MOs from SCF MO coefficient file

 -----------------------------------------------------------------------
  General SCF calculation program by
  Eric Jon Sundstrom, Paul Horn, Yuezhi Mao, Dmitri Zuev, Alec White,
  David Stuck, Shaama M.S., Shane Yost, Joonho Lee, David Small,
  Daniel Levine, Susi Lehtola, Hugh Burton, Evgeny Epifanovsky,
  Bang C. Huynh
 -----------------------------------------------------------------------
 Exchange:     0.2000 Hartree-Fock + 0.0800 Slater + 0.7200 B88
 Correlation:  0.1900 VWN1RPA + 0.8100 LYP
 Using SG-1 standard quadrature grid
 using 6 threads for integral computing
 -------------------------------------------------------
 OpenMP Integral computing Module                
 Release: version 2.0, May 2017, Q-Chem Inc. Pleasanton 
 -------------------------------------------------------
 A restricted SCF calculation will be
 performed using DIIS
 SCF converges when DIIS error is below 1.0e-08
 ---------------------------------------
  Cycle       Energy         DIIS error
 ---------------------------------------
    1  -24481.7939681140      6.35e-05  
    2  -24481.7940272939      2.66e-05  
    3  -24481.7940034537      4.06e-05  
    4  -24481.7940439476      6.06e-06  
    5  -24481.7940447678      1.83e-06  
    6  -24481.7940448385      5.03e-07  
    7  -24481.7940448419      3.16e-07  
    8  -24481.7940448436      7.10e-08  
    9  -24481.7940448439      2.72e-08  
   10  -24481.7940448438      5.49e-09  Convergence criterion met
 ---------------------------------------
 SCF time:   CPU 199.73s  wall 37.00s 
 SCF   energy in the final basis set =   -24481.7940448438
 Total energy in the final basis set =   -24481.7940448438

 --------------------------------------------------------------

                    Orbital Energies (a.u.)
 --------------------------------------------------------------

 Alpha MOs
 -- Occupied --
**************************-482.8568-176.3201-176.3196-176.3195-165.7240
********-165.7234-165.7218-165.7215-165.7212-165.7211-165.7210-165.7209
********-101.5827 -62.5098 -56.3305 -56.3264 -56.3260 -35.8165 -35.8160
-35.8159 -31.3101 -31.3096 -31.3095 -31.3037 -31.3032 -31.3032 -31.3031
-31.3027 -31.3026 -22.9605 -22.9600 -22.9599 -22.9591 -22.9587 -22.9586
-22.9585 -22.9582 -22.9581 -22.9542 -22.9542 -22.9538 -22.9538 -22.9536
-22.9536 -10.2896 -10.2894 -10.2835 -10.2714 -10.2713 -10.2710  -9.4979
 -9.4977  -8.7187  -7.2628  -7.2624  -7.2527  -7.2526  -7.2518  -7.2518
 -6.5508  -6.5372  -6.5362  -6.3659  -6.3654  -6.3653  -4.7791  -4.7785
 -4.7784  -4.7636  -4.7631  -4.7630  -4.7625  -4.7621  -4.7619  -2.6615
 -2.6580  -2.6572  -2.6463  -2.6462  -2.0446  -2.0442  -2.0439  -2.0402
 -2.0396  -2.0396  -2.0393  -2.0388  -2.0387  -2.0259  -2.0257  -2.0255
 -2.0254  -2.0254  -2.0252  -0.9537  -0.9124  -0.8850  -0.8287  -0.7881
 -0.7795  -0.6831  -0.6826  -0.6801  -0.6082  -0.6079  -0.5523  -0.5189
 -0.4634  -0.4615  -0.4476  -0.4349  -0.4014  -0.3866  -0.3852  -0.3838
 -0.3574  -0.3564  -0.3361  -0.3313  -0.3202  -0.3113  -0.2848  -0.2819
 -0.2797  -0.2619  -0.2615  -0.2552
 -- Virtual --
 -0.1090  -0.0706  -0.0693  -0.0598  -0.0551  -0.0195  -0.0025   0.0098
  0.0118   0.0315   0.0315   0.0434   0.0514   0.0626   0.0633   0.0696
  0.0721   0.0725   0.0736   0.0824   0.0869   0.1039   0.1056   0.1065
  0.1069   0.1167   0.1188   0.1295   0.1536   0.1557   0.1599   0.1618
  0.1638   0.1651   0.1785   0.1828   0.1856   0.1863   0.1934   0.1992
  0.2095   0.2106   0.2200   0.2219   0.2306   0.2477   0.2489   0.2501
  0.2634   0.2664   0.2667   0.2937   0.3002   0.3044   0.3290   0.3685
  0.3751   0.3779   0.3808   0.3842   0.3921   0.3934   0.3979   0.4074
  0.4158   0.4222   0.4294   0.4393   0.4403   0.4419   0.4439   0.4497
  0.4720   0.4894   0.4899   0.4921   0.5041   0.5069   0.5071   0.5175
  0.5215   0.5454   0.5477   0.5506   0.5539   0.5586   0.5731   0.5971
  0.5994   0.6030   0.6196   0.6203   0.6253   0.6273   0.6778   0.6947
  0.7148   0.7299   0.7427   0.7621   0.7656   0.7816   0.8028   0.8195
  0.8233   0.8322   0.8389   0.8401   0.8454   0.8482   0.8612   0.8812
  0.8965   0.9100   0.9133   0.9381   0.9411   0.9414   0.9832   1.0390
  1.0504   1.0600   1.0734   1.1531   1.1555   1.1641   1.1788   1.1795
  1.2123   1.2341   1.2593   1.2828   1.3234   1.3562   1.3578   1.3765
  1.3837   1.4220   1.4604   1.4634   1.4746   1.4775   1.4806   1.4875
  1.4887   1.5567   1.5907   1.5983   1.7225   1.7299   1.7554   1.7784
  1.8125   1.8174   1.8440   1.8445   1.9089   2.0145   2.0363   2.0603
  2.1355   2.1894   2.2064   2.2190   2.2427   2.2452   2.2509   2.2538
  2.2946   2.3119   2.4184   2.4493   2.4887   2.5429   2.5525   2.5731
  2.7092   2.7127   2.7712   2.8205   2.8217   2.9187   2.9626   3.0355
  3.0375   3.0595   3.1653   3.1960   3.3907   3.4154   3.6201   3.8078
  3.8412   3.9455   3.9606   3.9610   3.9790   3.9912   4.0081   4.0158
  4.0241   4.0273   4.0311   4.0547   4.0936   4.1160   4.1543   4.1576
  4.2560   4.2681   4.2833   4.2852   4.4008   4.4596   4.4614   4.5638
  4.7860   6.0136   6.0144   6.0440   6.1119   6.1249   6.1281   6.1422
  6.1666   6.1689   6.7365   7.5521   7.6889   7.7412   9.7431   9.7819
 23.1779  23.7558  23.7607  23.9108  23.9196  23.9912  25.8057  25.8195
 26.1499  26.2535  26.5992  26.6048  27.8906  27.8914  27.9501  28.3499
 28.3507  28.3737  28.3984  28.4239  28.4265  28.4367  28.4392  28.4517
 28.5228  28.5282  28.5285  28.5415  28.5508  28.5511  28.5578  28.5597
 28.5618  28.6148  28.6189  28.6209  28.7232  28.7240  28.7315  47.9881
127.8894 127.8901 127.9075 127.9514 127.9559 127.9582 127.9670 127.9766
127.9775 151.6815 151.6826 151.7311 215.7324 215.7784 289.7488 289.8871
289.96431020.80141901.84561901.84671901.8971
 --------------------------------------------------------------

          Ground-State Mulliken Net Atomic Charges

     Atom                 Charge (a.u.)
  ----------------------------------------
      1 C                     0.542263
      2 C                    -0.993878
      3 C                     0.520483
      4 C                    -0.524664
      5 C                    -0.239138
      6 C                    -0.497941
      7 Cl                    0.553902
      8 I                     0.130996
      9 Cl                    0.553883
     10 I                     0.117252
     11 Br                   -0.278214
     12 I                     0.115057
  ----------------------------------------
  Sum of atomic charges =     0.000000

 -----------------------------------------------------------------
                    Cartesian Multipole Moments
 -----------------------------------------------------------------
    Charge (ESU x 10^10)
                 0.0000
    Dipole Moment (Debye)
         X       0.1663      Y       0.0000      Z      -0.0902
       Tot       0.1892
    Quadrupole Moments (Debye-Ang)
        XX    -155.5718     XY       0.0000     YY    -164.3817
        XZ      -0.7993     YZ       0.0000     ZZ    -156.8704
    Octopole Moments (Debye-Ang^2)
       XXX    -610.8782    XXY       0.0000    XYY    -216.6507
       YYY       0.0000    XXZ     -83.1312    XYZ       0.0000
       YYZ    -104.6037    XZZ    -205.9953    YZZ       0.0000
       ZZZ    -320.8545
    Hexadecapole Moments (Debye-Ang^3)
      XXXX   -6300.3730   XXXY       0.0000   XXYY   -1176.1568
      XYYY       0.0000   YYYY    -214.1750   XXXZ    -267.3844
      XXYZ       0.0000   XYYZ    -109.5720   YYYZ       0.0000
      XXZZ   -1841.0830   XYZZ       0.0000   YYZZ    -926.3347
      XZZZ    -338.7872   YZZZ       0.0000   ZZZZ   -4988.6844
 -----------------------------------------------------------------
 Calculating analytic gradient of the SCF energy
 Gradient of SCF Energy
            1           2           3           4           5           6
    1  -0.0002171   0.0004711   0.0001672  -0.0003705  -0.0001863   0.0001141
    2  -0.0000000   0.0000000  -0.0000000   0.0000000  -0.0000000   0.0000000
    3  -0.0004936  -0.0001979   0.0004017  -0.0002286  -0.0000576   0.0006999
            7           8           9          10          11          12
    1   0.0005662   0.0002723   0.0003810  -0.0007189  -0.0001382  -0.0003409
    2  -0.0000000  -0.0000000   0.0000000  -0.0000000   0.0000000  -0.0000000
    3  -0.0003486  -0.0001132  -0.0002649  -0.0001283  -0.0000209   0.0007521
 Max gradient component =       7.521E-04
 RMS gradient           =       3.096E-04
 Gradient time:  CPU 95.09 s  wall 15.97 s
 Geometry Optimization Parameters
   NAtoms,    NIC,     NZ,  NCons,   NDum,   NFix, NCnnct, MaxDiis
       12      78      12       0       0       0       0       0

 Cartesian Hessian Update
 Hessian updated using BFGS update


** GEOMETRY OPTIMIZATION IN DELOCALIZED INTERNAL COORDINATES **
   Searching for a Minimum

   Optimization Cycle:   4

                       Coordinates (Angstroms)
     ATOM                X               Y               Z
      1  C        -0.0004807325    0.0000000000   -0.0055449943
      2  C        -0.0077357248    0.0000000000    1.3970180072
      3  C         1.2115851749    0.0000000000    2.0906837606
      4  C         2.4317095340    0.0000000000    1.3963561137
      5  C         2.4255209259    0.0000000000   -0.0073558321
      6  C         1.2117474043    0.0000000000   -0.7145788258
      7  Cl       -1.5089970909    0.0000000000   -0.8728162361
      8  I        -1.8502295906    0.0000000000    2.4730920511
      9  Cl        1.2091955788    0.0000000000    3.8303634155
     10  I         4.2610258142    0.0000000000    2.4967501826
     11  Br        4.0744117182    0.0000000000   -0.9568198095
     12  I         1.1847793491    0.0000000000   -2.8430578331
   Point Group: c1    Number of degrees of freedom:    30


   Energy is -24481.794044844

 Hessian updated using BFGS update

 16 Hessian modes will be used to form the next step
  Hessian Eigenvalues:
     0.124040    0.124687    0.136188    0.201939    0.249408    0.249907
     0.258316    0.307731    0.334867    0.403118    0.426671    0.430960
     0.464847    0.464876    0.481351    0.583419

 Minimum search - taking simple RFO step
 Searching for Lamda that Minimizes Along All modes
 Value Taken    Lamda =  -0.00002309
 Step Taken.  Stepsize is  0.008731

                             Maximum     Tolerance    Cnvgd?
         Gradient           0.002007      0.000300      NO
         Displacement       0.004758      0.001200      NO
         Energy change     -0.000034      0.000001      NO


 New Cartesian Coordinates Obtained by Inverse Iteration

 Displacement from previous Coordinates is:  0.015430
 ----------------------------------------------------------------
             Standard Nuclear Orientation (Angstroms)
    I     Atom           X                Y                Z
 ----------------------------------------------------------------
    1      C      -0.0007611142     0.0000000000    -0.0055467917
    2      C      -0.0081015192     0.0000000000     1.3971256282
    3      C       1.2114567313     0.0000000000     2.0905537521
    4      C       2.4324993561     0.0000000000     1.3966695564
    5      C       2.4258018490     0.0000000000    -0.0076723103
    6      C       1.2116886753     0.0000000000    -0.7159971476
    7      Cl     -1.5117564819     0.0000000000    -0.8691497355
    8      I      -1.8514424859     0.0000000000     2.4739236262
    9      Cl      1.2063127275     0.0000000000     3.8304654346
   10      I       4.2643233725     0.0000000000     2.4972355367
   11      Br      4.0753860913     0.0000000000    -0.9566683560
   12      I       1.1871251588     0.0000000000    -2.8468491931
 ----------------------------------------------------------------
 Nuclear Repulsion Energy =        3765.44368998 hartrees
 There are      132 alpha and      132 beta electrons
 Applying Cartesian multipole field
    Component          Value
    ---------          -----
     (2,0,0)        1.00000E-11
     (0,2,0)        2.00000E-11
     (0,0,2)       -3.00000E-11
 Nucleus-field energy     =    -0.0000000836 hartrees
 Requested basis set is 6-311++G(d,p)
 There are 153 shells and 426 basis functions
 A cutoff of  1.0D-11 yielded   6922 shell pairs
 There are     60299 function pairs (     67166 Cartesian)
 Smallest overlap matrix eigenvalue = 5.74E-07

 Q-Chem warning in module stvman/mkSTV.C, line 318:

 Overlap eigenvalue is smaller than square root of threshold
 Use THRESH >= 12 to get rid of this warning

 Linear dependence detected in AO basis
 Tighter screening thresholds may be required for diffuse basis sets
 Use S2THRESH > 14 and THRESH = 14 in case of SCF convergence issues
 Number of orthogonalized atomic orbitals = 425
 Maximum deviation from orthogonality = 3.033E-10
 Guess MOs from SCF MO coefficient file

 -----------------------------------------------------------------------
  General SCF calculation program by
  Eric Jon Sundstrom, Paul Horn, Yuezhi Mao, Dmitri Zuev, Alec White,
  David Stuck, Shaama M.S., Shane Yost, Joonho Lee, David Small,
  Daniel Levine, Susi Lehtola, Hugh Burton, Evgeny Epifanovsky,
  Bang C. Huynh
 -----------------------------------------------------------------------
 Exchange:     0.2000 Hartree-Fock + 0.0800 Slater + 0.7200 B88
 Correlation:  0.1900 VWN1RPA + 0.8100 LYP
 Using SG-1 standard quadrature grid
 using 6 threads for integral computing
 -------------------------------------------------------
 OpenMP Integral computing Module                
 Release: version 2.0, May 2017, Q-Chem Inc. Pleasanton 
 -------------------------------------------------------
 A restricted SCF calculation will be
 performed using DIIS
 SCF converges when DIIS error is below 1.0e-08
 ---------------------------------------
  Cycle       Energy         DIIS error
 ---------------------------------------
    1  -24481.7940447249      2.84e-05  
    2  -24481.7940533126      1.12e-05  
    3  -24481.7940471053      1.92e-05  
    4  -24481.7940563045      1.88e-06  
    5  -24481.7940563795      6.07e-07  
    6  -24481.7940563863      2.12e-07  
    7  -24481.7940563875      1.26e-07  
    8  -24481.7940563867      1.81e-08  
    9  -24481.7940563884      7.02e-09  Convergence criterion met
 ---------------------------------------
 SCF time:   CPU 179.43s  wall 34.00s 
 SCF   energy in the final basis set =   -24481.7940563884
 Total energy in the final basis set =   -24481.7940563884

 --------------------------------------------------------------

                    Orbital Energies (a.u.)
 --------------------------------------------------------------

 Alpha MOs
 -- Occupied --
**************************-482.8568-176.3201-176.3197-176.3196-165.7240
********-165.7235-165.7218-165.7216-165.7214-165.7212-165.7211-165.7210
********-101.5826 -62.5098 -56.3305 -56.3264 -56.3260 -35.8166 -35.8162
-35.8160 -31.3101 -31.3097 -31.3096 -31.3038 -31.3034 -31.3032 -31.3032
-31.3028 -31.3027 -22.9605 -22.9601 -22.9600 -22.9591 -22.9588 -22.9587
-22.9586 -22.9583 -22.9582 -22.9543 -22.9543 -22.9539 -22.9539 -22.9537
-22.9537 -10.2898 -10.2896 -10.2838 -10.2717 -10.2716 -10.2710  -9.4978
 -9.4977  -8.7187  -7.2627  -7.2624  -7.2527  -7.2525  -7.2518  -7.2517
 -6.5508  -6.5372  -6.5362  -6.3659  -6.3655  -6.3654  -4.7791  -4.7786
 -4.7785  -4.7636  -4.7632  -4.7631  -4.7625  -4.7622  -4.7620  -2.6615
 -2.6580  -2.6572  -2.6463  -2.6462  -2.0446  -2.0443  -2.0440  -2.0402
 -2.0397  -2.0397  -2.0393  -2.0390  -2.0388  -2.0259  -2.0257  -2.0256
 -2.0255  -2.0255  -2.0252  -0.9535  -0.9123  -0.8848  -0.8286  -0.7879
 -0.7793  -0.6830  -0.6824  -0.6800  -0.6083  -0.6079  -0.5521  -0.5188
 -0.4632  -0.4613  -0.4475  -0.4349  -0.4012  -0.3865  -0.3851  -0.3837
 -0.3573  -0.3563  -0.3361  -0.3312  -0.3202  -0.3112  -0.2849  -0.2821
 -0.2796  -0.2620  -0.2616  -0.2553
 -- Virtual --
 -0.1093  -0.0706  -0.0694  -0.0601  -0.0556  -0.0198  -0.0026   0.0098
  0.0118   0.0314   0.0315   0.0434   0.0514   0.0626   0.0633   0.0696
  0.0721   0.0723   0.0737   0.0824   0.0869   0.1040   0.1056   0.1065
  0.1068   0.1167   0.1188   0.1295   0.1536   0.1558   0.1599   0.1619
  0.1636   0.1651   0.1784   0.1826   0.1855   0.1862   0.1934   0.1992
  0.2094   0.2106   0.2200   0.2219   0.2303   0.2476   0.2488   0.2501
  0.2633   0.2664   0.2667   0.2933   0.3001   0.3041   0.3291   0.3685
  0.3751   0.3774   0.3803   0.3842   0.3922   0.3934   0.3979   0.4075
  0.4153   0.4219   0.4294   0.4391   0.4402   0.4418   0.4439   0.4498
  0.4719   0.4889   0.4897   0.4921   0.5041   0.5068   0.5070   0.5175
  0.5216   0.5452   0.5477   0.5506   0.5539   0.5581   0.5731   0.5965
  0.5987   0.6030   0.6187   0.6201   0.6252   0.6272   0.6774   0.6946
  0.7145   0.7295   0.7426   0.7619   0.7652   0.7809   0.8027   0.8194
  0.8235   0.8324   0.8390   0.8399   0.8451   0.8482   0.8612   0.8814
  0.8966   0.9100   0.9125   0.9380   0.9410   0.9413   0.9829   1.0387
  1.0493   1.0598   1.0736   1.1529   1.1558   1.1634   1.1783   1.1787
  1.2128   1.2340   1.2594   1.2828   1.3222   1.3560   1.3574   1.3762
  1.3834   1.4233   1.4600   1.4623   1.4744   1.4769   1.4798   1.4871
  1.4881   1.5565   1.5908   1.5979   1.7222   1.7295   1.7553   1.7780
  1.8121   1.8170   1.8435   1.8443   1.9085   2.0143   2.0356   2.0599
  2.1351   2.1891   2.2052   2.2180   2.2427   2.2444   2.2502   2.2537
  2.2941   2.3114   2.4180   2.4491   2.4884   2.5424   2.5524   2.5729
  2.7091   2.7126   2.7705   2.8202   2.8215   2.9184   2.9628   3.0349
  3.0366   3.0582   3.1646   3.1953   3.3900   3.4148   3.6189   3.8074
  3.8404   3.9455   3.9605   3.9609   3.9789   3.9911   4.0079   4.0155
  4.0241   4.0270   4.0308   4.0546   4.0934   4.1158   4.1536   4.1574
  4.2556   4.2684   4.2830   4.2846   4.4007   4.4589   4.4605   4.5626
  4.7845   6.0135   6.0141   6.0438   6.1118   6.1244   6.1277   6.1422
  6.1660   6.1679   6.7363   7.5520   7.6887   7.7407   9.7428   9.7818
 23.1780  23.7540  23.7598  23.9083  23.9183  23.9889  25.8057  25.8194
 26.1500  26.2525  26.5990  26.6021  27.8900  27.8907  27.9493  28.3498
 28.3504  28.3735  28.3982  28.4236  28.4259  28.4364  28.4388  28.4516
 28.5227  28.5281  28.5284  28.5414  28.5507  28.5508  28.5576  28.5595
 28.5616  28.6148  28.6184  28.6206  28.7226  28.7236  28.7317  47.9879
127.8893 127.8898 127.9073 127.9513 127.9556 127.9579 127.9669 127.9763
127.9769 151.6810 151.6820 151.7304 215.7320 215.7783 289.7487 289.8869
289.96381020.80121901.84511901.84611901.8964
 --------------------------------------------------------------

          Ground-State Mulliken Net Atomic Charges

     Atom                 Charge (a.u.)
  ----------------------------------------
      1 C                     0.540806
      2 C                    -1.001656
      3 C                     0.515900
      4 C                    -0.517549
      5 C                    -0.242492
      6 C                    -0.489268
      7 Cl                    0.554062
      8 I                     0.131229
      9 Cl                    0.554137
     10 I                     0.117542
     11 Br                   -0.278162
     12 I                     0.115451
  ----------------------------------------
  Sum of atomic charges =     0.000000

 -----------------------------------------------------------------
                    Cartesian Multipole Moments
 -----------------------------------------------------------------
    Charge (ESU x 10^10)
                 0.0000
    Dipole Moment (Debye)
         X       0.1706      Y      -0.0000      Z      -0.0927
       Tot       0.1942
    Quadrupole Moments (Debye-Ang)
        XX    -155.5334     XY       0.0000     YY    -164.3989
        XZ      -0.8253     YZ       0.0000     ZZ    -156.8679
    Octopole Moments (Debye-Ang^2)
       XXX    -610.9073    XXY       0.0000    XYY    -216.7510
       YYY      -0.0000    XXZ     -83.0222    XYZ       0.0000
       YYZ    -104.5828    XZZ    -206.0334    YZZ       0.0000
       ZZZ    -320.9565
    Hexadecapole Moments (Debye-Ang^3)
      XXXX   -6305.9606   XXXY       0.0000   XXYY   -1177.5132
      XYYY       0.0000   YYYY    -214.2162   XXXZ    -265.7520
      XXYZ       0.0000   XYYZ    -109.2539   YYYZ       0.0000
      XXZZ   -1842.8393   XYZZ       0.0000   YYZZ    -927.1302
      XZZZ    -338.6343   YZZZ       0.0000   ZZZZ   -4992.6467
 -----------------------------------------------------------------
 Calculating analytic gradient of the SCF energy
 Gradient of SCF Energy
            1           2           3           4           5           6
    1  -0.0003624   0.0002025  -0.0000728  -0.0000662   0.0000370   0.0001177
    2  -0.0000000  -0.0000000   0.0000000  -0.0000000   0.0000000  -0.0000000
    3  -0.0001614  -0.0000760   0.0002930  -0.0000661  -0.0000813   0.0001629
            7           8           9          10          11          12
    1   0.0001318   0.0000421  -0.0000234  -0.0000149   0.0000120  -0.0000035
    2  -0.0000000   0.0000000   0.0000000  -0.0000000   0.0000000   0.0000000
    3   0.0001355  -0.0000038  -0.0001861   0.0000698  -0.0000462  -0.0000404
 Max gradient component =       3.624E-04
 RMS gradient           =       1.098E-04
 Gradient time:  CPU 94.86 s  wall 15.94 s
 Geometry Optimization Parameters
   NAtoms,    NIC,     NZ,  NCons,   NDum,   NFix, NCnnct, MaxDiis
       12      78      12       0       0       0       0       0

 Cartesian Hessian Update
 Hessian updated using BFGS update


** GEOMETRY OPTIMIZATION IN DELOCALIZED INTERNAL COORDINATES **
   Searching for a Minimum

   Optimization Cycle:   5

                       Coordinates (Angstroms)
     ATOM                X               Y               Z
      1  C        -0.0007611142    0.0000000000   -0.0055467917
      2  C        -0.0081015192    0.0000000000    1.3971256282
      3  C         1.2114567313    0.0000000000    2.0905537521
      4  C         2.4324993561    0.0000000000    1.3966695564
      5  C         2.4258018490    0.0000000000   -0.0076723103
      6  C         1.2116886753    0.0000000000   -0.7159971476
      7  Cl       -1.5117564819    0.0000000000   -0.8691497355
      8  I        -1.8514424859    0.0000000000    2.4739236262
      9  Cl        1.2063127275    0.0000000000    3.8304654346
     10  I         4.2643233725    0.0000000000    2.4972355367
     11  Br        4.0753860913    0.0000000000   -0.9566683560
     12  I         1.1871251588    0.0000000000   -2.8468491931
   Point Group: c1    Number of degrees of freedom:    30


   Energy is -24481.794056388

 Hessian updated using BFGS update

 17 Hessian modes will be used to form the next step
  Hessian Eigenvalues:
     0.123986    0.124708    0.137090    0.202187    0.237299    0.249564
     0.249957    0.265112    0.307231    0.334910    0.401444    0.427409
     0.431192    0.463456    0.464874    0.490949    0.585048

 Minimum search - taking simple RFO step
 Searching for Lamda that Minimizes Along All modes
 Value Taken    Lamda =   0.00000000
 Step Taken.  Stepsize is  0.001789

                             Maximum     Tolerance    Cnvgd?
         Gradient           0.000264      0.000300     YES
         Displacement       0.001015      0.001200     YES
         Energy change     -0.000012      0.000001      NO


                       Distance Matrix (Angstroms)
             C (  1)   C (  2)   C (  3)   C (  4)   C (  5)   C (  6)
   C (  2)  1.402692
   C (  3)  2.421386  1.402913
   C (  4)  2.808374  2.440601  1.404429
   C (  5)  2.426564  2.810221  2.424291  1.404358
   C (  6)  1.405267  2.439913  2.806551  2.440029  1.405630
   Cl(  7)  1.740378  2.719739  4.021907  4.548746  4.030696  2.727748
   I (  8)  3.093993  2.134807  3.086798  4.417311  4.945011  4.422484
   Cl(  9)  4.021445  2.719549  1.739919  2.725233  4.027214  4.546466
   I ( 10)  4.945186  4.411786  3.079835  2.137013  3.107205  4.432092
   Br( 11)  4.185643  4.713302  4.181824  2.870066  1.903082  2.873793
   I ( 12)  3.079622  4.409069  4.937463  4.422489  3.097619  2.130994
             Cl(  7)   I (  8)   Cl(  9)   I ( 10)   Br( 11)
   I (  8)  3.360287
   Cl(  9)  5.429022  3.345157
   I ( 10)  6.685480  6.115810  3.336005
   Br( 11)  5.587828  6.848084  5.581060  3.459068
   I ( 12)  3.345931  6.127276  6.677342  6.166716  3.451787

 Final energy is   -24481.794056388375     


 ******************************
 **  OPTIMIZATION CONVERGED  **
 ******************************

                       Coordinates (Angstroms)
     ATOM                X               Y               Z
      1  C        -0.0007611142    0.0000000000   -0.0055467917
      2  C        -0.0081015192    0.0000000000    1.3971256282
      3  C         1.2114567313    0.0000000000    2.0905537521
      4  C         2.4324993561    0.0000000000    1.3966695564
      5  C         2.4258018490    0.0000000000   -0.0076723103
      6  C         1.2116886753    0.0000000000   -0.7159971476
      7  Cl       -1.5117564819    0.0000000000   -0.8691497355
      8  I        -1.8514424859    0.0000000000    2.4739236262
      9  Cl        1.2063127275    0.0000000000    3.8304654346
     10  I         4.2643233725    0.0000000000    2.4972355367
     11  Br        4.0753860913    0.0000000000   -0.9566683560
     12  I         1.1871251588    0.0000000000   -2.8468491931

Z-matrix Print:
$molecule
0 1
I 
C  1 2.130994
C  2 1.405267 1 119.708261
C  3 1.402692 2 120.668547 1 -180.000000 0
C  4 1.402913 3 119.322274 2 -0.000000 0
C  5 1.404429 4 120.769539 3 -0.000000 0
C  6 1.404358 5 119.335102 4 -0.000000 0
Cl 5 1.739919 4 119.452716 3 -180.000000 0
Cl 3 1.740378 2 119.881347 1 -0.000000 0
Br 7 1.903082 6 119.638313 5 -180.000000 0
I  4 2.134807 3 120.591412 2 -180.000000 0
I  6 2.137013 5 119.394060 4 -180.000000 0
$end


 --------------------------------------------------------------

                    Orbital Energies (a.u.)
 --------------------------------------------------------------

 Alpha MOs
 -- Occupied --
**************************-482.8568-176.3201-176.3197-176.3196-165.7240
********-165.7235-165.7218-165.7216-165.7214-165.7212-165.7211-165.7210
********-101.5826 -62.5098 -56.3305 -56.3264 -56.3260 -35.8166 -35.8162
-35.8160 -31.3101 -31.3097 -31.3096 -31.3038 -31.3034 -31.3032 -31.3032
-31.3028 -31.3027 -22.9605 -22.9601 -22.9600 -22.9591 -22.9588 -22.9587
-22.9586 -22.9583 -22.9582 -22.9543 -22.9543 -22.9539 -22.9539 -22.9537
-22.9537 -10.2898 -10.2896 -10.2838 -10.2717 -10.2716 -10.2710  -9.4978
 -9.4977  -8.7187  -7.2627  -7.2624  -7.2527  -7.2525  -7.2518  -7.2517
 -6.5508  -6.5372  -6.5362  -6.3659  -6.3655  -6.3654  -4.7791  -4.7786
 -4.7785  -4.7636  -4.7632  -4.7631  -4.7625  -4.7622  -4.7620  -2.6615
 -2.6580  -2.6572  -2.6463  -2.6462  -2.0446  -2.0443  -2.0440  -2.0402
 -2.0397  -2.0397  -2.0393  -2.0390  -2.0388  -2.0259  -2.0257  -2.0256
 -2.0255  -2.0255  -2.0252  -0.9535  -0.9123  -0.8848  -0.8286  -0.7879
 -0.7793  -0.6830  -0.6824  -0.6800  -0.6083  -0.6079  -0.5521  -0.5188
 -0.4632  -0.4613  -0.4475  -0.4349  -0.4012  -0.3865  -0.3851  -0.3837
 -0.3573  -0.3563  -0.3361  -0.3312  -0.3202  -0.3112  -0.2849  -0.2821
 -0.2796  -0.2620  -0.2616  -0.2553
 -- Virtual --
 -0.1093  -0.0706  -0.0694  -0.0601  -0.0556  -0.0198  -0.0026   0.0098
  0.0118   0.0314   0.0315   0.0434   0.0514   0.0626   0.0633   0.0696
  0.0721   0.0723   0.0737   0.0824   0.0869   0.1040   0.1056   0.1065
  0.1068   0.1167   0.1188   0.1295   0.1536   0.1558   0.1599   0.1619
  0.1636   0.1651   0.1784   0.1826   0.1855   0.1862   0.1934   0.1992
  0.2094   0.2106   0.2200   0.2219   0.2303   0.2476   0.2488   0.2501
  0.2633   0.2664   0.2667   0.2933   0.3001   0.3041   0.3291   0.3685
  0.3751   0.3774   0.3803   0.3842   0.3922   0.3934   0.3979   0.4075
  0.4153   0.4219   0.4294   0.4391   0.4402   0.4418   0.4439   0.4498
  0.4719   0.4889   0.4897   0.4921   0.5041   0.5068   0.5070   0.5175
  0.5216   0.5452   0.5477   0.5506   0.5539   0.5581   0.5731   0.5965
  0.5987   0.6030   0.6187   0.6201   0.6252   0.6272   0.6774   0.6946
  0.7145   0.7295   0.7426   0.7619   0.7652   0.7809   0.8027   0.8194
  0.8235   0.8324   0.8390   0.8399   0.8451   0.8482   0.8612   0.8814
  0.8966   0.9100   0.9125   0.9380   0.9410   0.9413   0.9829   1.0387
  1.0493   1.0598   1.0736   1.1529   1.1558   1.1634   1.1783   1.1787
  1.2128   1.2340   1.2594   1.2828   1.3222   1.3560   1.3574   1.3762
  1.3834   1.4233   1.4600   1.4623   1.4744   1.4769   1.4798   1.4871
  1.4881   1.5565   1.5908   1.5979   1.7222   1.7295   1.7553   1.7780
  1.8121   1.8170   1.8435   1.8443   1.9085   2.0143   2.0356   2.0599
  2.1351   2.1891   2.2052   2.2180   2.2427   2.2444   2.2502   2.2537
  2.2941   2.3114   2.4180   2.4491   2.4884   2.5424   2.5524   2.5729
  2.7091   2.7126   2.7705   2.8202   2.8215   2.9184   2.9628   3.0349
  3.0366   3.0582   3.1646   3.1953   3.3900   3.4148   3.6189   3.8074
  3.8404   3.9455   3.9605   3.9609   3.9789   3.9911   4.0079   4.0155
  4.0241   4.0270   4.0308   4.0546   4.0934   4.1158   4.1536   4.1574
  4.2556   4.2684   4.2830   4.2846   4.4007   4.4589   4.4605   4.5626
  4.7845   6.0135   6.0141   6.0438   6.1118   6.1244   6.1277   6.1422
  6.1660   6.1679   6.7363   7.5520   7.6887   7.7407   9.7428   9.7818
 23.1780  23.7540  23.7598  23.9083  23.9183  23.9889  25.8057  25.8194
 26.1500  26.2525  26.5990  26.6021  27.8900  27.8907  27.9493  28.3498
 28.3504  28.3735  28.3982  28.4236  28.4259  28.4364  28.4388  28.4516
 28.5227  28.5281  28.5284  28.5414  28.5507  28.5508  28.5576  28.5595
 28.5616  28.6148  28.6184  28.6206  28.7226  28.7236  28.7317  47.9879
127.8893 127.8898 127.9073 127.9513 127.9556 127.9579 127.9669 127.9763
127.9769 151.6810 151.6820 151.7304 215.7320 215.7783 289.7487 289.8869
289.96381020.80121901.84511901.84611901.8964
 --------------------------------------------------------------

          Ground-State Mulliken Net Atomic Charges

     Atom                 Charge (a.u.)
  ----------------------------------------
      1 C                     0.540806
      2 C                    -1.001656
      3 C                     0.515900
      4 C                    -0.517549
      5 C                    -0.242492
      6 C                    -0.489268
      7 Cl                    0.554062
      8 I                     0.131229
      9 Cl                    0.554137
     10 I                     0.117542
     11 Br                   -0.278162
     12 I                     0.115451
  ----------------------------------------
  Sum of atomic charges =     0.000000

 -----------------------------------------------------------------
                    Cartesian Multipole Moments
 -----------------------------------------------------------------
    Charge (ESU x 10^10)
                 0.0000
    Dipole Moment (Debye)
         X       0.1706      Y      -0.0000      Z      -0.0927
       Tot       0.1942
    Quadrupole Moments (Debye-Ang)
        XX    -155.5334     XY       0.0000     YY    -164.3989
        XZ      -0.8253     YZ       0.0000     ZZ    -156.8679
    Octopole Moments (Debye-Ang^2)
       XXX    -610.9073    XXY       0.0000    XYY    -216.7510
       YYY      -0.0000    XXZ     -83.0222    XYZ       0.0000
       YYZ    -104.5828    XZZ    -206.0334    YZZ       0.0000
       ZZZ    -320.9565
    Hexadecapole Moments (Debye-Ang^3)
      XXXX   -6305.9606   XXXY       0.0000   XXYY   -1177.5132
      XYYY       0.0000   YYYY    -214.2162   XXXZ    -265.7520
      XXYZ       0.0000   XYYZ    -109.2539   YYYZ       0.0000
      XXZZ   -1842.8393   XYZZ       0.0000   YYZZ    -927.1302
      XZZZ    -338.6343   YZZZ       0.0000   ZZZZ   -4992.6467
 -----------------------------------------------------------------
Archival summary:
1\1\february\OPT\ProcedureUnspecified\BasisUnspecified\3r1l26\taweetha\SunDec113:08:192019SunDec113:08:192019\0\\#,OPT,ProcedureUnspecified,BasisUnspecified,\\0,1\I\C,1,2.13099\C,2,1.40527,1,119.708\C,3,1.40269,2,120.669,1,-180,0\C,4,1.40291,3,119.322,2,-0,0\C,5,1.40443,4,120.77,3,-0,0\C,6,1.40436,5,119.335,4,-0,0\Cl,5,1.73992,4,119.453,3,-180,0\Cl,3,1.74038,2,119.881,1,-0,0\Br,7,1.90308,6,119.638,5,-180,0\I,4,2.13481,3,120.591,2,-180,0\I,6,2.13701,5,119.394,4,-180,0\\\@

 Total job time:  288.68s(wall), 1595.05s(cpu) 
 Sun Dec  1 13:08:19 2019

        *************************************************************
        *                                                           *
        *  Thank you very much for using Q-Chem.  Have a nice day.  *
        *                                                           *
        *************************************************************


 
User input: 2 of 2 
 
                  Welcome to Q-Chem
     A Quantum Leap Into The Future Of Chemistry


 Q-Chem 5.2 (devel), Q-Chem, Inc., Pleasanton, CA (2019)

 Yihan Shao,  Zhengting Gan,  E. Epifanovsky,  A. T. B. Gilbert,  M. Wormit,  
 J. Kussmann,  A. W. Lange,  A. Behn,  Jia Deng,  Xintian Feng,  D. Ghosh,  
 M. Goldey,  P. R. Horn,  L. D. Jacobson,  I. Kaliman,  T. Kus,  A. Landau,  
 Jie Liu,  E. I. Proynov,  R. M. Richard,  R. P. Steele,  E. J. Sundstrom,  
 H. L. Woodcock III,  P. M. Zimmerman,  D. Zuev,  B. Albrecht,  E. Alguire,  
 S. A. Baeppler,  D. Barton,  Z. Benda,  Y. A. Bernard,  E. J. Berquist,  
 K. B. Bravaya,  H. Burton,  D. Casanova,  Chun-Min Chang,  Yunqing Chen,  
 A. Chien,  K. D. Closser,  M. P. Coons,  S. Coriani,  S. Dasgupta,  
 A. L. Dempwolff,  M. Diedenhofen,  Hainam Do,  R. G. Edgar,  Po-Tung Fang,  
 S. Faraji,  S. Fatehi,  Qingguo Feng,  K. D. Fenk,  J. Fosso-Tande,  
 J. Gayvert,  Qinghui Ge,  A. Ghysels,  G. Gidofalvi,  J. Gomes,  
 J. Gonthier,  A. Gunina,  D. Hait,  M. W. D. Hanson-Heine,  
 P. H. P. Harbach,  A. W. Hauser,  M. F. Herbst,  J. E. Herr,  
 E. G. Hohenstein,  Z. C. Holden,  Kerwin Hui,  B. C. Huynh,  T.-C. Jagau,  
 Hyunjun Ji,  B. Kaduk,  K. Khistyaev,  Jaehoon Kim,  P. Klunzinger,  K. Koh,  
 D. Kosenkov,  L. Koulias,  T. Kowalczyk,  C. M. Krauter,  A. Kunitsa,  
 Ka Un Lao,  A. Laurent,  K. V. Lawler,  Joonho Lee,  D. Lefrancois,  
 S. Lehtola,  D. S. Levine,  Yi-Pei Li,  You-Sheng Lin,  Fenglai Liu,  
 E. Livshits,  A. Luenser,  P. Manohar,  E. Mansoor,  S. F. Manzer,  
 Shan-Ping Mao,  Yuezhi Mao,  N. Mardirossian,  A. V. Marenich,  
 T. Markovich,  L. A. Martinez-Martinez,  S. A. Maurer,  N. J. Mayhall,  
 S. C. McKenzie,  J.-M. Mewes,  P. Morgante,  A. F. Morrison,  
 J. W. Mullinax,  K. Nanda,  T. S. Nguyen-Beck,  R. Olivares-Amaya,  
 J. A. Parkhill,  Zheng Pei,  T. M. Perrine,  F. Plasser,  P. Pokhilko,  
 S. Prager,  A. Prociuk,  E. Ramos,  D. R. Rehn,  F. Rob,  M. Scheurer,  
 M. Schneider,  N. Sergueev,  S. M. Sharada,  S. Sharma,  D. W. Small,  
 T. Stauch,  T. Stein,  Yu-Chuan Su,  A. J. W. Thom,  A. Tkatchenko,  
 T. Tsuchimochi,  N. M. Tubman,  L. Vogt,  M. L. Vidal,  O. Vydrov,  
 M. A. Watson,  J. Wenzel,  M. de Wergifosse,  T. A. Wesolowski,  A. White,  
 J. Witte,  A. Yamada,  Jun Yang,  K. Yao,  S. Yeganeh,  S. R. Yost,  
 Zhi-Qiang You,  A. Zech,  Igor Ying Zhang,  Xing Zhang,  Yan Zhao,  
 Ying Zhu,  B. R. Brooks,  G. K. L. Chan,  C. J. Cramer,  M. S. Gordon,  
 W. J. Hehre,  A. Klamt,  M. W. Schmidt,  C. D. Sherrill,  D. G. Truhlar,  
 A. Aspuru-Guzik,  R. Baer,  A. T. Bell,  N. A. Besley,  Jeng-Da Chai,  
 A. E. DePrince, III,  R. A. DiStasio Jr.,  A. Dreuw,  B. D. Dunietz,  
 T. R. Furlani,  Chao-Ping Hsu,  Yousung Jung,  Jing Kong,  D. S. Lambrecht,  
 WanZhen Liang,  C. Ochsenfeld,  V. A. Rassolov,  L. V. Slipchenko,  
 J. E. Subotnik,  T. Van Voorhis,  J. M. Herbert,  A. I. Krylov,  
 P. M. W. Gill,  M. Head-Gordon

 Contributors to earlier versions of Q-Chem not listed above: 
 R. D. Adamson,  B. Austin,  J. Baker,  G. J. O. Beran,  K. Brandhorst,  
 S. T. Brown,  E. F. C. Byrd,  A. K. Chakraborty,  C.-L. Cheng,  
 Siu Hung Chien,  D. M. Chipman,  D. L. Crittenden,  H. Dachsel,  
 R. J. Doerksen,  A. D. Dutoi,  L. Fusti-Molnar,  W. A. Goddard III,  
 A. Golubeva-Zadorozhnaya,  S. R. Gwaltney,  G. Hawkins,  A. Heyden,  
 S. Hirata,  G. Kedziora,  F. J. Keil,  C. Kelley,  Jihan Kim,  R. A. King,  
 R. Z. Khaliullin,  P. P. Korambath,  W. Kurlancheek,  A. M. Lee,  M. S. Lee,  
 S. V. Levchenko,  Ching Yeh Lin,  D. Liotard,  R. C. Lochan,  I. Lotan,  
 P. E. Maslen,  N. Nair,  D. P. O'Neill,  D. Neuhauser,  E. Neuscamman,  
 C. M. Oana,  R. Olson,  B. Peters,  R. Peverati,  P. A. Pieniazek,  
 Y. M. Rhee,  J. Ritchie,  M. A. Rohrdanz,  E. Rosta,  N. J. Russ,  
 H. F. Schaefer III,  N. E. Schultz,  N. Shenvi,  A. C. Simmonett,  A. Sodt,  
 D. Stuck,  K. S. Thanthiriwatte,  V. Vanovschi,  Tao Wang,  A. Warshel,  
 C. F. Williams,  Q. Wu,  X. Xu,  W. Zhang

 Please cite Q-Chem as follows:
 Y. Shao et al., Mol. Phys. 113, 184-215 (2015)
 DOI: 10.1080/00268976.2014.952696

 Q-Chem 5.2.1 for Intel X86 EM64T Linux

 Parts of Q-Chem use Armadillo 8.300.2 (Tropical Shenanigans).
 http://arma.sourceforge.net/

 Q-Chem begins on Sun Dec  1 13:08:19 2019  

Host: 
0

     Scratch files written to /scratch/taweetham/qchem21691//
NAlpha2: 264
NElect   264
Mult     1
The previous job contains 0 fragments, simply inherited here

Checking the input file for inconsistencies... 	...done.

--------------------------------------------------------------
User input:
--------------------------------------------------------------

$MOLECULE
READ
$END

$REM
   JOB_TYPE 	FREQUENCY
   BASIS 	6-311++G**
   METHOD	B3LYP	
$END


--------------------------------------------------------------
 ----------------------------------------------------------------
             Standard Nuclear Orientation (Angstroms)
    I     Atom           X                Y                Z
 ----------------------------------------------------------------
    1      C      -0.9130195829    -1.2252692451     0.0000000000
    2      C      -1.6329831513    -0.0214435687    -0.0000000000
    3      C      -0.9358644732     1.1960088690    -0.0000000000
    4      C       0.4683614880     1.2198797360    -0.0000000000
    5      C       1.1770891942     0.0074746991     0.0000000000
    6      C       0.4922372518    -1.2200319977     0.0000000000
    7      Cl     -1.7744557526    -2.7375009639     0.0000000000
    8      I      -3.7677624272    -0.0322736936    -0.0000000000
    9      Cl     -1.8255159595     2.6912812043    -0.0000000000
   10      I       1.4854381566     3.0993423599    -0.0000000000
   11      Br      3.0800409631     0.0297509725     0.0000000000
   12      I       1.5552141015    -3.0669792149     0.0000000000
 ----------------------------------------------------------------
 Molecular Point Group                 Cs    NOp =  2
 Largest Abelian Subgroup              Cs    NOp =  2
 Nuclear Repulsion Energy =        3765.44368998 hartrees
 There are      132 alpha and      132 beta electrons
 Requested basis set is 6-311++G(d,p)
 There are 153 shells and 426 basis functions

 Total QAlloc Memory Limit   2000 MB
 Mega-Array Size       188 MB
 MEM_STATIC part       192 MB

                       Distance Matrix (Angstroms)
             C (  1)   C (  2)   C (  3)   C (  4)   C (  5)   C (  6)
   C (  2)  1.402692
   C (  3)  2.421386  1.402913
   C (  4)  2.808374  2.440601  1.404429
   C (  5)  2.426564  2.810221  2.424291  1.404358
   C (  6)  1.405267  2.439913  2.806551  2.440029  1.405630
   Cl(  7)  1.740378  2.719739  4.021907  4.548746  4.030696  2.727748
   I (  8)  3.093993  2.134807  3.086798  4.417311  4.945011  4.422484
   Cl(  9)  4.021445  2.719549  1.739919  2.725233  4.027214  4.546466
   I ( 10)  4.945186  4.411786  3.079835  2.137013  3.107205  4.432092
   Br( 11)  4.185643  4.713302  4.181824  2.870066  1.903082  2.873793
   I ( 12)  3.079622  4.409069  4.937463  4.422489  3.097619  2.130994
             Cl(  7)   I (  8)   Cl(  9)   I ( 10)   Br( 11)
   I (  8)  3.360287
   Cl(  9)  5.429022  3.345157
   I ( 10)  6.685480  6.115810  3.336005
   Br( 11)  5.587828  6.848084  5.581060  3.459068
   I ( 12)  3.345931  6.127276  6.677342  6.166716  3.451787

 A cutoff of  1.0D-11 yielded   6922 shell pairs
 There are     60299 function pairs (     67166 Cartesian)
 Smallest overlap matrix eigenvalue = 5.74E-07

 Q-Chem warning in module stvman/mkSTV.C, line 318:

 Overlap eigenvalue is smaller than square root of threshold
 Use THRESH >= 12 to get rid of this warning

 Linear dependence detected in AO basis
 Tighter screening thresholds may be required for diffuse basis sets
 Use S2THRESH > 14 and THRESH = 14 in case of SCF convergence issues
 Number of orthogonalized atomic orbitals = 425
 Maximum deviation from orthogonality = 2.526E-10
 Guess from superposition of atomic densities
 Warning:  Energy on first SCF cycle will be non-variational
 SAD guess density has 264.000000 electrons

 -----------------------------------------------------------------------
  General SCF calculation program by
  Eric Jon Sundstrom, Paul Horn, Yuezhi Mao, Dmitri Zuev, Alec White,
  David Stuck, Shaama M.S., Shane Yost, Joonho Lee, David Small,
  Daniel Levine, Susi Lehtola, Hugh Burton, Evgeny Epifanovsky,
  Bang C. Huynh
 -----------------------------------------------------------------------
 Exchange:     0.2000 Hartree-Fock + 0.0800 Slater + 0.7200 B88
 Correlation:  0.1900 VWN1RPA + 0.8100 LYP
 Using SG-1 standard quadrature grid
 using 6 threads for integral computing
 -------------------------------------------------------
 OpenMP Integral computing Module                
 Release: version 2.0, May 2017, Q-Chem Inc. Pleasanton 
 -------------------------------------------------------
 A restricted SCF calculation will be
 performed using DIIS
 SCF converges when DIIS error is below 1.0e-08
 ---------------------------------------
  Cycle       Energy         DIIS error
 ---------------------------------------
    1  -24484.0480971130      2.70e-02  
    2  -24481.7507661007      1.66e-03  
    3  -24481.6804160202      2.33e-03  
    4  -24481.7781233738      7.66e-04  
    5  -24481.7934651626      1.27e-04  
    6  -24481.7937009621      5.75e-05  
    7  -24481.7937636394      2.40e-05  
    8  -24481.7937758542      7.50e-06  
    9  -24481.7937770516      2.08e-06  
   10  -24481.7937771282      4.58e-07  
   11  -24481.7937771332      1.41e-07  
   12  -24481.7937771340      3.88e-08  
   13  -24481.7937771377      1.66e-08  
   14  -24481.7937771418      3.27e-09  Convergence criterion met
 ---------------------------------------
 SCF time:   CPU 283.91s  wall 52.00s 
 SCF   energy in the final basis set =   -24481.7937771418
 Total energy in the final basis set =   -24481.7937771418

 --------------------------------------------------------------
             Orbital Energies (a.u.) and Symmetries
 --------------------------------------------------------------

 Alpha MOs, Restricted
 -- Occupied --                  
*******-1165.89-1165.89 -482.86 -176.32 -176.32 -176.32 -165.72
  1 A'    2 A'    3 A'    4 A'    5 A'    6 A'    7 A'    8 A'                 
-165.72 -165.72 -165.72 -165.72 -165.72 -165.72 -165.72 -165.72
  9 A'   10 A'    1 A"   11 A'    2 A"    3 A"   12 A'   13 A'                 
-101.58 -101.58  -62.51  -56.33  -56.33  -56.33  -35.82  -35.82
 14 A'   15 A'   16 A'   17 A'    4 A"   18 A'   19 A'   20 A'                 
-35.816 -31.310 -31.310 -31.310 -31.304 -31.303 -31.303 -31.303
 21 A'   22 A'   23 A'   24 A'    5 A"   25 A'    6 A"    7 A"                 
-31.303 -31.303 -22.961 -22.960 -22.960 -22.959 -22.959 -22.959
 26 A'   27 A'   28 A'   29 A'   30 A'    8 A"   31 A'    9 A"                 
-22.959 -22.958 -22.958 -22.954 -22.954 -22.954 -22.954 -22.954
 10 A"   32 A'   33 A'   11 A"   34 A'   35 A'   12 A"   36 A'                 
-22.954 -10.290 -10.290 -10.284 -10.272 -10.272 -10.271  -9.498
 13 A"   37 A'   38 A'   39 A'   40 A'   41 A'   42 A'   43 A'                 
 -9.498  -8.719  -7.263  -7.263  -7.253  -7.253  -7.252  -7.252
 44 A'   45 A'   46 A'   47 A'   14 A"   15 A"   48 A'   49 A'                 
 -6.551  -6.537  -6.536  -6.366  -6.365  -6.365  -4.779  -4.779
 50 A'   16 A"   51 A'   52 A'   53 A'   54 A'   55 A'   56 A'                 
 -4.778  -4.764  -4.763  -4.763  -4.763  -4.762  -4.762  -2.662
 57 A'   17 A"   18 A"   19 A"   58 A'   59 A'   60 A'   61 A'                 
 -2.658  -2.657  -2.646  -2.646  -2.045  -2.044  -2.044  -2.040
 20 A"   62 A'   21 A"   63 A'   64 A'   65 A'   66 A'   22 A"                 
 -2.040  -2.040  -2.039  -2.039  -2.039  -2.026  -2.026  -2.026
 23 A"   24 A"   67 A'   68 A'   69 A'   25 A"   70 A'   71 A'                 
 -2.025  -2.025  -2.025  -0.953  -0.912  -0.885  -0.829  -0.788
 72 A'   26 A"   27 A"   73 A'   74 A'   75 A'   76 A'   77 A'                 
 -0.779  -0.683  -0.682  -0.680  -0.608  -0.608  -0.552  -0.519
 78 A'   79 A'   80 A'   81 A'   82 A'   83 A'   84 A'   85 A'                 
 -0.463  -0.461  -0.447  -0.435  -0.401  -0.387  -0.385  -0.384
 28 A"   86 A'   87 A'   88 A'   29 A"   30 A"   89 A'   90 A'                 
 -0.357  -0.356  -0.336  -0.331  -0.320  -0.311  -0.285  -0.282
 91 A'   92 A'   93 A'   31 A"   32 A"   33 A"   34 A"   94 A'                 
 -0.280  -0.262  -0.262  -0.255
 95 A'   35 A"   36 A"   96 A'                                                 
 -- Virtual --                   
 -0.109  -0.071  -0.069  -0.060  -0.056  -0.020  -0.003   0.010
 97 A'   37 A"   38 A"   98 A'   99 A'  100 A'  101 A'  102 A'                 
  0.012   0.031   0.032   0.043   0.051   0.063   0.063   0.070
103 A'  104 A'  105 A'   39 A"  106 A'  107 A'   40 A"  108 A'                 
  0.072   0.072   0.074   0.082   0.087   0.104   0.106   0.107
 41 A"   42 A"  109 A'  110 A'  111 A'  112 A'  113 A'   43 A"                 
  0.107   0.117   0.118   0.129   0.154   0.156   0.160   0.162
114 A'   44 A"   45 A"  115 A'   46 A"  116 A'  117 A'   47 A"                 
  0.164   0.165   0.178   0.183   0.185   0.186   0.193   0.199
118 A'  119 A'  120 A'  121 A'  122 A'  123 A'   48 A"  124 A'                 
  0.210   0.211   0.220   0.222   0.230   0.248   0.249   0.250
125 A'  126 A'  127 A'  128 A'  129 A'   49 A"   50 A"  130 A'                 
  0.263   0.267   0.267   0.293   0.301   0.303   0.329   0.369
131 A'  132 A'  133 A'   51 A"  134 A'  135 A'  136 A'  137 A'                 
  0.375   0.377   0.380   0.384   0.392   0.394   0.398   0.408
 52 A"  138 A'  139 A'   53 A"   54 A"   55 A"  140 A'  141 A'                 
  0.415   0.422   0.429   0.439   0.440   0.442   0.444   0.450
142 A'  143 A'  144 A'   56 A"  145 A'   57 A"  146 A'   58 A"                 
  0.472   0.489   0.490   0.492   0.504   0.507   0.507   0.517
 59 A"  147 A'  148 A'   60 A"  149 A'  150 A'  151 A'  152 A'                 
  0.522   0.545   0.548   0.551   0.554   0.558   0.573   0.596
 61 A"  153 A'   62 A"   63 A"  154 A'  155 A'   64 A"  156 A'                 
  0.599   0.603   0.618   0.620   0.625   0.627   0.677   0.695
157 A'   65 A"  158 A'  159 A'   66 A"   67 A"  160 A'  161 A'                 
  0.715   0.729   0.743   0.762   0.765   0.781   0.803   0.819
162 A'  163 A'   68 A"  164 A'  165 A'  166 A'  167 A'  168 A'                 
  0.823   0.832   0.839   0.840   0.845   0.848   0.861   0.881
 69 A"  169 A'   70 A"  170 A'  171 A'   71 A"  172 A'  173 A'                 
  0.897   0.910   0.912   0.938   0.941   0.941   0.983   1.039
174 A'  175 A'   72 A"  176 A'  177 A'   73 A"  178 A'  179 A'                 
  1.049   1.060   1.074   1.153   1.156   1.164   1.178   1.179
180 A'  181 A'  182 A'  183 A'   74 A"  184 A'   75 A"   76 A"                 
  1.213   1.234   1.259   1.283   1.322   1.357   1.357   1.376
185 A'  186 A'   77 A"   78 A"  187 A'   79 A"   80 A"   81 A"                 
  1.383   1.423   1.460   1.462   1.475   1.478   1.480   1.487
188 A'  189 A'  190 A'  191 A'  192 A'  193 A'  194 A'  195 A'                 
  1.490   1.557   1.591   1.598   1.722   1.730   1.755   1.778
196 A'  197 A'  198 A'  199 A'   82 A"   83 A"  200 A'  201 A'                 
  1.812   1.817   1.843   1.844   1.909   2.015   2.036   2.060
202 A'  203 A'   84 A"   85 A"   86 A"   87 A"  204 A'  205 A'                 
  2.135   2.189   2.205   2.218   2.243   2.244   2.250   2.254
206 A'  207 A'  208 A'  209 A'   88 A"  210 A'   89 A"   90 A"                 
  2.294   2.311   2.418   2.449   2.488   2.542   2.553   2.573
211 A'  212 A'  213 A'  214 A'  215 A'  216 A'  217 A'   91 A"                 
  2.709   2.713   2.771   2.820   2.822   2.918   2.963   3.035
 92 A"   93 A"  218 A'   94 A"   95 A"  219 A'  220 A'   96 A"                 
  3.037   3.058   3.165   3.195   3.390   3.415   3.619   3.807
221 A'  222 A'  223 A'  224 A'  225 A'  226 A'  227 A'  228 A'                 
  3.840   3.946   3.961   3.961   3.979   3.991   4.008   4.016
229 A'   97 A"   98 A"   99 A"  230 A'  100 A"  101 A"  102 A"                 
  4.024   4.027   4.031   4.054   4.093   4.116   4.154   4.157
103 A"  231 A'  232 A'  233 A'  104 A"  234 A'  235 A'  236 A'                 
  4.256   4.268   4.283   4.285   4.401   4.459   4.461   4.563
237 A'  238 A'  239 A'  240 A'  241 A'  242 A'  243 A'  244 A'                 
  4.785   6.013   6.014   6.044   6.112   6.125   6.128   6.142
245 A'  105 A"  106 A"  107 A"  246 A'  247 A'  248 A'  249 A'                 
  6.166   6.168   6.736   7.552   7.689   7.741   9.743   9.782
250 A'  251 A'  252 A'  108 A"  253 A'  254 A'  255 A'  256 A'                 
 23.178  23.754  23.760  23.908  23.918  23.989  25.805  25.819
257 A'  258 A'  259 A'  260 A'  261 A'  262 A'  109 A"  110 A"                 
 26.150  26.252  26.599  26.602  27.890  27.891  27.949  28.350
263 A'  264 A'  265 A'  266 A'  267 A'  268 A'  269 A'  111 A"                 
 28.351  28.373  28.398  28.424  28.426  28.436  28.439  28.452
112 A"  113 A"  270 A'  271 A'  272 A'  273 A'  274 A'  275 A'                 
 28.523  28.528  28.528  28.541  28.551  28.551  28.558  28.560
114 A"  115 A"  116 A"  276 A'  117 A"  118 A"  277 A'  278 A'                 
 28.562  28.615  28.619  28.621  28.723  28.724  28.732  47.988
119 A"  279 A'  280 A'  281 A'  282 A'  283 A'  284 A'  285 A'                 
127.889 127.890 127.907 127.951 127.956 127.958 127.967 127.976
120 A"  121 A"  122 A"  286 A'  287 A'  288 A'  289 A'  290 A'                 
127.977 151.681 151.682 151.730 215.732 215.778 289.749 289.887
291 A'  292 A'  293 A'  294 A'  295 A'  296 A'  123 A"  297 A'                 
289.9641020.8011901.8451901.8461901.896
298 A'  299 A'  300 A'  301 A'  302 A'                                         

 Beta MOs, Restricted
 -- Occupied --                  
*******-1165.89-1165.89 -482.86 -176.32 -176.32 -176.32 -165.72
  1 A'    2 A'    3 A'    4 A'    5 A'    6 A'    7 A'    8 A'                 
-165.72 -165.72 -165.72 -165.72 -165.72 -165.72 -165.72 -165.72
  9 A'   10 A'    1 A"   11 A'    2 A"    3 A"   12 A'   13 A'                 
-101.58 -101.58  -62.51  -56.33  -56.33  -56.33  -35.82  -35.82
 14 A'   15 A'   16 A'   17 A'    4 A"   18 A'   19 A'   20 A'                 
-35.816 -31.310 -31.310 -31.310 -31.304 -31.303 -31.303 -31.303
 21 A'   22 A'   23 A'   24 A'    5 A"   25 A'    6 A"    7 A"                 
-31.303 -31.303 -22.961 -22.960 -22.960 -22.959 -22.959 -22.959
 26 A'   27 A'   28 A'   29 A'   30 A'    8 A"   31 A'    9 A"                 
-22.959 -22.958 -22.958 -22.954 -22.954 -22.954 -22.954 -22.954
 10 A"   32 A'   33 A'   11 A"   34 A'   35 A'   12 A"   36 A'                 
-22.954 -10.290 -10.290 -10.284 -10.272 -10.272 -10.271  -9.498
 13 A"   37 A'   38 A'   39 A'   40 A'   41 A'   42 A'   43 A'                 
 -9.498  -8.719  -7.263  -7.263  -7.253  -7.253  -7.252  -7.252
 44 A'   45 A'   46 A'   47 A'   14 A"   15 A"   48 A'   49 A'                 
 -6.551  -6.537  -6.536  -6.366  -6.365  -6.365  -4.779  -4.779
 50 A'   16 A"   51 A'   52 A'   53 A'   54 A'   55 A'   56 A'                 
 -4.778  -4.764  -4.763  -4.763  -4.763  -4.762  -4.762  -2.662
 57 A'   17 A"   18 A"   19 A"   58 A'   59 A'   60 A'   61 A'                 
 -2.658  -2.657  -2.646  -2.646  -2.045  -2.044  -2.044  -2.040
 20 A"   62 A'   21 A"   63 A'   64 A'   65 A'   66 A'   22 A"                 
 -2.040  -2.040  -2.039  -2.039  -2.039  -2.026  -2.026  -2.026
 23 A"   24 A"   67 A'   68 A'   69 A'   25 A"   70 A'   71 A'                 
 -2.025  -2.025  -2.025  -0.953  -0.912  -0.885  -0.829  -0.788
 72 A'   26 A"   27 A"   73 A'   74 A'   75 A'   76 A'   77 A'                 
 -0.779  -0.683  -0.682  -0.680  -0.608  -0.608  -0.552  -0.519
 78 A'   79 A'   80 A'   81 A'   82 A'   83 A'   84 A'   85 A'                 
 -0.463  -0.461  -0.447  -0.435  -0.401  -0.387  -0.385  -0.384
 28 A"   86 A'   87 A'   88 A'   29 A"   30 A"   89 A'   90 A'                 
 -0.357  -0.356  -0.336  -0.331  -0.320  -0.311  -0.285  -0.282
 91 A'   92 A'   93 A'   31 A"   32 A"   33 A"   34 A"   94 A'                 
 -0.280  -0.262  -0.262  -0.255
 95 A'   35 A"   36 A"   96 A'                                                 
 -- Virtual --                   
 -0.109  -0.071  -0.069  -0.060  -0.056  -0.020  -0.003   0.010
 97 A'   37 A"   38 A"   98 A'   99 A'  100 A'  101 A'  102 A'                 
  0.012   0.031   0.032   0.043   0.051   0.063   0.063   0.070
103 A'  104 A'  105 A'   39 A"  106 A'  107 A'   40 A"  108 A'                 
  0.072   0.072   0.074   0.082   0.087   0.104   0.106   0.107
 41 A"   42 A"  109 A'  110 A'  111 A'  112 A'  113 A'   43 A"                 
  0.107   0.117   0.118   0.129   0.154   0.156   0.160   0.162
114 A'   44 A"   45 A"  115 A'   46 A"  116 A'  117 A'   47 A"                 
  0.164   0.165   0.178   0.183   0.185   0.186   0.193   0.199
118 A'  119 A'  120 A'  121 A'  122 A'  123 A'   48 A"  124 A'                 
  0.210   0.211   0.220   0.222   0.230   0.248   0.249   0.250
125 A'  126 A'  127 A'  128 A'  129 A'   49 A"   50 A"  130 A'                 
  0.263   0.267   0.267   0.293   0.301   0.303   0.329   0.369
131 A'  132 A'  133 A'   51 A"  134 A'  135 A'  136 A'  137 A'                 
  0.375   0.377   0.380   0.384   0.392   0.394   0.398   0.408
 52 A"  138 A'  139 A'   53 A"   54 A"   55 A"  140 A'  141 A'                 
  0.415   0.422   0.429   0.439   0.440   0.442   0.444   0.450
142 A'  143 A'  144 A'   56 A"  145 A'   57 A"  146 A'   58 A"                 
  0.472   0.489   0.490   0.492   0.504   0.507   0.507   0.517
 59 A"  147 A'  148 A'   60 A"  149 A'  150 A'  151 A'  152 A'                 
  0.522   0.545   0.548   0.551   0.554   0.558   0.573   0.596
 61 A"  153 A'   62 A"   63 A"  154 A'  155 A'   64 A"  156 A'                 
  0.599   0.603   0.618   0.620   0.625   0.627   0.677   0.695
157 A'   65 A"  158 A'  159 A'   66 A"   67 A"  160 A'  161 A'                 
  0.715   0.729   0.743   0.762   0.765   0.781   0.803   0.819
162 A'  163 A'   68 A"  164 A'  165 A'  166 A'  167 A'  168 A'                 
  0.823   0.832   0.839   0.840   0.845   0.848   0.861   0.881
 69 A"  169 A'   70 A"  170 A'  171 A'   71 A"  172 A'  173 A'                 
  0.897   0.910   0.912   0.938   0.941   0.941   0.983   1.039
174 A'  175 A'   72 A"  176 A'  177 A'   73 A"  178 A'  179 A'                 
  1.049   1.060   1.074   1.153   1.156   1.164   1.178   1.179
180 A'  181 A'  182 A'  183 A'   74 A"  184 A'   75 A"   76 A"                 
  1.213   1.234   1.259   1.283   1.322   1.357   1.357   1.376
185 A'  186 A'   77 A"   78 A"  187 A'   79 A"   80 A"   81 A"                 
  1.383   1.423   1.460   1.462   1.475   1.478   1.480   1.487
188 A'  189 A'  190 A'  191 A'  192 A'  193 A'  194 A'  195 A'                 
  1.490   1.557   1.591   1.598   1.722   1.730   1.755   1.778
196 A'  197 A'  198 A'  199 A'   82 A"   83 A"  200 A'  201 A'                 
  1.812   1.817   1.843   1.844   1.909   2.015   2.036   2.060
202 A'  203 A'   84 A"   85 A"   86 A"   87 A"  204 A'  205 A'                 
  2.135   2.189   2.205   2.218   2.243   2.244   2.250   2.254
206 A'  207 A'  208 A'  209 A'   88 A"  210 A'   89 A"   90 A"                 
  2.294   2.311   2.418   2.449   2.488   2.542   2.553   2.573
211 A'  212 A'  213 A'  214 A'  215 A'  216 A'  217 A'   91 A"                 
  2.709   2.713   2.771   2.820   2.822   2.918   2.963   3.035
 92 A"   93 A"  218 A'   94 A"   95 A"  219 A'  220 A'   96 A"                 
  3.037   3.058   3.165   3.195   3.390   3.415   3.619   3.807
221 A'  222 A'  223 A'  224 A'  225 A'  226 A'  227 A'  228 A'                 
  3.840   3.946   3.961   3.961   3.979   3.991   4.008   4.016
229 A'   97 A"   98 A"   99 A"  230 A'  100 A"  101 A"  102 A"                 
  4.024   4.027   4.031   4.054   4.093   4.116   4.154   4.157
103 A"  231 A'  232 A'  233 A'  104 A"  234 A'  235 A'  236 A'                 
  4.256   4.268   4.283   4.285   4.401   4.459   4.461   4.563
237 A'  238 A'  239 A'  240 A'  241 A'  242 A'  243 A'  244 A'                 
  4.785   6.013   6.014   6.044   6.112   6.125   6.128   6.142
245 A'  105 A"  106 A"  107 A"  246 A'  247 A'  248 A'  249 A'                 
  6.166   6.168   6.736   7.552   7.689   7.741   9.743   9.782
250 A'  251 A'  252 A'  108 A"  253 A'  254 A'  255 A'  256 A'                 
 23.178  23.754  23.760  23.908  23.918  23.989  25.805  25.819
257 A'  258 A'  259 A'  260 A'  261 A'  262 A'  109 A"  110 A"                 
 26.150  26.252  26.599  26.602  27.890  27.891  27.949  28.350
263 A'  264 A'  265 A'  266 A'  267 A'  268 A'  269 A'  111 A"                 
 28.351  28.373  28.398  28.424  28.426  28.436  28.439  28.452
112 A"  113 A"  270 A'  271 A'  272 A'  273 A'  274 A'  275 A'                 
 28.523  28.528  28.528  28.541  28.551  28.551  28.558  28.560
114 A"  115 A"  116 A"  276 A'  117 A"  118 A"  277 A'  278 A'                 
 28.562  28.615  28.619  28.621  28.723  28.724  28.732  47.988
119 A"  279 A'  280 A'  281 A'  282 A'  283 A'  284 A'  285 A'                 
127.889 127.890 127.907 127.951 127.956 127.958 127.967 127.976
120 A"  121 A"  122 A"  286 A'  287 A'  288 A'  289 A'  290 A'                 
127.977 151.681 151.682 151.730 215.732 215.778 289.749 289.887
291 A'  292 A'  293 A'  294 A'  295 A'  296 A'  123 A"  297 A'                 
289.9641020.8011901.8451901.8461901.896
298 A'  299 A'  300 A'  301 A'  302 A'                                         
 --------------------------------------------------------------

          Ground-State Mulliken Net Atomic Charges

     Atom                 Charge (a.u.)
  ----------------------------------------
      1 C                     0.538258
      2 C                    -0.935888
      3 C                     0.485664
      4 C                    -0.498897
      5 C                    -0.266093
      6 C                    -0.516902
      7 Cl                    0.555498
      8 I                     0.126769
      9 Cl                    0.557985
     10 I                     0.115760
     11 Br                   -0.278992
     12 I                     0.116837
  ----------------------------------------
  Sum of atomic charges =     0.000000

 -----------------------------------------------------------------
                    Cartesian Multipole Moments
 -----------------------------------------------------------------
    Charge (ESU x 10^10)
                 0.0000
    Dipole Moment (Debye)
         X       0.2010      Y       0.0076      Z      -0.0000
       Tot       0.2011
    Quadrupole Moments (Debye-Ang)
        XX    -155.5478     XY      -0.0697     YY    -157.2322
        XZ      -0.0000     YZ      -0.0000     ZZ    -164.4017
    Octopole Moments (Debye-Ang^2)
       XXX      35.3537    XXY      -0.1971    XYY      37.3991
       YYY       1.7333    XXZ       0.0000    XYZ      -0.0000
       YYZ      -0.0000    XZZ      17.0911    YZZ       0.2567
       ZZZ       0.0000
    Hexadecapole Moments (Debye-Ang^3)
      XXXX   -4770.1022   XXXY      -0.3680   XXYY   -1563.3365
      XYYY      -0.1073   YYYY   -4449.8573   XXXZ      -0.0000
      XXYZ      -0.0000   XYYZ      -0.0000   YYYZ      -0.0000
      XXZZ    -910.6397   XYZZ       0.1257   YYZZ    -843.5388
      XZZZ       0.0000   YZZZ      -0.0000   ZZZZ    -214.2274
 -----------------------------------------------------------------
 Calculating MO derivatives via CPSCF
    1     0    39    0.0217597  
    2     0    39    0.0056195  
    3     0    39    0.0012974  
    4     0    39    0.0001981  
    5    22    17    0.0000278  
    6    37     2    0.0000017  
    7    39     0    0.0000001  Converged
 Time for AOints: 368.1 s (CPU) 61.8 s (wall)
 ------------------------------------------------------------------------------
                     AOints        : Timing summary (seconds)
 ------------------------------------------------------------------------------
     job step          cpu (% of tot)      sys (% of tot)     wall (% of tot)
 ------------------------------------------------------------------------------
  AOints            0.3681E+03 ( 8.6)   0.1800E-04 ( 6.1)   0.6182E+02 ( 8.3)
 ------------------------------------------------------------------------------
   Grand Totals     0.4293E+04          0.2940E-03          0.7404E+03
 ------------------------------------------------------------------------------
 Polarizability Matrix (a.u.)
            1           2           3
    1-265.8599161  -0.0133987   0.0000000
    2  -0.0133987-257.2493542  -0.0000000
    3   0.0000000  -0.0000000-116.6621536
 Calculating analytic Hessian of the SCF energy

 Direct stationary perturbation theory relativistic correction:

 rels  =     309.253821852038
 relv  =   -1037.462755547590
 rel2e =     146.150851919885
 E_rel =    -582.058081775667

 Hessian of the SCF Energy
            1           2           3           4           5           6
    1   0.5493382  -0.0376599   0.0000000  -0.1445687   0.0623584  -0.0000000
    2  -0.0376599   0.5121154   0.0000000   0.1144448  -0.2333177  -0.0000000
    3   0.0000000   0.0000000   0.1168220   0.0000000  -0.0000000  -0.0567907
    4  -0.1445687   0.1144448   0.0000000   0.4125076  -0.0025523   0.0000000
    5   0.0623584  -0.2333177  -0.0000000  -0.0025523   0.5894761   0.0000000
    6  -0.0000000  -0.0000000  -0.0567907   0.0000000   0.0000000   0.1041986
    7   0.0592809  -0.0265120   0.0000000  -0.1411412  -0.0603242  -0.0000000
    8   0.0287113  -0.0558844  -0.0000000  -0.1124737  -0.2362096  -0.0000000
    9  -0.0000000  -0.0000000   0.0077078  -0.0000000  -0.0000000  -0.0569141
   10  -0.0501751   0.0282014  -0.0000000  -0.0266002  -0.0753707  -0.0000000
   11   0.0279571  -0.0159953   0.0000000  -0.0207696   0.0263060  -0.0000000
   12  -0.0000000   0.0000000  -0.0042567  -0.0000000  -0.0000000   0.0123331
   13  -0.0261350  -0.0221239  -0.0000000  -0.0000910   0.0006822   0.0000000
   14  -0.0774210   0.0283400   0.0000000   0.0006054  -0.0652110   0.0000000
   15  -0.0000000   0.0000000   0.0067956  -0.0000000   0.0000000  -0.0039352
   16  -0.2810915  -0.0239803  -0.0000000  -0.0284738   0.0743108   0.0000000
   17   0.0285791  -0.0900569   0.0000000   0.0197898   0.0281537  -0.0000000
   18   0.0000000   0.0000000  -0.0559701  -0.0000000  -0.0000000   0.0123360
   19  -0.0675195  -0.0522344  -0.0000000   0.0026272   0.0012669   0.0000000
   20  -0.0519752  -0.1298171  -0.0000000  -0.0181915  -0.0421941   0.0000000
   21   0.0000000   0.0000000  -0.0243617  -0.0000000  -0.0000000   0.0031676
   22  -0.0265596   0.0027059   0.0000000  -0.0715064   0.0002317   0.0000000
   23   0.0132238   0.0000180   0.0000000   0.0004330  -0.0307847   0.0000000
   24  -0.0000000  -0.0000000   0.0015837  -0.0000000   0.0000000  -0.0215893
   25  -0.0003934  -0.0015144   0.0000000   0.0022091  -0.0004444  -0.0000000
   26  -0.0045676   0.0003957   0.0000000   0.0188535  -0.0419077   0.0000000
   27   0.0000000  -0.0000000   0.0037403  -0.0000000  -0.0000000   0.0031621
   28  -0.0004443   0.0000252   0.0000000  -0.0020864   0.0022244  -0.0000000
   29   0.0001211  -0.0004413  -0.0000000  -0.0000806   0.0028211  -0.0000000
   30  -0.0000000  -0.0000000  -0.0003806   0.0000000   0.0000000   0.0024182
   31   0.0027057  -0.0024505   0.0000000  -0.0008380  -0.0000437  -0.0000000
   32   0.0000799  -0.0022874  -0.0000000  -0.0000068   0.0001110   0.0000000
   33  -0.0000000  -0.0000000   0.0033994   0.0000000   0.0000000  -0.0007973
   34  -0.0144399   0.0210897   0.0000000  -0.0020435  -0.0023398  -0.0000000
   35   0.0105771  -0.0130893   0.0000000  -0.0000320   0.0027568  -0.0000000
   36  -0.0000000  -0.0000000   0.0017112   0.0000000   0.0000000   0.0024108
            7           8           9          10          11          12
    1   0.0592809   0.0287113  -0.0000000  -0.0501751   0.0279571  -0.0000000
    2  -0.0265120  -0.0558844  -0.0000000   0.0282014  -0.0159953   0.0000000
    3   0.0000000  -0.0000000   0.0077078  -0.0000000   0.0000000  -0.0042567
    4  -0.1411412  -0.1124737  -0.0000000  -0.0266002  -0.0207696  -0.0000000
    5  -0.0603242  -0.2362096  -0.0000000  -0.0753707   0.0263060  -0.0000000
    6  -0.0000000  -0.0000000  -0.0569141  -0.0000000  -0.0000000   0.0123331
    7   0.5502507   0.0379797   0.0000000  -0.2826961  -0.0324456   0.0000000
    8   0.0379797   0.5133634   0.0000000   0.0201422  -0.0899615  -0.0000000
    9   0.0000000   0.0000000   0.1167970  -0.0000000   0.0000000  -0.0559151
   10  -0.2826961   0.0201422  -0.0000000   0.5331512  -0.0690049   0.0000000
   11  -0.0324456  -0.0899615   0.0000000  -0.0690049   0.4520736   0.0000000
   12   0.0000000  -0.0000000  -0.0559151   0.0000000   0.0000000   0.1033400
   13  -0.0282393   0.0210372   0.0000000  -0.1362489   0.1073193   0.0000000
   14   0.0764429   0.0302905  -0.0000000   0.0606407  -0.2356536  -0.0000000
   15  -0.0000000  -0.0000000   0.0068723   0.0000000  -0.0000000  -0.0525731
   16  -0.0491528  -0.0287986   0.0000000   0.0545546  -0.0253944  -0.0000000
   17  -0.0286092  -0.0171017   0.0000000   0.0276667  -0.0547046  -0.0000000
   18  -0.0000000   0.0000000  -0.0042651   0.0000000  -0.0000000   0.0103877
   19  -0.0005127   0.0015040  -0.0000000   0.0001087  -0.0004802  -0.0000000
   20   0.0045601   0.0005334  -0.0000000  -0.0006966  -0.0004314  -0.0000000
   21   0.0000000   0.0000000   0.0037424  -0.0000000   0.0000000  -0.0006602
   22  -0.0267625  -0.0032693   0.0000000   0.0026610  -0.0025910  -0.0000000
   23  -0.0137232  -0.0003107   0.0000000  -0.0003266  -0.0018640   0.0000000
   24  -0.0000000  -0.0000000   0.0016764   0.0000000   0.0000000   0.0024012
   25  -0.0695546   0.0536074  -0.0000000  -0.0237828   0.0326878  -0.0000000
   26   0.0533261  -0.1281171   0.0000000   0.0137559  -0.0154535  -0.0000000
   27  -0.0000000   0.0000000  -0.0244396   0.0000000  -0.0000000   0.0030115
   28  -0.0137206  -0.0210293   0.0000000  -0.0379179  -0.0201296  -0.0000000
   29  -0.0106491  -0.0139118  -0.0000000  -0.0206337  -0.0637840   0.0000000
   30  -0.0000000  -0.0000000   0.0017186  -0.0000000   0.0000000  -0.0227211
   31   0.0026872   0.0026061   0.0000000  -0.0335676   0.0043936  -0.0000000
   32   0.0000485  -0.0022185  -0.0000000   0.0191342  -0.0005285  -0.0000000
   33  -0.0000000  -0.0000000   0.0034065   0.0000000  -0.0000000   0.0021627
   34  -0.0004387  -0.0000100   0.0000000   0.0005142  -0.0015483   0.0000000
   35  -0.0001091  -0.0004503  -0.0000000  -0.0035063  -0.0000214   0.0000000
   36   0.0000000  -0.0000000  -0.0003870  -0.0000000   0.0000000   0.0024901
           13          14          15          16          17          18
    1  -0.0261350  -0.0774210  -0.0000000  -0.2810915   0.0285791   0.0000000
    2  -0.0221239   0.0283400   0.0000000  -0.0239803  -0.0900569   0.0000000
    3  -0.0000000   0.0000000   0.0067956  -0.0000000   0.0000000  -0.0559701
    4  -0.0000910   0.0006054  -0.0000000  -0.0284738   0.0197898  -0.0000000
    5   0.0006822  -0.0652110   0.0000000   0.0743108   0.0281537  -0.0000000
    6   0.0000000   0.0000000  -0.0039352   0.0000000  -0.0000000   0.0123360
    7  -0.0282393   0.0764429  -0.0000000  -0.0491528  -0.0286092  -0.0000000
    8   0.0210372   0.0302905  -0.0000000  -0.0287986  -0.0171017   0.0000000
    9   0.0000000  -0.0000000   0.0068723   0.0000000   0.0000000  -0.0042651
   10  -0.1362489   0.0606407   0.0000000   0.0545546   0.0276667   0.0000000
   11   0.1073193  -0.2356536  -0.0000000  -0.0253944  -0.0547046  -0.0000000
   12   0.0000000  -0.0000000  -0.0525731  -0.0000000  -0.0000000   0.0103877
   13   0.4673710  -0.0021722  -0.0000000  -0.1325936  -0.1040454  -0.0000000
   14  -0.0021722   0.5601978   0.0000000  -0.0572978  -0.2369810  -0.0000000
   15  -0.0000000   0.0000000   0.1060067   0.0000000  -0.0000000  -0.0528121
   16  -0.1325936  -0.0572978   0.0000000   0.5302284   0.0656869   0.0000000
   17  -0.1040454  -0.2369810  -0.0000000   0.0656869   0.4532602   0.0000000
   18  -0.0000000  -0.0000000  -0.0528121   0.0000000   0.0000000   0.1064783
   19  -0.0025234   0.0031505   0.0000000  -0.0226067  -0.0327375   0.0000000
   20   0.0001648   0.0021763   0.0000000  -0.0138391  -0.0162582   0.0000000
   21  -0.0000000  -0.0000000   0.0037092   0.0000000  -0.0000000   0.0030068
   22  -0.0005444  -0.0000035  -0.0000000   0.0026031   0.0026470  -0.0000000
   23   0.0000039  -0.0004842  -0.0000000   0.0003932  -0.0018077  -0.0000000
   24   0.0000000  -0.0000000  -0.0003711  -0.0000000   0.0000000   0.0023859
   25  -0.0024678  -0.0032336   0.0000000   0.0000857   0.0004853   0.0000000
   26  -0.0002125   0.0021476   0.0000000   0.0006676  -0.0004121  -0.0000000
   27  -0.0000000   0.0000000   0.0037086   0.0000000   0.0000000  -0.0006709
   28   0.0010074  -0.0011452  -0.0000000   0.0004061   0.0015440  -0.0000000
   29  -0.0112855  -0.0269997   0.0000000   0.0034934   0.0001269   0.0000000
   30   0.0000000  -0.0000000   0.0012481   0.0000000  -0.0000000   0.0024832
   31  -0.1402506  -0.0014169  -0.0000000  -0.0326200  -0.0050387   0.0000000
   32  -0.0013939  -0.0305166   0.0000000  -0.0196413  -0.0010516  -0.0000000
   33  -0.0000000   0.0000000  -0.0200030   0.0000000  -0.0000000   0.0021093
   34   0.0007168   0.0018511  -0.0000000  -0.0413337   0.0240400  -0.0000000
   35   0.0120344  -0.0273011  -0.0000000   0.0243987  -0.0631556  -0.0000000
   36   0.0000000   0.0000000   0.0013541  -0.0000000  -0.0000000  -0.0254691
           19          20          21          22          23          24
    1  -0.0675195  -0.0519752   0.0000000  -0.0265596   0.0132238  -0.0000000
    2  -0.0522344  -0.1298171   0.0000000   0.0027059   0.0000180  -0.0000000
    3  -0.0000000  -0.0000000  -0.0243617   0.0000000   0.0000000   0.0015837
    4   0.0026272  -0.0181915  -0.0000000  -0.0715064   0.0004330  -0.0000000
    5   0.0012669  -0.0421941  -0.0000000   0.0002317  -0.0307847   0.0000000
    6   0.0000000   0.0000000   0.0031676   0.0000000   0.0000000  -0.0215893
    7  -0.0005127   0.0045601   0.0000000  -0.0267625  -0.0137232  -0.0000000
    8   0.0015040   0.0005334   0.0000000  -0.0032693  -0.0003107  -0.0000000
    9  -0.0000000  -0.0000000   0.0037424   0.0000000   0.0000000   0.0016764
   10   0.0001087  -0.0006966  -0.0000000   0.0026610  -0.0003266   0.0000000
   11  -0.0004802  -0.0004314   0.0000000  -0.0025910  -0.0018640   0.0000000
   12  -0.0000000  -0.0000000  -0.0006602  -0.0000000   0.0000000   0.0024012
   13  -0.0025234   0.0001648  -0.0000000  -0.0005444   0.0000039   0.0000000
   14   0.0031505   0.0021763  -0.0000000  -0.0000035  -0.0004842  -0.0000000
   15   0.0000000   0.0000000   0.0037092  -0.0000000  -0.0000000  -0.0003711
   16  -0.0226067  -0.0138391   0.0000000   0.0026031   0.0003932  -0.0000000
   17  -0.0327375  -0.0162582  -0.0000000   0.0026470  -0.0018077   0.0000000
   18   0.0000000   0.0000000   0.0030068  -0.0000000  -0.0000000   0.0023859
   19   0.1076285   0.0719051  -0.0000000  -0.0037629   0.0107954   0.0000000
   20   0.0719051   0.1935192  -0.0000000   0.0031739  -0.0065730   0.0000000
   21  -0.0000000  -0.0000000   0.0106871   0.0000000   0.0000000   0.0002520
   22  -0.0037629   0.0031739   0.0000000   0.1290726   0.0005034   0.0000000
   23   0.0107954  -0.0065730   0.0000000   0.0005034   0.0491978  -0.0000000
   24   0.0000000   0.0000000   0.0002520   0.0000000  -0.0000000   0.0131533
   25   0.0004270  -0.0002720  -0.0000000  -0.0037553  -0.0112859  -0.0000000
   26   0.0003141  -0.0015019  -0.0000000  -0.0033765  -0.0072333  -0.0000000
   27   0.0000000   0.0000000   0.0001466   0.0000000  -0.0000000   0.0003488
   28  -0.0001731  -0.0003419   0.0000000  -0.0004102  -0.0006953   0.0000000
   29  -0.0003974  -0.0006383  -0.0000000   0.0000979  -0.0000879  -0.0000000
   30   0.0000000   0.0000000  -0.0001278  -0.0000000   0.0000000   0.0001270
   31  -0.0008089  -0.0003272   0.0000000  -0.0006265  -0.0000040   0.0000000
   32  -0.0010388  -0.0000663  -0.0000000  -0.0000063   0.0000049  -0.0000000
   33   0.0000000   0.0000000   0.0001314  -0.0000000  -0.0000000  -0.0001014
   34  -0.0128842   0.0058394   0.0000000  -0.0004094   0.0006826   0.0000000
   35  -0.0020473   0.0012514   0.0000000  -0.0001127  -0.0000745   0.0000000
   36  -0.0000000   0.0000000   0.0003067  -0.0000000   0.0000000   0.0001338
           25          26          27          28          29          30
    1  -0.0003934  -0.0045676   0.0000000  -0.0004443   0.0001211  -0.0000000
    2  -0.0015144   0.0003957  -0.0000000   0.0000252  -0.0004413  -0.0000000
    3   0.0000000   0.0000000   0.0037403   0.0000000  -0.0000000  -0.0003806
    4   0.0022091   0.0188535  -0.0000000  -0.0020864  -0.0000806   0.0000000
    5  -0.0004444  -0.0419077  -0.0000000   0.0022244   0.0028211   0.0000000
    6  -0.0000000   0.0000000   0.0031621  -0.0000000  -0.0000000   0.0024182
    7  -0.0695546   0.0533261  -0.0000000  -0.0137206  -0.0106491  -0.0000000
    8   0.0536074  -0.1281171   0.0000000  -0.0210293  -0.0139118  -0.0000000
    9  -0.0000000   0.0000000  -0.0244396   0.0000000  -0.0000000   0.0017186
   10  -0.0237828   0.0137559   0.0000000  -0.0379179  -0.0206337  -0.0000000
   11   0.0326878  -0.0154535  -0.0000000  -0.0201296  -0.0637840   0.0000000
   12  -0.0000000  -0.0000000   0.0030115  -0.0000000   0.0000000  -0.0227211
   13  -0.0024678  -0.0002125  -0.0000000   0.0010074  -0.0112855   0.0000000
   14  -0.0032336   0.0021476   0.0000000  -0.0011452  -0.0269997  -0.0000000
   15   0.0000000   0.0000000   0.0037086  -0.0000000   0.0000000   0.0012481
   16   0.0000857   0.0006676   0.0000000   0.0004061   0.0034934   0.0000000
   17   0.0004853  -0.0004121   0.0000000   0.0015440   0.0001269  -0.0000000
   18   0.0000000  -0.0000000  -0.0006709  -0.0000000   0.0000000   0.0024832
   19   0.0004270   0.0003141   0.0000000  -0.0001731  -0.0003974   0.0000000
   20  -0.0002720  -0.0015019   0.0000000  -0.0003419  -0.0006383   0.0000000
   21  -0.0000000  -0.0000000   0.0001466   0.0000000  -0.0000000  -0.0001278
   22  -0.0037553  -0.0033765   0.0000000  -0.0004102   0.0000979  -0.0000000
   23  -0.0112859  -0.0072333  -0.0000000  -0.0006953  -0.0000879   0.0000000
   24  -0.0000000  -0.0000000   0.0003488   0.0000000  -0.0000000   0.0001270
   25   0.1114890  -0.0730255   0.0000000  -0.0132333   0.0015739  -0.0000000
   26  -0.0730255   0.1914565   0.0000000  -0.0064053   0.0012923  -0.0000000
   27   0.0000000   0.0000000   0.0106220   0.0000000   0.0000000   0.0003600
   28  -0.0132333  -0.0064053   0.0000000   0.0680394   0.0359560   0.0000000
   29   0.0015739   0.0012923   0.0000000   0.0359560   0.1128022  -0.0000000
   30  -0.0000000  -0.0000000   0.0003600   0.0000000  -0.0000000   0.0143219
   31  -0.0008324   0.0003129   0.0000000  -0.0015651   0.0022249  -0.0000000
   32   0.0010141  -0.0000407  -0.0000000   0.0095589  -0.0106590   0.0000000
   33  -0.0000000  -0.0000000   0.0001331  -0.0000000   0.0000000   0.0004033
   34  -0.0001912   0.0003568   0.0000000   0.0000978  -0.0004211   0.0000000
   35   0.0004077  -0.0006257   0.0000000   0.0004379  -0.0005207   0.0000000
   36  -0.0000000   0.0000000  -0.0001225  -0.0000000  -0.0000000   0.0001493
           31          32          33          34          35          36
    1   0.0027057   0.0000799  -0.0000000  -0.0144399   0.0105771  -0.0000000
    2  -0.0024505  -0.0022874  -0.0000000   0.0210897  -0.0130893  -0.0000000
    3   0.0000000  -0.0000000   0.0033994   0.0000000   0.0000000   0.0017112
    4  -0.0008380  -0.0000068   0.0000000  -0.0020435  -0.0000320   0.0000000
    5  -0.0000437   0.0001110   0.0000000  -0.0023398   0.0027568   0.0000000
    6  -0.0000000   0.0000000  -0.0007973  -0.0000000  -0.0000000   0.0024108
    7   0.0026872   0.0000485  -0.0000000  -0.0004387  -0.0001091   0.0000000
    8   0.0026061  -0.0022185  -0.0000000  -0.0000100  -0.0004503  -0.0000000
    9   0.0000000  -0.0000000   0.0034065   0.0000000  -0.0000000  -0.0003870
   10  -0.0335676   0.0191342   0.0000000   0.0005142  -0.0035063  -0.0000000
   11   0.0043936  -0.0005285  -0.0000000  -0.0015483  -0.0000214   0.0000000
   12  -0.0000000  -0.0000000   0.0021627   0.0000000   0.0000000   0.0024901
   13  -0.1402506  -0.0013939  -0.0000000   0.0007168   0.0120344   0.0000000
   14  -0.0014169  -0.0305166   0.0000000   0.0018511  -0.0273011   0.0000000
   15  -0.0000000   0.0000000  -0.0200030  -0.0000000  -0.0000000   0.0013541
   16  -0.0326200  -0.0196413   0.0000000  -0.0413337   0.0243987  -0.0000000
   17  -0.0050387  -0.0010516  -0.0000000   0.0240400  -0.0631556  -0.0000000
   18   0.0000000  -0.0000000   0.0021093  -0.0000000  -0.0000000  -0.0254691
   19  -0.0008089  -0.0010388   0.0000000  -0.0128842  -0.0020473  -0.0000000
   20  -0.0003272  -0.0000663   0.0000000   0.0058394   0.0012514   0.0000000
   21   0.0000000  -0.0000000   0.0001314   0.0000000   0.0000000   0.0003067
   22  -0.0006265  -0.0000063  -0.0000000  -0.0004094  -0.0001127  -0.0000000
   23  -0.0000040   0.0000049  -0.0000000   0.0006826  -0.0000745   0.0000000
   24   0.0000000  -0.0000000  -0.0001014   0.0000000   0.0000000   0.0001338
   25  -0.0008324   0.0010141  -0.0000000  -0.0001912   0.0004077  -0.0000000
   26   0.0003129  -0.0000407  -0.0000000   0.0003568  -0.0006257   0.0000000
   27   0.0000000  -0.0000000   0.0001331   0.0000000   0.0000000  -0.0001225
   28  -0.0015651   0.0095589  -0.0000000   0.0000978   0.0004379  -0.0000000
   29   0.0022249  -0.0106590   0.0000000  -0.0004211  -0.0005207  -0.0000000
   30  -0.0000000   0.0000000   0.0004033   0.0000000   0.0000000   0.0001493
   31   0.2070359   0.0017981  -0.0000000  -0.0013199  -0.0020544  -0.0000000
   32   0.0017981   0.0583423   0.0000000  -0.0095466  -0.0110896   0.0000000
   33  -0.0000000   0.0000000   0.0087314   0.0000000  -0.0000000   0.0004246
   34  -0.0013199  -0.0095466   0.0000000   0.0717317  -0.0399941   0.0000000
   35  -0.0020544  -0.0110896  -0.0000000  -0.0399941   0.1123199  -0.0000000
   36  -0.0000000   0.0000000   0.0004246   0.0000000  -0.0000000   0.0169982
 **********************************************************************
 **                                                                  **
 **                       VIBRATIONAL ANALYSIS                       **
 **                       --------------------                       **
 **                                                                  **
 **        VIBRATIONAL FREQUENCIES (CM**-1) AND NORMAL MODES         **
 **     FORCE CONSTANTS (mDYN/ANGSTROM) AND REDUCED MASSES (AMU)     **
 **                  INFRARED INTENSITIES (KM/MOL)                   **
 **                                                                  **
 **********************************************************************


 Mode:                 1                      2                      3
 Frequency:        38.50                  46.29                  64.32
 Force Cnst:      0.0662                 0.0486                 0.1044
 Red. Mass:      75.7938                38.4627                42.8211
 IR Active:          YES                    YES                    YES
 IR Intens:        0.002                  0.000                  0.012
 Raman Active:       YES                    YES                    YES
               X      Y      Z        X      Y      Z        X      Y      Z
 C         -0.000 -0.000 -0.138    0.000 -0.000 -0.169    0.000  0.000  0.201
 C          0.000 -0.000 -0.028    0.000 -0.000  0.013   -0.000  0.000  0.125
 C          0.000  0.000 -0.119   -0.000 -0.000  0.209    0.000 -0.000  0.180
 C         -0.000  0.000 -0.071    0.000  0.000  0.044    0.000 -0.000  0.066
 C         -0.000 -0.000  0.109   -0.000  0.000  0.007    0.000  0.000  0.040
 C         -0.000  0.000 -0.079    0.000  0.000 -0.017    0.000  0.000  0.061
 Cl         0.000 -0.000 -0.345    0.000 -0.000 -0.614    0.000  0.000  0.665
 I          0.000 -0.000  0.259    0.000  0.000 -0.019   -0.000  0.000 -0.206
 Cl        -0.000  0.000 -0.286   -0.000 -0.000  0.701   -0.000 -0.000  0.575
 I          0.000  0.000 -0.264    0.000  0.000 -0.172   -0.000  0.000 -0.147
 Br        -0.000 -0.000  0.737   -0.000 -0.000 -0.006    0.000  0.000  0.189
 I         -0.000  0.000 -0.249   -0.000  0.000  0.163   -0.000 -0.000 -0.170
 TransDip   0.000  0.000  0.002    0.000  0.000 -0.000   -0.000 -0.000 -0.003

 Mode:                 4                      5                      6
 Frequency:       111.83                 113.94                 147.51
 Force Cnst:      0.7046                 0.7146                 1.0973
 Red. Mass:      95.6172                93.4280                85.5922
 IR Active:          YES                    YES                    YES
 IR Intens:        0.452                  0.362                  0.000
 Raman Active:       YES                    YES                    YES
               X      Y      Z        X      Y      Z        X      Y      Z
 C          0.191  0.030  0.000    0.019 -0.194 -0.000    0.052 -0.044 -0.000
 C          0.225  0.021 -0.000    0.025 -0.156 -0.000   -0.000 -0.061 -0.000
 C          0.189  0.022 -0.000    0.026 -0.196 -0.000   -0.051 -0.046  0.000
 C          0.179  0.058 -0.000   -0.006 -0.214  0.000   -0.078 -0.071  0.000
 C          0.202  0.028  0.000    0.024 -0.196  0.000    0.001 -0.009  0.000
 C          0.175  0.003  0.000    0.050 -0.220  0.000    0.080 -0.067  0.000
 Cl         0.101  0.082  0.000   -0.039 -0.164 -0.000    0.018 -0.032 -0.000
 I          0.371 -0.056  0.000    0.039  0.547  0.000   -0.002  0.072  0.000
 Cl         0.085 -0.039 -0.000    0.067 -0.175  0.000   -0.013 -0.031 -0.000
 I         -0.294  0.416  0.000   -0.452 -0.114 -0.000    0.106 -0.286 -0.000
 Br         0.217  0.012 -0.000    0.025 -0.083  0.000   -0.009  0.879  0.000
 I         -0.373 -0.395 -0.000    0.377 -0.178 -0.000   -0.100 -0.286 -0.000
 TransDip  -0.021 -0.002  0.000   -0.002  0.019  0.000   -0.000  0.000 -0.000

 Mode:                 7                      8                      9
 Frequency:       158.71                 181.22                 184.29
 Force Cnst:      1.8338                 1.1796                 0.2699
 Red. Mass:     123.5698                60.9598                13.4901
 IR Active:          YES                    YES                    YES
 IR Intens:        0.000                  0.315                  0.559
 Raman Active:       YES                    YES                    YES
               X      Y      Z        X      Y      Z        X      Y      Z
 C         -0.007  0.020 -0.000    0.147  0.098 -0.000    0.000  0.000  0.378
 C          0.078  0.009 -0.000    0.012  0.006  0.000    0.000  0.000  0.399
 C         -0.003 -0.005  0.000    0.146 -0.082 -0.000    0.000  0.000  0.388
 C         -0.057 -0.066  0.000    0.189 -0.098 -0.000    0.000 -0.000  0.415
 C         -0.043  0.005  0.000    0.371  0.011 -0.000    0.000 -0.000  0.429
 C         -0.066  0.078 -0.000    0.187  0.118 -0.000    0.000  0.000  0.391
 Cl        -0.017  0.027  0.000    0.294  0.036 -0.000    0.000  0.000 -0.118
 I          0.594 -0.005 -0.000   -0.313 -0.004  0.000   -0.000 -0.000 -0.040
 Cl        -0.008 -0.007 -0.000    0.275 -0.025  0.000    0.000  0.000 -0.127
 I         -0.262 -0.487 -0.000   -0.156 -0.133  0.000   -0.000 -0.000 -0.044
 Br        -0.058  0.001 -0.000    0.602  0.003  0.000    0.000 -0.000 -0.048
 I         -0.280  0.482 -0.000   -0.161  0.127  0.000   -0.000  0.000 -0.045
 TransDip  -0.000  0.000 -0.000   -0.018 -0.000  0.000   -0.000 -0.000 -0.024

 Mode:                10                     11                     12
 Frequency:       202.62                 228.35                 239.33
 Force Cnst:      0.9241                 1.1845                 0.9394
 Red. Mass:      38.2021                38.5556                27.8362
 IR Active:          YES                    YES                    YES
 IR Intens:        0.187                  0.039                  0.380
 Raman Active:       YES                    YES                    YES
               X      Y      Z        X      Y      Z        X      Y      Z
 C         -0.044  0.200 -0.000    0.011  0.002 -0.000   -0.137 -0.310  0.000
 C          0.002  0.242 -0.000   -0.036  0.021 -0.000    0.000 -0.242  0.000
 C          0.044  0.199 -0.000    0.004  0.041 -0.000    0.143 -0.307  0.000
 C          0.039 -0.002  0.000   -0.028 -0.001  0.000    0.112 -0.202 -0.000
 C          0.006 -0.022  0.000   -0.093  0.006 -0.000    0.002 -0.214 -0.000
 C         -0.030 -0.005 -0.000   -0.023  0.016 -0.000   -0.110 -0.202  0.000
 Cl        -0.458  0.467 -0.000    0.572 -0.316  0.000   -0.416 -0.277 -0.000
 I         -0.001 -0.160  0.000   -0.036 -0.008  0.000   -0.002 -0.007 -0.000
 Cl         0.401  0.441  0.000    0.570  0.389  0.000    0.459 -0.248 -0.000
 I         -0.125 -0.079 -0.000   -0.052 -0.001 -0.000    0.022  0.114  0.000
 Br         0.013  0.016  0.000   -0.277 -0.007  0.000   -0.002  0.102  0.000
 I          0.132 -0.079  0.000   -0.039 -0.015  0.000   -0.032  0.114 -0.000
 TransDip   0.000 -0.014  0.000   -0.006 -0.002  0.000   -0.001  0.020 -0.000

 Mode:                13                     14                     15
 Frequency:       325.39                 335.14                 338.37
 Force Cnst:      0.7647                 2.0464                 0.8312
 Red. Mass:      12.2577                30.9242                12.3209
 IR Active:          YES                    YES                    YES
 IR Intens:        0.005                  0.003                  0.000
 Raman Active:       YES                    YES                    YES
               X      Y      Z        X      Y      Z        X      Y      Z
 C          0.000  0.000  0.308   -0.246 -0.160  0.000    0.000  0.000  0.429
 C         -0.000 -0.000  0.620   -0.163 -0.001  0.000    0.000  0.000 -0.056
 C          0.000 -0.000  0.220   -0.251  0.158 -0.000    0.000 -0.000 -0.470
 C          0.000  0.000 -0.351   -0.192  0.034 -0.000    0.000  0.000 -0.502
 C          0.000  0.000 -0.537   -0.115 -0.002 -0.000    0.000 -0.000  0.069
 C          0.000  0.000 -0.236   -0.189 -0.040  0.000    0.000  0.000  0.570
 Cl         0.000  0.000 -0.053   -0.198 -0.534 -0.000    0.000  0.000 -0.067
 I         -0.000 -0.000 -0.023    0.050 -0.000 -0.000   -0.000 -0.000  0.001
 Cl         0.000 -0.000 -0.037   -0.209  0.535  0.000    0.000 -0.000  0.074
 I         -0.000 -0.000  0.015    0.014  0.011  0.000   -0.000 -0.000  0.017
 Br        -0.000 -0.000  0.031    0.229  0.002  0.000   -0.000 -0.000 -0.003
 I          0.000 -0.000  0.011    0.015 -0.012 -0.000   -0.000  0.000 -0.022
 TransDip  -0.000  0.000  0.002    0.002 -0.001  0.000    0.000  0.000 -0.000

 Mode:                16                     17                     18
 Frequency:       523.14                 546.91                 571.62
 Force Cnst:      2.3200                 2.5204                 2.3208
 Red. Mass:      14.3881                14.3017                12.0553
 IR Active:          YES                    YES                    YES
 IR Intens:       23.084                 25.511                  0.004
 Raman Active:       YES                    YES                    YES
               X      Y      Z        X      Y      Z        X      Y      Z
 C          0.356 -0.129 -0.000   -0.065  0.138 -0.000    0.000 -0.000 -0.323
 C          0.530  0.020  0.000   -0.035  0.137  0.000    0.000 -0.000  0.506
 C          0.374  0.157  0.000    0.018  0.121  0.000   -0.000 -0.000 -0.239
 C          0.371  0.129 -0.000   -0.010  0.515 -0.000   -0.000  0.000 -0.334
 C          0.227  0.029 -0.000   -0.019  0.560  0.000   -0.000  0.000  0.628
 C          0.354 -0.062 -0.000   -0.041  0.524  0.000    0.000 -0.000 -0.273
 Cl        -0.126 -0.142  0.000   -0.102 -0.165  0.000   -0.000  0.000  0.025
 I         -0.048 -0.001 -0.000    0.003 -0.005 -0.000   -0.000  0.000 -0.007
 Cl        -0.118  0.115 -0.000    0.118 -0.176 -0.000    0.000  0.000  0.019
 I         -0.021 -0.021  0.000   -0.010 -0.037  0.000    0.000  0.000  0.005
 Br        -0.086 -0.002  0.000    0.004 -0.020 -0.000   -0.000 -0.000 -0.018
 I         -0.020  0.016  0.000    0.015 -0.039 -0.000   -0.000  0.000  0.004
 TransDip   0.153  0.012  0.000   -0.011  0.161  0.000    0.000 -0.000  0.002

 Mode:                19                     20                     21
 Frequency:       573.11                 585.22                 731.60
 Force Cnst:      2.4225                 2.4377                 3.7886
 Red. Mass:      12.5183                12.0808                12.0139
 IR Active:          YES                    YES                    YES
 IR Intens:        2.974                  0.000                  9.951
 Raman Active:       YES                    YES                    YES
               X      Y      Z        X      Y      Z        X      Y      Z
 C         -0.391  0.245 -0.000   -0.000  0.000 -0.510   -0.000 -0.000 -0.433
 C         -0.012  0.447  0.000   -0.000  0.000 -0.041    0.000 -0.000  0.434
 C          0.373  0.250 -0.000    0.000  0.000  0.558    0.000 -0.000 -0.430
 C          0.368 -0.055 -0.000    0.000 -0.000 -0.437    0.000 -0.000  0.389
 C         -0.004 -0.283  0.000   -0.000 -0.000 -0.040   -0.000 -0.000 -0.358
 C         -0.379 -0.065 -0.000   -0.000 -0.000  0.482   -0.000  0.000  0.399
 Cl         0.055 -0.076  0.000    0.000  0.000  0.037    0.000  0.000  0.014
 I          0.001 -0.013 -0.000    0.000 -0.000  0.000   -0.000 -0.000 -0.003
 Cl        -0.050 -0.082  0.000   -0.000  0.000 -0.041   -0.000  0.000  0.014
 I         -0.013 -0.004  0.000   -0.000  0.000  0.006   -0.000  0.000 -0.003
 Br         0.001  0.023 -0.000    0.000  0.000  0.001    0.000  0.000  0.004
 I          0.014 -0.004  0.000    0.000  0.000 -0.008    0.000 -0.000 -0.003
 TransDip  -0.004  0.055  0.000   -0.000 -0.000  0.000   -0.000 -0.000 -0.101

 Mode:                22                     23                     24
 Frequency:       785.31                 814.79                 997.20
 Force Cnst:      4.5740                 5.0838                 7.0584
 Red. Mass:      12.5881                12.9970                12.0474
 IR Active:          YES                    YES                    YES
 IR Intens:        1.235                  3.953                  0.506
 Raman Active:       YES                    YES                    YES
               X      Y      Z        X      Y      Z        X      Y      Z
 C          0.033  0.278 -0.000    0.274  0.410 -0.000   -0.135 -0.223 -0.000
 C         -0.444  0.002 -0.000    0.009  0.365  0.000    0.525  0.004  0.000
 C          0.034 -0.262  0.000   -0.281  0.415  0.000   -0.129  0.215  0.000
 C          0.141 -0.339 -0.000   -0.332 -0.228 -0.000   -0.262 -0.442 -0.000
 C          0.609  0.002  0.000   -0.008 -0.094  0.000    0.243  0.004  0.000
 C          0.143  0.333  0.000    0.329 -0.225  0.000   -0.274  0.441  0.000
 Cl        -0.054 -0.066  0.000   -0.063 -0.130  0.000    0.013  0.021 -0.000
 I          0.012 -0.000  0.000   -0.000 -0.001 -0.000   -0.007  0.000 -0.000
 Cl        -0.054  0.061  0.000    0.067 -0.131 -0.000    0.012 -0.020 -0.000
 I          0.003  0.005 -0.000    0.004  0.008  0.000    0.003  0.006  0.000
 Br        -0.060 -0.001 -0.000    0.001 -0.006  0.000   -0.007 -0.000  0.000
 I          0.003 -0.005 -0.000   -0.005  0.008 -0.000    0.004 -0.006 -0.000
 TransDip   0.036  0.001 -0.000   -0.000  0.064 -0.000    0.022 -0.004  0.000

 Mode:                25                     26                     27
 Frequency:      1136.58                1227.51                1291.12
 Force Cnst:      9.2892                10.6536                11.8159
 Red. Mass:      12.2047                12.0004                12.0304
 IR Active:          YES                    YES                    YES
 IR Intens:        0.092                  0.556                138.189
 Raman Active:       YES                    YES                    YES
               X      Y      Z        X      Y      Z        X      Y      Z
 C         -0.267 -0.437 -0.000    0.362 -0.167 -0.000    0.384 -0.141  0.000
 C         -0.223 -0.000 -0.000    0.006  0.385  0.000   -0.293 -0.248 -0.000
 C         -0.278  0.432  0.000   -0.360 -0.196 -0.000   -0.124  0.434  0.000
 C          0.102  0.250  0.000    0.369 -0.195 -0.000    0.367 -0.092  0.000
 C          0.517  0.009 -0.000    0.007  0.399  0.000   -0.297 -0.299 -0.000
 C          0.108 -0.254 -0.000   -0.382 -0.214 -0.000   -0.072  0.394  0.000
 Cl         0.031  0.052  0.000    0.001 -0.003 -0.000   -0.014  0.003 -0.000
 I          0.004 -0.000  0.000   -0.000 -0.000  0.000    0.002  0.002  0.000
 Cl         0.032 -0.051 -0.000   -0.001 -0.002  0.000    0.011 -0.027  0.000
 I         -0.002 -0.004 -0.000   -0.000 -0.000  0.000   -0.002  0.001 -0.000
 Br        -0.021 -0.000  0.000   -0.000  0.001 -0.000    0.007  0.003 -0.000
 I         -0.003  0.004  0.000    0.000 -0.000 -0.000    0.001 -0.002 -0.000
 TransDip  -0.009 -0.002 -0.000    0.010  0.022 -0.000   -0.271  0.261  0.000

 Mode:                28                     29                     30
 Frequency:      1292.65                1490.64                1496.41
 Force Cnst:     11.8440                15.7119                15.8330
 Red. Mass:      12.0306                12.0014                12.0009
 IR Active:          YES                    YES                    YES
 IR Intens:      139.503                  1.431                  1.118
 Raman Active:       YES                    YES                    YES
               X      Y      Z        X      Y      Z        X      Y      Z
 C          0.136  0.431  0.000    0.425 -0.053  0.000    0.210 -0.344 -0.000
 C          0.273 -0.284 -0.000   -0.230 -0.117 -0.000   -0.053  0.541  0.000
 C         -0.382 -0.098 -0.000    0.476  0.197  0.000   -0.019 -0.296  0.000
 C          0.082  0.393  0.000   -0.415  0.057  0.000   -0.226  0.310 -0.000
 C          0.281 -0.332 -0.000    0.228  0.102 -0.000    0.055 -0.486 -0.000
 C         -0.361 -0.058 -0.000   -0.462 -0.181 -0.000    0.037  0.258 -0.000
 Cl        -0.012 -0.027  0.000   -0.004  0.002  0.000   -0.003  0.002 -0.000
 I         -0.002  0.002  0.000   -0.001  0.000 -0.000   -0.000 -0.001 -0.000
 Cl         0.015  0.001 -0.000   -0.004 -0.003 -0.000    0.001  0.001 -0.000
 I         -0.001 -0.002 -0.000    0.000 -0.001 -0.000    0.001  0.000  0.000
 Br        -0.006  0.004 -0.000    0.000 -0.000  0.000    0.000  0.002  0.000
 I          0.003  0.000  0.000    0.001  0.001  0.000   -0.001  0.001  0.000
 TransDip   0.242  0.291 -0.000    0.038  0.008  0.000    0.009 -0.033 -0.000

 STANDARD THERMODYNAMIC QUANTITIES AT   298.15 K  AND     1.00 ATM

   This Molecule has  0 Imaginary Frequencies
   Zero point vibrational energy:       23.988 kcal/mol

   Atom    1 Element C  Has Mass   12.00000
   Atom    2 Element C  Has Mass   12.00000
   Atom    3 Element C  Has Mass   12.00000
   Atom    4 Element C  Has Mass   12.00000
   Atom    5 Element C  Has Mass   12.00000
   Atom    6 Element C  Has Mass   12.00000
   Atom    7 Element Cl Has Mass   34.96885
   Atom    8 Element I  Has Mass  126.90440
   Atom    9 Element Cl Has Mass   34.96885
   Atom   10 Element I  Has Mass  126.90440
   Atom   11 Element Br Has Mass   78.91830
   Atom   12 Element I  Has Mass  126.90440
   Molecular Mass:   601.569200 amu
   Principal axes and moments of inertia in amu*Bohr^2:
                             1           2           3
    Eigenvalues --    10710.27685 12278.61172 22988.88857
          X               1.00000     0.00038    -0.00000
          Y              -0.00038     1.00000     0.00000
          Z               0.00000    -0.00000     1.00000
   Rotational Symmetry Number is   1
   The Molecule is an Asymmetric Top
   Translational Enthalpy:        0.889 kcal/mol
   Rotational Enthalpy:           0.889 kcal/mol
   Vibrational Enthalpy:         30.502 kcal/mol
   gas constant (RT):             0.592 kcal/mol
   Translational Entropy:        45.067  cal/mol.K
   Rotational Entropy:           36.356  cal/mol.K
   Vibrational Entropy:          44.058  cal/mol.K

   Total Enthalpy:               32.872 kcal/mol
   Total Entropy:               125.481  cal/mol.K

 ======================================================================

 STANDARD THERMODYNAMIC QUANTITIES FOR ANHARMONIC VIBRATION -- TOSH

   Zero point vibrational energy: ************ kcal/mol

   Vibrational Enthalpy:       Infinity kcal/mol
   Vibrational Entropy:             NaN  cal/mol.K

   Total Enthalpy:             Infinity kcal/mol
   Total Entropy:                   NaN  cal/mol.K

 ======================================================================

 STANDARD THERMODYNAMIC QUANTITIES FOR ANHARMONIC VIBRATION -- VPT2

   Zero point vibrational energy: ************ kcal/mol

   Vibrational Enthalpy:       Infinity kcal/mol
   Vibrational Entropy:             NaN  cal/mol.K

   Total Enthalpy:             Infinity kcal/mol
   Total Entropy:                   NaN  cal/mol.K

 ======================================================================

Archival summary:
1\1\february\FREQ\ProcedureUnspecified\BasisUnspecified\3r1l26\taweetha\SunDec113:24:522019SunDec113:24:522019\0\\#,FREQ,ProcedureUnspecified,BasisUnspecified,\\0,1\I\C,1,2.13099\C,2,1.40527,1,119.708\C,3,1.40269,2,120.669,1,-180,0\C,4,1.40291,3,119.322,2,-0,0\C,5,1.40443,4,120.77,3,0,0\C,6,1.40436,5,119.335,4,-0,0\Cl,5,1.73992,4,119.453,3,-180,0\Cl,3,1.74038,2,119.881,1,-0,0\Br,7,1.90308,6,119.638,5,180,0\I,4,2.13481,3,120.591,2,-180,0\I,6,2.13701,5,119.394,4,180,0\\\@

 Total job time:  993.35s(wall), 5671.31s(cpu) 
 Sun Dec  1 13:24:52 2019

        *************************************************************
        *                                                           *
        *  Thank you very much for using Q-Chem.  Have a nice day.  *
        *                                                           *
        *************************************************************
