# Supplementary material for: Geometric and energetic data from quantum chemical calculations of halobenzenes and xylenes
Source: Data Brief. 2020 Mar 5;30:105386. doi: 10.1016/j.dib.2020.105386 (PMC7114895; doi:10.1016/j.dib.2020.105386)
Supplement: Supplementary file 1 [file mmc1.zip › halobenzene/B3LYP/ClIClIClI.out]

                  Welcome to Q-Chem
     A Quantum Leap Into The Future Of Chemistry


 Q-Chem 5.2 (devel), Q-Chem, Inc., Pleasanton, CA (2019)

 Yihan Shao,  Zhengting Gan,  E. Epifanovsky,  A. T. B. Gilbert,  M. Wormit,  
 J. Kussmann,  A. W. Lange,  A. Behn,  Jia Deng,  Xintian Feng,  D. Ghosh,  
 M. Goldey,  P. R. Horn,  L. D. Jacobson,  I. Kaliman,  T. Kus,  A. Landau,  
 Jie Liu,  E. I. Proynov,  R. M. Richard,  R. P. Steele,  E. J. Sundstrom,  
 H. L. Woodcock III,  P. M. Zimmerman,  D. Zuev,  B. Albrecht,  E. Alguire,  
 S. A. Baeppler,  D. Barton,  Z. Benda,  Y. A. Bernard,  E. J. Berquist,  
 K. B. Bravaya,  H. Burton,  D. Casanova,  Chun-Min Chang,  Yunqing Chen,  
 A. Chien,  K. D. Closser,  M. P. Coons,  S. Coriani,  S. Dasgupta,  
 A. L. Dempwolff,  M. Diedenhofen,  Hainam Do,  R. G. Edgar,  Po-Tung Fang,  
 S. Faraji,  S. Fatehi,  Qingguo Feng,  K. D. Fenk,  J. Fosso-Tande,  
 J. Gayvert,  Qinghui Ge,  A. Ghysels,  G. Gidofalvi,  J. Gomes,  
 J. Gonthier,  A. Gunina,  D. Hait,  M. W. D. Hanson-Heine,  
 P. H. P. Harbach,  A. W. Hauser,  M. F. Herbst,  J. E. Herr,  
 E. G. Hohenstein,  Z. C. Holden,  Kerwin Hui,  B. C. Huynh,  T.-C. Jagau,  
 Hyunjun Ji,  B. Kaduk,  K. Khistyaev,  Jaehoon Kim,  P. Klunzinger,  K. Koh,  
 D. Kosenkov,  L. Koulias,  T. Kowalczyk,  C. M. Krauter,  A. Kunitsa,  
 Ka Un Lao,  A. Laurent,  K. V. Lawler,  Joonho Lee,  D. Lefrancois,  
 S. Lehtola,  D. S. Levine,  Yi-Pei Li,  You-Sheng Lin,  Fenglai Liu,  
 E. Livshits,  A. Luenser,  P. Manohar,  E. Mansoor,  S. F. Manzer,  
 Shan-Ping Mao,  Yuezhi Mao,  N. Mardirossian,  A. V. Marenich,  
 T. Markovich,  L. A. Martinez-Martinez,  S. A. Maurer,  N. J. Mayhall,  
 S. C. McKenzie,  J.-M. Mewes,  P. Morgante,  A. F. Morrison,  
 J. W. Mullinax,  K. Nanda,  T. S. Nguyen-Beck,  R. Olivares-Amaya,  
 J. A. Parkhill,  Zheng Pei,  T. M. Perrine,  F. Plasser,  P. Pokhilko,  
 S. Prager,  A. Prociuk,  E. Ramos,  D. R. Rehn,  F. Rob,  M. Scheurer,  
 M. Schneider,  N. Sergueev,  S. M. Sharada,  S. Sharma,  D. W. Small,  
 T. Stauch,  T. Stein,  Yu-Chuan Su,  A. J. W. Thom,  A. Tkatchenko,  
 T. Tsuchimochi,  N. M. Tubman,  L. Vogt,  M. L. Vidal,  O. Vydrov,  
 M. A. Watson,  J. Wenzel,  M. de Wergifosse,  T. A. Wesolowski,  A. White,  
 J. Witte,  A. Yamada,  Jun Yang,  K. Yao,  S. Yeganeh,  S. R. Yost,  
 Zhi-Qiang You,  A. Zech,  Igor Ying Zhang,  Xing Zhang,  Yan Zhao,  
 Ying Zhu,  B. R. Brooks,  G. K. L. Chan,  C. J. Cramer,  M. S. Gordon,  
 W. J. Hehre,  A. Klamt,  M. W. Schmidt,  C. D. Sherrill,  D. G. Truhlar,  
 A. Aspuru-Guzik,  R. Baer,  A. T. Bell,  N. A. Besley,  Jeng-Da Chai,  
 A. E. DePrince, III,  R. A. DiStasio Jr.,  A. Dreuw,  B. D. Dunietz,  
 T. R. Furlani,  Chao-Ping Hsu,  Yousung Jung,  Jing Kong,  D. S. Lambrecht,  
 WanZhen Liang,  C. Ochsenfeld,  V. A. Rassolov,  L. V. Slipchenko,  
 J. E. Subotnik,  T. Van Voorhis,  J. M. Herbert,  A. I. Krylov,  
 P. M. W. Gill,  M. Head-Gordon

 Contributors to earlier versions of Q-Chem not listed above: 
 R. D. Adamson,  B. Austin,  J. Baker,  G. J. O. Beran,  K. Brandhorst,  
 S. T. Brown,  E. F. C. Byrd,  A. K. Chakraborty,  C.-L. Cheng,  
 Siu Hung Chien,  D. M. Chipman,  D. L. Crittenden,  H. Dachsel,  
 R. J. Doerksen,  A. D. Dutoi,  L. Fusti-Molnar,  W. A. Goddard III,  
 A. Golubeva-Zadorozhnaya,  S. R. Gwaltney,  G. Hawkins,  A. Heyden,  
 S. Hirata,  G. Kedziora,  F. J. Keil,  C. Kelley,  Jihan Kim,  R. A. King,  
 R. Z. Khaliullin,  P. P. Korambath,  W. Kurlancheek,  A. M. Lee,  M. S. Lee,  
 S. V. Levchenko,  Ching Yeh Lin,  D. Liotard,  R. C. Lochan,  I. Lotan,  
 P. E. Maslen,  N. Nair,  D. P. O'Neill,  D. Neuhauser,  E. Neuscamman,  
 C. M. Oana,  R. Olson,  B. Peters,  R. Peverati,  P. A. Pieniazek,  
 Y. M. Rhee,  J. Ritchie,  M. A. Rohrdanz,  E. Rosta,  N. J. Russ,  
 H. F. Schaefer III,  N. E. Schultz,  N. Shenvi,  A. C. Simmonett,  A. Sodt,  
 D. Stuck,  K. S. Thanthiriwatte,  V. Vanovschi,  Tao Wang,  A. Warshel,  
 C. F. Williams,  Q. Wu,  X. Xu,  W. Zhang

 Please cite Q-Chem as follows:
 Y. Shao et al., Mol. Phys. 113, 184-215 (2015)
 DOI: 10.1080/00268976.2014.952696

 Q-Chem 5.2.1 for Intel X86 EM64T Linux

 Parts of Q-Chem use Armadillo 8.300.2 (Tropical Shenanigans).
 http://arma.sourceforge.net/

 Q-Chem begins on Sun Dec  1 13:24:52 2019  

Host: 
0

     Scratch files written to /scratch/taweetham/qchem21876//
NAlpha2: 246
NElect   246
Mult     1

Checking the input file for inconsistencies... 	...done.

--------------------------------------------------------------
User input:
--------------------------------------------------------------
$MOLECULE
0 1
C   
C	1	CC
C	2	CC	1	120.0		
C	3	CC	2	120.0	1	0.0
C	4	CC	3	120.0	2	0.0	
C	5 	CC	4	120.0	3	0.0
Cl	1	CCl	2	120.0	3	180.0
I	2	CI	3	120.0	4	180.0
Cl	3	CCl	4	120.0	5	180.0
I	4	CI	5	120.0	6	180.0
Cl	5	CCl	6	120.0	1	180.0
I	6	CI	1	120.0	2	180.0

CC=1.39483
CH=1.08673
CF=1.33960
CCl=1.72090
CBr=1.89068
CI=2.07886
$END

$REM
   JOB_TYPE	OPTIMIZATION
   BASIS	6-311++G**
   METHOD	B3LYP
   MEM_TOTAL	64000
   SYM_IGNORE	TRUE
$END

--------------------------------------------------------------
 ----------------------------------------------------------------
             Standard Nuclear Orientation (Angstroms)
    I     Atom           X                Y                Z
 ----------------------------------------------------------------
    1      C       0.0000000000     0.0000000000     0.0000000000
    2      C       0.0000000000     0.0000000000     1.3948300000
    3      C       1.2079582140     0.0000000000     2.0922450000
    4      C       2.4159164279     0.0000000000     1.3948300000
    5      C       2.4159164279     0.0000000000    -0.0000000000
    6      C       1.2079582140     0.0000000000    -0.6974150000
    7      Cl     -1.4903431174    -0.0000000000    -0.8604500000
    8      I      -1.8003455709    -0.0000000000     2.4342600000
    9      Cl      1.2079582140    -0.0000000000     3.8131450000
   10      I       4.2162619988    -0.0000000000     2.4342600000
   11      Cl      3.9062595453    -0.0000000000    -0.8604500000
   12      I       1.2079582140    -0.0000000000    -2.7762750000
 ----------------------------------------------------------------
 Nuclear Repulsion Energy =        3300.76139366 hartrees
 There are      123 alpha and      123 beta electrons
 Requested basis set is 6-311++G(d,p)
 There are 147 shells and 408 basis functions

 Total QAlloc Memory Limit  64000 MB
 Mega-Array Size       188 MB
 MEM_STATIC part       192 MB
 A cutoff of  1.0D-11 yielded   6627 shell pairs
 There are     57477 function pairs (     63861 Cartesian)
 Smallest overlap matrix eigenvalue = 4.83E-07

 Q-Chem warning in module stvman/mkSTV.C, line 318:

 Overlap eigenvalue is smaller than square root of threshold
 Use THRESH >= 12 to get rid of this warning

 Linear dependence detected in AO basis
 Tighter screening thresholds may be required for diffuse basis sets
 Use S2THRESH > 14 and THRESH = 14 in case of SCF convergence issues
 Number of orthogonalized atomic orbitals = 407
 Maximum deviation from orthogonality = 3.046E-10

 Scale SEOQF with 1.000000e-01/1.000000e-01/1.000000e-01

 Standard Electronic Orientation quadrupole field applied
 Nucleus-field energy     =    -0.0000000887 hartrees
 Guess from superposition of atomic densities
 Warning:  Energy on first SCF cycle will be non-variational
 SAD guess density has 246.000000 electrons

 -----------------------------------------------------------------------
  General SCF calculation program by
  Eric Jon Sundstrom, Paul Horn, Yuezhi Mao, Dmitri Zuev, Alec White,
  David Stuck, Shaama M.S., Shane Yost, Joonho Lee, David Small,
  Daniel Levine, Susi Lehtola, Hugh Burton, Evgeny Epifanovsky,
  Bang C. Huynh
 -----------------------------------------------------------------------
 Exchange:     0.2000 Hartree-Fock + 0.0800 Slater + 0.7200 B88
 Correlation:  0.1900 VWN1RPA + 0.8100 LYP
 Using SG-1 standard quadrature grid
 using 6 threads for integral computing
 -------------------------------------------------------
 OpenMP Integral computing Module                
 Release: version 2.0, May 2017, Q-Chem Inc. Pleasanton 
 -------------------------------------------------------
 A restricted SCF calculation will be
 performed using DIIS
 SCF converges when DIIS error is below 1.0e-08
 ---------------------------------------
  Cycle       Energy         DIIS error
 ---------------------------------------
    1  -22370.4807121431      2.88e-02  
    2  -22367.8278273840      1.66e-03  
    3  -22367.7532473860      2.43e-03  
    4  -22367.8635518413      6.84e-04  
    5  -22367.8744987094      1.25e-04  
    6  -22367.8747368476      4.43e-05  
    7  -22367.8747682513      1.18e-05  
    8  -22367.8747708347      3.67e-06  
    9  -22367.8747709912      5.05e-07  
   10  -22367.8747709953      1.55e-07  
   11  -22367.8747709945      1.43e-07  
   12  -22367.8747709959      2.54e-08  
   13  -22367.8747709965      3.43e-09  Convergence criterion met
 ---------------------------------------
 SCF time:   CPU 224.57s  wall 41.00s 
 SCF   energy in the final basis set =   -22367.8747709965
 Total energy in the final basis set =   -22367.8747709965

 --------------------------------------------------------------

                    Orbital Energies (a.u.)
 --------------------------------------------------------------

 Alpha MOs
 -- Occupied --
**************************-176.3185-176.3184-176.3184-165.7223-165.7222
********-165.7202-165.7201-165.7201-165.7199-165.7198-165.7198-101.5832
********-101.5832 -35.8151 -35.8150 -35.8150 -31.3084 -31.3083 -31.3083
-31.3024 -31.3023 -31.3023 -31.3018 -31.3017 -31.3017 -22.9589 -22.9588
-22.9588 -22.9575 -22.9575 -22.9575 -22.9571 -22.9571 -22.9571 -22.9529
-22.9529 -22.9528 -22.9528 -22.9528 -22.9528 -10.2850 -10.2850 -10.2850
-10.2652 -10.2651 -10.2651  -9.4987  -9.4987  -9.4987  -7.2635  -7.2635
 -7.2633  -7.2536  -7.2536  -7.2536  -7.2528  -7.2526  -7.2526  -6.3648
 -6.3647  -6.3647  -4.7777  -4.7776  -4.7776  -4.7627  -4.7626  -4.7626
 -4.7615  -4.7614  -4.7614  -2.0438  -2.0436  -2.0436  -2.0390  -2.0390
 -2.0390  -2.0382  -2.0381  -2.0381  -2.0252  -2.0251  -2.0251  -2.0250
 -2.0249  -2.0249  -0.9641  -0.9187  -0.9187  -0.8500  -0.7942  -0.7942
 -0.6876  -0.6876  -0.6861  -0.6076  -0.6076  -0.5603  -0.5282  -0.4709
 -0.4659  -0.4658  -0.4432  -0.4055  -0.4055  -0.3898  -0.3898  -0.3589
 -0.3589  -0.3571  -0.3393  -0.3236  -0.3236  -0.2844  -0.2818  -0.2817
 -0.2597  -0.2596  -0.2578
 -- Virtual --
 -0.0943  -0.0671  -0.0671  -0.0436  -0.0436  -0.0086   0.0141   0.0141
  0.0161   0.0363   0.0364   0.0464   0.0573   0.0714   0.0715   0.0719
  0.0747   0.0747   0.0750   0.0895   0.0896   0.1075   0.1075   0.1090
  0.1116   0.1185   0.1190   0.1538   0.1580   0.1581   0.1617   0.1617
  0.1702   0.1703   0.1752   0.1846   0.1889   0.1891   0.1922   0.2059
  0.2123   0.2125   0.2245   0.2246   0.2364   0.2515   0.2518   0.2654
  0.2654   0.2680   0.2687   0.3029   0.3100   0.3106   0.3291   0.3743
  0.3840   0.3851   0.3924   0.3927   0.3935   0.3937   0.4019   0.4119
  0.4119   0.4343   0.4424   0.4426   0.4453   0.4454   0.4552   0.4728
  0.4728   0.4951   0.4995   0.5073   0.5074   0.5145   0.5145   0.5331
  0.5482   0.5482   0.5580   0.5671   0.5730   0.5731   0.6090   0.6200
  0.6202   0.6331   0.6382   0.6385   0.6421   0.7291   0.7296   0.7535
  0.7827   0.7877   0.7877   0.8189   0.8189   0.8191   0.8193   0.8241
  0.8418   0.8525   0.8525   0.8572   0.8574   0.8875   0.8876   0.9075
  0.9298   0.9357   0.9451   0.9459   0.9467   0.9468   1.0549   1.0550
  1.0941   1.0942   1.0958   1.1863   1.1916   1.1917   1.2080   1.2082
  1.2448   1.2449   1.2876   1.2877   1.3450   1.3624   1.3630   1.3865
  1.3954   1.4166   1.4826   1.4916   1.4934   1.4978   1.5020   1.5158
  1.5158   1.5714   1.6067   1.6067   1.7364   1.7364   1.7800   1.7800
  1.8257   1.8259   1.8503   1.8503   1.9256   2.0822   2.0822   2.2156
  2.2157   2.2430   2.2431   2.2535   2.2610   2.2632   2.2746   2.2746
  2.4040   2.4496   2.4497   2.4900   2.5433   2.5655   2.5656   2.5770
  2.7152   2.7153   2.7837   2.8262   2.8262   2.9673   2.9674   3.0454
  3.0832   3.1008   3.2143   3.2143   3.4305   3.4305   3.6512   3.8547
  3.8547   3.9487   3.9625   3.9628   3.9921   4.0233   4.0236   4.0361
  4.0363   4.0446   4.1435   4.1724   4.1725   4.2627   4.2940   4.2942
  4.4778   4.4780   4.5685   4.8017   6.0179   6.0182   6.0524   6.1244
  6.1397   6.1398   6.1533   6.1930   6.1931   9.7397   9.7890   9.7891
 23.1786  23.7830  23.7830  23.9471  23.9472  24.0224  25.8072  25.8075
 25.8321  26.1608  26.1609  26.3203  26.6221  26.6223  26.6545  27.9061
 27.9062  27.9675  28.3541  28.3542  28.3808  28.4072  28.4397  28.4398
 28.4478  28.4478  28.4610  28.5237  28.5298  28.5299  28.5440  28.5556
 28.5557  28.5633  28.5633  28.5653  28.6161  28.6290  28.6291  28.7312
 28.7359  28.7360 127.8932 127.8932 127.9135 127.9570 127.9655 127.9656
127.9741 127.9893 127.9894 151.6954 151.6954 151.7403 215.7280 215.7863
215.78641901.86021901.86031901.9069
 --------------------------------------------------------------

          Ground-State Mulliken Net Atomic Charges

     Atom                 Charge (a.u.)
  ----------------------------------------
      1 C                     0.218875
      2 C                    -0.927593
      3 C                     0.235691
      4 C                    -0.927592
      5 C                     0.218875
      6 C                    -0.850677
      7 Cl                    0.556170
      8 I                     0.123824
      9 Cl                    0.553217
     10 I                     0.123824
     11 Cl                    0.556170
     12 I                     0.119216
  ----------------------------------------
  Sum of atomic charges =     0.000000

 -----------------------------------------------------------------
                    Cartesian Multipole Moments
 -----------------------------------------------------------------
    Charge (ESU x 10^10)
                 0.0000
    Dipole Moment (Debye)
         X      -0.0000      Y       0.0000      Z       0.0032
       Tot       0.0032
    Quadrupole Moments (Debye-Ang)
        XX    -151.5462     XY      -0.0000     YY    -158.0329
        XZ       0.0039     YZ      -0.0000     ZZ    -151.5867
    Octopole Moments (Debye-Ang^2)
       XXX    -549.1844    XXY      -0.0000    XYY    -190.8971
       YYY       0.0000    XXZ     -86.5902    XYZ      -0.0000
       YYZ    -110.1907    XZZ    -183.1104    YZZ       0.0000
       ZZZ    -336.0899
    Hexadecapole Moments (Debye-Ang^3)
      XXXX   -5619.3960   XXXY      -0.0000   XXYY   -1040.9145
      XYYY      -0.0000   YYYY    -204.8268   XXXZ    -313.8035
      XXYZ      -0.0000   XYYZ    -133.1057   YYYZ      -0.0000
      XXZZ   -1699.3382   XYZZ      -0.0000   YYZZ    -887.2253
      XZZZ    -405.9825   YZZZ      -0.0000   ZZZZ   -4789.1079
 -----------------------------------------------------------------
 Calculating analytic gradient of the SCF energy
 Gradient of SCF Energy
            1           2           3           4           5           6
    1  -0.0039581   0.0013043   0.0000000  -0.0013043   0.0039581  -0.0000000
    2   0.0000000  -0.0000000   0.0000000  -0.0000000   0.0000000  -0.0000000
    3  -0.0024555   0.0000691   0.0047096   0.0000691  -0.0024555   0.0021515
            7           8           9          10          11          12
    1   0.0081196   0.0140775  -0.0000000  -0.0140775  -0.0081196   0.0000000
    2   0.0000000   0.0000000  -0.0000000   0.0000000  -0.0000000   0.0000000
    3   0.0046513  -0.0092122  -0.0087629  -0.0092122   0.0046513   0.0157963
 Max gradient component =       1.580E-02
 RMS gradient           =       5.630E-03
 Gradient time:  CPU 85.19 s  wall 14.31 s
 Geometry Optimization Parameters
   NAtoms,    NIC,     NZ,  NCons,   NDum,   NFix, NCnnct, MaxDiis
       12      78      12       0       0       0       0       0


** GEOMETRY OPTIMIZATION IN DELOCALIZED INTERNAL COORDINATES **
   Searching for a Minimum

   Optimization Cycle:   1

                       Coordinates (Angstroms)
     ATOM                X               Y               Z
      1  C         0.0000000000    0.0000000000    0.0000000000
      2  C         0.0000000000    0.0000000000    1.3948300000
      3  C         1.2079582140    0.0000000000    2.0922450000
      4  C         2.4159164279    0.0000000000    1.3948300000
      5  C         2.4159164279    0.0000000000    0.0000000000
      6  C         1.2079582140    0.0000000000   -0.6974150000
      7  Cl       -1.4903431174    0.0000000000   -0.8604500000
      8  I        -1.8003455709    0.0000000000    2.4342600000
      9  Cl        1.2079582140    0.0000000000    3.8131450000
     10  I         4.2162619988    0.0000000000    2.4342600000
     11  Cl        3.9062595453    0.0000000000   -0.8604500000
     12  I         1.2079582140    0.0000000000   -2.7762750000
   Point Group: c1    Number of degrees of freedom:    30


   Energy is -22367.874770996


 Attempting to generate delocalized internal coordinates
 Initial Hessian constructed with Jon Baker's OPTIMIZE code

 21 Hessian modes will be used to form the next step
  Hessian Eigenvalues:
     0.124424    0.124424    0.124424    0.250000    0.250000    0.250000
     0.250000    0.250000    0.250000    0.250000    0.250000    0.250000
     0.334879    0.334879    0.334879    0.426727    0.426727    0.464882
     0.464882    0.464882    0.464882

 Minimum search - taking simple RFO step
 Searching for Lamda that Minimizes Along All modes
 Value Taken    Lamda =  -0.00889181
 Step Taken.  Stepsize is  0.230362

                             Maximum     Tolerance    Cnvgd?
         Gradient           0.039832      0.000300      NO
         Displacement       0.145922      0.001200      NO
         Energy change     *********      0.000001      NO


 New Cartesian Coordinates Obtained by Inverse Iteration

 Displacement from previous Coordinates is:  0.291227
 ----------------------------------------------------------------
             Standard Nuclear Orientation (Angstroms)
    I     Atom           X                Y                Z
 ----------------------------------------------------------------
    1      C      -0.0074226635     0.0000000000    -0.0061008424
    2      C      -0.0156765104     0.0000000000     1.4011808912
    3      C       1.2079582124     0.0000000000     2.0946888262
    4      C       2.4315929331     0.0000000000     1.4011808880
    5      C       2.4233390943     0.0000000000    -0.0061008453
    6      C       1.2079582151     0.0000000000    -0.7173711834
    7      Cl     -1.5104216940     0.0000000000    -0.8734384866
    8      I      -1.8649241374     0.0000000000     2.4891168683
    9      Cl      1.2079582183     0.0000000000     3.8290778851
   10      I       4.2808405569     0.0000000000     2.4891168593
   11      Cl      3.9263381300     0.0000000000    -0.8734384806
   12      I       1.2079582126     0.0000000000    -2.8589323800
 ----------------------------------------------------------------
 Nuclear Repulsion Energy =        3238.79742134 hartrees
 There are      123 alpha and      123 beta electrons
 Applying Cartesian multipole field
    Component          Value
    ---------          -----
     (2,0,0)        1.00000E-11
     (0,2,0)        2.00000E-11
     (0,0,2)       -3.00000E-11
 Nucleus-field energy     =    -0.0000000931 hartrees
 Requested basis set is 6-311++G(d,p)
 There are 147 shells and 408 basis functions
 A cutoff of  1.0D-11 yielded   6519 shell pairs
 There are     56679 function pairs (     62958 Cartesian)
 Smallest overlap matrix eigenvalue = 5.71E-07

 Q-Chem warning in module stvman/mkSTV.C, line 318:

 Overlap eigenvalue is smaller than square root of threshold
 Use THRESH >= 12 to get rid of this warning

 Linear dependence detected in AO basis
 Tighter screening thresholds may be required for diffuse basis sets
 Use S2THRESH > 14 and THRESH = 14 in case of SCF convergence issues
 Number of orthogonalized atomic orbitals = 407
 Maximum deviation from orthogonality = 1.714E-09
 Guess MOs from SCF MO coefficient file

 -----------------------------------------------------------------------
  General SCF calculation program by
  Eric Jon Sundstrom, Paul Horn, Yuezhi Mao, Dmitri Zuev, Alec White,
  David Stuck, Shaama M.S., Shane Yost, Joonho Lee, David Small,
  Daniel Levine, Susi Lehtola, Hugh Burton, Evgeny Epifanovsky,
  Bang C. Huynh
 -----------------------------------------------------------------------
 Exchange:     0.2000 Hartree-Fock + 0.0800 Slater + 0.7200 B88
 Correlation:  0.1900 VWN1RPA + 0.8100 LYP
 Using SG-1 standard quadrature grid
 using 6 threads for integral computing
 -------------------------------------------------------
 OpenMP Integral computing Module                
 Release: version 2.0, May 2017, Q-Chem Inc. Pleasanton 
 -------------------------------------------------------
 A restricted SCF calculation will be
 performed using DIIS
 SCF converges when DIIS error is below 1.0e-08
 ---------------------------------------
  Cycle       Energy         DIIS error
 ---------------------------------------
    1  -22367.8746263795      5.33e-04  
    2  -22367.8759564586      3.13e-04  
    3  -22367.8743289608      4.08e-04  
    4  -22367.8781840295      3.33e-05  
    5  -22367.8782050152      9.87e-06  
    6  -22367.8782068534      2.17e-06  
    7  -22367.8782069311      6.02e-07  
    8  -22367.8782069373      2.30e-07  
    9  -22367.8782069381      1.17e-07  
   10  -22367.8782069392      4.58e-08  
   11  -22367.8782069400      1.44e-08  
   12  -22367.8782069409      3.44e-09  Convergence criterion met
 ---------------------------------------
 SCF time:   CPU 204.19s  wall 37.00s 
 SCF   energy in the final basis set =   -22367.8782069409
 Total energy in the final basis set =   -22367.8782069409

 --------------------------------------------------------------

                    Orbital Energies (a.u.)
 --------------------------------------------------------------

 Alpha MOs
 -- Occupied --
**************************-176.3208-176.3207-176.3207-165.7247-165.7246
********-165.7224-165.7223-165.7223-165.7222-165.7221-165.7221-101.5836
********-101.5833 -35.8172 -35.8171 -35.8171 -31.3108 -31.3107 -31.3107
-31.3044 -31.3043 -31.3043 -31.3038 -31.3037 -31.3037 -22.9612 -22.9611
-22.9611 -22.9597 -22.9596 -22.9596 -22.9594 -22.9593 -22.9593 -22.9549
-22.9549 -22.9548 -22.9548 -22.9548 -22.9548 -10.2911 -10.2911 -10.2906
-10.2723 -10.2721 -10.2721  -9.4986  -9.4986  -9.4984  -7.2635  -7.2635
 -7.2631  -7.2535  -7.2535  -7.2533  -7.2526  -7.2526  -7.2525  -6.3665
 -6.3664  -6.3664  -4.7796  -4.7796  -4.7796  -4.7641  -4.7640  -4.7640
 -4.7631  -4.7629  -4.7629  -2.0452  -2.0450  -2.0450  -2.0407  -2.0407
 -2.0406  -2.0399  -2.0398  -2.0398  -2.0265  -2.0264  -2.0263  -2.0263
 -2.0261  -2.0261  -0.9573  -0.9138  -0.9134  -0.8465  -0.7876  -0.7874
 -0.6831  -0.6828  -0.6796  -0.6098  -0.6097  -0.5541  -0.5257  -0.4654
 -0.4630  -0.4627  -0.4406  -0.4020  -0.4018  -0.3863  -0.3861  -0.3583
 -0.3577  -0.3551  -0.3380  -0.3200  -0.3200  -0.2854  -0.2833  -0.2826
 -0.2625  -0.2624  -0.2617
 -- Virtual --
 -0.1080  -0.0703  -0.0702  -0.0585  -0.0578  -0.0106   0.0107   0.0120
  0.0121   0.0350   0.0351   0.0457   0.0565   0.0718   0.0718   0.0719
  0.0724   0.0726   0.0738   0.0889   0.0890   0.1064   0.1067   0.1070
  0.1124   0.1180   0.1189   0.1539   0.1594   0.1595   0.1629   0.1631
  0.1655   0.1658   0.1759   0.1812   0.1849   0.1857   0.1928   0.2051
  0.2105   0.2110   0.2228   0.2236   0.2258   0.2474   0.2480   0.2644
  0.2648   0.2678   0.2684   0.2905   0.3026   0.3033   0.3330   0.3759
  0.3782   0.3784   0.3851   0.3862   0.3935   0.3939   0.4064   0.4076
  0.4083   0.4254   0.4406   0.4409   0.4409   0.4411   0.4551   0.4708
  0.4711   0.4922   0.4990   0.5029   0.5036   0.5147   0.5151   0.5373
  0.5440   0.5444   0.5500   0.5576   0.5722   0.5723   0.5948   0.6124
  0.6171   0.6173   0.6179   0.6179   0.6433   0.7151   0.7175   0.7532
  0.7610   0.7747   0.7767   0.8197   0.8200   0.8208   0.8209   0.8255
  0.8463   0.8503   0.8506   0.8519   0.8520   0.8923   0.8927   0.9113
  0.9147   0.9262   0.9415   0.9416   0.9416   0.9431   1.0434   1.0452
  1.0799   1.0833   1.0842   1.1751   1.1755   1.1887   1.2047   1.2060
  1.2377   1.2385   1.2830   1.2841   1.3205   1.3547   1.3559   1.3777
  1.3963   1.4394   1.4721   1.4723   1.4771   1.4808   1.4811   1.4861
  1.4909   1.5699   1.5993   1.5999   1.7280   1.7287   1.7727   1.7741
  1.8132   1.8135   1.8399   1.8409   1.9141   2.0637   2.0642   2.2034
  2.2040   2.2273   2.2420   2.2422   2.2441   2.2487   2.2488   2.2578
  2.3990   2.4412   2.4422   2.4868   2.5269   2.5558   2.5564   2.5709
  2.7118   2.7120   2.7642   2.8205   2.8211   2.9626   2.9634   3.0305
  3.0500   3.0733   3.1919   3.1931   3.4113   3.4125   3.6201   3.8374
  3.8375   3.9474   3.9598   3.9598   3.9884   4.0135   4.0137   4.0284
  4.0294   4.0395   4.1377   4.1554   4.1558   4.2700   4.2822   4.2824
  4.4496   4.4497   4.5355   4.7709   6.0127   6.0127   6.0450   6.1142
  6.1253   6.1259   6.1495   6.1633   6.1641   9.7265   9.7824   9.7829
 23.1756  23.7495  23.7503  23.8991  23.8996  23.9683  25.8045  25.8053
 25.8248  26.1444  26.1478  26.3064  26.5868  26.5983  26.6002  27.8866
 27.8868  27.9400  28.3489  28.3490  28.3741  28.3966  28.4238  28.4245
 28.4362  28.4367  28.4572  28.5218  28.5272  28.5274  28.5407  28.5493
 28.5493  28.5584  28.5588  28.5609  28.6128  28.6180  28.6183  28.7208
 28.7210  28.7315 127.8884 127.8884 127.9075 127.9515 127.9553 127.9558
127.9707 127.9742 127.9744 151.6775 151.6776 151.7191 215.7130 215.7788
215.77931901.84151901.84161901.8846
 --------------------------------------------------------------

          Ground-State Mulliken Net Atomic Charges

     Atom                 Charge (a.u.)
  ----------------------------------------
      1 C                     0.170168
      2 C                    -0.862617
      3 C                     0.083704
      4 C                    -0.862618
      5 C                     0.170168
      6 C                    -0.753773
      7 Cl                    0.555964
      8 I                     0.130269
      9 Cl                    0.556658
     10 I                     0.130269
     11 Cl                    0.555964
     12 I                     0.125845
  ----------------------------------------
  Sum of atomic charges =     0.000000

 -----------------------------------------------------------------
                    Cartesian Multipole Moments
 -----------------------------------------------------------------
    Charge (ESU x 10^10)
                 0.0000
    Dipole Moment (Debye)
         X      -0.0000      Y      -0.0000      Z       0.0225
       Tot       0.0225
    Quadrupole Moments (Debye-Ang)
        XX    -151.3064     XY      -0.0000     YY    -158.5913
        XZ       0.0271     YZ      -0.0000     ZZ    -151.0318
    Octopole Moments (Debye-Ang^2)
       XXX    -548.3154    XXY      -0.0000    XYY    -191.5717
       YYY      -0.0000    XXZ     -83.3403    XYZ      -0.0000
       YYZ    -111.1332    XZZ    -182.4402    YZZ      -0.0000
       ZZZ    -339.4006
    Hexadecapole Moments (Debye-Ang^3)
      XXXX   -5752.8204   XXXY      -0.0000   XXYY   -1069.3017
      XYYY      -0.0000   YYYY    -206.2125   XXXZ    -302.0939
      XXYZ      -0.0000   XYYZ    -134.2443   YYYZ      -0.0000
      XXZZ   -1739.5970   XYZZ      -0.0000   YYZZ    -920.3783
      XZZZ    -409.9818   YZZZ      -0.0000   ZZZZ   -4954.9409
 -----------------------------------------------------------------
 Calculating analytic gradient of the SCF energy
 Gradient of SCF Energy
            1           2           3           4           5           6
    1  -0.0035982  -0.0013639   0.0000000   0.0013639   0.0035982   0.0000000
    2   0.0000000   0.0000000  -0.0000000   0.0000000  -0.0000000  -0.0000000
    3  -0.0022616   0.0013871   0.0034923   0.0013871  -0.0022616  -0.0015632
            7           8           9          10          11          12
    1   0.0017850  -0.0024820  -0.0000000   0.0024820  -0.0017850   0.0000000
    2   0.0000000  -0.0000000  -0.0000000  -0.0000000   0.0000000  -0.0000000
    3   0.0006251   0.0022157  -0.0023341   0.0022157   0.0006251  -0.0035274
 Max gradient component =       3.598E-03
 RMS gradient           =       1.712E-03
 Gradient time:  CPU 82.26 s  wall 13.82 s
 Geometry Optimization Parameters
   NAtoms,    NIC,     NZ,  NCons,   NDum,   NFix, NCnnct, MaxDiis
       12      78      12       0       0       0       0       0

 Cartesian Hessian Update
 Hessian updated using BFGS update


** GEOMETRY OPTIMIZATION IN DELOCALIZED INTERNAL COORDINATES **
   Searching for a Minimum

   Optimization Cycle:   2

                       Coordinates (Angstroms)
     ATOM                X               Y               Z
      1  C        -0.0074226635    0.0000000000   -0.0061008424
      2  C        -0.0156765104    0.0000000000    1.4011808912
      3  C         1.2079582124    0.0000000000    2.0946888262
      4  C         2.4315929331    0.0000000000    1.4011808880
      5  C         2.4233390943    0.0000000000   -0.0061008453
      6  C         1.2079582151    0.0000000000   -0.7173711834
      7  Cl       -1.5104216940    0.0000000000   -0.8734384866
      8  I        -1.8649241374    0.0000000000    2.4891168683
      9  Cl        1.2079582183    0.0000000000    3.8290778851
     10  I         4.2808405569    0.0000000000    2.4891168593
     11  Cl        3.9263381300    0.0000000000   -0.8734384806
     12  I         1.2079582126    0.0000000000   -2.8589323800
   Point Group: c1    Number of degrees of freedom:    30


   Energy is -22367.878206941

 Hessian updated using BFGS update

  9 Hessian modes will be used to form the next step
  Hessian Eigenvalues:
     0.124376    0.146510    0.248982    0.257017    0.321156    0.334923
     0.426916    0.464643    0.507000

 Minimum search - taking simple RFO step
 Searching for Lamda that Minimizes Along All modes
 Value Taken    Lamda =  -0.00040819
 Step Taken.  Stepsize is  0.039790

                             Maximum     Tolerance    Cnvgd?
         Gradient           0.008265      0.000300      NO
         Displacement       0.027874      0.001200      NO
         Energy change     -0.003436      0.000001      NO


 New Cartesian Coordinates Obtained by Inverse Iteration

 Displacement from previous Coordinates is:  0.058185
 ----------------------------------------------------------------
             Standard Nuclear Orientation (Angstroms)
    I     Atom           X                Y                Z
 ----------------------------------------------------------------
    1      C      -0.0049141764     0.0000000000    -0.0039700060
    2      C      -0.0121168770     0.0000000000     1.3995464736
    3      C       1.2079582122     0.0000000000     2.0945949253
    4      C       2.4280333047     0.0000000000     1.3995464808
    5      C       2.4208306057     0.0000000000    -0.0039699961
    6      C       1.2079582160     0.0000000000    -0.7128062284
    7      Cl     -1.5120111932     0.0000000000    -0.8696616390
    8      I      -1.8582745329     0.0000000000     2.4732538927
    9      Cl      1.2079582067     0.0000000000     3.8323260850
   10      I       4.2741909702     0.0000000000     2.4732538830
   11      Cl      3.9279276136     0.0000000000    -0.8696616412
   12      I       1.2079582180     0.0000000000    -2.8434722297
 ----------------------------------------------------------------
 Nuclear Repulsion Energy =        3248.03902827 hartrees
 There are      123 alpha and      123 beta electrons
 Applying Cartesian multipole field
    Component          Value
    ---------          -----
     (2,0,0)        1.00000E-11
     (0,2,0)        2.00000E-11
     (0,0,2)       -3.00000E-11
 Nucleus-field energy     =    -0.0000000919 hartrees
 Requested basis set is 6-311++G(d,p)
 There are 147 shells and 408 basis functions
 A cutoff of  1.0D-11 yielded   6525 shell pairs
 There are     56769 function pairs (     63066 Cartesian)
 Smallest overlap matrix eigenvalue = 5.50E-07

 Q-Chem warning in module stvman/mkSTV.C, line 318:

 Overlap eigenvalue is smaller than square root of threshold
 Use THRESH >= 12 to get rid of this warning

 Linear dependence detected in AO basis
 Tighter screening thresholds may be required for diffuse basis sets
 Use S2THRESH > 14 and THRESH = 14 in case of SCF convergence issues
 Number of orthogonalized atomic orbitals = 407
 Maximum deviation from orthogonality = 1.070E-09
 Guess MOs from SCF MO coefficient file

 -----------------------------------------------------------------------
  General SCF calculation program by
  Eric Jon Sundstrom, Paul Horn, Yuezhi Mao, Dmitri Zuev, Alec White,
  David Stuck, Shaama M.S., Shane Yost, Joonho Lee, David Small,
  Daniel Levine, Susi Lehtola, Hugh Burton, Evgeny Epifanovsky,
  Bang C. Huynh
 -----------------------------------------------------------------------
 Exchange:     0.2000 Hartree-Fock + 0.0800 Slater + 0.7200 B88
 Correlation:  0.1900 VWN1RPA + 0.8100 LYP
 Using SG-1 standard quadrature grid
 using 6 threads for integral computing
 -------------------------------------------------------
 OpenMP Integral computing Module                
 Release: version 2.0, May 2017, Q-Chem Inc. Pleasanton 
 -------------------------------------------------------
 A restricted SCF calculation will be
 performed using DIIS
 SCF converges when DIIS error is below 1.0e-08
 ---------------------------------------
  Cycle       Energy         DIIS error
 ---------------------------------------
    1  -22367.8782694812      1.14e-04  
    2  -22367.8783514035      5.81e-05  
    3  -22367.8782739618      8.16e-05  
    4  -22367.8784258640      8.84e-06  
    5  -22367.8784274949      1.58e-06  
    6  -22367.8784275423      4.96e-07  
    7  -22367.8784275444      2.98e-07  
    8  -22367.8784275456      1.09e-07  
    9  -22367.8784275470      2.84e-08  
   10  -22367.8784275454      1.03e-08  
   11  -22367.8784275461      3.51e-09  Convergence criterion met
 ---------------------------------------
 SCF time:   CPU 185.76s  wall 34.00s 
 SCF   energy in the final basis set =   -22367.8784275461
 Total energy in the final basis set =   -22367.8784275461

 --------------------------------------------------------------

                    Orbital Energies (a.u.)
 --------------------------------------------------------------

 Alpha MOs
 -- Occupied --
**************************-176.3206-176.3204-176.3204-165.7245-165.7243
********-165.7222-165.7220-165.7220-165.7220-165.7218-165.7218-101.5835
********-101.5834 -35.8170 -35.8168 -35.8168 -31.3106 -31.3104 -31.3104
-31.3042 -31.3040 -31.3040 -31.3037 -31.3035 -31.3035 -22.9610 -22.9608
-22.9608 -22.9595 -22.9594 -22.9594 -22.9592 -22.9590 -22.9590 -22.9547
-22.9547 -22.9545 -22.9545 -22.9545 -22.9545 -10.2904 -10.2903 -10.2902
-10.2715 -10.2713 -10.2713  -9.4985  -9.4985  -9.4984  -7.2634  -7.2634
 -7.2631  -7.2534  -7.2534  -7.2533  -7.2525  -7.2524  -7.2524  -6.3663
 -6.3662  -6.3662  -4.7795  -4.7793  -4.7793  -4.7640  -4.7638  -4.7638
 -4.7630  -4.7627  -4.7627  -2.0451  -2.0448  -2.0448  -2.0405  -2.0405
 -2.0405  -2.0398  -2.0396  -2.0396  -2.0264  -2.0262  -2.0262  -2.0262
 -2.0260  -2.0260  -0.9582  -0.9132  -0.9132  -0.8471  -0.7891  -0.7890
 -0.6840  -0.6840  -0.6807  -0.6097  -0.6097  -0.5553  -0.5257  -0.4664
 -0.4630  -0.4628  -0.4409  -0.4019  -0.4019  -0.3869  -0.3866  -0.3582
 -0.3580  -0.3557  -0.3384  -0.3209  -0.3206  -0.2854  -0.2828  -0.2827
 -0.2625  -0.2623  -0.2611
 -- Virtual --
 -0.1065  -0.0699  -0.0698  -0.0566  -0.0559  -0.0108   0.0108   0.0118
  0.0118   0.0349   0.0351   0.0460   0.0563   0.0717   0.0718   0.0724
  0.0724   0.0725   0.0734   0.0887   0.0889   0.1064   0.1065   0.1071
  0.1121   0.1182   0.1189   0.1538   0.1592   0.1595   0.1626   0.1626
  0.1662   0.1663   0.1759   0.1819   0.1859   0.1861   0.1928   0.2052
  0.2110   0.2113   0.2233   0.2235   0.2274   0.2480   0.2484   0.2650
  0.2651   0.2678   0.2684   0.2926   0.3037   0.3046   0.3326   0.3756
  0.3807   0.3811   0.3849   0.3858   0.3936   0.3938   0.4062   0.4085
  0.4086   0.4264   0.4402   0.4407   0.4415   0.4416   0.4558   0.4714
  0.4714   0.4931   0.4989   0.5037   0.5043   0.5146   0.5147   0.5367
  0.5448   0.5450   0.5520   0.5588   0.5718   0.5719   0.5978   0.6157
  0.6177   0.6182   0.6203   0.6210   0.6426   0.7178   0.7188   0.7528
  0.7644   0.7779   0.7783   0.8205   0.8206   0.8208   0.8209   0.8259
  0.8462   0.8513   0.8517   0.8522   0.8524   0.8907   0.8913   0.9106
  0.9192   0.9254   0.9410   0.9411   0.9415   0.9418   1.0450   1.0459
  1.0819   1.0848   1.0853   1.1777   1.1782   1.1859   1.2059   1.2060
  1.2388   1.2390   1.2822   1.2825   1.3245   1.3560   1.3570   1.3791
  1.3987   1.4354   1.4758   1.4769   1.4800   1.4851   1.4857   1.4869
  1.4899   1.5692   1.5999   1.6000   1.7291   1.7298   1.7749   1.7750
  1.8154   1.8158   1.8425   1.8428   1.9162   2.0656   2.0657   2.2061
  2.2068   2.2295   2.2421   2.2423   2.2489   2.2536   2.2538   2.2582
  2.4003   2.4415   2.4422   2.4881   2.5284   2.5559   2.5563   2.5718
  2.7122   2.7122   2.7686   2.8214   2.8217   2.9630   2.9631   3.0336
  3.0572   3.0764   3.1951   3.1955   3.4141   3.4145   3.6261   3.8397
  3.8409   3.9476   3.9601   3.9603   3.9890   4.0151   4.0151   4.0299
  4.0303   4.0400   4.1383   4.1582   4.1582   4.2684   4.2841   4.2845
  4.4534   4.4539   4.5408   4.7780   6.0134   6.0135   6.0461   6.1151
  6.1278   6.1280   6.1501   6.1674   6.1685   9.7272   9.7817   9.7820
 23.1739  23.7561  23.7583  23.9093  23.9118  23.9810  25.8046  25.8051
 25.8255  26.1457  26.1480  26.3075  26.5981  26.5983  26.6003  27.8893
 27.8895  27.9442  28.3497  28.3497  28.3750  28.3979  28.4262  28.4268
 28.4382  28.4383  28.4577  28.5221  28.5275  28.5277  28.5412  28.5502
 28.5502  28.5592  28.5594  28.5614  28.6131  28.6197  28.6198  28.7231
 28.7234  28.7310 127.8890 127.8891 127.9084 127.9520 127.9570 127.9571
127.9712 127.9763 127.9766 151.6800 151.6801 151.7223 215.7138 215.7781
215.77841901.84401901.84421901.8880
 --------------------------------------------------------------

          Ground-State Mulliken Net Atomic Charges

     Atom                 Charge (a.u.)
  ----------------------------------------
      1 C                     0.175412
      2 C                    -0.881065
      3 C                     0.135957
      4 C                    -0.881065
      5 C                     0.175412
      6 C                    -0.776613
      7 Cl                    0.556010
      8 I                     0.129688
      9 Cl                    0.555024
     10 I                     0.129688
     11 Cl                    0.556010
     12 I                     0.125542
  ----------------------------------------
  Sum of atomic charges =     0.000000

 -----------------------------------------------------------------
                    Cartesian Multipole Moments
 -----------------------------------------------------------------
    Charge (ESU x 10^10)
                 0.0000
    Dipole Moment (Debye)
         X      -0.0000      Y      -0.0000      Z       0.0038
       Tot       0.0038
    Quadrupole Moments (Debye-Ang)
        XX    -151.2964     XY      -0.0000     YY    -158.5138
        XZ       0.0046     YZ      -0.0000     ZZ    -151.2481
    Octopole Moments (Debye-Ang^2)
       XXX    -548.2790    XXY      -0.0000    XYY    -191.4781
       YYY      -0.0000    XXZ     -83.5687    XYZ       0.0000
       YYZ    -110.8030    XZZ    -182.7014    YZZ      -0.0000
       ZZZ    -338.9555
    Hexadecapole Moments (Debye-Ang^3)
      XXXX   -5738.2211   XXXY      -0.0000   XXYY   -1066.7036
      XYYY      -0.0000   YYYY    -206.0075   XXXZ    -302.8557
      XXYZ      -0.0000   XYYZ    -133.8454   YYYZ      -0.0000
      XXZZ   -1734.3354   XYZZ      -0.0000   YYZZ    -913.2366
      XZZZ    -409.4441   YZZZ       0.0000   ZZZZ   -4919.5129
 -----------------------------------------------------------------
 Calculating analytic gradient of the SCF energy
 Gradient of SCF Energy
            1           2           3           4           5           6
    1  -0.0014193  -0.0001181  -0.0000000   0.0001181   0.0014193   0.0000000
    2   0.0000000  -0.0000000  -0.0000000  -0.0000000   0.0000000  -0.0000000
    3  -0.0008330  -0.0001168   0.0016373  -0.0001168  -0.0008330   0.0004732
            7           8           9          10          11          12
    1   0.0006314  -0.0003944  -0.0000000   0.0003944  -0.0006315  -0.0000000
    2   0.0000000  -0.0000000  -0.0000000  -0.0000000  -0.0000000  -0.0000000
    3   0.0007310  -0.0001765  -0.0007070  -0.0001765   0.0007310  -0.0006131
 Max gradient component =       1.637E-03
 RMS gradient           =       5.650E-04
 Gradient time:  CPU 82.64 s  wall 13.89 s
 Geometry Optimization Parameters
   NAtoms,    NIC,     NZ,  NCons,   NDum,   NFix, NCnnct, MaxDiis
       12      78      12       0       0       0       0       0

 Cartesian Hessian Update
 Hessian updated using BFGS update


** GEOMETRY OPTIMIZATION IN DELOCALIZED INTERNAL COORDINATES **
   Searching for a Minimum

   Optimization Cycle:   3

                       Coordinates (Angstroms)
     ATOM                X               Y               Z
      1  C        -0.0049141764    0.0000000000   -0.0039700060
      2  C        -0.0121168770    0.0000000000    1.3995464736
      3  C         1.2079582122    0.0000000000    2.0945949253
      4  C         2.4280333047    0.0000000000    1.3995464808
      5  C         2.4208306057    0.0000000000   -0.0039699961
      6  C         1.2079582160    0.0000000000   -0.7128062284
      7  Cl       -1.5120111932    0.0000000000   -0.8696616390
      8  I        -1.8582745329    0.0000000000    2.4732538927
      9  Cl        1.2079582067    0.0000000000    3.8323260850
     10  I         4.2741909702    0.0000000000    2.4732538830
     11  Cl        3.9279276136    0.0000000000   -0.8696616412
     12  I         1.2079582180    0.0000000000   -2.8434722297
   Point Group: c1    Number of degrees of freedom:    30


   Energy is -22367.878427546

 Hessian updated using BFGS update

 10 Hessian modes will be used to form the next step
  Hessian Eigenvalues:
     0.122830    0.132089    0.248773    0.249853    0.294131    0.300429
     0.335632    0.427705    0.457211    0.497280

 Minimum search - taking simple RFO step
 Searching for Lamda that Minimizes Along All modes
 Value Taken    Lamda =  -0.00003279
 Step Taken.  Stepsize is  0.012516

                             Maximum     Tolerance    Cnvgd?
         Gradient           0.001549      0.000300      NO
         Displacement       0.006814      0.001200      NO
         Energy change     -0.000221      0.000001      NO


 New Cartesian Coordinates Obtained by Inverse Iteration

 Displacement from previous Coordinates is:  0.023343
 ----------------------------------------------------------------
             Standard Nuclear Orientation (Angstroms)
    I     Atom           X                Y                Z
 ----------------------------------------------------------------
    1      C      -0.0041807974     0.0000000000    -0.0041192955
    2      C      -0.0115448500     0.0000000000     1.3989873250
    3      C       1.2079582119     0.0000000000     2.0926720243
    4      C       2.4274612694     0.0000000000     1.3989873049
    5      C       2.4200972507     0.0000000000    -0.0041193132
    6      C       1.2079582227     0.0000000000    -0.7125582889
    7      Cl     -1.5108947077     0.0000000000    -0.8740217275
    8      I      -1.8530330706     0.0000000000     2.4776261604
    9      Cl      1.2079582237     0.0000000000     3.8318562746
   10      I       4.2689494345     0.0000000000     2.4776261262
   11      Cl      3.9268111701     0.0000000000    -0.8740217320
   12      I       1.2079582103     0.0000000000    -2.8399348584
 ----------------------------------------------------------------
 Nuclear Repulsion Energy =        3249.69666236 hartrees
 There are      123 alpha and      123 beta electrons
 Applying Cartesian multipole field
    Component          Value
    ---------          -----
     (2,0,0)        1.00000E-11
     (0,2,0)        2.00000E-11
     (0,0,2)       -3.00000E-11
 Nucleus-field energy     =    -0.0000000922 hartrees
 Requested basis set is 6-311++G(d,p)
 There are 147 shells and 408 basis functions
 A cutoff of  1.0D-11 yielded   6529 shell pairs
 There are     56809 function pairs (     63114 Cartesian)
 Smallest overlap matrix eigenvalue = 5.48E-07

 Q-Chem warning in module stvman/mkSTV.C, line 318:

 Overlap eigenvalue is smaller than square root of threshold
 Use THRESH >= 12 to get rid of this warning

 Linear dependence detected in AO basis
 Tighter screening thresholds may be required for diffuse basis sets
 Use S2THRESH > 14 and THRESH = 14 in case of SCF convergence issues
 Number of orthogonalized atomic orbitals = 407
 Maximum deviation from orthogonality = 3.913E-10
 Guess MOs from SCF MO coefficient file

 -----------------------------------------------------------------------
  General SCF calculation program by
  Eric Jon Sundstrom, Paul Horn, Yuezhi Mao, Dmitri Zuev, Alec White,
  David Stuck, Shaama M.S., Shane Yost, Joonho Lee, David Small,
  Daniel Levine, Susi Lehtola, Hugh Burton, Evgeny Epifanovsky,
  Bang C. Huynh
 -----------------------------------------------------------------------
 Exchange:     0.2000 Hartree-Fock + 0.0800 Slater + 0.7200 B88
 Correlation:  0.1900 VWN1RPA + 0.8100 LYP
 Using SG-1 standard quadrature grid
 using 6 threads for integral computing
 -------------------------------------------------------
 OpenMP Integral computing Module                
 Release: version 2.0, May 2017, Q-Chem Inc. Pleasanton 
 -------------------------------------------------------
 A restricted SCF calculation will be
 performed using DIIS
 SCF converges when DIIS error is below 1.0e-08
 ---------------------------------------
  Cycle       Energy         DIIS error
 ---------------------------------------
    1  -22367.8784145055      3.60e-05  
    2  -22367.8784316003      1.46e-05  
    3  -22367.8784259777      2.14e-05  
    4  -22367.8784361088      3.52e-06  
    5  -22367.8784363663      9.28e-07  
    6  -22367.8784363848      2.18e-07  
    7  -22367.8784363852      6.99e-08  
    8  -22367.8784363848      2.65e-08  
    9  -22367.8784363852      1.25e-08  
   10  -22367.8784363863      3.31e-09  Convergence criterion met
 ---------------------------------------
 SCF time:   CPU 168.45s  wall 31.00s 
 SCF   energy in the final basis set =   -22367.8784363863
 Total energy in the final basis set =   -22367.8784363863

 --------------------------------------------------------------

                    Orbital Energies (a.u.)
 --------------------------------------------------------------

 Alpha MOs
 -- Occupied --
**************************-176.3205-176.3204-176.3204-165.7244-165.7243
********-165.7222-165.7220-165.7220-165.7219-165.7218-165.7218-101.5834
********-101.5833 -35.8170 -35.8168 -35.8168 -31.3105 -31.3104 -31.3104
-31.3042 -31.3040 -31.3040 -31.3036 -31.3035 -31.3035 -22.9609 -22.9608
-22.9608 -22.9595 -22.9594 -22.9594 -22.9591 -22.9590 -22.9590 -22.9547
-22.9547 -22.9545 -22.9545 -22.9545 -22.9545 -10.2903 -10.2903 -10.2900
-10.2712 -10.2712 -10.2712  -9.4984  -9.4984  -9.4983  -7.2633  -7.2633
 -7.2630  -7.2533  -7.2533  -7.2532  -7.2524  -7.2523  -7.2523  -6.3663
 -6.3662  -6.3662  -4.7794  -4.7793  -4.7793  -4.7640  -4.7638  -4.7638
 -4.7629  -4.7628  -4.7628  -2.0451  -2.0448  -2.0448  -2.0405  -2.0405
 -2.0405  -2.0397  -2.0396  -2.0396  -2.0264  -2.0262  -2.0262  -2.0262
 -2.0260  -2.0260  -0.9583  -0.9130  -0.9128  -0.8471  -0.7895  -0.7894
 -0.6843  -0.6843  -0.6809  -0.6098  -0.6097  -0.5555  -0.5255  -0.4666
 -0.4628  -0.4627  -0.4410  -0.4019  -0.4017  -0.3871  -0.3868  -0.3583
 -0.3578  -0.3558  -0.3384  -0.3210  -0.3209  -0.2854  -0.2830  -0.2824
 -0.2626  -0.2624  -0.2610
 -- Virtual --
 -0.1063  -0.0698  -0.0698  -0.0564  -0.0555  -0.0110   0.0107   0.0116
  0.0117   0.0350   0.0350   0.0460   0.0563   0.0717   0.0718   0.0722
  0.0724   0.0727   0.0733   0.0887   0.0889   0.1063   0.1065   0.1071
  0.1121   0.1181   0.1189   0.1537   0.1591   0.1594   0.1624   0.1626
  0.1664   0.1664   0.1760   0.1819   0.1858   0.1865   0.1927   0.2051
  0.2110   0.2114   0.2232   0.2237   0.2277   0.2480   0.2486   0.2651
  0.2654   0.2678   0.2685   0.2930   0.3038   0.3048   0.3326   0.3756
  0.3811   0.3816   0.3848   0.3857   0.3936   0.3938   0.4063   0.4085
  0.4090   0.4266   0.4401   0.4404   0.4416   0.4417   0.4560   0.4714
  0.4717   0.4931   0.4989   0.5039   0.5044   0.5144   0.5147   0.5368
  0.5448   0.5452   0.5527   0.5590   0.5716   0.5718   0.5984   0.6163
  0.6177   0.6184   0.6206   0.6219   0.6425   0.7176   0.7195   0.7527
  0.7647   0.7782   0.7794   0.8207   0.8207   0.8212   0.8213   0.8262
  0.8463   0.8518   0.8518   0.8525   0.8526   0.8903   0.8909   0.9106
  0.9199   0.9253   0.9407   0.9407   0.9410   0.9419   1.0446   1.0462
  1.0816   1.0852   1.0855   1.1779   1.1785   1.1851   1.2057   1.2066
  1.2388   1.2394   1.2817   1.2823   1.3246   1.3561   1.3572   1.3793
  1.3995   1.4357   1.4765   1.4774   1.4799   1.4854   1.4868   1.4874
  1.4899   1.5687   1.5996   1.6001   1.7293   1.7299   1.7751   1.7759
  1.8159   1.8164   1.8431   1.8435   1.9165   2.0655   2.0659   2.2067
  2.2076   2.2289   2.2422   2.2423   2.2500   2.2544   2.2545   2.2583
  2.4004   2.4416   2.4423   2.4886   2.5281   2.5558   2.5561   2.5720
  2.7122   2.7123   2.7698   2.8215   2.8220   2.9628   2.9635   3.0343
  3.0589   3.0762   3.1953   3.1962   3.4145   3.4148   3.6274   3.8406
  3.8409   3.9475   3.9602   3.9603   3.9891   4.0153   4.0153   4.0299
  4.0306   4.0402   4.1385   4.1586   4.1587   4.2683   4.2844   4.2848
  4.4541   4.4548   4.5421   4.7794   6.0136   6.0136   6.0463   6.1156
  6.1283   6.1284   6.1502   6.1680   6.1696   9.7269   9.7812   9.7815
 23.1734  23.7584  23.7596  23.9129  23.9139  23.9843  25.8045  25.8051
 25.8256  26.1459  26.1479  26.3072  26.5979  26.5980  26.5995  27.8897
 27.8900  27.9450  28.3498  28.3498  28.3752  28.3982  28.4264  28.4273
 28.4384  28.4386  28.4578  28.5221  28.5276  28.5277  28.5412  28.5503
 28.5504  28.5592  28.5595  28.5615  28.6132  28.6200  28.6201  28.7234
 28.7239  28.7312 127.8891 127.8892 127.9085 127.9522 127.9573 127.9575
127.9712 127.9766 127.9772 151.6803 151.6806 151.7230 215.7135 215.7777
215.77801901.84441901.84481901.8886
 --------------------------------------------------------------

          Ground-State Mulliken Net Atomic Charges

     Atom                 Charge (a.u.)
  ----------------------------------------
      1 C                     0.189285
      2 C                    -0.883117
      3 C                     0.121535
      4 C                    -0.883118
      5 C                     0.189285
      6 C                    -0.786377
      7 Cl                    0.555610
      8 I                     0.129944
      9 Cl                    0.555663
     10 I                     0.129944
     11 Cl                    0.555610
     12 I                     0.125736
  ----------------------------------------
  Sum of atomic charges =     0.000000

 -----------------------------------------------------------------
                    Cartesian Multipole Moments
 -----------------------------------------------------------------
    Charge (ESU x 10^10)
                 0.0000
    Dipole Moment (Debye)
         X      -0.0000      Y       0.0000      Z       0.0133
       Tot       0.0133
    Quadrupole Moments (Debye-Ang)
        XX    -151.3899     XY       0.0000     YY    -158.4994
        XZ       0.0161     YZ       0.0000     ZZ    -151.1731
    Octopole Moments (Debye-Ang^2)
       XXX    -548.6180    XXY       0.0000    XYY    -191.4606
       YYY       0.0000    XXZ     -83.7188    XYZ      -0.0000
       YYZ    -111.0136    XZZ    -182.6108    YZZ       0.0000
       ZZZ    -339.2510
    Hexadecapole Moments (Debye-Ang^3)
      XXXX   -5730.7348   XXXY       0.0000   XXYY   -1064.6634
      XYYY       0.0000   YYYY    -205.9637   XXXZ    -303.4334
      XXYZ       0.0000   XYYZ    -134.0998   YYYZ       0.0000
      XXZZ   -1731.8481   XYZZ       0.0000   YYZZ    -913.9034
      XZZZ    -409.8010   YZZZ       0.0000   ZZZZ   -4922.7714
 -----------------------------------------------------------------
 Calculating analytic gradient of the SCF energy
 Gradient of SCF Energy
            1           2           3           4           5           6
    1  -0.0003235   0.0004770   0.0000000  -0.0004770   0.0003235   0.0000000
    2  -0.0000000   0.0000000   0.0000000  -0.0000000   0.0000000  -0.0000000
    3  -0.0004350   0.0000128   0.0003072   0.0000128  -0.0004350   0.0005119
            7           8           9          10          11          12
    1   0.0003420   0.0002441   0.0000000  -0.0002441  -0.0003420  -0.0000000
    2  -0.0000000  -0.0000000   0.0000000   0.0000000   0.0000000   0.0000000
    3  -0.0002097   0.0002094  -0.0002979   0.0002094  -0.0002097   0.0003240
 Max gradient component =       5.119E-04
 RMS gradient           =       2.428E-04
 Gradient time:  CPU 82.88 s  wall 13.93 s
 Geometry Optimization Parameters
   NAtoms,    NIC,     NZ,  NCons,   NDum,   NFix, NCnnct, MaxDiis
       12      78      12       0       0       0       0       0

 Cartesian Hessian Update
 Hessian updated using BFGS update


** GEOMETRY OPTIMIZATION IN DELOCALIZED INTERNAL COORDINATES **
   Searching for a Minimum

   Optimization Cycle:   4

                       Coordinates (Angstroms)
     ATOM                X               Y               Z
      1  C        -0.0041807974    0.0000000000   -0.0041192955
      2  C        -0.0115448500    0.0000000000    1.3989873250
      3  C         1.2079582119    0.0000000000    2.0926720243
      4  C         2.4274612694    0.0000000000    1.3989873049
      5  C         2.4200972507    0.0000000000   -0.0041193132
      6  C         1.2079582227    0.0000000000   -0.7125582889
      7  Cl       -1.5108947077    0.0000000000   -0.8740217275
      8  I        -1.8530330706    0.0000000000    2.4776261604
      9  Cl        1.2079582237    0.0000000000    3.8318562746
     10  I         4.2689494345    0.0000000000    2.4776261262
     11  Cl        3.9268111701    0.0000000000   -0.8740217320
     12  I         1.2079582103    0.0000000000   -2.8399348584
   Point Group: c1    Number of degrees of freedom:    30


   Energy is -22367.878436386

 Hessian updated using BFGS update

 11 Hessian modes will be used to form the next step
  Hessian Eigenvalues:
     0.124064    0.134614    0.229327    0.249995    0.250964    0.280166
     0.334079    0.390720    0.428698    0.491767    0.573462

 Minimum search - taking simple RFO step
 Searching for Lamda that Minimizes Along All modes
 Value Taken    Lamda =  -0.00000977
 Step Taken.  Stepsize is  0.004801

                             Maximum     Tolerance    Cnvgd?
         Gradient           0.001307      0.000300      NO
         Displacement       0.002351      0.001200      NO
         Energy change     -0.000009      0.000001      NO


 New Cartesian Coordinates Obtained by Inverse Iteration

 Displacement from previous Coordinates is:  0.010711
 ----------------------------------------------------------------
             Standard Nuclear Orientation (Angstroms)
    I     Atom           X                Y                Z
 ----------------------------------------------------------------
    1      C      -0.0039504124     0.0000000000    -0.0038070539
    2      C      -0.0117756789     0.0000000000     1.3991351305
    3      C       1.2079582130     0.0000000000     2.0928333251
    4      C       2.4276921075     0.0000000000     1.3991351180
    5      C       2.4198668673     0.0000000000    -0.0038070695
    6      C       1.2079582234     0.0000000000    -0.7131807722
    7      Cl     -1.5122620075     0.0000000000    -0.8718350951
    8      I      -1.8549035398     0.0000000000     2.4755208742
    9      Cl      1.2079582106     0.0000000000     3.8325218923
   10      I       4.2708199005     0.0000000000     2.4755208212
   11      Cl      3.9281784636     0.0000000000    -0.8718351072
   12      I       1.2079582200     0.0000000000    -2.8412220635
 ----------------------------------------------------------------
 Nuclear Repulsion Energy =        3249.08907051 hartrees
 There are      123 alpha and      123 beta electrons
 Applying Cartesian multipole field
    Component          Value
    ---------          -----
     (2,0,0)        1.00000E-11
     (0,2,0)        2.00000E-11
     (0,0,2)       -3.00000E-11
 Nucleus-field energy     =    -0.0000000920 hartrees
 Requested basis set is 6-311++G(d,p)
 There are 147 shells and 408 basis functions
 A cutoff of  1.0D-11 yielded   6529 shell pairs
 There are     56809 function pairs (     63114 Cartesian)
 Smallest overlap matrix eigenvalue = 5.50E-07

 Q-Chem warning in module stvman/mkSTV.C, line 318:

 Overlap eigenvalue is smaller than square root of threshold
 Use THRESH >= 12 to get rid of this warning

 Linear dependence detected in AO basis
 Tighter screening thresholds may be required for diffuse basis sets
 Use S2THRESH > 14 and THRESH = 14 in case of SCF convergence issues
 Number of orthogonalized atomic orbitals = 407
 Maximum deviation from orthogonality = 2.577E-10
 Guess MOs from SCF MO coefficient file

 -----------------------------------------------------------------------
  General SCF calculation program by
  Eric Jon Sundstrom, Paul Horn, Yuezhi Mao, Dmitri Zuev, Alec White,
  David Stuck, Shaama M.S., Shane Yost, Joonho Lee, David Small,
  Daniel Levine, Susi Lehtola, Hugh Burton, Evgeny Epifanovsky,
  Bang C. Huynh
 -----------------------------------------------------------------------
 Exchange:     0.2000 Hartree-Fock + 0.0800 Slater + 0.7200 B88
 Correlation:  0.1900 VWN1RPA + 0.8100 LYP
 Using SG-1 standard quadrature grid
 using 6 threads for integral computing
 -------------------------------------------------------
 OpenMP Integral computing Module                
 Release: version 2.0, May 2017, Q-Chem Inc. Pleasanton 
 -------------------------------------------------------
 A restricted SCF calculation will be
 performed using DIIS
 SCF converges when DIIS error is below 1.0e-08
 ---------------------------------------
  Cycle       Energy         DIIS error
 ---------------------------------------
    1  -22367.8784362137      1.88e-05  
    2  -22367.8784412071      4.64e-06  
    3  -22367.8784405684      7.13e-06  
    4  -22367.8784416268      1.45e-06  
    5  -22367.8784416768      4.20e-07  
    6  -22367.8784416794      1.23e-07  
    7  -22367.8784416797      3.56e-08  
    8  -22367.8784416796      1.01e-08  
    9  -22367.8784416803      7.86e-09  Convergence criterion met
 ---------------------------------------
 SCF time:   CPU 153.04s  wall 28.00s 
 SCF   energy in the final basis set =   -22367.8784416803
 Total energy in the final basis set =   -22367.8784416803

 --------------------------------------------------------------

                    Orbital Energies (a.u.)
 --------------------------------------------------------------

 Alpha MOs
 -- Occupied --
**************************-176.3206-176.3204-176.3204-165.7245-165.7243
********-165.7223-165.7221-165.7221-165.7220-165.7219-165.7219-101.5834
********-101.5832 -35.8171 -35.8169 -35.8169 -31.3106 -31.3104 -31.3104
-31.3043 -31.3040 -31.3040 -31.3037 -31.3035 -31.3035 -22.9610 -22.9608
-22.9608 -22.9596 -22.9594 -22.9594 -22.9592 -22.9590 -22.9590 -22.9548
-22.9548 -22.9546 -22.9546 -22.9545 -22.9545 -10.2904 -10.2904 -10.2901
-10.2714 -10.2712 -10.2712  -9.4984  -9.4984  -9.4982  -7.2633  -7.2633
 -7.2630  -7.2533  -7.2533  -7.2531  -7.2523  -7.2523  -7.2523  -6.3664
 -6.3662  -6.3662  -4.7795  -4.7794  -4.7794  -4.7641  -4.7639  -4.7639
 -4.7630  -4.7628  -4.7628  -2.0452  -2.0449  -2.0449  -2.0406  -2.0405
 -2.0405  -2.0398  -2.0396  -2.0396  -2.0265  -2.0263  -2.0262  -2.0262
 -2.0260  -2.0260  -0.9583  -0.9128  -0.9127  -0.8470  -0.7894  -0.7893
 -0.6843  -0.6842  -0.6809  -0.6098  -0.6098  -0.5555  -0.5255  -0.4665
 -0.4627  -0.4625  -0.4410  -0.4018  -0.4017  -0.3872  -0.3868  -0.3582
 -0.3579  -0.3557  -0.3384  -0.3210  -0.3208  -0.2854  -0.2829  -0.2826
 -0.2626  -0.2624  -0.2610
 -- Virtual --
 -0.1065  -0.0699  -0.0698  -0.0565  -0.0557  -0.0110   0.0106   0.0116
  0.0117   0.0349   0.0350   0.0460   0.0562   0.0718   0.0718   0.0722
  0.0723   0.0726   0.0733   0.0887   0.0889   0.1063   0.1065   0.1070
  0.1121   0.1181   0.1189   0.1538   0.1591   0.1594   0.1625   0.1625
  0.1663   0.1664   0.1760   0.1819   0.1859   0.1864   0.1927   0.2050
  0.2110   0.2114   0.2233   0.2237   0.2276   0.2480   0.2485   0.2652
  0.2654   0.2679   0.2684   0.2928   0.3038   0.3047   0.3326   0.3757
  0.3810   0.3814   0.3848   0.3857   0.3935   0.3938   0.4065   0.4085
  0.4089   0.4265   0.4400   0.4405   0.4416   0.4416   0.4560   0.4715
  0.4716   0.4930   0.4989   0.5039   0.5045   0.5145   0.5147   0.5370
  0.5448   0.5450   0.5527   0.5589   0.5716   0.5718   0.5982   0.6161
  0.6176   0.6183   0.6206   0.6216   0.6426   0.7177   0.7192   0.7528
  0.7646   0.7782   0.7791   0.8206   0.8208   0.8213   0.8215   0.8262
  0.8463   0.8517   0.8519   0.8525   0.8526   0.8903   0.8910   0.9108
  0.9195   0.9254   0.9406   0.9407   0.9408   0.9418   1.0445   1.0459
  1.0812   1.0850   1.0855   1.1777   1.1782   1.1852   1.2059   1.2064
  1.2389   1.2393   1.2818   1.2822   1.3240   1.3560   1.3571   1.3793
  1.3996   1.4366   1.4762   1.4772   1.4797   1.4854   1.4863   1.4873
  1.4899   1.5686   1.5997   1.5999   1.7292   1.7298   1.7753   1.7757
  1.8158   1.8164   1.8432   1.8433   1.9163   2.0654   2.0656   2.2066
  2.2075   2.2282   2.2422   2.2423   2.2499   2.2539   2.2540   2.2582
  2.4003   2.4415   2.4423   2.4887   2.5276   2.5557   2.5560   2.5719
  2.7122   2.7123   2.7698   2.8214   2.8218   2.9630   2.9634   3.0342
  3.0587   3.0756   3.1951   3.1958   3.4143   3.4146   3.6271   3.8401
  3.8410   3.9475   3.9601   3.9602   3.9891   4.0152   4.0153   4.0299
  4.0305   4.0403   4.1386   4.1585   4.1585   4.2685   4.2842   4.2847
  4.4539   4.4545   4.5420   4.7789   6.0135   6.0135   6.0462   6.1158
  6.1282   6.1282   6.1501   6.1679   6.1693   9.7265   9.7811   9.7814
 23.1733  23.7577  23.7597  23.9119  23.9141  23.9839  25.8045  25.8051
 25.8255  26.1456  26.1480  26.3069  26.5960  26.5975  26.5991  27.8896
 27.8899  27.9447  28.3497  28.3497  28.3752  28.3982  28.4264  28.4271
 28.4383  28.4385  28.4577  28.5220  28.5275  28.5277  28.5412  28.5502
 28.5503  28.5592  28.5594  28.5615  28.6132  28.6199  28.6200  28.7233
 28.7237  28.7314 127.8891 127.8891 127.9084 127.9523 127.9572 127.9573
127.9712 127.9765 127.9770 151.6802 151.6804 151.7228 215.7131 215.7775
215.77791901.84431901.84451901.8885
 --------------------------------------------------------------

          Ground-State Mulliken Net Atomic Charges

     Atom                 Charge (a.u.)
  ----------------------------------------
      1 C                     0.184542
      2 C                    -0.885371
      3 C                     0.126494
      4 C                    -0.885371
      5 C                     0.184542
      6 C                    -0.778169
      7 Cl                    0.555809
      8 I                     0.130089
      9 Cl                    0.555515
     10 I                     0.130089
     11 Cl                    0.555809
     12 I                     0.126020
  ----------------------------------------
  Sum of atomic charges =     0.000000

 -----------------------------------------------------------------
                    Cartesian Multipole Moments
 -----------------------------------------------------------------
    Charge (ESU x 10^10)
                 0.0000
    Dipole Moment (Debye)
         X       0.0000      Y      -0.0000      Z       0.0078
       Tot       0.0078
    Quadrupole Moments (Debye-Ang)
        XX    -151.3548     XY      -0.0000     YY    -158.5044
        XZ       0.0094     YZ      -0.0000     ZZ    -151.2035
    Octopole Moments (Debye-Ang^2)
       XXX    -548.4907    XXY      -0.0000    XYY    -191.4666
       YYY      -0.0000    XXZ     -83.5638    XYZ       0.0000
       YYZ    -110.9273    XZZ    -182.6475    YZZ      -0.0000
       ZZZ    -339.2508
    Hexadecapole Moments (Debye-Ang^3)
      XXXX   -5733.7132   XXXY      -0.0000   XXYY   -1065.5149
      XYYY      -0.0000   YYYY    -205.9730   XXXZ    -302.8520
      XXYZ       0.0000   XYYZ    -133.9956   YYYZ       0.0000
      XXZZ   -1732.6940   XYZZ       0.0000   YYZZ    -913.5212
      XZZZ    -409.8008   YZZZ      -0.0000   ZZZZ   -4920.9292
 -----------------------------------------------------------------
 Calculating analytic gradient of the SCF energy
 Gradient of SCF Energy
            1           2           3           4           5           6
    1  -0.0001571   0.0002050   0.0000000  -0.0002050   0.0001571  -0.0000000
    2   0.0000000   0.0000000  -0.0000000   0.0000000  -0.0000000  -0.0000000
    3  -0.0001068  -0.0000879   0.0001113  -0.0000879  -0.0001068   0.0002324
            7           8           9          10          11          12
    1   0.0000449   0.0000340  -0.0000000  -0.0000340  -0.0000449   0.0000000
    2  -0.0000000  -0.0000000  -0.0000000  -0.0000000   0.0000000  -0.0000000
    3   0.0000520  -0.0000080  -0.0000580  -0.0000080   0.0000520   0.0000159
 Max gradient component =       2.324E-04
 RMS gradient           =       8.393E-05
 Gradient time:  CPU 82.72 s  wall 13.90 s
 Geometry Optimization Parameters
   NAtoms,    NIC,     NZ,  NCons,   NDum,   NFix, NCnnct, MaxDiis
       12      78      12       0       0       0       0       0

 Cartesian Hessian Update
 Hessian updated using BFGS update


** GEOMETRY OPTIMIZATION IN DELOCALIZED INTERNAL COORDINATES **
   Searching for a Minimum

   Optimization Cycle:   5

                       Coordinates (Angstroms)
     ATOM                X               Y               Z
      1  C        -0.0039504124    0.0000000000   -0.0038070539
      2  C        -0.0117756789    0.0000000000    1.3991351305
      3  C         1.2079582130    0.0000000000    2.0928333251
      4  C         2.4276921075    0.0000000000    1.3991351180
      5  C         2.4198668673    0.0000000000   -0.0038070695
      6  C         1.2079582234    0.0000000000   -0.7131807722
      7  Cl       -1.5122620075    0.0000000000   -0.8718350951
      8  I        -1.8549035398    0.0000000000    2.4755208742
      9  Cl        1.2079582106    0.0000000000    3.8325218923
     10  I         4.2708199005    0.0000000000    2.4755208212
     11  Cl        3.9281784636    0.0000000000   -0.8718351072
     12  I         1.2079582200    0.0000000000   -2.8412220635
   Point Group: c1    Number of degrees of freedom:    30


   Energy is -22367.878441680

 Hessian updated using BFGS update

 13 Hessian modes will be used to form the next step
  Hessian Eigenvalues:
     0.124277    0.124424    0.134919    0.202024    0.249641    0.252378
     0.279195    0.334218    0.404321    0.426413    0.464882    0.475897
     0.595585

 Minimum search - taking simple RFO step
 Searching for Lamda that Minimizes Along All modes
 Value Taken    Lamda =   0.00000000
 Step Taken.  Stepsize is  0.001486

                             Maximum     Tolerance    Cnvgd?
         Gradient           0.000234      0.000300     YES
         Displacement       0.001159      0.001200     YES
         Energy change     -0.000005      0.000001      NO


                       Distance Matrix (Angstroms)
             C (  1)   C (  2)   C (  3)   C (  4)   C (  5)   C (  6)
   C (  2)  1.402964
   C (  3)  2.421698  1.403199
   C (  4)  2.807335  2.439468  1.403199
   C (  5)  2.423817  2.807335  2.421698  1.402964
   C (  6)  1.404256  2.439186  2.806014  2.439186  1.404256
   Cl(  7)  1.740252  2.721905  4.023538  4.547587  4.026799  2.724843
   I (  8)  3.094042  2.134415  3.086677  4.415793  4.941733  4.421418
   Cl(  9)  4.023201  2.721970  1.739689  2.721970  4.023201  4.545703
   I ( 10)  4.941733  4.415793  3.086676  2.134415  3.094042  4.421418
   Cl( 11)  4.026799  4.547587  4.023538  2.721905  1.740252  2.724843
   I ( 12)  3.085392  4.412299  4.934055  4.412299  3.085392  2.128041
             Cl(  7)   I (  8)   Cl(  9)   I ( 10)   Cl( 11)
   I (  8)  3.364847
   Cl(  9)  5.434204  3.350011
   I ( 10)  6.681978  6.125723  3.350011
   Cl( 11)  5.440440  6.681978  5.434204  3.364847
   I ( 12)  3.358286  6.135868  6.673744  6.135868  3.358286

 Final energy is   -22367.878441680306     


 ******************************
 **  OPTIMIZATION CONVERGED  **
 ******************************

                       Coordinates (Angstroms)
     ATOM                X               Y               Z
      1  C        -0.0039504124    0.0000000000   -0.0038070539
      2  C        -0.0117756789    0.0000000000    1.3991351305
      3  C         1.2079582130    0.0000000000    2.0928333251
      4  C         2.4276921075    0.0000000000    1.3991351180
      5  C         2.4198668673    0.0000000000   -0.0038070695
      6  C         1.2079582234    0.0000000000   -0.7131807722
      7  Cl       -1.5122620075    0.0000000000   -0.8718350951
      8  I        -1.8549035398    0.0000000000    2.4755208742
      9  Cl        1.2079582106    0.0000000000    3.8325218923
     10  I         4.2708199005    0.0000000000    2.4755208212
     11  Cl        3.9281784636    0.0000000000   -0.8718351072
     12  I         1.2079582200    0.0000000000   -2.8412220635

Z-matrix Print:
$molecule
0 1
I 
C  1 2.128041
C  2 1.404256 1 120.341973
C  3 1.402964 2 120.661550 1 -180.000000 0
C  4 1.403199 3 119.308574 2 -0.000000 0
C  5 1.403199 4 120.743698 3 -0.000000 0
C  6 1.402964 5 119.308572 4 -0.000000 0
Cl 5 1.739689 4 119.628151 3 -180.000000 0
Cl 3 1.740252 2 119.737751 1 -0.000000 0
Cl 7 1.740252 6 119.600698 5 -180.000000 0
I  4 2.134415 3 120.604484 2 -180.000000 0
I  6 2.134415 5 120.086942 4 -180.000000 0
$end


 --------------------------------------------------------------

                    Orbital Energies (a.u.)
 --------------------------------------------------------------

 Alpha MOs
 -- Occupied --
**************************-176.3206-176.3204-176.3204-165.7245-165.7243
********-165.7223-165.7221-165.7221-165.7220-165.7219-165.7219-101.5834
********-101.5832 -35.8171 -35.8169 -35.8169 -31.3106 -31.3104 -31.3104
-31.3043 -31.3040 -31.3040 -31.3037 -31.3035 -31.3035 -22.9610 -22.9608
-22.9608 -22.9596 -22.9594 -22.9594 -22.9592 -22.9590 -22.9590 -22.9548
-22.9548 -22.9546 -22.9546 -22.9545 -22.9545 -10.2904 -10.2904 -10.2901
-10.2714 -10.2712 -10.2712  -9.4984  -9.4984  -9.4982  -7.2633  -7.2633
 -7.2630  -7.2533  -7.2533  -7.2531  -7.2523  -7.2523  -7.2523  -6.3664
 -6.3662  -6.3662  -4.7795  -4.7794  -4.7794  -4.7641  -4.7639  -4.7639
 -4.7630  -4.7628  -4.7628  -2.0452  -2.0449  -2.0449  -2.0406  -2.0405
 -2.0405  -2.0398  -2.0396  -2.0396  -2.0265  -2.0263  -2.0262  -2.0262
 -2.0260  -2.0260  -0.9583  -0.9128  -0.9127  -0.8470  -0.7894  -0.7893
 -0.6843  -0.6842  -0.6809  -0.6098  -0.6098  -0.5555  -0.5255  -0.4665
 -0.4627  -0.4625  -0.4410  -0.4018  -0.4017  -0.3872  -0.3868  -0.3582
 -0.3579  -0.3557  -0.3384  -0.3210  -0.3208  -0.2854  -0.2829  -0.2826
 -0.2626  -0.2624  -0.2610
 -- Virtual --
 -0.1065  -0.0699  -0.0698  -0.0565  -0.0557  -0.0110   0.0106   0.0116
  0.0117   0.0349   0.0350   0.0460   0.0562   0.0718   0.0718   0.0722
  0.0723   0.0726   0.0733   0.0887   0.0889   0.1063   0.1065   0.1070
  0.1121   0.1181   0.1189   0.1538   0.1591   0.1594   0.1625   0.1625
  0.1663   0.1664   0.1760   0.1819   0.1859   0.1864   0.1927   0.2050
  0.2110   0.2114   0.2233   0.2237   0.2276   0.2480   0.2485   0.2652
  0.2654   0.2679   0.2684   0.2928   0.3038   0.3047   0.3326   0.3757
  0.3810   0.3814   0.3848   0.3857   0.3935   0.3938   0.4065   0.4085
  0.4089   0.4265   0.4400   0.4405   0.4416   0.4416   0.4560   0.4715
  0.4716   0.4930   0.4989   0.5039   0.5045   0.5145   0.5147   0.5370
  0.5448   0.5450   0.5527   0.5589   0.5716   0.5718   0.5982   0.6161
  0.6176   0.6183   0.6206   0.6216   0.6426   0.7177   0.7192   0.7528
  0.7646   0.7782   0.7791   0.8206   0.8208   0.8213   0.8215   0.8262
  0.8463   0.8517   0.8519   0.8525   0.8526   0.8903   0.8910   0.9108
  0.9195   0.9254   0.9406   0.9407   0.9408   0.9418   1.0445   1.0459
  1.0812   1.0850   1.0855   1.1777   1.1782   1.1852   1.2059   1.2064
  1.2389   1.2393   1.2818   1.2822   1.3240   1.3560   1.3571   1.3793
  1.3996   1.4366   1.4762   1.4772   1.4797   1.4854   1.4863   1.4873
  1.4899   1.5686   1.5997   1.5999   1.7292   1.7298   1.7753   1.7757
  1.8158   1.8164   1.8432   1.8433   1.9163   2.0654   2.0656   2.2066
  2.2075   2.2282   2.2422   2.2423   2.2499   2.2539   2.2540   2.2582
  2.4003   2.4415   2.4423   2.4887   2.5276   2.5557   2.5560   2.5719
  2.7122   2.7123   2.7698   2.8214   2.8218   2.9630   2.9634   3.0342
  3.0587   3.0756   3.1951   3.1958   3.4143   3.4146   3.6271   3.8401
  3.8410   3.9475   3.9601   3.9602   3.9891   4.0152   4.0153   4.0299
  4.0305   4.0403   4.1386   4.1585   4.1585   4.2685   4.2842   4.2847
  4.4539   4.4545   4.5420   4.7789   6.0135   6.0135   6.0462   6.1158
  6.1282   6.1282   6.1501   6.1679   6.1693   9.7265   9.7811   9.7814
 23.1733  23.7577  23.7597  23.9119  23.9141  23.9839  25.8045  25.8051
 25.8255  26.1456  26.1480  26.3069  26.5960  26.5975  26.5991  27.8896
 27.8899  27.9447  28.3497  28.3497  28.3752  28.3982  28.4264  28.4271
 28.4383  28.4385  28.4577  28.5220  28.5275  28.5277  28.5412  28.5502
 28.5503  28.5592  28.5594  28.5615  28.6132  28.6199  28.6200  28.7233
 28.7237  28.7314 127.8891 127.8891 127.9084 127.9523 127.9572 127.9573
127.9712 127.9765 127.9770 151.6802 151.6804 151.7228 215.7131 215.7775
215.77791901.84431901.84451901.8885
 --------------------------------------------------------------

          Ground-State Mulliken Net Atomic Charges

     Atom                 Charge (a.u.)
  ----------------------------------------
      1 C                     0.184542
      2 C                    -0.885371
      3 C                     0.126494
      4 C                    -0.885371
      5 C                     0.184542
      6 C                    -0.778169
      7 Cl                    0.555809
      8 I                     0.130089
      9 Cl                    0.555515
     10 I                     0.130089
     11 Cl                    0.555809
     12 I                     0.126020
  ----------------------------------------
  Sum of atomic charges =     0.000000

 -----------------------------------------------------------------
                    Cartesian Multipole Moments
 -----------------------------------------------------------------
    Charge (ESU x 10^10)
                 0.0000
    Dipole Moment (Debye)
         X       0.0000      Y      -0.0000      Z       0.0078
       Tot       0.0078
    Quadrupole Moments (Debye-Ang)
        XX    -151.3548     XY      -0.0000     YY    -158.5044
        XZ       0.0094     YZ      -0.0000     ZZ    -151.2035
    Octopole Moments (Debye-Ang^2)
       XXX    -548.4907    XXY      -0.0000    XYY    -191.4666
       YYY      -0.0000    XXZ     -83.5638    XYZ       0.0000
       YYZ    -110.9273    XZZ    -182.6475    YZZ      -0.0000
       ZZZ    -339.2508
    Hexadecapole Moments (Debye-Ang^3)
      XXXX   -5733.7132   XXXY      -0.0000   XXYY   -1065.5149
      XYYY      -0.0000   YYYY    -205.9730   XXXZ    -302.8520
      XXYZ       0.0000   XYYZ    -133.9956   YYYZ       0.0000
      XXZZ   -1732.6940   XYZZ       0.0000   YYZZ    -913.5212
      XZZZ    -409.8008   YZZZ      -0.0000   ZZZZ   -4920.9292
 -----------------------------------------------------------------
Archival summary:
1\1\february\OPT\ProcedureUnspecified\BasisUnspecified\3l36\taweetha\SunDec113:28:582019SunDec113:28:582019\0\\#,OPT,ProcedureUnspecified,BasisUnspecified,\\0,1\I\C,1,2.12804\C,2,1.40426,1,120.342\C,3,1.40296,2,120.662,1,-180,0\C,4,1.4032,3,119.309,2,-0,0\C,5,1.4032,4,120.744,3,-0,0\C,6,1.40296,5,119.309,4,-0,0\Cl,5,1.73969,4,119.628,3,-180,0\Cl,3,1.74025,2,119.738,1,-0,0\Cl,7,1.74025,6,119.601,5,-180,0\I,4,2.13441,3,120.604,2,-180,0\I,6,2.13441,5,120.087,4,-180,0\\\@

 Total job time:  245.75s(wall), 1355.77s(cpu) 
 Sun Dec  1 13:28:58 2019

        *************************************************************
        *                                                           *
        *  Thank you very much for using Q-Chem.  Have a nice day.  *
        *                                                           *
        *************************************************************


 
User input: 2 of 2 
 
                  Welcome to Q-Chem
     A Quantum Leap Into The Future Of Chemistry


 Q-Chem 5.2 (devel), Q-Chem, Inc., Pleasanton, CA (2019)

 Yihan Shao,  Zhengting Gan,  E. Epifanovsky,  A. T. B. Gilbert,  M. Wormit,  
 J. Kussmann,  A. W. Lange,  A. Behn,  Jia Deng,  Xintian Feng,  D. Ghosh,  
 M. Goldey,  P. R. Horn,  L. D. Jacobson,  I. Kaliman,  T. Kus,  A. Landau,  
 Jie Liu,  E. I. Proynov,  R. M. Richard,  R. P. Steele,  E. J. Sundstrom,  
 H. L. Woodcock III,  P. M. Zimmerman,  D. Zuev,  B. Albrecht,  E. Alguire,  
 S. A. Baeppler,  D. Barton,  Z. Benda,  Y. A. Bernard,  E. J. Berquist,  
 K. B. Bravaya,  H. Burton,  D. Casanova,  Chun-Min Chang,  Yunqing Chen,  
 A. Chien,  K. D. Closser,  M. P. Coons,  S. Coriani,  S. Dasgupta,  
 A. L. Dempwolff,  M. Diedenhofen,  Hainam Do,  R. G. Edgar,  Po-Tung Fang,  
 S. Faraji,  S. Fatehi,  Qingguo Feng,  K. D. Fenk,  J. Fosso-Tande,  
 J. Gayvert,  Qinghui Ge,  A. Ghysels,  G. Gidofalvi,  J. Gomes,  
 J. Gonthier,  A. Gunina,  D. Hait,  M. W. D. Hanson-Heine,  
 P. H. P. Harbach,  A. W. Hauser,  M. F. Herbst,  J. E. Herr,  
 E. G. Hohenstein,  Z. C. Holden,  Kerwin Hui,  B. C. Huynh,  T.-C. Jagau,  
 Hyunjun Ji,  B. Kaduk,  K. Khistyaev,  Jaehoon Kim,  P. Klunzinger,  K. Koh,  
 D. Kosenkov,  L. Koulias,  T. Kowalczyk,  C. M. Krauter,  A. Kunitsa,  
 Ka Un Lao,  A. Laurent,  K. V. Lawler,  Joonho Lee,  D. Lefrancois,  
 S. Lehtola,  D. S. Levine,  Yi-Pei Li,  You-Sheng Lin,  Fenglai Liu,  
 E. Livshits,  A. Luenser,  P. Manohar,  E. Mansoor,  S. F. Manzer,  
 Shan-Ping Mao,  Yuezhi Mao,  N. Mardirossian,  A. V. Marenich,  
 T. Markovich,  L. A. Martinez-Martinez,  S. A. Maurer,  N. J. Mayhall,  
 S. C. McKenzie,  J.-M. Mewes,  P. Morgante,  A. F. Morrison,  
 J. W. Mullinax,  K. Nanda,  T. S. Nguyen-Beck,  R. Olivares-Amaya,  
 J. A. Parkhill,  Zheng Pei,  T. M. Perrine,  F. Plasser,  P. Pokhilko,  
 S. Prager,  A. Prociuk,  E. Ramos,  D. R. Rehn,  F. Rob,  M. Scheurer,  
 M. Schneider,  N. Sergueev,  S. M. Sharada,  S. Sharma,  D. W. Small,  
 T. Stauch,  T. Stein,  Yu-Chuan Su,  A. J. W. Thom,  A. Tkatchenko,  
 T. Tsuchimochi,  N. M. Tubman,  L. Vogt,  M. L. Vidal,  O. Vydrov,  
 M. A. Watson,  J. Wenzel,  M. de Wergifosse,  T. A. Wesolowski,  A. White,  
 J. Witte,  A. Yamada,  Jun Yang,  K. Yao,  S. Yeganeh,  S. R. Yost,  
 Zhi-Qiang You,  A. Zech,  Igor Ying Zhang,  Xing Zhang,  Yan Zhao,  
 Ying Zhu,  B. R. Brooks,  G. K. L. Chan,  C. J. Cramer,  M. S. Gordon,  
 W. J. Hehre,  A. Klamt,  M. W. Schmidt,  C. D. Sherrill,  D. G. Truhlar,  
 A. Aspuru-Guzik,  R. Baer,  A. T. Bell,  N. A. Besley,  Jeng-Da Chai,  
 A. E. DePrince, III,  R. A. DiStasio Jr.,  A. Dreuw,  B. D. Dunietz,  
 T. R. Furlani,  Chao-Ping Hsu,  Yousung Jung,  Jing Kong,  D. S. Lambrecht,  
 WanZhen Liang,  C. Ochsenfeld,  V. A. Rassolov,  L. V. Slipchenko,  
 J. E. Subotnik,  T. Van Voorhis,  J. M. Herbert,  A. I. Krylov,  
 P. M. W. Gill,  M. Head-Gordon

 Contributors to earlier versions of Q-Chem not listed above: 
 R. D. Adamson,  B. Austin,  J. Baker,  G. J. O. Beran,  K. Brandhorst,  
 S. T. Brown,  E. F. C. Byrd,  A. K. Chakraborty,  C.-L. Cheng,  
 Siu Hung Chien,  D. M. Chipman,  D. L. Crittenden,  H. Dachsel,  
 R. J. Doerksen,  A. D. Dutoi,  L. Fusti-Molnar,  W. A. Goddard III,  
 A. Golubeva-Zadorozhnaya,  S. R. Gwaltney,  G. Hawkins,  A. Heyden,  
 S. Hirata,  G. Kedziora,  F. J. Keil,  C. Kelley,  Jihan Kim,  R. A. King,  
 R. Z. Khaliullin,  P. P. Korambath,  W. Kurlancheek,  A. M. Lee,  M. S. Lee,  
 S. V. Levchenko,  Ching Yeh Lin,  D. Liotard,  R. C. Lochan,  I. Lotan,  
 P. E. Maslen,  N. Nair,  D. P. O'Neill,  D. Neuhauser,  E. Neuscamman,  
 C. M. Oana,  R. Olson,  B. Peters,  R. Peverati,  P. A. Pieniazek,  
 Y. M. Rhee,  J. Ritchie,  M. A. Rohrdanz,  E. Rosta,  N. J. Russ,  
 H. F. Schaefer III,  N. E. Schultz,  N. Shenvi,  A. C. Simmonett,  A. Sodt,  
 D. Stuck,  K. S. Thanthiriwatte,  V. Vanovschi,  Tao Wang,  A. Warshel,  
 C. F. Williams,  Q. Wu,  X. Xu,  W. Zhang

 Please cite Q-Chem as follows:
 Y. Shao et al., Mol. Phys. 113, 184-215 (2015)
 DOI: 10.1080/00268976.2014.952696

 Q-Chem 5.2.1 for Intel X86 EM64T Linux

 Parts of Q-Chem use Armadillo 8.300.2 (Tropical Shenanigans).
 http://arma.sourceforge.net/

 Q-Chem begins on Sun Dec  1 13:28:58 2019  

Host: 
0

     Scratch files written to /scratch/taweetham/qchem21876//
NAlpha2: 246
NElect   246
Mult     1
The previous job contains 0 fragments, simply inherited here

Checking the input file for inconsistencies... 	...done.

--------------------------------------------------------------
User input:
--------------------------------------------------------------

$MOLECULE
READ
$END

$REM
   JOB_TYPE 	FREQUENCY
   BASIS 	6-311++G**
   METHOD	B3LYP	
$END


--------------------------------------------------------------
 ----------------------------------------------------------------
             Standard Nuclear Orientation (Angstroms)
    I     Atom           X                Y                Z
 ----------------------------------------------------------------
    1      C       0.7044219993    -1.2119121475     0.0000000000
    2      C      -0.6985202243    -1.2197303801     0.0000000000
    3      C      -1.3922123036     0.0000069897     0.0000000000
    4      C      -0.6985079812     1.2197374062    -0.0000000000
    5      C       0.7044341671     1.2119051322    -0.0000000000
    6      C       1.4138017937    -0.0000070683    -0.0000000000
    7      Cl      1.5724424784    -2.7202280946     0.0000000000
    8      I      -1.7749152088    -3.0628528445     0.0000000000
    9      Cl     -3.1319008707     0.0000157094     0.0000000000
   10      I      -1.7748844436     3.0628705958    -0.0000000000
   11      Cl      1.5724697669     2.7202123764    -0.0000000000
   12      I       3.5418430849    -0.0000177409    -0.0000000000
 ----------------------------------------------------------------
 Molecular Point Group                 Cs    NOp =  2
 Largest Abelian Subgroup              Cs    NOp =  2
 Nuclear Repulsion Energy =        3249.08907051 hartrees
 There are      123 alpha and      123 beta electrons
 Requested basis set is 6-311++G(d,p)
 There are 147 shells and 408 basis functions

 Total QAlloc Memory Limit   2000 MB
 Mega-Array Size       188 MB
 MEM_STATIC part       192 MB

                       Distance Matrix (Angstroms)
             C (  1)   C (  2)   C (  3)   C (  4)   C (  5)   C (  6)
   C (  2)  1.402964
   C (  3)  2.421698  1.403199
   C (  4)  2.807335  2.439468  1.403199
   C (  5)  2.423817  2.807335  2.421698  1.402964
   C (  6)  1.404256  2.439186  2.806014  2.439186  1.404256
   Cl(  7)  1.740252  2.721905  4.023538  4.547587  4.026799  2.724843
   I (  8)  3.094042  2.134415  3.086677  4.415793  4.941733  4.421418
   Cl(  9)  4.023201  2.721970  1.739689  2.721970  4.023201  4.545703
   I ( 10)  4.941733  4.415793  3.086676  2.134415  3.094042  4.421418
   Cl( 11)  4.026799  4.547587  4.023538  2.721905  1.740252  2.724843
   I ( 12)  3.085392  4.412299  4.934055  4.412299  3.085392  2.128041
             Cl(  7)   I (  8)   Cl(  9)   I ( 10)   Cl( 11)
   I (  8)  3.364847
   Cl(  9)  5.434204  3.350011
   I ( 10)  6.681978  6.125723  3.350011
   Cl( 11)  5.440440  6.681978  5.434204  3.364847
   I ( 12)  3.358286  6.135868  6.673744  6.135868  3.358286

 A cutoff of  1.0D-11 yielded   6529 shell pairs
 There are     56809 function pairs (     63114 Cartesian)
 Smallest overlap matrix eigenvalue = 5.50E-07

 Q-Chem warning in module stvman/mkSTV.C, line 318:

 Overlap eigenvalue is smaller than square root of threshold
 Use THRESH >= 12 to get rid of this warning

 Linear dependence detected in AO basis
 Tighter screening thresholds may be required for diffuse basis sets
 Use S2THRESH > 14 and THRESH = 14 in case of SCF convergence issues
 Number of orthogonalized atomic orbitals = 407
 Maximum deviation from orthogonality = 4.767E-10
 Guess from superposition of atomic densities
 Warning:  Energy on first SCF cycle will be non-variational
 SAD guess density has 246.000000 electrons

 -----------------------------------------------------------------------
  General SCF calculation program by
  Eric Jon Sundstrom, Paul Horn, Yuezhi Mao, Dmitri Zuev, Alec White,
  David Stuck, Shaama M.S., Shane Yost, Joonho Lee, David Small,
  Daniel Levine, Susi Lehtola, Hugh Burton, Evgeny Epifanovsky,
  Bang C. Huynh
 -----------------------------------------------------------------------
 Exchange:     0.2000 Hartree-Fock + 0.0800 Slater + 0.7200 B88
 Correlation:  0.1900 VWN1RPA + 0.8100 LYP
 Using SG-1 standard quadrature grid
 using 6 threads for integral computing
 -------------------------------------------------------
 OpenMP Integral computing Module                
 Release: version 2.0, May 2017, Q-Chem Inc. Pleasanton 
 -------------------------------------------------------
 A restricted SCF calculation will be
 performed using DIIS
 SCF converges when DIIS error is below 1.0e-08
 ---------------------------------------
  Cycle       Energy         DIIS error
 ---------------------------------------
    1  -22370.2000519744      2.75e-02  
    2  -22367.8386619994      1.55e-03  
    3  -22367.7841007077      2.15e-03  
    4  -22367.8665493718      7.01e-04  
    5  -22367.8781686537      1.25e-04  
    6  -22367.8784086036      4.34e-05  
    7  -22367.8784389025      1.18e-05  
    8  -22367.8784414882      3.88e-06  
    9  -22367.8784416574      1.03e-06  
   10  -22367.8784416660      7.88e-07  
   11  -22367.8784416781      6.67e-08  
   12  -22367.8784416790      2.55e-08  
   13  -22367.8784416812      3.67e-09  Convergence criterion met
 ---------------------------------------
 SCF time:   CPU 231.37s  wall 42.00s 
 SCF   energy in the final basis set =   -22367.8784416812
 Total energy in the final basis set =   -22367.8784416812

 --------------------------------------------------------------
             Orbital Energies (a.u.) and Symmetries
 --------------------------------------------------------------

 Alpha MOs, Restricted
 -- Occupied --                  
*******-1165.89-1165.89 -176.32 -176.32 -176.32 -165.72 -165.72
  1 A'    2 A'    3 A'    4 A'    5 A'    6 A'    7 A'    8 A'                 
-165.72 -165.72 -165.72 -165.72 -165.72 -165.72 -165.72 -101.58
  9 A'    1 A"    2 A"    3 A"   10 A'   11 A'   12 A'   13 A'                 
-101.58 -101.58  -35.82  -35.82  -35.82  -31.31  -31.31  -31.31
 14 A'   15 A'   16 A'   17 A'   18 A'   19 A'   20 A'   21 A'                 
-31.304 -31.304 -31.304 -31.304 -31.304 -31.304 -22.961 -22.961
  4 A"    5 A"    6 A"   22 A'   23 A'   24 A'   25 A'   26 A'                 
-22.961 -22.960 -22.959 -22.959 -22.959 -22.959 -22.959 -22.955
 27 A'    7 A"    8 A"    9 A"   28 A'   29 A'   30 A'   10 A"                 
-22.955 -22.955 -22.955 -22.955 -22.955 -10.290 -10.290 -10.290
 31 A'   32 A'   33 A'   11 A"   12 A"   34 A'   35 A'   36 A'                 
-10.271 -10.271 -10.271  -9.498  -9.498  -9.498  -7.263  -7.263
 37 A'   38 A'   39 A'   40 A'   41 A'   42 A'   43 A'   44 A'                 
 -7.263  -7.253  -7.253  -7.253  -7.252  -7.252  -7.252  -6.366
 45 A'   13 A"   14 A"   15 A"   46 A'   47 A'   48 A'   49 A'                 
 -6.366  -6.366  -4.780  -4.779  -4.779  -4.764  -4.764  -4.764
 50 A'   51 A'   52 A'   53 A'   54 A'   16 A"   17 A"   18 A"                 
 -4.763  -4.763  -4.763  -2.045  -2.045  -2.045  -2.041  -2.041
 55 A'   56 A'   57 A'   58 A'   59 A'   60 A'   19 A"   20 A"                 
 -2.041  -2.040  -2.040  -2.040  -2.026  -2.026  -2.026  -2.026
 21 A"   61 A'   62 A'   63 A'   22 A"   64 A'   65 A'   66 A'                 
 -2.026  -2.026  -0.958  -0.913  -0.913  -0.847  -0.789  -0.789
 23 A"   24 A"   67 A'   68 A'   69 A'   70 A'   71 A'   72 A'                 
 -0.684  -0.684  -0.681  -0.610  -0.610  -0.555  -0.525  -0.467
 73 A'   74 A'   75 A'   76 A'   77 A'   78 A'   79 A'   25 A"                 
 -0.463  -0.463  -0.441  -0.402  -0.402  -0.387  -0.387  -0.358
 80 A'   81 A'   82 A'   26 A"   27 A"   83 A'   84 A'   85 A'                 
 -0.358  -0.356  -0.338  -0.321  -0.321  -0.285  -0.283  -0.283
 86 A'   87 A'   28 A"   29 A"   30 A"   31 A"   88 A'   89 A'                 
 -0.263  -0.262  -0.261
 32 A"   33 A"   90 A'                                                         
 -- Virtual --                   
 -0.106  -0.070  -0.070  -0.057  -0.056  -0.011   0.011   0.012
 91 A'   34 A"   35 A"   92 A'   93 A'   94 A'   95 A'   96 A'                 
  0.012   0.035   0.035   0.046   0.056   0.072   0.072   0.072
 97 A'   98 A'   99 A'   36 A"  100 A'   37 A"   38 A"  101 A'                 
  0.072   0.073   0.073   0.089   0.089   0.106   0.106   0.107
102 A'   39 A"  103 A'  104 A'  105 A'  106 A'  107 A'  108 A'                 
  0.112   0.118   0.119   0.154   0.159   0.159   0.163   0.163
 40 A"   41 A"   42 A"  109 A'  110 A'  111 A'   43 A"   44 A"                 
  0.166   0.166   0.176   0.182   0.186   0.186   0.193   0.205
112 A'  113 A'  114 A'  115 A'  116 A'  117 A'   45 A"  118 A'                 
  0.211   0.211   0.223   0.224   0.228   0.248   0.249   0.265
119 A'  120 A'  121 A'  122 A'  123 A'   46 A"   47 A"  124 A'                 
  0.265   0.268   0.268   0.293   0.304   0.305   0.333   0.376
125 A'  126 A'  127 A'   48 A"  128 A'  129 A'  130 A'  131 A'                 
  0.381   0.381   0.385   0.386   0.394   0.394   0.407   0.408
132 A'  133 A'   49 A"   50 A"   51 A"   52 A"  134 A'  135 A'                 
  0.409   0.426   0.440   0.440   0.442   0.442   0.456   0.471
136 A'  137 A'  138 A'  139 A'   53 A"   54 A"  140 A'   55 A"                 
  0.472   0.493   0.499   0.504   0.504   0.514   0.515   0.537
 56 A"  141 A'   57 A"  142 A'  143 A'  144 A'  145 A'   58 A"                 
  0.545   0.545   0.553   0.559   0.572   0.572   0.598   0.616
146 A'  147 A'  148 A'  149 A'   59 A"   60 A"  150 A'  151 A'                 
  0.618   0.618   0.621   0.622   0.643   0.718   0.719   0.753
 61 A"   62 A"  152 A'  153 A'   63 A"  154 A'  155 A'  156 A'                 
  0.765   0.778   0.779   0.821   0.821   0.821   0.822   0.826
157 A'  158 A'  159 A'  160 A'  161 A'   64 A"   65 A"   66 A"                 
  0.846   0.852   0.852   0.853   0.853   0.890   0.891   0.911
162 A'  163 A'  164 A'   67 A"   68 A"  165 A'  166 A'  167 A'                 
  0.920   0.925   0.941   0.941   0.941   0.942   1.045   1.046
 69 A"  168 A'  169 A'  170 A'  171 A'   70 A"  172 A'  173 A'                 
  1.081   1.085   1.085   1.178   1.178   1.185   1.206   1.206
174 A'  175 A'  176 A'   71 A"   72 A"   73 A"  177 A'  178 A'                 
  1.239   1.239   1.282   1.282   1.324   1.356   1.357   1.379
179 A'  180 A'   74 A"   75 A"  181 A'   76 A"   77 A"   78 A"                 
  1.400   1.437   1.476   1.477   1.480   1.485   1.486   1.487
182 A'  183 A'  184 A'  185 A'  186 A'  187 A'  188 A'  189 A'                 
  1.490   1.569   1.600   1.600   1.729   1.730   1.775   1.776
190 A'  191 A'  192 A'  193 A'   79 A"   80 A"  194 A'  195 A'                 
  1.816   1.816   1.843   1.843   1.916   2.065   2.066   2.207
196 A'  197 A'   81 A"   82 A"   83 A"  198 A'  199 A'  200 A'                 
  2.207   2.228   2.242   2.242   2.250   2.254   2.254   2.258
201 A'  202 A'   84 A"   85 A"   86 A"  203 A'  204 A'   87 A"                 
  2.400   2.442   2.442   2.489   2.528   2.556   2.556   2.572
205 A'  206 A'  207 A'  208 A'  209 A'  210 A'  211 A'   88 A"                 
  2.712   2.712   2.770   2.821   2.822   2.963   2.963   3.034
 89 A"   90 A"  212 A'   91 A"   92 A"  213 A'  214 A'   93 A"                 
  3.059   3.076   3.195   3.196   3.414   3.415   3.627   3.840
215 A'  216 A'  217 A'  218 A'  219 A'  220 A'  221 A'  222 A'                 
  3.841   3.948   3.960   3.960   3.989   4.015   4.015   4.030
223 A'   94 A"   95 A"   96 A"  224 A'   97 A"   98 A"  225 A'                 
  4.030   4.040   4.139   4.158   4.159   4.268   4.284   4.285
226 A'   99 A"  227 A'  228 A'  229 A'  230 A'  231 A'  232 A'                 
  4.454   4.455   4.542   4.779   6.013   6.014   6.046   6.116
233 A'  234 A'  235 A'  236 A'  100 A"  101 A"  102 A"  237 A'                 
  6.128   6.128   6.150   6.168   6.169   9.727   9.781   9.781
238 A'  239 A'  240 A'  241 A'  242 A'  243 A'  244 A'  245 A'                 
 23.173  23.758  23.760  23.912  23.914  23.984  25.804  25.805
246 A'  247 A'  248 A'  249 A'  250 A'  251 A'  103 A"  104 A"                 
 25.825  26.146  26.148  26.307  26.596  26.597  26.599  27.890
105 A"  252 A'  253 A'  254 A'  255 A'  256 A'  257 A'  258 A'                 
 27.890  27.945  28.350  28.350  28.375  28.398  28.426  28.427
259 A'  260 A'  106 A"  107 A"  108 A"  261 A'  262 A'  263 A'                 
 28.438  28.438  28.458  28.522  28.527  28.528  28.541  28.550
264 A'  265 A'  266 A'  109 A"  110 A"  111 A"  267 A'  112 A"                 
 28.550  28.559  28.559  28.561  28.613  28.620  28.620  28.723
113 A"  268 A'  269 A'  114 A"  270 A'  271 A'  272 A'  273 A'                 
 28.724  28.731 127.889 127.889 127.908 127.952 127.957 127.957
274 A'  275 A'  115 A"  116 A"  117 A"  276 A'  277 A'  278 A'                 
127.971 127.977 127.977 151.680 151.680 151.723 215.713 215.778
279 A'  280 A'  281 A'  282 A'  283 A'  284 A'  285 A'  286 A'                 
215.7781901.8441901.8451901.888
287 A'  288 A'  289 A'  290 A'                                                 

 Beta MOs, Restricted
 -- Occupied --                  
*******-1165.89-1165.89 -176.32 -176.32 -176.32 -165.72 -165.72
  1 A'    2 A'    3 A'    4 A'    5 A'    6 A'    7 A'    8 A'                 
-165.72 -165.72 -165.72 -165.72 -165.72 -165.72 -165.72 -101.58
  9 A'    1 A"    2 A"    3 A"   10 A'   11 A'   12 A'   13 A'                 
-101.58 -101.58  -35.82  -35.82  -35.82  -31.31  -31.31  -31.31
 14 A'   15 A'   16 A'   17 A'   18 A'   19 A'   20 A'   21 A'                 
-31.304 -31.304 -31.304 -31.304 -31.304 -31.304 -22.961 -22.961
  4 A"    5 A"    6 A"   22 A'   23 A'   24 A'   25 A'   26 A'                 
-22.961 -22.960 -22.959 -22.959 -22.959 -22.959 -22.959 -22.955
 27 A'    7 A"    8 A"    9 A"   28 A'   29 A'   30 A'   10 A"                 
-22.955 -22.955 -22.955 -22.955 -22.955 -10.290 -10.290 -10.290
 31 A'   32 A'   33 A'   11 A"   12 A"   34 A'   35 A'   36 A'                 
-10.271 -10.271 -10.271  -9.498  -9.498  -9.498  -7.263  -7.263
 37 A'   38 A'   39 A'   40 A'   41 A'   42 A'   43 A'   44 A'                 
 -7.263  -7.253  -7.253  -7.253  -7.252  -7.252  -7.252  -6.366
 45 A'   13 A"   14 A"   15 A"   46 A'   47 A'   48 A'   49 A'                 
 -6.366  -6.366  -4.780  -4.779  -4.779  -4.764  -4.764  -4.764
 50 A'   51 A'   52 A'   53 A'   54 A'   16 A"   17 A"   18 A"                 
 -4.763  -4.763  -4.763  -2.045  -2.045  -2.045  -2.041  -2.041
 55 A'   56 A'   57 A'   58 A'   59 A'   60 A'   19 A"   20 A"                 
 -2.041  -2.040  -2.040  -2.040  -2.026  -2.026  -2.026  -2.026
 21 A"   61 A'   62 A'   63 A'   22 A"   64 A'   65 A'   66 A'                 
 -2.026  -2.026  -0.958  -0.913  -0.913  -0.847  -0.789  -0.789
 23 A"   24 A"   67 A'   68 A'   69 A'   70 A'   71 A'   72 A'                 
 -0.684  -0.684  -0.681  -0.610  -0.610  -0.555  -0.525  -0.467
 73 A'   74 A'   75 A'   76 A'   77 A'   78 A'   79 A'   25 A"                 
 -0.463  -0.463  -0.441  -0.402  -0.402  -0.387  -0.387  -0.358
 80 A'   81 A'   82 A'   26 A"   27 A"   83 A'   84 A'   85 A'                 
 -0.358  -0.356  -0.338  -0.321  -0.321  -0.285  -0.283  -0.283
 86 A'   87 A'   28 A"   29 A"   30 A"   31 A"   88 A'   89 A'                 
 -0.263  -0.262  -0.261
 32 A"   33 A"   90 A'                                                         
 -- Virtual --                   
 -0.106  -0.070  -0.070  -0.057  -0.056  -0.011   0.011   0.012
 91 A'   34 A"   35 A"   92 A'   93 A'   94 A'   95 A'   96 A'                 
  0.012   0.035   0.035   0.046   0.056   0.072   0.072   0.072
 97 A'   98 A'   99 A'   36 A"  100 A'   37 A"   38 A"  101 A'                 
  0.072   0.073   0.073   0.089   0.089   0.106   0.106   0.107
102 A'   39 A"  103 A'  104 A'  105 A'  106 A'  107 A'  108 A'                 
  0.112   0.118   0.119   0.154   0.159   0.159   0.163   0.163
 40 A"   41 A"   42 A"  109 A'  110 A'  111 A'   43 A"   44 A"                 
  0.166   0.166   0.176   0.182   0.186   0.186   0.193   0.205
112 A'  113 A'  114 A'  115 A'  116 A'  117 A'   45 A"  118 A'                 
  0.211   0.211   0.223   0.224   0.228   0.248   0.249   0.265
119 A'  120 A'  121 A'  122 A'  123 A'   46 A"   47 A"  124 A'                 
  0.265   0.268   0.268   0.293   0.304   0.305   0.333   0.376
125 A'  126 A'  127 A'   48 A"  128 A'  129 A'  130 A'  131 A'                 
  0.381   0.381   0.385   0.386   0.394   0.394   0.407   0.408
132 A'  133 A'   49 A"   50 A"   51 A"   52 A"  134 A'  135 A'                 
  0.409   0.426   0.440   0.440   0.442   0.442   0.456   0.471
136 A'  137 A'  138 A'  139 A'   53 A"   54 A"  140 A'   55 A"                 
  0.472   0.493   0.499   0.504   0.504   0.514   0.515   0.537
 56 A"  141 A'   57 A"  142 A'  143 A'  144 A'  145 A'   58 A"                 
  0.545   0.545   0.553   0.559   0.572   0.572   0.598   0.616
146 A'  147 A'  148 A'  149 A'   59 A"   60 A"  150 A'  151 A'                 
  0.618   0.618   0.621   0.622   0.643   0.718   0.719   0.753
 61 A"   62 A"  152 A'  153 A'   63 A"  154 A'  155 A'  156 A'                 
  0.765   0.778   0.779   0.821   0.821   0.821   0.822   0.826
157 A'  158 A'  159 A'  160 A'  161 A'   64 A"   65 A"   66 A"                 
  0.846   0.852   0.852   0.853   0.853   0.890   0.891   0.911
162 A'  163 A'  164 A'   67 A"   68 A"  165 A'  166 A'  167 A'                 
  0.920   0.925   0.941   0.941   0.941   0.942   1.045   1.046
 69 A"  168 A'  169 A'  170 A'  171 A'   70 A"  172 A'  173 A'                 
  1.081   1.085   1.085   1.178   1.178   1.185   1.206   1.206
174 A'  175 A'  176 A'   71 A"   72 A"   73 A"  177 A'  178 A'                 
  1.239   1.239   1.282   1.282   1.324   1.356   1.357   1.379
179 A'  180 A'   74 A"   75 A"  181 A'   76 A"   77 A"   78 A"                 
  1.400   1.437   1.476   1.477   1.480   1.485   1.486   1.487
182 A'  183 A'  184 A'  185 A'  186 A'  187 A'  188 A'  189 A'                 
  1.490   1.569   1.600   1.600   1.729   1.730   1.775   1.776
190 A'  191 A'  192 A'  193 A'   79 A"   80 A"  194 A'  195 A'                 
  1.816   1.816   1.843   1.843   1.916   2.065   2.066   2.207
196 A'  197 A'   81 A"   82 A"   83 A"  198 A'  199 A'  200 A'                 
  2.207   2.228   2.242   2.242   2.250   2.254   2.254   2.258
201 A'  202 A'   84 A"   85 A"   86 A"  203 A'  204 A'   87 A"                 
  2.400   2.442   2.442   2.489   2.528   2.556   2.556   2.572
205 A'  206 A'  207 A'  208 A'  209 A'  210 A'  211 A'   88 A"                 
  2.712   2.712   2.770   2.821   2.822   2.963   2.963   3.034
 89 A"   90 A"  212 A'   91 A"   92 A"  213 A'  214 A'   93 A"                 
  3.059   3.076   3.195   3.196   3.414   3.415   3.627   3.840
215 A'  216 A'  217 A'  218 A'  219 A'  220 A'  221 A'  222 A'                 
  3.841   3.948   3.960   3.960   3.989   4.015   4.015   4.030
223 A'   94 A"   95 A"   96 A"  224 A'   97 A"   98 A"  225 A'                 
  4.030   4.040   4.139   4.158   4.159   4.268   4.284   4.285
226 A'   99 A"  227 A'  228 A'  229 A'  230 A'  231 A'  232 A'                 
  4.454   4.455   4.542   4.779   6.013   6.014   6.046   6.116
233 A'  234 A'  235 A'  236 A'  100 A"  101 A"  102 A"  237 A'                 
  6.128   6.128   6.150   6.168   6.169   9.727   9.781   9.781
238 A'  239 A'  240 A'  241 A'  242 A'  243 A'  244 A'  245 A'                 
 23.173  23.758  23.760  23.912  23.914  23.984  25.804  25.805
246 A'  247 A'  248 A'  249 A'  250 A'  251 A'  103 A"  104 A"                 
 25.825  26.146  26.148  26.307  26.596  26.597  26.599  27.890
105 A"  252 A'  253 A'  254 A'  255 A'  256 A'  257 A'  258 A'                 
 27.890  27.945  28.350  28.350  28.375  28.398  28.426  28.427
259 A'  260 A'  106 A"  107 A"  108 A"  261 A'  262 A'  263 A'                 
 28.438  28.438  28.458  28.522  28.527  28.528  28.541  28.550
264 A'  265 A'  266 A'  109 A"  110 A"  111 A"  267 A'  112 A"                 
 28.550  28.559  28.559  28.561  28.613  28.620  28.620  28.723
113 A"  268 A'  269 A'  114 A"  270 A'  271 A'  272 A'  273 A'                 
 28.724  28.731 127.889 127.889 127.908 127.952 127.957 127.957
274 A'  275 A'  115 A"  116 A"  117 A"  276 A'  277 A'  278 A'                 
127.971 127.977 127.977 151.680 151.680 151.723 215.713 215.778
279 A'  280 A'  281 A'  282 A'  283 A'  284 A'  285 A'  286 A'                 
215.7781901.8441901.8451901.888
287 A'  288 A'  289 A'  290 A'                                                 
 --------------------------------------------------------------

          Ground-State Mulliken Net Atomic Charges

     Atom                 Charge (a.u.)
  ----------------------------------------
      1 C                     0.184543
      2 C                    -0.885373
      3 C                     0.126497
      4 C                    -0.885367
      5 C                     0.184542
      6 C                    -0.778172
      7 Cl                    0.555809
      8 I                     0.130089
      9 Cl                    0.555515
     10 I                     0.130089
     11 Cl                    0.555809
     12 I                     0.126020
  ----------------------------------------
  Sum of atomic charges =     0.000000

 -----------------------------------------------------------------
                    Cartesian Multipole Moments
 -----------------------------------------------------------------
    Charge (ESU x 10^10)
                 0.0000
    Dipole Moment (Debye)
         X      -0.0078      Y      -0.0000      Z       0.0000
       Tot       0.0078
    Quadrupole Moments (Debye-Ang)
        XX    -151.2144     XY       0.0000     YY    -151.3548
        XZ      -0.0000     YZ      -0.0000     ZZ    -158.5044
    Octopole Moments (Debye-Ang^2)
       XXX      21.4304    XXY      -0.0003    XYY     -22.4672
       YYY       0.0003    XXZ       0.0000    XYZ       0.0000
       YYZ       0.0000    XZZ      -0.1241    YZZ      -0.0000
       ZZZ       0.0000
    Hexadecapole Moments (Debye-Ang^3)
      XXXX   -4415.5221   XXXY       0.0000   XXYY   -1469.2501
      XYYY       0.0000   YYYY   -4408.6057   XXXZ       0.0000
      XXYZ      -0.0000   XYYZ      -0.0000   YYYZ      -0.0000
      XXZZ    -835.8901   XYZZ      -0.0000   YYZZ    -834.2312
      XZZZ       0.0000   YZZZ      -0.0000   ZZZZ    -205.9730
 -----------------------------------------------------------------
 Calculating MO derivatives via CPSCF
    1     0    39    0.0213672  
    2     0    39    0.0054528  
    3     0    39    0.0011925  
    4     0    39    0.0001801  
    5    20    19    0.0000250  
    6    37     2    0.0000016  
    7    39     0    0.0000001  Converged
 Time for AOints: 321.6 s (CPU) 54.0 s (wall)
 ------------------------------------------------------------------------------
                     AOints        : Timing summary (seconds)
 ------------------------------------------------------------------------------
     job step          cpu (% of tot)      sys (% of tot)     wall (% of tot)
 ------------------------------------------------------------------------------
  AOints            0.3216E+03 ( 8.4)   0.1600E-04 ( 5.6)   0.5403E+02 ( 8.2)
 ------------------------------------------------------------------------------
   Grand Totals     0.3819E+04          0.2840E-03          0.6581E+03
 ------------------------------------------------------------------------------
 Polarizability Matrix (a.u.)
            1           2           3
    1-252.7968179  -0.0000012   0.0000000
    2  -0.0000012-252.6468465  -0.0000000
    3   0.0000000  -0.0000000-112.3751315
 Calculating analytic Hessian of the SCF energy

 Direct stationary perturbation theory relativistic correction:

 rels  =     293.236791563147
 relv  =    -980.970976797368
 rel2e =     135.363896404277
 E_rel =    -552.370288829944

 Hessian of the SCF Energy
            1           2           3           4           5           6
    1   0.5547061   0.0356260   0.0000000  -0.2874308  -0.0298110   0.0000000
    2   0.0356260   0.5100927   0.0000000   0.0218548  -0.0907956   0.0000000
    3   0.0000000   0.0000000   0.1231105  -0.0000000  -0.0000000  -0.0622087
    4  -0.2874308   0.0218548  -0.0000000   0.5450177  -0.0688949  -0.0000000
    5  -0.0298110  -0.0907956  -0.0000000  -0.0688949   0.4593062  -0.0000000
    6   0.0000000   0.0000000  -0.0622087  -0.0000000  -0.0000000   0.1142276
    7  -0.0270254   0.0220376  -0.0000000  -0.1355721   0.1087818   0.0000000
    8   0.0775602   0.0305291   0.0000000   0.0565512  -0.2412066  -0.0000000
    9   0.0000000  -0.0000000   0.0130170  -0.0000000   0.0000000  -0.0625103
   10  -0.0496476  -0.0285044   0.0000000   0.0549366  -0.0271152   0.0000000
   11  -0.0285897  -0.0167856   0.0000000   0.0271086  -0.0549764   0.0000000
   12  -0.0000000  -0.0000000  -0.0101902   0.0000000   0.0000000   0.0183082
   13   0.0592447   0.0276995  -0.0000000  -0.0496430   0.0285802  -0.0000000
   14  -0.0277155  -0.0556391  -0.0000000   0.0285024  -0.0167952  -0.0000000
   15   0.0000000  -0.0000000   0.0128626   0.0000000  -0.0000000  -0.0101893
   16  -0.1424694  -0.1119229   0.0000000  -0.0275880  -0.0204875   0.0000000
   17  -0.0599123  -0.2323281  -0.0000000  -0.0746373   0.0275409   0.0000000
   18  -0.0000000   0.0000000  -0.0623615   0.0000000   0.0000000   0.0181665
   19  -0.0684763   0.0527582  -0.0000000  -0.0231035   0.0332498   0.0000000
   20   0.0526577  -0.1294699  -0.0000000   0.0140597  -0.0162196   0.0000000
   21   0.0000000  -0.0000000  -0.0246672   0.0000000   0.0000000   0.0032948
   22  -0.0138572  -0.0205286  -0.0000000  -0.0414743  -0.0247905   0.0000000
   23  -0.0102231  -0.0125849   0.0000000  -0.0244681  -0.0639109  -0.0000000
   24  -0.0000000   0.0000000   0.0017067   0.0000000  -0.0000000  -0.0263731
   25   0.0027773   0.0025609  -0.0000000  -0.0384889   0.0051866   0.0000000
   26  -0.0003933  -0.0028862  -0.0000000   0.0245594  -0.0008012   0.0000000
   27  -0.0000000   0.0000000   0.0035554   0.0000000  -0.0000000   0.0033455
   28  -0.0004503  -0.0000276  -0.0000000   0.0005345  -0.0015290   0.0000000
   29  -0.0000321  -0.0004119  -0.0000000  -0.0037526   0.0001836   0.0000000
   30   0.0000000   0.0000000  -0.0002030  -0.0000000  -0.0000000   0.0022314
   31  -0.0005557   0.0014803   0.0000000   0.0002406  -0.0005986   0.0000000
   32   0.0045144   0.0004258   0.0000000  -0.0005583  -0.0004691   0.0000000
   33   0.0000000   0.0000000   0.0035733  -0.0000000   0.0000000  -0.0005315
   34  -0.0268221  -0.0030408   0.0000000   0.0025654  -0.0025744  -0.0000000
   35  -0.0136804  -0.0001388   0.0000000  -0.0003488  -0.0018669   0.0000000
   36  -0.0000000  -0.0000000   0.0018050  -0.0000000   0.0000000   0.0022390
            7           8           9          10          11          12
    1  -0.0270254   0.0775602   0.0000000  -0.0496476  -0.0285897  -0.0000000
    2   0.0220376   0.0305291  -0.0000000  -0.0285044  -0.0167856  -0.0000000
    3  -0.0000000   0.0000000   0.0130170   0.0000000   0.0000000  -0.0101902
    4  -0.1355721   0.0565512  -0.0000000   0.0549366   0.0271086   0.0000000
    5   0.1087818  -0.2412066   0.0000000  -0.0271152  -0.0549764   0.0000000
    6   0.0000000  -0.0000000  -0.0625103   0.0000000   0.0000000   0.0183082
    7   0.4873903  -0.0000001  -0.0000000  -0.1355843  -0.1087750   0.0000000
    8  -0.0000001   0.5754015  -0.0000000  -0.0565199  -0.2411901   0.0000000
    9  -0.0000000  -0.0000000   0.1222358  -0.0000000  -0.0000000  -0.0625074
   10  -0.1355843  -0.0565199  -0.0000000   0.5449889   0.0688885  -0.0000000
   11  -0.1087750  -0.2411901  -0.0000000   0.0688885   0.4592634  -0.0000000
   12   0.0000000   0.0000000  -0.0625074  -0.0000000  -0.0000000   0.1142229
   13  -0.0270170  -0.0775723   0.0000000  -0.2874050   0.0298232   0.0000000
   14  -0.0220357   0.0305607   0.0000000  -0.0218658  -0.0907737   0.0000000
   15   0.0000000   0.0000000   0.0130216   0.0000000  -0.0000000  -0.0622071
   16  -0.0001670  -0.0000128   0.0000000  -0.0275802   0.0204886  -0.0000000
   17   0.0000155  -0.0662401  -0.0000000   0.0746061   0.0275594   0.0000000
   18  -0.0000000   0.0000000  -0.0101205  -0.0000000   0.0000000   0.0181668
   19  -0.0024313  -0.0034432  -0.0000000   0.0002403   0.0005991   0.0000000
   20  -0.0003725   0.0023303   0.0000000   0.0005577  -0.0004688   0.0000000
   21  -0.0000000  -0.0000000   0.0035829  -0.0000000  -0.0000000  -0.0005315
   22   0.0003755  -0.0021319   0.0000000   0.0005342   0.0015286   0.0000000
   23  -0.0127600  -0.0273457  -0.0000000   0.0037529   0.0001833  -0.0000000
   24   0.0000000   0.0000000   0.0018450  -0.0000000  -0.0000000   0.0022314
   25  -0.1574735   0.0000011  -0.0000000  -0.0384890  -0.0051869  -0.0000000
   26   0.0000010  -0.0373636   0.0000000  -0.0245596  -0.0008019  -0.0000000
   27   0.0000000   0.0000000  -0.0237665  -0.0000000   0.0000000   0.0033454
   28   0.0003758   0.0021307  -0.0000000  -0.0414730   0.0247904  -0.0000000
   29   0.0127597  -0.0273467  -0.0000000   0.0244687  -0.0639106   0.0000000
   30   0.0000000   0.0000000   0.0018450  -0.0000000  -0.0000000  -0.0263721
   31  -0.0024312   0.0034434   0.0000000  -0.0231046  -0.0332495   0.0000000
   32   0.0003737   0.0023302  -0.0000000  -0.0140603  -0.0162187   0.0000000
   33  -0.0000000  -0.0000000   0.0035829   0.0000000   0.0000000   0.0032947
   34  -0.0004064   0.0000000  -0.0000000   0.0025655   0.0025742  -0.0000000
   35  -0.0000003  -0.0004603   0.0000000   0.0003491  -0.0018665  -0.0000000
   36   0.0000000   0.0000000  -0.0002254  -0.0000000  -0.0000000   0.0022390
           13          14          15          16          17          18
    1   0.0592447  -0.0277155   0.0000000  -0.1424694  -0.0599123  -0.0000000
    2   0.0276995  -0.0556391  -0.0000000  -0.1119229  -0.2323281   0.0000000
    3  -0.0000000  -0.0000000   0.0128626   0.0000000  -0.0000000  -0.0623615
    4  -0.0496430   0.0285024   0.0000000  -0.0275880  -0.0746373   0.0000000
    5   0.0285802  -0.0167952  -0.0000000  -0.0204875   0.0275409   0.0000000
    6  -0.0000000  -0.0000000  -0.0101893   0.0000000   0.0000000   0.0181665
    7  -0.0270170  -0.0220357   0.0000000  -0.0001670   0.0000155  -0.0000000
    8  -0.0775723   0.0305607   0.0000000  -0.0000128  -0.0662401   0.0000000
    9   0.0000000   0.0000000   0.0130216   0.0000000  -0.0000000  -0.0101205
   10  -0.2874050  -0.0218658   0.0000000  -0.0275802   0.0746061  -0.0000000
   11   0.0298232  -0.0907737  -0.0000000   0.0204886   0.0275594   0.0000000
   12   0.0000000   0.0000000  -0.0622071  -0.0000000   0.0000000   0.0181668
   13   0.5546905  -0.0356148   0.0000000  -0.1424926   0.0599163  -0.0000000
   14  -0.0356148   0.5100524  -0.0000000   0.1119317  -0.2323580  -0.0000000
   15   0.0000000  -0.0000000   0.1231046  -0.0000000   0.0000000  -0.0623627
   16  -0.1424926   0.1119317  -0.0000000   0.4144342   0.0000154   0.0000000
   17   0.0599163  -0.2323580   0.0000000   0.0000154   0.5839993  -0.0000000
   18  -0.0000000  -0.0000000  -0.0623627   0.0000000  -0.0000000   0.1097894
   19  -0.0005557  -0.0014803  -0.0000000   0.0025730  -0.0010335   0.0000000
   20  -0.0045146   0.0004255   0.0000000   0.0182077  -0.0415065  -0.0000000
   21   0.0000000   0.0000000   0.0035733  -0.0000000   0.0000000   0.0032875
   22  -0.0004503   0.0000277  -0.0000000  -0.0019846   0.0022977   0.0000000
   23   0.0000318  -0.0004117   0.0000000   0.0000811   0.0027123   0.0000000
   24  -0.0000000   0.0000000  -0.0002030  -0.0000000  -0.0000000   0.0022271
   25   0.0027771  -0.0025608   0.0000000  -0.0007903   0.0000000   0.0000000
   26   0.0003931  -0.0028863  -0.0000000   0.0000003   0.0005590  -0.0000000
   27   0.0000000  -0.0000000   0.0035553   0.0000000  -0.0000000  -0.0005263
   28  -0.0138575   0.0205292  -0.0000000  -0.0019849  -0.0022973   0.0000000
   29   0.0102224  -0.0125845  -0.0000000  -0.0000813   0.0027126   0.0000000
   30   0.0000000   0.0000000   0.0017067   0.0000000  -0.0000000   0.0022271
   31  -0.0684769  -0.0527589  -0.0000000   0.0025732   0.0010322  -0.0000000
   32  -0.0526583  -0.1294696   0.0000000  -0.0182075  -0.0415056  -0.0000000
   33  -0.0000000  -0.0000000  -0.0246671   0.0000000  -0.0000000   0.0032875
   34  -0.0268217   0.0030412  -0.0000000  -0.0745175  -0.0000000   0.0000000
   35   0.0136805  -0.0001390  -0.0000000  -0.0000004  -0.0311348  -0.0000000
   36  -0.0000000   0.0000000   0.0018050   0.0000000  -0.0000000  -0.0217811
           19          20          21          22          23          24
    1  -0.0684763   0.0526577   0.0000000  -0.0138572  -0.0102231  -0.0000000
    2   0.0527582  -0.1294699  -0.0000000  -0.0205286  -0.0125849   0.0000000
    3  -0.0000000  -0.0000000  -0.0246672  -0.0000000   0.0000000   0.0017067
    4  -0.0231035   0.0140597   0.0000000  -0.0414743  -0.0244681   0.0000000
    5   0.0332498  -0.0162196   0.0000000  -0.0247905  -0.0639109  -0.0000000
    6   0.0000000   0.0000000   0.0032948   0.0000000  -0.0000000  -0.0263731
    7  -0.0024313  -0.0003725  -0.0000000   0.0003755  -0.0127600   0.0000000
    8  -0.0034432   0.0023303  -0.0000000  -0.0021319  -0.0273457   0.0000000
    9  -0.0000000   0.0000000   0.0035829   0.0000000  -0.0000000   0.0018450
   10   0.0002403   0.0005577  -0.0000000   0.0005342   0.0037529  -0.0000000
   11   0.0005991  -0.0004688  -0.0000000   0.0015286   0.0001833  -0.0000000
   12   0.0000000   0.0000000  -0.0005315   0.0000000  -0.0000000   0.0022314
   13  -0.0005557  -0.0045146   0.0000000  -0.0004503   0.0000318  -0.0000000
   14  -0.0014803   0.0004255   0.0000000   0.0000277  -0.0004117   0.0000000
   15  -0.0000000   0.0000000   0.0035733  -0.0000000   0.0000000  -0.0002030
   16   0.0025730   0.0182077  -0.0000000  -0.0019846   0.0000811  -0.0000000
   17  -0.0010335  -0.0415065   0.0000000   0.0022977   0.0027123  -0.0000000
   18   0.0000000  -0.0000000   0.0032875   0.0000000   0.0000000   0.0022271
   19   0.1081866  -0.0730567  -0.0000000  -0.0119756   0.0020547   0.0000000
   20  -0.0730567   0.1926257   0.0000000  -0.0056213   0.0011779  -0.0000000
   21  -0.0000000   0.0000000   0.0108627   0.0000000  -0.0000000   0.0001876
   22  -0.0119756  -0.0056213   0.0000000   0.0700043   0.0412272   0.0000000
   23   0.0020547   0.0011779  -0.0000000   0.0412272   0.1120984   0.0000000
   24   0.0000000  -0.0000000   0.0001876   0.0000000   0.0000000   0.0180591
   25  -0.0010439   0.0005305   0.0000000  -0.0006659   0.0009413   0.0000000
   26   0.0011403  -0.0000748   0.0000000   0.0086295  -0.0106570   0.0000000
   27   0.0000000  -0.0000000   0.0001493   0.0000000  -0.0000000   0.0001442
   28  -0.0001949   0.0003665   0.0000000   0.0000811  -0.0003989   0.0000000
   29   0.0003665  -0.0006198   0.0000000   0.0003989  -0.0005663   0.0000000
   30   0.0000000  -0.0000000  -0.0001163   0.0000000  -0.0000000   0.0001435
   31   0.0004150   0.0003025  -0.0000000  -0.0001949  -0.0003665  -0.0000000
   32  -0.0003025  -0.0015079   0.0000000  -0.0003665  -0.0006198  -0.0000000
   33   0.0000000  -0.0000000   0.0001474   0.0000000  -0.0000000  -0.0001163
   34  -0.0036337  -0.0031170   0.0000000  -0.0003922   0.0001274   0.0000000
   35  -0.0108522  -0.0066923  -0.0000000  -0.0006703  -0.0000763  -0.0000000
   36   0.0000000   0.0000000   0.0002295   0.0000000  -0.0000000   0.0001477
           25          26          27          28          29          30
    1   0.0027773  -0.0003933  -0.0000000  -0.0004503  -0.0000321   0.0000000
    2   0.0025609  -0.0028862   0.0000000  -0.0000276  -0.0004119   0.0000000
    3  -0.0000000  -0.0000000   0.0035554  -0.0000000  -0.0000000  -0.0002030
    4  -0.0384889   0.0245594   0.0000000   0.0005345  -0.0037526  -0.0000000
    5   0.0051866  -0.0008012  -0.0000000  -0.0015290   0.0001836  -0.0000000
    6   0.0000000   0.0000000   0.0033455   0.0000000   0.0000000   0.0022314
    7  -0.1574735   0.0000010   0.0000000   0.0003758   0.0127597   0.0000000
    8   0.0000011  -0.0373636   0.0000000   0.0021307  -0.0273467   0.0000000
    9  -0.0000000   0.0000000  -0.0237665  -0.0000000  -0.0000000   0.0018450
   10  -0.0384890  -0.0245596  -0.0000000  -0.0414730   0.0244687  -0.0000000
   11  -0.0051869  -0.0008019   0.0000000   0.0247904  -0.0639106  -0.0000000
   12  -0.0000000  -0.0000000   0.0033454  -0.0000000   0.0000000  -0.0263721
   13   0.0027771   0.0003931   0.0000000  -0.0138575   0.0102224   0.0000000
   14  -0.0025608  -0.0028863  -0.0000000   0.0205292  -0.0125845   0.0000000
   15   0.0000000  -0.0000000   0.0035553  -0.0000000  -0.0000000   0.0017067
   16  -0.0007903   0.0000003   0.0000000  -0.0019849  -0.0000813   0.0000000
   17   0.0000000   0.0005590  -0.0000000  -0.0022973   0.0027126  -0.0000000
   18   0.0000000  -0.0000000  -0.0005263   0.0000000   0.0000000   0.0022271
   19  -0.0010439   0.0011403   0.0000000  -0.0001949   0.0003665   0.0000000
   20   0.0005305  -0.0000748  -0.0000000   0.0003665  -0.0006198  -0.0000000
   21   0.0000000   0.0000000   0.0001493   0.0000000   0.0000000  -0.0001163
   22  -0.0006659   0.0086295   0.0000000   0.0000811   0.0003989   0.0000000
   23   0.0009413  -0.0106570  -0.0000000  -0.0003989  -0.0005663  -0.0000000
   24   0.0000000   0.0000000   0.0001442   0.0000000   0.0000000   0.0001435
   25   0.2339531  -0.0000010  -0.0000000  -0.0006659  -0.0009414   0.0000000
   26  -0.0000010   0.0656268  -0.0000000  -0.0086295  -0.0106568   0.0000000
   27  -0.0000000  -0.0000000   0.0100153   0.0000000  -0.0000000   0.0001442
   28  -0.0006659  -0.0086295   0.0000000   0.0700032  -0.0412263   0.0000000
   29  -0.0009414  -0.0106568  -0.0000000  -0.0412263   0.1120985   0.0000000
   30   0.0000000   0.0000000   0.0001442   0.0000000   0.0000000   0.0180581
   31  -0.0010439  -0.0011403  -0.0000000  -0.0119755  -0.0020545  -0.0000000
   32  -0.0005305  -0.0000748   0.0000000   0.0056215   0.0011780  -0.0000000
   33   0.0000000   0.0000000   0.0001493   0.0000000  -0.0000000   0.0001877
   34  -0.0008471   0.0000000   0.0000000  -0.0003922  -0.0001274   0.0000000
   35   0.0000000   0.0000169   0.0000000   0.0006703  -0.0000763   0.0000000
   36  -0.0000000   0.0000000  -0.0001110   0.0000000   0.0000000   0.0001477
           31          32          33          34          35          36
    1  -0.0005557   0.0045144   0.0000000  -0.0268221  -0.0136804  -0.0000000
    2   0.0014803   0.0004258   0.0000000  -0.0030408  -0.0001388  -0.0000000
    3   0.0000000   0.0000000   0.0035733   0.0000000   0.0000000   0.0018050
    4   0.0002406  -0.0005583  -0.0000000   0.0025654  -0.0003488  -0.0000000
    5  -0.0005986  -0.0004691   0.0000000  -0.0025744  -0.0018669   0.0000000
    6   0.0000000   0.0000000  -0.0005315  -0.0000000   0.0000000   0.0022390
    7  -0.0024312   0.0003737  -0.0000000  -0.0004064  -0.0000003   0.0000000
    8   0.0034434   0.0023302  -0.0000000   0.0000000  -0.0004603   0.0000000
    9   0.0000000  -0.0000000   0.0035829  -0.0000000   0.0000000  -0.0002254
   10  -0.0231046  -0.0140603   0.0000000   0.0025655   0.0003491  -0.0000000
   11  -0.0332495  -0.0162187   0.0000000   0.0025742  -0.0018665  -0.0000000
   12   0.0000000   0.0000000   0.0032947  -0.0000000  -0.0000000   0.0022390
   13  -0.0684769  -0.0526583  -0.0000000  -0.0268217   0.0136805  -0.0000000
   14  -0.0527589  -0.1294696  -0.0000000   0.0030412  -0.0001390   0.0000000
   15  -0.0000000   0.0000000  -0.0246671  -0.0000000  -0.0000000   0.0018050
   16   0.0025732  -0.0182075   0.0000000  -0.0745175  -0.0000004   0.0000000
   17   0.0010322  -0.0415056  -0.0000000  -0.0000000  -0.0311348  -0.0000000
   18  -0.0000000  -0.0000000   0.0032875   0.0000000  -0.0000000  -0.0217811
   19   0.0004150  -0.0003025   0.0000000  -0.0036337  -0.0108522   0.0000000
   20   0.0003025  -0.0015079  -0.0000000  -0.0031170  -0.0066923   0.0000000
   21  -0.0000000   0.0000000   0.0001474   0.0000000  -0.0000000   0.0002295
   22  -0.0001949  -0.0003665   0.0000000  -0.0003922  -0.0006703   0.0000000
   23  -0.0003665  -0.0006198  -0.0000000   0.0001274  -0.0000763  -0.0000000
   24  -0.0000000  -0.0000000  -0.0001163   0.0000000  -0.0000000   0.0001477
   25  -0.0010439  -0.0005305   0.0000000  -0.0008471   0.0000000  -0.0000000
   26  -0.0011403  -0.0000748   0.0000000   0.0000000   0.0000169   0.0000000
   27  -0.0000000   0.0000000   0.0001493   0.0000000   0.0000000  -0.0001110
   28  -0.0119755   0.0056215   0.0000000  -0.0003922   0.0006703   0.0000000
   29  -0.0020545   0.0011780  -0.0000000  -0.0001274  -0.0000763   0.0000000
   30  -0.0000000  -0.0000000   0.0001877   0.0000000   0.0000000   0.0001477
   31   0.1081878   0.0730576   0.0000000  -0.0036336   0.0108522  -0.0000000
   32   0.0730576   0.1926244  -0.0000000   0.0031169  -0.0066924  -0.0000000
   33   0.0000000  -0.0000000   0.0108627   0.0000000  -0.0000000   0.0002295
   34  -0.0036336   0.0031169   0.0000000   0.1323350   0.0000000   0.0000000
   35   0.0108522  -0.0066924  -0.0000000   0.0000000   0.0491268   0.0000000
   36  -0.0000000  -0.0000000   0.0002295   0.0000000   0.0000000   0.0132751
 **********************************************************************
 **                                                                  **
 **                       VIBRATIONAL ANALYSIS                       **
 **                       --------------------                       **
 **                                                                  **
 **        VIBRATIONAL FREQUENCIES (CM**-1) AND NORMAL MODES         **
 **     FORCE CONSTANTS (mDYN/ANGSTROM) AND REDUCED MASSES (AMU)     **
 **                  INFRARED INTENSITIES (KM/MOL)                   **
 **                                                                  **
 **********************************************************************


 Mode:                 1                      2                      3
 Frequency:        45.91                  49.90                  71.66
 Force Cnst:      0.0479                 0.0567                 0.1222
 Red. Mass:      38.5300                38.6613                40.3879
 IR Active:          YES                    YES                    YES
 IR Intens:        0.001                  0.000                  0.018
 Raman Active:       YES                    YES                    YES
               X      Y      Z        X      Y      Z        X      Y      Z
 C         -0.000 -0.000 -0.129    0.000 -0.000  0.185    0.000  0.000  0.155
 C          0.000 -0.000 -0.002    0.000  0.000  0.023   -0.000 -0.000  0.091
 C          0.000  0.000  0.194    0.000 -0.000 -0.000    0.000 -0.000  0.154
 C          0.000  0.000 -0.002   -0.000 -0.000 -0.023    0.000 -0.000  0.091
 C          0.000 -0.000 -0.129   -0.000  0.000 -0.185    0.000  0.000  0.155
 C         -0.000 -0.000 -0.057   -0.000  0.000  0.000    0.000  0.000  0.110
 Cl         0.000 -0.000 -0.393    0.000 -0.000  0.661    0.000  0.000  0.506
 I          0.000 -0.000 -0.090    0.000  0.000 -0.169   -0.000 -0.000 -0.170
 Cl         0.000  0.000  0.748    0.000 -0.000 -0.000    0.000  0.000  0.550
 I         -0.000  0.000 -0.090    0.000  0.000  0.170    0.000 -0.000 -0.170
 Cl         0.000 -0.000 -0.394    0.000  0.000 -0.661   -0.000  0.000  0.506
 I         -0.000  0.000  0.202   -0.000 -0.000 -0.000    0.000  0.000 -0.161
 TransDip  -0.000 -0.000  0.001   -0.000  0.000 -0.000   -0.000 -0.000 -0.004

 Mode:                 4                      5                      6
 Frequency:       109.83                 113.71                 159.96
 Force Cnst:      0.6448                 0.6882                 1.8620
 Red. Mass:      90.7246                90.3393               123.5116
 IR Active:          YES                    YES                    YES
 IR Intens:        0.375                  0.341                  0.000
 Raman Active:       YES                    YES                    YES
               X      Y      Z        X      Y      Z        X      Y      Z
 C         -0.202  0.003 -0.000    0.006 -0.201 -0.000   -0.003 -0.012 -0.000
 C         -0.188 -0.027 -0.000   -0.027 -0.230 -0.000   -0.061 -0.074 -0.000
 C         -0.209  0.000  0.000    0.000 -0.209 -0.000   -0.040  0.000  0.000
 C         -0.188  0.027  0.000    0.027 -0.230  0.000   -0.061  0.074  0.000
 C         -0.202 -0.003  0.000   -0.006 -0.201  0.000   -0.003  0.012  0.000
 C         -0.237  0.000 -0.000   -0.000 -0.160  0.000    0.083 -0.000 -0.000
 Cl        -0.115  0.054  0.000    0.067 -0.171  0.000   -0.007 -0.016  0.000
 I          0.307 -0.412  0.000   -0.406 -0.152  0.000   -0.284 -0.478  0.000
 Cl        -0.209 -0.000 -0.000    0.000 -0.091 -0.000   -0.046  0.000 -0.000
 I          0.307  0.412 -0.000    0.406 -0.152  0.000   -0.284  0.478  0.000
 Cl        -0.115 -0.054  0.000   -0.067 -0.171 -0.000   -0.007  0.016 -0.000
 I         -0.377 -0.000 -0.000   -0.000  0.539  0.000    0.592  0.000 -0.000
 TransDip   0.020 -0.000  0.000    0.000  0.019  0.000   -0.000  0.000  0.000

 Mode:                 7                      8                      9
 Frequency:       191.21                 196.41                 202.52
 Force Cnst:      0.2927                 0.8602                 0.9301
 Red. Mass:      13.5897                37.8443                38.4908
 IR Active:          YES                    YES                    YES
 IR Intens:        0.419                  0.012                  0.461
 Raman Active:       YES                    YES                    YES
               X      Y      Z        X      Y      Z        X      Y      Z
 C          0.000 -0.000  0.398   -0.125 -0.022 -0.000    0.162 -0.066 -0.000
 C          0.000 -0.000  0.390   -0.131  0.083 -0.000    0.174 -0.087 -0.000
 C          0.000 -0.000  0.391   -0.000  0.153  0.000    0.276  0.000  0.000
 C         -0.000  0.000  0.390    0.131  0.083  0.000    0.174  0.087  0.000
 C         -0.000  0.000  0.398    0.125 -0.022  0.000    0.162  0.067 -0.000
 C         -0.000  0.000  0.424    0.000 -0.092  0.000    0.034  0.000 -0.000
 Cl         0.000  0.000 -0.123   -0.435 -0.193  0.000    0.530  0.117  0.000
 I         -0.000  0.000 -0.044    0.103 -0.104 -0.000   -0.126 -0.073  0.000
 Cl         0.000 -0.000 -0.104   -0.000  0.613 -0.000    0.323  0.001 -0.000
 I         -0.000  0.000 -0.044   -0.103 -0.104 -0.000   -0.125  0.073  0.000
 Cl         0.000 -0.000 -0.123    0.435 -0.193 -0.000    0.530 -0.116  0.000
 I         -0.000 -0.000 -0.041    0.000  0.128 -0.000   -0.223 -0.000 -0.000
 TransDip  -0.000  0.000 -0.021    0.000 -0.004 -0.000   -0.022 -0.000  0.000

 Mode:                10                     11                     12
 Frequency:       202.73                 254.04                 254.78
 Force Cnst:      0.9306                 1.0899                 1.0961
 Red. Mass:      38.4320                28.6648                28.6613
 IR Active:          YES                    YES                    YES
 IR Intens:        0.513                  0.105                  0.131
 Raman Active:       YES                    YES                    YES
               X      Y      Z        X      Y      Z        X      Y      Z
 C         -0.048  0.245  0.000    0.092 -0.287 -0.000    0.182 -0.092  0.000
 C         -0.066  0.067 -0.000    0.050 -0.162  0.000    0.216 -0.051  0.000
 C         -0.000  0.100 -0.000   -0.000 -0.131  0.000    0.340 -0.000  0.000
 C          0.065  0.067 -0.000   -0.050 -0.162  0.000    0.216  0.051 -0.000
 C          0.048  0.245  0.000   -0.092 -0.287 -0.000    0.182  0.092 -0.000
 C         -0.000  0.239  0.000   -0.000 -0.243 -0.000    0.134 -0.000  0.000
 Cl         0.194  0.433 -0.000    0.405 -0.242  0.000   -0.234 -0.412 -0.000
 I         -0.083 -0.180  0.000    0.038  0.061 -0.000   -0.022 -0.039 -0.000
 Cl        -0.000  0.499  0.000   -0.000  0.479 -0.000    0.474  0.000 -0.000
 I          0.083 -0.180  0.000   -0.038  0.061 -0.000   -0.022  0.039  0.000
 Cl        -0.196  0.433 -0.000   -0.405 -0.242  0.000   -0.234  0.412  0.000
 I          0.000 -0.108 -0.000    0.000 -0.001  0.000   -0.079  0.000 -0.000
 TransDip   0.000 -0.023 -0.000   -0.000  0.010 -0.000   -0.012 -0.000 -0.000

 Mode:                13                     14                     15
 Frequency:       333.60                 341.49                 374.67
 Force Cnst:      0.8078                 0.8460                 2.7184
 Red. Mass:      12.3199                12.3130                32.8676
 IR Active:          YES                    YES                    YES
 IR Intens:        0.000                  0.000                  0.001
 Raman Active:       YES                    YES                    YES
               X      Y      Z        X      Y      Z        X      Y      Z
 C          0.000 -0.000  0.245   -0.000  0.000 -0.453   -0.086  0.152  0.000
 C         -0.000 -0.000 -0.322   -0.000 -0.000 -0.538    0.008  0.013  0.000
 C         -0.000 -0.000 -0.530    0.000 -0.000  0.000    0.175  0.000 -0.000
 C         -0.000 -0.000 -0.321    0.000  0.000  0.538    0.008 -0.013 -0.000
 C         -0.000  0.000  0.246    0.000 -0.000  0.453   -0.086 -0.152 -0.000
 C          0.000  0.000  0.617    0.000 -0.000 -0.001   -0.013 -0.000  0.000
 Cl         0.000 -0.000 -0.041   -0.000  0.000  0.069   -0.275  0.475 -0.000
 I          0.000  0.000  0.014    0.000  0.000  0.020   -0.004 -0.006 -0.000
 Cl        -0.000  0.000  0.081    0.000 -0.000 -0.000    0.553 -0.000  0.000
 I         -0.000  0.000  0.014    0.000 -0.000 -0.020   -0.004  0.006  0.000
 Cl         0.000 -0.000 -0.041   -0.000 -0.000 -0.069   -0.275 -0.475  0.000
 I         -0.000  0.000 -0.021   -0.000 -0.000  0.000    0.006 -0.000 -0.000
 TransDip   0.000 -0.000  0.001   -0.000 -0.000 -0.000   -0.001 -0.000  0.000

 Mode:                16                     17                     18
 Frequency:       550.75                 551.90                 582.77
 Force Cnst:      2.5690                 2.5831                 2.5001
 Red. Mass:      14.3747                14.3939                12.4945
 IR Active:          YES                    YES                    YES
 IR Intens:       31.042                 30.634                  0.287
 Raman Active:       YES                    YES                    YES
               X      Y      Z        X      Y      Z        X      Y      Z
 C          0.370  0.151 -0.000    0.115  0.179 -0.000    0.367  0.224  0.000
 C          0.336  0.125  0.000    0.092  0.503  0.000    0.353 -0.157  0.000
 C          0.113  0.001 -0.000   -0.000  0.494 -0.000    0.000 -0.370 -0.000
 C          0.336 -0.124 -0.000   -0.092  0.503 -0.000   -0.353 -0.157  0.000
 C          0.371 -0.151  0.000   -0.116  0.180  0.000   -0.367  0.224  0.000
 C          0.566  0.000 -0.000   -0.001  0.227 -0.000    0.000  0.419 -0.000
 Cl        -0.087  0.086  0.000    0.095 -0.183  0.000   -0.063 -0.054 -0.000
 I         -0.019 -0.017 -0.000   -0.016 -0.038  0.000   -0.010  0.002 -0.000
 Cl        -0.237 -0.000  0.000    0.000 -0.045  0.000   -0.000  0.077  0.000
 I         -0.019  0.017  0.000    0.016 -0.038  0.000    0.010  0.002 -0.000
 Cl        -0.087 -0.086 -0.000   -0.095 -0.183 -0.000    0.063 -0.054 -0.000
 I         -0.047 -0.000  0.000    0.000 -0.008 -0.000   -0.000 -0.012  0.000
 TransDip   0.178  0.000 -0.000   -0.000  0.177 -0.000    0.000  0.017 -0.000

 Mode:                19                     20                     21
 Frequency:       585.64                 588.17                 791.22
 Force Cnst:      2.4408                 2.4625                 4.4309
 Red. Mass:      12.0786                12.0817                12.0130
 IR Active:          YES                    YES                    YES
 IR Intens:        0.001                  0.000                 13.017
 Raman Active:       YES                    YES                    YES
               X      Y      Z        X      Y      Z        X      Y      Z
 C          0.000  0.000 -0.317    0.000  0.000  0.534    0.000 -0.000 -0.407
 C          0.000 -0.000 -0.265    0.000 -0.000 -0.461    0.000  0.000  0.412
 C          0.000 -0.000  0.615    0.000 -0.000 -0.000   -0.000 -0.000 -0.409
 C         -0.000 -0.000 -0.264   -0.000  0.000  0.462   -0.000 -0.000  0.412
 C         -0.000  0.000 -0.318   -0.000  0.000 -0.534   -0.000 -0.000 -0.407
 C          0.000  0.000  0.527    0.000  0.000 -0.000    0.000 -0.000  0.401
 Cl        -0.000 -0.000  0.023   -0.000 -0.000 -0.039   -0.000  0.000  0.012
 I         -0.000 -0.000  0.004   -0.000 -0.000  0.007   -0.000 -0.000 -0.003
 Cl        -0.000  0.000 -0.044   -0.000  0.000  0.000    0.000  0.000  0.012
 I          0.000  0.000  0.004    0.000 -0.000 -0.007    0.000  0.000 -0.003
 Cl         0.000 -0.000  0.023   -0.000 -0.000  0.039    0.000  0.000  0.012
 I         -0.000 -0.000 -0.007   -0.000 -0.000  0.000   -0.000 -0.000 -0.003
 TransDip   0.000  0.000  0.001    0.000  0.000 -0.000   -0.000 -0.000 -0.116

 Mode:                22                     23                     24
 Frequency:       812.35                 817.65                1003.16
 Force Cnst:      5.0575                 5.1168                 7.1455
 Red. Mass:      13.0077                12.9900                12.0515
 IR Active:          YES                    YES                    YES
 IR Intens:        4.272                  4.267                  0.008
 Raman Active:       YES                    YES                    YES
               X      Y      Z        X      Y      Z        X      Y      Z
 C          0.077 -0.284 -0.000   -0.288  0.408 -0.000   -0.129  0.211  0.000
 C          0.167 -0.335  0.000   -0.335 -0.221  0.000   -0.263 -0.451  0.000
 C          0.576  0.000 -0.000   -0.000 -0.090 -0.000    0.245 -0.000 -0.000
 C          0.167  0.335  0.000    0.335 -0.221  0.000   -0.263  0.451 -0.000
 C          0.077  0.284  0.000    0.289  0.408 -0.000   -0.129 -0.211 -0.000
 C         -0.414 -0.000 -0.000   -0.000  0.358 -0.000    0.520  0.000  0.000
 Cl        -0.056  0.065  0.000    0.065 -0.129  0.000    0.011 -0.019 -0.000
 I          0.003  0.004 -0.000    0.005  0.008 -0.000    0.004  0.006 -0.000
 Cl        -0.168 -0.000  0.000    0.000 -0.018 -0.000   -0.021  0.000  0.000
 I          0.003 -0.004  0.000   -0.005  0.008 -0.000    0.004 -0.006  0.000
 Cl        -0.056 -0.065 -0.000   -0.065 -0.129  0.000    0.011  0.019  0.000
 I          0.010  0.000 -0.000    0.000 -0.001  0.000   -0.007 -0.000 -0.000
 TransDip   0.066 -0.000 -0.000    0.000  0.066 -0.000   -0.003  0.000 -0.000

 Mode:                25                     26                     27
 Frequency:      1147.57                1233.51                1297.32
 Force Cnst:      9.5016                10.7579                11.9344
 Red. Mass:      12.2458                12.0004                12.0352
 IR Active:          YES                    YES                    YES
 IR Intens:        0.003                  0.100                139.979
 Raman Active:       YES                    YES                    YES
               X      Y      Z        X      Y      Z        X      Y      Z
 C         -0.254  0.450  0.000   -0.338 -0.207 -0.000   -0.205 -0.371 -0.000
 C          0.122  0.219 -0.000    0.351 -0.210 -0.000   -0.180  0.337 -0.000
 C          0.516  0.000 -0.000    0.000  0.412 -0.000    0.437  0.000  0.000
 C          0.123 -0.219  0.000   -0.351 -0.210  0.000   -0.180 -0.337  0.000
 C         -0.254 -0.450 -0.000    0.339 -0.207  0.000   -0.206  0.371 -0.000
 C         -0.251  0.000  0.000   -0.000  0.426  0.000    0.396  0.000 -0.000
 Cl         0.030 -0.051 -0.000   -0.002 -0.000  0.000    0.004  0.018  0.000
 I         -0.003 -0.004  0.000   -0.000 -0.000  0.000    0.001 -0.002  0.000
 Cl        -0.058 -0.000  0.000   -0.000  0.002  0.000   -0.028 -0.000 -0.000
 I         -0.003  0.004 -0.000    0.000 -0.000 -0.000    0.001  0.002 -0.000
 Cl         0.030  0.051 -0.000    0.002 -0.000 -0.000    0.004 -0.018 -0.000
 I          0.005 -0.000 -0.000    0.000 -0.000 -0.000   -0.002 -0.000  0.000
 TransDip  -0.002 -0.000  0.000    0.000 -0.010 -0.000    0.379 -0.000  0.000

 Mode:                28                     29                     30
 Frequency:      1302.27                1500.01                1501.59
 Force Cnst:     12.0261                15.9099                15.9434
 Red. Mass:      12.0357                12.0013                12.0013
 IR Active:          YES                    YES                    YES
 IR Intens:      140.473                  1.579                  1.528
 Raman Active:       YES                    YES                    YES
               X      Y      Z        X      Y      Z        X      Y      Z
 C          0.378 -0.218  0.000   -0.122 -0.317 -0.000   -0.453 -0.111  0.000
 C         -0.345 -0.200  0.000   -0.126  0.302  0.000    0.458 -0.133 -0.000
 C         -0.000  0.407 -0.000   -0.003 -0.524  0.000   -0.247  0.006 -0.000
 C          0.345 -0.200 -0.000    0.137  0.305 -0.000    0.455  0.126 -0.000
 C         -0.378 -0.218  0.000    0.111 -0.315 -0.000   -0.455  0.118  0.000
 C         -0.000  0.367 -0.000    0.003  0.529 -0.000    0.222 -0.006  0.000
 Cl        -0.018  0.017 -0.000    0.002  0.001  0.000    0.004  0.002 -0.000
 I          0.002  0.001 -0.000    0.001  0.000 -0.000   -0.001  0.001  0.000
 Cl         0.000 -0.014  0.000   -0.000  0.005 -0.000   -0.000 -0.000  0.000
 I         -0.002  0.001  0.000   -0.001  0.000 -0.000   -0.001 -0.001  0.000
 Cl         0.018  0.017  0.000   -0.002  0.001  0.000    0.004 -0.002 -0.000
 I          0.000 -0.003 -0.000    0.000 -0.001  0.000    0.001  0.000 -0.000
 TransDip  -0.000 -0.380 -0.000   -0.000 -0.040  0.000   -0.040  0.000 -0.000

 STANDARD THERMODYNAMIC QUANTITIES AT   298.15 K  AND     1.00 ATM

   This Molecule has  0 Imaginary Frequencies
   Zero point vibrational energy:       24.543 kcal/mol

   Atom    1 Element C  Has Mass   12.00000
   Atom    2 Element C  Has Mass   12.00000
   Atom    3 Element C  Has Mass   12.00000
   Atom    4 Element C  Has Mass   12.00000
   Atom    5 Element C  Has Mass   12.00000
   Atom    6 Element C  Has Mass   12.00000
   Atom    7 Element Cl Has Mass   34.96885
   Atom    8 Element I  Has Mass  126.90440
   Atom    9 Element Cl Has Mass   34.96885
   Atom   10 Element I  Has Mass  126.90440
   Atom   11 Element Cl Has Mass   34.96885
   Atom   12 Element I  Has Mass  126.90440
   Molecular Mass:   557.619750 amu
   Principal axes and moments of inertia in amu*Bohr^2:
                             1           2           3
    Eigenvalues --    10604.19676 10635.82346 21240.02023
          X               1.00000     0.00000     0.00000
          Y              -0.00000     1.00000     0.00000
          Z              -0.00000    -0.00000     1.00000
   Rotational Symmetry Number is   1
   The Molecule is an Asymmetric Top
   Translational Enthalpy:        0.889 kcal/mol
   Rotational Enthalpy:           0.889 kcal/mol
   Vibrational Enthalpy:         30.840 kcal/mol
   gas constant (RT):             0.592 kcal/mol
   Translational Entropy:        44.840  cal/mol.K
   Rotational Entropy:           36.125  cal/mol.K
   Vibrational Entropy:          41.822  cal/mol.K

   Total Enthalpy:               33.210 kcal/mol
   Total Entropy:               122.787  cal/mol.K

 ======================================================================

 STANDARD THERMODYNAMIC QUANTITIES FOR ANHARMONIC VIBRATION -- TOSH

   Zero point vibrational energy: ************ kcal/mol

   Vibrational Enthalpy:       Infinity kcal/mol
   Vibrational Entropy:             NaN  cal/mol.K

   Total Enthalpy:             Infinity kcal/mol
   Total Entropy:                   NaN  cal/mol.K

 ======================================================================

 STANDARD THERMODYNAMIC QUANTITIES FOR ANHARMONIC VIBRATION -- VPT2

   Zero point vibrational energy: ************ kcal/mol

   Vibrational Enthalpy:       Infinity kcal/mol
   Vibrational Entropy:             NaN  cal/mol.K

   Total Enthalpy:             Infinity kcal/mol
   Total Entropy:                   NaN  cal/mol.K

 ======================================================================

Archival summary:
1\1\february\FREQ\ProcedureUnspecified\BasisUnspecified\3l36\taweetha\SunDec113:43:352019SunDec113:43:352019\0\\#,FREQ,ProcedureUnspecified,BasisUnspecified,\\0,1\I\C,1,2.12804\C,2,1.40426,1,120.342\C,3,1.40296,2,120.662,1,-180,0\C,4,1.4032,3,119.309,2,-0,0\C,5,1.4032,4,120.744,3,0,0\C,6,1.40296,5,119.309,4,-0,0\Cl,5,1.73969,4,119.628,3,180,0\Cl,3,1.74025,2,119.738,1,0,0\Cl,7,1.74025,6,119.601,5,-180,0\I,4,2.13441,3,120.604,2,-180,0\I,6,2.13441,5,120.087,4,-180,0\\\@

 Total job time:  877.13s(wall), 5012.64s(cpu) 
 Sun Dec  1 13:43:35 2019

        *************************************************************
        *                                                           *
        *  Thank you very much for using Q-Chem.  Have a nice day.  *
        *                                                           *
        *************************************************************
