# Supplementary material for: Geometric and energetic data from quantum chemical calculations of halobenzenes and xylenes
Source: Data Brief. 2020 Mar 5;30:105386. doi: 10.1016/j.dib.2020.105386 (PMC7114895; doi:10.1016/j.dib.2020.105386)
Supplement: Supplementary file 1 [file mmc1.zip › halobenzene/B3LYP/ClIClIII.out]

                  Welcome to Q-Chem
     A Quantum Leap Into The Future Of Chemistry


 Q-Chem 5.2 (devel), Q-Chem, Inc., Pleasanton, CA (2019)

 Yihan Shao,  Zhengting Gan,  E. Epifanovsky,  A. T. B. Gilbert,  M. Wormit,  
 J. Kussmann,  A. W. Lange,  A. Behn,  Jia Deng,  Xintian Feng,  D. Ghosh,  
 M. Goldey,  P. R. Horn,  L. D. Jacobson,  I. Kaliman,  T. Kus,  A. Landau,  
 Jie Liu,  E. I. Proynov,  R. M. Richard,  R. P. Steele,  E. J. Sundstrom,  
 H. L. Woodcock III,  P. M. Zimmerman,  D. Zuev,  B. Albrecht,  E. Alguire,  
 S. A. Baeppler,  D. Barton,  Z. Benda,  Y. A. Bernard,  E. J. Berquist,  
 K. B. Bravaya,  H. Burton,  D. Casanova,  Chun-Min Chang,  Yunqing Chen,  
 A. Chien,  K. D. Closser,  M. P. Coons,  S. Coriani,  S. Dasgupta,  
 A. L. Dempwolff,  M. Diedenhofen,  Hainam Do,  R. G. Edgar,  Po-Tung Fang,  
 S. Faraji,  S. Fatehi,  Qingguo Feng,  K. D. Fenk,  J. Fosso-Tande,  
 J. Gayvert,  Qinghui Ge,  A. Ghysels,  G. Gidofalvi,  J. Gomes,  
 J. Gonthier,  A. Gunina,  D. Hait,  M. W. D. Hanson-Heine,  
 P. H. P. Harbach,  A. W. Hauser,  M. F. Herbst,  J. E. Herr,  
 E. G. Hohenstein,  Z. C. Holden,  Kerwin Hui,  B. C. Huynh,  T.-C. Jagau,  
 Hyunjun Ji,  B. Kaduk,  K. Khistyaev,  Jaehoon Kim,  P. Klunzinger,  K. Koh,  
 D. Kosenkov,  L. Koulias,  T. Kowalczyk,  C. M. Krauter,  A. Kunitsa,  
 Ka Un Lao,  A. Laurent,  K. V. Lawler,  Joonho Lee,  D. Lefrancois,  
 S. Lehtola,  D. S. Levine,  Yi-Pei Li,  You-Sheng Lin,  Fenglai Liu,  
 E. Livshits,  A. Luenser,  P. Manohar,  E. Mansoor,  S. F. Manzer,  
 Shan-Ping Mao,  Yuezhi Mao,  N. Mardirossian,  A. V. Marenich,  
 T. Markovich,  L. A. Martinez-Martinez,  S. A. Maurer,  N. J. Mayhall,  
 S. C. McKenzie,  J.-M. Mewes,  P. Morgante,  A. F. Morrison,  
 J. W. Mullinax,  K. Nanda,  T. S. Nguyen-Beck,  R. Olivares-Amaya,  
 J. A. Parkhill,  Zheng Pei,  T. M. Perrine,  F. Plasser,  P. Pokhilko,  
 S. Prager,  A. Prociuk,  E. Ramos,  D. R. Rehn,  F. Rob,  M. Scheurer,  
 M. Schneider,  N. Sergueev,  S. M. Sharada,  S. Sharma,  D. W. Small,  
 T. Stauch,  T. Stein,  Yu-Chuan Su,  A. J. W. Thom,  A. Tkatchenko,  
 T. Tsuchimochi,  N. M. Tubman,  L. Vogt,  M. L. Vidal,  O. Vydrov,  
 M. A. Watson,  J. Wenzel,  M. de Wergifosse,  T. A. Wesolowski,  A. White,  
 J. Witte,  A. Yamada,  Jun Yang,  K. Yao,  S. Yeganeh,  S. R. Yost,  
 Zhi-Qiang You,  A. Zech,  Igor Ying Zhang,  Xing Zhang,  Yan Zhao,  
 Ying Zhu,  B. R. Brooks,  G. K. L. Chan,  C. J. Cramer,  M. S. Gordon,  
 W. J. Hehre,  A. Klamt,  M. W. Schmidt,  C. D. Sherrill,  D. G. Truhlar,  
 A. Aspuru-Guzik,  R. Baer,  A. T. Bell,  N. A. Besley,  Jeng-Da Chai,  
 A. E. DePrince, III,  R. A. DiStasio Jr.,  A. Dreuw,  B. D. Dunietz,  
 T. R. Furlani,  Chao-Ping Hsu,  Yousung Jung,  Jing Kong,  D. S. Lambrecht,  
 WanZhen Liang,  C. Ochsenfeld,  V. A. Rassolov,  L. V. Slipchenko,  
 J. E. Subotnik,  T. Van Voorhis,  J. M. Herbert,  A. I. Krylov,  
 P. M. W. Gill,  M. Head-Gordon

 Contributors to earlier versions of Q-Chem not listed above: 
 R. D. Adamson,  B. Austin,  J. Baker,  G. J. O. Beran,  K. Brandhorst,  
 S. T. Brown,  E. F. C. Byrd,  A. K. Chakraborty,  C.-L. Cheng,  
 Siu Hung Chien,  D. M. Chipman,  D. L. Crittenden,  H. Dachsel,  
 R. J. Doerksen,  A. D. Dutoi,  L. Fusti-Molnar,  W. A. Goddard III,  
 A. Golubeva-Zadorozhnaya,  S. R. Gwaltney,  G. Hawkins,  A. Heyden,  
 S. Hirata,  G. Kedziora,  F. J. Keil,  C. Kelley,  Jihan Kim,  R. A. King,  
 R. Z. Khaliullin,  P. P. Korambath,  W. Kurlancheek,  A. M. Lee,  M. S. Lee,  
 S. V. Levchenko,  Ching Yeh Lin,  D. Liotard,  R. C. Lochan,  I. Lotan,  
 P. E. Maslen,  N. Nair,  D. P. O'Neill,  D. Neuhauser,  E. Neuscamman,  
 C. M. Oana,  R. Olson,  B. Peters,  R. Peverati,  P. A. Pieniazek,  
 Y. M. Rhee,  J. Ritchie,  M. A. Rohrdanz,  E. Rosta,  N. J. Russ,  
 H. F. Schaefer III,  N. E. Schultz,  N. Shenvi,  A. C. Simmonett,  A. Sodt,  
 D. Stuck,  K. S. Thanthiriwatte,  V. Vanovschi,  Tao Wang,  A. Warshel,  
 C. F. Williams,  Q. Wu,  X. Xu,  W. Zhang

 Please cite Q-Chem as follows:
 Y. Shao et al., Mol. Phys. 113, 184-215 (2015)
 DOI: 10.1080/00268976.2014.952696

 Q-Chem 5.2.1 for Intel X86 EM64T Linux

 Parts of Q-Chem use Armadillo 8.300.2 (Tropical Shenanigans).
 http://arma.sourceforge.net/

 Q-Chem begins on Sun Dec  1 13:43:35 2019  

Host: 
0

     Scratch files written to /scratch/taweetham/qchem22056//
NAlpha2: 282
NElect   282
Mult     1

Checking the input file for inconsistencies... 	...done.

--------------------------------------------------------------
User input:
--------------------------------------------------------------
$MOLECULE
0 1
C   
C	1	CC
C	2	CC	1	120.0		
C	3	CC	2	120.0	1	0.0
C	4	CC	3	120.0	2	0.0	
C	5 	CC	4	120.0	3	0.0
Cl	1	CCl	2	120.0	3	180.0
I	2	CI	3	120.0	4	180.0
Cl	3	CCl	4	120.0	5	180.0
I	4	CI	5	120.0	6	180.0
I	5	CI	6	120.0	1	180.0
I	6	CI	1	120.0	2	180.0

CC=1.39483
CH=1.08673
CF=1.33960
CCl=1.72090
CBr=1.89068
CI=2.07886
$END

$REM
   JOB_TYPE	OPTIMIZATION
   BASIS	6-311++G**
   METHOD	B3LYP
   MEM_TOTAL	64000
   SYM_IGNORE	TRUE
$END

--------------------------------------------------------------
 ----------------------------------------------------------------
             Standard Nuclear Orientation (Angstroms)
    I     Atom           X                Y                Z
 ----------------------------------------------------------------
    1      C       0.0000000000     0.0000000000     0.0000000000
    2      C       0.0000000000     0.0000000000     1.3948300000
    3      C       1.2079582140     0.0000000000     2.0922450000
    4      C       2.4159164279     0.0000000000     1.3948300000
    5      C       2.4159164279     0.0000000000    -0.0000000000
    6      C       1.2079582140     0.0000000000    -0.6974150000
    7      Cl     -1.4903431174    -0.0000000000    -0.8604500000
    8      I      -1.8003455709    -0.0000000000     2.4342600000
    9      Cl      1.2079582140    -0.0000000000     3.8131450000
   10      I       4.2162619988    -0.0000000000     2.4342600000
   11      I       4.2162619988    -0.0000000000    -1.0394300000
   12      I       1.2079582140    -0.0000000000    -2.7762750000
 ----------------------------------------------------------------
 Nuclear Repulsion Energy =        4314.30993984 hartrees
 There are      141 alpha and      141 beta electrons
 Requested basis set is 6-311++G(d,p)
 There are 158 shells and 440 basis functions

 Total QAlloc Memory Limit  64000 MB
 Mega-Array Size       188 MB
 MEM_STATIC part       192 MB
 A cutoff of  1.0D-11 yielded   7281 shell pairs
 There are     63036 function pairs (     70494 Cartesian)
 Smallest overlap matrix eigenvalue = 5.04E-07

 Q-Chem warning in module stvman/mkSTV.C, line 318:

 Overlap eigenvalue is smaller than square root of threshold
 Use THRESH >= 12 to get rid of this warning

 Linear dependence detected in AO basis
 Tighter screening thresholds may be required for diffuse basis sets
 Use S2THRESH > 14 and THRESH = 14 in case of SCF convergence issues
 Number of orthogonalized atomic orbitals = 438
 Maximum deviation from orthogonality = 1.425E-10

 Scale SEOQF with 1.000000e-01/1.000000e-01/1.000000e-01

 Standard Electronic Orientation quadrupole field applied
 Nucleus-field energy     =    -0.0000000691 hartrees
 Guess from superposition of atomic densities
 Warning:  Energy on first SCF cycle will be non-variational
 SAD guess density has 282.000000 electrons

 -----------------------------------------------------------------------
  General SCF calculation program by
  Eric Jon Sundstrom, Paul Horn, Yuezhi Mao, Dmitri Zuev, Alec White,
  David Stuck, Shaama M.S., Shane Yost, Joonho Lee, David Small,
  Daniel Levine, Susi Lehtola, Hugh Burton, Evgeny Epifanovsky,
  Bang C. Huynh
 -----------------------------------------------------------------------
 Exchange:     0.2000 Hartree-Fock + 0.0800 Slater + 0.7200 B88
 Correlation:  0.1900 VWN1RPA + 0.8100 LYP
 Using SG-1 standard quadrature grid
 using 6 threads for integral computing
 -------------------------------------------------------
 OpenMP Integral computing Module                
 Release: version 2.0, May 2017, Q-Chem Inc. Pleasanton 
 -------------------------------------------------------
 A restricted SCF calculation will be
 performed using DIIS
 SCF converges when DIIS error is below 1.0e-08
 ---------------------------------------
  Cycle       Energy         DIIS error
 ---------------------------------------
    1  -28829.7050719556      2.78e-02  
    2  -28827.1029275012      1.69e-03  
    3  -28826.9787106361      2.71e-03  
    4  -28827.1447474947      6.99e-04  
    5  -28827.1582164467      1.46e-04  
    6  -28827.1584597158      9.58e-05  
    7  -28827.1586843730      2.18e-05  
    8  -28827.1586942831      6.33e-06  
    9  -28827.1586950939      1.92e-06  
   10  -28827.1586951642      4.37e-07  
   11  -28827.1586951686      8.81e-08  
   12  -28827.1586951707      4.55e-08  
   13  -28827.1586951696      1.26e-08  
   14  -28827.1586951726      3.94e-09  Convergence criterion met
 ---------------------------------------
 SCF time:   CPU 277.66s  wall 51.00s 
 SCF   energy in the final basis set =   -28827.1586951726
 Total energy in the final basis set =   -28827.1586951726

 --------------------------------------------------------------

                    Orbital Energies (a.u.)
 --------------------------------------------------------------

 Alpha MOs
 -- Occupied --
***********************************-176.3176-176.3176-176.3170-176.3170
********-165.7213-165.7208-165.7208-165.7193-165.7192-165.7191-165.7190
********-165.7187-165.7184-165.7184-101.5816-101.5816 -35.8142 -35.8142
-35.8136 -35.8136 -31.3076 -31.3075 -31.3069 -31.3069 -31.3016 -31.3016
-31.3010 -31.3010 -31.3010 -31.3009 -31.3004 -31.3004 -22.9580 -22.9579
-22.9574 -22.9573 -22.9567 -22.9567 -22.9563 -22.9562 -22.9561 -22.9561
-22.9557 -22.9557 -22.9521 -22.9521 -22.9520 -22.9520 -22.9515 -22.9515
-22.9515 -22.9515 -10.2832 -10.2832 -10.2655 -10.2644 -10.2640 -10.2639
 -9.4971  -9.4971  -7.2619  -7.2617  -7.2520  -7.2520  -7.2512  -7.2510
 -6.3642  -6.3639  -6.3634  -6.3634  -4.7768  -4.7768  -4.7762  -4.7762
 -4.7622  -4.7619  -4.7614  -4.7614  -4.7611  -4.7607  -4.7603  -4.7603
 -2.0429  -2.0428  -2.0424  -2.0422  -2.0384  -2.0383  -2.0377  -2.0376
 -2.0376  -2.0373  -2.0369  -2.0369  -2.0249  -2.0247  -2.0244  -2.0242
 -2.0241  -2.0240  -2.0239  -2.0239  -0.9568  -0.9171  -0.8759  -0.8113
 -0.7917  -0.7185  -0.6863  -0.6850  -0.6570  -0.6043  -0.5967  -0.5540
 -0.5141  -0.4654  -0.4634  -0.4452  -0.4170  -0.4040  -0.3862  -0.3812
 -0.3805  -0.3564  -0.3544  -0.3298  -0.3237  -0.3226  -0.2922  -0.2831
 -0.2821  -0.2739  -0.2586  -0.2556  -0.2375
 -- Virtual --
 -0.1018  -0.0683  -0.0655  -0.0533  -0.0424  -0.0143  -0.0030   0.0148
  0.0195   0.0340   0.0394   0.0501   0.0626   0.0686   0.0722   0.0733
  0.0770   0.0899   0.0907   0.0938   0.0987   0.1059   0.1140   0.1184
  0.1233   0.1253   0.1348   0.1552   0.1601   0.1603   0.1701   0.1725
  0.1793   0.1851   0.1891   0.1935   0.1955   0.2038   0.2056   0.2170
  0.2204   0.2282   0.2341   0.2521   0.2532   0.2567   0.2639   0.2650
  0.2734   0.3039   0.3075   0.3098   0.3455   0.3474   0.3665   0.3731
  0.3886   0.3933   0.3946   0.3951   0.3962   0.4078   0.4176   0.4206
  0.4219   0.4383   0.4385   0.4491   0.4623   0.4708   0.4738   0.4738
  0.4902   0.5012   0.5027   0.5048   0.5108   0.5160   0.5236   0.5266
  0.5470   0.5478   0.5646   0.5745   0.5859   0.6015   0.6214   0.6218
  0.6246   0.6256   0.6373   0.7071   0.7085   0.7120   0.7343   0.7424
  0.7579   0.7610   0.7887   0.7887   0.8205   0.8218   0.8274   0.8390
  0.8482   0.8603   0.8652   0.8879   0.8966   0.9274   0.9321   0.9454
  0.9458   0.9482   1.0361   1.0528   1.0603   1.0658   1.1219   1.1323
  1.1455   1.1933   1.1940   1.2086   1.2423   1.2459   1.2897   1.3304
  1.3383   1.3637   1.3647   1.3664   1.3670   1.3755   1.3973   1.4479
  1.4639   1.4716   1.4810   1.5037   1.5047   1.5211   1.5363   1.5902
  1.5948   1.6030   1.7274   1.7387   1.7796   1.7872   1.8262   1.8281
  1.8523   1.8538   1.9236   2.0169   2.0891   2.2143   2.2220   2.2237
  2.2445   2.2567   2.2659   2.2758   2.2960   2.4038   2.4503   2.4933
  2.5497   2.5561   2.5731   2.6992   2.7167   2.7762   2.8212   2.8275
  2.8614   2.9622   3.0326   3.0503   3.0861   3.1778   3.2160   3.3948
  3.4304   3.6406   3.8158   3.8579   3.9342   3.9600   3.9617   3.9626
  3.9759   3.9935   4.0208   4.0251   4.0278   4.0323   4.0462   4.0778
  4.0885   4.1624   4.1669   4.2134   4.2429   4.2880   4.2944   4.3195
  4.4118   4.4871   4.4920   4.6356   4.8073   5.9895   6.0192   6.0240
  6.0411   6.0642   6.0804   6.1117   6.1352   6.1638   6.1764   6.2064
  6.2454   9.7555   9.7906  23.1731  23.7821  23.7846  23.9452  23.9552
 24.0333  25.8091  25.8262  26.1489  26.1637  26.6087  26.6413  27.8497
 27.9085  27.9130  28.0081  28.3333  28.3555  28.3589  28.3764  28.3823
 28.3898  28.4221  28.4269  28.4398  28.4427  28.4610  28.4638  28.5190
 28.5301  28.5308  28.5325  28.5354  28.5431  28.5571  28.5581  28.5589
 28.5623  28.5727  28.5803  28.5910  28.6272  28.6330  28.6585  28.6894
 28.7359  28.7366  28.7864 127.8779 127.8946 127.8969 127.9135 127.9205
127.9314 127.9484 127.9644 127.9772 127.9799 127.9950 128.0189 151.6461
151.6985 151.7014 151.7845 215.7464 215.78801901.80851901.86341901.8664
********
 --------------------------------------------------------------

          Ground-State Mulliken Net Atomic Charges

     Atom                 Charge (a.u.)
  ----------------------------------------
      1 C                    -0.241450
      2 C                    -0.135379
      3 C                    -0.229027
      4 C                    -0.384485
      5 C                    -0.198039
      6 C                    -0.376002
      7 Cl                    0.574130
      8 I                     0.106881
      9 Cl                    0.572284
     10 I                     0.103246
     11 I                     0.106313
     12 I                     0.101527
  ----------------------------------------
  Sum of atomic charges =     0.000000

 -----------------------------------------------------------------
                    Cartesian Multipole Moments
 -----------------------------------------------------------------
    Charge (ESU x 10^10)
                 0.0000
    Dipole Moment (Debye)
         X       0.4549      Y      -0.0000      Z      -0.2637
       Tot       0.5258
    Quadrupole Moments (Debye-Ang)
        XX    -163.5989     XY      -0.0000     YY    -174.1601
        XZ      -1.9940     YZ      -0.0000     ZZ    -167.3853
    Octopole Moments (Debye-Ang^2)
       XXX    -732.1131    XXY      -0.0000    XYY    -262.6734
       YYY      -0.0000    XXZ     -80.3343    XYZ      -0.0000
       YYZ     -91.2524    XZZ    -250.4923    YZZ      -0.0000
       ZZZ    -283.0963
    Hexadecapole Moments (Debye-Ang^3)
      XXXX   -7318.5285   XXXY      -0.0000   XXYY   -1366.7808
      XYYY      -0.0000   YYYY    -230.8574   XXXZ    -146.9483
      XXYZ      -0.0000   XYYZ     -50.3049   YYYZ      -0.0000
      XXZZ   -2019.1588   XYZZ       0.0000   YYZZ    -917.6154
      XZZZ    -178.7654   YZZZ      -0.0000   ZZZZ   -4949.0951
 -----------------------------------------------------------------
 Calculating analytic gradient of the SCF energy
 Gradient of SCF Energy
            1           2           3           4           5           6
    1  -0.0033132   0.0010904  -0.0004480  -0.0002447   0.0026750   0.0000555
    2   0.0000000   0.0000000   0.0000000  -0.0000000  -0.0000000  -0.0000000
    3  -0.0015727   0.0001932   0.0036876   0.0008177  -0.0024868   0.0008649
            7           8           9          10          11          12
    1   0.0087376   0.0140021   0.0002817  -0.0125549  -0.0168474   0.0065659
    2   0.0000000  -0.0000000   0.0000000   0.0000000   0.0000000  -0.0000000
    3   0.0046687  -0.0091680  -0.0093106  -0.0158439   0.0105214   0.0176287
 Max gradient component =       1.763E-02
 RMS gradient           =       6.802E-03
 Gradient time:  CPU 100.37 s  wall 16.86 s
 Geometry Optimization Parameters
   NAtoms,    NIC,     NZ,  NCons,   NDum,   NFix, NCnnct, MaxDiis
       12      78      12       0       0       0       0       0


** GEOMETRY OPTIMIZATION IN DELOCALIZED INTERNAL COORDINATES **
   Searching for a Minimum

   Optimization Cycle:   1

                       Coordinates (Angstroms)
     ATOM                X               Y               Z
      1  C         0.0000000000    0.0000000000    0.0000000000
      2  C         0.0000000000    0.0000000000    1.3948300000
      3  C         1.2079582140    0.0000000000    2.0922450000
      4  C         2.4159164279    0.0000000000    1.3948300000
      5  C         2.4159164279    0.0000000000    0.0000000000
      6  C         1.2079582140    0.0000000000   -0.6974150000
      7  Cl       -1.4903431174    0.0000000000   -0.8604500000
      8  I        -1.8003455709    0.0000000000    2.4342600000
      9  Cl        1.2079582140    0.0000000000    3.8131450000
     10  I         4.2162619988    0.0000000000    2.4342600000
     11  I         4.2162619988    0.0000000000   -1.0394300000
     12  I         1.2079582140    0.0000000000   -2.7762750000
   Point Group: c1    Number of degrees of freedom:    30


   Energy is -28827.158695173


 Attempting to generate delocalized internal coordinates
 Initial Hessian constructed with Jon Baker's OPTIMIZE code

 21 Hessian modes will be used to form the next step
  Hessian Eigenvalues:
     0.124424    0.124424    0.124424    0.124424    0.250000    0.250000
     0.250000    0.250000    0.250000    0.250000    0.250000    0.250000
     0.250000    0.334879    0.334879    0.426727    0.426727    0.464882
     0.464882    0.464882    0.464882

 Minimum search - taking simple RFO step
 Searching for Lamda that Minimizes Along All modes
 Value Taken    Lamda =  -0.01635202
 Step Taken.  Stepsize is  0.296484

                             Maximum     Tolerance    Cnvgd?
         Gradient           0.048546      0.000300      NO
         Displacement       0.182771      0.001200      NO
         Energy change     *********      0.000001      NO


 New Cartesian Coordinates Obtained by Inverse Iteration

 Displacement from previous Coordinates is:  0.490740
 ----------------------------------------------------------------
             Standard Nuclear Orientation (Angstroms)
    I     Atom           X                Y                Z
 ----------------------------------------------------------------
    1      C       0.0036282346     0.0000000000    -0.0058411794
    2      C      -0.0077870805     0.0000000000     1.3971485754
    3      C       1.2137278157     0.0000000000     2.0865612260
    4      C       2.4412467651     0.0000000000     1.3984691584
    5      C       2.4514041541     0.0000000000    -0.0206893636
    6      C       1.2164824876     0.0000000000    -0.7212769800
    7      Cl     -1.5014514804     0.0000000000    -0.8705964398
    8      I      -1.8549122921     0.0000000000     2.4810740826
    9      Cl      1.2073572628     0.0000000000     3.8214762421
   10      I       4.2284623090     0.0000000000     2.5927228446
   11      I       4.3113797581     0.0000000000    -1.1060307657
   12      I       1.0959630872     0.0000000000    -2.8630174006
 ----------------------------------------------------------------
 Nuclear Repulsion Energy =        4202.88736397 hartrees
 There are      141 alpha and      141 beta electrons
 Applying Cartesian multipole field
    Component          Value
    ---------          -----
     (2,0,0)        1.00000E-11
     (0,2,0)        2.00000E-11
     (0,0,2)       -3.00000E-11
 Nucleus-field energy     =    -0.0000000770 hartrees
 Requested basis set is 6-311++G(d,p)
 There are 158 shells and 440 basis functions
 A cutoff of  1.0D-11 yielded   7183 shell pairs
 There are     62262 function pairs (     69609 Cartesian)
 Smallest overlap matrix eigenvalue = 5.95E-07

 Q-Chem warning in module stvman/mkSTV.C, line 318:

 Overlap eigenvalue is smaller than square root of threshold
 Use THRESH >= 12 to get rid of this warning

 Linear dependence detected in AO basis
 Tighter screening thresholds may be required for diffuse basis sets
 Use S2THRESH > 14 and THRESH = 14 in case of SCF convergence issues
 Number of orthogonalized atomic orbitals = 439
 Maximum deviation from orthogonality = 1.492E-10
 Guess MOs from SCF MO coefficient file

 -----------------------------------------------------------------------
  General SCF calculation program by
  Eric Jon Sundstrom, Paul Horn, Yuezhi Mao, Dmitri Zuev, Alec White,
  David Stuck, Shaama M.S., Shane Yost, Joonho Lee, David Small,
  Daniel Levine, Susi Lehtola, Hugh Burton, Evgeny Epifanovsky,
  Bang C. Huynh
 -----------------------------------------------------------------------
 Exchange:     0.2000 Hartree-Fock + 0.0800 Slater + 0.7200 B88
 Correlation:  0.1900 VWN1RPA + 0.8100 LYP
 Using SG-1 standard quadrature grid
 Size of previous SCF MO coefficient file: 387198 (expected); 386316 (actual). 

 Q-Chem warning in module libgscf/gen_scfman/rhf.C, line 618:

 Inconsistent size for SCF MO coefficient file.  Please check basis and PURECART setting.

 using 6 threads for integral computing
 -------------------------------------------------------
 OpenMP Integral computing Module                
 Release: version 2.0, May 2017, Q-Chem Inc. Pleasanton 
 -------------------------------------------------------
 A restricted SCF calculation will be
 performed using DIIS
 SCF converges when DIIS error is below 1.0e-08
 ---------------------------------------
  Cycle       Energy         DIIS error
 ---------------------------------------
    1  -28827.1563965304      6.66e-04  
    2  -28827.1592957734      3.93e-04  
    3  -28827.1546043637      5.69e-04  
    4  -28827.1634810068      5.24e-05  
    5  -28827.1635372440      2.29e-05  
    6  -28827.1635487362      7.66e-06  
    7  -28827.1635500575      3.38e-06  
    8  -28827.1635503253      5.80e-07  
    9  -28827.1635503337      2.38e-07  
   10  -28827.1635503348      6.96e-08  
   11  -28827.1635503364      3.24e-08  
   12  -28827.1635503351      6.01e-09  Convergence criterion met
 ---------------------------------------
 SCF time:   CPU 242.12s  wall 45.00s 
 SCF   energy in the final basis set =   -28827.1635503351
 Total energy in the final basis set =   -28827.1635503351

 --------------------------------------------------------------

                    Orbital Energies (a.u.)
 --------------------------------------------------------------

 Alpha MOs
 -- Occupied --
***********************************-176.3201-176.3201-176.3190-176.3189
********-165.7240-165.7228-165.7228-165.7218-165.7217-165.7216-165.7215
********-165.7206-165.7204-165.7203-101.5820-101.5817 -35.8165 -35.8165
-35.8154 -35.8153 -31.3101 -31.3100 -31.3089 -31.3089 -31.3037 -31.3036
-31.3032 -31.3032 -31.3026 -31.3025 -31.3021 -31.3020 -22.9605 -22.9604
-22.9593 -22.9593 -22.9591 -22.9590 -22.9587 -22.9587 -22.9579 -22.9579
-22.9576 -22.9575 -22.9542 -22.9542 -22.9542 -22.9542 -22.9531 -22.9531
-22.9530 -22.9530 -10.2889 -10.2885 -10.2779 -10.2734 -10.2734 -10.2710
 -9.4972  -9.4970  -7.2621  -7.2617  -7.2521  -7.2519  -7.2511  -7.2511
 -6.3659  -6.3658  -6.3647  -6.3647  -4.7790  -4.7788  -4.7778  -4.7778
 -4.7635  -4.7634  -4.7625  -4.7624  -4.7624  -4.7623  -4.7614  -4.7614
 -2.0445  -2.0442  -2.0434  -2.0432  -2.0402  -2.0399  -2.0392  -2.0392
 -2.0389  -2.0388  -2.0381  -2.0381  -2.0259  -2.0258  -2.0257  -2.0256
 -2.0248  -2.0248  -2.0247  -2.0245  -0.9503  -0.9132  -0.8677  -0.8042
 -0.7834  -0.7086  -0.6801  -0.6785  -0.6556  -0.6054  -0.5996  -0.5465
 -0.5122  -0.4599  -0.4595  -0.4414  -0.4139  -0.4013  -0.3821  -0.3774
 -0.3739  -0.3572  -0.3557  -0.3277  -0.3179  -0.3140  -0.2917  -0.2841
 -0.2796  -0.2766  -0.2614  -0.2588  -0.2473
 -- Virtual --
 -0.1154  -0.0730  -0.0692  -0.0684  -0.0568  -0.0353  -0.0037   0.0124
  0.0160   0.0338   0.0385   0.0499   0.0615   0.0679   0.0694   0.0725
  0.0736   0.0832   0.0901   0.0934   0.0972   0.1034   0.1125   0.1187
  0.1228   0.1268   0.1362   0.1557   0.1594   0.1606   0.1683   0.1700
  0.1722   0.1789   0.1824   0.1872   0.1942   0.1954   0.1997   0.2093
  0.2182   0.2193   0.2275   0.2276   0.2490   0.2512   0.2635   0.2641
  0.2714   0.2909   0.2973   0.3023   0.3309   0.3584   0.3643   0.3725
  0.3735   0.3786   0.3787   0.3903   0.3950   0.3981   0.4060   0.4147
  0.4181   0.4193   0.4342   0.4377   0.4417   0.4507   0.4589   0.4672
  0.4742   0.4881   0.4996   0.5023   0.5036   0.5088   0.5141   0.5270
  0.5320   0.5382   0.5540   0.5712   0.5738   0.5791   0.5804   0.5982
  0.6003   0.6185   0.6192   0.6256   0.6837   0.7079   0.7084   0.7272
  0.7481   0.7541   0.7570   0.7730   0.7869   0.8210   0.8234   0.8320
  0.8372   0.8473   0.8508   0.8592   0.8938   0.8987   0.9068   0.9306
  0.9419   0.9427   0.9468   1.0181   1.0334   1.0600   1.0676   1.1131
  1.1142   1.1428   1.1770   1.1778   1.2002   1.2288   1.2401   1.2867
  1.3160   1.3302   1.3452   1.3541   1.3570   1.3584   1.3840   1.4175
  1.4366   1.4673   1.4688   1.4748   1.4837   1.4862   1.5028   1.5304
  1.5650   1.5887   1.6028   1.7211   1.7273   1.7635   1.7811   1.8134
  1.8154   1.8366   1.8456   1.9116   1.9958   2.0656   2.1902   2.2048
  2.2140   2.2417   2.2447   2.2465   2.2538   2.2751   2.4149   2.4435
  2.4948   2.5339   2.5470   2.5657   2.6963   2.7111   2.7528   2.8174
  2.8195   2.8546   2.9543   3.0179   3.0320   3.0465   3.1522   3.1939
  3.3768   3.4011   3.6049   3.7908   3.8398   3.9420   3.9604   3.9612
  3.9645   3.9740   3.9872   4.0137   4.0192   4.0193   4.0229   4.0327
  4.0644   4.0862   4.1447   4.1535   4.1915   4.2309   4.2805   4.2810
  4.3214   4.3838   4.4532   4.4593   4.5891   4.7682   5.9899   6.0138
  6.0177   6.0524   6.0690   6.0744   6.1180   6.1310   6.1502   6.1591
  6.1833   6.1973   9.7439   9.7840  23.1704  23.7424  23.7433  23.8904
 23.8911  23.9700  25.8074  25.8205  26.1579  26.2556  26.5856  26.5887
 27.8258  27.8842  27.8923  27.9777  28.3318  28.3503  28.3530  28.3799
 28.3802  28.4006  28.4111  28.4232  28.4290  28.4372  28.4409  28.4782
 28.5207  28.5282  28.5290  28.5294  28.5355  28.5383  28.5504  28.5522
 28.5546  28.5569  28.5612  28.5724  28.5871  28.6151  28.6193  28.6381
 28.6764  28.7187  28.7250  28.7718 127.8758 127.8899 127.8916 127.9123
127.9284 127.9304 127.9538 127.9587 127.9670 127.9734 127.9860 127.9923
151.6258 151.6772 151.6828 151.7569 215.7329 215.78071901.78731901.8410
********1901.9241
 --------------------------------------------------------------

          Ground-State Mulliken Net Atomic Charges

     Atom                 Charge (a.u.)
  ----------------------------------------
      1 C                     0.184087
      2 C                    -0.805351
      3 C                     0.146589
      4 C                    -0.565172
      5 C                     0.006461
      6 C                    -0.530494
      7 Cl                    0.547892
      8 I                     0.132036
      9 Cl                    0.548826
     10 I                     0.115569
     11 I                     0.106145
     12 I                     0.113410
  ----------------------------------------
  Sum of atomic charges =     0.000000

 -----------------------------------------------------------------
                    Cartesian Multipole Moments
 -----------------------------------------------------------------
    Charge (ESU x 10^10)
                -0.0000
    Dipole Moment (Debye)
         X       0.2909      Y      -0.0000      Z      -0.1599
       Tot       0.3320
    Quadrupole Moments (Debye-Ang)
        XX    -164.0707     XY      -0.0000     YY    -174.8950
        XZ      -1.4341     YZ      -0.0000     ZZ    -166.2311
    Octopole Moments (Debye-Ang^2)
       XXX    -731.4564    XXY      -0.0000    XYY    -262.6740
       YYY      -0.0000    XXZ     -78.5331    XYZ      -0.0000
       YYZ     -92.6403    XZZ    -247.3823    YZZ      -0.0000
       ZZZ    -283.9712
    Hexadecapole Moments (Debye-Ang^3)
      XXXX   -7488.0451   XXXY      -0.0000   XXYY   -1398.8566
      XYYY      -0.0000   YYYY    -232.7630   XXXZ    -178.1625
      XXYZ      -0.0000   XYYZ     -59.4069   YYYZ      -0.0000
      XXZZ   -2065.0030   XYZZ      -0.0000   YYZZ    -968.1988
      XZZZ    -177.8621   YZZZ      -0.0000   ZZZZ   -5201.4398
 -----------------------------------------------------------------
 Calculating analytic gradient of the SCF energy
 Gradient of SCF Energy
            1           2           3           4           5           6
    1  -0.0026913  -0.0005259  -0.0004672   0.0001068   0.0063047  -0.0050133
    2   0.0000000  -0.0000000  -0.0000000   0.0000000  -0.0000000  -0.0000000
    3  -0.0012356   0.0008115   0.0024193   0.0073896  -0.0040362  -0.0041114
            7           8           9          10          11          12
    1   0.0039382  -0.0015232   0.0025709  -0.0015581   0.0046156  -0.0057572
    2   0.0000000   0.0000000  -0.0000000   0.0000000  -0.0000000   0.0000000
    3  -0.0012196   0.0015082  -0.0034923   0.0068939  -0.0035833  -0.0013440
 Max gradient component =       7.390E-03
 RMS gradient           =       3.018E-03
 Gradient time:  CPU 95.84 s  wall 16.11 s
 Geometry Optimization Parameters
   NAtoms,    NIC,     NZ,  NCons,   NDum,   NFix, NCnnct, MaxDiis
       12      78      12       0       0       0       0       0

 Cartesian Hessian Update
 Hessian updated using BFGS update


** GEOMETRY OPTIMIZATION IN DELOCALIZED INTERNAL COORDINATES **
   Searching for a Minimum

   Optimization Cycle:   2

                       Coordinates (Angstroms)
     ATOM                X               Y               Z
      1  C         0.0036282346    0.0000000000   -0.0058411794
      2  C        -0.0077870805    0.0000000000    1.3971485754
      3  C         1.2137278157    0.0000000000    2.0865612260
      4  C         2.4412467651    0.0000000000    1.3984691584
      5  C         2.4514041541    0.0000000000   -0.0206893636
      6  C         1.2164824876    0.0000000000   -0.7212769800
      7  Cl       -1.5014514804    0.0000000000   -0.8705964398
      8  I        -1.8549122921    0.0000000000    2.4810740826
      9  Cl        1.2073572628    0.0000000000    3.8214762421
     10  I         4.2284623090    0.0000000000    2.5927228446
     11  I         4.3113797581    0.0000000000   -1.1060307657
     12  I         1.0959630872    0.0000000000   -2.8630174006
   Point Group: c1    Number of degrees of freedom:    30


   Energy is -28827.163550335

 Hessian updated using BFGS update

 10 Hessian modes will be used to form the next step
  Hessian Eigenvalues:
     0.120043    0.127744    0.246661    0.320830    0.327628    0.334969
     0.426724    0.437952    0.459985    0.551570

 Minimum search - taking simple RFO step
 Searching for Lamda that Minimizes Along All modes
 Value Taken    Lamda =  -0.00282459
 Step Taken.  Stepsize is  0.082432

                             Maximum     Tolerance    Cnvgd?
         Gradient           0.031734      0.000300      NO
         Displacement       0.073171      0.001200      NO
         Energy change     -0.004855      0.000001      NO


 New Cartesian Coordinates Obtained by Inverse Iteration

 Displacement from previous Coordinates is:  0.236789
 ----------------------------------------------------------------
             Standard Nuclear Orientation (Angstroms)
    I     Atom           X                Y                Z
 ----------------------------------------------------------------
    1      C      -0.0031351182     0.0000000000    -0.0046169396
    2      C      -0.0102448929     0.0000000000     1.3986819797
    3      C       1.2097766056     0.0000000000     2.0933537155
    4      C       2.4355281275     0.0000000000     1.3977355007
    5      C       2.4345356967     0.0000000000    -0.0109293208
    6      C       1.2133509385     0.0000000000    -0.7169066717
    7      Cl     -1.5245219319     0.0000000000    -0.8498719753
    8      I      -1.8612500507     0.0000000000     2.4768444411
    9      Cl      1.1824913074     0.0000000000     3.8333992634
   10      I       4.2694438500     0.0000000000     2.5187372675
   11      I       4.2910757381     0.0000000000    -1.0827740749
   12      I       1.1684507510     0.0000000000    -2.8636531855
 ----------------------------------------------------------------
 Nuclear Repulsion Energy =        4217.24451996 hartrees
 There are      141 alpha and      141 beta electrons
 Applying Cartesian multipole field
    Component          Value
    ---------          -----
     (2,0,0)        1.00000E-11
     (0,2,0)        2.00000E-11
     (0,0,2)       -3.00000E-11
 Nucleus-field energy     =    -0.0000000739 hartrees
 Requested basis set is 6-311++G(d,p)
 There are 158 shells and 440 basis functions
 A cutoff of  1.0D-11 yielded   7175 shell pairs
 There are     62226 function pairs (     69582 Cartesian)
 Smallest overlap matrix eigenvalue = 5.80E-07

 Q-Chem warning in module stvman/mkSTV.C, line 318:

 Overlap eigenvalue is smaller than square root of threshold
 Use THRESH >= 12 to get rid of this warning

 Linear dependence detected in AO basis
 Tighter screening thresholds may be required for diffuse basis sets
 Use S2THRESH > 14 and THRESH = 14 in case of SCF convergence issues
 Number of orthogonalized atomic orbitals = 438
 Maximum deviation from orthogonality = 2.558E-10
 Guess MOs from SCF MO coefficient file

 -----------------------------------------------------------------------
  General SCF calculation program by
  Eric Jon Sundstrom, Paul Horn, Yuezhi Mao, Dmitri Zuev, Alec White,
  David Stuck, Shaama M.S., Shane Yost, Joonho Lee, David Small,
  Daniel Levine, Susi Lehtola, Hugh Burton, Evgeny Epifanovsky,
  Bang C. Huynh
 -----------------------------------------------------------------------
 Exchange:     0.2000 Hartree-Fock + 0.0800 Slater + 0.7200 B88
 Correlation:  0.1900 VWN1RPA + 0.8100 LYP
 Using SG-1 standard quadrature grid
 Size of previous SCF MO coefficient file: 386316 (expected); 387198 (actual). 

 Q-Chem warning in module libgscf/gen_scfman/rhf.C, line 618:

 Inconsistent size for SCF MO coefficient file.  Please check basis and PURECART setting.

 using 6 threads for integral computing
 -------------------------------------------------------
 OpenMP Integral computing Module                
 Release: version 2.0, May 2017, Q-Chem Inc. Pleasanton 
 -------------------------------------------------------
 A restricted SCF calculation will be
 performed using DIIS
 SCF converges when DIIS error is below 1.0e-08
 ---------------------------------------
  Cycle       Energy         DIIS error
 ---------------------------------------
    1  -28827.1630685193      2.94e-04  
    2  -28827.1642431460      9.87e-05  
    3  -28827.1637893160      1.64e-04  
    4  -28827.1644711959      3.15e-05  
    5  -28827.1644961407      9.56e-06  
    6  -28827.1644982050      2.26e-06  
    7  -28827.1644983077      1.21e-06  
    8  -28827.1644983379      3.70e-07  
    9  -28827.1644983403      1.40e-07  
   10  -28827.1644983386      2.26e-08  
   11  -28827.1644983391      1.42e-08  
   12  -28827.1644983408      2.77e-09  Convergence criterion met
 ---------------------------------------
 SCF time:   CPU 235.69s  wall 44.00s 
 SCF   energy in the final basis set =   -28827.1644983408
 Total energy in the final basis set =   -28827.1644983408

 --------------------------------------------------------------

                    Orbital Energies (a.u.)
 --------------------------------------------------------------

 Alpha MOs
 -- Occupied --
***********************************-176.3197-176.3193-176.3193-176.3193
********-165.7232-165.7232-165.7232-165.7214-165.7211-165.7210-165.7210
********-165.7208-165.7208-165.7207-101.5822-101.5821 -35.8161 -35.8158
-35.8157 -35.8157 -31.3097 -31.3093 -31.3093 -31.3092 -31.3033 -31.3030
-31.3029 -31.3029 -31.3028 -31.3025 -31.3024 -31.3024 -22.9601 -22.9597
-22.9597 -22.9596 -22.9587 -22.9583 -22.9583 -22.9583 -22.9582 -22.9579
-22.9579 -22.9579 -22.9538 -22.9538 -22.9535 -22.9535 -22.9535 -22.9535
-22.9534 -22.9534 -10.2896 -10.2895 -10.2752 -10.2731 -10.2729 -10.2709
 -9.4972  -9.4971  -7.2621  -7.2618  -7.2521  -7.2520  -7.2512  -7.2511
 -6.3655  -6.3652  -6.3651  -6.3650  -4.7787  -4.7782  -4.7781  -4.7781
 -4.7631  -4.7629  -4.7627  -4.7627  -4.7620  -4.7620  -4.7618  -4.7617
 -2.0441  -2.0437  -2.0437  -2.0435  -2.0398  -2.0394  -2.0393  -2.0391
 -2.0389  -2.0387  -2.0385  -2.0385  -2.0255  -2.0255  -2.0253  -2.0252
 -2.0252  -2.0252  -2.0250  -2.0249  -0.9498  -0.9110  -0.8696  -0.8044
 -0.7847  -0.7087  -0.6810  -0.6786  -0.6561  -0.6068  -0.5989  -0.5474
 -0.5119  -0.4598  -0.4596  -0.4420  -0.4138  -0.3999  -0.3827  -0.3758
 -0.3757  -0.3558  -0.3543  -0.3271  -0.3189  -0.3189  -0.2915  -0.2840
 -0.2825  -0.2750  -0.2616  -0.2594  -0.2448
 -- Virtual --
 -0.1161  -0.0716  -0.0692  -0.0685  -0.0576  -0.0325  -0.0036   0.0115
  0.0152   0.0337   0.0381   0.0498   0.0617   0.0679   0.0700   0.0726
  0.0747   0.0899   0.0905   0.0949   0.0984   0.1036   0.1135   0.1185
  0.1231   0.1257   0.1355   0.1564   0.1598   0.1611   0.1696   0.1705
  0.1765   0.1811   0.1822   0.1931   0.1947   0.1977   0.2028   0.2166
  0.2182   0.2249   0.2269   0.2482   0.2518   0.2523   0.2629   0.2646
  0.2706   0.2915   0.2982   0.3029   0.3513   0.3564   0.3737   0.3746
  0.3753   0.3782   0.3886   0.3928   0.3964   0.4052   0.4095   0.4161
  0.4173   0.4332   0.4369   0.4417   0.4527   0.4637   0.4680   0.4729
  0.4873   0.4991   0.5010   0.5038   0.5094   0.5162   0.5176   0.5277
  0.5358   0.5436   0.5538   0.5734   0.5809   0.5810   0.5981   0.5982
  0.6191   0.6206   0.6242   0.6813   0.7067   0.7076   0.7160   0.7258
  0.7515   0.7527   0.7767   0.7799   0.8199   0.8244   0.8317   0.8384
  0.8478   0.8523   0.8592   0.8910   0.8931   0.9093   0.9321   0.9418
  0.9419   0.9453   1.0196   1.0340   1.0601   1.0648   1.1143   1.1175
  1.1349   1.1777   1.1782   1.2078   1.2319   1.2399   1.2828   1.3145
  1.3287   1.3482   1.3564   1.3566   1.3594   1.3854   1.3883   1.4318
  1.4450   1.4669   1.4701   1.4786   1.4826   1.4833   1.5291   1.5691
  1.5898   1.5952   1.7224   1.7280   1.7712   1.7789   1.8128   1.8158
  1.8426   1.8433   1.9130   1.9968   2.0682   2.1895   2.2089   2.2140
  2.2419   2.2479   2.2497   2.2537   2.2720   2.3923   2.4415   2.4917
  2.5336   2.5459   2.5666   2.6959   2.7122   2.7558   2.8168   2.8208
  2.8543   2.9570   3.0144   3.0342   3.0509   3.1559   3.1922   3.3744
  3.4083   3.6088   3.7978   3.8370   3.9392   3.9599   3.9606   3.9670
  3.9680   3.9872   4.0139   4.0183   4.0192   4.0269   4.0323   4.0659
  4.0819   4.1456   4.1497   4.1872   4.2339   4.2801   4.2811   4.3202
  4.3887   4.4546   4.4608   4.5910   4.7748   5.9886   6.0135   6.0184
  6.0451   6.0536   6.0691   6.0996   6.1200   6.1410   6.1513   6.1687
  6.2070   9.7427   9.7823  23.1678  23.7425  23.7537  23.8908  23.9094
 23.9754  25.8064  25.8196  26.1300  26.1524  26.5854  26.5883  27.8292
 27.8853  27.8926  27.9794  28.3312  28.3500  28.3536  28.3763  28.3806
 28.3808  28.4128  28.4133  28.4266  28.4288  28.4423  28.4470  28.5198
 28.5281  28.5286  28.5309  28.5332  28.5385  28.5503  28.5524  28.5544
 28.5583  28.5630  28.5731  28.5858  28.6170  28.6188  28.6394  28.6790
 28.7192  28.7245  28.7728 127.8755 127.8896 127.8922 127.9130 127.9151
127.9266 127.9398 127.9541 127.9635 127.9678 127.9751 127.9975 151.6285
151.6776 151.6834 151.7586 215.7318 215.77881901.79001901.84151901.8475
********
 --------------------------------------------------------------

          Ground-State Mulliken Net Atomic Charges

     Atom                 Charge (a.u.)
  ----------------------------------------
      1 C                    -0.326011
      2 C                    -0.154379
      3 C                    -0.348161
      4 C                    -0.300856
      5 C                    -0.160300
      6 C                    -0.295133
      7 Cl                    0.573408
      8 I                     0.113931
      9 Cl                    0.572559
     10 I                     0.108996
     11 I                     0.108540
     12 I                     0.107407
  ----------------------------------------
  Sum of atomic charges =     0.000000

 -----------------------------------------------------------------
                    Cartesian Multipole Moments
 -----------------------------------------------------------------
    Charge (ESU x 10^10)
                -0.0000
    Dipole Moment (Debye)
         X       0.4102      Y       0.0000      Z      -0.2305
       Tot       0.4706
    Quadrupole Moments (Debye-Ang)
        XX    -163.3784     XY       0.0000     YY    -174.8658
        XZ      -1.9395     YZ       0.0000     ZZ    -166.8238
    Octopole Moments (Debye-Ang^2)
       XXX    -731.8259    XXY       0.0000    XYY    -264.1090
       YYY       0.0000    XXZ     -77.7858    XYZ       0.0000
       YYZ     -91.6708    XZZ    -249.9549    YZZ       0.0000
       ZZZ    -284.3495
    Hexadecapole Moments (Debye-Ang^3)
      XXXX   -7509.1387   XXXY       0.0000   XXYY   -1407.8388
      XYYY      -0.0000   YYYY    -232.6958   XXXZ    -141.5680
      XXYZ       0.0000   XYYZ     -49.8560   YYYZ       0.0000
      XXZZ   -2072.6951   XYZZ       0.0000   YYZZ    -956.5737
      XZZZ    -171.7824   YZZZ       0.0000   ZZZZ   -5144.0307
 -----------------------------------------------------------------
 Calculating analytic gradient of the SCF energy
 Gradient of SCF Energy
            1           2           3           4           5           6
    1  -0.0021729  -0.0007979  -0.0008692   0.0010504   0.0013667   0.0004919
    2  -0.0000000  -0.0000000   0.0000000  -0.0000000  -0.0000000   0.0000000
    3  -0.0000807   0.0001835   0.0018511   0.0001218  -0.0006650  -0.0006484
            7           8           9          10          11          12
    1  -0.0010471  -0.0013342  -0.0024569   0.0034596   0.0006278   0.0016819
    2   0.0000000   0.0000000  -0.0000000  -0.0000000   0.0000000   0.0000000
    3   0.0022926   0.0005975  -0.0001031  -0.0001927   0.0000326  -0.0033892
 Max gradient component =       3.460E-03
 RMS gradient           =       1.235E-03
 Gradient time:  CPU 96.06 s  wall 16.14 s
 Geometry Optimization Parameters
   NAtoms,    NIC,     NZ,  NCons,   NDum,   NFix, NCnnct, MaxDiis
       12      78      12       0       0       0       0       0

 Cartesian Hessian Update
 Hessian updated using BFGS update


** GEOMETRY OPTIMIZATION IN DELOCALIZED INTERNAL COORDINATES **
   Searching for a Minimum

   Optimization Cycle:   3

                       Coordinates (Angstroms)
     ATOM                X               Y               Z
      1  C        -0.0031351182    0.0000000000   -0.0046169396
      2  C        -0.0102448929    0.0000000000    1.3986819797
      3  C         1.2097766056    0.0000000000    2.0933537155
      4  C         2.4355281275    0.0000000000    1.3977355007
      5  C         2.4345356967    0.0000000000   -0.0109293208
      6  C         1.2133509385    0.0000000000   -0.7169066717
      7  Cl       -1.5245219319    0.0000000000   -0.8498719753
      8  I        -1.8612500507    0.0000000000    2.4768444411
      9  Cl        1.1824913074    0.0000000000    3.8333992634
     10  I         4.2694438500    0.0000000000    2.5187372675
     11  I         4.2910757381    0.0000000000   -1.0827740749
     12  I         1.1684507510    0.0000000000   -2.8636531855
   Point Group: c1    Number of degrees of freedom:    30


   Energy is -28827.164498341

 Hessian updated using BFGS update

 13 Hessian modes will be used to form the next step
  Hessian Eigenvalues:
     0.123728    0.124232    0.126435    0.246172    0.249747    0.324997
     0.334852    0.390016    0.426718    0.431995    0.452157    0.464849
     0.589712

 Minimum search - taking simple RFO step
 Searching for Lamda that Minimizes Along All modes
 Value Taken    Lamda =  -0.00059419
 Step Taken.  Stepsize is  0.049430

                             Maximum     Tolerance    Cnvgd?
         Gradient           0.009951      0.000300      NO
         Displacement       0.028060      0.001200      NO
         Energy change     -0.000948      0.000001      NO


 New Cartesian Coordinates Obtained by Inverse Iteration

 Displacement from previous Coordinates is:  0.089875
 ----------------------------------------------------------------
             Standard Nuclear Orientation (Angstroms)
    I     Atom           X                Y                Z
 ----------------------------------------------------------------
    1      C      -0.0006189564     0.0000000000    -0.0043829968
    2      C      -0.0089341707     0.0000000000     1.3981056628
    3      C       1.2108657777     0.0000000000     2.0912094377
    4      C       2.4311889561     0.0000000000     1.3953871396
    5      C       2.4315317609     0.0000000000    -0.0093087099
    6      C       1.2131789532     0.0000000000    -0.7116764383
    7      Cl     -1.5110785127     0.0000000000    -0.8695286566
    8      I      -1.8537594067     0.0000000000     2.4728588878
    9      Cl      1.2053316254     0.0000000000     3.8316746527
   10      I       4.2479677342     0.0000000000     2.5211497187
   11      I       4.2818122537     0.0000000000    -1.0806592821
   12      I       1.1580150063     0.0000000000    -2.8448294155
 ----------------------------------------------------------------
 Nuclear Repulsion Energy =        4229.85213762 hartrees
 There are      141 alpha and      141 beta electrons
 Applying Cartesian multipole field
    Component          Value
    ---------          -----
     (2,0,0)        1.00000E-11
     (0,2,0)        2.00000E-11
     (0,0,2)       -3.00000E-11
 Nucleus-field energy     =    -0.0000000738 hartrees
 Requested basis set is 6-311++G(d,p)
 There are 158 shells and 440 basis functions
 A cutoff of  1.0D-11 yielded   7188 shell pairs
 There are     62339 function pairs (     69708 Cartesian)
 Smallest overlap matrix eigenvalue = 5.63E-07

 Q-Chem warning in module stvman/mkSTV.C, line 318:

 Overlap eigenvalue is smaller than square root of threshold
 Use THRESH >= 12 to get rid of this warning

 Linear dependence detected in AO basis
 Tighter screening thresholds may be required for diffuse basis sets
 Use S2THRESH > 14 and THRESH = 14 in case of SCF convergence issues
 Number of orthogonalized atomic orbitals = 438
 Maximum deviation from orthogonality = 9.563E-11
 Guess MOs from SCF MO coefficient file

 -----------------------------------------------------------------------
  General SCF calculation program by
  Eric Jon Sundstrom, Paul Horn, Yuezhi Mao, Dmitri Zuev, Alec White,
  David Stuck, Shaama M.S., Shane Yost, Joonho Lee, David Small,
  Daniel Levine, Susi Lehtola, Hugh Burton, Evgeny Epifanovsky,
  Bang C. Huynh
 -----------------------------------------------------------------------
 Exchange:     0.2000 Hartree-Fock + 0.0800 Slater + 0.7200 B88
 Correlation:  0.1900 VWN1RPA + 0.8100 LYP
 Using SG-1 standard quadrature grid
 Size of previous SCF MO coefficient file: 386316 (expected); 387198 (actual). 

 Q-Chem warning in module libgscf/gen_scfman/rhf.C, line 618:

 Inconsistent size for SCF MO coefficient file.  Please check basis and PURECART setting.

 using 6 threads for integral computing
 -------------------------------------------------------
 OpenMP Integral computing Module                
 Release: version 2.0, May 2017, Q-Chem Inc. Pleasanton 
 -------------------------------------------------------
 A restricted SCF calculation will be
 performed using DIIS
 SCF converges when DIIS error is below 1.0e-08
 ---------------------------------------
  Cycle       Energy         DIIS error
 ---------------------------------------
    1  -28827.1643879232      1.33e-04  
    2  -28827.1646188652      6.17e-05  
    3  -28827.1644385439      1.01e-04  
    4  -28827.1647182519      1.09e-05  
    5  -28827.1647209228      4.01e-06  
    6  -28827.1647212739      1.36e-06  
    7  -28827.1647213099      6.79e-07  
    8  -28827.1647213209      1.23e-07  
    9  -28827.1647213199      4.92e-08  
   10  -28827.1647213202      1.03e-08  
   11  -28827.1647213190      6.27e-09  Convergence criterion met
 ---------------------------------------
 SCF time:   CPU 217.29s  wall 41.00s 
 SCF   energy in the final basis set =   -28827.1647213190
 Total energy in the final basis set =   -28827.1647213190

 --------------------------------------------------------------

                    Orbital Energies (a.u.)
 --------------------------------------------------------------

 Alpha MOs
 -- Occupied --
***********************************-176.3197-176.3191-176.3188-176.3188
********-165.7230-165.7227-165.7226-165.7214-165.7212-165.7207-165.7205
********-165.7204-165.7202-165.7202-101.5821-101.5820 -35.8162 -35.8156
-35.8153 -35.8152 -31.3097 -31.3090 -31.3088 -31.3087 -31.3034 -31.3028
-31.3028 -31.3025 -31.3024 -31.3023 -31.3020 -31.3019 -22.9601 -22.9594
-22.9592 -22.9591 -22.9587 -22.9583 -22.9581 -22.9578 -22.9577 -22.9577
-22.9574 -22.9574 -22.9539 -22.9539 -22.9533 -22.9533 -22.9530 -22.9530
-22.9529 -22.9529 -10.2887 -10.2886 -10.2738 -10.2713 -10.2712 -10.2707
 -9.4971  -9.4970  -7.2620  -7.2617  -7.2520  -7.2519  -7.2511  -7.2511
 -6.3655  -6.3650  -6.3647  -6.3646  -4.7787  -4.7780  -4.7777  -4.7777
 -4.7632  -4.7628  -4.7624  -4.7623  -4.7621  -4.7619  -4.7614  -4.7614
 -2.0442  -2.0435  -2.0434  -2.0432  -2.0398  -2.0392  -2.0389  -2.0389
 -2.0388  -2.0385  -2.0381  -2.0381  -2.0255  -2.0254  -2.0253  -2.0251
 -2.0249  -2.0249  -2.0248  -2.0246  -0.9510  -0.9116  -0.8704  -0.8058
 -0.7861  -0.7100  -0.6819  -0.6798  -0.6562  -0.6063  -0.5991  -0.5488
 -0.5120  -0.4608  -0.4602  -0.4425  -0.4142  -0.4006  -0.3832  -0.3767
 -0.3762  -0.3562  -0.3547  -0.3279  -0.3193  -0.3185  -0.2916  -0.2839
 -0.2814  -0.2758  -0.2614  -0.2590  -0.2441
 -- Virtual --
 -0.1143  -0.0713  -0.0684  -0.0670  -0.0550  -0.0298  -0.0040   0.0119
  0.0152   0.0337   0.0384   0.0500   0.0615   0.0678   0.0708   0.0725
  0.0750   0.0901   0.0904   0.0946   0.0980   0.1039   0.1133   0.1184
  0.1230   0.1258   0.1357   0.1557   0.1605   0.1607   0.1700   0.1708
  0.1773   0.1811   0.1820   0.1945   0.1952   0.1980   0.2024   0.2166
  0.2189   0.2267   0.2273   0.2491   0.2522   0.2523   0.2634   0.2650
  0.2712   0.2936   0.3001   0.3036   0.3510   0.3558   0.3731   0.3747
  0.3766   0.3814   0.3908   0.3921   0.3963   0.4059   0.4119   0.4177
  0.4183   0.4345   0.4364   0.4422   0.4546   0.4646   0.4686   0.4736
  0.4882   0.4988   0.5012   0.5039   0.5093   0.5153   0.5185   0.5274
  0.5370   0.5435   0.5557   0.5732   0.5813   0.5833   0.6020   0.6044
  0.6202   0.6211   0.6247   0.6849   0.7082   0.7084   0.7195   0.7291
  0.7522   0.7539   0.7773   0.7832   0.8205   0.8242   0.8306   0.8388
  0.8480   0.8528   0.8600   0.8916   0.8938   0.9127   0.9309   0.9416
  0.9424   0.9446   1.0205   1.0388   1.0589   1.0651   1.1144   1.1188
  1.1399   1.1797   1.1816   1.2056   1.2325   1.2397   1.2831   1.3195
  1.3295   1.3509   1.3581   1.3584   1.3600   1.3870   1.3902   1.4339
  1.4471   1.4693   1.4712   1.4826   1.4852   1.4889   1.5287   1.5713
  1.5891   1.5980   1.7237   1.7299   1.7723   1.7828   1.8150   1.8182
  1.8446   1.8463   1.9154   2.0007   2.0698   2.1944   2.2104   2.2178
  2.2433   2.2516   2.2541   2.2542   2.2757   2.3948   2.4432   2.4946
  2.5355   2.5457   2.5678   2.6966   2.7128   2.7601   2.8181   2.8215
  2.8558   2.9567   3.0184   3.0377   3.0586   3.1592   3.1963   3.3790
  3.4111   3.6158   3.8005   3.8420   3.9392   3.9602   3.9611   3.9674
  3.9685   3.9882   4.0159   4.0194   4.0200   4.0278   4.0333   4.0675
  4.0838   4.1490   4.1504   4.1897   4.2352   4.2809   4.2837   4.3206
  4.3911   4.4597   4.4640   4.5980   4.7821   5.9892   6.0147   6.0188
  6.0478   6.0550   6.0715   6.1009   6.1222   6.1438   6.1534   6.1733
  6.2108   9.7435   9.7822  23.1676  23.7531  23.7592  23.9057  23.9178
 23.9885  25.8065  25.8205  26.1357  26.1523  26.5858  26.5968  27.8314
 27.8890  27.8948  27.9837  28.3319  28.3511  28.3540  28.3781  28.3820
 28.3828  28.4138  28.4147  28.4291  28.4308  28.4445  28.4487  28.5199
 28.5283  28.5291  28.5313  28.5335  28.5392  28.5515  28.5528  28.5551
 28.5588  28.5637  28.5741  28.5869  28.6191  28.6195  28.6408  28.6803
 28.7222  28.7257  28.7748 127.8761 127.8906 127.8925 127.9140 127.9169
127.9279 127.9406 127.9559 127.9651 127.9686 127.9777 127.9997 151.6305
151.6811 151.6850 151.7624 215.7327 215.77881901.79211901.84511901.8492
********
 --------------------------------------------------------------

          Ground-State Mulliken Net Atomic Charges

     Atom                 Charge (a.u.)
  ----------------------------------------
      1 C                    -0.321904
      2 C                    -0.100033
      3 C                    -0.345315
      4 C                    -0.333688
      5 C                    -0.150602
      6 C                    -0.330815
      7 Cl                    0.573768
      8 I                     0.113475
      9 Cl                    0.573262
     10 I                     0.107569
     11 I                     0.108249
     12 I                     0.106034
  ----------------------------------------
  Sum of atomic charges =     0.000000

 -----------------------------------------------------------------
                    Cartesian Multipole Moments
 -----------------------------------------------------------------
    Charge (ESU x 10^10)
                -0.0000
    Dipole Moment (Debye)
         X       0.3846      Y      -0.0000      Z      -0.2186
       Tot       0.4423
    Quadrupole Moments (Debye-Ang)
        XX    -163.6453     XY      -0.0000     YY    -174.7628
        XZ      -1.7959     YZ      -0.0000     ZZ    -166.7757
    Octopole Moments (Debye-Ang^2)
       XXX    -731.9850    XXY      -0.0000    XYY    -263.4231
       YYY      -0.0000    XXZ     -78.2026    XYZ       0.0000
       YYZ     -91.9282    XZZ    -249.3179    YZZ      -0.0000
       ZZZ    -284.3134
    Hexadecapole Moments (Debye-Ang^3)
      XXXX   -7471.5466   XXXY      -0.0000   XXYY   -1398.3340
      XYYY      -0.0000   YYYY    -232.4358   XXXZ    -152.2388
      XXYZ       0.0000   XYYZ     -52.5687   YYYZ      -0.0000
      XXZZ   -2060.4578   XYZZ       0.0000   YYZZ    -952.9255
      XZZZ    -174.5159   YZZZ      -0.0000   ZZZZ   -5125.6106
 -----------------------------------------------------------------
 Calculating analytic gradient of the SCF energy
 Gradient of SCF Energy
            1           2           3           4           5           6
    1  -0.0001572   0.0001857   0.0006237  -0.0005020  -0.0002989   0.0003850
    2   0.0000000   0.0000000  -0.0000000   0.0000000  -0.0000000  -0.0000000
    3  -0.0007949  -0.0001975   0.0005341  -0.0004304   0.0000805   0.0010881
            7           8           9          10          11          12
    1   0.0006481  -0.0001142   0.0007395  -0.0007606  -0.0008995   0.0001505
    2   0.0000000   0.0000000   0.0000000  -0.0000000  -0.0000000   0.0000000
    3  -0.0005649  -0.0001001  -0.0001927  -0.0006590   0.0005432   0.0006937
 Max gradient component =       1.088E-03
 RMS gradient           =       4.483E-04
 Gradient time:  CPU 96.31 s  wall 16.19 s
 Geometry Optimization Parameters
   NAtoms,    NIC,     NZ,  NCons,   NDum,   NFix, NCnnct, MaxDiis
       12      78      12       0       0       0       0       0

 Cartesian Hessian Update
 Hessian updated using BFGS update


** GEOMETRY OPTIMIZATION IN DELOCALIZED INTERNAL COORDINATES **
   Searching for a Minimum

   Optimization Cycle:   4

                       Coordinates (Angstroms)
     ATOM                X               Y               Z
      1  C        -0.0006189564    0.0000000000   -0.0043829968
      2  C        -0.0089341707    0.0000000000    1.3981056628
      3  C         1.2108657777    0.0000000000    2.0912094377
      4  C         2.4311889561    0.0000000000    1.3953871396
      5  C         2.4315317609    0.0000000000   -0.0093087099
      6  C         1.2131789532    0.0000000000   -0.7116764383
      7  Cl       -1.5110785127    0.0000000000   -0.8695286566
      8  I        -1.8537594067    0.0000000000    2.4728588878
      9  Cl        1.2053316254    0.0000000000    3.8316746527
     10  I         4.2479677342    0.0000000000    2.5211497187
     11  I         4.2818122537    0.0000000000   -1.0806592821
     12  I         1.1580150063    0.0000000000   -2.8448294155
   Point Group: c1    Number of degrees of freedom:    30


   Energy is -28827.164721319

 Hessian updated using BFGS update

 16 Hessian modes will be used to form the next step
  Hessian Eigenvalues:
     0.121589    0.124406    0.125535    0.135523    0.249613    0.249835
     0.267426    0.324509    0.334878    0.404000    0.426761    0.436940
     0.464765    0.464848    0.484371    0.575417

 Minimum search - taking simple RFO step
 Searching for Lamda that Minimizes Along All modes
 Value Taken    Lamda =  -0.00005832
 Step Taken.  Stepsize is  0.013818

                             Maximum     Tolerance    Cnvgd?
         Gradient           0.003575      0.000300      NO
         Displacement       0.008821      0.001200      NO
         Energy change     -0.000223      0.000001      NO


 New Cartesian Coordinates Obtained by Inverse Iteration

 Displacement from previous Coordinates is:  0.029617
 ----------------------------------------------------------------
             Standard Nuclear Orientation (Angstroms)
    I     Atom           X                Y                Z
 ----------------------------------------------------------------
    1      C      -0.0000646467     0.0000000000    -0.0044131746
    2      C      -0.0080285625     0.0000000000     1.3973823374
    3      C       1.2109809913     0.0000000000     2.0899982612
    4      C       2.4330292469     0.0000000000     1.3955351186
    5      C       2.4336948912     0.0000000000    -0.0108469093
    6      C       1.2136086451     0.0000000000    -0.7139226243
    7      Cl     -1.5145725778     0.0000000000    -0.8631419981
    8      I      -1.8516096415     0.0000000000     2.4734027205
    9      Cl      1.1979405450     0.0000000000     3.8306436673
   10      I       4.2491408320     0.0000000000     2.5279119316
   11      I       4.2870352091     0.0000000000    -1.0837167370
   12      I       1.1543460889     0.0000000000    -2.8488325933
 ----------------------------------------------------------------
 Nuclear Repulsion Energy =        4226.02790854 hartrees
 There are      141 alpha and      141 beta electrons
 Applying Cartesian multipole field
    Component          Value
    ---------          -----
     (2,0,0)        1.00000E-11
     (0,2,0)        2.00000E-11
     (0,0,2)       -3.00000E-11
 Nucleus-field energy     =    -0.0000000741 hartrees
 Requested basis set is 6-311++G(d,p)
 There are 158 shells and 440 basis functions
 A cutoff of  1.0D-11 yielded   7185 shell pairs
 There are     62330 function pairs (     69699 Cartesian)
 Smallest overlap matrix eigenvalue = 5.67E-07

 Q-Chem warning in module stvman/mkSTV.C, line 318:

 Overlap eigenvalue is smaller than square root of threshold
 Use THRESH >= 12 to get rid of this warning

 Linear dependence detected in AO basis
 Tighter screening thresholds may be required for diffuse basis sets
 Use S2THRESH > 14 and THRESH = 14 in case of SCF convergence issues
 Number of orthogonalized atomic orbitals = 438
 Maximum deviation from orthogonality = 2.848E-10
 Guess MOs from SCF MO coefficient file

 -----------------------------------------------------------------------
  General SCF calculation program by
  Eric Jon Sundstrom, Paul Horn, Yuezhi Mao, Dmitri Zuev, Alec White,
  David Stuck, Shaama M.S., Shane Yost, Joonho Lee, David Small,
  Daniel Levine, Susi Lehtola, Hugh Burton, Evgeny Epifanovsky,
  Bang C. Huynh
 -----------------------------------------------------------------------
 Exchange:     0.2000 Hartree-Fock + 0.0800 Slater + 0.7200 B88
 Correlation:  0.1900 VWN1RPA + 0.8100 LYP
 Using SG-1 standard quadrature grid
 Size of previous SCF MO coefficient file: 386316 (expected); 387198 (actual). 

 Q-Chem warning in module libgscf/gen_scfman/rhf.C, line 618:

 Inconsistent size for SCF MO coefficient file.  Please check basis and PURECART setting.

 using 6 threads for integral computing
 -------------------------------------------------------
 OpenMP Integral computing Module                
 Release: version 2.0, May 2017, Q-Chem Inc. Pleasanton 
 -------------------------------------------------------
 A restricted SCF calculation will be
 performed using DIIS
 SCF converges when DIIS error is below 1.0e-08
 ---------------------------------------
  Cycle       Energy         DIIS error
 ---------------------------------------
    1  -28827.1647083429      4.69e-05  
    2  -28827.1647352189      2.07e-05  
    3  -28827.1647082023      3.79e-05  
    4  -28827.1647464989      1.53e-06  
    5  -28827.1647465374      6.44e-07  
    6  -28827.1647465433      3.48e-07  
    7  -28827.1647465457      1.03e-07  
    8  -28827.1647465474      4.01e-08  
    9  -28827.1647465463      5.42e-09  Convergence criterion met
 ---------------------------------------
 SCF time:   CPU 179.94s  wall 33.00s 
 SCF   energy in the final basis set =   -28827.1647465463
 Total energy in the final basis set =   -28827.1647465463

 --------------------------------------------------------------

                    Orbital Energies (a.u.)
 --------------------------------------------------------------

 Alpha MOs
 -- Occupied --
***********************************-176.3197-176.3192-176.3190-176.3189
********-165.7231-165.7228-165.7228-165.7213-165.7211-165.7209-165.7207
********-165.7205-165.7204-165.7203-101.5821-101.5819 -35.8161 -35.8157
-35.8154 -35.8153 -31.3097 -31.3092 -31.3089 -31.3089 -31.3033 -31.3029
-31.3028 -31.3026 -31.3025 -31.3024 -31.3021 -31.3020 -22.9601 -22.9596
-22.9593 -22.9593 -22.9587 -22.9583 -22.9582 -22.9579 -22.9579 -22.9578
-22.9576 -22.9575 -22.9538 -22.9538 -22.9534 -22.9534 -22.9532 -22.9532
-22.9531 -22.9531 -10.2888 -10.2886 -10.2744 -10.2718 -10.2717 -10.2705
 -9.4971  -9.4969  -7.2620  -7.2617  -7.2520  -7.2518  -7.2510  -7.2510
 -6.3655  -6.3651  -6.3648  -6.3647  -4.7786  -4.7781  -4.7778  -4.7778
 -4.7632  -4.7628  -4.7625  -4.7624  -4.7620  -4.7619  -4.7616  -4.7615
 -2.0441  -2.0436  -2.0435  -2.0433  -2.0398  -2.0393  -2.0390  -2.0389
 -2.0389  -2.0386  -2.0383  -2.0382  -2.0255  -2.0254  -2.0253  -2.0252
 -2.0250  -2.0249  -2.0249  -2.0247  -0.9509  -0.9114  -0.8700  -0.8056
 -0.7858  -0.7097  -0.6817  -0.6796  -0.6562  -0.6064  -0.5991  -0.5485
 -0.5120  -0.4606  -0.4600  -0.4423  -0.4141  -0.4004  -0.3832  -0.3766
 -0.3759  -0.3563  -0.3547  -0.3278  -0.3192  -0.3181  -0.2916  -0.2840
 -0.2815  -0.2755  -0.2614  -0.2590  -0.2446
 -- Virtual --
 -0.1147  -0.0714  -0.0685  -0.0672  -0.0555  -0.0308  -0.0039   0.0118
  0.0153   0.0337   0.0384   0.0500   0.0616   0.0678   0.0707   0.0725
  0.0749   0.0900   0.0904   0.0947   0.0981   0.1037   0.1133   0.1185
  0.1230   0.1259   0.1356   0.1560   0.1604   0.1606   0.1701   0.1707
  0.1765   0.1809   0.1821   0.1945   0.1951   0.1977   0.2025   0.2167
  0.2190   0.2266   0.2272   0.2489   0.2521   0.2523   0.2635   0.2650
  0.2712   0.2932   0.2996   0.3035   0.3512   0.3570   0.3731   0.3751
  0.3762   0.3802   0.3906   0.3921   0.3965   0.4058   0.4120   0.4173
  0.4178   0.4341   0.4366   0.4421   0.4536   0.4640   0.4685   0.4736
  0.4880   0.4982   0.5011   0.5038   0.5095   0.5154   0.5186   0.5275
  0.5366   0.5437   0.5553   0.5732   0.5811   0.5818   0.6009   0.6027
  0.6208   0.6208   0.6248   0.6837   0.7079   0.7083   0.7195   0.7285
  0.7516   0.7537   0.7768   0.7832   0.8203   0.8245   0.8313   0.8387
  0.8480   0.8527   0.8599   0.8913   0.8936   0.9119   0.9312   0.9416
  0.9423   0.9448   1.0204   1.0375   1.0593   1.0652   1.1141   1.1182
  1.1394   1.1794   1.1806   1.2059   1.2323   1.2396   1.2833   1.3184
  1.3294   1.3495   1.3577   1.3579   1.3600   1.3865   1.3909   1.4330
  1.4460   1.4692   1.4708   1.4813   1.4854   1.4879   1.5287   1.5703
  1.5893   1.5977   1.7235   1.7294   1.7718   1.7821   1.8148   1.8180
  1.8442   1.8457   1.9149   1.9997   2.0693   2.1931   2.2103   2.2172
  2.2431   2.2508   2.2530   2.2541   2.2751   2.3939   2.4432   2.4940
  2.5349   2.5458   2.5676   2.6965   2.7126   2.7594   2.8179   2.8213
  2.8555   2.9568   3.0176   3.0370   3.0572   3.1583   3.1956   3.3784
  3.4101   3.6144   3.7998   3.8410   3.9395   3.9603   3.9610   3.9679
  3.9681   3.9879   4.0154   4.0193   4.0201   4.0274   4.0329   4.0670
  4.0835   4.1480   4.1507   4.1884   4.2346   4.2810   4.2831   4.3206
  4.3899   4.4583   4.4638   4.5965   4.7804   5.9892   6.0144   6.0188
  6.0485   6.0546   6.0713   6.1005   6.1215   6.1429   6.1535   6.1715
  6.2088   9.7432   9.7822  23.1677  23.7509  23.7584  23.9026  23.9165
 23.9859  25.8066  25.8204  26.1342  26.1536  26.5861  26.5940  27.8304
 27.8879  27.8947  27.9827  28.3317  28.3508  28.3540  28.3780  28.3817
 28.3834  28.4138  28.4145  28.4283  28.4304  28.4435  28.4480  28.5200
 28.5283  28.5290  28.5310  28.5337  28.5390  28.5512  28.5529  28.5549
 28.5588  28.5632  28.5738  28.5866  28.6183  28.6197  28.6398  28.6797
 28.7215  28.7259  28.7742 127.8760 127.8904 127.8925 127.9137 127.9172
127.9278 127.9404 127.9554 127.9646 127.9687 127.9768 127.9986 151.6296
151.6801 151.6850 151.7615 215.7324 215.77881901.79121901.84411901.8492
********
 --------------------------------------------------------------

          Ground-State Mulliken Net Atomic Charges

     Atom                 Charge (a.u.)
  ----------------------------------------
      1 C                    -0.322802
      2 C                    -0.124330
      3 C                    -0.353662
      4 C                    -0.319281
      5 C                    -0.145314
      6 C                    -0.317834
      7 Cl                    0.573577
      8 I                     0.113628
      9 Cl                    0.573381
     10 I                     0.107846
     11 I                     0.108355
     12 I                     0.106435
  ----------------------------------------
  Sum of atomic charges =     0.000000

 -----------------------------------------------------------------
                    Cartesian Multipole Moments
 -----------------------------------------------------------------
    Charge (ESU x 10^10)
                -0.0000
    Dipole Moment (Debye)
         X       0.3826      Y       0.0000      Z      -0.2167
       Tot       0.4397
    Quadrupole Moments (Debye-Ang)
        XX    -163.6510     XY      -0.0000     YY    -174.7853
        XZ      -1.7923     YZ      -0.0000     ZZ    -166.7325
    Octopole Moments (Debye-Ang^2)
       XXX    -732.0527    XXY      -0.0000    XYY    -263.5271
       YYY       0.0000    XXZ     -78.1774    XYZ      -0.0000
       YYZ     -91.9678    XZZ    -249.2800    YZZ       0.0000
       ZZZ    -284.3900
    Hexadecapole Moments (Debye-Ang^3)
      XXXX   -7477.7570   XXXY      -0.0000   XXYY   -1399.6776
      XYYY      -0.0000   YYYY    -232.4917   XXXZ    -152.4205
      XXYZ      -0.0000   XYYZ     -52.7697   YYYZ       0.0000
      XXZZ   -2062.3629   XYZZ       0.0000   YYZZ    -954.5955
      XZZZ    -174.7294   YZZZ      -0.0000   ZZZZ   -5133.7698
 -----------------------------------------------------------------
 Calculating analytic gradient of the SCF energy
 Gradient of SCF Energy
            1           2           3           4           5           6
    1  -0.0003202   0.0002447  -0.0001417  -0.0002089   0.0002380   0.0000468
    2   0.0000000   0.0000000  -0.0000000  -0.0000000   0.0000000  -0.0000000
    3  -0.0000819  -0.0001214   0.0002048   0.0001299  -0.0002299   0.0002134
            7           8           9          10          11          12
    1   0.0001467   0.0002306  -0.0001711  -0.0000705   0.0000687  -0.0000631
    2  -0.0000000   0.0000000   0.0000000   0.0000000   0.0000000   0.0000000
    3   0.0001515  -0.0001313  -0.0002325   0.0001629  -0.0000603  -0.0000053
 Max gradient component =       3.202E-04
 RMS gradient           =       1.400E-04
 Gradient time:  CPU 96.27 s  wall 16.18 s
 Geometry Optimization Parameters
   NAtoms,    NIC,     NZ,  NCons,   NDum,   NFix, NCnnct, MaxDiis
       12      78      12       0       0       0       0       0

 Cartesian Hessian Update
 Hessian updated using BFGS update


** GEOMETRY OPTIMIZATION IN DELOCALIZED INTERNAL COORDINATES **
   Searching for a Minimum

   Optimization Cycle:   5

                       Coordinates (Angstroms)
     ATOM                X               Y               Z
      1  C        -0.0000646467    0.0000000000   -0.0044131746
      2  C        -0.0080285625    0.0000000000    1.3973823374
      3  C         1.2109809913    0.0000000000    2.0899982612
      4  C         2.4330292469    0.0000000000    1.3955351186
      5  C         2.4336948912    0.0000000000   -0.0108469093
      6  C         1.2136086451    0.0000000000   -0.7139226243
      7  Cl       -1.5145725778    0.0000000000   -0.8631419981
      8  I        -1.8516096415    0.0000000000    2.4734027205
      9  Cl        1.1979405450    0.0000000000    3.8306436673
     10  I         4.2491408320    0.0000000000    2.5279119316
     11  I         4.2870352091    0.0000000000   -1.0837167370
     12  I         1.1543460889    0.0000000000   -2.8488325933
   Point Group: c1    Number of degrees of freedom:    30


   Energy is -28827.164746546

 Hessian updated using BFGS update

 17 Hessian modes will be used to form the next step
  Hessian Eigenvalues:
     0.121403    0.124271    0.125312    0.132907    0.243206    0.249703
     0.249978    0.287180    0.324959    0.334915    0.403023    0.426677
     0.446328    0.463752    0.464813    0.537777    0.565333

 Minimum search - taking simple RFO step
 Searching for Lamda that Minimizes Along All modes
 Value Taken    Lamda =  -0.00000347
 Step Taken.  Stepsize is  0.003506

                             Maximum     Tolerance    Cnvgd?
         Gradient           0.000749      0.000300      NO
         Displacement       0.001685      0.001200      NO
         Energy change     -0.000025      0.000001      NO


 New Cartesian Coordinates Obtained by Inverse Iteration

 Displacement from previous Coordinates is:  0.007336
 ----------------------------------------------------------------
             Standard Nuclear Orientation (Angstroms)
    I     Atom           X                Y                Z
 ----------------------------------------------------------------
    1      C      -0.0002456516     0.0000000000    -0.0043409808
    2      C      -0.0087114960     0.0000000000     1.3978059992
    3      C       1.2108975044     0.0000000000     2.0902327738
    4      C       2.4329480874     0.0000000000     1.3955152812
    5      C       2.4331746141     0.0000000000    -0.0106039657
    6      C       1.2133900534     0.0000000000    -0.7140745036
    7      Cl     -1.5145693245     0.0000000000    -0.8640531553
    8      I      -1.8535535363     0.0000000000     2.4738314441
    9      Cl      1.1994041544     0.0000000000     3.8312458617
   10      I       4.2502521900     0.0000000000     2.5262790460
   11      I       4.2869665779     0.0000000000    -1.0826484783
   12      I       1.1555478478     0.0000000000    -2.8491893224
 ----------------------------------------------------------------
 Nuclear Repulsion Energy =        4225.70529840 hartrees
 There are      141 alpha and      141 beta electrons
 Applying Cartesian multipole field
    Component          Value
    ---------          -----
     (2,0,0)        1.00000E-11
     (0,2,0)        2.00000E-11
     (0,0,2)       -3.00000E-11
 Nucleus-field energy     =    -0.0000000740 hartrees
 Requested basis set is 6-311++G(d,p)
 There are 158 shells and 440 basis functions
 A cutoff of  1.0D-11 yielded   7185 shell pairs
 There are     62330 function pairs (     69699 Cartesian)
 Smallest overlap matrix eigenvalue = 5.69E-07

 Q-Chem warning in module stvman/mkSTV.C, line 318:

 Overlap eigenvalue is smaller than square root of threshold
 Use THRESH >= 12 to get rid of this warning

 Linear dependence detected in AO basis
 Tighter screening thresholds may be required for diffuse basis sets
 Use S2THRESH > 14 and THRESH = 14 in case of SCF convergence issues
 Number of orthogonalized atomic orbitals = 438
 Maximum deviation from orthogonality = 1.639E-10
 Guess MOs from SCF MO coefficient file

 -----------------------------------------------------------------------
  General SCF calculation program by
  Eric Jon Sundstrom, Paul Horn, Yuezhi Mao, Dmitri Zuev, Alec White,
  David Stuck, Shaama M.S., Shane Yost, Joonho Lee, David Small,
  Daniel Levine, Susi Lehtola, Hugh Burton, Evgeny Epifanovsky,
  Bang C. Huynh
 -----------------------------------------------------------------------
 Exchange:     0.2000 Hartree-Fock + 0.0800 Slater + 0.7200 B88
 Correlation:  0.1900 VWN1RPA + 0.8100 LYP
 Using SG-1 standard quadrature grid
 Size of previous SCF MO coefficient file: 386316 (expected); 387198 (actual). 

 Q-Chem warning in module libgscf/gen_scfman/rhf.C, line 618:

 Inconsistent size for SCF MO coefficient file.  Please check basis and PURECART setting.

 using 6 threads for integral computing
 -------------------------------------------------------
 OpenMP Integral computing Module                
 Release: version 2.0, May 2017, Q-Chem Inc. Pleasanton 
 -------------------------------------------------------
 A restricted SCF calculation will be
 performed using DIIS
 SCF converges when DIIS error is below 1.0e-08
 ---------------------------------------
  Cycle       Energy         DIIS error
 ---------------------------------------
    1  -28827.1647459065      1.14e-05  
    2  -28827.1647474728      4.65e-06  
    3  -28827.1647462890      8.17e-06  
    4  -28827.1647480289      5.21e-07  
    5  -28827.1647480333      2.86e-07  
    6  -28827.1647480354      1.18e-07  
    7  -28827.1647480371      4.01e-08  
    8  -28827.1647480361      7.87e-09  Convergence criterion met
 ---------------------------------------
 SCF time:   CPU 160.59s  wall 30.00s 
 SCF   energy in the final basis set =   -28827.1647480361
 Total energy in the final basis set =   -28827.1647480361

 --------------------------------------------------------------

                    Orbital Energies (a.u.)
 --------------------------------------------------------------

 Alpha MOs
 -- Occupied --
***********************************-176.3198-176.3192-176.3190-176.3189
********-165.7231-165.7229-165.7228-165.7214-165.7212-165.7208-165.7206
********-165.7205-165.7204-165.7203-101.5821-101.5819 -35.8162 -35.8157
-35.8155 -35.8154 -31.3098 -31.3091 -31.3090 -31.3089 -31.3034 -31.3029
-31.3028 -31.3027 -31.3026 -31.3024 -31.3021 -31.3020 -22.9601 -22.9595
-22.9594 -22.9593 -22.9587 -22.9584 -22.9582 -22.9580 -22.9579 -22.9578
-22.9576 -22.9575 -22.9539 -22.9539 -22.9534 -22.9534 -22.9532 -22.9532
-22.9531 -22.9531 -10.2889 -10.2887 -10.2744 -10.2718 -10.2717 -10.2706
 -9.4971  -9.4969  -7.2620  -7.2617  -7.2520  -7.2518  -7.2510  -7.2510
 -6.3655  -6.3651  -6.3648  -6.3648  -4.7787  -4.7780  -4.7779  -4.7778
 -4.7632  -4.7628  -4.7625  -4.7624  -4.7621  -4.7619  -4.7616  -4.7615
 -2.0442  -2.0436  -2.0435  -2.0433  -2.0399  -2.0393  -2.0390  -2.0389
 -2.0389  -2.0385  -2.0383  -2.0382  -2.0256  -2.0254  -2.0253  -2.0252
 -2.0250  -2.0249  -2.0249  -2.0247  -0.9507  -0.9113  -0.8700  -0.8055
 -0.7858  -0.7096  -0.6817  -0.6796  -0.6562  -0.6064  -0.5991  -0.5484
 -0.5119  -0.4605  -0.4599  -0.4423  -0.4141  -0.4003  -0.3832  -0.3765
 -0.3759  -0.3562  -0.3547  -0.3278  -0.3192  -0.3182  -0.2915  -0.2840
 -0.2815  -0.2756  -0.2615  -0.2591  -0.2446
 -- Virtual --
 -0.1148  -0.0714  -0.0686  -0.0674  -0.0556  -0.0308  -0.0039   0.0118
  0.0152   0.0337   0.0383   0.0500   0.0615   0.0678   0.0706   0.0725
  0.0749   0.0900   0.0904   0.0947   0.0981   0.1037   0.1133   0.1184
  0.1230   0.1258   0.1356   0.1559   0.1604   0.1606   0.1701   0.1706
  0.1766   0.1810   0.1820   0.1944   0.1950   0.1978   0.2024   0.2166
  0.2189   0.2265   0.2272   0.2489   0.2521   0.2523   0.2634   0.2650
  0.2712   0.2931   0.2996   0.3034   0.3512   0.3567   0.3732   0.3750
  0.3761   0.3803   0.3905   0.3921   0.3964   0.4058   0.4118   0.4174
  0.4178   0.4341   0.4366   0.4421   0.4538   0.4641   0.4684   0.4735
  0.4880   0.4984   0.5011   0.5038   0.5094   0.5154   0.5185   0.5276
  0.5367   0.5435   0.5551   0.5732   0.5811   0.5820   0.6009   0.6028
  0.6203   0.6208   0.6247   0.6837   0.7079   0.7084   0.7191   0.7284
  0.7516   0.7537   0.7768   0.7830   0.8203   0.8246   0.8312   0.8388
  0.8480   0.8527   0.8599   0.8914   0.8937   0.9117   0.9311   0.9416
  0.9423   0.9448   1.0202   1.0376   1.0592   1.0650   1.1142   1.1180
  1.1392   1.1791   1.1805   1.2059   1.2322   1.2397   1.2832   1.3180
  1.3294   1.3496   1.3577   1.3582   1.3599   1.3864   1.3907   1.4330
  1.4462   1.4690   1.4709   1.4813   1.4850   1.4875   1.5287   1.5704
  1.5891   1.5976   1.7234   1.7293   1.7717   1.7821   1.8146   1.8179
  1.8442   1.8456   1.9148   1.9996   2.0691   2.1927   2.2102   2.2171
  2.2431   2.2506   2.2525   2.2540   2.2747   2.3940   2.4431   2.4941
  2.5346   2.5457   2.5675   2.6964   2.7126   2.7592   2.8179   2.8212
  2.8555   2.9568   3.0174   3.0368   3.0569   3.1581   3.1953   3.3781
  3.4099   3.6141   3.7997   3.8408   3.9394   3.9602   3.9609   3.9679
  3.9680   3.9879   4.0153   4.0193   4.0200   4.0274   4.0328   4.0670
  4.0835   4.1480   4.1504   4.1884   4.2347   4.2808   4.2830   4.3206
  4.3900   4.4583   4.4634   4.5963   4.7801   5.9892   6.0144   6.0187
  6.0482   6.0546   6.0713   6.1004   6.1215   6.1429   6.1532   6.1715
  6.2089   9.7430   9.7821  23.1676  23.7506  23.7580  23.9023  23.9160
 23.9854  25.8066  25.8203  26.1342  26.1532  26.5856  26.5931  27.8304
 27.8879  27.8944  27.9825  28.3317  28.3508  28.3539  28.3779  28.3816
 28.3831  28.4136  28.4144  28.4283  28.4303  28.4435  28.4480  28.5200
 28.5283  28.5289  28.5310  28.5336  28.5390  28.5512  28.5528  28.5549
 28.5587  28.5632  28.5738  28.5866  28.6183  28.6195  28.6399  28.6797
 28.7214  28.7257  28.7742 127.8760 127.8903 127.8924 127.9137 127.9170
127.9278 127.9403 127.9553 127.9645 127.9685 127.9768 127.9987 151.6297
151.6801 151.6848 151.7614 215.7321 215.77871901.79121901.84411901.8489
********
 --------------------------------------------------------------

          Ground-State Mulliken Net Atomic Charges

     Atom                 Charge (a.u.)
  ----------------------------------------
      1 C                    -0.323097
      2 C                    -0.117829
      3 C                    -0.352918
      4 C                    -0.322457
      5 C                    -0.147322
      6 C                    -0.319773
      7 Cl                    0.573535
      8 I                     0.113791
      9 Cl                    0.573220
     10 I                     0.107974
     11 I                     0.108276
     12 I                     0.106600
  ----------------------------------------
  Sum of atomic charges =     0.000000

 -----------------------------------------------------------------
                    Cartesian Multipole Moments
 -----------------------------------------------------------------
    Charge (ESU x 10^10)
                -0.0000
    Dipole Moment (Debye)
         X       0.3842      Y      -0.0000      Z      -0.2182
       Tot       0.4419
    Quadrupole Moments (Debye-Ang)
        XX    -163.6282     XY       0.0000     YY    -174.7896
        XZ      -1.7988     YZ      -0.0000     ZZ    -166.7448
    Octopole Moments (Debye-Ang^2)
       XXX    -731.9969    XXY      -0.0000    XYY    -263.5411
       YYY      -0.0000    XXZ     -78.0954    XYZ       0.0000
       YYZ     -91.9624    XZZ    -249.3342    YZZ      -0.0000
       ZZZ    -284.4646
    Hexadecapole Moments (Debye-Ang^3)
      XXXX   -7479.8566   XXXY      -0.0000   XXYY   -1400.2314
      XYYY       0.0000   YYYY    -232.5011   XXXZ    -151.7554
      XXYZ      -0.0000   XYYZ     -52.6117   YYYZ      -0.0000
      XXZZ   -2062.9241   XYZZ       0.0000   YYZZ    -954.5260
      XZZZ    -174.5588   YZZZ      -0.0000   ZZZZ   -5133.5278
 -----------------------------------------------------------------
 Calculating analytic gradient of the SCF energy
 Gradient of SCF Energy
            1           2           3           4           5           6
    1  -0.0001735   0.0000181   0.0000210  -0.0000707   0.0000892   0.0000614
    2   0.0000000  -0.0000000   0.0000000   0.0000000  -0.0000000  -0.0000000
    3  -0.0001272  -0.0000628   0.0001620   0.0000097  -0.0000583   0.0000889
            7           8           9          10          11          12
    1   0.0000755  -0.0001282  -0.0000114   0.0000393   0.0000510   0.0000283
    2  -0.0000000   0.0000000   0.0000000   0.0000000  -0.0000000  -0.0000000
    3   0.0000167  -0.0000003  -0.0000537   0.0000326   0.0000806  -0.0000882
 Max gradient component =       1.735E-04
 RMS gradient           =       6.479E-05
 Gradient time:  CPU 96.24 s  wall 16.17 s
 Geometry Optimization Parameters
   NAtoms,    NIC,     NZ,  NCons,   NDum,   NFix, NCnnct, MaxDiis
       12      78      12       0       0       0       0       0

 Cartesian Hessian Update
 Hessian updated using BFGS update


** GEOMETRY OPTIMIZATION IN DELOCALIZED INTERNAL COORDINATES **
   Searching for a Minimum

   Optimization Cycle:   6

                       Coordinates (Angstroms)
     ATOM                X               Y               Z
      1  C        -0.0002456516    0.0000000000   -0.0043409808
      2  C        -0.0087114960    0.0000000000    1.3978059992
      3  C         1.2108975044    0.0000000000    2.0902327738
      4  C         2.4329480874    0.0000000000    1.3955152812
      5  C         2.4331746141    0.0000000000   -0.0106039657
      6  C         1.2133900534    0.0000000000   -0.7140745036
      7  Cl       -1.5145693245    0.0000000000   -0.8640531553
      8  I        -1.8535535363    0.0000000000    2.4738314441
      9  Cl        1.1994041544    0.0000000000    3.8312458617
     10  I         4.2502521900    0.0000000000    2.5262790460
     11  I         4.2869665779    0.0000000000   -1.0826484783
     12  I         1.1555478478    0.0000000000   -2.8491893224
   Point Group: c1    Number of degrees of freedom:    30


   Energy is -28827.164748036

 Hessian updated using BFGS update

 18 Hessian modes will be used to form the next step
  Hessian Eigenvalues:
     0.123431    0.124891    0.131853    0.137079    0.217882    0.249706
     0.249977    0.254954    0.304084    0.313475    0.335138    0.403006
     0.426695    0.462968    0.463972    0.470630    0.556202    0.573860

 Minimum search - taking simple RFO step
 Searching for Lamda that Minimizes Along All modes
 Value Taken    Lamda =   0.00000000
 Step Taken.  Stepsize is  0.001290

                             Maximum     Tolerance    Cnvgd?
         Gradient           0.000184      0.000300     YES
         Displacement       0.000823      0.001200     YES
         Energy change     -0.000001      0.000001      NO


                       Distance Matrix (Angstroms)
             C (  1)   C (  2)   C (  3)   C (  4)   C (  5)   C (  6)
   C (  2)  1.402173
   C (  3)  2.419526  1.402462
   C (  4)  2.807139  2.441661  1.405717
   C (  5)  2.433428  2.818941  2.430530  1.406119
   C (  6)  1.405928  2.439994  2.804308  2.436738  1.408100
   Cl(  7)  1.741345  2.717281  4.019450  4.548466  4.038943  2.732079
   I (  8)  3.094526  2.135714  3.088367  4.420052  4.954640  4.423674
   Cl(  9)  4.018817  2.716831  1.741051  2.730277  4.035096  4.545342
   I ( 10)  4.946794  4.405930  3.070474  2.140379  3.120504  4.440993
   I ( 11)  4.420739  4.960394  4.419205  3.094944  2.141454  3.095597
   I ( 12)  3.070671  4.403688  4.939732  4.432750  3.112860  2.135898
             Cl(  7)   I (  8)   Cl(  9)   I ( 10)   I ( 11)
   I (  8)  3.355053
   Cl(  9)  5.423236  3.341126
   I ( 10)  6.687864  6.104031  3.318224
   I ( 11)  5.805653  7.096093  5.803395  3.609114
   I ( 12)  3.327205  6.114674  6.680579  6.202649  3.595337

 Final energy is   -28827.164748036055     


 ******************************
 **  OPTIMIZATION CONVERGED  **
 ******************************

                       Coordinates (Angstroms)
     ATOM                X               Y               Z
      1  C        -0.0002456516    0.0000000000   -0.0043409808
      2  C        -0.0087114960    0.0000000000    1.3978059992
      3  C         1.2108975044    0.0000000000    2.0902327738
      4  C         2.4329480874    0.0000000000    1.3955152812
      5  C         2.4331746141    0.0000000000   -0.0106039657
      6  C         1.2133900534    0.0000000000   -0.7140745036
      7  Cl       -1.5145693245    0.0000000000   -0.8640531553
      8  I        -1.8535535363    0.0000000000    2.4738314441
      9  Cl        1.1994041544    0.0000000000    3.8312458617
     10  I         4.2502521900    0.0000000000    2.5262790460
     11  I         4.2869665779    0.0000000000   -1.0826484783
     12  I         1.1555478478    0.0000000000   -2.8491893224

Z-matrix Print:
$molecule
0 1
I 
C  1 2.141454
C  2 1.406119 1 120.049947
C  3 1.405717 2 119.626814 1 -180.000000 0
C  4 1.402462 3 120.796894 2 -0.000000 0
C  5 1.402173 4 119.239588 3 -0.000000 0
C  6 1.405928 5 120.665008 4 -0.000000 0
Cl 4 1.741051 3 119.995817 2 -180.000000 0
Cl 6 1.741345 5 119.238519 4 -180.000000 0
I  5 2.135714 4 120.161109 3 -180.000000 0
I  7 2.135898 6 118.767258 5 -180.000000 0
I  3 2.140379 2 121.881488 1 -0.000000 0
$end


 --------------------------------------------------------------

                    Orbital Energies (a.u.)
 --------------------------------------------------------------

 Alpha MOs
 -- Occupied --
***********************************-176.3198-176.3192-176.3190-176.3189
********-165.7231-165.7229-165.7228-165.7214-165.7212-165.7208-165.7206
********-165.7205-165.7204-165.7203-101.5821-101.5819 -35.8162 -35.8157
-35.8155 -35.8154 -31.3098 -31.3091 -31.3090 -31.3089 -31.3034 -31.3029
-31.3028 -31.3027 -31.3026 -31.3024 -31.3021 -31.3020 -22.9601 -22.9595
-22.9594 -22.9593 -22.9587 -22.9584 -22.9582 -22.9580 -22.9579 -22.9578
-22.9576 -22.9575 -22.9539 -22.9539 -22.9534 -22.9534 -22.9532 -22.9532
-22.9531 -22.9531 -10.2889 -10.2887 -10.2744 -10.2718 -10.2717 -10.2706
 -9.4971  -9.4969  -7.2620  -7.2617  -7.2520  -7.2518  -7.2510  -7.2510
 -6.3655  -6.3651  -6.3648  -6.3648  -4.7787  -4.7780  -4.7779  -4.7778
 -4.7632  -4.7628  -4.7625  -4.7624  -4.7621  -4.7619  -4.7616  -4.7615
 -2.0442  -2.0436  -2.0435  -2.0433  -2.0399  -2.0393  -2.0390  -2.0389
 -2.0389  -2.0385  -2.0383  -2.0382  -2.0256  -2.0254  -2.0253  -2.0252
 -2.0250  -2.0249  -2.0249  -2.0247  -0.9507  -0.9113  -0.8700  -0.8055
 -0.7858  -0.7096  -0.6817  -0.6796  -0.6562  -0.6064  -0.5991  -0.5484
 -0.5119  -0.4605  -0.4599  -0.4423  -0.4141  -0.4003  -0.3832  -0.3765
 -0.3759  -0.3562  -0.3547  -0.3278  -0.3192  -0.3182  -0.2915  -0.2840
 -0.2815  -0.2756  -0.2615  -0.2591  -0.2446
 -- Virtual --
 -0.1148  -0.0714  -0.0686  -0.0674  -0.0556  -0.0308  -0.0039   0.0118
  0.0152   0.0337   0.0383   0.0500   0.0615   0.0678   0.0706   0.0725
  0.0749   0.0900   0.0904   0.0947   0.0981   0.1037   0.1133   0.1184
  0.1230   0.1258   0.1356   0.1559   0.1604   0.1606   0.1701   0.1706
  0.1766   0.1810   0.1820   0.1944   0.1950   0.1978   0.2024   0.2166
  0.2189   0.2265   0.2272   0.2489   0.2521   0.2523   0.2634   0.2650
  0.2712   0.2931   0.2996   0.3034   0.3512   0.3567   0.3732   0.3750
  0.3761   0.3803   0.3905   0.3921   0.3964   0.4058   0.4118   0.4174
  0.4178   0.4341   0.4366   0.4421   0.4538   0.4641   0.4684   0.4735
  0.4880   0.4984   0.5011   0.5038   0.5094   0.5154   0.5185   0.5276
  0.5367   0.5435   0.5551   0.5732   0.5811   0.5820   0.6009   0.6028
  0.6203   0.6208   0.6247   0.6837   0.7079   0.7084   0.7191   0.7284
  0.7516   0.7537   0.7768   0.7830   0.8203   0.8246   0.8312   0.8388
  0.8480   0.8527   0.8599   0.8914   0.8937   0.9117   0.9311   0.9416
  0.9423   0.9448   1.0202   1.0376   1.0592   1.0650   1.1142   1.1180
  1.1392   1.1791   1.1805   1.2059   1.2322   1.2397   1.2832   1.3180
  1.3294   1.3496   1.3577   1.3582   1.3599   1.3864   1.3907   1.4330
  1.4462   1.4690   1.4709   1.4813   1.4850   1.4875   1.5287   1.5704
  1.5891   1.5976   1.7234   1.7293   1.7717   1.7821   1.8146   1.8179
  1.8442   1.8456   1.9148   1.9996   2.0691   2.1927   2.2102   2.2171
  2.2431   2.2506   2.2525   2.2540   2.2747   2.3940   2.4431   2.4941
  2.5346   2.5457   2.5675   2.6964   2.7126   2.7592   2.8179   2.8212
  2.8555   2.9568   3.0174   3.0368   3.0569   3.1581   3.1953   3.3781
  3.4099   3.6141   3.7997   3.8408   3.9394   3.9602   3.9609   3.9679
  3.9680   3.9879   4.0153   4.0193   4.0200   4.0274   4.0328   4.0670
  4.0835   4.1480   4.1504   4.1884   4.2347   4.2808   4.2830   4.3206
  4.3900   4.4583   4.4634   4.5963   4.7801   5.9892   6.0144   6.0187
  6.0482   6.0546   6.0713   6.1004   6.1215   6.1429   6.1532   6.1715
  6.2089   9.7430   9.7821  23.1676  23.7506  23.7580  23.9023  23.9160
 23.9854  25.8066  25.8203  26.1342  26.1532  26.5856  26.5931  27.8304
 27.8879  27.8944  27.9825  28.3317  28.3508  28.3539  28.3779  28.3816
 28.3831  28.4136  28.4144  28.4283  28.4303  28.4435  28.4480  28.5200
 28.5283  28.5289  28.5310  28.5336  28.5390  28.5512  28.5528  28.5549
 28.5587  28.5632  28.5738  28.5866  28.6183  28.6195  28.6399  28.6797
 28.7214  28.7257  28.7742 127.8760 127.8903 127.8924 127.9137 127.9170
127.9278 127.9403 127.9553 127.9645 127.9685 127.9768 127.9987 151.6297
151.6801 151.6848 151.7614 215.7321 215.77871901.79121901.84411901.8489
********
 --------------------------------------------------------------

          Ground-State Mulliken Net Atomic Charges

     Atom                 Charge (a.u.)
  ----------------------------------------
      1 C                    -0.323097
      2 C                    -0.117829
      3 C                    -0.352918
      4 C                    -0.322457
      5 C                    -0.147322
      6 C                    -0.319773
      7 Cl                    0.573535
      8 I                     0.113791
      9 Cl                    0.573220
     10 I                     0.107974
     11 I                     0.108276
     12 I                     0.106600
  ----------------------------------------
  Sum of atomic charges =     0.000000

 -----------------------------------------------------------------
                    Cartesian Multipole Moments
 -----------------------------------------------------------------
    Charge (ESU x 10^10)
                -0.0000
    Dipole Moment (Debye)
         X       0.3842      Y      -0.0000      Z      -0.2182
       Tot       0.4419
    Quadrupole Moments (Debye-Ang)
        XX    -163.6282     XY       0.0000     YY    -174.7896
        XZ      -1.7988     YZ      -0.0000     ZZ    -166.7448
    Octopole Moments (Debye-Ang^2)
       XXX    -731.9969    XXY      -0.0000    XYY    -263.5411
       YYY      -0.0000    XXZ     -78.0954    XYZ       0.0000
       YYZ     -91.9624    XZZ    -249.3342    YZZ      -0.0000
       ZZZ    -284.4646
    Hexadecapole Moments (Debye-Ang^3)
      XXXX   -7479.8566   XXXY      -0.0000   XXYY   -1400.2314
      XYYY       0.0000   YYYY    -232.5011   XXXZ    -151.7554
      XXYZ      -0.0000   XYYZ     -52.6117   YYYZ      -0.0000
      XXZZ   -2062.9241   XYZZ       0.0000   YYZZ    -954.5260
      XZZZ    -174.5588   YZZZ      -0.0000   ZZZZ   -5133.5278
 -----------------------------------------------------------------
Archival summary:
1\1\february\OPT\ProcedureUnspecified\BasisUnspecified\4l26\taweetha\SunDec113:49:222019SunDec113:49:222019\0\\#,OPT,ProcedureUnspecified,BasisUnspecified,\\0,1\I\C,1,2.14145\C,2,1.40612,1,120.05\C,3,1.40572,2,119.627,1,-180,0\C,4,1.40246,3,120.797,2,-0,0\C,5,1.40217,4,119.24,3,-0,0\C,6,1.40593,5,120.665,4,-0,0\Cl,4,1.74105,3,119.996,2,-180,0\Cl,6,1.74134,5,119.239,4,-180,0\I,5,2.13571,4,120.161,3,-180,0\I,7,2.1359,6,118.767,5,-180,0\I,3,2.14038,2,121.881,1,-0,0\\\@

 Total job time:  346.44s(wall), 1900.12s(cpu) 
 Sun Dec  1 13:49:22 2019

        *************************************************************
        *                                                           *
        *  Thank you very much for using Q-Chem.  Have a nice day.  *
        *                                                           *
        *************************************************************


 
User input: 2 of 2 
 
                  Welcome to Q-Chem
     A Quantum Leap Into The Future Of Chemistry


 Q-Chem 5.2 (devel), Q-Chem, Inc., Pleasanton, CA (2019)

 Yihan Shao,  Zhengting Gan,  E. Epifanovsky,  A. T. B. Gilbert,  M. Wormit,  
 J. Kussmann,  A. W. Lange,  A. Behn,  Jia Deng,  Xintian Feng,  D. Ghosh,  
 M. Goldey,  P. R. Horn,  L. D. Jacobson,  I. Kaliman,  T. Kus,  A. Landau,  
 Jie Liu,  E. I. Proynov,  R. M. Richard,  R. P. Steele,  E. J. Sundstrom,  
 H. L. Woodcock III,  P. M. Zimmerman,  D. Zuev,  B. Albrecht,  E. Alguire,  
 S. A. Baeppler,  D. Barton,  Z. Benda,  Y. A. Bernard,  E. J. Berquist,  
 K. B. Bravaya,  H. Burton,  D. Casanova,  Chun-Min Chang,  Yunqing Chen,  
 A. Chien,  K. D. Closser,  M. P. Coons,  S. Coriani,  S. Dasgupta,  
 A. L. Dempwolff,  M. Diedenhofen,  Hainam Do,  R. G. Edgar,  Po-Tung Fang,  
 S. Faraji,  S. Fatehi,  Qingguo Feng,  K. D. Fenk,  J. Fosso-Tande,  
 J. Gayvert,  Qinghui Ge,  A. Ghysels,  G. Gidofalvi,  J. Gomes,  
 J. Gonthier,  A. Gunina,  D. Hait,  M. W. D. Hanson-Heine,  
 P. H. P. Harbach,  A. W. Hauser,  M. F. Herbst,  J. E. Herr,  
 E. G. Hohenstein,  Z. C. Holden,  Kerwin Hui,  B. C. Huynh,  T.-C. Jagau,  
 Hyunjun Ji,  B. Kaduk,  K. Khistyaev,  Jaehoon Kim,  P. Klunzinger,  K. Koh,  
 D. Kosenkov,  L. Koulias,  T. Kowalczyk,  C. M. Krauter,  A. Kunitsa,  
 Ka Un Lao,  A. Laurent,  K. V. Lawler,  Joonho Lee,  D. Lefrancois,  
 S. Lehtola,  D. S. Levine,  Yi-Pei Li,  You-Sheng Lin,  Fenglai Liu,  
 E. Livshits,  A. Luenser,  P. Manohar,  E. Mansoor,  S. F. Manzer,  
 Shan-Ping Mao,  Yuezhi Mao,  N. Mardirossian,  A. V. Marenich,  
 T. Markovich,  L. A. Martinez-Martinez,  S. A. Maurer,  N. J. Mayhall,  
 S. C. McKenzie,  J.-M. Mewes,  P. Morgante,  A. F. Morrison,  
 J. W. Mullinax,  K. Nanda,  T. S. Nguyen-Beck,  R. Olivares-Amaya,  
 J. A. Parkhill,  Zheng Pei,  T. M. Perrine,  F. Plasser,  P. Pokhilko,  
 S. Prager,  A. Prociuk,  E. Ramos,  D. R. Rehn,  F. Rob,  M. Scheurer,  
 M. Schneider,  N. Sergueev,  S. M. Sharada,  S. Sharma,  D. W. Small,  
 T. Stauch,  T. Stein,  Yu-Chuan Su,  A. J. W. Thom,  A. Tkatchenko,  
 T. Tsuchimochi,  N. M. Tubman,  L. Vogt,  M. L. Vidal,  O. Vydrov,  
 M. A. Watson,  J. Wenzel,  M. de Wergifosse,  T. A. Wesolowski,  A. White,  
 J. Witte,  A. Yamada,  Jun Yang,  K. Yao,  S. Yeganeh,  S. R. Yost,  
 Zhi-Qiang You,  A. Zech,  Igor Ying Zhang,  Xing Zhang,  Yan Zhao,  
 Ying Zhu,  B. R. Brooks,  G. K. L. Chan,  C. J. Cramer,  M. S. Gordon,  
 W. J. Hehre,  A. Klamt,  M. W. Schmidt,  C. D. Sherrill,  D. G. Truhlar,  
 A. Aspuru-Guzik,  R. Baer,  A. T. Bell,  N. A. Besley,  Jeng-Da Chai,  
 A. E. DePrince, III,  R. A. DiStasio Jr.,  A. Dreuw,  B. D. Dunietz,  
 T. R. Furlani,  Chao-Ping Hsu,  Yousung Jung,  Jing Kong,  D. S. Lambrecht,  
 WanZhen Liang,  C. Ochsenfeld,  V. A. Rassolov,  L. V. Slipchenko,  
 J. E. Subotnik,  T. Van Voorhis,  J. M. Herbert,  A. I. Krylov,  
 P. M. W. Gill,  M. Head-Gordon

 Contributors to earlier versions of Q-Chem not listed above: 
 R. D. Adamson,  B. Austin,  J. Baker,  G. J. O. Beran,  K. Brandhorst,  
 S. T. Brown,  E. F. C. Byrd,  A. K. Chakraborty,  C.-L. Cheng,  
 Siu Hung Chien,  D. M. Chipman,  D. L. Crittenden,  H. Dachsel,  
 R. J. Doerksen,  A. D. Dutoi,  L. Fusti-Molnar,  W. A. Goddard III,  
 A. Golubeva-Zadorozhnaya,  S. R. Gwaltney,  G. Hawkins,  A. Heyden,  
 S. Hirata,  G. Kedziora,  F. J. Keil,  C. Kelley,  Jihan Kim,  R. A. King,  
 R. Z. Khaliullin,  P. P. Korambath,  W. Kurlancheek,  A. M. Lee,  M. S. Lee,  
 S. V. Levchenko,  Ching Yeh Lin,  D. Liotard,  R. C. Lochan,  I. Lotan,  
 P. E. Maslen,  N. Nair,  D. P. O'Neill,  D. Neuhauser,  E. Neuscamman,  
 C. M. Oana,  R. Olson,  B. Peters,  R. Peverati,  P. A. Pieniazek,  
 Y. M. Rhee,  J. Ritchie,  M. A. Rohrdanz,  E. Rosta,  N. J. Russ,  
 H. F. Schaefer III,  N. E. Schultz,  N. Shenvi,  A. C. Simmonett,  A. Sodt,  
 D. Stuck,  K. S. Thanthiriwatte,  V. Vanovschi,  Tao Wang,  A. Warshel,  
 C. F. Williams,  Q. Wu,  X. Xu,  W. Zhang

 Please cite Q-Chem as follows:
 Y. Shao et al., Mol. Phys. 113, 184-215 (2015)
 DOI: 10.1080/00268976.2014.952696

 Q-Chem 5.2.1 for Intel X86 EM64T Linux

 Parts of Q-Chem use Armadillo 8.300.2 (Tropical Shenanigans).
 http://arma.sourceforge.net/

 Q-Chem begins on Sun Dec  1 13:49:22 2019  

Host: 
0

     Scratch files written to /scratch/taweetham/qchem22056//
NAlpha2: 282
NElect   282
Mult     1
The previous job contains 0 fragments, simply inherited here

Checking the input file for inconsistencies... 	...done.

--------------------------------------------------------------
User input:
--------------------------------------------------------------

$MOLECULE
READ
$END

$REM
   JOB_TYPE 	FREQUENCY
   BASIS 	6-311++G**
   METHOD	B3LYP	
$END


--------------------------------------------------------------
 ----------------------------------------------------------------
             Standard Nuclear Orientation (Angstroms)
    I     Atom           X                Y                Z
 ----------------------------------------------------------------
    1      C      -1.1504206292    -1.2207221854    -0.0000000000
    2      C      -1.8660240789    -0.0149031580     0.0000000000
    3      C      -1.1632450320     1.1987700118     0.0000000000
    4      C       0.2423596948     1.2165287855     0.0000000000
    5      C       0.9528589604     0.0031194641    -0.0000000000
    6      C       0.2555071773    -1.2201734947    -0.0000000000
    7      Cl     -2.0230428854    -2.7276434199    -0.0000000000
    8      I      -4.0017352335    -0.0181858199     0.0000000000
    9      Cl     -2.0526401591     2.6955114649     0.0000000000
   10      I       1.2395410756     3.1104269315     0.0000000000
   11      I       3.0942831962     0.0143588624    -0.0000000000
   12      I       1.2841448335    -3.0920617344    -0.0000000000
 ----------------------------------------------------------------
 Molecular Point Group                 Cs    NOp =  2
 Largest Abelian Subgroup              Cs    NOp =  2
 Nuclear Repulsion Energy =        4225.70529840 hartrees
 There are      141 alpha and      141 beta electrons
 Requested basis set is 6-311++G(d,p)
 There are 158 shells and 440 basis functions

 Total QAlloc Memory Limit   2000 MB
 Mega-Array Size       188 MB
 MEM_STATIC part       192 MB

                       Distance Matrix (Angstroms)
             C (  1)   C (  2)   C (  3)   C (  4)   C (  5)   C (  6)
   C (  2)  1.402173
   C (  3)  2.419526  1.402462
   C (  4)  2.807139  2.441661  1.405717
   C (  5)  2.433428  2.818941  2.430530  1.406119
   C (  6)  1.405928  2.439994  2.804308  2.436738  1.408100
   Cl(  7)  1.741345  2.717281  4.019450  4.548466  4.038943  2.732079
   I (  8)  3.094526  2.135714  3.088367  4.420052  4.954640  4.423674
   Cl(  9)  4.018817  2.716831  1.741051  2.730277  4.035096  4.545342
   I ( 10)  4.946794  4.405930  3.070474  2.140379  3.120504  4.440993
   I ( 11)  4.420739  4.960394  4.419205  3.094944  2.141454  3.095597
   I ( 12)  3.070671  4.403688  4.939732  4.432750  3.112860  2.135898
             Cl(  7)   I (  8)   Cl(  9)   I ( 10)   I ( 11)
   I (  8)  3.355053
   Cl(  9)  5.423236  3.341126
   I ( 10)  6.687864  6.104031  3.318224
   I ( 11)  5.805653  7.096093  5.803395  3.609114
   I ( 12)  3.327205  6.114674  6.680579  6.202649  3.595337

 A cutoff of  1.0D-11 yielded   7185 shell pairs
 There are     62330 function pairs (     69699 Cartesian)
 Smallest overlap matrix eigenvalue = 5.69E-07

 Q-Chem warning in module stvman/mkSTV.C, line 318:

 Overlap eigenvalue is smaller than square root of threshold
 Use THRESH >= 12 to get rid of this warning

 Linear dependence detected in AO basis
 Tighter screening thresholds may be required for diffuse basis sets
 Use S2THRESH > 14 and THRESH = 14 in case of SCF convergence issues
 Number of orthogonalized atomic orbitals = 438
 Maximum deviation from orthogonality = 1.164E-10
 Guess from superposition of atomic densities
 Warning:  Energy on first SCF cycle will be non-variational
 SAD guess density has 282.000000 electrons

 -----------------------------------------------------------------------
  General SCF calculation program by
  Eric Jon Sundstrom, Paul Horn, Yuezhi Mao, Dmitri Zuev, Alec White,
  David Stuck, Shaama M.S., Shane Yost, Joonho Lee, David Small,
  Daniel Levine, Susi Lehtola, Hugh Burton, Evgeny Epifanovsky,
  Bang C. Huynh
 -----------------------------------------------------------------------
 Exchange:     0.2000 Hartree-Fock + 0.0800 Slater + 0.7200 B88
 Correlation:  0.1900 VWN1RPA + 0.8100 LYP
 Using SG-1 standard quadrature grid
 using 6 threads for integral computing
 -------------------------------------------------------
 OpenMP Integral computing Module                
 Release: version 2.0, May 2017, Q-Chem Inc. Pleasanton 
 -------------------------------------------------------
 A restricted SCF calculation will be
 performed using DIIS
 SCF converges when DIIS error is below 1.0e-08
 ---------------------------------------
  Cycle       Energy         DIIS error
 ---------------------------------------
    1  -28829.3556648637      2.63e-02  
    2  -28827.1190924497      1.54e-03  
    3  -28827.0283332155      2.37e-03  
    4  -28827.1489325746      7.26e-04  
    5  -28827.1637159875      1.42e-04  
    6  -28827.1639271826      9.69e-05  
    7  -28827.1641611777      2.03e-05  
    8  -28827.1641696444      6.59e-06  
    9  -28827.1641705343      1.99e-06  
   10  -28827.1641706087      4.48e-07  
   11  -28827.1641706138      9.18e-08  
   12  -28827.1641706157      4.64e-08  
   13  -28827.1641706167      1.82e-08  
   14  -28827.1641706191      5.52e-09  Convergence criterion met
 ---------------------------------------
 SCF time:   CPU 284.32s  wall 53.00s 
 SCF   energy in the final basis set =   -28827.1641706191
 Total energy in the final basis set =   -28827.1641706191

 --------------------------------------------------------------
             Orbital Energies (a.u.) and Symmetries
 --------------------------------------------------------------

 Alpha MOs, Restricted
 -- Occupied --                  
*******-1165.89-1165.89-1165.89 -176.32 -176.32 -176.32 -176.32
  1 A'    2 A'    3 A'    4 A'    5 A'    6 A'    7 A'    8 A'                 
-165.72 -165.72 -165.72 -165.72 -165.72 -165.72 -165.72 -165.72
  9 A'   10 A'   11 A'   12 A'    1 A"   13 A'    2 A"   14 A'                 
-165.72 -165.72 -165.72 -165.72 -101.58 -101.58  -35.82  -35.82
  3 A"    4 A"   15 A'   16 A'   17 A'   18 A'   19 A'   20 A'                 
-35.815 -35.815 -31.310 -31.309 -31.309 -31.309 -31.303 -31.303
 21 A'   22 A'   23 A'   24 A'   25 A'   26 A'    5 A"   27 A'                 
-31.303 -31.303 -31.303 -31.302 -31.302 -31.302 -22.960 -22.960
  6 A"    7 A"    8 A"   28 A'   29 A'   30 A'   31 A'   32 A'                 
-22.959 -22.959 -22.959 -22.958 -22.958 -22.958 -22.958 -22.958
 33 A'   34 A'    9 A"   35 A'   10 A"   11 A"   12 A"   36 A'                 
-22.958 -22.957 -22.954 -22.954 -22.953 -22.953 -22.953 -22.953
 37 A'   38 A'   13 A"   39 A'   14 A"   40 A'   41 A'   15 A"                 
-22.953 -22.953 -10.289 -10.289 -10.274 -10.272 -10.272 -10.271
 42 A'   16 A"   43 A'   44 A'   45 A'   46 A'   47 A'   48 A'                 
 -9.497  -9.497  -7.262  -7.262  -7.252  -7.252  -7.251  -7.251
 49 A'   50 A'   51 A'   52 A'   17 A"   18 A"   53 A'   54 A'                 
 -6.366  -6.365  -6.365  -6.365  -4.779  -4.778  -4.778  -4.778
 55 A'   56 A'   57 A'   58 A'   59 A'   60 A'   61 A'   62 A'                 
 -4.763  -4.763  -4.762  -4.762  -4.762  -4.762  -4.761  -4.761
 19 A"   20 A"   21 A"   22 A"   63 A'   64 A'   65 A'   66 A'                 
 -2.044  -2.044  -2.043  -2.043  -2.040  -2.039  -2.039  -2.039
 67 A'   68 A'   69 A'   70 A'   23 A"   24 A"   71 A'   25 A"                 
 -2.039  -2.039  -2.038  -2.038  -2.026  -2.025  -2.025  -2.025
 26 A"   72 A'   73 A'   74 A'   27 A"   75 A'   28 A"   76 A'                 
 -2.025  -2.025  -2.025  -2.025  -0.951  -0.911  -0.870  -0.806
 77 A'   78 A'   29 A"   30 A"   79 A'   80 A'   81 A'   82 A'                 
 -0.786  -0.710  -0.682  -0.680  -0.656  -0.606  -0.599  -0.548
 83 A'   84 A'   85 A'   86 A'   87 A'   88 A'   89 A'   90 A'                 
 -0.512  -0.461  -0.460  -0.442  -0.414  -0.400  -0.383  -0.377
 91 A'   31 A"   92 A'   93 A'   94 A'   32 A"   95 A'   96 A'                 
 -0.376  -0.356  -0.355  -0.328  -0.319  -0.318  -0.292  -0.284
 33 A"   97 A'   98 A'   34 A"   35 A"   99 A'   36 A"   37 A"                 
 -0.282  -0.276  -0.261  -0.259  -0.245
100 A'  101 A'   38 A"   39 A"  102 A'                                         
 -- Virtual --                   
 -0.115  -0.071  -0.069  -0.067  -0.056  -0.031  -0.004   0.012
103 A'   40 A"   41 A"  104 A'  105 A'  106 A'  107 A'  108 A'                 
  0.015   0.034   0.038   0.050   0.062   0.068   0.071   0.073
109 A'  110 A'  111 A'   42 A"  112 A'  113 A'   43 A"   44 A"                 
  0.075   0.090   0.090   0.095   0.098   0.104   0.113   0.118
114 A'  115 A'   45 A"  116 A'  117 A'  118 A'   46 A"   47 A"                 
  0.123   0.126   0.136   0.156   0.160   0.161   0.170   0.171
119 A'  120 A'   48 A"  121 A'  122 A'   49 A"  123 A'  124 A'                 
  0.177   0.181   0.182   0.194   0.195   0.198   0.202   0.217
125 A'  126 A'  127 A'   50 A"  128 A'  129 A'  130 A'  131 A'                 
  0.219   0.227   0.227   0.249   0.252   0.252   0.264   0.265
132 A'  133 A'   51 A"   52 A"  134 A'   53 A"  135 A'  136 A'                 
  0.271   0.293   0.299   0.304   0.351   0.357   0.373   0.375
137 A'   54 A"  138 A'  139 A'  140 A'  141 A'   55 A"   56 A"                 
  0.376   0.380   0.391   0.392   0.396   0.406   0.412   0.417
142 A'  143 A'  144 A'   57 A"   58 A"  145 A'  146 A'   59 A"                 
  0.418   0.434   0.436   0.442   0.454   0.464   0.468   0.474
147 A'   60 A"  148 A'   61 A"  149 A'  150 A'   62 A"   63 A"                 
  0.488   0.498   0.501   0.504   0.509   0.515   0.518   0.528
151 A'  152 A'  153 A'   64 A"  154 A'  155 A'  156 A'   65 A"                 
  0.537   0.544   0.555   0.573   0.581   0.582   0.601   0.603
157 A'  158 A'  159 A'   66 A"   67 A"  160 A'  161 A'  162 A'                 
  0.621   0.621   0.625   0.684   0.708   0.708   0.719   0.728
163 A'   68 A"   69 A"  164 A'  165 A'   70 A"  166 A'  167 A'                 
  0.752   0.754   0.777   0.783   0.820   0.825   0.831   0.839
168 A'  169 A'  170 A'  171 A'  172 A'   71 A"  173 A'   72 A"                 
  0.848   0.853   0.860   0.891   0.894   0.912   0.931   0.942
 73 A"  174 A'  175 A'  176 A'  177 A'   74 A"  178 A'  179 A'                 
  0.942   0.945   1.020   1.037   1.059   1.065   1.114   1.118
 75 A"  180 A'  181 A'  182 A'  183 A'  184 A'   76 A"  185 A'                 
  1.139   1.179   1.180   1.206   1.232   1.240   1.283   1.318
186 A'   77 A"   78 A"  187 A'  188 A'   79 A"   80 A"  189 A'                 
  1.329   1.350   1.357   1.358   1.361   1.387   1.391   1.434
 81 A"  190 A'   82 A"  191 A'   83 A"   84 A"  192 A'  193 A'                 
  1.446   1.469   1.471   1.483   1.485   1.488   1.529   1.570
194 A'  195 A'  196 A'  197 A'  198 A'  199 A'  200 A'  201 A'                 
  1.589   1.598   1.723   1.729   1.772   1.782   1.815   1.818
202 A'  203 A'   85 A"   86 A"  204 A'  205 A'  206 A'  207 A'                 
  1.844   1.846   1.915   2.000   2.069   2.193   2.210   2.217
 87 A"   88 A"   89 A"  208 A'  209 A'  210 A'  211 A'  212 A'                 
  2.243   2.251   2.253   2.254   2.275   2.394   2.443   2.494
 90 A"   91 A"  213 A'   92 A"  214 A'  215 A'  216 A'  217 A'                 
  2.535   2.546   2.568   2.696   2.713   2.759   2.818   2.821
218 A'  219 A'   93 A"   94 A"   95 A"  220 A'   96 A"   97 A"                 
  2.856   2.957   3.017   3.037   3.057   3.158   3.195   3.378
221 A'  222 A'  223 A'   98 A"  224 A'  225 A'  226 A'  227 A'                 
  3.410   3.614   3.800   3.841   3.940   3.961   3.961   3.968
228 A'  229 A'  230 A'  231 A'   99 A"  100 A"  101 A"  232 A'                 
  3.968   3.988   4.015   4.019   4.020   4.027   4.033   4.067
102 A"  103 A"  104 A"  233 A'  105 A"  234 A'  235 A'  106 A"                 
  4.083   4.148   4.150   4.188   4.235   4.281   4.283   4.321
236 A'  237 A'  238 A'  239 A'  240 A'  241 A'  242 A'  243 A'                 
  4.390   4.458   4.463   4.596   4.780   5.989   6.014   6.019
244 A'  245 A'  246 A'  247 A'  248 A'  107 A"  108 A"  109 A"                 
  6.048   6.054   6.071   6.101   6.122   6.143   6.153   6.172
249 A'  110 A"  250 A'  251 A'  252 A'  253 A'  254 A'  255 A'                 
  6.209   9.743   9.782  23.168  23.751  23.758  23.902  23.916
256 A'  257 A'  258 A'  259 A'  260 A'  261 A'  262 A'  263 A'                 
 23.985  25.806  25.820  26.134  26.153  26.586  26.593  27.830
264 A'  111 A"  112 A"  265 A'  266 A'  267 A'  268 A'  269 A'                 
 27.888  27.894  27.982  28.332  28.351  28.354  28.378  28.382
270 A'  271 A'  272 A'  113 A"  114 A"  115 A"  273 A'  116 A"                 
 28.383  28.414  28.414  28.428  28.430  28.443  28.448  28.520
274 A'  275 A'  276 A'  277 A'  278 A'  279 A'  280 A'  117 A"                 
 28.528  28.529  28.531  28.534  28.539  28.551  28.553  28.555
118 A"  119 A"  120 A"  281 A'  121 A"  122 A"  123 A"  282 A'                 
 28.559  28.563  28.574  28.587  28.618  28.619  28.640  28.680
283 A'  284 A'  124 A"  285 A'  286 A'  287 A'  288 A'  289 A'                 
 28.721  28.726  28.774 127.876 127.890 127.892 127.914 127.917
290 A'  291 A'  292 A'  125 A"  126 A"  127 A"  128 A"  293 A'                 
127.928 127.940 127.955 127.965 127.968 127.977 127.999 151.630
294 A'  295 A'  296 A'  297 A'  298 A'  299 A'  300 A'  301 A'                 
151.680 151.685 151.761 215.732 215.7791901.7911901.8441901.849
302 A'  303 A'  304 A'  305 A'  306 A'  307 A'  308 A'  309 A'                 
*******
310 A'                                                                         

 Beta MOs, Restricted
 -- Occupied --                  
*******-1165.89-1165.89-1165.89 -176.32 -176.32 -176.32 -176.32
  1 A'    2 A'    3 A'    4 A'    5 A'    6 A'    7 A'    8 A'                 
-165.72 -165.72 -165.72 -165.72 -165.72 -165.72 -165.72 -165.72
  9 A'   10 A'   11 A'   12 A'    1 A"   13 A'    2 A"   14 A'                 
-165.72 -165.72 -165.72 -165.72 -101.58 -101.58  -35.82  -35.82
  3 A"    4 A"   15 A'   16 A'   17 A'   18 A'   19 A'   20 A'                 
-35.815 -35.815 -31.310 -31.309 -31.309 -31.309 -31.303 -31.303
 21 A'   22 A'   23 A'   24 A'   25 A'   26 A'    5 A"   27 A'                 
-31.303 -31.303 -31.303 -31.302 -31.302 -31.302 -22.960 -22.960
  6 A"    7 A"    8 A"   28 A'   29 A'   30 A'   31 A'   32 A'                 
-22.959 -22.959 -22.959 -22.958 -22.958 -22.958 -22.958 -22.958
 33 A'   34 A'    9 A"   35 A'   10 A"   11 A"   12 A"   36 A'                 
-22.958 -22.957 -22.954 -22.954 -22.953 -22.953 -22.953 -22.953
 37 A'   38 A'   13 A"   39 A'   14 A"   40 A'   41 A'   15 A"                 
-22.953 -22.953 -10.289 -10.289 -10.274 -10.272 -10.272 -10.271
 42 A'   16 A"   43 A'   44 A'   45 A'   46 A'   47 A'   48 A'                 
 -9.497  -9.497  -7.262  -7.262  -7.252  -7.252  -7.251  -7.251
 49 A'   50 A'   51 A'   52 A'   17 A"   18 A"   53 A'   54 A'                 
 -6.366  -6.365  -6.365  -6.365  -4.779  -4.778  -4.778  -4.778
 55 A'   56 A'   57 A'   58 A'   59 A'   60 A'   61 A'   62 A'                 
 -4.763  -4.763  -4.762  -4.762  -4.762  -4.762  -4.761  -4.761
 19 A"   20 A"   21 A"   22 A"   63 A'   64 A'   65 A'   66 A'                 
 -2.044  -2.044  -2.043  -2.043  -2.040  -2.039  -2.039  -2.039
 67 A'   68 A'   69 A'   70 A'   23 A"   24 A"   71 A'   25 A"                 
 -2.039  -2.039  -2.038  -2.038  -2.026  -2.025  -2.025  -2.025
 26 A"   72 A'   73 A'   74 A'   27 A"   75 A'   28 A"   76 A'                 
 -2.025  -2.025  -2.025  -2.025  -0.951  -0.911  -0.870  -0.806
 77 A'   78 A'   29 A"   30 A"   79 A'   80 A'   81 A'   82 A'                 
 -0.786  -0.710  -0.682  -0.680  -0.656  -0.606  -0.599  -0.548
 83 A'   84 A'   85 A'   86 A'   87 A'   88 A'   89 A'   90 A'                 
 -0.512  -0.461  -0.460  -0.442  -0.414  -0.400  -0.383  -0.377
 91 A'   31 A"   92 A'   93 A'   94 A'   32 A"   95 A'   96 A'                 
 -0.376  -0.356  -0.355  -0.328  -0.319  -0.318  -0.292  -0.284
 33 A"   97 A'   98 A'   34 A"   35 A"   99 A'   36 A"   37 A"                 
 -0.282  -0.276  -0.261  -0.259  -0.245
100 A'  101 A'   38 A"   39 A"  102 A'                                         
 -- Virtual --                   
 -0.115  -0.071  -0.069  -0.067  -0.056  -0.031  -0.004   0.012
103 A'   40 A"   41 A"  104 A'  105 A'  106 A'  107 A'  108 A'                 
  0.015   0.034   0.038   0.050   0.062   0.068   0.071   0.073
109 A'  110 A'  111 A'   42 A"  112 A'  113 A'   43 A"   44 A"                 
  0.075   0.090   0.090   0.095   0.098   0.104   0.113   0.118
114 A'  115 A'   45 A"  116 A'  117 A'  118 A'   46 A"   47 A"                 
  0.123   0.126   0.136   0.156   0.160   0.161   0.170   0.171
119 A'  120 A'   48 A"  121 A'  122 A'   49 A"  123 A'  124 A'                 
  0.177   0.181   0.182   0.194   0.195   0.198   0.202   0.217
125 A'  126 A'  127 A'   50 A"  128 A'  129 A'  130 A'  131 A'                 
  0.219   0.227   0.227   0.249   0.252   0.252   0.264   0.265
132 A'  133 A'   51 A"   52 A"  134 A'   53 A"  135 A'  136 A'                 
  0.271   0.293   0.299   0.304   0.351   0.357   0.373   0.375
137 A'   54 A"  138 A'  139 A'  140 A'  141 A'   55 A"   56 A"                 
  0.376   0.380   0.391   0.392   0.396   0.406   0.412   0.417
142 A'  143 A'  144 A'   57 A"   58 A"  145 A'  146 A'   59 A"                 
  0.418   0.434   0.436   0.442   0.454   0.464   0.468   0.474
147 A'   60 A"  148 A'   61 A"  149 A'  150 A'   62 A"   63 A"                 
  0.488   0.498   0.501   0.504   0.509   0.515   0.518   0.528
151 A'  152 A'  153 A'   64 A"  154 A'  155 A'  156 A'   65 A"                 
  0.537   0.544   0.555   0.573   0.581   0.582   0.601   0.603
157 A'  158 A'  159 A'   66 A"   67 A"  160 A'  161 A'  162 A'                 
  0.621   0.621   0.625   0.684   0.708   0.708   0.719   0.728
163 A'   68 A"   69 A"  164 A'  165 A'   70 A"  166 A'  167 A'                 
  0.752   0.754   0.777   0.783   0.820   0.825   0.831   0.839
168 A'  169 A'  170 A'  171 A'  172 A'   71 A"  173 A'   72 A"                 
  0.848   0.853   0.860   0.891   0.894   0.912   0.931   0.942
 73 A"  174 A'  175 A'  176 A'  177 A'   74 A"  178 A'  179 A'                 
  0.942   0.945   1.020   1.037   1.059   1.065   1.114   1.118
 75 A"  180 A'  181 A'  182 A'  183 A'  184 A'   76 A"  185 A'                 
  1.139   1.179   1.180   1.206   1.232   1.240   1.283   1.318
186 A'   77 A"   78 A"  187 A'  188 A'   79 A"   80 A"  189 A'                 
  1.329   1.350   1.357   1.358   1.361   1.387   1.391   1.434
 81 A"  190 A'   82 A"  191 A'   83 A"   84 A"  192 A'  193 A'                 
  1.446   1.469   1.471   1.483   1.485   1.488   1.529   1.570
194 A'  195 A'  196 A'  197 A'  198 A'  199 A'  200 A'  201 A'                 
  1.589   1.598   1.723   1.729   1.772   1.782   1.815   1.818
202 A'  203 A'   85 A"   86 A"  204 A'  205 A'  206 A'  207 A'                 
  1.844   1.846   1.915   2.000   2.069   2.193   2.210   2.217
 87 A"   88 A"   89 A"  208 A'  209 A'  210 A'  211 A'  212 A'                 
  2.243   2.251   2.253   2.254   2.275   2.394   2.443   2.494
 90 A"   91 A"  213 A'   92 A"  214 A'  215 A'  216 A'  217 A'                 
  2.535   2.546   2.568   2.696   2.713   2.759   2.818   2.821
218 A'  219 A'   93 A"   94 A"   95 A"  220 A'   96 A"   97 A"                 
  2.856   2.957   3.017   3.037   3.057   3.158   3.195   3.378
221 A'  222 A'  223 A'   98 A"  224 A'  225 A'  226 A'  227 A'                 
  3.410   3.614   3.800   3.841   3.940   3.961   3.961   3.968
228 A'  229 A'  230 A'  231 A'   99 A"  100 A"  101 A"  232 A'                 
  3.968   3.988   4.015   4.019   4.020   4.027   4.033   4.067
102 A"  103 A"  104 A"  233 A'  105 A"  234 A'  235 A'  106 A"                 
  4.083   4.148   4.150   4.188   4.235   4.281   4.283   4.321
236 A'  237 A'  238 A'  239 A'  240 A'  241 A'  242 A'  243 A'                 
  4.390   4.458   4.463   4.596   4.780   5.989   6.014   6.019
244 A'  245 A'  246 A'  247 A'  248 A'  107 A"  108 A"  109 A"                 
  6.048   6.054   6.071   6.101   6.122   6.143   6.153   6.172
249 A'  110 A"  250 A'  251 A'  252 A'  253 A'  254 A'  255 A'                 
  6.209   9.743   9.782  23.168  23.751  23.758  23.902  23.916
256 A'  257 A'  258 A'  259 A'  260 A'  261 A'  262 A'  263 A'                 
 23.985  25.806  25.820  26.134  26.153  26.586  26.593  27.830
264 A'  111 A"  112 A"  265 A'  266 A'  267 A'  268 A'  269 A'                 
 27.888  27.894  27.982  28.332  28.351  28.354  28.378  28.382
270 A'  271 A'  272 A'  113 A"  114 A"  115 A"  273 A'  116 A"                 
 28.383  28.414  28.414  28.428  28.430  28.443  28.448  28.520
274 A'  275 A'  276 A'  277 A'  278 A'  279 A'  280 A'  117 A"                 
 28.528  28.529  28.531  28.534  28.539  28.551  28.553  28.555
118 A"  119 A"  120 A"  281 A'  121 A"  122 A"  123 A"  282 A'                 
 28.559  28.563  28.574  28.587  28.618  28.619  28.640  28.680
283 A'  284 A'  124 A"  285 A'  286 A'  287 A'  288 A'  289 A'                 
 28.721  28.726  28.774 127.876 127.890 127.892 127.914 127.917
290 A'  291 A'  292 A'  125 A"  126 A"  127 A"  128 A"  293 A'                 
127.928 127.940 127.955 127.965 127.968 127.977 127.999 151.630
294 A'  295 A'  296 A'  297 A'  298 A'  299 A'  300 A'  301 A'                 
151.680 151.685 151.761 215.732 215.7791901.7911901.8441901.849
302 A'  303 A'  304 A'  305 A'  306 A'  307 A'  308 A'  309 A'                 
*******
310 A'                                                                         
 --------------------------------------------------------------

          Ground-State Mulliken Net Atomic Charges

     Atom                 Charge (a.u.)
  ----------------------------------------
      1 C                    -0.328524
      2 C                    -0.097008
      3 C                    -0.372134
      4 C                    -0.310783
      5 C                    -0.158687
      6 C                    -0.317897
      7 Cl                    0.575071
      8 I                     0.110406
      9 Cl                    0.576702
     10 I                     0.106602
     11 I                     0.108925
     12 I                     0.107328
  ----------------------------------------
  Sum of atomic charges =     0.000000

 -----------------------------------------------------------------
                    Cartesian Multipole Moments
 -----------------------------------------------------------------
    Charge (ESU x 10^10)
                -0.0000
    Dipole Moment (Debye)
         X       0.4498      Y       0.0062      Z       0.0000
       Tot       0.4498
    Quadrupole Moments (Debye-Ang)
        XX    -163.9113     XY      -0.0775     YY    -167.5044
        XZ       0.0000     YZ      -0.0000     ZZ    -174.7942
    Octopole Moments (Debye-Ang^2)
       XXX      54.6350    XXY      -0.0510    XYY      39.2819
       YYY       1.2574    XXZ       0.0000    XYZ       0.0000
       YYZ      -0.0000    XZZ      20.4663    YZZ       0.1823
       ZZZ       0.0000
    Hexadecapole Moments (Debye-Ang^3)
      XXXX   -5510.5773   XXXY      -0.9958   XXYY   -1724.3587
      XYYY      -0.8127   YYYY   -4499.1169   XXXZ       0.0000
      XXYZ      -0.0000   XYYZ      -0.0000   YYYZ      -0.0000
      XXZZ   -1055.7389   XYZZ      -0.0765   YYZZ    -855.7756
      XZZZ       0.0000   YZZZ      -0.0000   ZZZZ    -232.5253
 -----------------------------------------------------------------
 Calculating MO derivatives via CPSCF
    1     0    39    0.0146572  
    2     0    39    0.0055142  
    3     0    39    0.0013954  
    4     0    39    0.0002317  
    5    20    19    0.0000308  
    6    37     2    0.0000019  
    7    39     0    0.0000001  Converged
 Time for AOints: 395.6 s (CPU) 66.5 s (wall)
 ------------------------------------------------------------------------------
                     AOints        : Timing summary (seconds)
 ------------------------------------------------------------------------------
     job step          cpu (% of tot)      sys (% of tot)     wall (% of tot)
 ------------------------------------------------------------------------------
  AOints            0.3956E+03 ( 8.8)   0.1700E-04 ( 5.5)   0.6648E+02 ( 8.6)
 ------------------------------------------------------------------------------
   Grand Totals     0.4480E+04          0.3090E-03          0.7738E+03
 ------------------------------------------------------------------------------
 Polarizability Matrix (a.u.)
            1           2           3
    1-285.2652647  -0.0139495   0.0000000
    2  -0.0139495-264.6701190  -0.0000000
    3   0.0000000  -0.0000000-123.5015520
 Calculating analytic Hessian of the SCF energy

 Direct stationary perturbation theory relativistic correction:

 rels  =     389.411542095353
 relv  =   -1305.375775269714
 rel2e =     182.289515292102
 E_rel =    -733.674717882258

 Hessian of the SCF Energy
            1           2           3           4           5           6
    1   0.5460699  -0.0393141   0.0000000  -0.1438986   0.0625699   0.0000000
    2  -0.0393141   0.5122265  -0.0000000   0.1149921  -0.2349075  -0.0000000
    3   0.0000000  -0.0000000   0.1097192  -0.0000000   0.0000000  -0.0504232
    4  -0.1438986   0.1149921  -0.0000000   0.4124750  -0.0016051  -0.0000000
    5   0.0625699  -0.2349075   0.0000000  -0.0016051   0.5916086  -0.0000000
    6   0.0000000  -0.0000000  -0.0504232  -0.0000000  -0.0000000   0.0991700
    7   0.0593709  -0.0268526   0.0000000  -0.1418748  -0.0612124  -0.0000000
    8   0.0281816  -0.0559405  -0.0000000  -0.1136774  -0.2361989   0.0000000
    9   0.0000000   0.0000000   0.0009333   0.0000000  -0.0000000  -0.0506381
   10  -0.0503045   0.0282519   0.0000000  -0.0270403  -0.0754839   0.0000000
   11   0.0277887  -0.0159414   0.0000000  -0.0202397   0.0262809   0.0000000
   12  -0.0000000  -0.0000000   0.0014671   0.0000000   0.0000000   0.0063495
   13  -0.0263095  -0.0212537   0.0000000   0.0000574   0.0003978  -0.0000000
   14  -0.0762551   0.0271553   0.0000000   0.0003337  -0.0639679   0.0000000
   15  -0.0000000  -0.0000000   0.0030680   0.0000000  -0.0000000   0.0010591
   16  -0.2779967  -0.0241087  -0.0000000  -0.0282010   0.0749494  -0.0000000
   17   0.0296611  -0.0886630  -0.0000000   0.0197203   0.0273412   0.0000000
   18   0.0000000   0.0000000  -0.0507492   0.0000000  -0.0000000   0.0063413
   19  -0.0676645  -0.0521812  -0.0000000   0.0023952   0.0010131  -0.0000000
   20  -0.0516755  -0.1282822   0.0000000  -0.0186082  -0.0423448  -0.0000000
   21  -0.0000000   0.0000000  -0.0239851   0.0000000  -0.0000000   0.0028284
   22  -0.0265538   0.0027991  -0.0000000  -0.0710409   0.0000068   0.0000000
   23   0.0132351  -0.0000289   0.0000000   0.0001869  -0.0308897  -0.0000000
   24  -0.0000000   0.0000000   0.0017173  -0.0000000  -0.0000000  -0.0219735
   25  -0.0003236  -0.0015319  -0.0000000   0.0021195  -0.0005304   0.0000000
   26  -0.0046166   0.0004187  -0.0000000   0.0189616  -0.0422248  -0.0000000
   27  -0.0000000  -0.0000000   0.0041703  -0.0000000   0.0000000   0.0028399
   28  -0.0004475   0.0000536  -0.0000000  -0.0021349   0.0022025  -0.0000000
   29   0.0001162  -0.0004809  -0.0000000  -0.0001861   0.0028209   0.0000000
   30  -0.0000000  -0.0000000  -0.0005192   0.0000000  -0.0000000   0.0025406
   31   0.0024301  -0.0023612  -0.0000000  -0.0007391  -0.0000280   0.0000000
   32  -0.0003786  -0.0015900  -0.0000000   0.0000013  -0.0003110  -0.0000000
   33   0.0000000   0.0000000   0.0027274  -0.0000000  -0.0000000  -0.0006343
   34  -0.0143725   0.0215065   0.0000000  -0.0021170  -0.0022799  -0.0000000
   35   0.0106870  -0.0139660   0.0000000   0.0001210   0.0027929   0.0000000
   36   0.0000000  -0.0000000   0.0018740   0.0000000   0.0000000   0.0025403
            7           8           9          10          11          12
    1   0.0593709   0.0281816   0.0000000  -0.0503045   0.0277887  -0.0000000
    2  -0.0268526  -0.0559405   0.0000000   0.0282519  -0.0159414  -0.0000000
    3   0.0000000  -0.0000000   0.0009333   0.0000000   0.0000000   0.0014671
    4  -0.1418748  -0.1136774   0.0000000  -0.0270403  -0.0202397   0.0000000
    5  -0.0612124  -0.2361989  -0.0000000  -0.0754839   0.0262809   0.0000000
    6  -0.0000000   0.0000000  -0.0506381   0.0000000   0.0000000   0.0063495
    7   0.5461756   0.0394596  -0.0000000  -0.2783162  -0.0321351  -0.0000000
    8   0.0394596   0.5125671  -0.0000000   0.0216723  -0.0885390  -0.0000000
    9  -0.0000000  -0.0000000   0.1098268  -0.0000000  -0.0000000  -0.0508088
   10  -0.2783162   0.0216723  -0.0000000   0.5201229  -0.0689762  -0.0000000
   11  -0.0321351  -0.0885390  -0.0000000  -0.0689762   0.4433648  -0.0000000
   12  -0.0000000  -0.0000000  -0.0508088  -0.0000000  -0.0000000   0.0987097
   13  -0.0276370   0.0206959   0.0000000  -0.1353753   0.1038964  -0.0000000
   14   0.0758059   0.0282726   0.0000000   0.0631188  -0.2297503  -0.0000000
   15  -0.0000000   0.0000000   0.0031696  -0.0000000   0.0000000  -0.0474571
   16  -0.0497402  -0.0286127   0.0000000   0.0541962  -0.0252999   0.0000000
   17  -0.0281675  -0.0166660   0.0000000   0.0266838  -0.0547458   0.0000000
   18   0.0000000   0.0000000   0.0014729  -0.0000000   0.0000000   0.0050101
   19  -0.0003959   0.0015246  -0.0000000  -0.0000231  -0.0003685   0.0000000
   20   0.0046175   0.0005059   0.0000000  -0.0007914  -0.0003902   0.0000000
   21  -0.0000000   0.0000000   0.0041764  -0.0000000   0.0000000  -0.0009852
   22  -0.0268199  -0.0031450  -0.0000000   0.0027364  -0.0026652  -0.0000000
   23  -0.0135238  -0.0002190  -0.0000000  -0.0003916  -0.0018074  -0.0000000
   24   0.0000000   0.0000000   0.0018023  -0.0000000  -0.0000000   0.0025019
   25  -0.0688369   0.0529704  -0.0000000  -0.0235169   0.0323058   0.0000000
   26   0.0524405  -0.1272191  -0.0000000   0.0136227  -0.0153990   0.0000000
   27  -0.0000000  -0.0000000  -0.0240299   0.0000000   0.0000000   0.0026200
   28  -0.0139193  -0.0214647   0.0000000  -0.0355918  -0.0173511  -0.0000000
   29  -0.0107458  -0.0145339  -0.0000000  -0.0189801  -0.0622733   0.0000000
   30   0.0000000   0.0000000   0.0018888  -0.0000000  -0.0000000  -0.0213079
   31   0.0024378   0.0024386  -0.0000000  -0.0274336   0.0044608   0.0000000
   32   0.0004325  -0.0015436  -0.0000000   0.0144109  -0.0007858   0.0000000
   33   0.0000000  -0.0000000   0.0027356   0.0000000   0.0000000   0.0012061
   34  -0.0004439  -0.0000430   0.0000000   0.0005460  -0.0014163  -0.0000000
   35  -0.0001189  -0.0004855   0.0000000  -0.0031372  -0.0000134   0.0000000
   36   0.0000000   0.0000000  -0.0005289   0.0000000  -0.0000000   0.0026946
           13          14          15          16          17          18
    1  -0.0263095  -0.0762551  -0.0000000  -0.2779967   0.0296611   0.0000000
    2  -0.0212537   0.0271553  -0.0000000  -0.0241087  -0.0886630   0.0000000
    3   0.0000000   0.0000000   0.0030680  -0.0000000  -0.0000000  -0.0507492
    4   0.0000574   0.0003337   0.0000000  -0.0282010   0.0197203   0.0000000
    5   0.0003978  -0.0639679  -0.0000000   0.0749494   0.0273412  -0.0000000
    6  -0.0000000   0.0000000   0.0010591  -0.0000000   0.0000000   0.0063413
    7  -0.0276370   0.0758059  -0.0000000  -0.0497402  -0.0281675   0.0000000
    8   0.0206959   0.0282726   0.0000000  -0.0286127  -0.0166660   0.0000000
    9   0.0000000   0.0000000   0.0031696   0.0000000   0.0000000   0.0014729
   10  -0.1353753   0.0631188  -0.0000000   0.0541962   0.0266838  -0.0000000
   11   0.1038964  -0.2297503   0.0000000  -0.0252999  -0.0547458   0.0000000
   12  -0.0000000  -0.0000000  -0.0474571   0.0000000   0.0000000   0.0050101
   13   0.3923623  -0.0037604  -0.0000000  -0.1326887  -0.1009910   0.0000000
   14  -0.0037604   0.5482366  -0.0000000  -0.0600806  -0.2286258   0.0000000
   15  -0.0000000  -0.0000000   0.1010053   0.0000000   0.0000000  -0.0478286
   16  -0.1326887  -0.0600806   0.0000000   0.5205552   0.0647516  -0.0000000
   17  -0.1009910  -0.2286258   0.0000000   0.0647516   0.4429214  -0.0000000
   18   0.0000000   0.0000000  -0.0478286  -0.0000000  -0.0000000   0.1015170
   19  -0.0025810   0.0028634   0.0000000  -0.0227962  -0.0323383  -0.0000000
   20  -0.0000433   0.0020343  -0.0000000  -0.0136760  -0.0158613  -0.0000000
   21  -0.0000000  -0.0000000   0.0038918   0.0000000   0.0000000   0.0026148
   22  -0.0007266  -0.0000106   0.0000000   0.0027037   0.0027061   0.0000000
   23   0.0000043  -0.0004840   0.0000000   0.0004251  -0.0017759   0.0000000
   24   0.0000000   0.0000000  -0.0005178   0.0000000  -0.0000000   0.0024872
   25  -0.0025775  -0.0029064  -0.0000000  -0.0000352   0.0003691   0.0000000
   26   0.0000405   0.0020262   0.0000000   0.0007590  -0.0003785   0.0000000
   27  -0.0000000  -0.0000000   0.0038753  -0.0000000  -0.0000000  -0.0009899
   28   0.0012770  -0.0007208  -0.0000000   0.0004852   0.0014155   0.0000000
   29  -0.0102308  -0.0274536  -0.0000000   0.0031350   0.0001057   0.0000000
   30   0.0000000   0.0000000   0.0008077   0.0000000  -0.0000000   0.0026986
   31  -0.0668986   0.0004283  -0.0000000  -0.0271328  -0.0047664   0.0000000
   32   0.0005413  -0.0297427  -0.0000000  -0.0146101  -0.0010976  -0.0000000
   33   0.0000000  -0.0000000  -0.0219617  -0.0000000   0.0000000   0.0012072
   34   0.0010973   0.0011833  -0.0000000  -0.0393490   0.0209567   0.0000000
   35   0.0107032  -0.0277006  -0.0000000   0.0223678  -0.0625544   0.0000000
   36   0.0000000  -0.0000000   0.0008884  -0.0000000   0.0000000  -0.0237814
           19          20          21          22          23          24
    1  -0.0676645  -0.0516755  -0.0000000  -0.0265538   0.0132351  -0.0000000
    2  -0.0521812  -0.1282822   0.0000000   0.0027991  -0.0000289   0.0000000
    3  -0.0000000   0.0000000  -0.0239851  -0.0000000   0.0000000   0.0017173
    4   0.0023952  -0.0186082   0.0000000  -0.0710409   0.0001869  -0.0000000
    5   0.0010131  -0.0423448  -0.0000000   0.0000068  -0.0308897  -0.0000000
    6  -0.0000000  -0.0000000   0.0028284   0.0000000  -0.0000000  -0.0219735
    7  -0.0003959   0.0046175  -0.0000000  -0.0268199  -0.0135238   0.0000000
    8   0.0015246   0.0005059   0.0000000  -0.0031450  -0.0002190   0.0000000
    9  -0.0000000   0.0000000   0.0041764  -0.0000000  -0.0000000   0.0018023
   10  -0.0000231  -0.0007914  -0.0000000   0.0027364  -0.0003916  -0.0000000
   11  -0.0003685  -0.0003902   0.0000000  -0.0026652  -0.0018074  -0.0000000
   12   0.0000000   0.0000000  -0.0009852  -0.0000000  -0.0000000   0.0025019
   13  -0.0025810  -0.0000433  -0.0000000  -0.0007266   0.0000043   0.0000000
   14   0.0028634   0.0020343  -0.0000000  -0.0000106  -0.0004840   0.0000000
   15   0.0000000  -0.0000000   0.0038918   0.0000000   0.0000000  -0.0005178
   16  -0.0227962  -0.0136760   0.0000000   0.0027037   0.0004251   0.0000000
   17  -0.0323383  -0.0158613   0.0000000   0.0027061  -0.0017759  -0.0000000
   18  -0.0000000  -0.0000000   0.0026148   0.0000000   0.0000000   0.0024872
   19   0.1089308   0.0712423   0.0000000  -0.0037993   0.0109626  -0.0000000
   20   0.0712423   0.1919895  -0.0000000   0.0032916  -0.0068285   0.0000000
   21   0.0000000  -0.0000000   0.0106021   0.0000000  -0.0000000   0.0002934
   22  -0.0037993   0.0032916   0.0000000   0.1286288   0.0005330  -0.0000000
   23   0.0109626  -0.0068285  -0.0000000   0.0005330   0.0495979   0.0000000
   24  -0.0000000   0.0000000   0.0002934  -0.0000000   0.0000000   0.0131779
   25   0.0004402  -0.0002621   0.0000000  -0.0038892  -0.0114210   0.0000000
   26   0.0002895  -0.0015066   0.0000000  -0.0035023  -0.0073408  -0.0000000
   27   0.0000000  -0.0000000   0.0001233   0.0000000   0.0000000   0.0003790
   28  -0.0001718  -0.0003276  -0.0000000  -0.0004342  -0.0007005   0.0000000
   29  -0.0004294  -0.0006179   0.0000000   0.0000694  -0.0001067  -0.0000000
   30   0.0000000  -0.0000000  -0.0001318  -0.0000000  -0.0000000   0.0001078
   31  -0.0005725  -0.0000556  -0.0000000  -0.0003754  -0.0000016   0.0000000
   32  -0.0008747  -0.0000966   0.0000000  -0.0000012  -0.0000197   0.0000000
   33  -0.0000000   0.0000000   0.0001342   0.0000000  -0.0000000  -0.0000898
   34  -0.0137619   0.0062883   0.0000000  -0.0004296   0.0006914  -0.0000000
   35  -0.0017034   0.0013984   0.0000000  -0.0000816  -0.0000974   0.0000000
   36  -0.0000000   0.0000000   0.0004375   0.0000000   0.0000000   0.0001143
           25          26          27          28          29          30
    1  -0.0003236  -0.0046166  -0.0000000  -0.0004475   0.0001162  -0.0000000
    2  -0.0015319   0.0004187  -0.0000000   0.0000536  -0.0004809  -0.0000000
    3  -0.0000000  -0.0000000   0.0041703  -0.0000000  -0.0000000  -0.0005192
    4   0.0021195   0.0189616  -0.0000000  -0.0021349  -0.0001861   0.0000000
    5  -0.0005304  -0.0422248   0.0000000   0.0022025   0.0028209  -0.0000000
    6   0.0000000  -0.0000000   0.0028399  -0.0000000   0.0000000   0.0025406
    7  -0.0688369   0.0524405  -0.0000000  -0.0139193  -0.0107458   0.0000000
    8   0.0529704  -0.1272191  -0.0000000  -0.0214647  -0.0145339   0.0000000
    9  -0.0000000  -0.0000000  -0.0240299   0.0000000  -0.0000000   0.0018888
   10  -0.0235169   0.0136227   0.0000000  -0.0355918  -0.0189801  -0.0000000
   11   0.0323058  -0.0153990   0.0000000  -0.0173511  -0.0622733  -0.0000000
   12   0.0000000   0.0000000   0.0026200  -0.0000000   0.0000000  -0.0213079
   13  -0.0025775   0.0000405  -0.0000000   0.0012770  -0.0102308   0.0000000
   14  -0.0029064   0.0020262  -0.0000000  -0.0007208  -0.0274536   0.0000000
   15  -0.0000000   0.0000000   0.0038753  -0.0000000  -0.0000000   0.0008077
   16  -0.0000352   0.0007590  -0.0000000   0.0004852   0.0031350   0.0000000
   17   0.0003691  -0.0003785  -0.0000000   0.0014155   0.0001057  -0.0000000
   18   0.0000000   0.0000000  -0.0009899   0.0000000   0.0000000   0.0026986
   19   0.0004402   0.0002895   0.0000000  -0.0001718  -0.0004294   0.0000000
   20  -0.0002621  -0.0015066  -0.0000000  -0.0003276  -0.0006179  -0.0000000
   21   0.0000000   0.0000000   0.0001233  -0.0000000   0.0000000  -0.0001318
   22  -0.0038892  -0.0035023   0.0000000  -0.0004342   0.0000694  -0.0000000
   23  -0.0114210  -0.0073408   0.0000000  -0.0007005  -0.0001067  -0.0000000
   24   0.0000000  -0.0000000   0.0003790   0.0000000  -0.0000000   0.0001078
   25   0.1115270  -0.0716538   0.0000000  -0.0141498   0.0013653  -0.0000000
   26  -0.0716538   0.1908992   0.0000000  -0.0067281   0.0014237  -0.0000000
   27   0.0000000   0.0000000   0.0105092   0.0000000  -0.0000000   0.0004897
   28  -0.0141498  -0.0067281   0.0000000   0.0679098   0.0326988   0.0000000
   29   0.0013653   0.0014237  -0.0000000   0.0326988   0.1119226   0.0000000
   30  -0.0000000  -0.0000000   0.0004897   0.0000000   0.0000000   0.0124472
   31  -0.0005748   0.0000481  -0.0000000  -0.0029212   0.0036339   0.0000000
   32   0.0008593  -0.0000899  -0.0000000   0.0104667  -0.0103882   0.0000000
   33  -0.0000000  -0.0000000   0.0001381  -0.0000000   0.0000000   0.0008329
   34  -0.0001829   0.0003389  -0.0000000   0.0000984  -0.0004464   0.0000000
   35   0.0004357  -0.0006093  -0.0000000   0.0004557  -0.0004184   0.0000000
   36   0.0000000   0.0000000  -0.0001249   0.0000000   0.0000000   0.0001455
           31          32          33          34          35          36
    1   0.0024301  -0.0003786   0.0000000  -0.0143725   0.0106870   0.0000000
    2  -0.0023612  -0.0015900   0.0000000   0.0215065  -0.0139660  -0.0000000
    3  -0.0000000  -0.0000000   0.0027274   0.0000000   0.0000000   0.0018740
    4  -0.0007391   0.0000013  -0.0000000  -0.0021170   0.0001210   0.0000000
    5  -0.0000280  -0.0003110  -0.0000000  -0.0022799   0.0027929   0.0000000
    6   0.0000000  -0.0000000  -0.0006343  -0.0000000   0.0000000   0.0025403
    7   0.0024378   0.0004325   0.0000000  -0.0004439  -0.0001189   0.0000000
    8   0.0024386  -0.0015436  -0.0000000  -0.0000430  -0.0004855   0.0000000
    9  -0.0000000  -0.0000000   0.0027356   0.0000000   0.0000000  -0.0005289
   10  -0.0274336   0.0144109   0.0000000   0.0005460  -0.0031372   0.0000000
   11   0.0044608  -0.0007858   0.0000000  -0.0014163  -0.0000134  -0.0000000
   12   0.0000000   0.0000000   0.0012061  -0.0000000   0.0000000   0.0026946
   13  -0.0668986   0.0005413   0.0000000   0.0010973   0.0107032   0.0000000
   14   0.0004283  -0.0297427  -0.0000000   0.0011833  -0.0277006  -0.0000000
   15  -0.0000000  -0.0000000  -0.0219617  -0.0000000  -0.0000000   0.0008884
   16  -0.0271328  -0.0146101  -0.0000000  -0.0393490   0.0223678  -0.0000000
   17  -0.0047664  -0.0010976   0.0000000   0.0209567  -0.0625544   0.0000000
   18   0.0000000  -0.0000000   0.0012072   0.0000000   0.0000000  -0.0237814
   19  -0.0005725  -0.0008747  -0.0000000  -0.0137619  -0.0017034  -0.0000000
   20  -0.0000556  -0.0000966   0.0000000   0.0062883   0.0013984   0.0000000
   21  -0.0000000   0.0000000   0.0001342   0.0000000   0.0000000   0.0004375
   22  -0.0003754  -0.0000012   0.0000000  -0.0004296  -0.0000816   0.0000000
   23  -0.0000016  -0.0000197  -0.0000000   0.0006914  -0.0000974   0.0000000
   24   0.0000000   0.0000000  -0.0000898  -0.0000000   0.0000000   0.0001143
   25  -0.0005748   0.0008593  -0.0000000  -0.0001829   0.0004357   0.0000000
   26   0.0000481  -0.0000899  -0.0000000   0.0003389  -0.0006093   0.0000000
   27  -0.0000000  -0.0000000   0.0001381  -0.0000000  -0.0000000  -0.0001249
   28  -0.0029212   0.0104667  -0.0000000   0.0000984   0.0004557   0.0000000
   29   0.0036339  -0.0103882   0.0000000  -0.0004464  -0.0004184   0.0000000
   30   0.0000000   0.0000000   0.0008329   0.0000000   0.0000000   0.0001455
   31   0.1246465  -0.0000463  -0.0000000  -0.0028664  -0.0037506   0.0000000
   32  -0.0000463   0.0567437  -0.0000000  -0.0108011  -0.0110787  -0.0000000
   33  -0.0000000  -0.0000000   0.0128020   0.0000000  -0.0000000   0.0009022
   34  -0.0028664  -0.0108011   0.0000000   0.0717815  -0.0359785  -0.0000000
   35  -0.0037506  -0.0110787  -0.0000000  -0.0359785   0.1127323  -0.0000000
   36   0.0000000  -0.0000000   0.0009022  -0.0000000  -0.0000000   0.0148383
 **********************************************************************
 **                                                                  **
 **                       VIBRATIONAL ANALYSIS                       **
 **                       --------------------                       **
 **                                                                  **
 **        VIBRATIONAL FREQUENCIES (CM**-1) AND NORMAL MODES         **
 **     FORCE CONSTANTS (mDYN/ANGSTROM) AND REDUCED MASSES (AMU)     **
 **                  INFRARED INTENSITIES (KM/MOL)                   **
 **                                                                  **
 **********************************************************************


 Mode:                 1                      2                      3
 Frequency:        39.78                  43.52                  61.15
 Force Cnst:      0.0995                 0.0432                 0.0902
 Red. Mass:     106.7304                38.6619                40.9592
 IR Active:          YES                    YES                    YES
 IR Intens:        0.001                  0.000                  0.018
 Raman Active:       YES                    YES                    YES
               X      Y      Z        X      Y      Z        X      Y      Z
 C         -0.000  0.000 -0.137   -0.000 -0.000 -0.166    0.000  0.000  0.218
 C         -0.000  0.000  0.025   -0.000  0.000  0.010    0.000  0.000  0.128
 C          0.000 -0.000 -0.047    0.000  0.000  0.217    0.000  0.000  0.196
 C         -0.000 -0.000 -0.078    0.000  0.000  0.056   -0.000 -0.000  0.070
 C          0.000 -0.000  0.083   -0.000 -0.000  0.001   -0.000 -0.000  0.022
 C         -0.000 -0.000 -0.104   -0.000 -0.000 -0.017    0.000 -0.000  0.066
 Cl         0.000  0.000 -0.392    0.000 -0.000 -0.595   -0.000  0.000  0.674
 I         -0.000  0.000  0.312   -0.000 -0.000 -0.040    0.000  0.000 -0.216
 Cl         0.000  0.000 -0.098    0.000 -0.000  0.713   -0.000  0.000  0.584
 I         -0.000 -0.000 -0.426    0.000  0.000 -0.144   -0.000 -0.000 -0.128
 I          0.000  0.000  0.625   -0.000 -0.000 -0.046   -0.000  0.000  0.083
 I          0.000 -0.000 -0.351    0.000  0.000  0.188    0.000 -0.000 -0.152
 TransDip   0.000 -0.000  0.001   -0.000  0.000 -0.001    0.000 -0.000 -0.004

 Mode:                 4                      5                      6
 Frequency:       113.79                 114.42                 126.16
 Force Cnst:      0.7826                 0.7514                 1.0461
 Red. Mass:     102.5819                97.4225               111.5568
 IR Active:          YES                    YES                    YES
 IR Intens:        0.446                  0.347                  0.218
 Raman Active:       YES                    YES                    YES
               X      Y      Z        X      Y      Z        X      Y      Z
 C         -0.171  0.021  0.000   -0.029 -0.186  0.000    0.007 -0.113  0.000
 C         -0.204  0.021 -0.000   -0.036 -0.148  0.000    0.005 -0.099  0.000
 C         -0.173  0.035  0.000   -0.028 -0.185  0.000    0.001 -0.114  0.000
 C         -0.158  0.002  0.000   -0.055 -0.206 -0.000   -0.022 -0.170 -0.000
 C         -0.193  0.026  0.000   -0.031 -0.179 -0.000    0.006 -0.132 -0.000
 C         -0.167  0.054  0.000    0.003 -0.195 -0.000    0.031 -0.169 -0.000
 Cl        -0.061 -0.043  0.000   -0.047 -0.178 -0.000   -0.091 -0.069 -0.000
 I         -0.341 -0.103 -0.000   -0.065  0.549 -0.000    0.008  0.118  0.000
 Cl        -0.070  0.095  0.000    0.031 -0.152 -0.000    0.094 -0.072  0.000
 I          0.457 -0.371 -0.000   -0.362 -0.214  0.000    0.124 -0.358  0.000
 I         -0.257  0.037  0.000   -0.039 -0.090 -0.000    0.010  0.734 -0.000
 I          0.279  0.408 -0.000    0.487 -0.051  0.000   -0.146 -0.379  0.000
 TransDip   0.021 -0.003 -0.000    0.004  0.018  0.000   -0.001  0.015  0.000

 Mode:                 7                      8                      9
 Frequency:       145.70                 157.64                 186.32
 Force Cnst:      1.4437                 1.8153                 0.2748
 Red. Mass:     115.4243               123.9880                13.4370
 IR Active:          YES                    YES                    YES
 IR Intens:        0.040                  0.002                  0.849
 Raman Active:       YES                    YES                    YES
               X      Y      Z        X      Y      Z        X      Y      Z
 C         -0.024  0.080 -0.000    0.004  0.030  0.000   -0.000 -0.000  0.381
 C         -0.139  0.004 -0.000    0.077  0.010  0.000   -0.000 -0.000  0.401
 C         -0.022 -0.070 -0.000    0.009 -0.011 -0.000   -0.000 -0.000  0.391
 C          0.039 -0.088 -0.000   -0.040 -0.072 -0.000    0.000  0.000  0.415
 C          0.203  0.005  0.000   -0.012  0.005 -0.000    0.000  0.000  0.421
 C          0.034  0.100  0.000   -0.049  0.087  0.000   -0.000  0.000  0.394
 Cl        -0.006  0.069  0.000   -0.004  0.035 -0.000    0.000 -0.000 -0.120
 I         -0.465 -0.010 -0.000    0.563 -0.008  0.000   -0.000  0.000 -0.043
 Cl        -0.009 -0.060  0.000    0.005 -0.012  0.000    0.000  0.000 -0.129
 I         -0.142 -0.183 -0.000   -0.270 -0.504  0.000   -0.000  0.000 -0.038
 I          0.755 -0.001 -0.000   -0.010 -0.001  0.000   -0.000  0.000 -0.038
 I         -0.153  0.188 -0.000   -0.282  0.501  0.000   -0.000  0.000 -0.039
 TransDip  -0.006 -0.000 -0.000   -0.002  0.000  0.000   -0.000  0.000 -0.030

 Mode:                10                     11                     12
 Frequency:       204.45                 220.72                 236.97
 Force Cnst:      0.9361                 1.0735                 0.9169
 Red. Mass:      38.0119                37.3997                27.7137
 IR Active:          YES                    YES                    YES
 IR Intens:        0.151                  0.196                  0.446
 Raman Active:       YES                    YES                    YES
               X      Y      Z        X      Y      Z        X      Y      Z
 C         -0.046  0.206  0.000    0.107  0.051 -0.000   -0.144 -0.303 -0.000
 C          0.001  0.249  0.000    0.015  0.027 -0.000   -0.000 -0.231 -0.000
 C          0.038  0.209  0.000    0.099  0.005 -0.000    0.151 -0.302  0.000
 C          0.034  0.008 -0.000    0.083 -0.032 -0.000    0.123 -0.205  0.000
 C         -0.003 -0.016 -0.000    0.094  0.012 -0.000    0.002 -0.224  0.000
 C         -0.036  0.000 -0.000    0.088  0.058 -0.000   -0.120 -0.203  0.000
 Cl        -0.454  0.476 -0.000    0.621 -0.217  0.000   -0.420 -0.267  0.000
 I          0.003 -0.159 -0.000   -0.116 -0.010  0.000   -0.003 -0.009  0.000
 Cl         0.378  0.445 -0.000    0.620  0.301  0.000    0.470 -0.238 -0.000
 I         -0.123 -0.076  0.000   -0.092 -0.031  0.000    0.014  0.119 -0.000
 I          0.004  0.000 -0.000   -0.103 -0.003  0.000   -0.002  0.047 -0.000
 I          0.137 -0.081  0.000   -0.077  0.009  0.000   -0.024  0.120 -0.000
 TransDip   0.001 -0.012  0.000   -0.014 -0.002  0.000   -0.001  0.021 -0.000

 Mode:                13                     14                     15
 Frequency:       312.10                 325.02                 337.10
 Force Cnst:      1.5024                 0.7611                 0.8255
 Red. Mass:      26.1789                12.2289                12.3300
 IR Active:          YES                    YES                    YES
 IR Intens:        0.002                  0.154                  0.002
 Raman Active:       YES                    YES                    YES
               X      Y      Z        X      Y      Z        X      Y      Z
 C         -0.279 -0.144  0.000    0.000  0.000  0.301   -0.000 -0.000  0.438
 C         -0.197  0.001  0.000    0.000  0.000  0.604   -0.000 -0.000 -0.040
 C         -0.283  0.145  0.000    0.000 -0.000  0.234   -0.000 -0.000 -0.467
 C         -0.256  0.045 -0.000    0.000 -0.000 -0.337   -0.000 -0.000 -0.510
 C         -0.268 -0.003 -0.000    0.000 -0.000 -0.555   -0.000  0.000  0.056
 C         -0.252 -0.053 -0.000    0.000 -0.000 -0.250   -0.000  0.000  0.561
 Cl        -0.105 -0.504  0.000    0.000  0.000 -0.051   -0.000 -0.000 -0.071
 I          0.071 -0.000 -0.000   -0.000  0.000 -0.021    0.000 -0.000  0.001
 Cl        -0.113  0.512 -0.000    0.000 -0.000 -0.039    0.000  0.000  0.076
 I          0.020  0.020  0.000    0.000  0.000  0.014    0.000  0.000  0.017
 I          0.093 -0.000  0.000   -0.000  0.000  0.020    0.000 -0.000 -0.002
 I          0.022 -0.021  0.000   -0.000  0.000  0.011    0.000 -0.000 -0.021
 TransDip   0.001 -0.001  0.000    0.000 -0.000  0.013   -0.000 -0.000 -0.002

 Mode:                16                     17                     18
 Frequency:       499.66                 544.86                 567.56
 Force Cnst:      2.2144                 2.4907                 2.3817
 Red. Mass:      15.0545                14.2400                12.5489
 IR Active:          YES                    YES                    YES
 IR Intens:       18.911                 22.324                  4.681
 Raman Active:       YES                    YES                    YES
               X      Y      Z        X      Y      Z        X      Y      Z
 C          0.336 -0.126  0.000   -0.030  0.119  0.000   -0.390  0.249 -0.000
 C          0.474  0.011 -0.000   -0.021  0.106 -0.000   -0.007  0.450  0.000
 C          0.348  0.141  0.000    0.001  0.108  0.000    0.379  0.252 -0.000
 C          0.374  0.089  0.000   -0.031  0.520  0.000    0.378 -0.015 -0.000
 C          0.336  0.020 -0.000   -0.014  0.576 -0.000   -0.007 -0.248  0.000
 C          0.360 -0.045  0.000   -0.001  0.524  0.000   -0.386 -0.025 -0.000
 Cl        -0.158 -0.181 -0.000   -0.109 -0.162 -0.000    0.052 -0.084  0.000
 I         -0.048 -0.001  0.000    0.002 -0.005  0.000    0.000 -0.014 -0.000
 Cl        -0.153  0.162 -0.000    0.119 -0.170 -0.000   -0.047 -0.089  0.000
 I         -0.020 -0.020 -0.000   -0.009 -0.037  0.000   -0.014 -0.006  0.000
 I         -0.037 -0.000  0.000    0.001 -0.013  0.000    0.000  0.011 -0.000
 I         -0.020  0.017 -0.000    0.012 -0.038 -0.000    0.015 -0.006  0.000
 TransDip   0.139  0.007  0.000   -0.006  0.151  0.000   -0.003  0.069 -0.000

 Mode:                19                     20                     21
 Frequency:       568.47                 586.40                 680.36
 Force Cnst:      2.2941                 2.4472                 3.2770
 Red. Mass:      12.0490                12.0788                12.0157
 IR Active:          YES                    YES                    YES
 IR Intens:        0.306                  0.001                  0.235
 Raman Active:       YES                    YES                    YES
               X      Y      Z        X      Y      Z        X      Y      Z
 C          0.000 -0.000 -0.309    0.000 -0.000 -0.512   -0.000 -0.000 -0.432
 C          0.000 -0.000  0.523   -0.000 -0.000 -0.036   -0.000  0.000  0.434
 C         -0.000 -0.000 -0.240   -0.000 -0.000  0.553   -0.000 -0.000 -0.427
 C         -0.000  0.000 -0.330   -0.000 -0.000 -0.445   -0.000 -0.000  0.387
 C          0.000  0.000  0.620    0.000  0.000 -0.030    0.000 -0.000 -0.363
 C          0.000  0.000 -0.281    0.000  0.000  0.479   -0.000  0.000  0.400
 Cl        -0.000  0.000  0.024   -0.000  0.000  0.037    0.000  0.000  0.015
 I         -0.000  0.000 -0.009    0.000  0.000  0.000    0.000 -0.000 -0.004
 Cl         0.000  0.000  0.019    0.000  0.000 -0.040    0.000  0.000  0.015
 I          0.000  0.000  0.005    0.000  0.000  0.006    0.000  0.000 -0.003
 I         -0.000 -0.000 -0.011   -0.000 -0.000  0.001   -0.000  0.000  0.003
 I         -0.000  0.000  0.005   -0.000  0.000 -0.007    0.000 -0.000 -0.004
 TransDip   0.000 -0.000 -0.018   -0.000 -0.000  0.001   -0.000 -0.000 -0.016

 Mode:                22                     23                     24
 Frequency:       737.03                 810.19                 986.67
 Force Cnst:      3.9502                 5.0272                 6.9173
 Red. Mass:      12.3426                12.9990                12.0599
 IR Active:          YES                    YES                    YES
 IR Intens:        0.442                  3.433                  2.647
 Raman Active:       YES                    YES                    YES
               X      Y      Z        X      Y      Z        X      Y      Z
 C         -0.048  0.246  0.000    0.268  0.415 -0.000   -0.154 -0.257 -0.000
 C         -0.473  0.002 -0.000    0.007  0.372 -0.000    0.539  0.002 -0.000
 C         -0.042 -0.239  0.000   -0.269  0.417  0.000   -0.146  0.250  0.000
 C          0.075 -0.334  0.000   -0.325 -0.237  0.000   -0.277 -0.400  0.000
 C          0.643  0.000 -0.000   -0.002 -0.096 -0.000    0.238  0.003  0.000
 C          0.071  0.328 -0.000    0.325 -0.229  0.000   -0.284  0.401 -0.000
 Cl        -0.048 -0.057 -0.000   -0.063 -0.131  0.000    0.017  0.027  0.000
 I          0.016  0.000 -0.000   -0.000 -0.001  0.000   -0.007  0.000  0.000
 Cl        -0.048  0.055 -0.000    0.065 -0.131 -0.000    0.017 -0.025 -0.000
 I          0.005  0.007 -0.000    0.004  0.007 -0.000    0.003  0.005 -0.000
 I         -0.021  0.000  0.000    0.000 -0.003 -0.000   -0.001 -0.000 -0.000
 I          0.005 -0.007  0.000   -0.004  0.008 -0.000    0.003 -0.006  0.000
 TransDip   0.021 -0.001  0.000    0.001  0.059  0.000    0.052 -0.004 -0.000

 Mode:                25                     26                     27
 Frequency:      1112.10                1220.85                1278.81
 Force Cnst:      8.8829                10.5385                11.5913
 Red. Mass:      12.1904                12.0006                12.0301
 IR Active:          YES                    YES                    YES
 IR Intens:        0.123                  1.152                125.173
 Raman Active:       YES                    YES                    YES
               X      Y      Z        X      Y      Z        X      Y      Z
 C         -0.278 -0.401  0.000    0.371 -0.147  0.000    0.294 -0.286  0.000
 C         -0.195  0.004  0.000    0.014  0.362 -0.000   -0.367 -0.154  0.000
 C         -0.292  0.396 -0.000   -0.367 -0.190  0.000   -0.058  0.469 -0.000
 C          0.072  0.330 -0.000    0.375 -0.195  0.000    0.355 -0.183 -0.000
 C          0.487  0.012  0.000    0.003  0.400 -0.000   -0.300 -0.204  0.000
 C          0.069 -0.343 -0.000   -0.396 -0.209 -0.000    0.066  0.392 -0.000
 Cl         0.034  0.052 -0.000   -0.000 -0.005 -0.000   -0.009  0.013 -0.000
 I          0.004 -0.000 -0.000   -0.000 -0.000 -0.000    0.003  0.001 -0.000
 Cl         0.035 -0.052  0.000   -0.001 -0.002 -0.000    0.009 -0.029 -0.000
 I         -0.002 -0.005  0.000   -0.000  0.000 -0.000   -0.002  0.001  0.000
 I         -0.006  0.000  0.000    0.000 -0.000  0.000    0.001  0.001  0.000
 I         -0.002  0.005 -0.000    0.000 -0.000  0.000   -0.000 -0.002  0.000
 TransDip  -0.011 -0.002 -0.000    0.012  0.032  0.000   -0.310  0.180 -0.000

 Mode:                28                     29                     30
 Frequency:      1282.49                1480.80                1489.86
 Force Cnst:     11.6605                15.5057                15.6947
 Red. Mass:      12.0325                12.0018                12.0009
 IR Active:          YES                    YES                    YES
 IR Intens:      150.033                  0.986                  0.550
 Raman Active:       YES                    YES                    YES
               X      Y      Z        X      Y      Z        X      Y      Z
 C         -0.250 -0.387  0.000    0.451 -0.085  0.000    0.181 -0.352  0.000
 C         -0.188  0.336 -0.000   -0.248 -0.085  0.000   -0.037  0.568 -0.000
 C          0.381 -0.006 -0.000    0.483  0.189 -0.000   -0.049 -0.316 -0.000
 C         -0.148 -0.361  0.000   -0.417  0.070 -0.000   -0.201  0.292  0.000
 C         -0.157  0.425 -0.000    0.198  0.064 -0.000    0.035 -0.468  0.000
 C          0.361 -0.070 -0.000   -0.455 -0.148  0.000    0.072  0.256 -0.000
 Cl         0.017  0.026 -0.000   -0.004  0.003 -0.000   -0.002  0.002  0.000
 I          0.001 -0.002  0.000   -0.001  0.000 -0.000   -0.000 -0.001  0.000
 Cl        -0.017  0.005 -0.000   -0.004 -0.003  0.000    0.001  0.001  0.000
 I          0.001  0.002 -0.000    0.000 -0.001  0.000    0.001  0.000 -0.000
 I          0.001 -0.002 -0.000    0.001 -0.000  0.000    0.000  0.001 -0.000
 I         -0.003  0.000  0.000    0.001  0.001 -0.000   -0.001  0.001  0.000
 TransDip  -0.153 -0.361  0.000    0.031  0.006  0.000    0.006 -0.023  0.000

 STANDARD THERMODYNAMIC QUANTITIES AT   298.15 K  AND     1.00 ATM

   This Molecule has  0 Imaginary Frequencies
   Zero point vibrational energy:       23.546 kcal/mol

   Atom    1 Element C  Has Mass   12.00000
   Atom    2 Element C  Has Mass   12.00000
   Atom    3 Element C  Has Mass   12.00000
   Atom    4 Element C  Has Mass   12.00000
   Atom    5 Element C  Has Mass   12.00000
   Atom    6 Element C  Has Mass   12.00000
   Atom    7 Element Cl Has Mass   34.96885
   Atom    8 Element I  Has Mass  126.90440
   Atom    9 Element Cl Has Mass   34.96885
   Atom   10 Element I  Has Mass  126.90440
   Atom   11 Element I  Has Mass  126.90440
   Atom   12 Element I  Has Mass  126.90440
   Molecular Mass:   649.555300 amu
   Principal axes and moments of inertia in amu*Bohr^2:
                             1           2           3
    Eigenvalues --    10806.58010 14380.36307 25186.94317
          X               1.00000    -0.00002     0.00000
          Y               0.00002     1.00000    -0.00000
          Z              -0.00000     0.00000     1.00000
   Rotational Symmetry Number is   1
   The Molecule is an Asymmetric Top
   Translational Enthalpy:        0.889 kcal/mol
   Rotational Enthalpy:           0.889 kcal/mol
   Vibrational Enthalpy:         30.192 kcal/mol
   gas constant (RT):             0.592 kcal/mol
   Translational Entropy:        45.295  cal/mol.K
   Rotational Entropy:           36.613  cal/mol.K
   Vibrational Entropy:          45.262  cal/mol.K

   Total Enthalpy:               32.562 kcal/mol
   Total Entropy:               127.170  cal/mol.K

 ======================================================================

 STANDARD THERMODYNAMIC QUANTITIES FOR ANHARMONIC VIBRATION -- TOSH

   Zero point vibrational energy: ************ kcal/mol

   Vibrational Enthalpy:       Infinity kcal/mol
   Vibrational Entropy:             NaN  cal/mol.K

   Total Enthalpy:             Infinity kcal/mol
   Total Entropy:                   NaN  cal/mol.K

 ======================================================================

 STANDARD THERMODYNAMIC QUANTITIES FOR ANHARMONIC VIBRATION -- VPT2

   Zero point vibrational energy: ************ kcal/mol

   Vibrational Enthalpy:       Infinity kcal/mol
   Vibrational Entropy:             NaN  cal/mol.K

   Total Enthalpy:             Infinity kcal/mol
   Total Entropy:                   NaN  cal/mol.K

 ======================================================================

Archival summary:
1\1\february\FREQ\ProcedureUnspecified\BasisUnspecified\4l26\taweetha\SunDec114:06:332019SunDec114:06:332019\0\\#,FREQ,ProcedureUnspecified,BasisUnspecified,\\0,1\I\C,1,2.14145\C,2,1.40612,1,120.05\C,3,1.40572,2,119.627,1,-180,0\C,4,1.40246,3,120.797,2,-0,0\C,5,1.40217,4,119.24,3,0,0\C,6,1.40593,5,120.665,4,0,0\Cl,4,1.74105,3,119.996,2,180,0\Cl,6,1.74134,5,119.239,4,180,0\I,5,2.13571,4,120.161,3,-180,0\I,7,2.1359,6,118.767,5,180,0\I,3,2.14038,2,121.881,1,-0,0\\\@

 Total job time:  1031.26s(wall), 5870.60s(cpu) 
 Sun Dec  1 14:06:33 2019

        *************************************************************
        *                                                           *
        *  Thank you very much for using Q-Chem.  Have a nice day.  *
        *                                                           *
        *************************************************************
