# Supplementary material for: Geometric and energetic data from quantum chemical calculations of halobenzenes and xylenes
Source: Data Brief. 2020 Mar 5;30:105386. doi: 10.1016/j.dib.2020.105386 (PMC7114895; doi:10.1016/j.dib.2020.105386)
Supplement: Supplementary file 1 [file mmc1.zip › halobenzene/B3LYP/ClIIBrII.out]

                  Welcome to Q-Chem
     A Quantum Leap Into The Future Of Chemistry


 Q-Chem 5.2 (devel), Q-Chem, Inc., Pleasanton, CA (2019)

 Yihan Shao,  Zhengting Gan,  E. Epifanovsky,  A. T. B. Gilbert,  M. Wormit,  
 J. Kussmann,  A. W. Lange,  A. Behn,  Jia Deng,  Xintian Feng,  D. Ghosh,  
 M. Goldey,  P. R. Horn,  L. D. Jacobson,  I. Kaliman,  T. Kus,  A. Landau,  
 Jie Liu,  E. I. Proynov,  R. M. Richard,  R. P. Steele,  E. J. Sundstrom,  
 H. L. Woodcock III,  P. M. Zimmerman,  D. Zuev,  B. Albrecht,  E. Alguire,  
 S. A. Baeppler,  D. Barton,  Z. Benda,  Y. A. Bernard,  E. J. Berquist,  
 K. B. Bravaya,  H. Burton,  D. Casanova,  Chun-Min Chang,  Yunqing Chen,  
 A. Chien,  K. D. Closser,  M. P. Coons,  S. Coriani,  S. Dasgupta,  
 A. L. Dempwolff,  M. Diedenhofen,  Hainam Do,  R. G. Edgar,  Po-Tung Fang,  
 S. Faraji,  S. Fatehi,  Qingguo Feng,  K. D. Fenk,  J. Fosso-Tande,  
 J. Gayvert,  Qinghui Ge,  A. Ghysels,  G. Gidofalvi,  J. Gomes,  
 J. Gonthier,  A. Gunina,  D. Hait,  M. W. D. Hanson-Heine,  
 P. H. P. Harbach,  A. W. Hauser,  M. F. Herbst,  J. E. Herr,  
 E. G. Hohenstein,  Z. C. Holden,  Kerwin Hui,  B. C. Huynh,  T.-C. Jagau,  
 Hyunjun Ji,  B. Kaduk,  K. Khistyaev,  Jaehoon Kim,  P. Klunzinger,  K. Koh,  
 D. Kosenkov,  L. Koulias,  T. Kowalczyk,  C. M. Krauter,  A. Kunitsa,  
 Ka Un Lao,  A. Laurent,  K. V. Lawler,  Joonho Lee,  D. Lefrancois,  
 S. Lehtola,  D. S. Levine,  Yi-Pei Li,  You-Sheng Lin,  Fenglai Liu,  
 E. Livshits,  A. Luenser,  P. Manohar,  E. Mansoor,  S. F. Manzer,  
 Shan-Ping Mao,  Yuezhi Mao,  N. Mardirossian,  A. V. Marenich,  
 T. Markovich,  L. A. Martinez-Martinez,  S. A. Maurer,  N. J. Mayhall,  
 S. C. McKenzie,  J.-M. Mewes,  P. Morgante,  A. F. Morrison,  
 J. W. Mullinax,  K. Nanda,  T. S. Nguyen-Beck,  R. Olivares-Amaya,  
 J. A. Parkhill,  Zheng Pei,  T. M. Perrine,  F. Plasser,  P. Pokhilko,  
 S. Prager,  A. Prociuk,  E. Ramos,  D. R. Rehn,  F. Rob,  M. Scheurer,  
 M. Schneider,  N. Sergueev,  S. M. Sharada,  S. Sharma,  D. W. Small,  
 T. Stauch,  T. Stein,  Yu-Chuan Su,  A. J. W. Thom,  A. Tkatchenko,  
 T. Tsuchimochi,  N. M. Tubman,  L. Vogt,  M. L. Vidal,  O. Vydrov,  
 M. A. Watson,  J. Wenzel,  M. de Wergifosse,  T. A. Wesolowski,  A. White,  
 J. Witte,  A. Yamada,  Jun Yang,  K. Yao,  S. Yeganeh,  S. R. Yost,  
 Zhi-Qiang You,  A. Zech,  Igor Ying Zhang,  Xing Zhang,  Yan Zhao,  
 Ying Zhu,  B. R. Brooks,  G. K. L. Chan,  C. J. Cramer,  M. S. Gordon,  
 W. J. Hehre,  A. Klamt,  M. W. Schmidt,  C. D. Sherrill,  D. G. Truhlar,  
 A. Aspuru-Guzik,  R. Baer,  A. T. Bell,  N. A. Besley,  Jeng-Da Chai,  
 A. E. DePrince, III,  R. A. DiStasio Jr.,  A. Dreuw,  B. D. Dunietz,  
 T. R. Furlani,  Chao-Ping Hsu,  Yousung Jung,  Jing Kong,  D. S. Lambrecht,  
 WanZhen Liang,  C. Ochsenfeld,  V. A. Rassolov,  L. V. Slipchenko,  
 J. E. Subotnik,  T. Van Voorhis,  J. M. Herbert,  A. I. Krylov,  
 P. M. W. Gill,  M. Head-Gordon

 Contributors to earlier versions of Q-Chem not listed above: 
 R. D. Adamson,  B. Austin,  J. Baker,  G. J. O. Beran,  K. Brandhorst,  
 S. T. Brown,  E. F. C. Byrd,  A. K. Chakraborty,  C.-L. Cheng,  
 Siu Hung Chien,  D. M. Chipman,  D. L. Crittenden,  H. Dachsel,  
 R. J. Doerksen,  A. D. Dutoi,  L. Fusti-Molnar,  W. A. Goddard III,  
 A. Golubeva-Zadorozhnaya,  S. R. Gwaltney,  G. Hawkins,  A. Heyden,  
 S. Hirata,  G. Kedziora,  F. J. Keil,  C. Kelley,  Jihan Kim,  R. A. King,  
 R. Z. Khaliullin,  P. P. Korambath,  W. Kurlancheek,  A. M. Lee,  M. S. Lee,  
 S. V. Levchenko,  Ching Yeh Lin,  D. Liotard,  R. C. Lochan,  I. Lotan,  
 P. E. Maslen,  N. Nair,  D. P. O'Neill,  D. Neuhauser,  E. Neuscamman,  
 C. M. Oana,  R. Olson,  B. Peters,  R. Peverati,  P. A. Pieniazek,  
 Y. M. Rhee,  J. Ritchie,  M. A. Rohrdanz,  E. Rosta,  N. J. Russ,  
 H. F. Schaefer III,  N. E. Schultz,  N. Shenvi,  A. C. Simmonett,  A. Sodt,  
 D. Stuck,  K. S. Thanthiriwatte,  V. Vanovschi,  Tao Wang,  A. Warshel,  
 C. F. Williams,  Q. Wu,  X. Xu,  W. Zhang

 Please cite Q-Chem as follows:
 Y. Shao et al., Mol. Phys. 113, 184-215 (2015)
 DOI: 10.1080/00268976.2014.952696

 Q-Chem 5.2.1 for Intel X86 EM64T Linux

 Parts of Q-Chem use Armadillo 8.300.2 (Tropical Shenanigans).
 http://arma.sourceforge.net/

 Q-Chem begins on Sun Dec  1 14:06:33 2019  

Host: 
0

     Scratch files written to /scratch/taweetham/qchem22238//
NAlpha2: 300
NElect   300
Mult     1

Checking the input file for inconsistencies... 	...done.

--------------------------------------------------------------
User input:
--------------------------------------------------------------
$MOLECULE
0 1
C   
C	1	CC
C	2	CC	1	120.0		
C	3	CC	2	120.0	1	0.0
C	4	CC	3	120.0	2	0.0	
C	5 	CC	4	120.0	3	0.0
Cl	1	CCl	2	120.0	3	180.0
I	2	CI	3	120.0	4	180.0
I	3	CI	4	120.0	5	180.0
Br	4	CBr	5	120.0	6	180.0
I	5	CI	6	120.0	1	180.0
I	6	CI	1	120.0	2	180.0

CC=1.39483
CH=1.08673
CF=1.33960
CCl=1.72090
CBr=1.89068
CI=2.07886
$END

$REM
   JOB_TYPE	OPTIMIZATION
   BASIS	6-311++G**
   METHOD	B3LYP
   MEM_TOTAL	64000
   SYM_IGNORE	TRUE
$END

--------------------------------------------------------------
 ----------------------------------------------------------------
             Standard Nuclear Orientation (Angstroms)
    I     Atom           X                Y                Z
 ----------------------------------------------------------------
    1      C       0.0000000000     0.0000000000     0.0000000000
    2      C       0.0000000000     0.0000000000     1.3948300000
    3      C       1.2079582140     0.0000000000     2.0922450000
    4      C       2.4159164279     0.0000000000     1.3948300000
    5      C       2.4159164279     0.0000000000    -0.0000000000
    6      C       1.2079582140     0.0000000000    -0.6974150000
    7      Cl     -1.4903431174    -0.0000000000    -0.8604500000
    8      I      -1.8003455709    -0.0000000000     2.4342600000
    9      I       1.2079582140    -0.0000000000     4.1711050000
   10      Br      4.0532933383    -0.0000000000     2.3401700000
   11      I       4.2162619988    -0.0000000000    -1.0394300000
   12      I       1.2079582140    -0.0000000000    -2.7762750000
 ----------------------------------------------------------------
 Nuclear Repulsion Energy =        4888.25624059 hartrees
 There are      150 alpha and      150 beta electrons
 Requested basis set is 6-311++G(d,p)
 There are 164 shells and 458 basis functions

 Total QAlloc Memory Limit  64000 MB
 Mega-Array Size       188 MB
 MEM_STATIC part       192 MB
 A cutoff of  1.0D-11 yielded   7669 shell pairs
 There are     66481 function pairs (     74513 Cartesian)
 Smallest overlap matrix eigenvalue = 5.12E-07

 Q-Chem warning in module stvman/mkSTV.C, line 318:

 Overlap eigenvalue is smaller than square root of threshold
 Use THRESH >= 12 to get rid of this warning

 Linear dependence detected in AO basis
 Tighter screening thresholds may be required for diffuse basis sets
 Use S2THRESH > 14 and THRESH = 14 in case of SCF convergence issues
 Number of orthogonalized atomic orbitals = 456
 Maximum deviation from orthogonality = 1.105E-10

 Scale SEOQF with 1.000000e-01/1.000000e-01/1.000000e-01

 Standard Electronic Orientation quadrupole field applied
 Nucleus-field energy     =    -0.0000001395 hartrees
 Guess from superposition of atomic densities
 Warning:  Energy on first SCF cycle will be non-variational
 SAD guess density has 300.000000 electrons

 -----------------------------------------------------------------------
  General SCF calculation program by
  Eric Jon Sundstrom, Paul Horn, Yuezhi Mao, Dmitri Zuev, Alec White,
  David Stuck, Shaama M.S., Shane Yost, Joonho Lee, David Small,
  Daniel Levine, Susi Lehtola, Hugh Burton, Evgeny Epifanovsky,
  Bang C. Huynh
 -----------------------------------------------------------------------
 Exchange:     0.2000 Hartree-Fock + 0.0800 Slater + 0.7200 B88
 Correlation:  0.1900 VWN1RPA + 0.8100 LYP
 Using SG-1 standard quadrature grid
 using 6 threads for integral computing
 -------------------------------------------------------
 OpenMP Integral computing Module                
 Release: version 2.0, May 2017, Q-Chem Inc. Pleasanton 
 -------------------------------------------------------
 A restricted SCF calculation will be
 performed using DIIS
 SCF converges when DIIS error is below 1.0e-08
 ---------------------------------------
  Cycle       Energy         DIIS error
 ---------------------------------------
    1  -30943.5560266996      2.74e-02  
    2  -30941.0143210405      1.77e-03  
    3  -30940.8704674776      2.83e-03  
    4  -30941.0563681491      7.53e-04  
    5  -30941.0736022227      1.27e-04  
    6  -30941.0738890073      5.54e-05  
    7  -30941.0739533638      2.55e-05  
    8  -30941.0739701718      5.80e-06  
    9  -30941.0739709014      1.88e-06  
   10  -30941.0739709804      4.92e-07  
   11  -30941.0739709861      1.15e-07  
   12  -30941.0739709853      4.06e-08  
   13  -30941.0739709859      7.42e-09  Convergence criterion met
 ---------------------------------------
 SCF time:   CPU 302.97s  wall 55.00s 
 SCF   energy in the final basis set =   -30941.0739709859
 Total energy in the final basis set =   -30941.0739709859

 --------------------------------------------------------------

                    Orbital Energies (a.u.)
 --------------------------------------------------------------

 Alpha MOs
 -- Occupied --
***********************************-482.8539-176.3172-176.3171-176.3167
********-165.7210-165.7209-165.7204-165.7204-165.7189-165.7188-165.7186
********-165.7184-165.7183-165.7181-165.7181-101.5807 -62.5069 -56.3276
-56.3236 -56.3231 -35.8138 -35.8138 -35.8133 -35.8133 -31.3071 -31.3071
-31.3066 -31.3066 -31.3012 -31.3011 -31.3007 -31.3007 -31.3006 -31.3005
-31.3001 -31.3001 -22.9576 -22.9575 -22.9571 -22.9570 -22.9563 -22.9562
-22.9559 -22.9558 -22.9558 -22.9557 -22.9553 -22.9553 -22.9517 -22.9517
-22.9516 -22.9516 -22.9512 -22.9512 -22.9512 -22.9512 -10.2823 -10.2754
-10.2651 -10.2651 -10.2644 -10.2643  -9.4962  -8.7160  -7.2610  -7.2511
 -7.2501  -6.5481  -6.5346  -6.5336  -6.3636  -6.3636  -6.3632  -6.3632
 -4.7764  -4.7764  -4.7759  -4.7759  -4.7616  -4.7615  -4.7611  -4.7611
 -4.7605  -4.7604  -4.7600  -4.7600  -2.6588  -2.6554  -2.6545  -2.6438
 -2.6437  -2.0426  -2.0424  -2.0421  -2.0420  -2.0379  -2.0378  -2.0375
 -2.0373  -2.0371  -2.0370  -2.0366  -2.0366  -2.0242  -2.0242  -2.0241
 -2.0240  -2.0238  -2.0238  -2.0237  -2.0236  -0.9502  -0.9006  -0.8357
 -0.8334  -0.7589  -0.7222  -0.7103  -0.6617  -0.6531  -0.6142  -0.5893
 -0.5508  -0.5007  -0.4672  -0.4615  -0.4169  -0.4158  -0.3968  -0.3959
 -0.3746  -0.3667  -0.3529  -0.3383  -0.3372  -0.3179  -0.2952  -0.2944
 -0.2905  -0.2888  -0.2592  -0.2586  -0.2542  -0.2369
 -- Virtual --
 -0.1041  -0.0691  -0.0650  -0.0597  -0.0428  -0.0110  -0.0070  -0.0035
  0.0194   0.0317   0.0345   0.0479   0.0585   0.0601   0.0606   0.0737
  0.0759   0.0764   0.0815   0.0915   0.1013   0.1022   0.1154   0.1183
  0.1223   0.1265   0.1270   0.1331   0.1448   0.1619   0.1727   0.1742
  0.1782   0.1907   0.1952   0.1960   0.1968   0.2023   0.2041   0.2124
  0.2131   0.2284   0.2298   0.2414   0.2521   0.2576   0.2699   0.2711
  0.2755   0.2910   0.2998   0.3165   0.3260   0.3368   0.3619   0.3648
  0.3792   0.3890   0.3936   0.3953   0.4033   0.4137   0.4154   0.4175
  0.4181   0.4229   0.4253   0.4438   0.4581   0.4612   0.4703   0.4751
  0.4846   0.4942   0.4959   0.4960   0.5100   0.5111   0.5115   0.5142
  0.5165   0.5392   0.5533   0.5559   0.5616   0.5875   0.5939   0.6013
  0.6209   0.6252   0.6263   0.6616   0.6632   0.6825   0.7013   0.7043
  0.7291   0.7416   0.7516   0.7537   0.7658   0.7710   0.7733   0.7976
  0.8169   0.8352   0.8370   0.8417   0.8788   0.9176   0.9196   0.9223
  0.9370   0.9450   0.9757   1.0026   1.0494   1.0789   1.0819   1.1032
  1.1296   1.1607   1.1814   1.1842   1.2029   1.2308   1.2703   1.3403
  1.3444   1.3445   1.3456   1.3599   1.3745   1.3960   1.3966   1.4347
  1.4369   1.4582   1.4669   1.4788   1.5134   1.5390   1.5456   1.5574
  1.5817   1.6136   1.7229   1.7351   1.7696   1.7805   1.8242   1.8277
  1.8534   1.8548   1.9154   1.9957   2.0197   2.0814   2.1172   2.1766
  2.2231   2.2307   2.2515   2.2672   2.2933   2.2959   2.3256   2.4290
  2.4986   2.5486   2.5746   2.6901   2.7238   2.7738   2.8195   2.8257
  2.8530   2.9304   3.0210   3.0519   3.0869   3.1235   3.2064   3.3799
  3.4253   3.6321   3.8026   3.8410   3.9324   3.9493   3.9560   3.9720
  3.9727   3.9913   3.9946   4.0066   4.0134   4.0414   4.0416   4.0449
  4.0453   4.0565   4.0847   4.1120   4.1334   4.1831   4.2042   4.2463
  4.2631   4.2758   4.3079   4.3134   4.4008   4.4270   4.4709   4.5274
  4.6422   4.8149   5.9973   6.0035   6.0318   6.0612   6.0671   6.0677
  6.1105   6.1313   6.1498   6.1720   6.2198   6.2429   6.7456   7.5568
  7.6667   7.7485   9.7723  23.1726  23.7806  23.7858  23.9478  23.9607
 24.0411  25.8182  26.1552  26.6201  27.8650  27.8826  27.9325  28.0039
 28.3392  28.3439  28.3649  28.3876  28.3894  28.3960  28.4118  28.4212
 28.4317  28.4363  28.4638  28.4703  28.5196  28.5284  28.5326  28.5345
 28.5349  28.5466  28.5475  28.5542  28.5659  28.5688  28.5714  28.5790
 28.5938  28.6115  28.6474  28.6563  28.6921  28.7125  28.7648  28.7775
 47.9934 127.8824 127.8859 127.9016 127.9190 127.9283 127.9296 127.9525
127.9571 127.9628 127.9826 128.0028 128.0181 151.6603 151.6757 151.7215
151.7823 215.7661 289.7543 289.8664 289.97121020.80741901.82351901.8391
********1901.9510
 --------------------------------------------------------------

          Ground-State Mulliken Net Atomic Charges

     Atom                 Charge (a.u.)
  ----------------------------------------
      1 C                    -0.163907
      2 C                    -0.021632
      3 C                    -0.132011
      4 C                    -0.245545
      5 C                    -0.122002
      6 C                    -0.022778
      7 Cl                    0.572199
      8 I                     0.103602
      9 I                     0.099514
     10 Br                   -0.269045
     11 I                     0.098982
     12 I                     0.102625
  ----------------------------------------
  Sum of atomic charges =     0.000000

 -----------------------------------------------------------------
                    Cartesian Multipole Moments
 -----------------------------------------------------------------
    Charge (ESU x 10^10)
                 0.0000
    Dipole Moment (Debye)
         X       0.1624      Y       0.0000      Z       0.0976
       Tot       0.1895
    Quadrupole Moments (Debye-Ang)
        XX    -172.2261     XY       0.0000     YY    -180.0306
        XZ      -2.7361     YZ      -0.0000     ZZ    -169.0762
    Octopole Moments (Debye-Ang^2)
       XXX    -672.4095    XXY       0.0000    XYY    -236.0578
       YYY       0.0000    XXZ    -133.3569    XYZ       0.0000
       YYZ    -136.2801    XZZ    -224.1421    YZZ      -0.0000
       ZZZ    -384.1550
    Hexadecapole Moments (Debye-Ang^3)
      XXXX   -6383.6455   XXXY       0.0000   XXYY   -1187.0360
      XYYY       0.0000   YYYY    -239.0026   XXXZ    -115.0536
      XXYZ      -0.0000   XYYZ     -17.7059   YYYZ      -0.0000
      XXZZ   -2112.9879   XYZZ       0.0000   YYZZ   -1166.6511
      XZZZ     -64.1129   YZZZ       0.0000   ZZZZ   -6176.8808
 -----------------------------------------------------------------
 Calculating analytic gradient of the SCF energy
 Gradient of SCF Energy
            1           2           3           4           5           6
    1  -0.0020626  -0.0003127  -0.0020394  -0.0014417  -0.0006784   0.0004618
    2   0.0000000   0.0000000  -0.0000000  -0.0000000   0.0000000  -0.0000000
    3  -0.0013657   0.0014651  -0.0000826  -0.0007309  -0.0027988  -0.0000792
            7           8           9          10          11          12
    1   0.0090226   0.0187319  -0.0039200  -0.0060300  -0.0181425   0.0064110
    2   0.0000000  -0.0000000  -0.0000000  -0.0000000  -0.0000000  -0.0000000
    3   0.0051694  -0.0042737  -0.0179449  -0.0034217   0.0067432   0.0173198
 Max gradient component =       1.873E-02
 RMS gradient           =       6.671E-03
 Gradient time:  CPU 113.48 s  wall 19.06 s
 Geometry Optimization Parameters
   NAtoms,    NIC,     NZ,  NCons,   NDum,   NFix, NCnnct, MaxDiis
       12      78      12       0       0       0       0       0


** GEOMETRY OPTIMIZATION IN DELOCALIZED INTERNAL COORDINATES **
   Searching for a Minimum

   Optimization Cycle:   1

                       Coordinates (Angstroms)
     ATOM                X               Y               Z
      1  C         0.0000000000    0.0000000000    0.0000000000
      2  C         0.0000000000    0.0000000000    1.3948300000
      3  C         1.2079582140    0.0000000000    2.0922450000
      4  C         2.4159164279    0.0000000000    1.3948300000
      5  C         2.4159164279    0.0000000000    0.0000000000
      6  C         1.2079582140    0.0000000000   -0.6974150000
      7  Cl       -1.4903431174    0.0000000000   -0.8604500000
      8  I        -1.8003455709    0.0000000000    2.4342600000
      9  I         1.2079582140    0.0000000000    4.1711050000
     10  Br        4.0532933383    0.0000000000    2.3401700000
     11  I         4.2162619988    0.0000000000   -1.0394300000
     12  I         1.2079582140    0.0000000000   -2.7762750000
   Point Group: c1    Number of degrees of freedom:    30


   Energy is -30941.073970986


 Attempting to generate delocalized internal coordinates
 Initial Hessian constructed with Jon Baker's OPTIMIZE code

 21 Hessian modes will be used to form the next step
  Hessian Eigenvalues:
     0.124424    0.124424    0.124424    0.124424    0.201019    0.250000
     0.250000    0.250000    0.250000    0.250000    0.250000    0.250000
     0.250000    0.250000    0.334879    0.426727    0.426727    0.464882
     0.464882    0.464882    0.464882

 Minimum search - taking simple RFO step
 Searching for Lamda that Minimizes Along All modes
 Value Taken    Lamda =  -0.01641622
 Step Taken.  Stepsize is  0.297199

                             Maximum     Tolerance    Cnvgd?
         Gradient           0.049667      0.000300      NO
         Displacement       0.187039      0.001200      NO
         Energy change     *********      0.000001      NO


 New Cartesian Coordinates Obtained by Inverse Iteration

 Displacement from previous Coordinates is:  0.493981
 ----------------------------------------------------------------
             Standard Nuclear Orientation (Angstroms)
    I     Atom           X                Y                Z
 ----------------------------------------------------------------
    1      C       0.0057460215     0.0000000000     0.0029166263
    2      C      -0.0149824870     0.0000000000     1.4092642651
    3      C       1.2093159755     0.0000000000     2.1189798581
    4      C       2.4225592058     0.0000000000     1.3990115052
    5      C       2.4415421101     0.0000000000    -0.0114830413
    6      C       1.2144974667     0.0000000000    -0.7166957982
    7      Cl     -1.4969972124     0.0000000000    -0.8673804090
    8      I      -1.9275739612     0.0000000000     2.3866097776
    9      I       1.2797908858     0.0000000000     4.2641043945
   10      Br      4.0732126005     0.0000000000     2.3550979966
   11      I       4.3361510249     0.0000000000    -1.0290206176
   12      I       1.0992707305     0.0000000000    -2.8575345573
 ----------------------------------------------------------------
 Nuclear Repulsion Energy =        4770.00452260 hartrees
 There are      150 alpha and      150 beta electrons
 Applying Cartesian multipole field
    Component          Value
    ---------          -----
     (2,0,0)        1.00000E-11
     (0,2,0)        2.00000E-11
     (0,0,2)       -3.00000E-11
 Nucleus-field energy     =    -0.0000001426 hartrees
 Requested basis set is 6-311++G(d,p)
 There are 164 shells and 458 basis functions
 A cutoff of  1.0D-11 yielded   7592 shell pairs
 There are     65850 function pairs (     73795 Cartesian)
 Smallest overlap matrix eigenvalue = 5.94E-07

 Q-Chem warning in module stvman/mkSTV.C, line 318:

 Overlap eigenvalue is smaller than square root of threshold
 Use THRESH >= 12 to get rid of this warning

 Linear dependence detected in AO basis
 Tighter screening thresholds may be required for diffuse basis sets
 Use S2THRESH > 14 and THRESH = 14 in case of SCF convergence issues
 Number of orthogonalized atomic orbitals = 457
 Maximum deviation from orthogonality = 1.496E-10
 Guess MOs from SCF MO coefficient file

 -----------------------------------------------------------------------
  General SCF calculation program by
  Eric Jon Sundstrom, Paul Horn, Yuezhi Mao, Dmitri Zuev, Alec White,
  David Stuck, Shaama M.S., Shane Yost, Joonho Lee, David Small,
  Daniel Levine, Susi Lehtola, Hugh Burton, Evgeny Epifanovsky,
  Bang C. Huynh
 -----------------------------------------------------------------------
 Exchange:     0.2000 Hartree-Fock + 0.0800 Slater + 0.7200 B88
 Correlation:  0.1900 VWN1RPA + 0.8100 LYP
 Using SG-1 standard quadrature grid
 Size of previous SCF MO coefficient file: 419526 (expected); 418608 (actual). 

 Q-Chem warning in module libgscf/gen_scfman/rhf.C, line 618:

 Inconsistent size for SCF MO coefficient file.  Please check basis and PURECART setting.

 using 6 threads for integral computing
 -------------------------------------------------------
 OpenMP Integral computing Module                
 Release: version 2.0, May 2017, Q-Chem Inc. Pleasanton 
 -------------------------------------------------------
 A restricted SCF calculation will be
 performed using DIIS
 SCF converges when DIIS error is below 1.0e-08
 ---------------------------------------
  Cycle       Energy         DIIS error
 ---------------------------------------
    1  -30941.0708180492      6.23e-04  
    2  -30941.0738957258      3.69e-04  
    3  -30941.0700616322      5.12e-04  
    4  -30941.0778493201      5.76e-05  
    5  -30941.0779321120      1.93e-05  
    6  -30941.0779407431      4.88e-06  
    7  -30941.0779410808      3.46e-06  
    8  -30941.0779414074      7.47e-07  
    9  -30941.0779414228      1.46e-07  
   10  -30941.0779414228      5.00e-08  
   11  -30941.0779414225      2.38e-08  
   12  -30941.0779414219      8.28e-09  Convergence criterion met
 ---------------------------------------
 SCF time:   CPU 275.87s  wall 52.00s 
 SCF   energy in the final basis set =   -30941.0779414219
 Total energy in the final basis set =   -30941.0779414219

 --------------------------------------------------------------

                    Orbital Energies (a.u.)
 --------------------------------------------------------------

 Alpha MOs
 -- Occupied --
***********************************-482.8543-176.3193-176.3193-176.3191
********-165.7232-165.7232-165.7230-165.7229-165.7209-165.7209-165.7208
********-165.7207-165.7207-165.7205-165.7205-101.5806 -62.5073 -56.3280
-56.3239 -56.3235 -35.8157 -35.8157 -35.8155 -35.8155 -31.3093 -31.3092
-31.3091 -31.3090 -31.3029 -31.3029 -31.3027 -31.3027 -31.3024 -31.3024
-31.3022 -31.3021 -22.9596 -22.9596 -22.9595 -22.9594 -22.9582 -22.9582
-22.9581 -22.9580 -22.9579 -22.9579 -22.9577 -22.9576 -22.9534 -22.9534
-22.9534 -22.9534 -22.9532 -22.9532 -22.9532 -22.9532 -10.2876 -10.2821
-10.2749 -10.2747 -10.2735 -10.2734  -9.4960  -8.7163  -7.2608  -7.2509
 -7.2499  -6.5484  -6.5348  -6.5339  -6.3650  -6.3650  -6.3649  -6.3648
 -4.7781  -4.7781  -4.7779  -4.7778  -4.7627  -4.7626  -4.7625  -4.7624
 -4.7617  -4.7616  -4.7615  -4.7615  -2.6591  -2.6556  -2.6548  -2.6440
 -2.6438  -2.0437  -2.0436  -2.0434  -2.0434  -2.0391  -2.0391  -2.0390
 -2.0389  -2.0384  -2.0384  -2.0383  -2.0382  -2.0251  -2.0250  -2.0250
 -2.0250  -2.0249  -2.0249  -2.0248  -2.0248  -0.9430  -0.8951  -0.8312
 -0.8212  -0.7553  -0.7146  -0.6960  -0.6603  -0.6518  -0.6122  -0.5936
 -0.5432  -0.4979  -0.4642  -0.4549  -0.4139  -0.4120  -0.3938  -0.3919
 -0.3725  -0.3577  -0.3545  -0.3387  -0.3351  -0.3094  -0.2944  -0.2943
 -0.2875  -0.2821  -0.2684  -0.2620  -0.2571  -0.2443
 -- Virtual --
 -0.1166  -0.0746  -0.0743  -0.0676  -0.0601  -0.0259  -0.0187  -0.0035
  0.0173   0.0321   0.0337   0.0486   0.0553   0.0591   0.0592   0.0722
  0.0726   0.0786   0.0809   0.0908   0.0953   0.1004   0.1161   0.1162
  0.1230   0.1259   0.1302   0.1325   0.1441   0.1612   0.1667   0.1699
  0.1769   0.1790   0.1841   0.1890   0.1988   0.1990   0.2026   0.2036
  0.2115   0.2158   0.2223   0.2295   0.2497   0.2514   0.2518   0.2622
  0.2761   0.2854   0.2901   0.3075   0.3313   0.3479   0.3577   0.3618
  0.3663   0.3764   0.3815   0.3850   0.3929   0.3952   0.4090   0.4098
  0.4110   0.4195   0.4240   0.4297   0.4372   0.4459   0.4548   0.4549
  0.4674   0.4759   0.4766   0.4944   0.4957   0.5062   0.5098   0.5117
  0.5140   0.5250   0.5511   0.5513   0.5537   0.5746   0.5797   0.5848
  0.5897   0.6029   0.6048   0.6063   0.6599   0.6608   0.6679   0.6942
  0.7070   0.7149   0.7286   0.7477   0.7548   0.7597   0.7613   0.7663
  0.7959   0.8214   0.8329   0.8343   0.8412   0.8766   0.9058   0.9156
  0.9174   0.9408   0.9423   0.9685   0.9768   1.0441   1.0728   1.0831
  1.0957   1.1251   1.1436   1.1638   1.1668   1.1830   1.2256   1.2669
  1.3236   1.3271   1.3382   1.3445   1.3630   1.3687   1.3835   1.3839
  1.4226   1.4461   1.4648   1.4664   1.4762   1.4914   1.5259   1.5336
  1.5432   1.5599   1.6115   1.7188   1.7217   1.7651   1.7656   1.8081
  1.8116   1.8343   1.8491   1.9037   1.9814   2.0161   2.0516   2.1259
  2.1586   2.2086   2.2130   2.2428   2.2497   2.2739   2.2789   2.2989
  2.4323   2.4995   2.5350   2.5669   2.6880   2.7169   2.7478   2.8162
  2.8172   2.8495   2.9207   3.0050   3.0329   3.0455   3.1083   3.1831
  3.3641   3.3897   3.5947   3.7763   3.8229   3.9391   3.9594   3.9617
  3.9619   3.9625   3.9889   3.9904   4.0010   4.0163   4.0222   4.0313
  4.0324   4.0362   4.0565   4.0810   4.1010   4.1259   4.1607   4.1752
  4.2389   4.2496   4.2632   4.3089   4.3117   4.3913   4.4040   4.4342
  4.4898   4.5971   4.7731   5.9962   6.0033   6.0227   6.0496   6.0833
  6.0854   6.1009   6.1261   6.1405   6.1668   6.1729   6.1954   6.7382
  7.5551   7.6921   7.7349   9.7624  23.1716  23.7333  23.7483  23.8894
 23.8959  23.9694  25.8156  26.2104  26.5820  27.8456  27.8498  27.9122
 27.9742  28.3369  28.3423  28.3571  28.3778  28.3963  28.3967  28.4139
 28.4173  28.4201  28.4377  28.4463  28.4679  28.5212  28.5289  28.5291
 28.5294  28.5355  28.5422  28.5425  28.5548  28.5564  28.5585  28.5595
 28.5710  28.5903  28.6052  28.6271  28.6362  28.6834  28.6937  28.7470
 28.7668  47.9876 127.8797 127.8838 127.8950 127.9109 127.9344 127.9405
127.9449 127.9551 127.9626 127.9786 127.9789 127.9926 151.6433 151.6476
151.7016 151.7545 215.7547 289.7522 289.8913 289.95791020.80021901.8058
********1901.86641901.9215
 --------------------------------------------------------------

          Ground-State Mulliken Net Atomic Charges

     Atom                 Charge (a.u.)
  ----------------------------------------
      1 C                     0.168981
      2 C                    -0.277970
      3 C                    -0.250397
      4 C                     0.102002
      5 C                    -0.200952
      6 C                    -0.271807
      7 Cl                    0.556203
      8 I                     0.114057
      9 I                     0.110373
     10 Br                   -0.274140
     11 I                     0.109917
     12 I                     0.113734
  ----------------------------------------
  Sum of atomic charges =     0.000000

 -----------------------------------------------------------------
                    Cartesian Multipole Moments
 -----------------------------------------------------------------
    Charge (ESU x 10^10)
                -0.0000
    Dipole Moment (Debye)
         X       0.1421      Y       0.0000      Z       0.0884
       Tot       0.1674
    Quadrupole Moments (Debye-Ang)
        XX    -171.1419     XY       0.0000     YY    -180.7827
        XZ      -1.5732     YZ      -0.0000     ZZ    -169.2800
    Octopole Moments (Debye-Ang^2)
       XXX    -666.5730    XXY       0.0000    XYY    -236.1987
       YYY       0.0000    XXZ    -129.7079    XYZ       0.0000
       YYZ    -136.3804    XZZ    -222.1242    YZZ       0.0000
       ZZZ    -383.2355
    Hexadecapole Moments (Debye-Ang^3)
      XXXX   -6582.1064   XXXY       0.0000   XXYY   -1235.1066
      XYYY       0.0000   YYYY    -240.9520   XXXZ    -157.0592
      XXYZ       0.0000   XYYZ     -28.6053   YYYZ       0.0000
      XXZZ   -2189.0829   XYZZ       0.0000   YYZZ   -1201.1705
      XZZZ     -56.5187   YZZZ       0.0000   ZZZZ   -6330.4568
 -----------------------------------------------------------------
 Calculating analytic gradient of the SCF energy
 Gradient of SCF Energy
            1           2           3           4           5           6
    1  -0.0019678  -0.0055830   0.0029429   0.0007931   0.0056819  -0.0046867
    2  -0.0000000   0.0000000  -0.0000000   0.0000000  -0.0000000   0.0000000
    3  -0.0015349  -0.0018927   0.0041212   0.0008596   0.0000931  -0.0036195
            7           8           9          10          11          12
    1   0.0035326  -0.0056467   0.0066249  -0.0007026   0.0060446  -0.0070332
    2   0.0000000  -0.0000000  -0.0000000  -0.0000000   0.0000000  -0.0000000
    3   0.0015042  -0.0048887   0.0032826   0.0001557   0.0038729  -0.0019535
 Max gradient component =       7.033E-03
 RMS gradient           =       3.188E-03
 Gradient time:  CPU 108.75 s  wall 18.27 s
 Geometry Optimization Parameters
   NAtoms,    NIC,     NZ,  NCons,   NDum,   NFix, NCnnct, MaxDiis
       12      78      12       0       0       0       0       0

 Cartesian Hessian Update
 Hessian updated using BFGS update


** GEOMETRY OPTIMIZATION IN DELOCALIZED INTERNAL COORDINATES **
   Searching for a Minimum

   Optimization Cycle:   2

                       Coordinates (Angstroms)
     ATOM                X               Y               Z
      1  C         0.0057460215    0.0000000000    0.0029166263
      2  C        -0.0149824870    0.0000000000    1.4092642651
      3  C         1.2093159755    0.0000000000    2.1189798581
      4  C         2.4225592058    0.0000000000    1.3990115052
      5  C         2.4415421101    0.0000000000   -0.0114830413
      6  C         1.2144974667    0.0000000000   -0.7166957982
      7  Cl       -1.4969972124    0.0000000000   -0.8673804090
      8  I        -1.9275739612    0.0000000000    2.3866097776
      9  I         1.2797908858    0.0000000000    4.2641043945
     10  Br        4.0732126005    0.0000000000    2.3550979966
     11  I         4.3361510249    0.0000000000   -1.0290206176
     12  I         1.0992707305    0.0000000000   -2.8575345573
   Point Group: c1    Number of degrees of freedom:    30


   Energy is -30941.077941422

 Hessian updated using BFGS update

 10 Hessian modes will be used to form the next step
  Hessian Eigenvalues:
     0.115342    0.124527    0.199873    0.248540    0.329899    0.363951
     0.426726    0.427495    0.455876    0.566289

 Minimum search - taking simple RFO step
 Searching for Lamda that Minimizes Along All modes
 Value Taken    Lamda =  -0.00425675
 Step Taken.  Stepsize is  0.099460

                             Maximum     Tolerance    Cnvgd?
         Gradient           0.042732      0.000300      NO
         Displacement       0.097413      0.001200      NO
         Energy change     -0.003970      0.000001      NO


 New Cartesian Coordinates Obtained by Inverse Iteration

 Displacement from previous Coordinates is:  0.297644
 ----------------------------------------------------------------
             Standard Nuclear Orientation (Angstroms)
    I     Atom           X                Y                Z
 ----------------------------------------------------------------
    1      C       0.0002358922     0.0000000000    -0.0001265925
    2      C      -0.0095845212     0.0000000000     1.4083296202
    3      C       1.2087859286     0.0000000000     2.1141026158
    4      C       2.4275074707     0.0000000000     1.4018450368
    5      C       2.4361579772     0.0000000000    -0.0090474622
    6      C       1.2162140667     0.0000000000    -0.7125046092
    7      Cl     -1.5095837499     0.0000000000    -0.8706953572
    8      I      -1.8881465336     0.0000000000     2.4551723965
    9      I       1.2013558499     0.0000000000     4.2608345482
   10      Br      4.0830678659     0.0000000000     2.3561751995
   11      I       4.2962955752     0.0000000000    -1.0906188314
   12      I       1.1802265387     0.0000000000    -2.8595965644
 ----------------------------------------------------------------
 Nuclear Repulsion Energy =        4779.66034916 hartrees
 There are      150 alpha and      150 beta electrons
 Applying Cartesian multipole field
    Component          Value
    ---------          -----
     (2,0,0)        1.00000E-11
     (0,2,0)        2.00000E-11
     (0,0,2)       -3.00000E-11
 Nucleus-field energy     =    -0.0000001460 hartrees
 Requested basis set is 6-311++G(d,p)
 There are 164 shells and 458 basis functions
 A cutoff of  1.0D-11 yielded   7574 shell pairs
 There are     65674 function pairs (     73591 Cartesian)
 Smallest overlap matrix eigenvalue = 5.84E-07

 Q-Chem warning in module stvman/mkSTV.C, line 318:

 Overlap eigenvalue is smaller than square root of threshold
 Use THRESH >= 12 to get rid of this warning

 Linear dependence detected in AO basis
 Tighter screening thresholds may be required for diffuse basis sets
 Use S2THRESH > 14 and THRESH = 14 in case of SCF convergence issues
 Number of orthogonalized atomic orbitals = 456
 Maximum deviation from orthogonality = 1.360E-10
 Guess MOs from SCF MO coefficient file

 -----------------------------------------------------------------------
  General SCF calculation program by
  Eric Jon Sundstrom, Paul Horn, Yuezhi Mao, Dmitri Zuev, Alec White,
  David Stuck, Shaama M.S., Shane Yost, Joonho Lee, David Small,
  Daniel Levine, Susi Lehtola, Hugh Burton, Evgeny Epifanovsky,
  Bang C. Huynh
 -----------------------------------------------------------------------
 Exchange:     0.2000 Hartree-Fock + 0.0800 Slater + 0.7200 B88
 Correlation:  0.1900 VWN1RPA + 0.8100 LYP
 Using SG-1 standard quadrature grid
 Size of previous SCF MO coefficient file: 418608 (expected); 419526 (actual). 

 Q-Chem warning in module libgscf/gen_scfman/rhf.C, line 618:

 Inconsistent size for SCF MO coefficient file.  Please check basis and PURECART setting.

 using 6 threads for integral computing
 -------------------------------------------------------
 OpenMP Integral computing Module                
 Release: version 2.0, May 2017, Q-Chem Inc. Pleasanton 
 -------------------------------------------------------
 A restricted SCF calculation will be
 performed using DIIS
 SCF converges when DIIS error is below 1.0e-08
 ---------------------------------------
  Cycle       Energy         DIIS error
 ---------------------------------------
    1  -30941.0774294830      2.80e-04  
    2  -30941.0791488782      8.75e-05  
    3  -30941.0791122792      9.70e-05  
    4  -30941.0793583562      2.52e-05  
    5  -30941.0793730501      9.90e-06  
    6  -30941.0793756438      3.39e-06  
    7  -30941.0793759518      8.68e-07  
    8  -30941.0793759676      2.55e-07  
    9  -30941.0793759690      1.71e-07  
   10  -30941.0793759666      2.41e-08  
   11  -30941.0793759689      1.14e-08  
   12  -30941.0793759719      3.83e-09  Convergence criterion met
 ---------------------------------------
 SCF time:   CPU 268.10s  wall 49.00s 
 SCF   energy in the final basis set =   -30941.0793759719
 Total energy in the final basis set =   -30941.0793759719

 --------------------------------------------------------------

                    Orbital Energies (a.u.)
 --------------------------------------------------------------

 Alpha MOs
 -- Occupied --
***********************************-482.8548-176.3193-176.3191-176.3190
********-165.7231-165.7230-165.7229-165.7228-165.7209-165.7208-165.7207
********-165.7206-165.7206-165.7204-165.7203-101.5812 -62.5077 -56.3285
-56.3243 -56.3239 -35.8157 -35.8156 -35.8154 -35.8154 -31.3092 -31.3091
-31.3089 -31.3089 -31.3029 -31.3028 -31.3026 -31.3025 -31.3023 -31.3022
-31.3021 -31.3020 -22.9596 -22.9595 -22.9593 -22.9593 -22.9582 -22.9581
-22.9579 -22.9579 -22.9578 -22.9578 -22.9576 -22.9575 -22.9534 -22.9534
-22.9533 -22.9533 -22.9531 -22.9531 -22.9531 -22.9531 -10.2891 -10.2831
-10.2743 -10.2742 -10.2732 -10.2731  -9.4962  -8.7166  -7.2611  -7.2510
 -7.2501  -6.5488  -6.5351  -6.5341  -6.3650  -6.3649  -6.3648  -6.3647
 -4.7781  -4.7780  -4.7778  -4.7778  -4.7627  -4.7626  -4.7624  -4.7624
 -4.7617  -4.7616  -4.7615  -4.7614  -2.6595  -2.6559  -2.6552  -2.6442
 -2.6441  -2.0436  -2.0435  -2.0434  -2.0432  -2.0391  -2.0391  -2.0390
 -2.0389  -2.0384  -2.0384  -2.0382  -2.0381  -2.0251  -2.0250  -2.0250
 -2.0249  -2.0248  -2.0248  -2.0248  -2.0246  -0.9420  -0.8937  -0.8310
 -0.8231  -0.7556  -0.7111  -0.6995  -0.6591  -0.6530  -0.6132  -0.5930
 -0.5436  -0.4980  -0.4644  -0.4549  -0.4130  -0.4123  -0.3924  -0.3923
 -0.3702  -0.3593  -0.3525  -0.3362  -0.3352  -0.3146  -0.2942  -0.2928
 -0.2896  -0.2889  -0.2630  -0.2615  -0.2584  -0.2431
 -- Virtual --
 -0.1180  -0.0760  -0.0729  -0.0689  -0.0593  -0.0236  -0.0200  -0.0036
  0.0151   0.0322   0.0335   0.0484   0.0585   0.0586   0.0590   0.0727
  0.0735   0.0781   0.0800   0.0918   0.1007   0.1010   0.1158   0.1187
  0.1216   0.1249   0.1282   0.1338   0.1448   0.1629   0.1701   0.1719
  0.1740   0.1869   0.1899   0.1944   0.1962   0.1993   0.2025   0.2089
  0.2117   0.2205   0.2286   0.2430   0.2483   0.2520   0.2656   0.2658
  0.2713   0.2861   0.2897   0.3070   0.3317   0.3451   0.3628   0.3695
  0.3722   0.3793   0.3883   0.3933   0.3954   0.4041   0.4102   0.4124
  0.4172   0.4208   0.4215   0.4392   0.4539   0.4556   0.4606   0.4662
  0.4781   0.4867   0.4945   0.4953   0.5054   0.5058   0.5115   0.5128
  0.5137   0.5260   0.5506   0.5510   0.5529   0.5840   0.5843   0.5909
  0.5995   0.6052   0.6057   0.6573   0.6603   0.6645   0.6894   0.7006
  0.7162   0.7183   0.7293   0.7509   0.7545   0.7620   0.7655   0.7925
  0.8159   0.8312   0.8314   0.8421   0.8714   0.9081   0.9136   0.9160
  0.9407   0.9426   0.9653   0.9840   1.0379   1.0727   1.0810   1.0948
  1.1182   1.1559   1.1673   1.1677   1.1854   1.2229   1.2628   1.3297
  1.3303   1.3367   1.3408   1.3584   1.3648   1.3843   1.3852   1.4039
  1.4332   1.4366   1.4595   1.4680   1.4856   1.5241   1.5332   1.5437
  1.5565   1.6061   1.7197   1.7221   1.7622   1.7685   1.8098   1.8106
  1.8417   1.8439   1.9046   1.9759   2.0161   2.0570   2.1068   2.1577
  2.2035   2.2175   2.2450   2.2495   2.2744   2.2762   2.3002   2.4195
  2.4966   2.5341   2.5674   2.6878   2.7173   2.7500   2.8156   2.8181
  2.8480   2.9197   3.0044   3.0341   3.0472   3.1087   3.1808   3.3572
  3.3988   3.5970   3.7831   3.8179   3.9362   3.9519   3.9571   3.9663
  3.9674   3.9884   3.9892   3.9983   4.0150   4.0305   4.0309   4.0324
  4.0373   4.0511   4.0785   4.1006   4.1174   4.1631   4.1805   4.2399
  4.2454   4.2570   4.3053   4.3077   4.3970   4.4056   4.4377   4.4880
  4.5953   4.7788   5.9946   6.0010   6.0241   6.0510   6.0614   6.0686
  6.0971   6.1130   6.1205   6.1490   6.1846   6.2045   6.7326   7.5546
  7.6613   7.7341   9.7605  23.1688  23.7426  23.7441  23.8895  23.9045
 23.9750  25.8136  26.1405  26.5827  27.8463  27.8545  27.9096  27.9741
 28.3359  28.3408  28.3580  28.3787  28.3858  28.3954  28.3998  28.4117
 28.4188  28.4206  28.4438  28.4534  28.5196  28.5275  28.5307  28.5310
 28.5312  28.5419  28.5419  28.5521  28.5583  28.5616  28.5623  28.5715
 28.5881  28.6024  28.6304  28.6399  28.6840  28.6961  28.7463  28.7654
 47.9839 127.8791 127.8827 127.8956 127.9115 127.9271 127.9275 127.9438
127.9451 127.9494 127.9680 127.9837 127.9972 151.6437 151.6519 151.7000
151.7549 215.7528 289.7513 289.8594 289.95691020.79571901.80611901.8142
********1901.9221
 --------------------------------------------------------------

          Ground-State Mulliken Net Atomic Charges

     Atom                 Charge (a.u.)
  ----------------------------------------
      1 C                    -0.272480
      2 C                     0.016748
      3 C                    -0.101933
      4 C                    -0.304892
      5 C                    -0.082287
      6 C                     0.001060
      7 Cl                    0.574805
      8 I                     0.108468
      9 I                     0.105246
     10 Br                   -0.257225
     11 I                     0.104389
     12 I                     0.108102
  ----------------------------------------
  Sum of atomic charges =     0.000000

 -----------------------------------------------------------------
                    Cartesian Multipole Moments
 -----------------------------------------------------------------
    Charge (ESU x 10^10)
                -0.0000
    Dipole Moment (Debye)
         X       0.1485      Y      -0.0000      Z       0.0942
       Tot       0.1759
    Quadrupole Moments (Debye-Ang)
        XX    -171.9354     XY      -0.0000     YY    -180.7881
        XZ      -2.9714     YZ      -0.0000     ZZ    -168.4860
    Octopole Moments (Debye-Ang^2)
       XXX    -669.6472    XXY      -0.0000    XYY    -236.2826
       YYY      -0.0000    XXZ    -133.3177    XYZ      -0.0000
       YYZ    -136.3958    XZZ    -223.3497    YZZ      -0.0000
       ZZZ    -382.0515
    Hexadecapole Moments (Debye-Ang^3)
      XXXX   -6547.4082   XXXY      -0.0000   XXYY   -1223.1145
      XYYY      -0.0000   YYYY    -240.9655   XXXZ     -97.2032
      XXYZ      -0.0000   XYYZ      -6.4231   YYYZ      -0.0000
      XXZZ   -2183.1167   XYZZ      -0.0000   YYZZ   -1213.5822
      XZZZ     -28.7542   YZZZ      -0.0000   ZZZZ   -6391.7133
 -----------------------------------------------------------------
 Calculating analytic gradient of the SCF energy
 Gradient of SCF Energy
            1           2           3           4           5           6
    1  -0.0017103  -0.0012026   0.0001031   0.0006789   0.0014198   0.0000593
    2   0.0000000  -0.0000000   0.0000000   0.0000000  -0.0000000  -0.0000000
    3  -0.0010696   0.0005199   0.0012356   0.0004879  -0.0006548  -0.0007437
            7           8           9          10          11          12
    1  -0.0004161  -0.0012477  -0.0032111   0.0020776   0.0013285   0.0021205
    2  -0.0000000  -0.0000000  -0.0000000  -0.0000000   0.0000000   0.0000000
    3  -0.0001620   0.0031315   0.0030455   0.0010619  -0.0035988  -0.0032536
 Max gradient component =       3.599E-03
 RMS gradient           =       1.466E-03
 Gradient time:  CPU 108.64 s  wall 18.25 s
 Geometry Optimization Parameters
   NAtoms,    NIC,     NZ,  NCons,   NDum,   NFix, NCnnct, MaxDiis
       12      78      12       0       0       0       0       0

 Cartesian Hessian Update
 Hessian updated using BFGS update


** GEOMETRY OPTIMIZATION IN DELOCALIZED INTERNAL COORDINATES **
   Searching for a Minimum

   Optimization Cycle:   3

                       Coordinates (Angstroms)
     ATOM                X               Y               Z
      1  C         0.0002358922    0.0000000000   -0.0001265925
      2  C        -0.0095845212    0.0000000000    1.4083296202
      3  C         1.2087859286    0.0000000000    2.1141026158
      4  C         2.4275074707    0.0000000000    1.4018450368
      5  C         2.4361579772    0.0000000000   -0.0090474622
      6  C         1.2162140667    0.0000000000   -0.7125046092
      7  Cl       -1.5095837499    0.0000000000   -0.8706953572
      8  I        -1.8881465336    0.0000000000    2.4551723965
      9  I         1.2013558499    0.0000000000    4.2608345482
     10  Br        4.0830678659    0.0000000000    2.3561751995
     11  I         4.2962955752    0.0000000000   -1.0906188314
     12  I         1.1802265387    0.0000000000   -2.8595965644
   Point Group: c1    Number of degrees of freedom:    30


   Energy is -30941.079375972

 Hessian updated using BFGS update

 13 Hessian modes will be used to form the next step
  Hessian Eigenvalues:
     0.122595    0.124402    0.124473    0.200687    0.248897    0.249899
     0.329940    0.425661    0.426052    0.428078    0.450154    0.464877
     0.619952

 Minimum search - taking simple RFO step
 Searching for Lamda that Minimizes Along All modes
 Value Taken    Lamda =  -0.00092828
 Step Taken.  Stepsize is  0.062730

                             Maximum     Tolerance    Cnvgd?
         Gradient           0.014794      0.000300      NO
         Displacement       0.041805      0.001200      NO
         Energy change     -0.001435      0.000001      NO


 New Cartesian Coordinates Obtained by Inverse Iteration

 Displacement from previous Coordinates is:  0.111331
 ----------------------------------------------------------------
             Standard Nuclear Orientation (Angstroms)
    I     Atom           X                Y                Z
 ----------------------------------------------------------------
    1      C       0.0015312864     0.0000000000     0.0007667843
    2      C      -0.0074631330     0.0000000000     1.4052583671
    3      C       1.2087416888     0.0000000000     2.1085756103
    4      C       2.4223555135     0.0000000000     1.3991623906
    5      C       2.4307470769     0.0000000000    -0.0059905305
    6      C       1.2143958094     0.0000000000    -0.7085969463
    7      Cl     -1.5068559641     0.0000000000    -0.8704321206
    8      I      -1.8822292393     0.0000000000     2.4333711159
    9      I       1.2307442157     0.0000000000     4.2412801743
   10      Br      4.0724633415     0.0000000000     2.3522766548
   11      I       4.2906158677     0.0000000000    -1.0602922437
   12      I       1.1674858971     0.0000000000    -2.8415092562
 ----------------------------------------------------------------
 Nuclear Repulsion Energy =        4799.12673790 hartrees
 There are      150 alpha and      150 beta electrons
 Applying Cartesian multipole field
    Component          Value
    ---------          -----
     (2,0,0)        1.00000E-11
     (0,2,0)        2.00000E-11
     (0,0,2)       -3.00000E-11
 Nucleus-field energy     =    -0.0000001436 hartrees
 Requested basis set is 6-311++G(d,p)
 There are 164 shells and 458 basis functions
 A cutoff of  1.0D-11 yielded   7590 shell pairs
 There are     65884 function pairs (     73849 Cartesian)
 Smallest overlap matrix eigenvalue = 5.62E-07

 Q-Chem warning in module stvman/mkSTV.C, line 318:

 Overlap eigenvalue is smaller than square root of threshold
 Use THRESH >= 12 to get rid of this warning

 Linear dependence detected in AO basis
 Tighter screening thresholds may be required for diffuse basis sets
 Use S2THRESH > 14 and THRESH = 14 in case of SCF convergence issues
 Number of orthogonalized atomic orbitals = 456
 Maximum deviation from orthogonality = 1.075E-10
 Guess MOs from SCF MO coefficient file

 -----------------------------------------------------------------------
  General SCF calculation program by
  Eric Jon Sundstrom, Paul Horn, Yuezhi Mao, Dmitri Zuev, Alec White,
  David Stuck, Shaama M.S., Shane Yost, Joonho Lee, David Small,
  Daniel Levine, Susi Lehtola, Hugh Burton, Evgeny Epifanovsky,
  Bang C. Huynh
 -----------------------------------------------------------------------
 Exchange:     0.2000 Hartree-Fock + 0.0800 Slater + 0.7200 B88
 Correlation:  0.1900 VWN1RPA + 0.8100 LYP
 Using SG-1 standard quadrature grid
 Size of previous SCF MO coefficient file: 418608 (expected); 419526 (actual). 

 Q-Chem warning in module libgscf/gen_scfman/rhf.C, line 618:

 Inconsistent size for SCF MO coefficient file.  Please check basis and PURECART setting.

 using 6 threads for integral computing
 -------------------------------------------------------
 OpenMP Integral computing Module                
 Release: version 2.0, May 2017, Q-Chem Inc. Pleasanton 
 -------------------------------------------------------
 A restricted SCF calculation will be
 performed using DIIS
 SCF converges when DIIS error is below 1.0e-08
 ---------------------------------------
  Cycle       Energy         DIIS error
 ---------------------------------------
    1  -30941.0794465638      1.35e-04  
    2  -30941.0795920516      7.58e-05  
    3  -30941.0793934528      1.11e-04  
    4  -30941.0797617672      9.04e-06  
    5  -30941.0797641960      2.53e-06  
    6  -30941.0797643258      1.29e-06  
    7  -30941.0797643645      5.54e-07  
    8  -30941.0797643732      1.37e-07  
    9  -30941.0797643730      5.17e-08  
   10  -30941.0797643717      1.25e-08  
   11  -30941.0797643706      5.64e-09  Convergence criterion met
 ---------------------------------------
 SCF time:   CPU 248.32s  wall 47.00s 
 SCF   energy in the final basis set =   -30941.0797643706
 Total energy in the final basis set =   -30941.0797643706

 --------------------------------------------------------------

                    Orbital Energies (a.u.)
 --------------------------------------------------------------

 Alpha MOs
 -- Occupied --
***********************************-482.8546-176.3189-176.3188-176.3185
********-165.7227-165.7226-165.7224-165.7223-165.7205-165.7204-165.7203
********-165.7202-165.7201-165.7199-165.7199-101.5810 -62.5076 -56.3283
-56.3242 -56.3238 -35.8153 -35.8152 -35.8150 -35.8149 -31.3088 -31.3087
-31.3085 -31.3084 -31.3025 -31.3024 -31.3022 -31.3021 -31.3020 -31.3019
-31.3017 -31.3016 -22.9592 -22.9591 -22.9589 -22.9588 -22.9578 -22.9577
-22.9575 -22.9575 -22.9574 -22.9574 -22.9571 -22.9571 -22.9530 -22.9530
-22.9529 -22.9529 -22.9527 -22.9527 -22.9527 -22.9527 -10.2876 -10.2811
-10.2724 -10.2723 -10.2716 -10.2715  -9.4961  -8.7166  -7.2609  -7.2509
 -7.2500  -6.5487  -6.5351  -6.5341  -6.3647  -6.3646  -6.3644  -6.3644
 -4.7777  -4.7777  -4.7774  -4.7774  -4.7624  -4.7623  -4.7621  -4.7621
 -4.7614  -4.7613  -4.7611  -4.7611  -2.6594  -2.6559  -2.6551  -2.6442
 -2.6441  -2.0434  -2.0432  -2.0431  -2.0429  -2.0388  -2.0388  -2.0386
 -2.0385  -2.0381  -2.0380  -2.0378  -2.0378  -2.0249  -2.0248  -2.0248
 -2.0246  -2.0246  -2.0246  -2.0245  -2.0244  -0.9440  -0.8953  -0.8323
 -0.8250  -0.7567  -0.7142  -0.7005  -0.6599  -0.6528  -0.6137  -0.5926
 -0.5454  -0.4985  -0.4650  -0.4566  -0.4138  -0.4130  -0.3935  -0.3930
 -0.3713  -0.3605  -0.3531  -0.3377  -0.3357  -0.3137  -0.2945  -0.2935
 -0.2885  -0.2875  -0.2639  -0.2614  -0.2574  -0.2423
 -- Virtual --
 -0.1154  -0.0727  -0.0722  -0.0678  -0.0563  -0.0207  -0.0179  -0.0038
  0.0161   0.0321   0.0336   0.0483   0.0584   0.0589   0.0597   0.0727
  0.0741   0.0780   0.0801   0.0914   0.1005   0.1011   0.1159   0.1181
  0.1220   0.1254   0.1286   0.1333   0.1445   0.1639   0.1689   0.1731
  0.1739   0.1864   0.1897   0.1965   0.1986   0.1988   0.2028   0.2099
  0.2129   0.2225   0.2290   0.2437   0.2494   0.2529   0.2655   0.2669
  0.2731   0.2868   0.2919   0.3091   0.3299   0.3463   0.3627   0.3705
  0.3732   0.3834   0.3874   0.3942   0.3967   0.4074   0.4102   0.4152
  0.4161   0.4221   0.4236   0.4397   0.4531   0.4553   0.4619   0.4682
  0.4782   0.4866   0.4940   0.4951   0.5041   0.5078   0.5120   0.5132
  0.5138   0.5283   0.5518   0.5531   0.5535   0.5846   0.5880   0.5912
  0.6052   0.6081   0.6091   0.6596   0.6609   0.6695   0.6935   0.7031
  0.7181   0.7245   0.7344   0.7502   0.7576   0.7625   0.7673   0.7946
  0.8178   0.8320   0.8322   0.8421   0.8717   0.9114   0.9156   0.9166
  0.9417   0.9423   0.9668   0.9853   1.0427   1.0740   1.0816   1.0958
  1.1228   1.1535   1.1696   1.1703   1.1889   1.2253   1.2635   1.3311
  1.3337   1.3381   1.3430   1.3602   1.3662   1.3862   1.3957   1.4082
  1.4351   1.4411   1.4653   1.4687   1.4870   1.5272   1.5329   1.5484
  1.5590   1.6088   1.7211   1.7253   1.7657   1.7720   1.8136   1.8146
  1.8445   1.8479   1.9078   1.9807   2.0169   2.0613   2.1081   2.1619
  2.2091   2.2205   2.2498   2.2518   2.2796   2.2831   2.3058   2.4217
  2.4989   2.5359   2.5692   2.6884   2.7188   2.7565   2.8172   2.8195
  2.8492   2.9226   3.0080   3.0389   3.0582   3.1131   3.1866   3.3642
  3.4038   3.6069   3.7875   3.8248   3.9365   3.9535   3.9587   3.9660
  3.9667   3.9890   3.9905   4.0007   4.0200   4.0285   4.0301   4.0348
  4.0384   4.0536   4.0801   4.1030   4.1231   4.1633   4.1828   4.2412
  4.2501   4.2603   4.3069   4.3105   4.3965   4.4087   4.4426   4.4956
  4.6052   4.7884   5.9958   6.0022   6.0252   6.0525   6.0684   6.0725
  6.1003   6.1125   6.1267   6.1514   6.1871   6.2088   6.7371   7.5551
  7.6620   7.7378   9.7616  23.1689  23.7528  23.7559  23.9073  23.9187
 23.9936  25.8145  26.1437  26.5886  27.8490  27.8578  27.9145  27.9801
 28.3370  28.3419  28.3591  28.3801  28.3900  28.3976  28.4046  28.4155
 28.4209  28.4211  28.4458  28.4550  28.5202  28.5284  28.5309  28.5311
 28.5327  28.5429  28.5431  28.5541  28.5598  28.5616  28.5618  28.5728
 28.5897  28.6050  28.6319  28.6398  28.6853  28.6987  28.7501  28.7679
 47.9871 127.8800 127.8837 127.8966 127.9127 127.9298 127.9316 127.9450
127.9458 127.9528 127.9696 127.9852 127.9996 151.6462 151.6547 151.7044
151.7602 215.7541 289.7521 289.8609 289.96061020.79961901.80881901.8172
********1901.9277
 --------------------------------------------------------------

          Ground-State Mulliken Net Atomic Charges

     Atom                 Charge (a.u.)
  ----------------------------------------
      1 C                    -0.262899
      2 C                     0.016352
      3 C                    -0.116031
      4 C                    -0.281144
      5 C                    -0.090695
      6 C                    -0.001695
      7 Cl                    0.577647
      8 I                     0.106992
      9 I                     0.103926
     10 Br                   -0.262268
     11 I                     0.103065
     12 I                     0.106749
  ----------------------------------------
  Sum of atomic charges =     0.000000

 -----------------------------------------------------------------
                    Cartesian Multipole Moments
 -----------------------------------------------------------------
    Charge (ESU x 10^10)
                -0.0000
    Dipole Moment (Debye)
         X       0.1714      Y       0.0000      Z       0.1014
       Tot       0.1991
    Quadrupole Moments (Debye-Ang)
        XX    -171.7426     XY       0.0000     YY    -180.6353
        XZ      -2.4687     YZ      -0.0000     ZZ    -168.8413
    Octopole Moments (Debye-Ang^2)
       XXX    -669.7051    XXY       0.0000    XYY    -236.3123
       YYY       0.0000    XXZ    -132.0587    XYZ      -0.0000
       YYZ    -136.3860    XZZ    -222.9842    YZZ      -0.0000
       ZZZ    -383.0273
    Hexadecapole Moments (Debye-Ang^3)
      XXXX   -6525.0877   XXXY       0.0000   XXYY   -1219.3929
      XYYY       0.0000   YYYY    -240.5866   XXXZ    -118.1599
      XXYZ      -0.0000   XYYZ     -15.3141   YYYZ      -0.0000
      XXZZ   -2169.2470   XYZZ      -0.0000   YYZZ   -1199.8599
      XZZZ     -43.8421   YZZZ      -0.0000   ZZZZ   -6327.0579
 -----------------------------------------------------------------
 Calculating analytic gradient of the SCF energy
 Gradient of SCF Energy
            1           2           3           4           5           6
    1  -0.0002171   0.0001584   0.0001884  -0.0007696  -0.0000467   0.0004906
    2  -0.0000000  -0.0000000  -0.0000000  -0.0000000   0.0000000  -0.0000000
    3  -0.0003236   0.0001867  -0.0005673  -0.0002584   0.0001808   0.0006930
            7           8           9          10          11          12
    1   0.0003281   0.0005279   0.0004149  -0.0005378  -0.0008421   0.0003050
    2  -0.0000000   0.0000000   0.0000000   0.0000000  -0.0000000  -0.0000000
    3   0.0001462  -0.0004141  -0.0006942  -0.0000278   0.0007126   0.0003663
 Max gradient component =       8.421E-04
 RMS gradient           =       3.709E-04
 Gradient time:  CPU 109.89 s  wall 18.46 s
 Geometry Optimization Parameters
   NAtoms,    NIC,     NZ,  NCons,   NDum,   NFix, NCnnct, MaxDiis
       12      78      12       0       0       0       0       0

 Cartesian Hessian Update
 Hessian updated using BFGS update


** GEOMETRY OPTIMIZATION IN DELOCALIZED INTERNAL COORDINATES **
   Searching for a Minimum

   Optimization Cycle:   4

                       Coordinates (Angstroms)
     ATOM                X               Y               Z
      1  C         0.0015312864    0.0000000000    0.0007667843
      2  C        -0.0074631330    0.0000000000    1.4052583671
      3  C         1.2087416888    0.0000000000    2.1085756103
      4  C         2.4223555135    0.0000000000    1.3991623906
      5  C         2.4307470769    0.0000000000   -0.0059905305
      6  C         1.2143958094    0.0000000000   -0.7085969463
      7  Cl       -1.5068559641    0.0000000000   -0.8704321206
      8  I        -1.8822292393    0.0000000000    2.4333711159
      9  I         1.2307442157    0.0000000000    4.2412801743
     10  Br        4.0724633415    0.0000000000    2.3522766548
     11  I         4.2906158677    0.0000000000   -1.0602922437
     12  I         1.1674858971    0.0000000000   -2.8415092562
   Point Group: c1    Number of degrees of freedom:    30


   Energy is -30941.079764371

 Hessian updated using BFGS update

 16 Hessian modes will be used to form the next step
  Hessian Eigenvalues:
     0.123469    0.124337    0.124434    0.134383    0.201678    0.248541
     0.249897    0.256270    0.329986    0.420716    0.426811    0.430406
     0.464513    0.464877    0.480545    0.613417

 Minimum search - taking simple RFO step
 Searching for Lamda that Minimizes Along All modes
 Value Taken    Lamda =  -0.00003870
 Step Taken.  Stepsize is  0.012513

                             Maximum     Tolerance    Cnvgd?
         Gradient           0.002704      0.000300      NO
         Displacement       0.008061      0.001200      NO
         Energy change     -0.000388      0.000001      NO


 New Cartesian Coordinates Obtained by Inverse Iteration

 Displacement from previous Coordinates is:  0.023452
 ----------------------------------------------------------------
             Standard Nuclear Orientation (Angstroms)
    I     Atom           X                Y                Z
 ----------------------------------------------------------------
    1      C       0.0023895250     0.0000000000     0.0011678487
    2      C      -0.0071384668     0.0000000000     1.4058066240
    3      C       1.2092004656     0.0000000000     2.1101900510
    4      C       2.4242750453     0.0000000000     1.3999366064
    5      C       2.4323929902     0.0000000000    -0.0066985477
    6      C       1.2147954641     0.0000000000    -0.7094076593
    7      Cl     -1.5064252767     0.0000000000    -0.8703719977
    8      I      -1.8849178938     0.0000000000     2.4332488476
    9      I       1.2241839556     0.0000000000     4.2453270750
   10      Br      4.0762116040     0.0000000000     2.3519086500
   11      I       4.2950516788     0.0000000000    -1.0638380050
   12      I       1.1625132695     0.0000000000    -2.8433994929
 ----------------------------------------------------------------
 Nuclear Repulsion Energy =        4794.60419781 hartrees
 There are      150 alpha and      150 beta electrons
 Applying Cartesian multipole field
    Component          Value
    ---------          -----
     (2,0,0)        1.00000E-11
     (0,2,0)        2.00000E-11
     (0,0,2)       -3.00000E-11
 Nucleus-field energy     =    -0.0000001438 hartrees
 Requested basis set is 6-311++G(d,p)
 There are 164 shells and 458 basis functions
 A cutoff of  1.0D-11 yielded   7586 shell pairs
 There are     65804 function pairs (     73741 Cartesian)
 Smallest overlap matrix eigenvalue = 5.66E-07

 Q-Chem warning in module stvman/mkSTV.C, line 318:

 Overlap eigenvalue is smaller than square root of threshold
 Use THRESH >= 12 to get rid of this warning

 Linear dependence detected in AO basis
 Tighter screening thresholds may be required for diffuse basis sets
 Use S2THRESH > 14 and THRESH = 14 in case of SCF convergence issues
 Number of orthogonalized atomic orbitals = 456
 Maximum deviation from orthogonality = 1.251E-10
 Guess MOs from SCF MO coefficient file

 -----------------------------------------------------------------------
  General SCF calculation program by
  Eric Jon Sundstrom, Paul Horn, Yuezhi Mao, Dmitri Zuev, Alec White,
  David Stuck, Shaama M.S., Shane Yost, Joonho Lee, David Small,
  Daniel Levine, Susi Lehtola, Hugh Burton, Evgeny Epifanovsky,
  Bang C. Huynh
 -----------------------------------------------------------------------
 Exchange:     0.2000 Hartree-Fock + 0.0800 Slater + 0.7200 B88
 Correlation:  0.1900 VWN1RPA + 0.8100 LYP
 Using SG-1 standard quadrature grid
 Size of previous SCF MO coefficient file: 418608 (expected); 419526 (actual). 

 Q-Chem warning in module libgscf/gen_scfman/rhf.C, line 618:

 Inconsistent size for SCF MO coefficient file.  Please check basis and PURECART setting.

 using 6 threads for integral computing
 -------------------------------------------------------
 OpenMP Integral computing Module                
 Release: version 2.0, May 2017, Q-Chem Inc. Pleasanton 
 -------------------------------------------------------
 A restricted SCF calculation will be
 performed using DIIS
 SCF converges when DIIS error is below 1.0e-08
 ---------------------------------------
  Cycle       Energy         DIIS error
 ---------------------------------------
    1  -30941.0797639281      3.21e-05  
    2  -30941.0797713097      1.68e-05  
    3  -30941.0797590009      2.63e-05  
    4  -30941.0797794913      1.82e-06  
    5  -30941.0797795789      6.02e-07  
    6  -30941.0797795874      2.07e-07  
    7  -30941.0797795868      6.40e-08  
    8  -30941.0797795874      4.20e-08  
    9  -30941.0797795854      1.03e-08  
   10  -30941.0797795843      2.94e-09  Convergence criterion met
 ---------------------------------------
 SCF time:   CPU 220.61s  wall 41.00s 
 SCF   energy in the final basis set =   -30941.0797795843
 Total energy in the final basis set =   -30941.0797795843

 --------------------------------------------------------------

                    Orbital Energies (a.u.)
 --------------------------------------------------------------

 Alpha MOs
 -- Occupied --
***********************************-482.8547-176.3189-176.3188-176.3186
********-165.7228-165.7227-165.7225-165.7224-165.7206-165.7204-165.7204
********-165.7202-165.7202-165.7201-165.7200-101.5810 -62.5077 -56.3284
-56.3243 -56.3239 -35.8154 -35.8153 -35.8151 -35.8150 -31.3089 -31.3088
-31.3086 -31.3085 -31.3026 -31.3025 -31.3023 -31.3022 -31.3021 -31.3019
-31.3018 -31.3017 -22.9593 -22.9592 -22.9590 -22.9589 -22.9579 -22.9578
-22.9576 -22.9575 -22.9575 -22.9574 -22.9572 -22.9572 -22.9531 -22.9531
-22.9530 -22.9530 -22.9528 -22.9528 -22.9527 -22.9527 -10.2878 -10.2816
-10.2728 -10.2727 -10.2718 -10.2718  -9.4960  -8.7166  -7.2609  -7.2509
 -7.2499  -6.5488  -6.5351  -6.5341  -6.3648  -6.3647  -6.3645  -6.3644
 -4.7778  -4.7777  -4.7775  -4.7774  -4.7625  -4.7623  -4.7622  -4.7621
 -4.7615  -4.7613  -4.7612  -4.7611  -2.6595  -2.6559  -2.6552  -2.6442
 -2.6441  -2.0435  -2.0432  -2.0432  -2.0430  -2.0389  -2.0389  -2.0387
 -2.0386  -2.0382  -2.0381  -2.0380  -2.0378  -2.0250  -2.0248  -2.0248
 -2.0247  -2.0246  -2.0246  -2.0246  -2.0244  -0.9437  -0.8949  -0.8321
 -0.8245  -0.7565  -0.7138  -0.7002  -0.6598  -0.6528  -0.6136  -0.5927
 -0.5451  -0.4984  -0.4648  -0.4563  -0.4138  -0.4128  -0.3933  -0.3929
 -0.3712  -0.3602  -0.3531  -0.3374  -0.3356  -0.3136  -0.2945  -0.2935
 -0.2885  -0.2876  -0.2640  -0.2614  -0.2576  -0.2426
 -- Virtual --
 -0.1158  -0.0733  -0.0724  -0.0680  -0.0569  -0.0214  -0.0184  -0.0038
  0.0159   0.0321   0.0335   0.0483   0.0585   0.0588   0.0596   0.0727
  0.0739   0.0781   0.0801   0.0914   0.1005   0.1010   0.1159   0.1182
  0.1220   0.1253   0.1286   0.1333   0.1445   0.1640   0.1687   0.1731
  0.1737   0.1862   0.1895   0.1961   0.1983   0.1989   0.2027   0.2099
  0.2128   0.2222   0.2290   0.2437   0.2493   0.2527   0.2653   0.2666
  0.2730   0.2867   0.2915   0.3087   0.3304   0.3469   0.3627   0.3707
  0.3730   0.3829   0.3874   0.3940   0.3963   0.4072   0.4101   0.4148
  0.4159   0.4221   0.4237   0.4394   0.4531   0.4554   0.4614   0.4679
  0.4777   0.4860   0.4940   0.4951   0.5040   0.5074   0.5119   0.5133
  0.5138   0.5278   0.5516   0.5530   0.5531   0.5845   0.5869   0.5911
  0.6041   0.6075   0.6083   0.6593   0.6606   0.6687   0.6927   0.7028
  0.7175   0.7235   0.7335   0.7502   0.7570   0.7625   0.7669   0.7945
  0.8179   0.8316   0.8321   0.8421   0.8716   0.9108   0.9152   0.9163
  0.9415   0.9423   0.9665   0.9847   1.0421   1.0737   1.0815   1.0956
  1.1226   1.1537   1.1687   1.1697   1.1882   1.2247   1.2634   1.3301
  1.3329   1.3380   1.3428   1.3602   1.3659   1.3858   1.3938   1.4082
  1.4345   1.4407   1.4642   1.4686   1.4862   1.5266   1.5328   1.5473
  1.5587   1.6084   1.7207   1.7246   1.7651   1.7712   1.8128   1.8139
  1.8437   1.8473   1.9072   1.9799   2.0167   2.0602   2.1076   2.1610
  2.2081   2.2198   2.2498   2.2504   2.2785   2.2817   2.3045   2.4211
  2.4984   2.5355   2.5688   2.6883   2.7184   2.7552   2.8170   2.8191
  2.8491   2.9221   3.0073   3.0379   3.0561   3.1122   3.1855   3.3630
  3.4024   3.6049   3.7864   3.8235   3.9367   3.9537   3.9587   3.9659
  3.9665   3.9889   3.9903   4.0003   4.0198   4.0284   4.0298   4.0343
  4.0381   4.0531   4.0800   4.1025   4.1222   4.1628   4.1821   4.2408
  4.2489   4.2596   4.3067   4.3101   4.3964   4.4080   4.4414   4.4942
  4.6033   4.7864   5.9957   6.0021   6.0249   6.0521   6.0681   6.0724
  6.0998   6.1119   6.1257   6.1505   6.1860   6.2075   6.7362   7.5550
  7.6617   7.7370   9.7613  23.1689  23.7507  23.7537  23.9043  23.9154
 23.9896  25.8144  26.1437  26.5873  27.8484  27.8569  27.9137  27.9789
 28.3368  28.3418  28.3588  28.3798  28.3898  28.3973  28.4043  28.4151
 28.4205  28.4206  28.4451  28.4544  28.5202  28.5284  28.5308  28.5309
 28.5326  28.5428  28.5429  28.5540  28.5596  28.5614  28.5616  28.5725
 28.5895  28.6046  28.6314  28.6393  28.6850  28.6981  28.7494  28.7675
 47.9864 127.8799 127.8836 127.8964 127.9125 127.9297 127.9314 127.9446
127.9455 127.9524 127.9691 127.9846 127.9989 151.6457 151.6539 151.7036
151.7591 215.7538 289.7519 289.8604 289.95981020.79881901.80821901.8163
********1901.9266
 --------------------------------------------------------------

          Ground-State Mulliken Net Atomic Charges

     Atom                 Charge (a.u.)
  ----------------------------------------
      1 C                    -0.271175
      2 C                     0.018180
      3 C                    -0.111059
      4 C                    -0.284070
      5 C                    -0.087374
      6 C                    -0.002807
      7 Cl                    0.577593
      8 I                     0.107077
      9 I                     0.104364
     10 Br                   -0.261007
     11 I                     0.103261
     12 I                     0.107018
  ----------------------------------------
  Sum of atomic charges =     0.000000

 -----------------------------------------------------------------
                    Cartesian Multipole Moments
 -----------------------------------------------------------------
    Charge (ESU x 10^10)
                -0.0000
    Dipole Moment (Debye)
         X       0.1618      Y      -0.0000      Z       0.1012
       Tot       0.1909
    Quadrupole Moments (Debye-Ang)
        XX    -171.7518     XY       0.0000     YY    -180.6658
        XZ      -2.5014     YZ      -0.0000     ZZ    -168.8118
    Octopole Moments (Debye-Ang^2)
       XXX    -669.1001    XXY       0.0000    XYY    -236.1967
       YYY      -0.0000    XXZ    -132.1327    XYZ      -0.0000
       YYZ    -136.3724    XZZ    -223.1546    YZZ       0.0000
       ZZZ    -382.8217
    Hexadecapole Moments (Debye-Ang^3)
      XXXX   -6530.6031   XXXY       0.0000   XXYY   -1220.8357
      XYYY       0.0000   YYYY    -240.6621   XXXZ    -116.2333
      XXYZ       0.0000   XYYZ     -14.4373   YYYZ      -0.0000
      XXZZ   -2172.7295   XYZZ       0.0000   YYZZ   -1201.4813
      XZZZ     -42.2743   YZZZ       0.0000   ZZZZ   -6334.1824
 -----------------------------------------------------------------
 Calculating analytic gradient of the SCF energy
 Gradient of SCF Energy
            1           2           3           4           5           6
    1  -0.0000852  -0.0000489  -0.0000266  -0.0001285   0.0002488  -0.0000390
    2   0.0000000   0.0000000  -0.0000000   0.0000000   0.0000000  -0.0000000
    3  -0.0002294  -0.0000099  -0.0000021   0.0000636  -0.0000909   0.0001740
            7           8           9          10          11          12
    1   0.0002524   0.0000399  -0.0003482   0.0001662   0.0001837  -0.0002146
    2  -0.0000000   0.0000000  -0.0000000  -0.0000000  -0.0000000   0.0000000
    3  -0.0000502  -0.0001438   0.0000935  -0.0000509   0.0002153   0.0000306
 Max gradient component =       3.482E-04
 RMS gradient           =       1.249E-04
 Gradient time:  CPU 109.21 s  wall 18.35 s
 Geometry Optimization Parameters
   NAtoms,    NIC,     NZ,  NCons,   NDum,   NFix, NCnnct, MaxDiis
       12      78      12       0       0       0       0       0

 Cartesian Hessian Update
 Hessian updated using BFGS update


** GEOMETRY OPTIMIZATION IN DELOCALIZED INTERNAL COORDINATES **
   Searching for a Minimum

   Optimization Cycle:   5

                       Coordinates (Angstroms)
     ATOM                X               Y               Z
      1  C         0.0023895250    0.0000000000    0.0011678487
      2  C        -0.0071384668    0.0000000000    1.4058066240
      3  C         1.2092004656    0.0000000000    2.1101900510
      4  C         2.4242750453    0.0000000000    1.3999366064
      5  C         2.4323929902    0.0000000000   -0.0066985477
      6  C         1.2147954641    0.0000000000   -0.7094076593
      7  Cl       -1.5064252767    0.0000000000   -0.8703719977
      8  I        -1.8849178938    0.0000000000    2.4332488476
      9  I         1.2241839556    0.0000000000    4.2453270750
     10  Br        4.0762116040    0.0000000000    2.3519086500
     11  I         4.2950516788    0.0000000000   -1.0638380050
     12  I         1.1625132695    0.0000000000   -2.8433994929
   Point Group: c1    Number of degrees of freedom:    30


   Energy is -30941.079779584

 Hessian updated using BFGS update

 17 Hessian modes will be used to form the next step
  Hessian Eigenvalues:
     0.116261    0.123595    0.124435    0.126004    0.201170    0.243869
     0.249209    0.249946    0.320542    0.327680    0.423849    0.427088
     0.435846    0.460375    0.464840    0.551791    0.600807

 Minimum search - taking simple RFO step
 Searching for Lamda that Minimizes Along All modes
 Value Taken    Lamda =  -0.00000619
 Step Taken.  Stepsize is  0.004511

                             Maximum     Tolerance    Cnvgd?
         Gradient           0.000906      0.000300      NO
         Displacement       0.002549      0.001200      NO
         Energy change     -0.000015      0.000001      NO


 New Cartesian Coordinates Obtained by Inverse Iteration

 Displacement from previous Coordinates is:  0.011719
 ----------------------------------------------------------------
             Standard Nuclear Orientation (Angstroms)
    I     Atom           X                Y                Z
 ----------------------------------------------------------------
    1      C       0.0019834118     0.0000000000     0.0011459393
    2      C      -0.0075742194     0.0000000000     1.4059770745
    3      C       1.2090384110     0.0000000000     2.1102793633
    4      C       2.4240264126     0.0000000000     1.4000079900
    5      C       2.4319639485     0.0000000000    -0.0067073033
    6      C       1.2146125620     0.0000000000    -0.7096893108
    7      Cl     -1.5074733240     0.0000000000    -0.8699446283
    8      I      -1.8861378087     0.0000000000     2.4335813085
    9      I       1.2271629395     0.0000000000     4.2454745619
   10      Br      4.0747799743     0.0000000000     2.3538010384
   11      I       4.2938979972     0.0000000000    -1.0659494204
   12      I       1.1662520558     0.0000000000    -2.8441066129
 ----------------------------------------------------------------
 Nuclear Repulsion Energy =        4794.21648092 hartrees
 There are      150 alpha and      150 beta electrons
 Applying Cartesian multipole field
    Component          Value
    ---------          -----
     (2,0,0)        1.00000E-11
     (0,2,0)        2.00000E-11
     (0,0,2)       -3.00000E-11
 Nucleus-field energy     =    -0.0000001439 hartrees
 Requested basis set is 6-311++G(d,p)
 There are 164 shells and 458 basis functions
 A cutoff of  1.0D-11 yielded   7587 shell pairs
 There are     65829 function pairs (     73777 Cartesian)
 Smallest overlap matrix eigenvalue = 5.67E-07

 Q-Chem warning in module stvman/mkSTV.C, line 318:

 Overlap eigenvalue is smaller than square root of threshold
 Use THRESH >= 12 to get rid of this warning

 Linear dependence detected in AO basis
 Tighter screening thresholds may be required for diffuse basis sets
 Use S2THRESH > 14 and THRESH = 14 in case of SCF convergence issues
 Number of orthogonalized atomic orbitals = 456
 Maximum deviation from orthogonality = 1.472E-10
 Guess MOs from SCF MO coefficient file

 -----------------------------------------------------------------------
  General SCF calculation program by
  Eric Jon Sundstrom, Paul Horn, Yuezhi Mao, Dmitri Zuev, Alec White,
  David Stuck, Shaama M.S., Shane Yost, Joonho Lee, David Small,
  Daniel Levine, Susi Lehtola, Hugh Burton, Evgeny Epifanovsky,
  Bang C. Huynh
 -----------------------------------------------------------------------
 Exchange:     0.2000 Hartree-Fock + 0.0800 Slater + 0.7200 B88
 Correlation:  0.1900 VWN1RPA + 0.8100 LYP
 Using SG-1 standard quadrature grid
 Size of previous SCF MO coefficient file: 418608 (expected); 419526 (actual). 

 Q-Chem warning in module libgscf/gen_scfman/rhf.C, line 618:

 Inconsistent size for SCF MO coefficient file.  Please check basis and PURECART setting.

 using 6 threads for integral computing
 -------------------------------------------------------
 OpenMP Integral computing Module                
 Release: version 2.0, May 2017, Q-Chem Inc. Pleasanton 
 -------------------------------------------------------
 A restricted SCF calculation will be
 performed using DIIS
 SCF converges when DIIS error is below 1.0e-08
 ---------------------------------------
  Cycle       Energy         DIIS error
 ---------------------------------------
    1  -30941.0797768941      1.07e-05  
    2  -30941.0797798110      4.25e-06  
    3  -30941.0797794291      5.57e-06  
    4  -30941.0797802590      1.67e-06  
    5  -30941.0797803435      2.37e-07  
    6  -30941.0797803441      1.57e-07  
    7  -30941.0797803446      4.76e-08  
    8  -30941.0797803431      1.87e-08  
    9  -30941.0797803455      3.50e-09  Convergence criterion met
 ---------------------------------------
 SCF time:   CPU 200.90s  wall 38.00s 
 SCF   energy in the final basis set =   -30941.0797803455
 Total energy in the final basis set =   -30941.0797803455

 --------------------------------------------------------------

                    Orbital Energies (a.u.)
 --------------------------------------------------------------

 Alpha MOs
 -- Occupied --
***********************************-482.8547-176.3190-176.3188-176.3186
********-165.7228-165.7227-165.7225-165.7224-165.7206-165.7205-165.7204
********-165.7202-165.7202-165.7200-165.7200-101.5810 -62.5077 -56.3284
-56.3243 -56.3239 -35.8154 -35.8153 -35.8151 -35.8150 -31.3089 -31.3088
-31.3086 -31.3085 -31.3026 -31.3025 -31.3023 -31.3022 -31.3021 -31.3019
-31.3018 -31.3017 -22.9593 -22.9592 -22.9590 -22.9589 -22.9579 -22.9578
-22.9576 -22.9576 -22.9575 -22.9574 -22.9572 -22.9572 -22.9532 -22.9532
-22.9530 -22.9530 -22.9528 -22.9528 -22.9527 -22.9527 -10.2879 -10.2816
-10.2729 -10.2727 -10.2719 -10.2718  -9.4960  -8.7166  -7.2609  -7.2509
 -7.2499  -6.5488  -6.5351  -6.5342  -6.3648  -6.3647  -6.3645  -6.3644
 -4.7778  -4.7777  -4.7775  -4.7774  -4.7625  -4.7624  -4.7622  -4.7621
 -4.7615  -4.7613  -4.7612  -4.7611  -2.6595  -2.6560  -2.6552  -2.6443
 -2.6441  -2.0435  -2.0433  -2.0432  -2.0430  -2.0389  -2.0389  -2.0387
 -2.0386  -2.0382  -2.0381  -2.0379  -2.0378  -2.0250  -2.0249  -2.0248
 -2.0247  -2.0246  -2.0246  -2.0246  -2.0244  -0.9436  -0.8948  -0.8321
 -0.8245  -0.7565  -0.7137  -0.7001  -0.6598  -0.6528  -0.6136  -0.5927
 -0.5450  -0.4983  -0.4648  -0.4562  -0.4138  -0.4128  -0.3932  -0.3929
 -0.3711  -0.3602  -0.3531  -0.3374  -0.3356  -0.3137  -0.2944  -0.2935
 -0.2886  -0.2876  -0.2639  -0.2614  -0.2576  -0.2426
 -- Virtual --
 -0.1159  -0.0734  -0.0724  -0.0680  -0.0570  -0.0214  -0.0184  -0.0038
  0.0159   0.0321   0.0335   0.0483   0.0585   0.0588   0.0596   0.0727
  0.0739   0.0781   0.0801   0.0914   0.1005   0.1010   0.1159   0.1182
  0.1220   0.1253   0.1286   0.1333   0.1445   0.1639   0.1688   0.1731
  0.1737   0.1862   0.1895   0.1962   0.1982   0.1989   0.2027   0.2098
  0.2128   0.2221   0.2290   0.2437   0.2492   0.2527   0.2653   0.2666
  0.2729   0.2866   0.2914   0.3087   0.3304   0.3467   0.3627   0.3707
  0.3730   0.3827   0.3874   0.3940   0.3963   0.4070   0.4101   0.4147
  0.4160   0.4220   0.4236   0.4394   0.4530   0.4554   0.4613   0.4678
  0.4778   0.4861   0.4940   0.4951   0.5040   0.5073   0.5119   0.5133
  0.5137   0.5278   0.5515   0.5529   0.5531   0.5845   0.5869   0.5911
  0.6040   0.6072   0.6084   0.6593   0.6606   0.6686   0.6927   0.7028
  0.7175   0.7232   0.7334   0.7502   0.7569   0.7625   0.7669   0.7944
  0.8178   0.8317   0.8320   0.8422   0.8715   0.9107   0.9152   0.9164
  0.9414   0.9423   0.9664   0.9847   1.0419   1.0736   1.0815   1.0956
  1.1223   1.1536   1.1688   1.1697   1.1881   1.2247   1.2633   1.3303
  1.3327   1.3379   1.3427   1.3602   1.3658   1.3857   1.3935   1.4081
  1.4346   1.4404   1.4641   1.4686   1.4861   1.5264   1.5329   1.5473
  1.5585   1.6083   1.7207   1.7245   1.7650   1.7711   1.8127   1.8138
  1.8437   1.8472   1.9071   1.9798   2.0167   2.0601   2.1076   2.1609
  2.2080   2.2197   2.2498   2.2502   2.2783   2.2817   2.3042   2.4211
  2.4984   2.5353   2.5688   2.6883   2.7184   2.7551   2.8169   2.8191
  2.8490   2.9220   3.0072   3.0378   3.0558   3.1121   3.1852   3.3628
  3.4022   3.6046   3.7863   3.8233   3.9367   3.9536   3.9586   3.9659
  3.9666   3.9889   3.9902   4.0002   4.0196   4.0284   4.0299   4.0343
  4.0381   4.0531   4.0799   4.1025   4.1221   4.1628   4.1820   4.2408
  4.2490   4.2595   4.3066   4.3100   4.3964   4.4079   4.4413   4.4940
  4.6031   4.7862   5.9956   6.0021   6.0249   6.0521   6.0679   6.0723
  6.0997   6.1120   6.1255   6.1505   6.1860   6.2074   6.7363   7.5550
  7.6617   7.7370   9.7612  23.1689  23.7504  23.7534  23.9038  23.9151
 23.9892  25.8144  26.1433  26.5867  27.8483  27.8568  27.9136  27.9788
 28.3368  28.3417  28.3588  28.3797  28.3897  28.3972  28.4042  28.4150
 28.4205  28.4206  28.4450  28.4543  28.5202  28.5283  28.5308  28.5309
 28.5326  28.5427  28.5429  28.5539  28.5595  28.5614  28.5616  28.5725
 28.5895  28.6046  28.6313  28.6394  28.6850  28.6980  28.7493  28.7674
 47.9864 127.8798 127.8835 127.8963 127.9124 127.9296 127.9312 127.9446
127.9454 127.9523 127.9690 127.9845 127.9988 151.6456 151.6538 151.7035
151.7590 215.7536 289.7519 289.8605 289.95981020.79881901.80811901.8163
********1901.9264
 --------------------------------------------------------------

          Ground-State Mulliken Net Atomic Charges

     Atom                 Charge (a.u.)
  ----------------------------------------
      1 C                    -0.268688
      2 C                     0.019351
      3 C                    -0.115019
      4 C                    -0.284292
      5 C                    -0.086211
      6 C                    -0.003428
      7 Cl                    0.577400
      8 I                     0.107135
      9 I                     0.104338
     10 Br                   -0.261053
     11 I                     0.103250
     12 I                     0.107217
  ----------------------------------------
  Sum of atomic charges =     0.000000

 -----------------------------------------------------------------
                    Cartesian Multipole Moments
 -----------------------------------------------------------------
    Charge (ESU x 10^10)
                -0.0000
    Dipole Moment (Debye)
         X       0.1674      Y      -0.0000      Z       0.0985
       Tot       0.1942
    Quadrupole Moments (Debye-Ang)
        XX    -171.7592     XY      -0.0000     YY    -180.6699
        XZ      -2.5087     YZ      -0.0000     ZZ    -168.7882
    Octopole Moments (Debye-Ang^2)
       XXX    -669.5625    XXY      -0.0000    XYY    -236.2677
       YYY      -0.0000    XXZ    -132.1111    XYZ      -0.0000
       YYZ    -136.3508    XZZ    -222.8853    YZZ      -0.0000
       ZZZ    -382.7887
    Hexadecapole Moments (Debye-Ang^3)
      XXXX   -6532.9507   XXXY      -0.0000   XXYY   -1220.9589
      XYYY      -0.0000   YYYY    -240.6719   XXXZ    -115.8364
      XXYZ      -0.0000   XYYZ     -14.2213   YYYZ      -0.0000
      XXZZ   -2172.2319   XYZZ      -0.0000   YYZZ   -1201.9686
      XZZZ     -41.2367   YZZZ      -0.0000   ZZZZ   -6336.6559
 -----------------------------------------------------------------
 Calculating analytic gradient of the SCF energy
 Gradient of SCF Energy
            1           2           3           4           5           6
    1  -0.0000930  -0.0001064   0.0000554  -0.0000882   0.0000886   0.0000535
    2   0.0000000  -0.0000000  -0.0000000   0.0000000   0.0000000  -0.0000000
    3  -0.0001600  -0.0000031   0.0000529   0.0001430  -0.0000824   0.0000544
            7           8           9          10          11          12
    1   0.0000076  -0.0002281   0.0000617  -0.0000734   0.0000619   0.0002603
    2  -0.0000000  -0.0000000  -0.0000000   0.0000000  -0.0000000  -0.0000000
    3   0.0000393  -0.0001371   0.0000827   0.0002901  -0.0001667  -0.0001133
 Max gradient component =       2.901E-04
 RMS gradient           =       1.034E-04
 Gradient time:  CPU 109.69 s  wall 18.43 s
 Geometry Optimization Parameters
   NAtoms,    NIC,     NZ,  NCons,   NDum,   NFix, NCnnct, MaxDiis
       12      78      12       0       0       0       0       0

 Cartesian Hessian Update
 Hessian updated using BFGS update


** GEOMETRY OPTIMIZATION IN DELOCALIZED INTERNAL COORDINATES **
   Searching for a Minimum

   Optimization Cycle:   6

                       Coordinates (Angstroms)
     ATOM                X               Y               Z
      1  C         0.0019834118    0.0000000000    0.0011459393
      2  C        -0.0075742194    0.0000000000    1.4059770745
      3  C         1.2090384110    0.0000000000    2.1102793633
      4  C         2.4240264126    0.0000000000    1.4000079900
      5  C         2.4319639485    0.0000000000   -0.0067073033
      6  C         1.2146125620    0.0000000000   -0.7096893108
      7  Cl       -1.5074733240    0.0000000000   -0.8699446283
      8  I        -1.8861378087    0.0000000000    2.4335813085
      9  I         1.2271629395    0.0000000000    4.2454745619
     10  Br        4.0747799743    0.0000000000    2.3538010384
     11  I         4.2938979972    0.0000000000   -1.0659494204
     12  I         1.1662520558    0.0000000000   -2.8441066129
   Point Group: c1    Number of degrees of freedom:    30


   Energy is -30941.079780345

 Hessian updated using BFGS update

 18 Hessian modes will be used to form the next step
  Hessian Eigenvalues:
     0.123011    0.123987    0.124463    0.130396    0.201178    0.237211
     0.249160    0.249974    0.252138    0.324992    0.407554    0.423357
     0.426642    0.447218    0.464368    0.470661    0.599736    0.682956

 Minimum search - taking simple RFO step
 Searching for Lamda that Minimizes Along All modes
 Value Taken    Lamda =  -0.00000288
 Step Taken.  Stepsize is  0.002627

                             Maximum     Tolerance    Cnvgd?
         Gradient           0.000803      0.000300      NO
         Displacement       0.001271      0.001200      NO
         Energy change     -0.000001      0.000001     YES


 New Cartesian Coordinates Obtained by Inverse Iteration

 Displacement from previous Coordinates is:  0.006102
 ----------------------------------------------------------------
             Standard Nuclear Orientation (Angstroms)
    I     Atom           X                Y                Z
 ----------------------------------------------------------------
    1      C       0.0019970307     0.0000000000     0.0010599393
    2      C      -0.0074277361     0.0000000000     1.4058281093
    3      C       1.2090074644     0.0000000000     2.1100221769
    4      C       2.4238906994     0.0000000000     1.3998054771
    5      C       2.4317145114     0.0000000000    -0.0066140527
    6      C       1.2145267692     0.0000000000    -0.7097455094
    7      Cl     -1.5071993941     0.0000000000    -0.8705380461
    8      I      -1.8849844554     0.0000000000     2.4344807077
    9      I       1.2262988217     0.0000000000     4.2448671423
   10      Br      4.0750491993     0.0000000000     2.3524829448
   11      I       4.2941349072     0.0000000000    -1.0639452893
   12      I       1.1655245428     0.0000000000    -2.8438335999
 ----------------------------------------------------------------
 Nuclear Repulsion Energy =        4794.91036313 hartrees
 There are      150 alpha and      150 beta electrons
 Applying Cartesian multipole field
    Component          Value
    ---------          -----
     (2,0,0)        1.00000E-11
     (0,2,0)        2.00000E-11
     (0,0,2)       -3.00000E-11
 Nucleus-field energy     =    -0.0000001438 hartrees
 Requested basis set is 6-311++G(d,p)
 There are 164 shells and 458 basis functions
 A cutoff of  1.0D-11 yielded   7587 shell pairs
 There are     65829 function pairs (     73777 Cartesian)
 Smallest overlap matrix eigenvalue = 5.66E-07

 Q-Chem warning in module stvman/mkSTV.C, line 318:

 Overlap eigenvalue is smaller than square root of threshold
 Use THRESH >= 12 to get rid of this warning

 Linear dependence detected in AO basis
 Tighter screening thresholds may be required for diffuse basis sets
 Use S2THRESH > 14 and THRESH = 14 in case of SCF convergence issues
 Number of orthogonalized atomic orbitals = 456
 Maximum deviation from orthogonality = 1.266E-10
 Guess MOs from SCF MO coefficient file

 -----------------------------------------------------------------------
  General SCF calculation program by
  Eric Jon Sundstrom, Paul Horn, Yuezhi Mao, Dmitri Zuev, Alec White,
  David Stuck, Shaama M.S., Shane Yost, Joonho Lee, David Small,
  Daniel Levine, Susi Lehtola, Hugh Burton, Evgeny Epifanovsky,
  Bang C. Huynh
 -----------------------------------------------------------------------
 Exchange:     0.2000 Hartree-Fock + 0.0800 Slater + 0.7200 B88
 Correlation:  0.1900 VWN1RPA + 0.8100 LYP
 Using SG-1 standard quadrature grid
 Size of previous SCF MO coefficient file: 418608 (expected); 419526 (actual). 

 Q-Chem warning in module libgscf/gen_scfman/rhf.C, line 618:

 Inconsistent size for SCF MO coefficient file.  Please check basis and PURECART setting.

 using 6 threads for integral computing
 -------------------------------------------------------
 OpenMP Integral computing Module                
 Release: version 2.0, May 2017, Q-Chem Inc. Pleasanton 
 -------------------------------------------------------
 A restricted SCF calculation will be
 performed using DIIS
 SCF converges when DIIS error is below 1.0e-08
 ---------------------------------------
  Cycle       Energy         DIIS error
 ---------------------------------------
    1  -30941.0797806126      6.36e-06  
    2  -30941.0797813780      2.93e-06  
    3  -30941.0797810678      4.33e-06  
    4  -30941.0797816151      8.03e-07  
    5  -30941.0797816330      1.25e-07  
    6  -30941.0797816339      6.94e-08  
    7  -30941.0797816327      1.38e-08  
    8  -30941.0797816342      9.41e-09  Convergence criterion met
 ---------------------------------------
 SCF time:   CPU 182.08s  wall 34.00s 
 SCF   energy in the final basis set =   -30941.0797816342
 Total energy in the final basis set =   -30941.0797816342

 --------------------------------------------------------------

                    Orbital Energies (a.u.)
 --------------------------------------------------------------

 Alpha MOs
 -- Occupied --
***********************************-482.8547-176.3190-176.3188-176.3186
********-165.7228-165.7227-165.7225-165.7224-165.7206-165.7205-165.7204
********-165.7202-165.7202-165.7200-165.7199-101.5810 -62.5077 -56.3284
-56.3243 -56.3239 -35.8154 -35.8153 -35.8151 -35.8150 -31.3089 -31.3088
-31.3086 -31.3085 -31.3026 -31.3025 -31.3023 -31.3022 -31.3021 -31.3019
-31.3018 -31.3017 -22.9593 -22.9592 -22.9590 -22.9589 -22.9579 -22.9578
-22.9576 -22.9576 -22.9575 -22.9574 -22.9572 -22.9571 -22.9532 -22.9532
-22.9530 -22.9530 -22.9528 -22.9528 -22.9527 -22.9527 -10.2878 -10.2815
-10.2728 -10.2727 -10.2719 -10.2718  -9.4960  -8.7166  -7.2609  -7.2509
 -7.2499  -6.5488  -6.5351  -6.5342  -6.3648  -6.3647  -6.3645  -6.3644
 -4.7778  -4.7777  -4.7775  -4.7774  -4.7625  -4.7623  -4.7622  -4.7621
 -4.7615  -4.7613  -4.7612  -4.7611  -2.6595  -2.6560  -2.6552  -2.6443
 -2.6441  -2.0435  -2.0432  -2.0432  -2.0429  -2.0389  -2.0389  -2.0386
 -2.0386  -2.0382  -2.0381  -2.0379  -2.0378  -2.0250  -2.0249  -2.0248
 -2.0247  -2.0246  -2.0246  -2.0246  -2.0244  -0.9436  -0.8949  -0.8321
 -0.8246  -0.7565  -0.7138  -0.7002  -0.6598  -0.6528  -0.6136  -0.5927
 -0.5451  -0.4984  -0.4648  -0.4563  -0.4138  -0.4128  -0.3932  -0.3929
 -0.3711  -0.3602  -0.3531  -0.3375  -0.3356  -0.3137  -0.2944  -0.2935
 -0.2886  -0.2876  -0.2639  -0.2614  -0.2576  -0.2425
 -- Virtual --
 -0.1158  -0.0733  -0.0723  -0.0680  -0.0569  -0.0213  -0.0183  -0.0038
  0.0159   0.0321   0.0335   0.0483   0.0585   0.0588   0.0596   0.0727
  0.0739   0.0781   0.0801   0.0914   0.1005   0.1010   0.1159   0.1182
  0.1220   0.1253   0.1286   0.1333   0.1445   0.1639   0.1688   0.1731
  0.1737   0.1862   0.1895   0.1962   0.1983   0.1989   0.2027   0.2098
  0.2128   0.2222   0.2290   0.2437   0.2492   0.2527   0.2653   0.2666
  0.2729   0.2867   0.2915   0.3087   0.3303   0.3467   0.3627   0.3706
  0.3730   0.3828   0.3874   0.3940   0.3964   0.4071   0.4101   0.4148
  0.4160   0.4220   0.4236   0.4394   0.4530   0.4554   0.4614   0.4679
  0.4779   0.4862   0.4940   0.4951   0.5040   0.5074   0.5119   0.5133
  0.5137   0.5279   0.5516   0.5530   0.5530   0.5845   0.5870   0.5911
  0.6042   0.6074   0.6084   0.6593   0.6607   0.6687   0.6928   0.7028
  0.7176   0.7234   0.7335   0.7502   0.7570   0.7625   0.7670   0.7944
  0.8178   0.8317   0.8320   0.8422   0.8716   0.9108   0.9153   0.9165
  0.9415   0.9423   0.9664   0.9848   1.0420   1.0737   1.0815   1.0956
  1.1224   1.1536   1.1689   1.1698   1.1882   1.2247   1.2633   1.3305
  1.3328   1.3379   1.3428   1.3602   1.3659   1.3858   1.3938   1.4081
  1.4347   1.4405   1.4643   1.4686   1.4862   1.5265   1.5329   1.5474
  1.5585   1.6083   1.7208   1.7246   1.7651   1.7713   1.8128   1.8139
  1.8438   1.8474   1.9072   1.9799   2.0167   2.0603   2.1076   2.1610
  2.2082   2.2198   2.2498   2.2504   2.2784   2.2819   2.3044   2.4212
  2.4985   2.5353   2.5688   2.6883   2.7185   2.7553   2.8170   2.8191
  2.8491   2.9221   3.0073   3.0379   3.0561   3.1122   3.1854   3.3630
  3.4024   3.6049   3.7865   3.8235   3.9366   3.9536   3.9586   3.9659
  3.9666   3.9889   3.9903   4.0003   4.0197   4.0285   4.0299   4.0343
  4.0381   4.0532   4.0799   4.1026   4.1222   4.1629   4.1821   4.2409
  4.2491   4.2596   4.3067   4.3101   4.3965   4.4080   4.4415   4.4942
  4.6034   4.7865   5.9957   6.0021   6.0249   6.0521   6.0680   6.0723
  6.0998   6.1121   6.1256   6.1506   6.1861   6.2076   6.7364   7.5550
  7.6617   7.7371   9.7612  23.1689  23.7507  23.7538  23.9043  23.9156
 23.9898  25.8144  26.1433  26.5869  27.8484  27.8570  27.9137  27.9790
 28.3368  28.3417  28.3588  28.3798  28.3897  28.3973  28.4042  28.4150
 28.4206  28.4206  28.4451  28.4544  28.5202  28.5283  28.5308  28.5310
 28.5326  28.5428  28.5429  28.5540  28.5596  28.5615  28.5616  28.5725
 28.5895  28.6046  28.6314  28.6394  28.6850  28.6981  28.7494  28.7675
 47.9865 127.8799 127.8835 127.8964 127.9125 127.9296 127.9313 127.9447
127.9455 127.9523 127.9691 127.9846 127.9989 151.6457 151.6539 151.7036
151.7591 215.7536 289.7519 289.8605 289.96001020.79891901.80821901.8164
********1901.9266
 --------------------------------------------------------------

          Ground-State Mulliken Net Atomic Charges

     Atom                 Charge (a.u.)
  ----------------------------------------
      1 C                    -0.267489
      2 C                     0.018597
      3 C                    -0.114165
      4 C                    -0.283787
      5 C                    -0.088220
      6 C                    -0.002899
      7 Cl                    0.577377
      8 I                     0.107123
      9 I                     0.104324
     10 Br                   -0.261212
     11 I                     0.103147
     12 I                     0.107205
  ----------------------------------------
  Sum of atomic charges =     0.000000

 -----------------------------------------------------------------
                    Cartesian Multipole Moments
 -----------------------------------------------------------------
    Charge (ESU x 10^10)
                -0.0000
    Dipole Moment (Debye)
         X       0.1673      Y       0.0000      Z       0.1014
       Tot       0.1956
    Quadrupole Moments (Debye-Ang)
        XX    -171.7575     XY       0.0000     YY    -180.6651
        XZ      -2.5027     YZ      -0.0000     ZZ    -168.7930
    Octopole Moments (Debye-Ang^2)
       XXX    -669.4137    XXY       0.0000    XYY    -236.2612
       YYY       0.0000    XXZ    -132.1072    XYZ      -0.0000
       YYZ    -136.3822    XZZ    -223.0414    YZZ       0.0000
       ZZZ    -382.8711
    Hexadecapole Moments (Debye-Ang^3)
      XXXX   -6531.2623   XXXY       0.0000   XXYY   -1220.7744
      XYYY       0.0000   YYYY    -240.6599   XXXZ    -115.8730
      XXYZ      -0.0000   XYYZ     -14.3452   YYYZ      -0.0000
      XXZZ   -2172.2512   XYZZ       0.0000   YYZZ   -1201.6478
      XZZZ     -41.9021   YZZZ       0.0000   ZZZZ   -6335.0559
 -----------------------------------------------------------------
 Calculating analytic gradient of the SCF energy
 Gradient of SCF Energy
            1           2           3           4           5           6
    1  -0.0000446  -0.0000097  -0.0000012  -0.0000859   0.0000520   0.0000668
    2   0.0000000  -0.0000000  -0.0000000   0.0000000  -0.0000000   0.0000000
    3  -0.0001153   0.0000180  -0.0000301   0.0000377   0.0000225   0.0000531
            7           8           9          10          11          12
    1   0.0000674  -0.0000475  -0.0001003  -0.0000528   0.0000286   0.0001274
    2   0.0000000  -0.0000000   0.0000000  -0.0000000  -0.0000000  -0.0000000
    3  -0.0000839  -0.0000357  -0.0000154   0.0000528   0.0001355  -0.0000393
 Max gradient component =       1.355E-04
 RMS gradient           =       5.370E-05
 Gradient time:  CPU 109.08 s  wall 18.32 s
 Geometry Optimization Parameters
   NAtoms,    NIC,     NZ,  NCons,   NDum,   NFix, NCnnct, MaxDiis
       12      78      12       0       0       0       0       0

 Cartesian Hessian Update
 Hessian updated using BFGS update


** GEOMETRY OPTIMIZATION IN DELOCALIZED INTERNAL COORDINATES **
   Searching for a Minimum

   Optimization Cycle:   7

                       Coordinates (Angstroms)
     ATOM                X               Y               Z
      1  C         0.0019970307    0.0000000000    0.0010599393
      2  C        -0.0074277361    0.0000000000    1.4058281093
      3  C         1.2090074644    0.0000000000    2.1100221769
      4  C         2.4238906994    0.0000000000    1.3998054771
      5  C         2.4317145114    0.0000000000   -0.0066140527
      6  C         1.2145267692    0.0000000000   -0.7097455094
      7  Cl       -1.5071993941    0.0000000000   -0.8705380461
      8  I        -1.8849844554    0.0000000000    2.4344807077
      9  I         1.2262988217    0.0000000000    4.2448671423
     10  Br        4.0750491993    0.0000000000    2.3524829448
     11  I         4.2941349072    0.0000000000   -1.0639452893
     12  I         1.1655245428    0.0000000000   -2.8438335999
   Point Group: c1    Number of degrees of freedom:    30


   Energy is -30941.079781634

 Hessian updated using BFGS update

 19 Hessian modes will be used to form the next step
  Hessian Eigenvalues:
     0.120923    0.123179    0.124439    0.130450    0.201597    0.239175
     0.248759    0.249924    0.249981    0.266371    0.324866    0.422180
     0.424164    0.431343    0.441573    0.463528    0.493159    0.595245
     0.676772

 Minimum search - taking simple RFO step
 Searching for Lamda that Minimizes Along All modes
 Value Taken    Lamda =   0.00000000
 Step Taken.  Stepsize is  0.000868

                             Maximum     Tolerance    Cnvgd?
         Gradient           0.000233      0.000300     YES
         Displacement       0.000689      0.001200     YES
         Energy change     -0.000001      0.000001      NO


                       Distance Matrix (Angstroms)
             C (  1)   C (  2)   C (  3)   C (  4)   C (  5)   C (  6)
   C (  2)  1.404800
   C (  3)  2.429937  1.405562
   C (  4)  2.796794  2.431326  1.407249
   C (  5)  2.429730  2.818583  2.444414  1.406441
   C (  6)  1.405515  2.443118  2.819773  2.431618  1.405681
   Cl(  7)  1.742801  2.726015  4.032557  4.539596  4.032544  2.726472
   I (  8)  3.079324  2.140875  3.110958  4.431361  4.959116  4.415102
   I (  9)  4.416878  3.095517  2.134915  3.086843  4.419063  4.954627
   Br( 10)  4.703078  4.190796  2.876279  1.906284  2.875046  4.190445
   I ( 11)  4.422294  4.960163  4.426294  3.093199  2.141625  3.099910
   I ( 12)  3.073632  4.408565  4.954047  4.426280  3.106936  2.134651
             Cl(  7)   I (  8)   I (  9)   Br( 10)   I ( 11)
   I (  8)  3.326540
   I (  9)  5.799947  3.599664
   Br( 10)  6.445880  5.960598  3.420014
   I ( 11)  5.804557  7.100739  6.131485  3.423446
   I ( 12)  3.322251  6.096409  7.088961  5.955421  3.599473

 Final energy is   -30941.079781634224     


 ******************************
 **  OPTIMIZATION CONVERGED  **
 ******************************

                       Coordinates (Angstroms)
     ATOM                X               Y               Z
      1  C         0.0019970307    0.0000000000    0.0010599393
      2  C        -0.0074277361    0.0000000000    1.4058281093
      3  C         1.2090074644    0.0000000000    2.1100221769
      4  C         2.4238906994    0.0000000000    1.3998054771
      5  C         2.4317145114    0.0000000000   -0.0066140527
      6  C         1.2145267692    0.0000000000   -0.7097455094
      7  Cl       -1.5071993941    0.0000000000   -0.8705380461
      8  I        -1.8849844554    0.0000000000    2.4344807077
      9  I         1.2262988217    0.0000000000    4.2448671423
     10  Br        4.0750491993    0.0000000000    2.3524829448
     11  I         4.2941349072    0.0000000000   -1.0639452893
     12  I         1.1655245428    0.0000000000   -2.8438335999

Z-matrix Print:
$molecule
0 1
I 
C  1 2.134915
C  2 1.405562 1 120.530602
C  3 1.404800 2 119.682142 1 -180.000000 0
C  4 1.405515 3 120.763952 2 -0.000000 0
C  5 1.405681 4 119.606758 3 -0.000000 0
C  6 1.406441 5 119.694960 4 -0.000000 0
Cl 4 1.742801 3 119.623090 2 -180.000000 0
Br 7 1.906284 6 119.665150 5 -180.000000 0
I  5 2.134651 4 119.064178 3 -180.000000 0
I  3 2.140875 2 121.216550 1 -0.000000 0
I  6 2.141625 5 120.401916 4 -180.000000 0
$end


 --------------------------------------------------------------

                    Orbital Energies (a.u.)
 --------------------------------------------------------------

 Alpha MOs
 -- Occupied --
***********************************-482.8547-176.3190-176.3188-176.3186
********-165.7228-165.7227-165.7225-165.7224-165.7206-165.7205-165.7204
********-165.7202-165.7202-165.7200-165.7199-101.5810 -62.5077 -56.3284
-56.3243 -56.3239 -35.8154 -35.8153 -35.8151 -35.8150 -31.3089 -31.3088
-31.3086 -31.3085 -31.3026 -31.3025 -31.3023 -31.3022 -31.3021 -31.3019
-31.3018 -31.3017 -22.9593 -22.9592 -22.9590 -22.9589 -22.9579 -22.9578
-22.9576 -22.9576 -22.9575 -22.9574 -22.9572 -22.9571 -22.9532 -22.9532
-22.9530 -22.9530 -22.9528 -22.9528 -22.9527 -22.9527 -10.2878 -10.2815
-10.2728 -10.2727 -10.2719 -10.2718  -9.4960  -8.7166  -7.2609  -7.2509
 -7.2499  -6.5488  -6.5351  -6.5342  -6.3648  -6.3647  -6.3645  -6.3644
 -4.7778  -4.7777  -4.7775  -4.7774  -4.7625  -4.7623  -4.7622  -4.7621
 -4.7615  -4.7613  -4.7612  -4.7611  -2.6595  -2.6560  -2.6552  -2.6443
 -2.6441  -2.0435  -2.0432  -2.0432  -2.0429  -2.0389  -2.0389  -2.0386
 -2.0386  -2.0382  -2.0381  -2.0379  -2.0378  -2.0250  -2.0249  -2.0248
 -2.0247  -2.0246  -2.0246  -2.0246  -2.0244  -0.9436  -0.8949  -0.8321
 -0.8246  -0.7565  -0.7138  -0.7002  -0.6598  -0.6528  -0.6136  -0.5927
 -0.5451  -0.4984  -0.4648  -0.4563  -0.4138  -0.4128  -0.3932  -0.3929
 -0.3711  -0.3602  -0.3531  -0.3375  -0.3356  -0.3137  -0.2944  -0.2935
 -0.2886  -0.2876  -0.2639  -0.2614  -0.2576  -0.2425
 -- Virtual --
 -0.1158  -0.0733  -0.0723  -0.0680  -0.0569  -0.0213  -0.0183  -0.0038
  0.0159   0.0321   0.0335   0.0483   0.0585   0.0588   0.0596   0.0727
  0.0739   0.0781   0.0801   0.0914   0.1005   0.1010   0.1159   0.1182
  0.1220   0.1253   0.1286   0.1333   0.1445   0.1639   0.1688   0.1731
  0.1737   0.1862   0.1895   0.1962   0.1983   0.1989   0.2027   0.2098
  0.2128   0.2222   0.2290   0.2437   0.2492   0.2527   0.2653   0.2666
  0.2729   0.2867   0.2915   0.3087   0.3303   0.3467   0.3627   0.3706
  0.3730   0.3828   0.3874   0.3940   0.3964   0.4071   0.4101   0.4148
  0.4160   0.4220   0.4236   0.4394   0.4530   0.4554   0.4614   0.4679
  0.4779   0.4862   0.4940   0.4951   0.5040   0.5074   0.5119   0.5133
  0.5137   0.5279   0.5516   0.5530   0.5530   0.5845   0.5870   0.5911
  0.6042   0.6074   0.6084   0.6593   0.6607   0.6687   0.6928   0.7028
  0.7176   0.7234   0.7335   0.7502   0.7570   0.7625   0.7670   0.7944
  0.8178   0.8317   0.8320   0.8422   0.8716   0.9108   0.9153   0.9165
  0.9415   0.9423   0.9664   0.9848   1.0420   1.0737   1.0815   1.0956
  1.1224   1.1536   1.1689   1.1698   1.1882   1.2247   1.2633   1.3305
  1.3328   1.3379   1.3428   1.3602   1.3659   1.3858   1.3938   1.4081
  1.4347   1.4405   1.4643   1.4686   1.4862   1.5265   1.5329   1.5474
  1.5585   1.6083   1.7208   1.7246   1.7651   1.7713   1.8128   1.8139
  1.8438   1.8474   1.9072   1.9799   2.0167   2.0603   2.1076   2.1610
  2.2082   2.2198   2.2498   2.2504   2.2784   2.2819   2.3044   2.4212
  2.4985   2.5353   2.5688   2.6883   2.7185   2.7553   2.8170   2.8191
  2.8491   2.9221   3.0073   3.0379   3.0561   3.1122   3.1854   3.3630
  3.4024   3.6049   3.7865   3.8235   3.9366   3.9536   3.9586   3.9659
  3.9666   3.9889   3.9903   4.0003   4.0197   4.0285   4.0299   4.0343
  4.0381   4.0532   4.0799   4.1026   4.1222   4.1629   4.1821   4.2409
  4.2491   4.2596   4.3067   4.3101   4.3965   4.4080   4.4415   4.4942
  4.6034   4.7865   5.9957   6.0021   6.0249   6.0521   6.0680   6.0723
  6.0998   6.1121   6.1256   6.1506   6.1861   6.2076   6.7364   7.5550
  7.6617   7.7371   9.7612  23.1689  23.7507  23.7538  23.9043  23.9156
 23.9898  25.8144  26.1433  26.5869  27.8484  27.8570  27.9137  27.9790
 28.3368  28.3417  28.3588  28.3798  28.3897  28.3973  28.4042  28.4150
 28.4206  28.4206  28.4451  28.4544  28.5202  28.5283  28.5308  28.5310
 28.5326  28.5428  28.5429  28.5540  28.5596  28.5615  28.5616  28.5725
 28.5895  28.6046  28.6314  28.6394  28.6850  28.6981  28.7494  28.7675
 47.9865 127.8799 127.8835 127.8964 127.9125 127.9296 127.9313 127.9447
127.9455 127.9523 127.9691 127.9846 127.9989 151.6457 151.6539 151.7036
151.7591 215.7536 289.7519 289.8605 289.96001020.79891901.80821901.8164
********1901.9266
 --------------------------------------------------------------

          Ground-State Mulliken Net Atomic Charges

     Atom                 Charge (a.u.)
  ----------------------------------------
      1 C                    -0.267489
      2 C                     0.018597
      3 C                    -0.114165
      4 C                    -0.283787
      5 C                    -0.088220
      6 C                    -0.002899
      7 Cl                    0.577377
      8 I                     0.107123
      9 I                     0.104324
     10 Br                   -0.261212
     11 I                     0.103147
     12 I                     0.107205
  ----------------------------------------
  Sum of atomic charges =     0.000000

 -----------------------------------------------------------------
                    Cartesian Multipole Moments
 -----------------------------------------------------------------
    Charge (ESU x 10^10)
                -0.0000
    Dipole Moment (Debye)
         X       0.1673      Y       0.0000      Z       0.1014
       Tot       0.1956
    Quadrupole Moments (Debye-Ang)
        XX    -171.7575     XY       0.0000     YY    -180.6651
        XZ      -2.5027     YZ      -0.0000     ZZ    -168.7930
    Octopole Moments (Debye-Ang^2)
       XXX    -669.4137    XXY       0.0000    XYY    -236.2612
       YYY       0.0000    XXZ    -132.1072    XYZ      -0.0000
       YYZ    -136.3822    XZZ    -223.0414    YZZ       0.0000
       ZZZ    -382.8711
    Hexadecapole Moments (Debye-Ang^3)
      XXXX   -6531.2623   XXXY       0.0000   XXYY   -1220.7744
      XYYY       0.0000   YYYY    -240.6599   XXXZ    -115.8730
      XXYZ      -0.0000   XYYZ     -14.3452   YYYZ      -0.0000
      XXZZ   -2172.2512   XYZZ       0.0000   YYZZ   -1201.6478
      XZZZ     -41.9021   YZZZ       0.0000   ZZZZ   -6335.0559
 -----------------------------------------------------------------
Archival summary:
1\1\february\OPT\ProcedureUnspecified\BasisUnspecified\4r1l16\taweetha\SunDec114:14:042019SunDec114:14:042019\0\\#,OPT,ProcedureUnspecified,BasisUnspecified,\\0,1\I\C,1,2.13491\C,2,1.40556,1,120.531\C,3,1.4048,2,119.682,1,-180,0\C,4,1.40552,3,120.764,2,-0,0\C,5,1.40568,4,119.607,3,-0,0\C,6,1.40644,5,119.695,4,-0,0\Cl,4,1.7428,3,119.623,2,-180,0\Br,7,1.90628,6,119.665,5,-180,0\I,5,2.13465,4,119.064,3,-180,0\I,3,2.14087,2,121.217,1,-0,0\I,6,2.14163,5,120.402,4,-180,0\\\@

 Total job time:  450.94s(wall), 2474.75s(cpu) 
 Sun Dec  1 14:14:04 2019

        *************************************************************
        *                                                           *
        *  Thank you very much for using Q-Chem.  Have a nice day.  *
        *                                                           *
        *************************************************************


 
User input: 2 of 2 
 
                  Welcome to Q-Chem
     A Quantum Leap Into The Future Of Chemistry


 Q-Chem 5.2 (devel), Q-Chem, Inc., Pleasanton, CA (2019)

 Yihan Shao,  Zhengting Gan,  E. Epifanovsky,  A. T. B. Gilbert,  M. Wormit,  
 J. Kussmann,  A. W. Lange,  A. Behn,  Jia Deng,  Xintian Feng,  D. Ghosh,  
 M. Goldey,  P. R. Horn,  L. D. Jacobson,  I. Kaliman,  T. Kus,  A. Landau,  
 Jie Liu,  E. I. Proynov,  R. M. Richard,  R. P. Steele,  E. J. Sundstrom,  
 H. L. Woodcock III,  P. M. Zimmerman,  D. Zuev,  B. Albrecht,  E. Alguire,  
 S. A. Baeppler,  D. Barton,  Z. Benda,  Y. A. Bernard,  E. J. Berquist,  
 K. B. Bravaya,  H. Burton,  D. Casanova,  Chun-Min Chang,  Yunqing Chen,  
 A. Chien,  K. D. Closser,  M. P. Coons,  S. Coriani,  S. Dasgupta,  
 A. L. Dempwolff,  M. Diedenhofen,  Hainam Do,  R. G. Edgar,  Po-Tung Fang,  
 S. Faraji,  S. Fatehi,  Qingguo Feng,  K. D. Fenk,  J. Fosso-Tande,  
 J. Gayvert,  Qinghui Ge,  A. Ghysels,  G. Gidofalvi,  J. Gomes,  
 J. Gonthier,  A. Gunina,  D. Hait,  M. W. D. Hanson-Heine,  
 P. H. P. Harbach,  A. W. Hauser,  M. F. Herbst,  J. E. Herr,  
 E. G. Hohenstein,  Z. C. Holden,  Kerwin Hui,  B. C. Huynh,  T.-C. Jagau,  
 Hyunjun Ji,  B. Kaduk,  K. Khistyaev,  Jaehoon Kim,  P. Klunzinger,  K. Koh,  
 D. Kosenkov,  L. Koulias,  T. Kowalczyk,  C. M. Krauter,  A. Kunitsa,  
 Ka Un Lao,  A. Laurent,  K. V. Lawler,  Joonho Lee,  D. Lefrancois,  
 S. Lehtola,  D. S. Levine,  Yi-Pei Li,  You-Sheng Lin,  Fenglai Liu,  
 E. Livshits,  A. Luenser,  P. Manohar,  E. Mansoor,  S. F. Manzer,  
 Shan-Ping Mao,  Yuezhi Mao,  N. Mardirossian,  A. V. Marenich,  
 T. Markovich,  L. A. Martinez-Martinez,  S. A. Maurer,  N. J. Mayhall,  
 S. C. McKenzie,  J.-M. Mewes,  P. Morgante,  A. F. Morrison,  
 J. W. Mullinax,  K. Nanda,  T. S. Nguyen-Beck,  R. Olivares-Amaya,  
 J. A. Parkhill,  Zheng Pei,  T. M. Perrine,  F. Plasser,  P. Pokhilko,  
 S. Prager,  A. Prociuk,  E. Ramos,  D. R. Rehn,  F. Rob,  M. Scheurer,  
 M. Schneider,  N. Sergueev,  S. M. Sharada,  S. Sharma,  D. W. Small,  
 T. Stauch,  T. Stein,  Yu-Chuan Su,  A. J. W. Thom,  A. Tkatchenko,  
 T. Tsuchimochi,  N. M. Tubman,  L. Vogt,  M. L. Vidal,  O. Vydrov,  
 M. A. Watson,  J. Wenzel,  M. de Wergifosse,  T. A. Wesolowski,  A. White,  
 J. Witte,  A. Yamada,  Jun Yang,  K. Yao,  S. Yeganeh,  S. R. Yost,  
 Zhi-Qiang You,  A. Zech,  Igor Ying Zhang,  Xing Zhang,  Yan Zhao,  
 Ying Zhu,  B. R. Brooks,  G. K. L. Chan,  C. J. Cramer,  M. S. Gordon,  
 W. J. Hehre,  A. Klamt,  M. W. Schmidt,  C. D. Sherrill,  D. G. Truhlar,  
 A. Aspuru-Guzik,  R. Baer,  A. T. Bell,  N. A. Besley,  Jeng-Da Chai,  
 A. E. DePrince, III,  R. A. DiStasio Jr.,  A. Dreuw,  B. D. Dunietz,  
 T. R. Furlani,  Chao-Ping Hsu,  Yousung Jung,  Jing Kong,  D. S. Lambrecht,  
 WanZhen Liang,  C. Ochsenfeld,  V. A. Rassolov,  L. V. Slipchenko,  
 J. E. Subotnik,  T. Van Voorhis,  J. M. Herbert,  A. I. Krylov,  
 P. M. W. Gill,  M. Head-Gordon

 Contributors to earlier versions of Q-Chem not listed above: 
 R. D. Adamson,  B. Austin,  J. Baker,  G. J. O. Beran,  K. Brandhorst,  
 S. T. Brown,  E. F. C. Byrd,  A. K. Chakraborty,  C.-L. Cheng,  
 Siu Hung Chien,  D. M. Chipman,  D. L. Crittenden,  H. Dachsel,  
 R. J. Doerksen,  A. D. Dutoi,  L. Fusti-Molnar,  W. A. Goddard III,  
 A. Golubeva-Zadorozhnaya,  S. R. Gwaltney,  G. Hawkins,  A. Heyden,  
 S. Hirata,  G. Kedziora,  F. J. Keil,  C. Kelley,  Jihan Kim,  R. A. King,  
 R. Z. Khaliullin,  P. P. Korambath,  W. Kurlancheek,  A. M. Lee,  M. S. Lee,  
 S. V. Levchenko,  Ching Yeh Lin,  D. Liotard,  R. C. Lochan,  I. Lotan,  
 P. E. Maslen,  N. Nair,  D. P. O'Neill,  D. Neuhauser,  E. Neuscamman,  
 C. M. Oana,  R. Olson,  B. Peters,  R. Peverati,  P. A. Pieniazek,  
 Y. M. Rhee,  J. Ritchie,  M. A. Rohrdanz,  E. Rosta,  N. J. Russ,  
 H. F. Schaefer III,  N. E. Schultz,  N. Shenvi,  A. C. Simmonett,  A. Sodt,  
 D. Stuck,  K. S. Thanthiriwatte,  V. Vanovschi,  Tao Wang,  A. Warshel,  
 C. F. Williams,  Q. Wu,  X. Xu,  W. Zhang

 Please cite Q-Chem as follows:
 Y. Shao et al., Mol. Phys. 113, 184-215 (2015)
 DOI: 10.1080/00268976.2014.952696

 Q-Chem 5.2.1 for Intel X86 EM64T Linux

 Parts of Q-Chem use Armadillo 8.300.2 (Tropical Shenanigans).
 http://arma.sourceforge.net/

 Q-Chem begins on Sun Dec  1 14:14:04 2019  

Host: 
0

     Scratch files written to /scratch/taweetham/qchem22238//
NAlpha2: 300
NElect   300
Mult     1
The previous job contains 0 fragments, simply inherited here

Checking the input file for inconsistencies... 	...done.

--------------------------------------------------------------
User input:
--------------------------------------------------------------

$MOLECULE
READ
$END

$REM
   JOB_TYPE 	FREQUENCY
   BASIS 	6-311++G**
   METHOD	B3LYP	
$END


--------------------------------------------------------------
 ----------------------------------------------------------------
             Standard Nuclear Orientation (Angstroms)
    I     Atom           X                Y                Z
 ----------------------------------------------------------------
    1      C      -0.0038712261    -1.5954095465    -0.0000000000
    2      C      -1.2234554986    -0.8982175788     0.0000000000
    3      C      -1.2216673582     0.5073430512     0.0000000000
    4      C       0.0025325480     1.2013773623     0.0000000000
    5      C       1.2227410775     0.5019717214    -0.0000000000
    6      C       1.2196561289    -0.9037061679    -0.0000000000
    7      Cl     -0.0078846171    -3.3382063763    -0.0000000000
    8      I      -3.0557730526    -2.0054473580     0.0000000000
    9      I      -3.0592121479     1.5942152437     0.0000000000
   10      Br      0.0077079239     3.1076543529     0.0000000000
   11      I       3.0722600526     1.5817117990    -0.0000000000
   12      I       3.0406241503    -2.0176220810    -0.0000000000
 ----------------------------------------------------------------
 Molecular Point Group                 Cs    NOp =  2
 Largest Abelian Subgroup              Cs    NOp =  2
 Nuclear Repulsion Energy =        4794.91036313 hartrees
 There are      150 alpha and      150 beta electrons
 Requested basis set is 6-311++G(d,p)
 There are 164 shells and 458 basis functions

 Total QAlloc Memory Limit   2000 MB
 Mega-Array Size       188 MB
 MEM_STATIC part       192 MB

                       Distance Matrix (Angstroms)
             C (  1)   C (  2)   C (  3)   C (  4)   C (  5)   C (  6)
   C (  2)  1.404800
   C (  3)  2.429937  1.405562
   C (  4)  2.796794  2.431326  1.407249
   C (  5)  2.429730  2.818583  2.444414  1.406441
   C (  6)  1.405515  2.443118  2.819773  2.431618  1.405681
   Cl(  7)  1.742801  2.726015  4.032557  4.539596  4.032544  2.726472
   I (  8)  3.079324  2.140875  3.110958  4.431361  4.959116  4.415102
   I (  9)  4.416878  3.095517  2.134915  3.086843  4.419063  4.954627
   Br( 10)  4.703078  4.190796  2.876279  1.906284  2.875046  4.190445
   I ( 11)  4.422294  4.960163  4.426294  3.093199  2.141625  3.099910
   I ( 12)  3.073632  4.408565  4.954047  4.426280  3.106936  2.134651
             Cl(  7)   I (  8)   I (  9)   Br( 10)   I ( 11)
   I (  8)  3.326540
   I (  9)  5.799947  3.599664
   Br( 10)  6.445880  5.960598  3.420014
   I ( 11)  5.804557  7.100739  6.131485  3.423446
   I ( 12)  3.322251  6.096409  7.088961  5.955421  3.599473

 A cutoff of  1.0D-11 yielded   7587 shell pairs
 There are     65829 function pairs (     73777 Cartesian)
 Smallest overlap matrix eigenvalue = 5.66E-07

 Q-Chem warning in module stvman/mkSTV.C, line 318:

 Overlap eigenvalue is smaller than square root of threshold
 Use THRESH >= 12 to get rid of this warning

 Linear dependence detected in AO basis
 Tighter screening thresholds may be required for diffuse basis sets
 Use S2THRESH > 14 and THRESH = 14 in case of SCF convergence issues
 Number of orthogonalized atomic orbitals = 456
 Maximum deviation from orthogonality = 9.510E-11
 Guess from superposition of atomic densities
 Warning:  Energy on first SCF cycle will be non-variational
 SAD guess density has 300.000000 electrons

 -----------------------------------------------------------------------
  General SCF calculation program by
  Eric Jon Sundstrom, Paul Horn, Yuezhi Mao, Dmitri Zuev, Alec White,
  David Stuck, Shaama M.S., Shane Yost, Joonho Lee, David Small,
  Daniel Levine, Susi Lehtola, Hugh Burton, Evgeny Epifanovsky,
  Bang C. Huynh
 -----------------------------------------------------------------------
 Exchange:     0.2000 Hartree-Fock + 0.0800 Slater + 0.7200 B88
 Correlation:  0.1900 VWN1RPA + 0.8100 LYP
 Using SG-1 standard quadrature grid
 using 6 threads for integral computing
 -------------------------------------------------------
 OpenMP Integral computing Module                
 Release: version 2.0, May 2017, Q-Chem Inc. Pleasanton 
 -------------------------------------------------------
 A restricted SCF calculation will be
 performed using DIIS
 SCF converges when DIIS error is below 1.0e-08
 ---------------------------------------
  Cycle       Energy         DIIS error
 ---------------------------------------
    1  -30943.2074722409      2.59e-02  
    2  -30941.0322177319      1.63e-03  
    3  -30940.9250137255      2.50e-03  
    4  -30941.0613497741      7.80e-04  
    5  -30941.0801932503      1.19e-04  
    6  -30941.0804522289      4.81e-05  
    7  -30941.0804981987      2.46e-05  
    8  -30941.0805140624      5.73e-06  
    9  -30941.0805147818      1.84e-06  
   10  -30941.0805148553      5.08e-07  
   11  -30941.0805148592      1.27e-07  
   12  -30941.0805148604      4.80e-08  
   13  -30941.0805148608      3.14e-08  
   14  -30941.0805148642      5.03e-09  Convergence criterion met
 ---------------------------------------
 SCF time:   CPU 325.33s  wall 60.00s 
 SCF   energy in the final basis set =   -30941.0805148642
 Total energy in the final basis set =   -30941.0805148642

 --------------------------------------------------------------
             Orbital Energies (a.u.) and Symmetries
 --------------------------------------------------------------

 Alpha MOs, Restricted
 -- Occupied --                  
*******-1165.89-1165.89-1165.89 -482.85 -176.32 -176.32 -176.32
  1 A'    2 A'    3 A'    4 A'    5 A'    6 A'    7 A'    8 A'                 
-176.32 -165.72 -165.72 -165.72 -165.72 -165.72 -165.72 -165.72
  9 A'   10 A'   11 A'   12 A'   13 A'    1 A"    2 A"   14 A'                 
-165.72 -165.72 -165.72 -165.72 -165.72 -101.58  -62.51  -56.33
 15 A'    3 A"    4 A"   16 A'   17 A'   18 A'   19 A'   20 A'                 
-56.324 -56.324 -35.815 -35.815 -35.815 -35.815 -31.309 -31.309
  5 A"   21 A'   22 A'   23 A'   24 A'   25 A'   26 A'   27 A'                 
-31.309 -31.309 -31.303 -31.303 -31.302 -31.302 -31.302 -31.302
 28 A'   29 A'    6 A"    7 A"    8 A"    9 A"   30 A'   31 A'                 
-31.302 -31.302 -22.959 -22.959 -22.959 -22.959 -22.958 -22.958
 32 A'   33 A'   34 A'   35 A'   36 A'   37 A'   10 A"   11 A"                 
-22.958 -22.958 -22.958 -22.957 -22.957 -22.957 -22.953 -22.953
 12 A"   38 A'   13 A"   39 A'   40 A'   41 A'   42 A'   14 A"                 
-22.953 -22.953 -22.953 -22.953 -22.953 -22.953 -10.288 -10.282
 43 A'   15 A"   44 A'   16 A"   45 A'   17 A"   46 A'   47 A'                 
-10.273 -10.273 -10.272 -10.272  -9.496  -8.717  -7.261  -7.251
 48 A'   49 A'   50 A'   51 A'   52 A'   53 A'   54 A'   18 A"                 
 -7.250  -6.549  -6.535  -6.534  -6.365  -6.365  -6.365  -6.364
 55 A'   56 A'   19 A"   57 A'   58 A'   59 A'   60 A'   61 A'                 
 -4.778  -4.778  -4.778  -4.777  -4.763  -4.762  -4.762  -4.762
 62 A'   63 A'   64 A'   65 A'   20 A"   21 A"   22 A"   23 A"                 
 -4.762  -4.761  -4.761  -4.761  -2.660  -2.656  -2.655  -2.644
 66 A'   67 A'   68 A'   69 A'   70 A'   24 A"   71 A'   25 A"                 
 -2.644  -2.043  -2.043  -2.043  -2.043  -2.039  -2.039  -2.039
 72 A'   73 A'   74 A'   75 A'   76 A'   26 A"   27 A"   28 A"                 
 -2.039  -2.038  -2.038  -2.038  -2.038  -2.025  -2.025  -2.025
 29 A"   77 A'   78 A'   79 A'   80 A'   81 A'   82 A'   83 A'                 
 -2.025  -2.025  -2.025  -2.025  -2.024  -0.944  -0.895  -0.832
 30 A"   31 A"   84 A'   32 A"   33 A"   85 A'   86 A'   87 A'                 
 -0.825  -0.757  -0.714  -0.700  -0.660  -0.653  -0.614  -0.593
 88 A'   89 A'   90 A'   91 A'   92 A'   93 A'   94 A'   95 A'                 
 -0.545  -0.498  -0.465  -0.456  -0.414  -0.413  -0.393  -0.393
 96 A'   97 A'   98 A'   34 A"   99 A'  100 A'   35 A"  101 A'                 
 -0.371  -0.360  -0.353  -0.337  -0.336  -0.314  -0.294  -0.293
102 A'   36 A"  103 A'  104 A'   37 A"  105 A'   38 A"   39 A"                 
 -0.289  -0.288  -0.264  -0.261  -0.258  -0.243
 40 A"  106 A'  107 A'   41 A"   42 A"  108 A'                                 
 -- Virtual --                   
 -0.116  -0.073  -0.072  -0.068  -0.057  -0.021  -0.018  -0.004
109 A'  110 A'   43 A"   44 A"  111 A'  112 A'  113 A'  114 A'                 
  0.016   0.032   0.034   0.048   0.058   0.059   0.060   0.073
115 A'  116 A'  117 A'   45 A"  118 A'  119 A'   46 A"  120 A'                 
  0.074   0.078   0.080   0.092   0.101   0.102   0.116   0.118
 47 A"  121 A'  122 A'   48 A"  123 A'   49 A"  124 A'  125 A'                 
  0.122   0.125   0.129   0.133   0.144   0.164   0.169   0.173
126 A'  127 A'   50 A"   51 A"   52 A"  128 A'  129 A'  130 A'                 
  0.174   0.186   0.190   0.196   0.198   0.199   0.203   0.210
131 A'  132 A'  133 A'  134 A'  135 A'   53 A"  136 A'  137 A'                 
  0.213   0.222   0.229   0.243   0.249   0.253   0.265   0.267
138 A'  139 A'   54 A"  140 A'   55 A"   56 A"  141 A'  142 A'                 
  0.273   0.287   0.292   0.308   0.330   0.347   0.363   0.371
143 A'  144 A'   57 A"  145 A'  146 A'  147 A'   58 A"   59 A"                 
  0.373   0.383   0.387   0.394   0.396   0.407   0.410   0.415
148 A'  149 A'   60 A"  150 A'  151 A'  152 A'   61 A"  153 A'                 
  0.416   0.422   0.424   0.439   0.453   0.455   0.461   0.468
 62 A"  154 A'   63 A"   64 A"  155 A'   65 A"  156 A'   66 A"                 
  0.478   0.486   0.494   0.495   0.504   0.507   0.512   0.513
157 A'  158 A'  159 A'   67 A"  160 A'  161 A'  162 A'   68 A"                 
  0.514   0.528   0.552   0.553   0.553   0.585   0.587   0.591
163 A'  164 A'   69 A"   70 A"  165 A'   71 A"  166 A'   72 A"                 
  0.604   0.607   0.608   0.659   0.661   0.669   0.693   0.703
167 A'  168 A'  169 A'   73 A"   74 A"  170 A'  171 A'  172 A'                 
  0.718   0.723   0.734   0.750   0.757   0.763   0.767   0.794
173 A'  174 A'  175 A'  176 A'  177 A'   75 A"  178 A'  179 A'                 
  0.818   0.832   0.832   0.842   0.872   0.911   0.915   0.916
180 A'  181 A'  182 A'   76 A"  183 A'   77 A"  184 A'  185 A'                 
  0.941   0.942   0.966   0.985   1.042   1.074   1.082   1.096
 78 A"  186 A'  187 A'  188 A'  189 A'  190 A'  191 A'   79 A"                 
  1.122   1.154   1.169   1.170   1.188   1.225   1.263   1.331
192 A'  193 A'  194 A'   80 A"   81 A"   82 A"   83 A"  195 A'                 
  1.333   1.338   1.343   1.360   1.366   1.386   1.394   1.407
196 A'   84 A"   85 A"  197 A'   86 A"   87 A"  198 A'  199 A'                 
  1.434   1.440   1.464   1.468   1.485   1.527   1.533   1.548
200 A'  201 A'  202 A'  203 A'  204 A'  205 A'  206 A'  207 A'                 
  1.558   1.608   1.721   1.725   1.765   1.771   1.813   1.814
208 A'  209 A'   88 A"   89 A"  210 A'  211 A'  212 A'  213 A'                 
  1.844   1.847   1.907   1.980   2.017   2.060   2.108   2.161
 90 A"   91 A"   92 A"  214 A'   93 A"  215 A'  216 A'  217 A'                 
  2.208   2.220   2.250   2.250   2.278   2.282   2.304   2.421
218 A'  219 A'   94 A"   95 A"  220 A'  221 A'  222 A'  223 A'                 
  2.498   2.535   2.569   2.688   2.718   2.755   2.817   2.819
224 A'  225 A'   96 A"   97 A"   98 A"  226 A'   99 A"  100 A"                 
  2.849   2.922   3.007   3.038   3.056   3.112   3.185   3.363
227 A'  228 A'  229 A'  101 A"  230 A'  231 A'  232 A'  233 A'                 
  3.402   3.605   3.787   3.823   3.936   3.954   3.958   3.966
234 A'  235 A'  236 A'  237 A'  102 A"  238 A'  103 A"  104 A"                 
  3.966   3.989   3.990   4.001   4.020   4.029   4.030   4.034
105 A"  106 A"  107 A"  108 A"  239 A'  240 A'  241 A'  109 A"                 
  4.038   4.053   4.080   4.102   4.122   4.163   4.182   4.241
110 A"  242 A'  243 A'  111 A"  244 A'  245 A'  246 A'  247 A'                 
  4.249   4.259   4.307   4.310   4.397   4.408   4.442   4.494
248 A'  249 A'  250 A'  251 A'  252 A'  253 A'  254 A'  255 A'                 
  4.603   4.786   5.996   6.002   6.025   6.052   6.068   6.072
256 A'  257 A'  112 A"  113 A"  114 A"  115 A"  258 A'  259 A'                 
  6.099   6.112   6.125   6.150   6.186   6.208   6.736   7.555
260 A'  261 A'  262 A'  263 A'  264 A'  265 A'  266 A'  116 A"                 
  7.662   7.737   9.761  23.169  23.751  23.754  23.904  23.916
267 A'  268 A'  269 A'  270 A'  271 A'  272 A'  273 A'  274 A'                 
 23.990  25.815  26.143  26.587  27.848  27.857  27.914  27.979
275 A'  117 A"  276 A'  277 A'  278 A'  279 A'  280 A'  281 A'                 
 28.337  28.342  28.359  28.380  28.390  28.397  28.404  28.415
118 A"  119 A"  120 A"  121 A"  282 A'  283 A'  284 A'  285 A'                 
 28.420  28.421  28.445  28.454  28.520  28.528  28.531  28.531
286 A'  287 A'  288 A'  289 A'  122 A"  123 A"  124 A"  125 A"                 
 28.533  28.543  28.543  28.554  28.559  28.561  28.562  28.572
290 A'  126 A"  127 A"  291 A'  128 A"  292 A'  293 A'  129 A"                 
 28.590  28.605  28.631  28.639  28.685  28.698  28.749  28.767
294 A'  295 A'  296 A'  297 A'  298 A'  299 A'  300 A'  301 A'                 
 47.987 127.880 127.884 127.896 127.912 127.930 127.931 127.945
302 A'  130 A"  131 A"  132 A"  133 A"  303 A'  304 A'  305 A'                 
127.945 127.952 127.969 127.985 127.999 151.646 151.654 151.704
306 A'  307 A'  308 A'  309 A'  310 A'  311 A'  312 A'  313 A'                 
151.759 215.754 289.752 289.861 289.9601020.7991901.8081901.816
314 A'  315 A'  134 A"  316 A'  317 A'  318 A'  319 A'  320 A'                 
*******1901.927
321 A'  322 A'                                                                 

 Beta MOs, Restricted
 -- Occupied --                  
*******-1165.89-1165.89-1165.89 -482.85 -176.32 -176.32 -176.32
  1 A'    2 A'    3 A'    4 A'    5 A'    6 A'    7 A'    8 A'                 
-176.32 -165.72 -165.72 -165.72 -165.72 -165.72 -165.72 -165.72
  9 A'   10 A'   11 A'   12 A'   13 A'    1 A"    2 A"   14 A'                 
-165.72 -165.72 -165.72 -165.72 -165.72 -101.58  -62.51  -56.33
 15 A'    3 A"    4 A"   16 A'   17 A'   18 A'   19 A'   20 A'                 
-56.324 -56.324 -35.815 -35.815 -35.815 -35.815 -31.309 -31.309
  5 A"   21 A'   22 A'   23 A'   24 A'   25 A'   26 A'   27 A'                 
-31.309 -31.309 -31.303 -31.303 -31.302 -31.302 -31.302 -31.302
 28 A'   29 A'    6 A"    7 A"    8 A"    9 A"   30 A'   31 A'                 
-31.302 -31.302 -22.959 -22.959 -22.959 -22.959 -22.958 -22.958
 32 A'   33 A'   34 A'   35 A'   36 A'   37 A'   10 A"   11 A"                 
-22.958 -22.958 -22.958 -22.957 -22.957 -22.957 -22.953 -22.953
 12 A"   38 A'   13 A"   39 A'   40 A'   41 A'   42 A'   14 A"                 
-22.953 -22.953 -22.953 -22.953 -22.953 -22.953 -10.288 -10.282
 43 A'   15 A"   44 A'   16 A"   45 A'   17 A"   46 A'   47 A'                 
-10.273 -10.273 -10.272 -10.272  -9.496  -8.717  -7.261  -7.251
 48 A'   49 A'   50 A'   51 A'   52 A'   53 A'   54 A'   18 A"                 
 -7.250  -6.549  -6.535  -6.534  -6.365  -6.365  -6.365  -6.364
 55 A'   56 A'   19 A"   57 A'   58 A'   59 A'   60 A'   61 A'                 
 -4.778  -4.778  -4.778  -4.777  -4.763  -4.762  -4.762  -4.762
 62 A'   63 A'   64 A'   65 A'   20 A"   21 A"   22 A"   23 A"                 
 -4.762  -4.761  -4.761  -4.761  -2.660  -2.656  -2.655  -2.644
 66 A'   67 A'   68 A'   69 A'   70 A'   24 A"   71 A'   25 A"                 
 -2.644  -2.043  -2.043  -2.043  -2.043  -2.039  -2.039  -2.039
 72 A'   73 A'   74 A'   75 A'   76 A'   26 A"   27 A"   28 A"                 
 -2.039  -2.038  -2.038  -2.038  -2.038  -2.025  -2.025  -2.025
 29 A"   77 A'   78 A'   79 A'   80 A'   81 A'   82 A'   83 A'                 
 -2.025  -2.025  -2.025  -2.025  -2.024  -0.944  -0.895  -0.832
 30 A"   31 A"   84 A'   32 A"   33 A"   85 A'   86 A'   87 A'                 
 -0.825  -0.757  -0.714  -0.700  -0.660  -0.653  -0.614  -0.593
 88 A'   89 A'   90 A'   91 A'   92 A'   93 A'   94 A'   95 A'                 
 -0.545  -0.498  -0.465  -0.456  -0.414  -0.413  -0.393  -0.393
 96 A'   97 A'   98 A'   34 A"   99 A'  100 A'   35 A"  101 A'                 
 -0.371  -0.360  -0.353  -0.337  -0.336  -0.314  -0.294  -0.293
102 A'   36 A"  103 A'  104 A'   37 A"  105 A'   38 A"   39 A"                 
 -0.289  -0.288  -0.264  -0.261  -0.258  -0.243
 40 A"  106 A'  107 A'   41 A"   42 A"  108 A'                                 
 -- Virtual --                   
 -0.116  -0.073  -0.072  -0.068  -0.057  -0.021  -0.018  -0.004
109 A'  110 A'   43 A"   44 A"  111 A'  112 A'  113 A'  114 A'                 
  0.016   0.032   0.034   0.048   0.058   0.059   0.060   0.073
115 A'  116 A'  117 A'   45 A"  118 A'  119 A'   46 A"  120 A'                 
  0.074   0.078   0.080   0.092   0.101   0.102   0.116   0.118
 47 A"  121 A'  122 A'   48 A"  123 A'   49 A"  124 A'  125 A'                 
  0.122   0.125   0.129   0.133   0.144   0.164   0.169   0.173
126 A'  127 A'   50 A"   51 A"   52 A"  128 A'  129 A'  130 A'                 
  0.174   0.186   0.190   0.196   0.198   0.199   0.203   0.210
131 A'  132 A'  133 A'  134 A'  135 A'   53 A"  136 A'  137 A'                 
  0.213   0.222   0.229   0.243   0.249   0.253   0.265   0.267
138 A'  139 A'   54 A"  140 A'   55 A"   56 A"  141 A'  142 A'                 
  0.273   0.287   0.292   0.308   0.330   0.347   0.363   0.371
143 A'  144 A'   57 A"  145 A'  146 A'  147 A'   58 A"   59 A"                 
  0.373   0.383   0.387   0.394   0.396   0.407   0.410   0.415
148 A'  149 A'   60 A"  150 A'  151 A'  152 A'   61 A"  153 A'                 
  0.416   0.422   0.424   0.439   0.453   0.455   0.461   0.468
 62 A"  154 A'   63 A"   64 A"  155 A'   65 A"  156 A'   66 A"                 
  0.478   0.486   0.494   0.495   0.504   0.507   0.512   0.513
157 A'  158 A'  159 A'   67 A"  160 A'  161 A'  162 A'   68 A"                 
  0.514   0.528   0.552   0.553   0.553   0.585   0.587   0.591
163 A'  164 A'   69 A"   70 A"  165 A'   71 A"  166 A'   72 A"                 
  0.604   0.607   0.608   0.659   0.661   0.669   0.693   0.703
167 A'  168 A'  169 A'   73 A"   74 A"  170 A'  171 A'  172 A'                 
  0.718   0.723   0.734   0.750   0.757   0.763   0.767   0.794
173 A'  174 A'  175 A'  176 A'  177 A'   75 A"  178 A'  179 A'                 
  0.818   0.832   0.832   0.842   0.872   0.911   0.915   0.916
180 A'  181 A'  182 A'   76 A"  183 A'   77 A"  184 A'  185 A'                 
  0.941   0.942   0.966   0.985   1.042   1.074   1.082   1.096
 78 A"  186 A'  187 A'  188 A'  189 A'  190 A'  191 A'   79 A"                 
  1.122   1.154   1.169   1.170   1.188   1.225   1.263   1.331
192 A'  193 A'  194 A'   80 A"   81 A"   82 A"   83 A"  195 A'                 
  1.333   1.338   1.343   1.360   1.366   1.386   1.394   1.407
196 A'   84 A"   85 A"  197 A'   86 A"   87 A"  198 A'  199 A'                 
  1.434   1.440   1.464   1.468   1.485   1.527   1.533   1.548
200 A'  201 A'  202 A'  203 A'  204 A'  205 A'  206 A'  207 A'                 
  1.558   1.608   1.721   1.725   1.765   1.771   1.813   1.814
208 A'  209 A'   88 A"   89 A"  210 A'  211 A'  212 A'  213 A'                 
  1.844   1.847   1.907   1.980   2.017   2.060   2.108   2.161
 90 A"   91 A"   92 A"  214 A'   93 A"  215 A'  216 A'  217 A'                 
  2.208   2.220   2.250   2.250   2.278   2.282   2.304   2.421
218 A'  219 A'   94 A"   95 A"  220 A'  221 A'  222 A'  223 A'                 
  2.498   2.535   2.569   2.688   2.718   2.755   2.817   2.819
224 A'  225 A'   96 A"   97 A"   98 A"  226 A'   99 A"  100 A"                 
  2.849   2.922   3.007   3.038   3.056   3.112   3.185   3.363
227 A'  228 A'  229 A'  101 A"  230 A'  231 A'  232 A'  233 A'                 
  3.402   3.605   3.787   3.823   3.936   3.954   3.958   3.966
234 A'  235 A'  236 A'  237 A'  102 A"  238 A'  103 A"  104 A"                 
  3.966   3.989   3.990   4.001   4.020   4.029   4.030   4.034
105 A"  106 A"  107 A"  108 A"  239 A'  240 A'  241 A'  109 A"                 
  4.038   4.053   4.080   4.102   4.122   4.163   4.182   4.241
110 A"  242 A'  243 A'  111 A"  244 A'  245 A'  246 A'  247 A'                 
  4.249   4.259   4.307   4.310   4.397   4.408   4.442   4.494
248 A'  249 A'  250 A'  251 A'  252 A'  253 A'  254 A'  255 A'                 
  4.603   4.786   5.996   6.002   6.025   6.052   6.068   6.072
256 A'  257 A'  112 A"  113 A"  114 A"  115 A"  258 A'  259 A'                 
  6.099   6.112   6.125   6.150   6.186   6.208   6.736   7.555
260 A'  261 A'  262 A'  263 A'  264 A'  265 A'  266 A'  116 A"                 
  7.662   7.737   9.761  23.169  23.751  23.754  23.904  23.916
267 A'  268 A'  269 A'  270 A'  271 A'  272 A'  273 A'  274 A'                 
 23.990  25.815  26.143  26.587  27.848  27.857  27.914  27.979
275 A'  117 A"  276 A'  277 A'  278 A'  279 A'  280 A'  281 A'                 
 28.337  28.342  28.359  28.380  28.390  28.397  28.404  28.415
118 A"  119 A"  120 A"  121 A"  282 A'  283 A'  284 A'  285 A'                 
 28.420  28.421  28.445  28.454  28.520  28.528  28.531  28.531
286 A'  287 A'  288 A'  289 A'  122 A"  123 A"  124 A"  125 A"                 
 28.533  28.543  28.543  28.554  28.559  28.561  28.562  28.572
290 A'  126 A"  127 A"  291 A'  128 A"  292 A'  293 A'  129 A"                 
 28.590  28.605  28.631  28.639  28.685  28.698  28.749  28.767
294 A'  295 A'  296 A'  297 A'  298 A'  299 A'  300 A'  301 A'                 
 47.987 127.880 127.884 127.896 127.912 127.930 127.931 127.945
302 A'  130 A"  131 A"  132 A"  133 A"  303 A'  304 A'  305 A'                 
127.945 127.952 127.969 127.985 127.999 151.646 151.654 151.704
306 A'  307 A'  308 A'  309 A'  310 A'  311 A'  312 A'  313 A'                 
151.759 215.754 289.752 289.861 289.9601020.7991901.8081901.816
314 A'  315 A'  134 A"  316 A'  317 A'  318 A'  319 A'  320 A'                 
*******1901.927
321 A'  322 A'                                                                 
 --------------------------------------------------------------

          Ground-State Mulliken Net Atomic Charges

     Atom                 Charge (a.u.)
  ----------------------------------------
      1 C                    -0.249243
      2 C                     0.007197
      3 C                    -0.104728
      4 C                    -0.290797
      5 C                    -0.090444
      6 C                    -0.010112
      7 Cl                    0.575038
      8 I                     0.108250
      9 I                     0.103779
     10 Br                   -0.261089
     11 I                     0.103115
     12 I                     0.109033
  ----------------------------------------
  Sum of atomic charges =     0.000000

 -----------------------------------------------------------------
                    Cartesian Multipole Moments
 -----------------------------------------------------------------
    Charge (ESU x 10^10)
                -0.0000
    Dipole Moment (Debye)
         X       0.0000      Y       0.1977      Z       0.0000
       Tot       0.1977
    Quadrupole Moments (Debye-Ang)
        XX    -167.3618     XY      -0.0519     YY    -173.8157
        XZ       0.0000     YZ       0.0000     ZZ    -180.6598
    Octopole Moments (Debye-Ang^2)
       XXX       0.1043    XXY      13.1638    XYY       0.0895
       YYY      55.4240    XXZ       0.0000    XYZ       0.0000
       YYZ       0.0000    XZZ       0.0379    YZZ      15.8332
       ZZZ      -0.0000
    Hexadecapole Moments (Debye-Ang^3)
      XXXX   -6310.6212   XXXY       0.1218   XXYY   -1723.6839
      XYYY      -1.2461   YYYY   -4377.5947   XXXZ      -0.0000
      XXYZ      -0.0000   XYYZ      -0.0000   YYYZ       0.0000
      XXZZ   -1193.9487   XYZZ      -0.1988   YYZZ    -817.8575
      XZZZ       0.0000   YZZZ       0.0000   ZZZZ    -240.6274
 -----------------------------------------------------------------
 Calculating MO derivatives via CPSCF
    1     0    39    0.0127692  
    2     0    39    0.0060911  
    3     0    39    0.0013519  
    4     0    39    0.0002146  
    5    22    17    0.0000304  
    6    37     2    0.0000017  
    7    39     0    0.0000001  Converged
 Time for AOints: 448.4 s (CPU) 75.3 s (wall)
 ------------------------------------------------------------------------------
                     AOints        : Timing summary (seconds)
 ------------------------------------------------------------------------------
     job step          cpu (% of tot)      sys (% of tot)     wall (% of tot)
 ------------------------------------------------------------------------------
  AOints            0.4484E+03 ( 8.9)   0.2100E-04 ( 6.4)   0.7534E+02 ( 8.7)
 ------------------------------------------------------------------------------
   Grand Totals     0.5033E+04          0.3270E-03          0.8692E+03
 ------------------------------------------------------------------------------
 Polarizability Matrix (a.u.)
            1           2           3
    1-302.1579184  -0.0679574   0.0000000
    2  -0.0679574-265.8485634   0.0000000
    3   0.0000000   0.0000000-127.5793950
 Calculating analytic Hessian of the SCF energy

 Direct stationary perturbation theory relativistic correction:

 rels  =     405.428489684674
 relv  =   -1362.265408630577
 rel2e =     193.474495099963
 E_rel =    -763.362423845940

 Hessian of the SCF Energy
            1           2           3           4           5           6
    1   0.5658986  -0.0010174  -0.0000000  -0.2349784   0.0544045  -0.0000000
    2  -0.0010174   0.4791395  -0.0000000   0.1087446  -0.1330296  -0.0000000
    3  -0.0000000  -0.0000000   0.1071876  -0.0000000   0.0000000  -0.0504437
    4  -0.2349784   0.1087446  -0.0000000   0.4469833  -0.0642580  -0.0000000
    5   0.0544045  -0.1330296   0.0000000  -0.0642580   0.5275464  -0.0000000
    6  -0.0000000  -0.0000000  -0.0504437  -0.0000000  -0.0000000   0.1060437
    7   0.0294311   0.0209744   0.0000000  -0.0888155   0.0196638  -0.0000000
    8   0.0746031  -0.0282879   0.0000000  -0.0196927  -0.2817299  -0.0000000
    9   0.0000000   0.0000000   0.0034324   0.0000000  -0.0000000  -0.0476645
   10  -0.0671620   0.0001784   0.0000000   0.0281484  -0.0743513   0.0000000
   11   0.0001801  -0.0003683  -0.0000000  -0.0209995  -0.0280171   0.0000000
   12   0.0000000   0.0000000   0.0010978   0.0000000  -0.0000000   0.0041625
   13   0.0290687  -0.0212118   0.0000000  -0.0167738   0.0279192  -0.0000000
   14  -0.0748867  -0.0278422   0.0000000   0.0280439  -0.0470984  -0.0000000
   15   0.0000000   0.0000000   0.0034266  -0.0000000   0.0000000   0.0006801
   16  -0.2346805  -0.1075830   0.0000000  -0.0556097   0.0285875   0.0000000
   17  -0.0530915  -0.1319680  -0.0000000  -0.0281054   0.0537291   0.0000000
   18   0.0000000   0.0000000  -0.0506307   0.0000000   0.0000000   0.0063100
   19  -0.0369602  -0.0002566   0.0000000  -0.0010135   0.0243082   0.0000000
   20  -0.0002884  -0.1537432  -0.0000000   0.0050196  -0.0382186   0.0000000
   21  -0.0000000  -0.0000000  -0.0227403   0.0000000   0.0000000   0.0025962
   22  -0.0279099  -0.0134263  -0.0000000  -0.0631780  -0.0234721  -0.0000000
   23  -0.0025295  -0.0000825  -0.0000000  -0.0251784  -0.0397854   0.0000000
   24   0.0000000   0.0000000   0.0018962  -0.0000000  -0.0000000  -0.0281007
   25   0.0028249  -0.0001928   0.0000000  -0.0119892   0.0112932  -0.0000000
   26  -0.0020913  -0.0016815  -0.0000000   0.0206599  -0.0158569   0.0000000
   27  -0.0000000  -0.0000000   0.0027716   0.0000000   0.0000000   0.0010747
   28  -0.0001931   0.0000030  -0.0000000  -0.0020967  -0.0001567   0.0000000
   29  -0.0000178  -0.0003189   0.0000000  -0.0025232   0.0021318  -0.0000000
   30  -0.0000000  -0.0000000  -0.0007360   0.0000000   0.0000000   0.0033960
   31   0.0028288   0.0001607   0.0000000  -0.0007162   0.0000319   0.0000000
   32   0.0020685  -0.0016883   0.0000000  -0.0002178  -0.0004548   0.0000000
   33  -0.0000000  -0.0000000   0.0027699   0.0000000   0.0000000  -0.0005775
   34  -0.0281681   0.0136264  -0.0000000   0.0000390  -0.0039698  -0.0000000
   35   0.0026663  -0.0001289   0.0000000  -0.0014932   0.0007829  -0.0000000
   36  -0.0000000  -0.0000000   0.0019687  -0.0000000  -0.0000000   0.0025229
            7           8           9          10          11          12
    1   0.0294311   0.0746031   0.0000000  -0.0671620   0.0001801   0.0000000
    2   0.0209744  -0.0282879   0.0000000   0.0001784  -0.0003683   0.0000000
    3   0.0000000   0.0000000   0.0034324   0.0000000  -0.0000000   0.0010978
    4  -0.0888155  -0.0196927   0.0000000   0.0281484  -0.0209995   0.0000000
    5   0.0196638  -0.2817299  -0.0000000  -0.0743513  -0.0280171  -0.0000000
    6  -0.0000000  -0.0000000  -0.0476645   0.0000000   0.0000000   0.0041625
    7   0.4400951   0.0595624  -0.0000000  -0.2301113  -0.1045509   0.0000000
    8   0.0595624   0.5204305  -0.0000000  -0.0554325  -0.1308120   0.0000000
    9  -0.0000000  -0.0000000   0.1058816  -0.0000000  -0.0000000  -0.0497515
   10  -0.2301113  -0.0554325  -0.0000000   0.5518873  -0.0010240  -0.0000000
   11  -0.1045509  -0.1308120  -0.0000000  -0.0010240   0.4593282  -0.0000000
   12   0.0000000   0.0000000  -0.0497515  -0.0000000  -0.0000000   0.1016090
   13  -0.0551684  -0.0277328   0.0000000  -0.2305148   0.1057378   0.0000000
   14   0.0282113   0.0533205   0.0000000   0.0567968  -0.1318788  -0.0000000
   15   0.0000000   0.0000000   0.0058706  -0.0000000   0.0000000  -0.0495734
   16  -0.0168884  -0.0282027  -0.0000000   0.0285185   0.0207638   0.0000000
   17  -0.0280677  -0.0468649  -0.0000000   0.0740558  -0.0284570   0.0000000
   18   0.0000000   0.0000000   0.0006847   0.0000000  -0.0000000   0.0041747
   19  -0.0026284  -0.0001332  -0.0000000   0.0002248   0.0000015   0.0000000
   20   0.0026244   0.0021987  -0.0000000  -0.0000120  -0.0004859   0.0000000
   21  -0.0000000  -0.0000000   0.0039142   0.0000000   0.0000000  -0.0007954
   22  -0.0114387  -0.0108988   0.0000000   0.0026482   0.0000940  -0.0000000
   23  -0.0200041  -0.0154126  -0.0000000   0.0019710  -0.0017266  -0.0000000
   24   0.0000000   0.0000000   0.0009210  -0.0000000  -0.0000000   0.0027281
   25  -0.0624523   0.0234376  -0.0000000  -0.0281400   0.0125635  -0.0000000
   26   0.0246656  -0.0403985   0.0000000   0.0021240   0.0003490  -0.0000000
   27  -0.0000000   0.0000000  -0.0272542   0.0000000  -0.0000000   0.0017505
   28  -0.0011804  -0.0193011   0.0000000  -0.0302938  -0.0003027  -0.0000000
   29  -0.0046886  -0.0325825  -0.0000000  -0.0003316  -0.1365984  -0.0000000
   30   0.0000000   0.0000000   0.0019797  -0.0000000  -0.0000000  -0.0198039
   31  -0.0001552   0.0036821  -0.0000000  -0.0278533  -0.0123375  -0.0000000
   32   0.0014511   0.0006881  -0.0000000  -0.0019821   0.0003849   0.0000000
   33  -0.0000000  -0.0000000   0.0025336   0.0000000  -0.0000000   0.0016732
   34  -0.0006876   0.0001085   0.0000000   0.0026479  -0.0001260  -0.0000000
   35   0.0001584  -0.0005494  -0.0000000  -0.0019923  -0.0017181   0.0000000
   36   0.0000000   0.0000000  -0.0005476  -0.0000000   0.0000000   0.0027285
           13          14          15          16          17          18
    1   0.0290687  -0.0748867   0.0000000  -0.2346805  -0.0530915   0.0000000
    2  -0.0212118  -0.0278422   0.0000000  -0.1075830  -0.1319680   0.0000000
    3   0.0000000   0.0000000   0.0034266   0.0000000  -0.0000000  -0.0506307
    4  -0.0167738   0.0280439  -0.0000000  -0.0556097  -0.0281054   0.0000000
    5   0.0279192  -0.0470984   0.0000000   0.0285875   0.0537291   0.0000000
    6  -0.0000000  -0.0000000   0.0006801   0.0000000   0.0000000   0.0063100
    7  -0.0551684   0.0282113   0.0000000  -0.0168884  -0.0280677   0.0000000
    8  -0.0277328   0.0533205   0.0000000  -0.0282027  -0.0468649   0.0000000
    9   0.0000000   0.0000000   0.0058706  -0.0000000  -0.0000000   0.0006847
   10  -0.2305148   0.0567968  -0.0000000   0.0285185   0.0740558   0.0000000
   11   0.1057378  -0.1318788   0.0000000   0.0207638  -0.0284570  -0.0000000
   12   0.0000000  -0.0000000  -0.0495734   0.0000000   0.0000000   0.0041747
   13   0.4406686  -0.0607329  -0.0000000  -0.0888275  -0.0201748  -0.0000000
   14  -0.0607329   0.5217417  -0.0000000   0.0191769  -0.2814691   0.0000000
   15  -0.0000000  -0.0000000   0.1056516   0.0000000   0.0000000  -0.0476804
   16  -0.0888275   0.0191769   0.0000000   0.4468341   0.0633462  -0.0000000
   17  -0.0201748  -0.2814691   0.0000000   0.0633462   0.5257532  -0.0000000
   18  -0.0000000   0.0000000  -0.0476804  -0.0000000  -0.0000000   0.1060604
   19  -0.0026532   0.0001607  -0.0000000  -0.0011929  -0.0244295  -0.0000000
   20  -0.0025957   0.0021940  -0.0000000  -0.0052038  -0.0380176  -0.0000000
   21  -0.0000000  -0.0000000   0.0039125   0.0000000   0.0000000   0.0026104
   22  -0.0006629  -0.0001033  -0.0000000   0.0000721   0.0039703   0.0000000
   23  -0.0001391  -0.0005493   0.0000000   0.0014889   0.0007708   0.0000000
   24   0.0000000   0.0000000  -0.0005411  -0.0000000  -0.0000000   0.0025188
   25  -0.0001955  -0.0036797  -0.0000000  -0.0007414  -0.0000228   0.0000000
   26  -0.0014563   0.0006990  -0.0000000   0.0002391  -0.0004542  -0.0000000
   27  -0.0000000   0.0000000   0.0025376   0.0000000   0.0000000  -0.0005845
   28  -0.0010450   0.0192173   0.0000000  -0.0020696   0.0001839   0.0000000
   29   0.0045599  -0.0328459   0.0000000   0.0025525   0.0021444  -0.0000000
   30   0.0000000   0.0000000   0.0019848   0.0000000   0.0000000   0.0033962
   31  -0.0625785  -0.0231542  -0.0000000  -0.0121146  -0.0112276   0.0000000
   32  -0.0243425  -0.0405781  -0.0000000  -0.0204770  -0.0155493  -0.0000000
   33   0.0000000   0.0000000  -0.0272204   0.0000000   0.0000000   0.0010372
   34  -0.0113176   0.0109499   0.0000000  -0.0632998   0.0235630  -0.0000000
   35   0.0201689  -0.0156931  -0.0000000   0.0253116  -0.0396175  -0.0000000
   36   0.0000000   0.0000000   0.0009515   0.0000000  -0.0000000  -0.0278967
           19          20          21          22          23          24
    1  -0.0369602  -0.0002884  -0.0000000  -0.0279099  -0.0025295   0.0000000
    2  -0.0002566  -0.1537432  -0.0000000  -0.0134263  -0.0000825   0.0000000
    3   0.0000000  -0.0000000  -0.0227403  -0.0000000  -0.0000000   0.0018962
    4  -0.0010135   0.0050196   0.0000000  -0.0631780  -0.0251784  -0.0000000
    5   0.0243082  -0.0382186   0.0000000  -0.0234721  -0.0397854  -0.0000000
    6   0.0000000   0.0000000   0.0025962  -0.0000000   0.0000000  -0.0281007
    7  -0.0026284   0.0026244  -0.0000000  -0.0114387  -0.0200041   0.0000000
    8  -0.0001332   0.0021987  -0.0000000  -0.0108988  -0.0154126   0.0000000
    9  -0.0000000  -0.0000000   0.0039142   0.0000000  -0.0000000   0.0009210
   10   0.0002248  -0.0000120   0.0000000   0.0026482   0.0019710  -0.0000000
   11   0.0000015  -0.0004859   0.0000000   0.0000940  -0.0017266  -0.0000000
   12   0.0000000   0.0000000  -0.0007954  -0.0000000  -0.0000000   0.0027281
   13  -0.0026532  -0.0025957  -0.0000000  -0.0006629  -0.0001391   0.0000000
   14   0.0001607   0.0021940  -0.0000000  -0.0001033  -0.0005493   0.0000000
   15  -0.0000000  -0.0000000   0.0039125  -0.0000000   0.0000000  -0.0005411
   16  -0.0011929  -0.0052038   0.0000000   0.0000721   0.0014889  -0.0000000
   17  -0.0244295  -0.0380176   0.0000000   0.0039703   0.0007708  -0.0000000
   18  -0.0000000  -0.0000000   0.0026104   0.0000000   0.0000000   0.0025188
   19   0.0678801   0.0004506  -0.0000000  -0.0117858   0.0090823  -0.0000000
   20   0.0004506   0.2301815   0.0000000   0.0013649  -0.0007263  -0.0000000
   21  -0.0000000   0.0000000   0.0097336  -0.0000000  -0.0000000   0.0003291
   22  -0.0117858   0.0013649  -0.0000000   0.1119520   0.0393250   0.0000000
   23   0.0090823  -0.0007263  -0.0000000   0.0393250   0.0732857   0.0000000
   24  -0.0000000  -0.0000000   0.0003291   0.0000000   0.0000000   0.0192119
   25  -0.0000533  -0.0000078   0.0000000   0.0012924  -0.0034423   0.0000000
   26   0.0008373  -0.0006261  -0.0000000   0.0035457  -0.0152893   0.0000000
   27   0.0000000  -0.0000000   0.0001470   0.0000000   0.0000000   0.0009054
   28   0.0001897  -0.0000030   0.0000000  -0.0000390  -0.0007793  -0.0000000
   29  -0.0000024  -0.0013900   0.0000000   0.0001161  -0.0004805  -0.0000000
   30   0.0000000   0.0000000  -0.0001906  -0.0000000  -0.0000000   0.0001366
   31  -0.0000585   0.0000001   0.0000000  -0.0002858  -0.0001720  -0.0000000
   32  -0.0008466  -0.0006266   0.0000000  -0.0001407  -0.0001077   0.0000000
   33  -0.0000000  -0.0000000   0.0001438   0.0000000   0.0000000  -0.0000995
   34  -0.0119488  -0.0013488   0.0000000  -0.0006646   0.0003775  -0.0000000
   35  -0.0091722  -0.0007399   0.0000000  -0.0003749   0.0001036  -0.0000000
   36   0.0000000  -0.0000000   0.0003397   0.0000000   0.0000000   0.0000944
           25          26          27          28          29          30
    1   0.0028249  -0.0020913  -0.0000000  -0.0001931  -0.0000178  -0.0000000
    2  -0.0001928  -0.0016815  -0.0000000   0.0000030  -0.0003189  -0.0000000
    3   0.0000000  -0.0000000   0.0027716  -0.0000000   0.0000000  -0.0007360
    4  -0.0119892   0.0206599   0.0000000  -0.0020967  -0.0025232   0.0000000
    5   0.0112932  -0.0158569   0.0000000  -0.0001567   0.0021318   0.0000000
    6  -0.0000000   0.0000000   0.0010747   0.0000000  -0.0000000   0.0033960
    7  -0.0624523   0.0246656  -0.0000000  -0.0011804  -0.0046886   0.0000000
    8   0.0234376  -0.0403985   0.0000000  -0.0193011  -0.0325825   0.0000000
    9  -0.0000000   0.0000000  -0.0272542   0.0000000  -0.0000000   0.0019797
   10  -0.0281400   0.0021240   0.0000000  -0.0302938  -0.0003316  -0.0000000
   11   0.0125635   0.0003490  -0.0000000  -0.0003027  -0.1365984  -0.0000000
   12  -0.0000000  -0.0000000   0.0017505  -0.0000000  -0.0000000  -0.0198039
   13  -0.0001955  -0.0014563  -0.0000000  -0.0010450   0.0045599   0.0000000
   14  -0.0036797   0.0006990   0.0000000   0.0192173  -0.0328459   0.0000000
   15  -0.0000000  -0.0000000   0.0025376   0.0000000   0.0000000   0.0019848
   16  -0.0007414   0.0002391   0.0000000  -0.0020696   0.0025525   0.0000000
   17  -0.0000228  -0.0004542   0.0000000   0.0001839   0.0021444   0.0000000
   18   0.0000000  -0.0000000  -0.0005845   0.0000000  -0.0000000   0.0033962
   19  -0.0000533   0.0008373   0.0000000   0.0001897  -0.0000024   0.0000000
   20  -0.0000078  -0.0006261  -0.0000000  -0.0000030  -0.0013900   0.0000000
   21   0.0000000  -0.0000000   0.0001470   0.0000000   0.0000000  -0.0001906
   22   0.0012924   0.0035457   0.0000000  -0.0000390   0.0001161  -0.0000000
   23  -0.0034423  -0.0152893   0.0000000  -0.0007793  -0.0004805  -0.0000000
   24   0.0000000   0.0000000   0.0009054  -0.0000000  -0.0000000   0.0001366
   25   0.1127734  -0.0379237  -0.0000000  -0.0124377  -0.0026035   0.0000000
   26  -0.0379237   0.0746791  -0.0000000  -0.0103399  -0.0014382  -0.0000000
   27  -0.0000000  -0.0000000   0.0179850  -0.0000000   0.0000000   0.0006591
   28  -0.0124377  -0.0103399  -0.0000000   0.0615161   0.0004203  -0.0000000
   29  -0.0026035  -0.0014382   0.0000000   0.0004203   0.2033377  -0.0000000
   30   0.0000000  -0.0000000   0.0006591  -0.0000000  -0.0000000   0.0083896
   31  -0.0005964  -0.0004021  -0.0000000  -0.0123149   0.0026397   0.0000000
   32   0.0004049   0.0001272  -0.0000000   0.0102876  -0.0014790   0.0000000
   33   0.0000000   0.0000000   0.0001045  -0.0000000   0.0000000   0.0006495
   34  -0.0002851   0.0001417   0.0000000  -0.0000356  -0.0001214  -0.0000000
   35   0.0001733  -0.0001095   0.0000000   0.0007706  -0.0004804   0.0000000
   36  -0.0000000   0.0000000  -0.0000965  -0.0000000  -0.0000000   0.0001390
           31          32          33          34          35          36
    1   0.0028288   0.0020685  -0.0000000  -0.0281681   0.0026663  -0.0000000
    2   0.0001607  -0.0016883  -0.0000000   0.0136264  -0.0001289  -0.0000000
    3   0.0000000   0.0000000   0.0027699  -0.0000000   0.0000000   0.0019687
    4  -0.0007162  -0.0002178   0.0000000   0.0000390  -0.0014932  -0.0000000
    5   0.0000319  -0.0004548   0.0000000  -0.0039698   0.0007829  -0.0000000
    6   0.0000000   0.0000000  -0.0005775  -0.0000000  -0.0000000   0.0025229
    7  -0.0001552   0.0014511  -0.0000000  -0.0006876   0.0001584   0.0000000
    8   0.0036821   0.0006881  -0.0000000   0.0001085  -0.0005494   0.0000000
    9  -0.0000000  -0.0000000   0.0025336   0.0000000  -0.0000000  -0.0005476
   10  -0.0278533  -0.0019821   0.0000000   0.0026479  -0.0019923  -0.0000000
   11  -0.0123375   0.0003849  -0.0000000  -0.0001260  -0.0017181   0.0000000
   12  -0.0000000   0.0000000   0.0016732  -0.0000000   0.0000000   0.0027285
   13  -0.0625785  -0.0243425   0.0000000  -0.0113176   0.0201689   0.0000000
   14  -0.0231542  -0.0405781   0.0000000   0.0109499  -0.0156931   0.0000000
   15  -0.0000000  -0.0000000  -0.0272204   0.0000000  -0.0000000   0.0009515
   16  -0.0121146  -0.0204770   0.0000000  -0.0632998   0.0253116   0.0000000
   17  -0.0112276  -0.0155493   0.0000000   0.0235630  -0.0396175  -0.0000000
   18   0.0000000  -0.0000000   0.0010372  -0.0000000  -0.0000000  -0.0278967
   19  -0.0000585  -0.0008466  -0.0000000  -0.0119488  -0.0091722   0.0000000
   20   0.0000001  -0.0006266  -0.0000000  -0.0013488  -0.0007399  -0.0000000
   21   0.0000000   0.0000000   0.0001438   0.0000000   0.0000000   0.0003397
   22  -0.0002858  -0.0001407   0.0000000  -0.0006646  -0.0003749   0.0000000
   23  -0.0001720  -0.0001077   0.0000000   0.0003775   0.0001036   0.0000000
   24  -0.0000000   0.0000000  -0.0000995  -0.0000000  -0.0000000   0.0000944
   25  -0.0005964   0.0004049   0.0000000  -0.0002851   0.0001733  -0.0000000
   26  -0.0004021   0.0001272   0.0000000   0.0001417  -0.0001095   0.0000000
   27  -0.0000000  -0.0000000   0.0001045   0.0000000   0.0000000  -0.0000965
   28  -0.0123149   0.0102876  -0.0000000  -0.0000356   0.0007706  -0.0000000
   29   0.0026397  -0.0014790   0.0000000  -0.0001214  -0.0004804  -0.0000000
   30   0.0000000   0.0000000   0.0006495  -0.0000000   0.0000000   0.0001390
   31   0.1125518   0.0374770  -0.0000000   0.0012928   0.0033019  -0.0000000
   32   0.0374770   0.0745903  -0.0000000  -0.0036824  -0.0153066  -0.0000000
   33  -0.0000000  -0.0000000   0.0180775  -0.0000000  -0.0000000   0.0009081
   34   0.0012928  -0.0036824  -0.0000000   0.1124276  -0.0395184   0.0000000
   35   0.0033019  -0.0153066  -0.0000000  -0.0395184   0.0734569   0.0000000
   36  -0.0000000  -0.0000000   0.0009081   0.0000000   0.0000000   0.0188878
 **********************************************************************
 **                                                                  **
 **                       VIBRATIONAL ANALYSIS                       **
 **                       --------------------                       **
 **                                                                  **
 **        VIBRATIONAL FREQUENCIES (CM**-1) AND NORMAL MODES         **
 **     FORCE CONSTANTS (mDYN/ANGSTROM) AND REDUCED MASSES (AMU)     **
 **                  INFRARED INTENSITIES (KM/MOL)                   **
 **                                                                  **
 **********************************************************************


 Mode:                 1                      2                      3
 Frequency:        41.33                  46.99                  58.12
 Force Cnst:      0.0712                 0.1584                 0.0903
 Red. Mass:      70.7293               121.7762                45.3754
 IR Active:          YES                    YES                    YES
 IR Intens:        0.000                  0.000                  0.002
 Raman Active:       YES                    YES                    YES
               X      Y      Z        X      Y      Z        X      Y      Z
 C          0.000  0.000  0.141   -0.000  0.000  0.003    0.000  0.000  0.233
 C         -0.000 -0.000  0.000    0.000  0.000  0.113    0.000 -0.000  0.042
 C         -0.000  0.000 -0.059   -0.000  0.000 -0.097   -0.000 -0.000 -0.001
 C         -0.000  0.000  0.094    0.000 -0.000 -0.001   -0.000 -0.000 -0.028
 C         -0.000 -0.000 -0.057    0.000  0.000  0.103   -0.000  0.000 -0.002
 C         -0.000  0.000 -0.002   -0.000 -0.000 -0.108    0.000  0.000  0.045
 Cl         0.000  0.000  0.556   -0.000  0.000  0.004    0.000  0.000  0.893
 I          0.000 -0.000 -0.011    0.000  0.000  0.486    0.000  0.000 -0.207
 I         -0.000  0.000 -0.290   -0.000 -0.000 -0.479   -0.000  0.000  0.126
 Br         0.000  0.000  0.703   -0.000  0.000 -0.018   -0.000 -0.000 -0.176
 I         -0.000 -0.000 -0.277    0.000  0.000  0.496   -0.000 -0.000  0.119
 I          0.000  0.000 -0.023   -0.000 -0.000 -0.493    0.000 -0.000 -0.201
 TransDip  -0.000  0.000  0.000    0.000  0.000 -0.000   -0.000  0.000 -0.001

 Mode:                 4                      5                      6
 Frequency:       114.45                 117.41                 119.56
 Force Cnst:      0.7168                 0.7650                 0.8925
 Red. Mass:      92.8792                94.1829               105.9700
 IR Active:          YES                    YES                    YES
 IR Intens:        0.381                  0.449                  0.385
 Raman Active:       YES                    YES                    YES
               X      Y      Z        X      Y      Z        X      Y      Z
 C          0.000  0.216 -0.000    0.008  0.187 -0.000   -0.149  0.011 -0.000
 C          0.019  0.187  0.000    0.032  0.191  0.000   -0.177 -0.007 -0.000
 C         -0.016  0.195 -0.000   -0.004  0.184  0.000   -0.176  0.033  0.000
 C          0.001  0.205  0.000    0.008  0.226  0.000   -0.140  0.013  0.000
 C          0.017  0.194  0.000    0.023  0.186  0.000   -0.174 -0.011  0.000
 C         -0.018  0.186 -0.000   -0.013  0.189 -0.000   -0.180  0.029 -0.000
 Cl        -0.003  0.213 -0.000   -0.002  0.200  0.000    0.039  0.011 -0.000
 I          0.435 -0.326 -0.000    0.093  0.196 -0.000    0.008 -0.459  0.000
 I         -0.082  0.166  0.000   -0.433 -0.351  0.000   -0.038  0.405  0.000
 Br        -0.001  0.243 -0.000   -0.010  0.243 -0.000    0.168  0.013 -0.000
 I          0.082  0.166 -0.000    0.435 -0.309 -0.000    0.012 -0.442  0.000
 I         -0.434 -0.328  0.000   -0.093  0.149  0.000   -0.004  0.478 -0.000
 TransDip  -0.000 -0.020  0.000   -0.001 -0.021 -0.000    0.020 -0.001  0.000

 Mode:                 7                      8                      9
 Frequency:       145.08                 152.01                 155.99
 Force Cnst:      1.3149                 1.2059                 1.6905
 Red. Mass:     106.0362                88.5814               117.9134
 IR Active:          YES                    YES                    YES
 IR Intens:        0.002                  0.001                  0.000
 Raman Active:       YES                    YES                    YES
               X      Y      Z        X      Y      Z        X      Y      Z
 C          0.119 -0.001  0.000   -0.027 -0.001  0.000   -0.001 -0.061 -0.000
 C          0.122  0.074  0.000    0.007  0.084  0.000    0.121  0.009  0.000
 C         -0.085  0.065 -0.000   -0.062  0.104  0.000    0.131 -0.019  0.000
 C         -0.096  0.000 -0.000   -0.005  0.002 -0.000    0.002  0.071  0.000
 C         -0.087 -0.066 -0.000   -0.069 -0.103 -0.000   -0.124 -0.011 -0.000
 C          0.119 -0.075  0.000    0.000 -0.082 -0.000   -0.124  0.016 -0.000
 Cl         0.116 -0.001 -0.000   -0.096 -0.001 -0.000    0.000 -0.056  0.000
 I          0.374  0.237  0.000    0.117  0.046 -0.000    0.365  0.258 -0.000
 I         -0.248  0.302 -0.000   -0.333 -0.078  0.000    0.426 -0.286 -0.000
 Br        -0.449  0.001  0.000    0.821  0.000 -0.000   -0.023  0.091 -0.000
 I         -0.257 -0.308 -0.000   -0.352  0.064  0.000   -0.399 -0.281  0.000
 I          0.369 -0.231  0.000    0.099 -0.033  0.000   -0.379  0.267  0.000
 TransDip   0.002  0.000  0.000   -0.001 -0.000  0.000    0.000  0.000 -0.000

 Mode:                10                     11                     12
 Frequency:       193.26                 203.05                 214.96
 Force Cnst:      1.4994                 0.3211                 1.0126
 Red. Mass:      68.1348                13.2172                37.1948
 IR Active:          YES                    YES                    YES
 IR Intens:        0.181                  1.016                  0.102
 Raman Active:       YES                    YES                    YES
               X      Y      Z        X      Y      Z        X      Y      Z
 C          0.001  0.172 -0.000   -0.000 -0.000  0.387    0.133 -0.000  0.000
 C         -0.012  0.155  0.000   -0.000  0.000  0.387    0.051 -0.105  0.000
 C          0.059  0.191  0.000    0.000  0.000  0.410   -0.003 -0.069 -0.000
 C          0.002  0.358  0.000    0.000 -0.000  0.442   -0.036  0.000 -0.000
 C         -0.056  0.191 -0.000    0.000 -0.000  0.411   -0.002  0.069  0.000
 C          0.014  0.155 -0.000   -0.000 -0.000  0.388    0.051  0.105  0.000
 Cl         0.002  0.213  0.000   -0.000 -0.000 -0.089    0.951 -0.003 -0.000
 I         -0.202 -0.164 -0.000    0.000 -0.000 -0.044   -0.112  0.049 -0.000
 I          0.149 -0.133 -0.000   -0.000  0.000 -0.045   -0.042  0.038 -0.000
 Br         0.002  0.674 -0.000   -0.000 -0.000 -0.042    0.050  0.000  0.000
 I         -0.150 -0.133  0.000    0.000  0.000 -0.046   -0.042 -0.038 -0.000
 I          0.201 -0.163 -0.000    0.000  0.000 -0.044   -0.115 -0.048 -0.000
 TransDip  -0.000 -0.014 -0.000    0.000  0.000 -0.032   -0.010 -0.000 -0.000

 Mode:                13                     14                     15
 Frequency:       285.36                 338.56                 341.19
 Force Cnst:      1.4403                 0.8311                 0.8344
 Red. Mass:      30.0205                12.3071                12.1654
 IR Active:          YES                    YES                    YES
 IR Intens:        0.200                  0.000                  0.000
 Raman Active:       YES                    YES                    YES
               X      Y      Z        X      Y      Z        X      Y      Z
 C          0.002  0.459  0.000   -0.000  0.000 -0.567    0.000  0.000  0.058
 C         -0.081  0.238 -0.000   -0.000  0.000 -0.255    0.000  0.000  0.529
 C         -0.057  0.157 -0.000    0.000  0.000  0.314    0.000  0.000  0.471
 C          0.000  0.006 -0.000    0.000  0.000  0.578    0.000  0.000 -0.057
 C          0.059  0.157  0.000    0.000 -0.000  0.213   -0.000 -0.000 -0.523
 C          0.083  0.239  0.000   -0.000 -0.000 -0.356   -0.000 -0.000 -0.466
 Cl         0.002  0.725 -0.000    0.000  0.000  0.086    0.000  0.000 -0.009
 I         -0.026 -0.029  0.000    0.000  0.000  0.011   -0.000 -0.000 -0.021
 I          0.046 -0.049  0.000   -0.000  0.000 -0.013   -0.000  0.000 -0.017
 Br        -0.001 -0.261  0.000   -0.000 -0.000 -0.032   -0.000 -0.000  0.003
 I         -0.046 -0.049 -0.000   -0.000 -0.000 -0.009    0.000  0.000  0.019
 I          0.025 -0.029 -0.000    0.000 -0.000  0.015    0.000 -0.000  0.018
 TransDip  -0.000 -0.014 -0.000   -0.000 -0.000 -0.000    0.000 -0.000  0.000

 Mode:                16                     17                     18
 Frequency:       449.26                 549.10                 567.89
 Force Cnst:      1.6002                 2.1917                 2.8613
 Red. Mass:      13.4564                12.3373                15.0587
 IR Active:          YES                    YES                    YES
 IR Intens:        9.122                  0.305                 27.571
 Raman Active:       YES                    YES                    YES
               X      Y      Z        X      Y      Z        X      Y      Z
 C          0.363 -0.001  0.000    0.438 -0.001 -0.000   -0.002 -0.205  0.000
 C          0.386  0.037  0.000    0.255 -0.332 -0.000   -0.062 -0.395 -0.000
 C          0.422  0.031 -0.000   -0.192 -0.341  0.000   -0.026 -0.425  0.000
 C          0.440 -0.001 -0.000   -0.383 -0.001  0.000    0.002 -0.407  0.000
 C          0.422 -0.031  0.000   -0.189  0.338 -0.000    0.027 -0.428 -0.000
 C          0.385 -0.038  0.000    0.257  0.328  0.000    0.059 -0.399  0.000
 Cl        -0.070 -0.001 -0.000   -0.094  0.001  0.000    0.001  0.301 -0.000
 I         -0.047 -0.025 -0.000   -0.009  0.009  0.000    0.014  0.017  0.000
 I         -0.049  0.021  0.000    0.005  0.012 -0.000   -0.012  0.015 -0.000
 Br        -0.030 -0.000  0.000    0.028  0.000 -0.000    0.000  0.108 -0.000
 I         -0.049 -0.020 -0.000    0.005 -0.012 -0.000    0.011  0.015  0.000
 I         -0.047  0.025 -0.000   -0.010 -0.009  0.000   -0.014  0.017 -0.000
 TransDip   0.097  0.000 -0.000    0.018 -0.001 -0.000   -0.001 -0.168  0.000

 Mode:                19                     20                     21
 Frequency:       572.45                 584.06                 684.34
 Force Cnst:      2.3261                 2.4252                 3.3150
 Red. Mass:      12.0477                12.0665                12.0139
 IR Active:          YES                    YES                    YES
 IR Intens:        0.001                  1.131                  0.003
 Raman Active:       YES                    YES                    YES
               X      Y      Z        X      Y      Z        X      Y      Z
 C          0.000 -0.000 -0.012    0.000  0.000  0.567   -0.000  0.000  0.426
 C          0.000 -0.000  0.506    0.000 -0.000 -0.263   -0.000 -0.000 -0.419
 C         -0.000 -0.000 -0.493   -0.000 -0.000 -0.330    0.000 -0.000  0.400
 C         -0.000 -0.000 -0.013   -0.000  0.000  0.569    0.000  0.000 -0.384
 C          0.000 -0.000  0.507   -0.000  0.000 -0.307    0.000  0.000  0.399
 C          0.000 -0.000 -0.493    0.000  0.000 -0.285   -0.000  0.000 -0.420
 Cl        -0.000  0.000  0.001   -0.000 -0.000 -0.039   -0.000 -0.000 -0.015
 I          0.000  0.000 -0.010   -0.000  0.000  0.006    0.000  0.000  0.004
 I         -0.000  0.000  0.010    0.000  0.000  0.007   -0.000  0.000 -0.004
 Br         0.000  0.000  0.000    0.000 -0.000 -0.015    0.000 -0.000  0.006
 I          0.000  0.000 -0.010    0.000 -0.000  0.006   -0.000 -0.000 -0.004
 I         -0.000  0.000  0.010   -0.000 -0.000  0.006    0.000 -0.000  0.004
 TransDip   0.000 -0.000 -0.001   -0.000  0.000  0.034   -0.000  0.000 -0.002

 Mode:                22                     23                     24
 Frequency:       729.32                 786.03                 992.20
 Force Cnst:      3.8066                 4.5733                 7.0075
 Red. Mass:      12.1464                12.5633                12.0814
 IR Active:          YES                    YES                    YES
 IR Intens:        0.001                  0.636                  4.090
 Raman Active:       YES                    YES                    YES
               X      Y      Z        X      Y      Z        X      Y      Z
 C          0.212 -0.002 -0.000   -0.001 -0.450  0.000   -0.001 -0.391  0.000
 C          0.328  0.344 -0.000    0.360 -0.054 -0.000    0.407  0.170 -0.000
 C         -0.329  0.346  0.000    0.391 -0.033 -0.000   -0.350  0.152  0.000
 C         -0.212  0.002  0.000    0.001  0.452 -0.000   -0.001 -0.405 -0.000
 C         -0.333 -0.345  0.000   -0.389 -0.028  0.000    0.350  0.152 -0.000
 C          0.323 -0.346 -0.000   -0.362 -0.049  0.000   -0.406  0.171  0.000
 Cl         0.015  0.000  0.000    0.000  0.134 -0.000    0.000  0.047 -0.000
 I         -0.015 -0.008  0.000   -0.007 -0.005  0.000   -0.005 -0.003 -0.000
 I          0.015 -0.008 -0.000   -0.008  0.007  0.000    0.004 -0.002 -0.000
 Br        -0.005 -0.000 -0.000   -0.000 -0.040  0.000    0.000  0.017  0.000
 I          0.015  0.008 -0.000    0.008  0.007 -0.000   -0.004 -0.002  0.000
 I         -0.015  0.008  0.000    0.007 -0.006 -0.000    0.005 -0.003 -0.000
 TransDip   0.001 -0.000 -0.000   -0.000 -0.026 -0.000    0.004  0.065  0.000

 Mode:                25                     26                     27
 Frequency:      1103.48                1212.90                1268.95
 Force Cnst:      8.7069                10.4012                11.3946
 Red. Mass:      12.1362                12.0001                12.0104
 IR Active:          YES                    YES                    YES
 IR Intens:        0.177                  1.065                 99.205
 Raman Active:       YES                    YES                    YES
               X      Y      Z        X      Y      Z        X      Y      Z
 C          0.001  0.468 -0.000    0.431  0.011 -0.000   -0.363 -0.010  0.000
 C          0.272  0.225 -0.000   -0.209  0.313  0.000    0.166  0.394 -0.000
 C          0.336 -0.207 -0.000   -0.235 -0.327  0.000    0.196 -0.374  0.000
 C         -0.002 -0.464  0.000    0.455  0.009 -0.000   -0.380 -0.010  0.000
 C         -0.335 -0.207  0.000   -0.221  0.317  0.000    0.181  0.384 -0.000
 C         -0.272  0.227  0.000   -0.227 -0.319  0.000    0.181 -0.387  0.000
 Cl        -0.000 -0.062  0.000    0.001 -0.001 -0.000    0.015  0.001 -0.000
 I         -0.005 -0.003  0.000   -0.000  0.000 -0.000   -0.001 -0.002  0.000
 I         -0.005  0.003  0.000    0.000 -0.000  0.000   -0.001  0.002 -0.000
 Br         0.000  0.021 -0.000   -0.000 -0.000  0.000    0.005  0.000 -0.000
 I          0.005  0.003 -0.000    0.000  0.000  0.000   -0.001 -0.002  0.000
 I          0.005 -0.003 -0.000    0.000 -0.000 -0.000   -0.001  0.002  0.000
 TransDip  -0.000  0.013 -0.000   -0.031  0.011 -0.000    0.319 -0.011  0.000

 Mode:                28                     29                     30
 Frequency:      1277.03                1472.93                1478.17
 Force Cnst:     11.5586                15.3407                15.4490
 Red. Mass:      12.0296                12.0013                12.0005
 IR Active:          YES                    YES                    YES
 IR Intens:      170.375                  0.082                  0.008
 Raman Active:       YES                    YES                    YES
               X      Y      Z        X      Y      Z        X      Y      Z
 C         -0.018  0.470 -0.000    0.534  0.061 -0.000    0.133 -0.250 -0.000
 C          0.342 -0.177 -0.000   -0.269  0.009 -0.000   -0.212  0.473  0.000
 C         -0.310 -0.223  0.000    0.317  0.230  0.000   -0.051 -0.400 -0.000
 C         -0.019  0.437 -0.000   -0.500 -0.054  0.000   -0.125  0.225  0.000
 C          0.328 -0.221 -0.000    0.257 -0.015  0.000    0.193 -0.461  0.000
 C         -0.324 -0.180  0.000   -0.337 -0.230  0.000    0.063  0.411 -0.000
 Cl         0.000 -0.030  0.000   -0.005 -0.000  0.000   -0.001  0.000  0.000
 I         -0.002  0.001  0.000   -0.001 -0.001  0.000    0.001 -0.001 -0.000
 I          0.002  0.001 -0.000    0.000 -0.001 -0.000    0.001  0.000 -0.000
 Br         0.000 -0.010 -0.000    0.002 -0.000 -0.000    0.000  0.000 -0.000
 I         -0.002  0.001 -0.000    0.001  0.001 -0.000   -0.001  0.001  0.000
 I          0.002  0.001 -0.000   -0.000  0.001  0.000   -0.001 -0.000  0.000
 TransDip   0.009  0.418 -0.000    0.009  0.000  0.000    0.003 -0.001  0.000

 STANDARD THERMODYNAMIC QUANTITIES AT   298.15 K  AND     1.00 ATM

   This Molecule has  0 Imaginary Frequencies
   Zero point vibrational energy:       23.238 kcal/mol

   Atom    1 Element C  Has Mass   12.00000
   Atom    2 Element C  Has Mass   12.00000
   Atom    3 Element C  Has Mass   12.00000
   Atom    4 Element C  Has Mass   12.00000
   Atom    5 Element C  Has Mass   12.00000
   Atom    6 Element C  Has Mass   12.00000
   Atom    7 Element Cl Has Mass   34.96885
   Atom    8 Element I  Has Mass  126.90440
   Atom    9 Element I  Has Mass  126.90440
   Atom   10 Element Br Has Mass   78.91830
   Atom   11 Element I  Has Mass  126.90440
   Atom   12 Element I  Has Mass  126.90440
   Molecular Mass:   693.504750 amu
   Principal axes and moments of inertia in amu*Bohr^2:
                             1           2           3
    Eigenvalues --    10328.36314 17196.27251 27524.63565
          X               1.00000     0.00014     0.00000
          Y              -0.00014     1.00000    -0.00000
          Z              -0.00000     0.00000     1.00000
   Rotational Symmetry Number is   1
   The Molecule is an Asymmetric Top
   Translational Enthalpy:        0.889 kcal/mol
   Rotational Enthalpy:           0.889 kcal/mol
   Vibrational Enthalpy:         30.008 kcal/mol
   gas constant (RT):             0.592 kcal/mol
   Translational Entropy:        45.490  cal/mol.K
   Rotational Entropy:           36.834  cal/mol.K
   Vibrational Entropy:          46.238  cal/mol.K

   Total Enthalpy:               32.378 kcal/mol
   Total Entropy:               128.562  cal/mol.K

 ======================================================================

 STANDARD THERMODYNAMIC QUANTITIES FOR ANHARMONIC VIBRATION -- TOSH

   Zero point vibrational energy: ************ kcal/mol

   Vibrational Enthalpy:       Infinity kcal/mol
   Vibrational Entropy:             NaN  cal/mol.K

   Total Enthalpy:             Infinity kcal/mol
   Total Entropy:                   NaN  cal/mol.K

 ======================================================================

 STANDARD THERMODYNAMIC QUANTITIES FOR ANHARMONIC VIBRATION -- VPT2

   Zero point vibrational energy: ************ kcal/mol

   Vibrational Enthalpy:       Infinity kcal/mol
   Vibrational Entropy:             NaN  cal/mol.K

   Total Enthalpy:             Infinity kcal/mol
   Total Entropy:                   NaN  cal/mol.K

 ======================================================================

Archival summary:
1\1\february\FREQ\ProcedureUnspecified\BasisUnspecified\4r1l16\taweetha\SunDec114:33:242019SunDec114:33:242019\0\\#,FREQ,ProcedureUnspecified,BasisUnspecified,\\0,1\I\C,1,2.13491\C,2,1.40556,1,120.531\C,3,1.4048,2,119.682,1,-180,0\C,4,1.40552,3,120.764,2,-0,0\C,5,1.40568,4,119.607,3,0,0\C,6,1.40644,5,119.695,4,-0,0\Cl,4,1.7428,3,119.623,2,180,0\Br,7,1.90628,6,119.665,5,-180,0\I,5,2.13465,4,119.064,3,-180,0\I,3,2.14087,2,121.217,1,0,0\I,6,2.14163,5,120.402,4,180,0\\\@

 Total job time:  1160.09s(wall), 6605.73s(cpu) 
 Sun Dec  1 14:33:24 2019

        *************************************************************
        *                                                           *
        *  Thank you very much for using Q-Chem.  Have a nice day.  *
        *                                                           *
        *************************************************************
