# Supplementary material for: Geometric and energetic data from quantum chemical calculations of halobenzenes and xylenes
Source: Data Brief. 2020 Mar 5;30:105386. doi: 10.1016/j.dib.2020.105386 (PMC7114895; doi:10.1016/j.dib.2020.105386)
Supplement: Supplementary file 1 [file mmc1.zip › halobenzene/B3LYP/ClIIClII.out]

                  Welcome to Q-Chem
     A Quantum Leap Into The Future Of Chemistry


 Q-Chem 5.2 (devel), Q-Chem, Inc., Pleasanton, CA (2019)

 Yihan Shao,  Zhengting Gan,  E. Epifanovsky,  A. T. B. Gilbert,  M. Wormit,  
 J. Kussmann,  A. W. Lange,  A. Behn,  Jia Deng,  Xintian Feng,  D. Ghosh,  
 M. Goldey,  P. R. Horn,  L. D. Jacobson,  I. Kaliman,  T. Kus,  A. Landau,  
 Jie Liu,  E. I. Proynov,  R. M. Richard,  R. P. Steele,  E. J. Sundstrom,  
 H. L. Woodcock III,  P. M. Zimmerman,  D. Zuev,  B. Albrecht,  E. Alguire,  
 S. A. Baeppler,  D. Barton,  Z. Benda,  Y. A. Bernard,  E. J. Berquist,  
 K. B. Bravaya,  H. Burton,  D. Casanova,  Chun-Min Chang,  Yunqing Chen,  
 A. Chien,  K. D. Closser,  M. P. Coons,  S. Coriani,  S. Dasgupta,  
 A. L. Dempwolff,  M. Diedenhofen,  Hainam Do,  R. G. Edgar,  Po-Tung Fang,  
 S. Faraji,  S. Fatehi,  Qingguo Feng,  K. D. Fenk,  J. Fosso-Tande,  
 J. Gayvert,  Qinghui Ge,  A. Ghysels,  G. Gidofalvi,  J. Gomes,  
 J. Gonthier,  A. Gunina,  D. Hait,  M. W. D. Hanson-Heine,  
 P. H. P. Harbach,  A. W. Hauser,  M. F. Herbst,  J. E. Herr,  
 E. G. Hohenstein,  Z. C. Holden,  Kerwin Hui,  B. C. Huynh,  T.-C. Jagau,  
 Hyunjun Ji,  B. Kaduk,  K. Khistyaev,  Jaehoon Kim,  P. Klunzinger,  K. Koh,  
 D. Kosenkov,  L. Koulias,  T. Kowalczyk,  C. M. Krauter,  A. Kunitsa,  
 Ka Un Lao,  A. Laurent,  K. V. Lawler,  Joonho Lee,  D. Lefrancois,  
 S. Lehtola,  D. S. Levine,  Yi-Pei Li,  You-Sheng Lin,  Fenglai Liu,  
 E. Livshits,  A. Luenser,  P. Manohar,  E. Mansoor,  S. F. Manzer,  
 Shan-Ping Mao,  Yuezhi Mao,  N. Mardirossian,  A. V. Marenich,  
 T. Markovich,  L. A. Martinez-Martinez,  S. A. Maurer,  N. J. Mayhall,  
 S. C. McKenzie,  J.-M. Mewes,  P. Morgante,  A. F. Morrison,  
 J. W. Mullinax,  K. Nanda,  T. S. Nguyen-Beck,  R. Olivares-Amaya,  
 J. A. Parkhill,  Zheng Pei,  T. M. Perrine,  F. Plasser,  P. Pokhilko,  
 S. Prager,  A. Prociuk,  E. Ramos,  D. R. Rehn,  F. Rob,  M. Scheurer,  
 M. Schneider,  N. Sergueev,  S. M. Sharada,  S. Sharma,  D. W. Small,  
 T. Stauch,  T. Stein,  Yu-Chuan Su,  A. J. W. Thom,  A. Tkatchenko,  
 T. Tsuchimochi,  N. M. Tubman,  L. Vogt,  M. L. Vidal,  O. Vydrov,  
 M. A. Watson,  J. Wenzel,  M. de Wergifosse,  T. A. Wesolowski,  A. White,  
 J. Witte,  A. Yamada,  Jun Yang,  K. Yao,  S. Yeganeh,  S. R. Yost,  
 Zhi-Qiang You,  A. Zech,  Igor Ying Zhang,  Xing Zhang,  Yan Zhao,  
 Ying Zhu,  B. R. Brooks,  G. K. L. Chan,  C. J. Cramer,  M. S. Gordon,  
 W. J. Hehre,  A. Klamt,  M. W. Schmidt,  C. D. Sherrill,  D. G. Truhlar,  
 A. Aspuru-Guzik,  R. Baer,  A. T. Bell,  N. A. Besley,  Jeng-Da Chai,  
 A. E. DePrince, III,  R. A. DiStasio Jr.,  A. Dreuw,  B. D. Dunietz,  
 T. R. Furlani,  Chao-Ping Hsu,  Yousung Jung,  Jing Kong,  D. S. Lambrecht,  
 WanZhen Liang,  C. Ochsenfeld,  V. A. Rassolov,  L. V. Slipchenko,  
 J. E. Subotnik,  T. Van Voorhis,  J. M. Herbert,  A. I. Krylov,  
 P. M. W. Gill,  M. Head-Gordon

 Contributors to earlier versions of Q-Chem not listed above: 
 R. D. Adamson,  B. Austin,  J. Baker,  G. J. O. Beran,  K. Brandhorst,  
 S. T. Brown,  E. F. C. Byrd,  A. K. Chakraborty,  C.-L. Cheng,  
 Siu Hung Chien,  D. M. Chipman,  D. L. Crittenden,  H. Dachsel,  
 R. J. Doerksen,  A. D. Dutoi,  L. Fusti-Molnar,  W. A. Goddard III,  
 A. Golubeva-Zadorozhnaya,  S. R. Gwaltney,  G. Hawkins,  A. Heyden,  
 S. Hirata,  G. Kedziora,  F. J. Keil,  C. Kelley,  Jihan Kim,  R. A. King,  
 R. Z. Khaliullin,  P. P. Korambath,  W. Kurlancheek,  A. M. Lee,  M. S. Lee,  
 S. V. Levchenko,  Ching Yeh Lin,  D. Liotard,  R. C. Lochan,  I. Lotan,  
 P. E. Maslen,  N. Nair,  D. P. O'Neill,  D. Neuhauser,  E. Neuscamman,  
 C. M. Oana,  R. Olson,  B. Peters,  R. Peverati,  P. A. Pieniazek,  
 Y. M. Rhee,  J. Ritchie,  M. A. Rohrdanz,  E. Rosta,  N. J. Russ,  
 H. F. Schaefer III,  N. E. Schultz,  N. Shenvi,  A. C. Simmonett,  A. Sodt,  
 D. Stuck,  K. S. Thanthiriwatte,  V. Vanovschi,  Tao Wang,  A. Warshel,  
 C. F. Williams,  Q. Wu,  X. Xu,  W. Zhang

 Please cite Q-Chem as follows:
 Y. Shao et al., Mol. Phys. 113, 184-215 (2015)
 DOI: 10.1080/00268976.2014.952696

 Q-Chem 5.2.1 for Intel X86 EM64T Linux

 Parts of Q-Chem use Armadillo 8.300.2 (Tropical Shenanigans).
 http://arma.sourceforge.net/

 Q-Chem begins on Sun Dec  1 14:33:24 2019  

Host: 
0

     Scratch files written to /scratch/taweetham/qchem22423//
NAlpha2: 282
NElect   282
Mult     1

Checking the input file for inconsistencies... 	...done.

--------------------------------------------------------------
User input:
--------------------------------------------------------------
$MOLECULE
0 1
C   
C	1	CC
C	2	CC	1	120.0		
C	3	CC	2	120.0	1	0.0
C	4	CC	3	120.0	2	0.0	
C	5 	CC	4	120.0	3	0.0
Cl	1	CCl	2	120.0	3	180.0
I	2	CI	3	120.0	4	180.0
I	3	CI	4	120.0	5	180.0
Cl	4	CCl	5	120.0	6	180.0
I	5	CI	6	120.0	1	180.0
I	6	CI	1	120.0	2	180.0

CC=1.39483
CH=1.08673
CF=1.33960
CCl=1.72090
CBr=1.89068
CI=2.07886
$END

$REM
   JOB_TYPE	OPTIMIZATION
   BASIS	6-311++G**
   METHOD	B3LYP
   MEM_TOTAL	64000
   SYM_IGNORE	TRUE
$END

--------------------------------------------------------------
 ----------------------------------------------------------------
             Standard Nuclear Orientation (Angstroms)
    I     Atom           X                Y                Z
 ----------------------------------------------------------------
    1      C       0.0000000000     0.0000000000     0.0000000000
    2      C       0.0000000000     0.0000000000     1.3948300000
    3      C       1.2079582140     0.0000000000     2.0922450000
    4      C       2.4159164279     0.0000000000     1.3948300000
    5      C       2.4159164279     0.0000000000    -0.0000000000
    6      C       1.2079582140     0.0000000000    -0.6974150000
    7      Cl     -1.4903431174    -0.0000000000    -0.8604500000
    8      I      -1.8003455709    -0.0000000000     2.4342600000
    9      I       1.2079582140    -0.0000000000     4.1711050000
   10      Cl      3.9062595453    -0.0000000000     2.2552800000
   11      I       4.2162619988    -0.0000000000    -1.0394300000
   12      I       1.2079582140    -0.0000000000    -2.7762750000
 ----------------------------------------------------------------
 Nuclear Repulsion Energy =        4299.71873159 hartrees
 There are      141 alpha and      141 beta electrons
 Requested basis set is 6-311++G(d,p)
 There are 158 shells and 440 basis functions

 Total QAlloc Memory Limit  64000 MB
 Mega-Array Size       188 MB
 MEM_STATIC part       192 MB
 A cutoff of  1.0D-11 yielded   7306 shell pairs
 There are     62993 function pairs (     70434 Cartesian)
 Smallest overlap matrix eigenvalue = 4.97E-07

 Q-Chem warning in module stvman/mkSTV.C, line 318:

 Overlap eigenvalue is smaller than square root of threshold
 Use THRESH >= 12 to get rid of this warning

 Linear dependence detected in AO basis
 Tighter screening thresholds may be required for diffuse basis sets
 Use S2THRESH > 14 and THRESH = 14 in case of SCF convergence issues
 Number of orthogonalized atomic orbitals = 438
 Maximum deviation from orthogonality = 1.958E-10

 Scale SEOQF with 1.000000e-01/1.000000e-01/1.000000e-01

 Standard Electronic Orientation quadrupole field applied
 Nucleus-field energy     =    -0.0000001395 hartrees
 Guess from superposition of atomic densities
 Warning:  Energy on first SCF cycle will be non-variational
 SAD guess density has 282.000000 electrons

 -----------------------------------------------------------------------
  General SCF calculation program by
  Eric Jon Sundstrom, Paul Horn, Yuezhi Mao, Dmitri Zuev, Alec White,
  David Stuck, Shaama M.S., Shane Yost, Joonho Lee, David Small,
  Daniel Levine, Susi Lehtola, Hugh Burton, Evgeny Epifanovsky,
  Bang C. Huynh
 -----------------------------------------------------------------------
 Exchange:     0.2000 Hartree-Fock + 0.0800 Slater + 0.7200 B88
 Correlation:  0.1900 VWN1RPA + 0.8100 LYP
 Using SG-1 standard quadrature grid
 using 6 threads for integral computing
 -------------------------------------------------------
 OpenMP Integral computing Module                
 Release: version 2.0, May 2017, Q-Chem Inc. Pleasanton 
 -------------------------------------------------------
 A restricted SCF calculation will be
 performed using DIIS
 SCF converges when DIIS error is below 1.0e-08
 ---------------------------------------
  Cycle       Energy         DIIS error
 ---------------------------------------
    1  -28829.7049299734      2.78e-02  
    2  -28827.1029747439      1.69e-03  
    3  -28826.9816177599      2.69e-03  
    4  -28827.1452591323      6.83e-04  
    5  -28827.1582840783      1.24e-04  
    6  -28827.1585844279      3.22e-05  
    7  -28827.1585995799      1.17e-05  
    8  -28827.1586024810      4.01e-06  
    9  -28827.1586027758      6.02e-07  
   10  -28827.1586027853      1.63e-07  
   11  -28827.1586027842      5.71e-08  
   12  -28827.1586027819      4.08e-09  Convergence criterion met
 ---------------------------------------
 SCF time:   CPU 246.00s  wall 45.00s 
 SCF   energy in the final basis set =   -28827.1586027819
 Total energy in the final basis set =   -28827.1586027819

 Q-Chem warning in module /home/taweetham/qchem52/libsym/oriorb.F, line  198:

 OriOrb: Failure to resolve orbital degeneracies.


 Q-Chem warning in module /home/taweetham/qchem52/libsym/oriorb.F, line  198:

 OriOrb: Failure to resolve orbital degeneracies.


 --------------------------------------------------------------

                    Orbital Energies (a.u.)
 --------------------------------------------------------------

 Alpha MOs
 -- Occupied --
***********************************-176.3176-176.3176-176.3175-176.3175
********-165.7214-165.7213-165.7213-165.7193-165.7193-165.7192-165.7192
********-165.7191-165.7190-165.7190-101.5807-101.5807 -35.8143 -35.8143
-35.8142 -35.8142 -31.3076 -31.3076 -31.3075 -31.3075 -31.3016 -31.3016
-31.3015 -31.3015 -31.3010 -31.3010 -31.3009 -31.3009 -22.9580 -22.9580
-22.9579 -22.9579 -22.9567 -22.9567 -22.9566 -22.9566 -22.9563 -22.9563
-22.9562 -22.9562 -22.9521 -22.9521 -22.9521 -22.9521 -22.9520 -22.9520
-22.9520 -22.9520 -10.2821 -10.2821 -10.2651 -10.2650 -10.2645 -10.2645
 -9.4962  -9.4962  -7.2610  -7.2610  -7.2511  -7.2511  -7.2501  -7.2501
 -6.3641  -6.3641  -6.3640  -6.3640  -4.7768  -4.7768  -4.7768  -4.7768
 -4.7620  -4.7620  -4.7620  -4.7619  -4.7609  -4.7609  -4.7608  -4.7608
 -2.0430  -2.0430  -2.0428  -2.0428  -2.0383  -2.0383  -2.0382  -2.0382
 -2.0375  -2.0375  -2.0374  -2.0374  -2.0246  -2.0246  -2.0246  -2.0246
 -2.0245  -2.0245  -2.0244  -2.0244  -0.9558  -0.9198  -0.8646  -0.8340
 -0.7678  -0.7233  -0.7109  -0.6624  -0.6536  -0.6167  -0.5909  -0.5541
 -0.5043  -0.4850  -0.4649  -0.4174  -0.4164  -0.4077  -0.4061  -0.3793
 -0.3671  -0.3546  -0.3527  -0.3520  -0.3180  -0.3012  -0.2980  -0.2949
 -0.2893  -0.2596  -0.2591  -0.2547  -0.2417
 -- Virtual --
 -0.1005  -0.0696  -0.0640  -0.0604  -0.0401  -0.0065  -0.0023   0.0070
  0.0254   0.0329   0.0385   0.0522   0.0619   0.0643   0.0659   0.0784
  0.0802   0.0831   0.0859   0.0949   0.1020   0.1065   0.1157   0.1222
  0.1240   0.1287   0.1404   0.1455   0.1480   0.1637   0.1713   0.1753
  0.1754   0.1786   0.1966   0.1974   0.1994   0.2044   0.2137   0.2139
  0.2160   0.2257   0.2296   0.2385   0.2529   0.2573   0.2717   0.2746
  0.2895   0.2953   0.3034   0.3153   0.3394   0.3529   0.3623   0.3702
  0.3886   0.3914   0.3915   0.3996   0.4035   0.4152   0.4181   0.4204
  0.4225   0.4228   0.4298   0.4539   0.4735   0.4748   0.4798   0.4803
  0.4907   0.4974   0.4980   0.5094   0.5095   0.5149   0.5168   0.5170
  0.5215   0.5598   0.5651   0.5863   0.5905   0.5908   0.6084   0.6244
  0.6259   0.6304   0.6520   0.7058   0.7068   0.7104   0.7452   0.7540
  0.7598   0.7705   0.7741   0.7837   0.8093   0.8227   0.8301   0.8321
  0.8407   0.8506   0.8726   0.8787   0.9207   0.9290   0.9367   0.9459
  0.9459   0.9490   1.0220   1.0397   1.0725   1.0798   1.1142   1.1406
  1.1525   1.1810   1.2020   1.2043   1.2271   1.2645   1.2770   1.3398
  1.3475   1.3520   1.3727   1.3740   1.3753   1.3981   1.4116   1.4343
  1.4385   1.4593   1.4657   1.4869   1.5159   1.5461   1.5612   1.5669
  1.5852   1.6277   1.7222   1.7440   1.7786   1.7805   1.8267   1.8273
  1.8518   1.8544   1.9240   1.9991   2.1126   2.2083   2.2194   2.2413
  2.2461   2.2464   2.2568   2.2660   2.3325   2.3888   2.4427   2.5035
  2.5464   2.5523   2.5736   2.6897   2.7282   2.7778   2.8193   2.8269
  2.8517   2.9457   3.0509   3.0864   3.1032   3.1242   3.2234   3.3772
  3.4493   3.6385   3.8014   3.8718   3.9346   3.9553   3.9569   3.9722
  3.9736   4.0002   4.0023   4.0143   4.0431   4.0440   4.0442   4.0736
  4.0969   4.1307   4.1952   4.2069   4.2470   4.2749   4.3099   4.3130
  4.4239   4.4447   4.5233   4.6328   4.8082   5.9966   6.0043   6.0312
  6.0633   6.0699   6.0773   6.1104   6.1320   6.1496   6.1706   6.2227
  6.2422   9.7567   9.7892  23.1741  23.7826  23.7853  23.9386  23.9607
 24.0335  25.8005  25.8368  26.1377  26.1816  26.5750  26.6629  27.8638
 27.8732  27.9326  28.0110  28.3385  28.3444  28.3643  28.3890  28.3896
 28.4024  28.4116  28.4179  28.4329  28.4366  28.4639  28.4709  28.5189
 28.5277  28.5313  28.5339  28.5342  28.5462  28.5468  28.5549  28.5652
 28.5688  28.5719  28.5783  28.5930  28.6111  28.6469  28.6558  28.6913
 28.7121  28.7646  28.7787 127.8817 127.8861 127.9010 127.9199 127.9303
127.9338 127.9494 127.9572 127.9623 127.9815 128.0042 128.0174 151.6587
151.6658 151.7216 151.7847 215.7484 215.78551901.82191901.82891901.8877
********
 --------------------------------------------------------------

          Ground-State Mulliken Net Atomic Charges

     Atom                 Charge (a.u.)
  ----------------------------------------
      1 C                    -0.136686
      2 C                    -0.323396
      3 C                    -0.322943
      4 C                    -0.136686
      5 C                    -0.323396
      6 C                    -0.322942
      7 Cl                    0.573608
      8 I                     0.105236
      9 I                     0.104181
     10 Cl                    0.573608
     11 I                     0.105236
     12 I                     0.104181
  ----------------------------------------
  Sum of atomic charges =     0.000000

 -----------------------------------------------------------------
                    Cartesian Multipole Moments
 -----------------------------------------------------------------
    Charge (ESU x 10^10)
                 0.0000
    Dipole Moment (Debye)
         X      -0.0000      Y       0.0000      Z       0.0000
       Tot       0.0000
    Quadrupole Moments (Debye-Ang)
        XX    -168.0325     XY       0.0000     YY    -174.1526
        XZ      -3.8754     YZ       0.0000     ZZ    -163.6013
    Octopole Moments (Debye-Ang^2)
       XXX    -608.9286    XXY       0.0000    XYY    -210.3690
       YYY       0.0000    XXZ    -126.5510    XYZ       0.0000
       YYZ    -121.4566    XZZ    -203.0291    YZZ       0.0000
       ZZZ    -342.2941
    Hexadecapole Moments (Debye-Ang^3)
      XXXX   -5803.7858   XXXY       0.0000   XXYY   -1073.1960
      XYYY       0.0000   YYYY    -230.8203   XXXZ      22.8654
      XXYZ      -0.0000   XYYZ      46.3056   YYYZ       0.0000
      XXZZ   -1991.9137   XYZZ       0.0000   YYZZ   -1126.7851
      XZZZ     106.3834   YZZZ       0.0000   ZZZZ   -5954.7424
 -----------------------------------------------------------------
 Calculating analytic gradient of the SCF energy
 Gradient of SCF Energy
            1           2           3           4           5           6
    1  -0.0020407  -0.0006448  -0.0004090   0.0020407   0.0006448   0.0004089
    2  -0.0000000  -0.0000000   0.0000000  -0.0000000   0.0000000   0.0000000
    3  -0.0013501   0.0015807   0.0004437   0.0013501  -0.0015807  -0.0004437
            7           8           9          10          11          12
    1   0.0091654   0.0185722  -0.0063683  -0.0091654  -0.0185722   0.0063683
    2   0.0000000   0.0000000  -0.0000000   0.0000000  -0.0000000  -0.0000000
    3   0.0052509  -0.0042380  -0.0171644  -0.0052509   0.0042380   0.0171644
 Max gradient component =       1.857E-02
 RMS gradient           =       6.745E-03
 Gradient time:  CPU 99.60 s  wall 16.73 s
 Geometry Optimization Parameters
   NAtoms,    NIC,     NZ,  NCons,   NDum,   NFix, NCnnct, MaxDiis
       12      78      12       0       0       0       0       0


** GEOMETRY OPTIMIZATION IN DELOCALIZED INTERNAL COORDINATES **
   Searching for a Minimum

   Optimization Cycle:   1

                       Coordinates (Angstroms)
     ATOM                X               Y               Z
      1  C         0.0000000000    0.0000000000    0.0000000000
      2  C         0.0000000000    0.0000000000    1.3948300000
      3  C         1.2079582140    0.0000000000    2.0922450000
      4  C         2.4159164279    0.0000000000    1.3948300000
      5  C         2.4159164279    0.0000000000    0.0000000000
      6  C         1.2079582140    0.0000000000   -0.6974150000
      7  Cl       -1.4903431174    0.0000000000   -0.8604500000
      8  I        -1.8003455709    0.0000000000    2.4342600000
      9  I         1.2079582140    0.0000000000    4.1711050000
     10  Cl        3.9062595453    0.0000000000    2.2552800000
     11  I         4.2162619988    0.0000000000   -1.0394300000
     12  I         1.2079582140    0.0000000000   -2.7762750000
   Point Group: c1    Number of degrees of freedom:    30


   Energy is -28827.158602782


 Attempting to generate delocalized internal coordinates
 Initial Hessian constructed with Jon Baker's OPTIMIZE code

 19 Hessian modes will be used to form the next step
  Hessian Eigenvalues:
     0.124424    0.124424    0.124424    0.124424    0.250000    0.250000
     0.250000    0.250000    0.250000    0.250000    0.250000    0.250000
     0.250000    0.334879    0.334879    0.464882    0.464882    0.464882
     0.464882

 Minimum search - taking simple RFO step
 Searching for Lamda that Minimizes Along All modes
 Value Taken    Lamda =  -0.01714376
 Step Taken.  Stepsize is  0.297916

                             Maximum     Tolerance    Cnvgd?
         Gradient           0.048676      0.000300      NO
         Displacement       0.180200      0.001200      NO
         Energy change     *********      0.000001      NO


 New Cartesian Coordinates Obtained by Inverse Iteration

 Displacement from previous Coordinates is:  0.532100
 ----------------------------------------------------------------
             Standard Nuclear Orientation (Angstroms)
    I     Atom           X                Y                Z
 ----------------------------------------------------------------
    1      C       0.0011109452     0.0000000000     0.0002550959
    2      C      -0.0200263139     0.0000000000     1.4076955627
    3      C       1.2053620786     0.0000000000     2.1150427857
    4      C       2.4148055020     0.0000000000     1.3945749103
    5      C       2.4359427603     0.0000000000    -0.0128655557
    6      C       1.2105543677     0.0000000000    -0.7202127797
    7      Cl     -1.5017294052     0.0000000000    -0.8703028176
    8      I      -1.9306984364     0.0000000000     2.3867368726
    9      I       1.3175562634     0.0000000000     4.2551239021
   10      Cl      3.9176458558     0.0000000000     2.2651328189
   11      I       4.3466148487     0.0000000000    -0.9919069004
   12      I       1.0983601013     0.0000000000    -2.8602938948
 ----------------------------------------------------------------
 Nuclear Repulsion Energy =        4186.40282125 hartrees
 There are      141 alpha and      141 beta electrons
 Applying Cartesian multipole field
    Component          Value
    ---------          -----
     (2,0,0)        1.00000E-11
     (0,2,0)        2.00000E-11
     (0,0,2)       -3.00000E-11
 Nucleus-field energy     =    -0.0000001414 hartrees
 Requested basis set is 6-311++G(d,p)
 There are 158 shells and 440 basis functions
 A cutoff of  1.0D-11 yielded   7232 shell pairs
 There are     62443 function pairs (     69804 Cartesian)
 Smallest overlap matrix eigenvalue = 5.77E-07

 Q-Chem warning in module stvman/mkSTV.C, line 318:

 Overlap eigenvalue is smaller than square root of threshold
 Use THRESH >= 12 to get rid of this warning

 Linear dependence detected in AO basis
 Tighter screening thresholds may be required for diffuse basis sets
 Use S2THRESH > 14 and THRESH = 14 in case of SCF convergence issues
 Number of orthogonalized atomic orbitals = 438
 Maximum deviation from orthogonality = 8.123E-11
 Guess MOs from SCF MO coefficient file

 -----------------------------------------------------------------------
  General SCF calculation program by
  Eric Jon Sundstrom, Paul Horn, Yuezhi Mao, Dmitri Zuev, Alec White,
  David Stuck, Shaama M.S., Shane Yost, Joonho Lee, David Small,
  Daniel Levine, Susi Lehtola, Hugh Burton, Evgeny Epifanovsky,
  Bang C. Huynh
 -----------------------------------------------------------------------
 Exchange:     0.2000 Hartree-Fock + 0.0800 Slater + 0.7200 B88
 Correlation:  0.1900 VWN1RPA + 0.8100 LYP
 Using SG-1 standard quadrature grid
 using 6 threads for integral computing
 -------------------------------------------------------
 OpenMP Integral computing Module                
 Release: version 2.0, May 2017, Q-Chem Inc. Pleasanton 
 -------------------------------------------------------
 A restricted SCF calculation will be
 performed using DIIS
 SCF converges when DIIS error is below 1.0e-08
 ---------------------------------------
  Cycle       Energy         DIIS error
 ---------------------------------------
    1  -28827.1540717229      6.56e-04  
    2  -28827.1581485379      3.78e-04  
    3  -28827.1546467792      5.19e-04  
    4  -28827.1619372983      5.91e-05  
    5  -28827.1620248907      1.98e-05  
    6  -28827.1620334724      4.04e-06  
    7  -28827.1620338723      1.10e-06  
    8  -28827.1620339003      3.50e-07  
    9  -28827.1620339038      5.89e-08  
   10  -28827.1620339043      4.80e-08  
   11  -28827.1620339034      5.64e-09  Convergence criterion met
 ---------------------------------------
 SCF time:   CPU 224.03s  wall 41.00s 
 SCF   energy in the final basis set =   -28827.1620339034
 Total energy in the final basis set =   -28827.1620339034

 --------------------------------------------------------------

                    Orbital Energies (a.u.)
 --------------------------------------------------------------

 Alpha MOs
 -- Occupied --
***********************************-176.3198-176.3198-176.3198-176.3198
********-165.7237-165.7237-165.7237-165.7215-165.7215-165.7214-165.7214
********-165.7212-165.7212-165.7212-101.5808-101.5808 -35.8162 -35.8162
-35.8162 -35.8162 -31.3098 -31.3098 -31.3098 -31.3098 -31.3034 -31.3034
-31.3034 -31.3034 -31.3029 -31.3029 -31.3029 -31.3029 -22.9602 -22.9602
-22.9602 -22.9602 -22.9588 -22.9588 -22.9588 -22.9588 -22.9584 -22.9584
-22.9584 -22.9584 -22.9539 -22.9539 -22.9539 -22.9539 -22.9539 -22.9539
-22.9539 -22.9539 -10.2878 -10.2878 -10.2743 -10.2743 -10.2738 -10.2738
 -9.4961  -9.4961  -7.2610  -7.2610  -7.2510  -7.2510  -7.2501  -7.2501
 -6.3655  -6.3655  -6.3655  -6.3655  -4.7786  -4.7786  -4.7786  -4.7786
 -4.7632  -4.7632  -4.7632  -4.7632  -4.7622  -4.7622  -4.7622  -4.7622
 -2.0442  -2.0442  -2.0442  -2.0442  -2.0397  -2.0397  -2.0396  -2.0396
 -2.0389  -2.0389  -2.0389  -2.0389  -2.0256  -2.0256  -2.0255  -2.0255
 -2.0255  -2.0255  -2.0255  -2.0255  -0.9490  -0.9159  -0.8593  -0.8221
 -0.7638  -0.7168  -0.6962  -0.6613  -0.6521  -0.6150  -0.5951  -0.5469
 -0.5014  -0.4821  -0.4588  -0.4146  -0.4127  -0.4052  -0.4018  -0.3777
 -0.3582  -0.3560  -0.3542  -0.3503  -0.3085  -0.3000  -0.2953  -0.2877
 -0.2869  -0.2700  -0.2628  -0.2573  -0.2496
 -- Virtual --
 -0.1131  -0.0748  -0.0746  -0.0665  -0.0588  -0.0255  -0.0016   0.0020
  0.0240   0.0336   0.0363   0.0530   0.0611   0.0616   0.0648   0.0764
  0.0788   0.0842   0.0884   0.0938   0.1001   0.1038   0.1141   0.1212
  0.1253   0.1323   0.1392   0.1470   0.1505   0.1596   0.1609   0.1715
  0.1755   0.1765   0.1854   0.1946   0.1994   0.2030   0.2118   0.2137
  0.2172   0.2224   0.2295   0.2409   0.2505   0.2517   0.2629   0.2786
  0.2812   0.2893   0.2932   0.3074   0.3445   0.3645   0.3673   0.3784
  0.3837   0.3868   0.3884   0.3936   0.4022   0.4079   0.4103   0.4150
  0.4228   0.4262   0.4329   0.4423   0.4637   0.4676   0.4694   0.4744
  0.4751   0.4794   0.4971   0.4999   0.5111   0.5118   0.5140   0.5140
  0.5193   0.5509   0.5512   0.5838   0.5839   0.5861   0.5870   0.6013
  0.6020   0.6095   0.6536   0.6809   0.7103   0.7112   0.7253   0.7391
  0.7482   0.7551   0.7699   0.7878   0.8022   0.8228   0.8330   0.8356
  0.8402   0.8490   0.8614   0.8734   0.9175   0.9297   0.9334   0.9385
  0.9417   0.9501   0.9895   1.0393   1.0680   1.0780   1.1056   1.1293
  1.1383   1.1666   1.1822   1.1830   1.2133   1.2608   1.2734   1.3293
  1.3380   1.3456   1.3470   1.3625   1.3846   1.3855   1.3902   1.4170
  1.4360   1.4502   1.4643   1.4737   1.4774   1.5439   1.5465   1.5510
  1.5612   1.6259   1.7185   1.7296   1.7607   1.7777   1.8084   1.8153
  1.8335   1.8487   1.9113   1.9824   2.0810   2.1893   2.2011   2.2195
  2.2240   2.2427   2.2444   2.2547   2.2997   2.3835   2.4322   2.4998
  2.5316   2.5391   2.5660   2.6876   2.7211   2.7525   2.8170   2.8177
  2.8486   2.9353   3.0327   3.0466   3.0815   3.1086   3.1999   3.3618
  3.4129   3.6034   3.7757   3.8548   3.9425   3.9614   3.9617   3.9622
  3.9738   3.9951   3.9958   4.0159   4.0218   4.0321   4.0344   4.0601
  4.0964   4.1252   4.1640   4.1778   4.2397   4.2510   4.3120   4.3134
  4.4015   4.4076   4.4842   4.5896   4.7681   5.9958   6.0043   6.0221
  6.0513   6.0918   6.0933   6.0960   6.1030   6.1295   6.1384   6.1729
  6.1946   9.7450   9.7802  23.1720  23.7385  23.7500  23.8907  23.8911
 23.9652  25.7983  25.8337  26.1336  26.1693  26.5349  26.6249  27.8446
 27.8456  27.9120  27.9808  28.3364  28.3430  28.3566  28.3790  28.3971
 28.3973  28.4111  28.4141  28.4221  28.4241  28.4374  28.4454  28.5208
 28.5279  28.5283  28.5291  28.5354  28.5417  28.5423  28.5532  28.5572
 28.5582  28.5595  28.5704  28.5902  28.6052  28.6277  28.6306  28.6825
 28.6932  28.7478  28.7683 127.8792 127.8841 127.8944 127.9117 127.9354
127.9378 127.9408 127.9468 127.9579 127.9615 127.9782 127.9918 151.6420
151.6426 151.7012 151.7576 215.7348 215.77531901.80451901.80481901.8661
********
 --------------------------------------------------------------

          Ground-State Mulliken Net Atomic Charges

     Atom                 Charge (a.u.)
  ----------------------------------------
      1 C                    -0.367781
      2 C                    -0.202925
      3 C                    -0.233357
      4 C                    -0.367781
      5 C                    -0.202924
      6 C                    -0.233357
      7 Cl                    0.587738
      8 I                     0.108276
      9 I                     0.108049
     10 Cl                    0.587738
     11 I                     0.108276
     12 I                     0.108049
  ----------------------------------------
  Sum of atomic charges =     0.000000

 -----------------------------------------------------------------
                    Cartesian Multipole Moments
 -----------------------------------------------------------------
    Charge (ESU x 10^10)
                -0.0000
    Dipole Moment (Debye)
         X      -0.0000      Y       0.0000      Z       0.0000
       Tot       0.0000
    Quadrupole Moments (Debye-Ang)
        XX    -166.7398     XY       0.0000     YY    -174.8850
        XZ      -2.3764     YZ      -0.0000     ZZ    -164.0131
    Octopole Moments (Debye-Ang^2)
       XXX    -604.2442    XXY       0.0000    XYY    -211.2538
       YYY       0.0000    XXZ    -122.0280    XYZ      -0.0000
       YYZ    -121.9674    XZZ    -201.4356    YZZ       0.0000
       ZZZ    -343.1556
    Hexadecapole Moments (Debye-Ang^3)
      XXXX   -6012.1035   XXXY       0.0000   XXYY   -1124.5574
      XYYY       0.0000   YYYY    -232.7176   XXXZ     -35.8646
      XXYZ      -0.0000   XYYZ      28.5427   YYYZ      -0.0000
      XXZZ   -2068.0522   XYZZ       0.0000   YYZZ   -1156.5680
      XZZZ     102.4233   YZZZ      -0.0000   ZZZZ   -6085.6058
 -----------------------------------------------------------------
 Calculating analytic gradient of the SCF energy
 Gradient of SCF Energy
            1           2           3           4           5           6
    1  -0.0023439  -0.0060547   0.0045164   0.0023439   0.0060547  -0.0045164
    2  -0.0000000   0.0000000  -0.0000000  -0.0000000   0.0000000   0.0000000
    3  -0.0017706  -0.0015215   0.0041459   0.0017706   0.0015215  -0.0041459
            7           8           9          10          11          12
    1   0.0034827  -0.0061657   0.0075612  -0.0034827   0.0061657  -0.0075612
    2   0.0000000  -0.0000000  -0.0000000   0.0000000  -0.0000000  -0.0000000
    3   0.0014661  -0.0052190   0.0022880  -0.0014661   0.0052190  -0.0022880
 Max gradient component =       7.561E-03
 RMS gradient           =       3.552E-03
 Gradient time:  CPU 95.23 s  wall 16.00 s
 Geometry Optimization Parameters
   NAtoms,    NIC,     NZ,  NCons,   NDum,   NFix, NCnnct, MaxDiis
       12      78      12       0       0       0       0       0

 Cartesian Hessian Update
 Hessian updated using BFGS update


** GEOMETRY OPTIMIZATION IN DELOCALIZED INTERNAL COORDINATES **
   Searching for a Minimum

   Optimization Cycle:   2

                       Coordinates (Angstroms)
     ATOM                X               Y               Z
      1  C         0.0011109452    0.0000000000    0.0002550959
      2  C        -0.0200263139    0.0000000000    1.4076955627
      3  C         1.2053620786    0.0000000000    2.1150427857
      4  C         2.4148055020    0.0000000000    1.3945749103
      5  C         2.4359427603    0.0000000000   -0.0128655557
      6  C         1.2105543677    0.0000000000   -0.7202127797
      7  Cl       -1.5017294052    0.0000000000   -0.8703028176
      8  I        -1.9306984364    0.0000000000    2.3867368726
      9  I         1.3175562634    0.0000000000    4.2551239021
     10  Cl        3.9176458558    0.0000000000    2.2651328189
     11  I         4.3466148487    0.0000000000   -0.9919069004
     12  I         1.0983601013    0.0000000000   -2.8602938948
   Point Group: c1    Number of degrees of freedom:    30


   Energy is -28827.162033903

 Hessian updated using BFGS update

  7 Hessian modes will be used to form the next step
  Hessian Eigenvalues:
     0.114864    0.124430    0.249524    0.325172    0.378731    0.454783
     0.574339

 Minimum search - taking simple RFO step
 Searching for Lamda that Minimizes Along All modes
 Value Taken    Lamda =  -0.00494594
 Step Taken.  Stepsize is  0.104085

                             Maximum     Tolerance    Cnvgd?
         Gradient           0.047742      0.000300      NO
         Displacement       0.101917      0.001200      NO
         Energy change     -0.003431      0.000001      NO


 New Cartesian Coordinates Obtained by Inverse Iteration

 Displacement from previous Coordinates is:  0.310706
 ----------------------------------------------------------------
             Standard Nuclear Orientation (Angstroms)
    I     Atom           X                Y                Z
 ----------------------------------------------------------------
    1      C      -0.0042520534     0.0000000000    -0.0027865361
    2      C      -0.0146601930     0.0000000000     1.4064314882
    3      C       1.2038494400     0.0000000000     2.1106477850
    4      C       2.4201684973     0.0000000000     1.3976165421
    5      C       2.4305766347     0.0000000000    -0.0116014840
    6      C       1.2120670024     0.0000000000    -0.7158177818
    7      Cl     -1.5137651351     0.0000000000    -0.8739130837
    8      I      -1.8901999163     0.0000000000     2.4558518687
    9      I       1.2347883219     0.0000000000     4.2562499975
   10      Cl      3.9296815722     0.0000000000     2.2687430998
   11      I       4.3061163076     0.0000000000    -1.0610219074
   12      I       1.1811280893     0.0000000000    -2.8614199883
 ----------------------------------------------------------------
 Nuclear Repulsion Energy =        4199.64730779 hartrees
 There are      141 alpha and      141 beta electrons
 Applying Cartesian multipole field
    Component          Value
    ---------          -----
     (2,0,0)        1.00000E-11
     (0,2,0)        2.00000E-11
     (0,0,2)       -3.00000E-11
 Nucleus-field energy     =    -0.0000001452 hartrees
 Requested basis set is 6-311++G(d,p)
 There are 158 shells and 440 basis functions
 A cutoff of  1.0D-11 yielded   7208 shell pairs
 There are     62291 function pairs (     69640 Cartesian)
 Smallest overlap matrix eigenvalue = 5.65E-07

 Q-Chem warning in module stvman/mkSTV.C, line 318:

 Overlap eigenvalue is smaller than square root of threshold
 Use THRESH >= 12 to get rid of this warning

 Linear dependence detected in AO basis
 Tighter screening thresholds may be required for diffuse basis sets
 Use S2THRESH > 14 and THRESH = 14 in case of SCF convergence issues
 Number of orthogonalized atomic orbitals = 438
 Maximum deviation from orthogonality = 1.998E-10
 Guess MOs from SCF MO coefficient file

 -----------------------------------------------------------------------
  General SCF calculation program by
  Eric Jon Sundstrom, Paul Horn, Yuezhi Mao, Dmitri Zuev, Alec White,
  David Stuck, Shaama M.S., Shane Yost, Joonho Lee, David Small,
  Daniel Levine, Susi Lehtola, Hugh Burton, Evgeny Epifanovsky,
  Bang C. Huynh
 -----------------------------------------------------------------------
 Exchange:     0.2000 Hartree-Fock + 0.0800 Slater + 0.7200 B88
 Correlation:  0.1900 VWN1RPA + 0.8100 LYP
 Using SG-1 standard quadrature grid
 using 6 threads for integral computing
 -------------------------------------------------------
 OpenMP Integral computing Module                
 Release: version 2.0, May 2017, Q-Chem Inc. Pleasanton 
 -------------------------------------------------------
 A restricted SCF calculation will be
 performed using DIIS
 SCF converges when DIIS error is below 1.0e-08
 ---------------------------------------
  Cycle       Energy         DIIS error
 ---------------------------------------
    1  -28827.1621377523      2.62e-04  
    2  -28827.1639155932      9.27e-05  
    3  -28827.1639229864      9.43e-05  
    4  -28827.1641374873      2.15e-05  
    5  -28827.1641476003      6.06e-06  
    6  -28827.1641482391      4.16e-06  
    7  -28827.1641486886      7.56e-07  
    8  -28827.1641487034      1.94e-07  
    9  -28827.1641487027      2.74e-08  
   10  -28827.1641487042      1.63e-08  
   11  -28827.1641487078      6.10e-09  Convergence criterion met
 ---------------------------------------
 SCF time:   CPU 219.33s  wall 41.00s 
 SCF   energy in the final basis set =   -28827.1641487078
 Total energy in the final basis set =   -28827.1641487078

 --------------------------------------------------------------

                    Orbital Energies (a.u.)
 --------------------------------------------------------------

 Alpha MOs
 -- Occupied --
***********************************-176.3198-176.3198-176.3197-176.3197
********-165.7237-165.7236-165.7236-165.7214-165.7214-165.7213-165.7213
********-165.7212-165.7211-165.7211-101.5814-101.5814 -35.8162 -35.8162
-35.8161 -35.8161 -31.3098 -31.3098 -31.3097 -31.3097 -31.3034 -31.3034
-31.3033 -31.3033 -31.3029 -31.3029 -31.3028 -31.3028 -22.9602 -22.9602
-22.9601 -22.9601 -22.9588 -22.9588 -22.9587 -22.9587 -22.9584 -22.9584
-22.9583 -22.9583 -22.9539 -22.9539 -22.9539 -22.9539 -22.9538 -22.9538
-22.9538 -22.9538 -10.2892 -10.2892 -10.2740 -10.2740 -10.2735 -10.2735
 -9.4963  -9.4963  -7.2612  -7.2612  -7.2512  -7.2512  -7.2503  -7.2503
 -6.3656  -6.3656  -6.3655  -6.3655  -4.7786  -4.7786  -4.7786  -4.7786
 -4.7632  -4.7632  -4.7631  -4.7631  -4.7622  -4.7622  -4.7621  -4.7621
 -2.0442  -2.0442  -2.0440  -2.0440  -2.0397  -2.0397  -2.0397  -2.0396
 -2.0390  -2.0390  -2.0389  -2.0389  -2.0257  -2.0257  -2.0255  -2.0255
 -2.0255  -2.0255  -2.0254  -2.0254  -0.9478  -0.9130  -0.8596  -0.8239
 -0.7640  -0.7131  -0.6997  -0.6601  -0.6534  -0.6159  -0.5946  -0.5470
 -0.5017  -0.4818  -0.4585  -0.4137  -0.4132  -0.4033  -0.4021  -0.3748
 -0.3598  -0.3535  -0.3524  -0.3505  -0.3138  -0.2997  -0.2950  -0.2937
 -0.2891  -0.2645  -0.2623  -0.2587  -0.2480
 -- Virtual --
 -0.1149  -0.0762  -0.0733  -0.0680  -0.0581  -0.0235  -0.0015   0.0005
  0.0214   0.0335   0.0362   0.0528   0.0609   0.0614   0.0656   0.0771
  0.0773   0.0842   0.0868   0.0951   0.1007   0.1054   0.1160   0.1206
  0.1239   0.1302   0.1410   0.1474   0.1479   0.1594   0.1686   0.1711
  0.1768   0.1769   0.1906   0.1963   0.1986   0.1999   0.2070   0.2146
  0.2147   0.2191   0.2286   0.2405   0.2492   0.2517   0.2662   0.2725
  0.2819   0.2897   0.2924   0.3068   0.3444   0.3572   0.3688   0.3714
  0.3775   0.3866   0.3908   0.3941   0.3975   0.4081   0.4108   0.4152
  0.4176   0.4241   0.4263   0.4449   0.4665   0.4736   0.4751   0.4770
  0.4787   0.4840   0.5004   0.5036   0.5116   0.5117   0.5153   0.5163
  0.5168   0.5499   0.5521   0.5822   0.5873   0.5887   0.5905   0.5985
  0.6052   0.6089   0.6496   0.6836   0.7043   0.7094   0.7270   0.7306
  0.7525   0.7546   0.7688   0.7781   0.8062   0.8240   0.8294   0.8335
  0.8376   0.8502   0.8633   0.8736   0.9183   0.9292   0.9324   0.9383
  0.9414   0.9478   0.9987   1.0346   1.0592   1.0803   1.1048   1.1288
  1.1340   1.1673   1.1845   1.1975   1.2148   1.2564   1.2695   1.3335
  1.3367   1.3432   1.3611   1.3640   1.3798   1.3853   1.3858   1.4205
  1.4325   1.4399   1.4648   1.4670   1.4850   1.5433   1.5463   1.5504
  1.5561   1.6189   1.7195   1.7293   1.7662   1.7745   1.8092   1.8145
  1.8410   1.8431   1.9120   1.9797   2.0865   2.1888   2.2008   2.2217
  2.2277   2.2444   2.2446   2.2541   2.2982   2.3820   2.4349   2.4994
  2.5329   2.5365   2.5664   2.6874   2.7212   2.7547   2.8159   2.8187
  2.8473   2.9332   3.0336   3.0479   3.0794   3.1096   3.1974   3.3554
  3.4219   3.6044   3.7825   3.8488   3.9385   3.9575   3.9619   3.9653
  3.9663   3.9943   3.9944   4.0195   4.0288   4.0296   4.0315   4.0614
  4.0907   4.1182   4.1715   4.1814   4.2419   4.2543   4.3082   4.3109
  4.4027   4.4133   4.4838   4.5881   4.7732   5.9943   6.0021   6.0233
  6.0524   6.0689   6.0803   6.0981   6.1103   6.1212   6.1463   6.1844
  6.2026   9.7437   9.7783  23.1679  23.7433  23.7474  23.8827  23.9067
 23.9711  25.7969  25.8311  26.1227  26.1626  26.5393  26.6224  27.8453
 27.8487  27.9098  27.9823  28.3355  28.3415  28.3573  28.3797  28.3874
 28.3971  28.4075  28.4117  28.4185  28.4199  28.4428  28.4520  28.5192
 28.5273  28.5297  28.5299  28.5312  28.5414  28.5417  28.5540  28.5578
 28.5606  28.5608  28.5708  28.5878  28.6024  28.6294  28.6375  28.6827
 28.6955  28.7468  28.7665 127.8785 127.8830 127.8949 127.9121 127.9305
127.9338 127.9419 127.9432 127.9500 127.9663 127.9832 127.9958 151.6422
151.6451 151.7000 151.7588 215.7338 215.77321901.80451901.80731901.8650
********
 --------------------------------------------------------------

          Ground-State Mulliken Net Atomic Charges

     Atom                 Charge (a.u.)
  ----------------------------------------
      1 C                    -0.254239
      2 C                    -0.262295
      3 C                    -0.278108
      4 C                    -0.254239
      5 C                    -0.262295
      6 C                    -0.278108
      7 Cl                    0.574897
      8 I                     0.110098
      9 I                     0.109647
     10 Cl                    0.574897
     11 I                     0.110098
     12 I                     0.109647
  ----------------------------------------
  Sum of atomic charges =     0.000000

 -----------------------------------------------------------------
                    Cartesian Multipole Moments
 -----------------------------------------------------------------
    Charge (ESU x 10^10)
                -0.0000
    Dipole Moment (Debye)
         X      -0.0000      Y       0.0000      Z      -0.0000
       Tot       0.0000
    Quadrupole Moments (Debye-Ang)
        XX    -167.6049     XY       0.0000     YY    -174.8931
        XZ      -3.8663     YZ      -0.0000     ZZ    -163.1545
    Octopole Moments (Debye-Ang^2)
       XXX    -607.3793    XXY       0.0000    XYY    -211.2636
       YYY       0.0000    XXZ    -126.2310    XYZ      -0.0000
       YYZ    -121.9731    XZZ    -202.4767    YZZ       0.0000
       ZZZ    -341.3591
    Hexadecapole Moments (Debye-Ang^3)
      XXXX   -5973.9861   XXXY       0.0000   XXYY   -1111.5829
      XYYY       0.0000   YYYY    -232.7308   XXXZ      24.7968
      XXYZ      -0.0000   XYYZ      52.1358   YYYZ      -0.0000
      XXZZ   -2062.6959   XYZZ       0.0000   YYZZ   -1170.4607
      XZZZ     134.2997   YZZZ      -0.0000   ZZZZ   -6151.8347
 -----------------------------------------------------------------
 Calculating analytic gradient of the SCF energy
 Gradient of SCF Energy
            1           2           3           4           5           6
    1  -0.0019012  -0.0015451  -0.0000184   0.0019012   0.0015451   0.0000184
    2  -0.0000000   0.0000000   0.0000000  -0.0000000   0.0000000   0.0000000
    3  -0.0012158   0.0005834   0.0010359   0.0012158  -0.0005834  -0.0010359
            7           8           9          10          11          12
    1  -0.0003322  -0.0017933  -0.0016195   0.0003322   0.0017933   0.0016195
    2  -0.0000000  -0.0000000   0.0000000   0.0000000  -0.0000000  -0.0000000
    3  -0.0001782   0.0026249   0.0033927   0.0001782  -0.0026249  -0.0033927
 Max gradient component =       3.393E-03
 RMS gradient           =       1.360E-03
 Gradient time:  CPU 95.60 s  wall 16.07 s
 Geometry Optimization Parameters
   NAtoms,    NIC,     NZ,  NCons,   NDum,   NFix, NCnnct, MaxDiis
       12      78      12       0       0       0       0       0

 Cartesian Hessian Update
 Hessian updated using BFGS update


** GEOMETRY OPTIMIZATION IN DELOCALIZED INTERNAL COORDINATES **
   Searching for a Minimum

   Optimization Cycle:   3

                       Coordinates (Angstroms)
     ATOM                X               Y               Z
      1  C        -0.0042520534    0.0000000000   -0.0027865361
      2  C        -0.0146601930    0.0000000000    1.4064314882
      3  C         1.2038494400    0.0000000000    2.1106477850
      4  C         2.4201684973    0.0000000000    1.3976165421
      5  C         2.4305766347    0.0000000000   -0.0116014840
      6  C         1.2120670024    0.0000000000   -0.7158177818
      7  Cl       -1.5137651351    0.0000000000   -0.8739130837
      8  I        -1.8901999163    0.0000000000    2.4558518687
      9  I         1.2347883219    0.0000000000    4.2562499975
     10  Cl        3.9296815722    0.0000000000    2.2687430998
     11  I         4.3061163076    0.0000000000   -1.0610219074
     12  I         1.1811280893    0.0000000000   -2.8614199883
   Point Group: c1    Number of degrees of freedom:    30


   Energy is -28827.164148708

 Hessian updated using BFGS update

 10 Hessian modes will be used to form the next step
  Hessian Eigenvalues:
     0.121419    0.124433    0.249387    0.249993    0.325628    0.419107
     0.426727    0.450978    0.464880    0.592734

 Minimum search - taking simple RFO step
 Searching for Lamda that Minimizes Along All modes
 Value Taken    Lamda =  -0.00069418
 Step Taken.  Stepsize is  0.059960

                             Maximum     Tolerance    Cnvgd?
         Gradient           0.010867      0.000300      NO
         Displacement       0.041414      0.001200      NO
         Energy change     -0.002115      0.000001      NO


 New Cartesian Coordinates Obtained by Inverse Iteration

 Displacement from previous Coordinates is:  0.091789
 ----------------------------------------------------------------
             Standard Nuclear Orientation (Angstroms)
    I     Atom           X                Y                Z
 ----------------------------------------------------------------
    1      C      -0.0016195857     0.0000000000    -0.0011916424
    2      C      -0.0103571908     0.0000000000     1.4031326895
    3      C       1.2049253407     0.0000000000     2.1054281873
    4      C       2.4175360157     0.0000000000     1.3960216403
    5      C       2.4262736246     0.0000000000    -0.0083026925
    6      C       1.2109910864     0.0000000000    -0.7105982028
    7      Cl     -1.5099767763     0.0000000000    -0.8724437324
    8      I      -1.8803626952     0.0000000000     2.4354357293
    9      I       1.2479268620     0.0000000000     4.2360099268
   10      Cl      3.9258931994     0.0000000000     2.2672737406
   11      I       4.2962791494     0.0000000000    -1.0406056997
   12      I       1.1679895374     0.0000000000    -2.8411799439
 ----------------------------------------------------------------
 Nuclear Repulsion Energy =        4217.23118217 hartrees
 There are      141 alpha and      141 beta electrons
 Applying Cartesian multipole field
    Component          Value
    ---------          -----
     (2,0,0)        1.00000E-11
     (0,2,0)        2.00000E-11
     (0,0,2)       -3.00000E-11
 Nucleus-field energy     =    -0.0000001430 hartrees
 Requested basis set is 6-311++G(d,p)
 There are 158 shells and 440 basis functions
 A cutoff of  1.0D-11 yielded   7226 shell pairs
 There are     62417 function pairs (     69780 Cartesian)
 Smallest overlap matrix eigenvalue = 5.43E-07

 Q-Chem warning in module stvman/mkSTV.C, line 318:

 Overlap eigenvalue is smaller than square root of threshold
 Use THRESH >= 12 to get rid of this warning

 Linear dependence detected in AO basis
 Tighter screening thresholds may be required for diffuse basis sets
 Use S2THRESH > 14 and THRESH = 14 in case of SCF convergence issues
 Number of orthogonalized atomic orbitals = 438
 Maximum deviation from orthogonality = 1.003E-10
 Guess MOs from SCF MO coefficient file

 -----------------------------------------------------------------------
  General SCF calculation program by
  Eric Jon Sundstrom, Paul Horn, Yuezhi Mao, Dmitri Zuev, Alec White,
  David Stuck, Shaama M.S., Shane Yost, Joonho Lee, David Small,
  Daniel Levine, Susi Lehtola, Hugh Burton, Evgeny Epifanovsky,
  Bang C. Huynh
 -----------------------------------------------------------------------
 Exchange:     0.2000 Hartree-Fock + 0.0800 Slater + 0.7200 B88
 Correlation:  0.1900 VWN1RPA + 0.8100 LYP
 Using SG-1 standard quadrature grid
 using 6 threads for integral computing
 -------------------------------------------------------
 OpenMP Integral computing Module                
 Release: version 2.0, May 2017, Q-Chem Inc. Pleasanton 
 -------------------------------------------------------
 A restricted SCF calculation will be
 performed using DIIS
 SCF converges when DIIS error is below 1.0e-08
 ---------------------------------------
  Cycle       Energy         DIIS error
 ---------------------------------------
    1  -28827.1641799836      1.37e-04  
    2  -28827.1642628870      7.79e-05  
    3  -28827.1640875916      1.11e-04  
    4  -28827.1644282264      6.53e-06  
    5  -28827.1644293081      1.82e-06  
    6  -28827.1644293836      6.10e-07  
    7  -28827.1644293903      2.43e-07  
    8  -28827.1644293908      6.91e-08  
    9  -28827.1644293910      1.28e-08  
   10  -28827.1644293858      8.27e-09  Convergence criterion met
 ---------------------------------------
 SCF time:   CPU 200.52s  wall 37.00s 
 SCF   energy in the final basis set =   -28827.1644293858
 Total energy in the final basis set =   -28827.1644293858

 --------------------------------------------------------------

                    Orbital Energies (a.u.)
 --------------------------------------------------------------

 Alpha MOs
 -- Occupied --
***********************************-176.3194-176.3194-176.3193-176.3193
********-165.7233-165.7231-165.7231-165.7210-165.7210-165.7209-165.7209
********-165.7208-165.7207-165.7207-101.5812-101.5812 -35.8158 -35.8158
-35.8157 -35.8157 -31.3094 -31.3094 -31.3092 -31.3092 -31.3031 -31.3031
-31.3029 -31.3029 -31.3025 -31.3025 -31.3024 -31.3024 -22.9598 -22.9598
-22.9596 -22.9596 -22.9584 -22.9584 -22.9582 -22.9582 -22.9580 -22.9580
-22.9579 -22.9579 -22.9536 -22.9536 -22.9536 -22.9536 -22.9535 -22.9535
-22.9535 -22.9535 -10.2877 -10.2876 -10.2722 -10.2722 -10.2717 -10.2717
 -9.4962  -9.4962  -7.2611  -7.2611  -7.2511  -7.2511  -7.2502  -7.2502
 -6.3652  -6.3652  -6.3651  -6.3651  -4.7783  -4.7783  -4.7782  -4.7782
 -4.7630  -4.7630  -4.7628  -4.7628  -4.7620  -4.7620  -4.7618  -4.7618
 -2.0440  -2.0439  -2.0437  -2.0437  -2.0394  -2.0394  -2.0394  -2.0394
 -2.0387  -2.0387  -2.0386  -2.0386  -2.0254  -2.0254  -2.0253  -2.0253
 -2.0253  -2.0253  -2.0251  -2.0251  -0.9499  -0.9140  -0.8606  -0.8261
 -0.7655  -0.7160  -0.7012  -0.6608  -0.6533  -0.6166  -0.5941  -0.5490
 -0.5023  -0.4821  -0.4603  -0.4146  -0.4139  -0.4042  -0.4029  -0.3759
 -0.3612  -0.3545  -0.3528  -0.3509  -0.3134  -0.3003  -0.2942  -0.2936
 -0.2889  -0.2649  -0.2622  -0.2578  -0.2472
 -- Virtual --
 -0.1123  -0.0729  -0.0725  -0.0670  -0.0546  -0.0203  -0.0018   0.0010
  0.0224   0.0334   0.0363   0.0527   0.0610   0.0626   0.0655   0.0774
  0.0778   0.0840   0.0864   0.0947   0.1008   0.1051   0.1156   0.1211
  0.1240   0.1304   0.1404   0.1473   0.1477   0.1611   0.1684   0.1727
  0.1759   0.1764   0.1911   0.1963   0.1994   0.2007   0.2092   0.2146
  0.2155   0.2211   0.2290   0.2406   0.2501   0.2528   0.2666   0.2742
  0.2834   0.2908   0.2949   0.3086   0.3432   0.3586   0.3685   0.3716
  0.3820   0.3898   0.3902   0.3945   0.4000   0.4110   0.4112   0.4150
  0.4192   0.4254   0.4267   0.4460   0.4682   0.4739   0.4764   0.4784
  0.4791   0.4841   0.4994   0.5036   0.5109   0.5128   0.5153   0.5159
  0.5180   0.5525   0.5551   0.5829   0.5878   0.5882   0.5939   0.6041
  0.6091   0.6129   0.6515   0.6879   0.7059   0.7100   0.7335   0.7355
  0.7523   0.7577   0.7698   0.7822   0.8071   0.8233   0.8317   0.8335
  0.8386   0.8501   0.8652   0.8724   0.9179   0.9302   0.9360   0.9384
  0.9424   0.9470   1.0013   1.0336   1.0647   1.0801   1.1059   1.1342
  1.1375   1.1700   1.1883   1.1965   1.2163   1.2575   1.2697   1.3377
  1.3379   1.3451   1.3613   1.3657   1.3801   1.3881   1.3967   1.4232
  1.4333   1.4456   1.4675   1.4714   1.4884   1.5418   1.5485   1.5571
  1.5579   1.6215   1.7208   1.7326   1.7701   1.7774   1.8136   1.8182
  1.8445   1.8467   1.9155   1.9846   2.0904   2.1931   2.2064   2.2281
  2.2313   2.2446   2.2516   2.2547   2.3075   2.3831   2.4372   2.5017
  2.5345   2.5389   2.5682   2.6879   2.7227   2.7613   2.8173   2.8203
  2.8483   2.9366   3.0385   3.0592   3.0832   3.1140   3.2035   3.3622
  3.4268   3.6143   3.7875   3.8551   3.9389   3.9585   3.9637   3.9656
  3.9664   3.9957   3.9961   4.0228   4.0289   4.0303   4.0342   4.0634
  4.0930   4.1224   4.1733   4.1852   4.2425   4.2580   4.3106   4.3112
  4.4062   4.4178   4.4916   4.5975   4.7832   5.9953   6.0031   6.0246
  6.0542   6.0742   6.0827   6.1008   6.1113   6.1275   6.1496   6.1887
  6.2083   9.7452   9.7791  23.1681  23.7557  23.7578  23.9006  23.9221
 23.9898  25.7975  25.8323  26.1265  26.1660  26.5446  26.6303  27.8482
 27.8520  27.9149  27.9880  28.3364  28.3424  28.3584  28.3813  28.3904
 28.3997  28.4104  28.4150  28.4209  28.4214  28.4457  28.4546  28.5197
 28.5280  28.5301  28.5302  28.5321  28.5425  28.5427  28.5555  28.5594
 28.5610  28.5613  28.5721  28.5892  28.6049  28.6317  28.6384  28.6842
 28.6985  28.7507  28.7690 127.8794 127.8839 127.8960 127.9135 127.9337
127.9353 127.9436 127.9441 127.9533 127.9685 127.9856 127.9989 151.6450
151.6480 151.7046 151.7638 215.7354 215.77431901.80751901.81031901.8697
********
 --------------------------------------------------------------

          Ground-State Mulliken Net Atomic Charges

     Atom                 Charge (a.u.)
  ----------------------------------------
      1 C                    -0.248755
      2 C                    -0.262350
      3 C                    -0.282319
      4 C                    -0.248755
      5 C                    -0.262350
      6 C                    -0.282319
      7 Cl                    0.576567
      8 I                     0.108579
      9 I                     0.108279
     10 Cl                    0.576567
     11 I                     0.108579
     12 I                     0.108279
  ----------------------------------------
  Sum of atomic charges =     0.000000

 -----------------------------------------------------------------
                    Cartesian Multipole Moments
 -----------------------------------------------------------------
    Charge (ESU x 10^10)
                -0.0000
    Dipole Moment (Debye)
         X      -0.0000      Y      -0.0000      Z       0.0000
       Tot       0.0000
    Quadrupole Moments (Debye-Ang)
        XX    -167.5460     XY       0.0000     YY    -174.7433
        XZ      -3.5305     YZ       0.0000     ZZ    -163.4613
    Octopole Moments (Debye-Ang^2)
       XXX    -607.1655    XXY       0.0000    XYY    -211.0827
       YYY      -0.0000    XXZ    -125.3785    XYZ       0.0000
       YYZ    -121.8686    XZZ    -202.3789    YZZ      -0.0000
       ZZZ    -342.0011
    Hexadecapole Moments (Debye-Ang^3)
      XXXX   -5948.5022   XXXY       0.0000   XXYY   -1106.8285
      XYYY       0.0000   YYYY    -232.3586   XXXZ       9.4290
      XXYZ      -0.0000   XYYZ      45.2448   YYYZ      -0.0000
      XXZZ   -2048.5752   XYZZ       0.0000   YYZZ   -1157.2725
      XZZZ     120.5691   YZZZ       0.0000   ZZZZ   -6090.2456
 -----------------------------------------------------------------
 Calculating analytic gradient of the SCF energy
 Gradient of SCF Energy
            1           2           3           4           5           6
    1  -0.0000304   0.0002733  -0.0003590   0.0000304  -0.0002733   0.0003590
    2   0.0000000  -0.0000000   0.0000000   0.0000000  -0.0000000  -0.0000000
    3  -0.0002374   0.0001216  -0.0007142   0.0002374  -0.0001216   0.0007142
            7           8           9          10          11          12
    1   0.0004518   0.0007472  -0.0000346  -0.0004518  -0.0007472   0.0000346
    2  -0.0000000   0.0000000   0.0000000  -0.0000000   0.0000000   0.0000000
    3   0.0001226  -0.0005404  -0.0006240  -0.0001226   0.0005404   0.0006240
 Max gradient component =       7.472E-04
 RMS gradient           =       3.532E-04
 Gradient time:  CPU 96.11 s  wall 16.15 s
 Geometry Optimization Parameters
   NAtoms,    NIC,     NZ,  NCons,   NDum,   NFix, NCnnct, MaxDiis
       12      78      12       0       0       0       0       0

 Cartesian Hessian Update
 Hessian updated using BFGS update


** GEOMETRY OPTIMIZATION IN DELOCALIZED INTERNAL COORDINATES **
   Searching for a Minimum

   Optimization Cycle:   4

                       Coordinates (Angstroms)
     ATOM                X               Y               Z
      1  C        -0.0016195857    0.0000000000   -0.0011916424
      2  C        -0.0103571908    0.0000000000    1.4031326895
      3  C         1.2049253407    0.0000000000    2.1054281873
      4  C         2.4175360157    0.0000000000    1.3960216403
      5  C         2.4262736246    0.0000000000   -0.0083026925
      6  C         1.2109910864    0.0000000000   -0.7105982028
      7  Cl       -1.5099767763    0.0000000000   -0.8724437324
      8  I        -1.8803626952    0.0000000000    2.4354357293
      9  I         1.2479268620    0.0000000000    4.2360099268
     10  Cl        3.9258931994    0.0000000000    2.2672737406
     11  I         4.2962791494    0.0000000000   -1.0406056997
     12  I         1.1679895374    0.0000000000   -2.8411799439
   Point Group: c1    Number of degrees of freedom:    30


   Energy is -28827.164429386

 Hessian updated using BFGS update

 10 Hessian modes will be used to form the next step
  Hessian Eigenvalues:
     0.123807    0.137823    0.249572    0.249993    0.253273    0.326074
     0.417059    0.464805    0.486724    0.578248

 Minimum search - taking simple RFO step
 Searching for Lamda that Minimizes Along All modes
 Value Taken    Lamda =  -0.00002923
 Step Taken.  Stepsize is  0.011774

                             Maximum     Tolerance    Cnvgd?
         Gradient           0.002760      0.000300      NO
         Displacement       0.008490      0.001200      NO
         Energy change     -0.000281      0.000001      NO


 New Cartesian Coordinates Obtained by Inverse Iteration

 Displacement from previous Coordinates is:  0.016089
 ----------------------------------------------------------------
             Standard Nuclear Orientation (Angstroms)
    I     Atom           X                Y                Z
 ----------------------------------------------------------------
    1      C      -0.0018499959     0.0000000000    -0.0011969819
    2      C      -0.0111153700     0.0000000000     1.4039177006
    3      C       1.2049280899     0.0000000000     2.1068303486
    4      C       2.4177664122     0.0000000000     1.3960269743
    5      C       2.4270317941     0.0000000000    -0.0090877110
    6      C       1.2109883312     0.0000000000    -0.7120003579
    7      Cl     -1.5110872552     0.0000000000    -0.8723156598
    8      I      -1.8843027160     0.0000000000     2.4372100187
    9      I       1.2475982209     0.0000000000     4.2396158915
   10      Cl      3.9270036620     0.0000000000     2.2671456672
   11      I       4.3002191165     0.0000000000    -1.0423800512
   12      I       1.1683182778     0.0000000000    -2.8447858391
 ----------------------------------------------------------------
 Nuclear Repulsion Energy =        4213.08191728 hartrees
 There are      141 alpha and      141 beta electrons
 Applying Cartesian multipole field
    Component          Value
    ---------          -----
     (2,0,0)        1.00000E-11
     (0,2,0)        2.00000E-11
     (0,0,2)       -3.00000E-11
 Nucleus-field energy     =    -0.0000001432 hartrees
 Requested basis set is 6-311++G(d,p)
 There are 158 shells and 440 basis functions
 A cutoff of  1.0D-11 yielded   7224 shell pairs
 There are     62411 function pairs (     69774 Cartesian)
 Smallest overlap matrix eigenvalue = 5.48E-07

 Q-Chem warning in module stvman/mkSTV.C, line 318:

 Overlap eigenvalue is smaller than square root of threshold
 Use THRESH >= 12 to get rid of this warning

 Linear dependence detected in AO basis
 Tighter screening thresholds may be required for diffuse basis sets
 Use S2THRESH > 14 and THRESH = 14 in case of SCF convergence issues
 Number of orthogonalized atomic orbitals = 438
 Maximum deviation from orthogonality = 1.192E-10
 Guess MOs from SCF MO coefficient file

 -----------------------------------------------------------------------
  General SCF calculation program by
  Eric Jon Sundstrom, Paul Horn, Yuezhi Mao, Dmitri Zuev, Alec White,
  David Stuck, Shaama M.S., Shane Yost, Joonho Lee, David Small,
  Daniel Levine, Susi Lehtola, Hugh Burton, Evgeny Epifanovsky,
  Bang C. Huynh
 -----------------------------------------------------------------------
 Exchange:     0.2000 Hartree-Fock + 0.0800 Slater + 0.7200 B88
 Correlation:  0.1900 VWN1RPA + 0.8100 LYP
 Using SG-1 standard quadrature grid
 using 6 threads for integral computing
 -------------------------------------------------------
 OpenMP Integral computing Module                
 Release: version 2.0, May 2017, Q-Chem Inc. Pleasanton 
 -------------------------------------------------------
 A restricted SCF calculation will be
 performed using DIIS
 SCF converges when DIIS error is below 1.0e-08
 ---------------------------------------
  Cycle       Energy         DIIS error
 ---------------------------------------
    1  -28827.1644346827      2.77e-05  
    2  -28827.1644370588      1.57e-05  
    3  -28827.1644295847      2.26e-05  
    4  -28827.1644437361      1.14e-06  
    5  -28827.1644437616      4.97e-07  
    6  -28827.1644437673      7.98e-08  
    7  -28827.1644437663      3.02e-08  
    8  -28827.1644437666      9.40e-09  Convergence criterion met
 ---------------------------------------
 SCF time:   CPU 162.55s  wall 30.00s 
 SCF   energy in the final basis set =   -28827.1644437666
 Total energy in the final basis set =   -28827.1644437666

 --------------------------------------------------------------

                    Orbital Energies (a.u.)
 --------------------------------------------------------------

 Alpha MOs
 -- Occupied --
***********************************-176.3195-176.3195-176.3194-176.3194
********-165.7234-165.7232-165.7232-165.7211-165.7211-165.7210-165.7210
********-165.7209-165.7208-165.7208-101.5812-101.5812 -35.8160 -35.8160
-35.8158 -35.8158 -31.3095 -31.3095 -31.3093 -31.3093 -31.3032 -31.3032
-31.3030 -31.3030 -31.3026 -31.3026 -31.3025 -31.3025 -22.9599 -22.9599
-22.9597 -22.9597 -22.9585 -22.9585 -22.9583 -22.9583 -22.9581 -22.9581
-22.9580 -22.9580 -22.9537 -22.9537 -22.9537 -22.9537 -22.9535 -22.9535
-22.9535 -22.9535 -10.2880 -10.2879 -10.2726 -10.2726 -10.2721 -10.2721
 -9.4962  -9.4962  -7.2611  -7.2611  -7.2511  -7.2511  -7.2502  -7.2502
 -6.3653  -6.3653  -6.3652  -6.3652  -4.7784  -4.7784  -4.7782  -4.7782
 -4.7630  -4.7630  -4.7629  -4.7629  -4.7621  -4.7621  -4.7619  -4.7619
 -2.0440  -2.0440  -2.0438  -2.0438  -2.0395  -2.0395  -2.0394  -2.0394
 -2.0388  -2.0388  -2.0386  -2.0386  -2.0255  -2.0255  -2.0254  -2.0254
 -2.0253  -2.0253  -2.0252  -2.0252  -0.9495  -0.9137  -0.8603  -0.8256
 -0.7652  -0.7156  -0.7008  -0.6608  -0.6533  -0.6165  -0.5943  -0.5486
 -0.5021  -0.4819  -0.4599  -0.4145  -0.4137  -0.4040  -0.4027  -0.3758
 -0.3609  -0.3544  -0.3528  -0.3508  -0.3133  -0.3002  -0.2942  -0.2936
 -0.2889  -0.2650  -0.2623  -0.2580  -0.2475
 -- Virtual --
 -0.1128  -0.0736  -0.0727  -0.0672  -0.0554  -0.0210  -0.0018   0.0008
  0.0222   0.0334   0.0362   0.0527   0.0610   0.0624   0.0655   0.0773
  0.0777   0.0840   0.0865   0.0947   0.1008   0.1051   0.1156   0.1211
  0.1240   0.1304   0.1404   0.1473   0.1478   0.1608   0.1681   0.1725
  0.1760   0.1764   0.1908   0.1962   0.1995   0.2004   0.2088   0.2146
  0.2155   0.2208   0.2289   0.2406   0.2500   0.2525   0.2664   0.2741
  0.2831   0.2906   0.2944   0.3082   0.3435   0.3587   0.3685   0.3718
  0.3813   0.3896   0.3899   0.3945   0.3997   0.4105   0.4110   0.4147
  0.4190   0.4254   0.4266   0.4457   0.4679   0.4739   0.4762   0.4781
  0.4785   0.4836   0.4995   0.5033   0.5111   0.5126   0.5153   0.5160
  0.5179   0.5520   0.5544   0.5828   0.5876   0.5882   0.5930   0.6031
  0.6081   0.6121   0.6513   0.6869   0.7058   0.7099   0.7323   0.7346
  0.7523   0.7571   0.7696   0.7818   0.8069   0.8235   0.8315   0.8336
  0.8385   0.8501   0.8647   0.8726   0.9179   0.9301   0.9353   0.9383
  0.9421   0.9472   1.0005   1.0337   1.0639   1.0800   1.1056   1.1335
  1.1366   1.1694   1.1875   1.1963   1.2158   1.2573   1.2696   1.3367
  1.3377   1.3449   1.3609   1.3653   1.3805   1.3876   1.3943   1.4233
  1.4325   1.4451   1.4674   1.4703   1.4872   1.5420   1.5480   1.5563
  1.5570   1.6211   1.7205   1.7319   1.7691   1.7770   1.8128   1.8175
  1.8435   1.8463   1.9148   1.9838   2.0892   2.1920   2.2053   2.2267
  2.2304   2.2446   2.2502   2.2546   2.3057   2.3828   2.4367   2.5013
  2.5340   2.5382   2.5678   2.6878   2.7223   2.7600   2.8171   2.8199
  2.8481   2.9360   3.0375   3.0570   3.0822   3.1131   3.2022   3.3612
  3.4252   3.6124   3.7863   3.8539   3.9390   3.9585   3.9638   3.9654
  3.9662   3.9955   3.9958   4.0227   4.0284   4.0298   4.0336   4.0629
  4.0927   4.1217   4.1726   4.1842   4.2424   4.2572   4.3103   4.3112
  4.4054   4.4167   4.4900   4.5957   4.7811   5.9951   6.0030   6.0242
  6.0538   6.0740   6.0827   6.1003   6.1107   6.1263   6.1487   6.1873
  6.2068   9.7447   9.7788  23.1680  23.7535  23.7556  23.8976  23.9186
 23.9860  25.7974  25.8321  26.1259  26.1653  26.5430  26.6282  27.8475
 27.8512  27.9139  27.9869  28.3362  28.3423  28.3582  28.3809  28.3902
 28.3991  28.4104  28.4146  28.4204  28.4206  28.4448  28.4538  28.5196
 28.5279  28.5300  28.5300  28.5321  28.5423  28.5425  28.5553  28.5590
 28.5607  28.5610  28.5718  28.5890  28.6045  28.6311  28.6379  28.6839
 28.6978  28.7499  28.7686 127.8792 127.8837 127.8957 127.9132 127.9335
127.9352 127.9432 127.9436 127.9528 127.9679 127.9849 127.9981 151.6443
151.6473 151.7037 151.7628 215.7349 215.77391901.80681901.80951901.8688
********
 --------------------------------------------------------------

          Ground-State Mulliken Net Atomic Charges

     Atom                 Charge (a.u.)
  ----------------------------------------
      1 C                    -0.252388
      2 C                    -0.260625
      3 C                    -0.280958
      4 C                    -0.252388
      5 C                    -0.260625
      6 C                    -0.280958
      7 Cl                    0.576443
      8 I                     0.108807
      9 I                     0.108722
     10 Cl                    0.576443
     11 I                     0.108807
     12 I                     0.108722
  ----------------------------------------
  Sum of atomic charges =     0.000000

 -----------------------------------------------------------------
                    Cartesian Multipole Moments
 -----------------------------------------------------------------
    Charge (ESU x 10^10)
                -0.0000
    Dipole Moment (Debye)
         X       0.0000      Y      -0.0000      Z      -0.0000
       Tot       0.0000
    Quadrupole Moments (Debye-Ang)
        XX    -167.5402     XY       0.0000     YY    -174.7747
        XZ      -3.5580     YZ      -0.0000     ZZ    -163.4168
    Octopole Moments (Debye-Ang^2)
       XXX    -607.1446    XXY       0.0000    XYY    -211.1205
       YYY      -0.0000    XXZ    -125.4408    XYZ      -0.0000
       YYZ    -121.8905    XZZ    -202.3634    YZZ      -0.0000
       ZZZ    -341.9079
    Hexadecapole Moments (Debye-Ang^3)
      XXXX   -5956.5111   XXXY       0.0000   XXYY   -1108.5485
      XYYY      -0.0000   YYYY    -232.4352   XXXZ      10.7187
      XXYZ      -0.0000   XYYZ      45.9839   YYYZ      -0.0000
      XXZZ   -2051.8066   XYZZ      -0.0000   YYZZ   -1159.2251
      XZZZ     122.5844   YZZZ      -0.0000   ZZZZ   -6098.8836
 -----------------------------------------------------------------
 Calculating analytic gradient of the SCF energy
 Gradient of SCF Energy
            1           2           3           4           5           6
    1  -0.0001514  -0.0000629  -0.0001093   0.0001514   0.0000629   0.0001093
    2   0.0000000   0.0000000  -0.0000000  -0.0000000   0.0000000  -0.0000000
    3  -0.0002691   0.0000947  -0.0001538   0.0002691  -0.0000947   0.0001538
            7           8           9          10          11          12
    1   0.0001405  -0.0000801  -0.0000763  -0.0001405   0.0000801   0.0000763
    2   0.0000000   0.0000000   0.0000000  -0.0000000   0.0000000   0.0000000
    3   0.0000280  -0.0001430   0.0000683  -0.0000280   0.0001430  -0.0000683
 Max gradient component =       2.691E-04
 RMS gradient           =       1.059E-04
 Gradient time:  CPU 96.04 s  wall 16.14 s
 Geometry Optimization Parameters
   NAtoms,    NIC,     NZ,  NCons,   NDum,   NFix, NCnnct, MaxDiis
       12      78      12       0       0       0       0       0

 Cartesian Hessian Update
 Hessian updated using BFGS update


** GEOMETRY OPTIMIZATION IN DELOCALIZED INTERNAL COORDINATES **
   Searching for a Minimum

   Optimization Cycle:   5

                       Coordinates (Angstroms)
     ATOM                X               Y               Z
      1  C        -0.0018499959    0.0000000000   -0.0011969819
      2  C        -0.0111153700    0.0000000000    1.4039177006
      3  C         1.2049280899    0.0000000000    2.1068303486
      4  C         2.4177664122    0.0000000000    1.3960269743
      5  C         2.4270317941    0.0000000000   -0.0090877110
      6  C         1.2109883312    0.0000000000   -0.7120003579
      7  Cl       -1.5110872552    0.0000000000   -0.8723156598
      8  I        -1.8843027160    0.0000000000    2.4372100187
      9  I         1.2475982209    0.0000000000    4.2396158915
     10  Cl        3.9270036620    0.0000000000    2.2671456672
     11  I         4.3002191165    0.0000000000   -1.0423800512
     12  I         1.1683182778    0.0000000000   -2.8447858391
   Point Group: c1    Number of degrees of freedom:    30


   Energy is -28827.164443767

 Hessian updated using BFGS update

 12 Hessian modes will be used to form the next step
  Hessian Eigenvalues:
     0.122748    0.124424    0.140733    0.244095    0.249612    0.249993
     0.255518    0.319952    0.417790    0.464793    0.506286    0.576152

 Minimum search - taking simple RFO step
 Searching for Lamda that Minimizes Along All modes
 Value Taken    Lamda =   0.00000000
 Step Taken.  Stepsize is  0.001384

                             Maximum     Tolerance    Cnvgd?
         Gradient           0.000222      0.000300     YES
         Displacement       0.000718      0.001200     YES
         Energy change     -0.000014      0.000001      NO


                       Distance Matrix (Angstroms)
             C (  1)   C (  2)   C (  3)   C (  4)   C (  5)   C (  6)
   C (  2)  1.405145
   C (  3)  2.429011  1.404581
   C (  4)  2.794061  2.428895  1.405780
   C (  5)  2.428895  2.818004  2.443491  1.405145
   C (  6)  1.405780  2.443491  2.818837  2.429011  1.404581
   Cl(  7)  1.742597  2.726014  4.031383  4.536658  4.031618  2.726792
   I (  8)  3.080496  2.139281  3.106847  4.426269  4.957013  4.415694
   I (  9)  4.421042  3.102506  2.133212  3.074946  4.409370  4.951752
   Cl( 10)  4.536658  4.031618  2.726792  1.742597  2.726014  4.031383
   I ( 11)  4.426269  4.957013  4.415694  3.080496  2.139281  3.106847
   I ( 12)  3.074946  4.409370  4.951752  4.421042  3.102506  2.133212
             Cl(  7)   I (  8)   I (  9)   Cl( 10)   I ( 11)
   I (  8)  3.330503
   I (  9)  5.808803  3.613512
   Cl( 10)  6.279256  5.813794  3.327139
   I ( 11)  5.813794  7.096186  6.100654  3.330503
   I ( 12)  3.327139  6.100654  7.084845  5.808803  3.613512

 Final energy is   -28827.164443766604     


 ******************************
 **  OPTIMIZATION CONVERGED  **
 ******************************

                       Coordinates (Angstroms)
     ATOM                X               Y               Z
      1  C        -0.0018499959    0.0000000000   -0.0011969819
      2  C        -0.0111153700    0.0000000000    1.4039177006
      3  C         1.2049280899    0.0000000000    2.1068303486
      4  C         2.4177664122    0.0000000000    1.3960269743
      5  C         2.4270317941    0.0000000000   -0.0090877110
      6  C         1.2109883312    0.0000000000   -0.7120003579
      7  Cl       -1.5110872552    0.0000000000   -0.8723156598
      8  I        -1.8843027160    0.0000000000    2.4372100187
      9  I         1.2475982209    0.0000000000    4.2396158915
     10  Cl        3.9270036620    0.0000000000    2.2671456672
     11  I         4.3002191165    0.0000000000   -1.0423800512
     12  I         1.1683182778    0.0000000000   -2.8447858391

Z-matrix Print:
$molecule
0 1
I 
C  1 2.133212
C  2 1.404581 1 121.175456
C  3 1.405145 2 119.651503 1 -180.000000 0
C  4 1.405780 3 120.750925 2 -0.000000 0
C  5 1.404581 4 119.597572 3 -0.000000 0
C  6 1.405145 5 119.651503 4 -0.000000 0
Cl 4 1.742597 3 119.615366 2 -180.000000 0
Cl 7 1.742597 6 119.615365 5 -180.000000 0
I  5 2.133212 4 119.226970 3 -180.000000 0
I  3 2.139281 2 121.088573 1 -0.000000 0
I  6 2.139281 5 121.088574 4 -180.000000 0
$end


 --------------------------------------------------------------

                    Orbital Energies (a.u.)
 --------------------------------------------------------------

 Alpha MOs
 -- Occupied --
***********************************-176.3195-176.3195-176.3194-176.3194
********-165.7234-165.7232-165.7232-165.7211-165.7211-165.7210-165.7210
********-165.7209-165.7208-165.7208-101.5812-101.5812 -35.8160 -35.8160
-35.8158 -35.8158 -31.3095 -31.3095 -31.3093 -31.3093 -31.3032 -31.3032
-31.3030 -31.3030 -31.3026 -31.3026 -31.3025 -31.3025 -22.9599 -22.9599
-22.9597 -22.9597 -22.9585 -22.9585 -22.9583 -22.9583 -22.9581 -22.9581
-22.9580 -22.9580 -22.9537 -22.9537 -22.9537 -22.9537 -22.9535 -22.9535
-22.9535 -22.9535 -10.2880 -10.2879 -10.2726 -10.2726 -10.2721 -10.2721
 -9.4962  -9.4962  -7.2611  -7.2611  -7.2511  -7.2511  -7.2502  -7.2502
 -6.3653  -6.3653  -6.3652  -6.3652  -4.7784  -4.7784  -4.7782  -4.7782
 -4.7630  -4.7630  -4.7629  -4.7629  -4.7621  -4.7621  -4.7619  -4.7619
 -2.0440  -2.0440  -2.0438  -2.0438  -2.0395  -2.0395  -2.0394  -2.0394
 -2.0388  -2.0388  -2.0386  -2.0386  -2.0255  -2.0255  -2.0254  -2.0254
 -2.0253  -2.0253  -2.0252  -2.0252  -0.9495  -0.9137  -0.8603  -0.8256
 -0.7652  -0.7156  -0.7008  -0.6608  -0.6533  -0.6165  -0.5943  -0.5486
 -0.5021  -0.4819  -0.4599  -0.4145  -0.4137  -0.4040  -0.4027  -0.3758
 -0.3609  -0.3544  -0.3528  -0.3508  -0.3133  -0.3002  -0.2942  -0.2936
 -0.2889  -0.2650  -0.2623  -0.2580  -0.2475
 -- Virtual --
 -0.1128  -0.0736  -0.0727  -0.0672  -0.0554  -0.0210  -0.0018   0.0008
  0.0222   0.0334   0.0362   0.0527   0.0610   0.0624   0.0655   0.0773
  0.0777   0.0840   0.0865   0.0947   0.1008   0.1051   0.1156   0.1211
  0.1240   0.1304   0.1404   0.1473   0.1478   0.1608   0.1681   0.1725
  0.1760   0.1764   0.1908   0.1962   0.1995   0.2004   0.2088   0.2146
  0.2155   0.2208   0.2289   0.2406   0.2500   0.2525   0.2664   0.2741
  0.2831   0.2906   0.2944   0.3082   0.3435   0.3587   0.3685   0.3718
  0.3813   0.3896   0.3899   0.3945   0.3997   0.4105   0.4110   0.4147
  0.4190   0.4254   0.4266   0.4457   0.4679   0.4739   0.4762   0.4781
  0.4785   0.4836   0.4995   0.5033   0.5111   0.5126   0.5153   0.5160
  0.5179   0.5520   0.5544   0.5828   0.5876   0.5882   0.5930   0.6031
  0.6081   0.6121   0.6513   0.6869   0.7058   0.7099   0.7323   0.7346
  0.7523   0.7571   0.7696   0.7818   0.8069   0.8235   0.8315   0.8336
  0.8385   0.8501   0.8647   0.8726   0.9179   0.9301   0.9353   0.9383
  0.9421   0.9472   1.0005   1.0337   1.0639   1.0800   1.1056   1.1335
  1.1366   1.1694   1.1875   1.1963   1.2158   1.2573   1.2696   1.3367
  1.3377   1.3449   1.3609   1.3653   1.3805   1.3876   1.3943   1.4233
  1.4325   1.4451   1.4674   1.4703   1.4872   1.5420   1.5480   1.5563
  1.5570   1.6211   1.7205   1.7319   1.7691   1.7770   1.8128   1.8175
  1.8435   1.8463   1.9148   1.9838   2.0892   2.1920   2.2053   2.2267
  2.2304   2.2446   2.2502   2.2546   2.3057   2.3828   2.4367   2.5013
  2.5340   2.5382   2.5678   2.6878   2.7223   2.7600   2.8171   2.8199
  2.8481   2.9360   3.0375   3.0570   3.0822   3.1131   3.2022   3.3612
  3.4252   3.6124   3.7863   3.8539   3.9390   3.9585   3.9638   3.9654
  3.9662   3.9955   3.9958   4.0227   4.0284   4.0298   4.0336   4.0629
  4.0927   4.1217   4.1726   4.1842   4.2424   4.2572   4.3103   4.3112
  4.4054   4.4167   4.4900   4.5957   4.7811   5.9951   6.0030   6.0242
  6.0538   6.0740   6.0827   6.1003   6.1107   6.1263   6.1487   6.1873
  6.2068   9.7447   9.7788  23.1680  23.7535  23.7556  23.8976  23.9186
 23.9860  25.7974  25.8321  26.1259  26.1653  26.5430  26.6282  27.8475
 27.8512  27.9139  27.9869  28.3362  28.3423  28.3582  28.3809  28.3902
 28.3991  28.4104  28.4146  28.4204  28.4206  28.4448  28.4538  28.5196
 28.5279  28.5300  28.5300  28.5321  28.5423  28.5425  28.5553  28.5590
 28.5607  28.5610  28.5718  28.5890  28.6045  28.6311  28.6379  28.6839
 28.6978  28.7499  28.7686 127.8792 127.8837 127.8957 127.9132 127.9335
127.9352 127.9432 127.9436 127.9528 127.9679 127.9849 127.9981 151.6443
151.6473 151.7037 151.7628 215.7349 215.77391901.80681901.80951901.8688
********
 --------------------------------------------------------------

          Ground-State Mulliken Net Atomic Charges

     Atom                 Charge (a.u.)
  ----------------------------------------
      1 C                    -0.252388
      2 C                    -0.260625
      3 C                    -0.280958
      4 C                    -0.252388
      5 C                    -0.260625
      6 C                    -0.280958
      7 Cl                    0.576443
      8 I                     0.108807
      9 I                     0.108722
     10 Cl                    0.576443
     11 I                     0.108807
     12 I                     0.108722
  ----------------------------------------
  Sum of atomic charges =     0.000000

 -----------------------------------------------------------------
                    Cartesian Multipole Moments
 -----------------------------------------------------------------
    Charge (ESU x 10^10)
                -0.0000
    Dipole Moment (Debye)
         X       0.0000      Y      -0.0000      Z      -0.0000
       Tot       0.0000
    Quadrupole Moments (Debye-Ang)
        XX    -167.5402     XY       0.0000     YY    -174.7747
        XZ      -3.5580     YZ      -0.0000     ZZ    -163.4168
    Octopole Moments (Debye-Ang^2)
       XXX    -607.1446    XXY       0.0000    XYY    -211.1205
       YYY      -0.0000    XXZ    -125.4408    XYZ      -0.0000
       YYZ    -121.8905    XZZ    -202.3634    YZZ      -0.0000
       ZZZ    -341.9079
    Hexadecapole Moments (Debye-Ang^3)
      XXXX   -5956.5111   XXXY       0.0000   XXYY   -1108.5485
      XYYY      -0.0000   YYYY    -232.4352   XXXZ      10.7187
      XXYZ      -0.0000   XYYZ      45.9839   YYYZ      -0.0000
      XXZZ   -2051.8066   XYZZ      -0.0000   YYZZ   -1159.2251
      XZZZ     122.5844   YZZZ      -0.0000   ZZZZ   -6098.8836
 -----------------------------------------------------------------
Archival summary:
1\1\february\OPT\ProcedureUnspecified\BasisUnspecified\4l26\taweetha\SunDec114:38:142019SunDec114:38:142019\0\\#,OPT,ProcedureUnspecified,BasisUnspecified,\\0,1\I\C,1,2.13321\C,2,1.40458,1,121.175\C,3,1.40515,2,119.652,1,-180,0\C,4,1.40578,3,120.751,2,-0,0\C,5,1.40458,4,119.598,3,-0,0\C,6,1.40515,5,119.652,4,-0,0\Cl,4,1.7426,3,119.615,2,-180,0\Cl,7,1.7426,6,119.615,5,-180,0\I,5,2.13321,4,119.227,3,-180,0\I,3,2.13928,2,121.089,1,-0,0\I,6,2.13928,5,121.089,4,-180,0\\\@

 Total job time:  289.61s(wall), 1561.95s(cpu) 
 Sun Dec  1 14:38:14 2019

        *************************************************************
        *                                                           *
        *  Thank you very much for using Q-Chem.  Have a nice day.  *
        *                                                           *
        *************************************************************


 
User input: 2 of 2 
 
                  Welcome to Q-Chem
     A Quantum Leap Into The Future Of Chemistry


 Q-Chem 5.2 (devel), Q-Chem, Inc., Pleasanton, CA (2019)

 Yihan Shao,  Zhengting Gan,  E. Epifanovsky,  A. T. B. Gilbert,  M. Wormit,  
 J. Kussmann,  A. W. Lange,  A. Behn,  Jia Deng,  Xintian Feng,  D. Ghosh,  
 M. Goldey,  P. R. Horn,  L. D. Jacobson,  I. Kaliman,  T. Kus,  A. Landau,  
 Jie Liu,  E. I. Proynov,  R. M. Richard,  R. P. Steele,  E. J. Sundstrom,  
 H. L. Woodcock III,  P. M. Zimmerman,  D. Zuev,  B. Albrecht,  E. Alguire,  
 S. A. Baeppler,  D. Barton,  Z. Benda,  Y. A. Bernard,  E. J. Berquist,  
 K. B. Bravaya,  H. Burton,  D. Casanova,  Chun-Min Chang,  Yunqing Chen,  
 A. Chien,  K. D. Closser,  M. P. Coons,  S. Coriani,  S. Dasgupta,  
 A. L. Dempwolff,  M. Diedenhofen,  Hainam Do,  R. G. Edgar,  Po-Tung Fang,  
 S. Faraji,  S. Fatehi,  Qingguo Feng,  K. D. Fenk,  J. Fosso-Tande,  
 J. Gayvert,  Qinghui Ge,  A. Ghysels,  G. Gidofalvi,  J. Gomes,  
 J. Gonthier,  A. Gunina,  D. Hait,  M. W. D. Hanson-Heine,  
 P. H. P. Harbach,  A. W. Hauser,  M. F. Herbst,  J. E. Herr,  
 E. G. Hohenstein,  Z. C. Holden,  Kerwin Hui,  B. C. Huynh,  T.-C. Jagau,  
 Hyunjun Ji,  B. Kaduk,  K. Khistyaev,  Jaehoon Kim,  P. Klunzinger,  K. Koh,  
 D. Kosenkov,  L. Koulias,  T. Kowalczyk,  C. M. Krauter,  A. Kunitsa,  
 Ka Un Lao,  A. Laurent,  K. V. Lawler,  Joonho Lee,  D. Lefrancois,  
 S. Lehtola,  D. S. Levine,  Yi-Pei Li,  You-Sheng Lin,  Fenglai Liu,  
 E. Livshits,  A. Luenser,  P. Manohar,  E. Mansoor,  S. F. Manzer,  
 Shan-Ping Mao,  Yuezhi Mao,  N. Mardirossian,  A. V. Marenich,  
 T. Markovich,  L. A. Martinez-Martinez,  S. A. Maurer,  N. J. Mayhall,  
 S. C. McKenzie,  J.-M. Mewes,  P. Morgante,  A. F. Morrison,  
 J. W. Mullinax,  K. Nanda,  T. S. Nguyen-Beck,  R. Olivares-Amaya,  
 J. A. Parkhill,  Zheng Pei,  T. M. Perrine,  F. Plasser,  P. Pokhilko,  
 S. Prager,  A. Prociuk,  E. Ramos,  D. R. Rehn,  F. Rob,  M. Scheurer,  
 M. Schneider,  N. Sergueev,  S. M. Sharada,  S. Sharma,  D. W. Small,  
 T. Stauch,  T. Stein,  Yu-Chuan Su,  A. J. W. Thom,  A. Tkatchenko,  
 T. Tsuchimochi,  N. M. Tubman,  L. Vogt,  M. L. Vidal,  O. Vydrov,  
 M. A. Watson,  J. Wenzel,  M. de Wergifosse,  T. A. Wesolowski,  A. White,  
 J. Witte,  A. Yamada,  Jun Yang,  K. Yao,  S. Yeganeh,  S. R. Yost,  
 Zhi-Qiang You,  A. Zech,  Igor Ying Zhang,  Xing Zhang,  Yan Zhao,  
 Ying Zhu,  B. R. Brooks,  G. K. L. Chan,  C. J. Cramer,  M. S. Gordon,  
 W. J. Hehre,  A. Klamt,  M. W. Schmidt,  C. D. Sherrill,  D. G. Truhlar,  
 A. Aspuru-Guzik,  R. Baer,  A. T. Bell,  N. A. Besley,  Jeng-Da Chai,  
 A. E. DePrince, III,  R. A. DiStasio Jr.,  A. Dreuw,  B. D. Dunietz,  
 T. R. Furlani,  Chao-Ping Hsu,  Yousung Jung,  Jing Kong,  D. S. Lambrecht,  
 WanZhen Liang,  C. Ochsenfeld,  V. A. Rassolov,  L. V. Slipchenko,  
 J. E. Subotnik,  T. Van Voorhis,  J. M. Herbert,  A. I. Krylov,  
 P. M. W. Gill,  M. Head-Gordon

 Contributors to earlier versions of Q-Chem not listed above: 
 R. D. Adamson,  B. Austin,  J. Baker,  G. J. O. Beran,  K. Brandhorst,  
 S. T. Brown,  E. F. C. Byrd,  A. K. Chakraborty,  C.-L. Cheng,  
 Siu Hung Chien,  D. M. Chipman,  D. L. Crittenden,  H. Dachsel,  
 R. J. Doerksen,  A. D. Dutoi,  L. Fusti-Molnar,  W. A. Goddard III,  
 A. Golubeva-Zadorozhnaya,  S. R. Gwaltney,  G. Hawkins,  A. Heyden,  
 S. Hirata,  G. Kedziora,  F. J. Keil,  C. Kelley,  Jihan Kim,  R. A. King,  
 R. Z. Khaliullin,  P. P. Korambath,  W. Kurlancheek,  A. M. Lee,  M. S. Lee,  
 S. V. Levchenko,  Ching Yeh Lin,  D. Liotard,  R. C. Lochan,  I. Lotan,  
 P. E. Maslen,  N. Nair,  D. P. O'Neill,  D. Neuhauser,  E. Neuscamman,  
 C. M. Oana,  R. Olson,  B. Peters,  R. Peverati,  P. A. Pieniazek,  
 Y. M. Rhee,  J. Ritchie,  M. A. Rohrdanz,  E. Rosta,  N. J. Russ,  
 H. F. Schaefer III,  N. E. Schultz,  N. Shenvi,  A. C. Simmonett,  A. Sodt,  
 D. Stuck,  K. S. Thanthiriwatte,  V. Vanovschi,  Tao Wang,  A. Warshel,  
 C. F. Williams,  Q. Wu,  X. Xu,  W. Zhang

 Please cite Q-Chem as follows:
 Y. Shao et al., Mol. Phys. 113, 184-215 (2015)
 DOI: 10.1080/00268976.2014.952696

 Q-Chem 5.2.1 for Intel X86 EM64T Linux

 Parts of Q-Chem use Armadillo 8.300.2 (Tropical Shenanigans).
 http://arma.sourceforge.net/

 Q-Chem begins on Sun Dec  1 14:38:14 2019  

Host: 
0

     Scratch files written to /scratch/taweetham/qchem22423//
NAlpha2: 282
NElect   282
Mult     1
The previous job contains 0 fragments, simply inherited here

Checking the input file for inconsistencies... 	...done.

--------------------------------------------------------------
User input:
--------------------------------------------------------------

$MOLECULE
READ
$END

$REM
   JOB_TYPE 	FREQUENCY
   BASIS 	6-311++G**
   METHOD	B3LYP	
$END


--------------------------------------------------------------
 Atom   4: (  0.0025861437,  1.3970282239,  0.0000000000)
         ->(  0.0025861432,  1.3970282525, -0.0000000000)
 Atom   5: (  1.2227403786,  0.7001374368,  0.0000000000)
         ->(  1.2227403717,  0.7001374600, -0.0000000000)
 Atom   6: (  1.2207465131, -0.7044421862,  0.0000000000)
         ->(  1.2207465086, -0.7044421610, -0.0000000000)
 Atom  10: (  0.0061589248,  3.1396217189,  0.0000000000)
         ->(  0.0061589420,  3.1396217481, -0.0000000000)
 Atom  11: (  3.0563229949,  1.8021803553,  0.0000000000)
         ->(  3.0563229807,  1.8021804100, -0.0000000000)
 Atom  12: (  3.0443238530, -1.8113117933,  0.0000000000)
         ->(  3.0443238631, -1.8113118661, -0.0000000000)
 ----------------------------------------------------------------
             Standard Nuclear Orientation (Angstroms)
    I     Atom           X                Y                Z
 ----------------------------------------------------------------
    1      C      -0.0025861432    -1.3970282525    -0.0000000000
    2      C      -1.2227403717    -0.7001374600    -0.0000000000
    3      C      -1.2207465086     0.7044421610    -0.0000000000
    4      C       0.0025861432     1.3970282525    -0.0000000000
    5      C       1.2227403717     0.7001374600    -0.0000000000
    6      C       1.2207465086    -0.7044421610    -0.0000000000
    7      Cl     -0.0061589420    -3.1396217481    -0.0000000000
    8      I      -3.0563229807    -1.8021804100    -0.0000000000
    9      I      -3.0443238631     1.8113118661    -0.0000000000
   10      Cl      0.0061589420     3.1396217481    -0.0000000000
   11      I       3.0563229807     1.8021804100    -0.0000000000
   12      I       3.0443238631    -1.8113118661    -0.0000000000
 ----------------------------------------------------------------
 Molecular Point Group                 C2h   NOp =  4
 Largest Abelian Subgroup              C2h   NOp =  4
 Nuclear Repulsion Energy =        4213.08191728 hartrees
 There are      141 alpha and      141 beta electrons
 Requested basis set is 6-311++G(d,p)
 There are 158 shells and 440 basis functions

 Total QAlloc Memory Limit   2000 MB
 Mega-Array Size       188 MB
 MEM_STATIC part       192 MB

                       Distance Matrix (Angstroms)
             C (  1)   C (  2)   C (  3)   C (  4)   C (  5)   C (  6)
   C (  2)  1.405145
   C (  3)  2.429011  1.404581
   C (  4)  2.794061  2.428895  1.405780
   C (  5)  2.428895  2.818004  2.443491  1.405145
   C (  6)  1.405780  2.443491  2.818837  2.429011  1.404581
   Cl(  7)  1.742597  2.726014  4.031383  4.536658  4.031618  2.726792
   I (  8)  3.080496  2.139281  3.106847  4.426269  4.957013  4.415694
   I (  9)  4.421042  3.102506  2.133212  3.074946  4.409370  4.951752
   Cl( 10)  4.536658  4.031618  2.726792  1.742597  2.726014  4.031383
   I ( 11)  4.426269  4.957013  4.415694  3.080496  2.139281  3.106847
   I ( 12)  3.074946  4.409370  4.951752  4.421042  3.102506  2.133212
             Cl(  7)   I (  8)   I (  9)   Cl( 10)   I ( 11)
   I (  8)  3.330503
   I (  9)  5.808803  3.613512
   Cl( 10)  6.279256  5.813794  3.327139
   I ( 11)  5.813794  7.096186  6.100654  3.330503
   I ( 12)  3.327139  6.100654  7.084845  5.808803  3.613512

 A cutoff of  1.0D-11 yielded   7224 shell pairs
 There are     62411 function pairs (     69774 Cartesian)
 Smallest overlap matrix eigenvalue = 5.48E-07

 Q-Chem warning in module stvman/mkSTV.C, line 318:

 Overlap eigenvalue is smaller than square root of threshold
 Use THRESH >= 12 to get rid of this warning

 Linear dependence detected in AO basis
 Tighter screening thresholds may be required for diffuse basis sets
 Use S2THRESH > 14 and THRESH = 14 in case of SCF convergence issues
 Number of orthogonalized atomic orbitals = 438
 Maximum deviation from orthogonality = 2.327E-10
 Guess from superposition of atomic densities
 Warning:  Energy on first SCF cycle will be non-variational
 SAD guess density has 282.000000 electrons

 -----------------------------------------------------------------------
  General SCF calculation program by
  Eric Jon Sundstrom, Paul Horn, Yuezhi Mao, Dmitri Zuev, Alec White,
  David Stuck, Shaama M.S., Shane Yost, Joonho Lee, David Small,
  Daniel Levine, Susi Lehtola, Hugh Burton, Evgeny Epifanovsky,
  Bang C. Huynh
 -----------------------------------------------------------------------
 Exchange:     0.2000 Hartree-Fock + 0.0800 Slater + 0.7200 B88
 Correlation:  0.1900 VWN1RPA + 0.8100 LYP
 Using SG-1 standard quadrature grid
 using 6 threads for integral computing
 -------------------------------------------------------
 OpenMP Integral computing Module                
 Release: version 2.0, May 2017, Q-Chem Inc. Pleasanton 
 -------------------------------------------------------
 A restricted SCF calculation will be
 performed using DIIS
 SCF converges when DIIS error is below 1.0e-08
 ---------------------------------------
  Cycle       Energy         DIIS error
 ---------------------------------------
    1  -28829.3593738361      2.63e-02  
    2  -28827.1202685234      1.54e-03  
    3  -28827.0317655191      2.36e-03  
    4  -28827.1507990402      7.09e-04  
    5  -28827.1650518138      1.21e-04  
    6  -28827.1653342535      3.17e-05  
    7  -28827.1653500086      1.21e-05  
    8  -28827.1653531043      3.97e-06  
    9  -28827.1653534125      6.25e-07  
   10  -28827.1653534539      1.72e-07  
   11  -28827.1653533968      6.02e-08  
   12  -28827.1653534239      1.75e-08  
   13  -28827.1653533898      5.93e-09  Convergence criterion met
 ---------------------------------------
 SCF time:   CPU 164.59s  wall 33.00s 
 SCF   energy in the final basis set =   -28827.1653533898
 Total energy in the final basis set =   -28827.1653533898

 Q-Chem warning in module /home/taweetham/qchem52/libsym/oriorb.F, line  198:

 OriOrb: Failure to resolve orbital degeneracies.


 Q-Chem warning in module /home/taweetham/qchem52/libsym/oriorb.F, line  198:

 OriOrb: Failure to resolve orbital degeneracies.


 --------------------------------------------------------------
             Orbital Energies (a.u.) and Symmetries
 --------------------------------------------------------------

 Alpha MOs, Restricted
 -- Occupied --                  
*******-1165.89-1165.89-1165.89 -176.32 -176.32 -176.32 -176.32
  1 Bu    1 Ag    2 Bu    2 Ag    3 Bu    3 Ag    4 Bu    4 Ag                 
-165.72 -165.72 -165.72 -165.72 -165.72 -165.72 -165.72 -165.72
  5 Bu    5 Ag    6 Bu    6 Ag    1 Bg    1 Au    2 Bg    2 Au                 
-165.72 -165.72 -165.72 -165.72 -101.58 -101.58  -35.82  -35.82
  7 Bu    7 Ag    8 Bu    8 Ag    9 Bu    9 Ag   10 Bu   10 Ag                 
-35.816 -35.816 -31.309 -31.309 -31.309 -31.309 -31.303 -31.303
 11 Bu   11 Ag   12 Ag   12 Bu   13 Bu   13 Ag    3 Bg    3 Au                 
-31.303 -31.303 -31.303 -31.303 -31.303 -31.303 -22.960 -22.960
  4 Bg    4 Au   14 Bu   14 Ag   15 Bu   15 Ag   16 Bu   16 Ag                 
-22.960 -22.960 -22.958 -22.958 -22.958 -22.958 -22.958 -22.958
 17 Bu   17 Ag    5 Bg    5 Au    6 Bg    6 Au   18 Ag   18 Bu                 
-22.958 -22.958 -22.954 -22.954 -22.954 -22.954 -22.954 -22.954
 19 Ag   19 Bu   20 Bu   20 Ag    7 Au    7 Bg   21 Bu   21 Ag                 
-22.954 -22.954 -10.288 -10.288 -10.273 -10.273 -10.272 -10.272
  8 Au    8 Bg   22 Bu   22 Ag   23 Bu   23 Ag   24 Ag   24 Bu                 
 -9.496  -9.496  -7.261  -7.261  -7.251  -7.251  -7.250  -7.250
 25 Bu   25 Ag   26 Bu   26 Ag    9 Bg    9 Au   27 Ag   27 Bu                 
 -6.365  -6.365  -6.365  -6.365  -4.778  -4.778  -4.778  -4.778
 28 Bu   28 Ag   29 Bu   29 Ag   30 Bu   30 Ag   31 Bu   31 Ag                 
 -4.763  -4.763  -4.763  -4.763  -4.762  -4.762  -4.762  -4.762
 10 Bg   10 Au   11 Bg   11 Au   32 Bu   32 Ag   33 Bu   33 Ag                 
 -2.044  -2.044  -2.044  -2.044  -2.040  -2.040  -2.040  -2.040
 34 Bu   34 Ag   35 Bu   35 Ag   12 Bg   12 Au   13 Bg   13 Au                 
 -2.039  -2.039  -2.039  -2.039  -2.026  -2.026  -2.025  -2.025
 36 Ag   36 Bu   37 Ag   37 Bu   38 Bu   38 Ag   39 Bu   39 Ag                 
 -2.025  -2.025  -2.025  -2.025  -0.949  -0.914  -0.860  -0.826
 14 Au   14 Bg   15 Au   15 Bg   40 Ag   40 Bu   41 Ag   41 Bu                 
 -0.765  -0.716  -0.701  -0.661  -0.653  -0.616  -0.594  -0.549
 42 Bu   42 Ag   43 Ag   43 Bu   44 Bu   44 Ag   45 Ag   45 Bu                 
 -0.502  -0.482  -0.460  -0.415  -0.414  -0.404  -0.403  -0.376
 46 Ag   46 Bu   16 Au   47 Bu   48 Bu   16 Bg   47 Ag   48 Ag                 
 -0.361  -0.354  -0.353  -0.351  -0.313  -0.300  -0.294  -0.294
 17 Bg   49 Bu   49 Ag   17 Au   50 Ag   18 Bg   18 Au   50 Bu                 
 -0.289  -0.265  -0.262  -0.258  -0.248
 19 Au   51 Bu   19 Bg   20 Bg   51 Ag                                         
 -- Virtual --                   
 -0.113  -0.074  -0.073  -0.067  -0.055  -0.021  -0.002   0.001
 52 Ag   52 Bu   20 Au   21 Au   53 Bu   53 Ag   54 Ag   54 Bu                 
  0.022   0.034   0.036   0.053   0.061   0.062   0.066   0.077
 55 Ag   55 Bu   56 Bu   22 Au   56 Ag   21 Bg   57 Ag   22 Bg                 
  0.078   0.084   0.087   0.095   0.101   0.105   0.116   0.121
 58 Ag   57 Bu   58 Bu   23 Au   23 Bg   59 Ag   59 Bu   60 Bu                 
  0.124   0.131   0.140   0.147   0.148   0.161   0.168   0.173
 60 Ag   24 Au   25 Au   24 Bg   61 Ag   61 Bu   62 Bu   63 Bu                 
  0.176   0.176   0.191   0.196   0.200   0.200   0.209   0.214
 64 Bu   62 Ag   63 Ag   64 Ag   25 Bg   65 Ag   66 Ag   65 Bu                 
  0.216   0.221   0.229   0.240   0.250   0.252   0.266   0.274
 66 Bu   67 Bu   26 Bg   67 Ag   26 Au   27 Au   68 Bu   69 Bu                 
  0.283   0.291   0.295   0.308   0.344   0.359   0.368   0.372
 68 Ag   69 Ag   27 Bg   70 Ag   70 Bu   71 Ag   28 Au   28 Bg                 
  0.382   0.390   0.390   0.394   0.400   0.411   0.411   0.415
 71 Bu   72 Ag   29 Bg   72 Bu   73 Ag   73 Bu   30 Bg   29 Au                 
  0.419   0.426   0.427   0.446   0.468   0.474   0.476   0.478
 74 Ag   30 Au   74 Bu   31 Bg   31 Au   32 Au   75 Bu   75 Ag                 
  0.478   0.483   0.500   0.503   0.511   0.513   0.515   0.516
 76 Ag   76 Bu   77 Bu   77 Ag   33 Au   78 Bu   32 Bg   78 Ag                 
  0.518   0.552   0.555   0.583   0.588   0.588   0.593   0.603
 79 Ag   80 Ag   79 Bu   33 Bg   34 Bg   34 Au   80 Bu   81 Bu                 
  0.608   0.612   0.651   0.687   0.706   0.710   0.732   0.735
 81 Ag   82 Ag   35 Au   82 Bu   83 Bu   35 Bg   83 Ag   84 Ag                 
  0.753   0.757   0.769   0.782   0.807   0.823   0.831   0.833
 85 Ag   84 Bu   86 Ag   85 Bu   36 Au   86 Bu   87 Ag   36 Bg                 
  0.838   0.850   0.865   0.872   0.918   0.930   0.935   0.938
 87 Bu   37 Au   88 Bu   88 Ag   89 Ag   89 Bu   37 Bg   90 Bu                 
  0.942   0.947   1.000   1.034   1.064   1.080   1.106   1.133
 38 Bg   91 Bu   90 Ag   91 Ag   92 Ag   93 Ag   38 Au   92 Bu                 
  1.137   1.169   1.187   1.196   1.216   1.257   1.270   1.337
 94 Ag   39 Bg   39 Au   93 Bu   94 Bu   40 Au   40 Bg   95 Bu                 
  1.337   1.345   1.361   1.365   1.380   1.387   1.394   1.422
 41 Bg   41 Au   95 Ag   42 Au   96 Ag   42 Bg   96 Bu   97 Bu                 
  1.431   1.444   1.467   1.470   1.486   1.542   1.548   1.556
 97 Ag   98 Ag   98 Bu   99 Ag   99 Bu  100 Ag  100 Bu  101 Ag                 
  1.557   1.621   1.721   1.732   1.769   1.777   1.813   1.818
101 Bu  102 Bu   43 Au   44 Au  102 Ag  103 Ag  103 Bu  104 Bu                 
  1.843   1.846   1.915   1.984   2.089   2.192   2.205   2.227
 43 Bg   44 Bg   45 Bg  104 Ag  105 Ag  105 Bu  106 Bu  106 Ag                 
  2.230   2.245   2.250   2.255   2.306   2.383   2.437   2.501
107 Bu   45 Au   46 Au   46 Bg  107 Ag  108 Bu  108 Ag  109 Ag                 
  2.534   2.538   2.568   2.688   2.722   2.760   2.817   2.820
110 Ag  109 Bu   47 Au   47 Bg   48 Bg  110 Bu   48 Au   49 Au                 
  2.848   2.936   3.038   3.057   3.082   3.113   3.202   3.361
111 Bu  111 Ag   49 Bg  112 Bu  113 Bu  112 Ag  113 Ag  114 Ag                 
  3.425   3.612   3.786   3.854   3.939   3.958   3.964   3.965
115 Ag  114 Bu  115 Bu  116 Bu   50 Bg   50 Au  116 Ag   51 Bg                 
  3.966   3.996   3.996   4.023   4.028   4.030   4.034   4.063
 51 Au   52 Au   52 Bg  117 Bu  118 Bu  117 Ag   53 Au   53 Bg                 
  4.093   4.122   4.173   4.184   4.242   4.257   4.310   4.311
119 Bu  118 Ag  119 Ag  120 Bu  120 Ag  121 Bu  121 Ag  122 Bu                 
  4.406   4.417   4.490   4.596   4.781   5.995   6.003   6.024
123 Bu  122 Ag  123 Ag  124 Bu  124 Ag   54 Bg   54 Au   55 Au                 
  6.054   6.074   6.082   6.100   6.110   6.126   6.148   6.187
 55 Bg  125 Ag  125 Bu  126 Ag  127 Ag  126 Bu  127 Bu  128 Bu                 
  6.207   9.745   9.779  23.168  23.754  23.756  23.898  23.919
128 Ag  129 Ag  129 Bu  130 Ag  130 Bu  131 Bu  131 Ag  132 Ag                 
 23.986  25.798  25.833  26.126  26.165  26.543  26.629  27.848
132 Bu   56 Au   56 Bg  133 Bu  133 Ag  134 Ag  134 Bu  135 Bu                 
 27.851  27.914  27.987  28.336  28.342  28.358  28.381  28.390
135 Ag  136 Ag  136 Bu   57 Bg   57 Au   58 Au   58 Bg  137 Ag                 
 28.399  28.410  28.415  28.420  28.421  28.445  28.454  28.520
137 Bu  138 Bu  138 Ag  139 Ag  139 Bu  140 Ag  140 Bu   59 Bg                 
 28.528  28.530  28.530  28.532  28.542  28.542  28.555  28.559
 59 Au   60 Bg   60 Au  141 Ag   61 Bg   61 Au  141 Bu   62 Au                 
 28.561  28.561  28.572  28.589  28.605  28.631  28.638  28.684
142 Bu  142 Ag   62 Bg  143 Bu  143 Ag  144 Bu  144 Ag  145 Ag                 
 28.698  28.750  28.769 127.879 127.884 127.896 127.913 127.934
145 Bu  146 Ag  146 Bu   63 Bg   63 Au   64 Au   64 Bg  147 Ag                 
127.935 127.943 127.944 127.953 127.968 127.985 127.998 151.644
147 Bu  148 Ag  149 Ag  148 Bu  149 Bu  150 Bu  150 Ag  151 Bu                 
151.647 151.704 151.763 215.735 215.7741901.8071901.8091901.869
151 Ag  152 Ag  152 Bu  153 Ag  153 Bu  154 Bu  154 Ag  155 Ag                 
*******
155 Bu                                                                         

 Beta MOs, Restricted
 -- Occupied --                  
*******-1165.89-1165.89-1165.89 -176.32 -176.32 -176.32 -176.32
  1 Bu    1 Ag    2 Bu    2 Ag    3 Bu    3 Ag    4 Bu    4 Ag                 
-165.72 -165.72 -165.72 -165.72 -165.72 -165.72 -165.72 -165.72
  5 Bu    5 Ag    6 Bu    6 Ag    1 Bg    1 Au    2 Bg    2 Au                 
-165.72 -165.72 -165.72 -165.72 -101.58 -101.58  -35.82  -35.82
  7 Bu    7 Ag    8 Bu    8 Ag    9 Bu    9 Ag   10 Bu   10 Ag                 
-35.816 -35.816 -31.309 -31.309 -31.309 -31.309 -31.303 -31.303
 11 Bu   11 Ag   12 Ag   12 Bu   13 Bu   13 Ag    3 Bg    3 Au                 
-31.303 -31.303 -31.303 -31.303 -31.303 -31.303 -22.960 -22.960
  4 Bg    4 Au   14 Bu   14 Ag   15 Bu   15 Ag   16 Bu   16 Ag                 
-22.960 -22.960 -22.958 -22.958 -22.958 -22.958 -22.958 -22.958
 17 Bu   17 Ag    5 Bg    5 Au    6 Bg    6 Au   18 Ag   18 Bu                 
-22.958 -22.958 -22.954 -22.954 -22.954 -22.954 -22.954 -22.954
 19 Ag   19 Bu   20 Bu   20 Ag    7 Au    7 Bg   21 Bu   21 Ag                 
-22.954 -22.954 -10.288 -10.288 -10.273 -10.273 -10.272 -10.272
  8 Au    8 Bg   22 Bu   22 Ag   23 Bu   23 Ag   24 Ag   24 Bu                 
 -9.496  -9.496  -7.261  -7.261  -7.251  -7.251  -7.250  -7.250
 25 Bu   25 Ag   26 Bu   26 Ag    9 Bg    9 Au   27 Ag   27 Bu                 
 -6.365  -6.365  -6.365  -6.365  -4.778  -4.778  -4.778  -4.778
 28 Bu   28 Ag   29 Bu   29 Ag   30 Bu   30 Ag   31 Bu   31 Ag                 
 -4.763  -4.763  -4.763  -4.763  -4.762  -4.762  -4.762  -4.762
 10 Bg   10 Au   11 Bg   11 Au   32 Bu   32 Ag   33 Bu   33 Ag                 
 -2.044  -2.044  -2.044  -2.044  -2.040  -2.040  -2.040  -2.040
 34 Bu   34 Ag   35 Bu   35 Ag   12 Bg   12 Au   13 Bg   13 Au                 
 -2.039  -2.039  -2.039  -2.039  -2.026  -2.026  -2.025  -2.025
 36 Ag   36 Bu   37 Ag   37 Bu   38 Bu   38 Ag   39 Bu   39 Ag                 
 -2.025  -2.025  -2.025  -2.025  -0.949  -0.914  -0.860  -0.826
 14 Au   14 Bg   15 Au   15 Bg   40 Ag   40 Bu   41 Ag   41 Bu                 
 -0.765  -0.716  -0.701  -0.661  -0.653  -0.616  -0.594  -0.549
 42 Bu   42 Ag   43 Ag   43 Bu   44 Bu   44 Ag   45 Ag   45 Bu                 
 -0.502  -0.482  -0.460  -0.415  -0.414  -0.404  -0.403  -0.376
 46 Ag   46 Bu   16 Au   47 Bu   48 Bu   16 Bg   47 Ag   48 Ag                 
 -0.361  -0.354  -0.353  -0.351  -0.313  -0.300  -0.294  -0.294
 17 Bg   49 Bu   49 Ag   17 Au   50 Ag   18 Bg   18 Au   50 Bu                 
 -0.289  -0.265  -0.262  -0.258  -0.248
 19 Au   51 Bu   19 Bg   20 Bg   51 Ag                                         
 -- Virtual --                   
 -0.113  -0.074  -0.073  -0.067  -0.055  -0.021  -0.002   0.001
 52 Ag   52 Bu   20 Au   21 Au   53 Bu   53 Ag   54 Ag   54 Bu                 
  0.022   0.034   0.036   0.053   0.061   0.062   0.066   0.077
 55 Ag   55 Bu   56 Bu   22 Au   56 Ag   21 Bg   57 Ag   22 Bg                 
  0.078   0.084   0.087   0.095   0.101   0.105   0.116   0.121
 58 Ag   57 Bu   58 Bu   23 Au   23 Bg   59 Ag   59 Bu   60 Bu                 
  0.124   0.131   0.140   0.147   0.148   0.161   0.168   0.173
 60 Ag   24 Au   25 Au   24 Bg   61 Ag   61 Bu   62 Bu   63 Bu                 
  0.176   0.176   0.191   0.196   0.200   0.200   0.209   0.214
 64 Bu   62 Ag   63 Ag   64 Ag   25 Bg   65 Ag   66 Ag   65 Bu                 
  0.216   0.221   0.229   0.240   0.250   0.252   0.266   0.274
 66 Bu   67 Bu   26 Bg   67 Ag   26 Au   27 Au   68 Bu   69 Bu                 
  0.283   0.291   0.295   0.308   0.344   0.359   0.368   0.372
 68 Ag   69 Ag   27 Bg   70 Ag   70 Bu   71 Ag   28 Au   28 Bg                 
  0.382   0.390   0.390   0.394   0.400   0.411   0.411   0.415
 71 Bu   72 Ag   29 Bg   72 Bu   73 Ag   73 Bu   30 Bg   29 Au                 
  0.419   0.426   0.427   0.446   0.468   0.474   0.476   0.478
 74 Ag   30 Au   74 Bu   31 Bg   31 Au   32 Au   75 Bu   75 Ag                 
  0.478   0.483   0.500   0.503   0.511   0.513   0.515   0.516
 76 Ag   76 Bu   77 Bu   77 Ag   33 Au   78 Bu   32 Bg   78 Ag                 
  0.518   0.552   0.555   0.583   0.588   0.588   0.593   0.603
 79 Ag   80 Ag   79 Bu   33 Bg   34 Bg   34 Au   80 Bu   81 Bu                 
  0.608   0.612   0.651   0.687   0.706   0.710   0.732   0.735
 81 Ag   82 Ag   35 Au   82 Bu   83 Bu   35 Bg   83 Ag   84 Ag                 
  0.753   0.757   0.769   0.782   0.807   0.823   0.831   0.833
 85 Ag   84 Bu   86 Ag   85 Bu   36 Au   86 Bu   87 Ag   36 Bg                 
  0.838   0.850   0.865   0.872   0.918   0.930   0.935   0.938
 87 Bu   37 Au   88 Bu   88 Ag   89 Ag   89 Bu   37 Bg   90 Bu                 
  0.942   0.947   1.000   1.034   1.064   1.080   1.106   1.133
 38 Bg   91 Bu   90 Ag   91 Ag   92 Ag   93 Ag   38 Au   92 Bu                 
  1.137   1.169   1.187   1.196   1.216   1.257   1.270   1.337
 94 Ag   39 Bg   39 Au   93 Bu   94 Bu   40 Au   40 Bg   95 Bu                 
  1.337   1.345   1.361   1.365   1.380   1.387   1.394   1.422
 41 Bg   41 Au   95 Ag   42 Au   96 Ag   42 Bg   96 Bu   97 Bu                 
  1.431   1.444   1.467   1.470   1.486   1.542   1.548   1.556
 97 Ag   98 Ag   98 Bu   99 Ag   99 Bu  100 Ag  100 Bu  101 Ag                 
  1.557   1.621   1.721   1.732   1.769   1.777   1.813   1.818
101 Bu  102 Bu   43 Au   44 Au  102 Ag  103 Ag  103 Bu  104 Bu                 
  1.843   1.846   1.915   1.984   2.089   2.192   2.205   2.227
 43 Bg   44 Bg   45 Bg  104 Ag  105 Ag  105 Bu  106 Bu  106 Ag                 
  2.230   2.245   2.250   2.255   2.306   2.383   2.437   2.501
107 Bu   45 Au   46 Au   46 Bg  107 Ag  108 Bu  108 Ag  109 Ag                 
  2.534   2.538   2.568   2.688   2.722   2.760   2.817   2.820
110 Ag  109 Bu   47 Au   47 Bg   48 Bg  110 Bu   48 Au   49 Au                 
  2.848   2.936   3.038   3.057   3.082   3.113   3.202   3.361
111 Bu  111 Ag   49 Bg  112 Bu  113 Bu  112 Ag  113 Ag  114 Ag                 
  3.425   3.612   3.786   3.854   3.939   3.958   3.964   3.965
115 Ag  114 Bu  115 Bu  116 Bu   50 Bg   50 Au  116 Ag   51 Bg                 
  3.966   3.996   3.996   4.023   4.028   4.030   4.034   4.063
 51 Au   52 Au   52 Bg  117 Bu  118 Bu  117 Ag   53 Au   53 Bg                 
  4.093   4.122   4.173   4.184   4.242   4.257   4.310   4.311
119 Bu  118 Ag  119 Ag  120 Bu  120 Ag  121 Bu  121 Ag  122 Bu                 
  4.406   4.417   4.490   4.596   4.781   5.995   6.003   6.024
123 Bu  122 Ag  123 Ag  124 Bu  124 Ag   54 Bg   54 Au   55 Au                 
  6.054   6.074   6.082   6.100   6.110   6.126   6.148   6.187
 55 Bg  125 Ag  125 Bu  126 Ag  127 Ag  126 Bu  127 Bu  128 Bu                 
  6.207   9.745   9.779  23.168  23.754  23.756  23.898  23.919
128 Ag  129 Ag  129 Bu  130 Ag  130 Bu  131 Bu  131 Ag  132 Ag                 
 23.986  25.798  25.833  26.126  26.165  26.543  26.629  27.848
132 Bu   56 Au   56 Bg  133 Bu  133 Ag  134 Ag  134 Bu  135 Bu                 
 27.851  27.914  27.987  28.336  28.342  28.358  28.381  28.390
135 Ag  136 Ag  136 Bu   57 Bg   57 Au   58 Au   58 Bg  137 Ag                 
 28.399  28.410  28.415  28.420  28.421  28.445  28.454  28.520
137 Bu  138 Bu  138 Ag  139 Ag  139 Bu  140 Ag  140 Bu   59 Bg                 
 28.528  28.530  28.530  28.532  28.542  28.542  28.555  28.559
 59 Au   60 Bg   60 Au  141 Ag   61 Bg   61 Au  141 Bu   62 Au                 
 28.561  28.561  28.572  28.589  28.605  28.631  28.638  28.684
142 Bu  142 Ag   62 Bg  143 Bu  143 Ag  144 Bu  144 Ag  145 Ag                 
 28.698  28.750  28.769 127.879 127.884 127.896 127.913 127.934
145 Bu  146 Ag  146 Bu   63 Bg   63 Au   64 Au   64 Bg  147 Ag                 
127.935 127.943 127.944 127.953 127.968 127.985 127.998 151.644
147 Bu  148 Ag  149 Ag  148 Bu  149 Bu  150 Bu  150 Ag  151 Bu                 
151.647 151.704 151.763 215.735 215.7741901.8071901.8091901.869
151 Ag  152 Ag  152 Bu  153 Ag  153 Bu  154 Bu  154 Ag  155 Ag                 
*******
155 Bu                                                                         
 --------------------------------------------------------------

          Ground-State Mulliken Net Atomic Charges

     Atom                 Charge (a.u.)
  ----------------------------------------
      1 C                    -0.233820
      2 C                    -0.272410
      3 C                    -0.288322
      4 C                    -0.233820
      5 C                    -0.272410
      6 C                    -0.288322
      7 Cl                    0.574047
      8 I                     0.109916
      9 I                     0.110588
     10 Cl                    0.574047
     11 I                     0.109916
     12 I                     0.110588
  ----------------------------------------
  Sum of atomic charges =     0.000000

 -----------------------------------------------------------------
                    Cartesian Multipole Moments
 -----------------------------------------------------------------
    Charge (ESU x 10^10)
                -0.0000
    Dipole Moment (Debye)
         X      -0.0000      Y      -0.0000      Z      -0.0000
       Tot       0.0000
    Quadrupole Moments (Debye-Ang)
        XX    -161.3539     XY      -0.0441     YY    -169.5996
        XZ      -0.0000     YZ       0.0000     ZZ    -174.7667
    Octopole Moments (Debye-Ang^2)
       XXX      -0.0000    XXY      -0.0000    XYY      -0.0000
       YYY      -0.0000    XXZ      -0.0000    XYZ       0.0000
       YYZ       0.0000    XZZ      -0.0000    YZZ      -0.0000
       ZZZ      -0.0000
    Hexadecapole Moments (Debye-Ang^3)
      XXXX   -6274.5128   XXXY       0.0292   XXYY   -1641.4440
      XYYY      -1.2718   YYYY   -3993.1051   XXXZ      -0.0000
      XXYZ       0.0000   XYYZ       0.0000   YYYZ       0.0000
      XXZZ   -1186.3007   XYZZ      -0.2403   YYZZ    -741.3023
      XZZZ      -0.0000   YZZZ       0.0000   ZZZZ    -232.3930
 -----------------------------------------------------------------
 Calculating MO derivatives via CPSCF
    1     0    39    0.0131396  
    2     0    39    0.0055413  
    3     0    39    0.0013903  
    4     0    39    0.0002180  
    5    19    20    0.0000308  
    6    37     2    0.0000022  
    7    39     0    0.0000001  Converged
 Time for AOints: 397.8 s (CPU) 66.8 s (wall)
 ------------------------------------------------------------------------------
                     AOints        : Timing summary (seconds)
 ------------------------------------------------------------------------------
     job step          cpu (% of tot)      sys (% of tot)     wall (% of tot)
 ------------------------------------------------------------------------------
  AOints            0.3978E+03 ( 8.8)   0.1500E-04 ( 4.6)   0.6684E+02 ( 8.6)
 ------------------------------------------------------------------------------
   Grand Totals     0.4500E+04          0.3230E-03          0.7774E+03
 ------------------------------------------------------------------------------
 Polarizability Matrix (a.u.)
            1           2           3
    1-297.7918260  -0.0662488  -0.0000000
    2  -0.0662488-252.4540702   0.0000000
    3  -0.0000000   0.0000000-123.5068121
 Calculating analytic Hessian of the SCF energy

 Direct stationary perturbation theory relativistic correction:

 rels  =     389.411710145553
 relv  =   -1305.245809420847
 rel2e =     182.159517660474
 E_rel =    -733.674581614820

 Hessian of the SCF Energy
            1           2           3           4           5           6
    1   0.5644616  -0.0008658   0.0000000  -0.2343555   0.0540834  -0.0000000
    2  -0.0008658   0.4795922  -0.0000000   0.1083250  -0.1330140   0.0000000
    3   0.0000000  -0.0000000   0.1069964  -0.0000000  -0.0000000  -0.0504427
    4  -0.2343555   0.1083250  -0.0000000   0.4464701  -0.0633411   0.0000000
    5   0.0540834  -0.1330140  -0.0000000  -0.0633411   0.5306025  -0.0000000
    6  -0.0000000   0.0000000  -0.0504427   0.0000000  -0.0000000   0.1060721
    7   0.0297332   0.0212308  -0.0000000  -0.0897841   0.0190279   0.0000000
    8   0.0745227  -0.0282280   0.0000000  -0.0194569  -0.2849999   0.0000000
    9  -0.0000000   0.0000000   0.0033459   0.0000000  -0.0000000  -0.0476132
   10  -0.0681379   0.0001454  -0.0000000   0.0294352  -0.0747573  -0.0000000
   11   0.0001456  -0.0004906   0.0000000  -0.0214189  -0.0278723  -0.0000000
   12  -0.0000000   0.0000000   0.0014508  -0.0000000   0.0000000   0.0033330
   13   0.0294350  -0.0214187  -0.0000000  -0.0170700   0.0281310  -0.0000000
   14  -0.0747570  -0.0278720   0.0000000   0.0281311  -0.0470270  -0.0000000
   15  -0.0000000  -0.0000000   0.0033330   0.0000000   0.0000000   0.0009340
   16  -0.2339971  -0.1073488  -0.0000000  -0.0555143   0.0287343  -0.0000000
   17  -0.0529615  -0.1321528  -0.0000000  -0.0283488   0.0536960   0.0000000
   18  -0.0000000  -0.0000000  -0.0505933  -0.0000000   0.0000000   0.0061543
   19  -0.0368665  -0.0002244  -0.0000000  -0.0010657   0.0243569  -0.0000000
   20  -0.0002467  -0.1542486  -0.0000000   0.0050395  -0.0380756  -0.0000000
   21  -0.0000000  -0.0000000  -0.0225649  -0.0000000   0.0000000   0.0025509
   22  -0.0278482  -0.0133549   0.0000000  -0.0632882  -0.0235295   0.0000000
   23  -0.0024715  -0.0000406   0.0000000  -0.0251580  -0.0400140  -0.0000000
   24  -0.0000000   0.0000000   0.0018830   0.0000000  -0.0000000  -0.0278592
   25   0.0027243  -0.0002645  -0.0000000  -0.0114391   0.0111211  -0.0000000
   26  -0.0021202  -0.0016425  -0.0000000   0.0203880  -0.0157195  -0.0000000
   27   0.0000000   0.0000000   0.0027305  -0.0000000   0.0000000   0.0009816
   28   0.0002429   0.0000023  -0.0000000  -0.0026846   0.0001950   0.0000000
   29  -0.0000117  -0.0001888   0.0000000  -0.0025002   0.0021470   0.0000000
   30  -0.0000000   0.0000000  -0.0008214   0.0000000  -0.0000000   0.0039329
   31   0.0027239   0.0002410   0.0000000  -0.0007044  -0.0000598   0.0000000
   32   0.0021025  -0.0016456   0.0000000  -0.0002072  -0.0004738  -0.0000000
   33   0.0000000  -0.0000000   0.0027300  -0.0000000  -0.0000000  -0.0005599
   34  -0.0281157   0.0135328   0.0000000   0.0000009  -0.0039621  -0.0000000
   35   0.0025800  -0.0000684   0.0000000  -0.0014524   0.0007498   0.0000000
   36  -0.0000000   0.0000000   0.0019526   0.0000000  -0.0000000   0.0025162
            7           8           9          10          11          12
    1   0.0297332   0.0745227  -0.0000000  -0.0681379   0.0001456  -0.0000000
    2   0.0212308  -0.0282280   0.0000000   0.0001454  -0.0004906   0.0000000
    3  -0.0000000   0.0000000   0.0033459  -0.0000000   0.0000000   0.0014508
    4  -0.0897841  -0.0194569   0.0000000   0.0294352  -0.0214189  -0.0000000
    5   0.0190279  -0.2849999  -0.0000000  -0.0747573  -0.0278723   0.0000000
    6   0.0000000   0.0000000  -0.0476132  -0.0000000  -0.0000000   0.0033330
    7   0.4462143   0.0624966   0.0000000  -0.2339973  -0.1073485  -0.0000000
    8   0.0624966   0.5293136  -0.0000000  -0.0529618  -0.1321522  -0.0000000
    9   0.0000000  -0.0000000   0.1060147   0.0000000  -0.0000000  -0.0505933
   10  -0.2339973  -0.0529618   0.0000000   0.5644619  -0.0008653   0.0000000
   11  -0.1073485  -0.1321522  -0.0000000  -0.0008653   0.4795909  -0.0000000
   12  -0.0000000  -0.0000000  -0.0505933   0.0000000  -0.0000000   0.1069964
   13  -0.0555144  -0.0283488  -0.0000000  -0.2343556   0.1083247  -0.0000000
   14   0.0287337   0.0536959   0.0000000   0.0540836  -0.1330127  -0.0000000
   15  -0.0000000   0.0000000   0.0061543   0.0000000   0.0000000  -0.0504427
   16  -0.0171602  -0.0282602   0.0000000   0.0297329   0.0212300  -0.0000000
   17  -0.0282601  -0.0468448  -0.0000000   0.0745227  -0.0282286   0.0000000
   18  -0.0000000  -0.0000000   0.0009400  -0.0000000   0.0000000   0.0033459
   19  -0.0026626  -0.0001705   0.0000000   0.0002429   0.0000023  -0.0000000
   20   0.0025302   0.0021534  -0.0000000  -0.0000116  -0.0001888   0.0000000
   21   0.0000000  -0.0000000   0.0039341  -0.0000000   0.0000000  -0.0008214
   22  -0.0115189  -0.0110531  -0.0000000   0.0027239   0.0002410  -0.0000000
   23  -0.0202045  -0.0154561   0.0000000   0.0021025  -0.0016456  -0.0000000
   24  -0.0000000   0.0000000   0.0009437   0.0000000  -0.0000000   0.0027300
   25  -0.0633936   0.0236433  -0.0000000  -0.0281157   0.0135328   0.0000000
   26   0.0253030  -0.0398934  -0.0000000   0.0025800  -0.0000684   0.0000000
   27   0.0000000  -0.0000000  -0.0276246  -0.0000000   0.0000000   0.0019526
   28  -0.0012148  -0.0244393  -0.0000000  -0.0368665  -0.0002245   0.0000000
   29  -0.0051825  -0.0378586   0.0000000  -0.0002468  -0.1542487   0.0000000
   30  -0.0000000   0.0000000   0.0025524  -0.0000000  -0.0000000  -0.0225649
   31   0.0000264   0.0039611  -0.0000000  -0.0278481  -0.0133549   0.0000000
   32   0.0014478   0.0007434   0.0000000  -0.0024715  -0.0000406   0.0000000
   33   0.0000000  -0.0000000   0.0025120  -0.0000000   0.0000000   0.0018830
   34  -0.0007279   0.0000668  -0.0000000   0.0027243  -0.0002645  -0.0000000
   35   0.0002261  -0.0004731  -0.0000000  -0.0021202  -0.0016425   0.0000000
   36  -0.0000000   0.0000000  -0.0005660   0.0000000  -0.0000000   0.0027305
           13          14          15          16          17          18
    1   0.0294350  -0.0747570  -0.0000000  -0.2339971  -0.0529615  -0.0000000
    2  -0.0214187  -0.0278720  -0.0000000  -0.1073488  -0.1321528  -0.0000000
    3  -0.0000000   0.0000000   0.0033330  -0.0000000  -0.0000000  -0.0505933
    4  -0.0170700   0.0281311   0.0000000  -0.0555143  -0.0283488  -0.0000000
    5   0.0281310  -0.0470270   0.0000000   0.0287343   0.0536960   0.0000000
    6  -0.0000000  -0.0000000   0.0009340  -0.0000000   0.0000000   0.0061543
    7  -0.0555144   0.0287337  -0.0000000  -0.0171602  -0.0282601  -0.0000000
    8  -0.0283488   0.0536959   0.0000000  -0.0282602  -0.0468448  -0.0000000
    9  -0.0000000   0.0000000   0.0061543   0.0000000  -0.0000000   0.0009400
   10  -0.2343556   0.0540836   0.0000000   0.0297329   0.0745227  -0.0000000
   11   0.1083247  -0.1330127   0.0000000   0.0212300  -0.0282286   0.0000000
   12  -0.0000000  -0.0000000  -0.0504427  -0.0000000   0.0000000   0.0033459
   13   0.4464705  -0.0633408   0.0000000  -0.0897842  -0.0194572   0.0000000
   14  -0.0633408   0.5306020  -0.0000000   0.0190281  -0.2850001   0.0000000
   15   0.0000000  -0.0000000   0.1060721  -0.0000000   0.0000000  -0.0476132
   16  -0.0897842   0.0190281  -0.0000000   0.4462141   0.0624965   0.0000000
   17  -0.0194572  -0.2850001   0.0000000   0.0624965   0.5293144  -0.0000000
   18   0.0000000   0.0000000  -0.0476132   0.0000000  -0.0000000   0.1060147
   19  -0.0026846   0.0001951   0.0000000  -0.0012148  -0.0244393  -0.0000000
   20  -0.0025002   0.0021470  -0.0000000  -0.0051826  -0.0378586   0.0000000
   21   0.0000000  -0.0000000   0.0039329  -0.0000000   0.0000000   0.0025524
   22  -0.0007044  -0.0000598   0.0000000   0.0000264   0.0039610  -0.0000000
   23  -0.0002072  -0.0004738  -0.0000000   0.0014478   0.0007434  -0.0000000
   24  -0.0000000   0.0000000  -0.0005599   0.0000000  -0.0000000   0.0025120
   25   0.0000009  -0.0039621   0.0000000  -0.0007279   0.0000668  -0.0000000
   26  -0.0014524   0.0007498   0.0000000   0.0002261  -0.0004730   0.0000000
   27   0.0000000  -0.0000000   0.0025162  -0.0000000  -0.0000000  -0.0005660
   28  -0.0010657   0.0243569   0.0000000  -0.0026626  -0.0001705   0.0000000
   29   0.0050395  -0.0380756  -0.0000000   0.0025302   0.0021534   0.0000000
   30   0.0000000   0.0000000   0.0025509   0.0000000  -0.0000000   0.0039341
   31  -0.0632882  -0.0235295   0.0000000  -0.0115188  -0.0110531  -0.0000000
   32  -0.0251580  -0.0400140  -0.0000000  -0.0202044  -0.0154561  -0.0000000
   33  -0.0000000  -0.0000000  -0.0278592   0.0000000   0.0000000   0.0009437
   34  -0.0114391   0.0111211   0.0000000  -0.0633936   0.0236433  -0.0000000
   35   0.0203880  -0.0157194  -0.0000000   0.0253031  -0.0398934  -0.0000000
   36  -0.0000000   0.0000000   0.0009816   0.0000000  -0.0000000  -0.0276246
           19          20          21          22          23          24
    1  -0.0368665  -0.0002467  -0.0000000  -0.0278482  -0.0024715  -0.0000000
    2  -0.0002244  -0.1542486  -0.0000000  -0.0133549  -0.0000406   0.0000000
    3  -0.0000000  -0.0000000  -0.0225649   0.0000000   0.0000000   0.0018830
    4  -0.0010657   0.0050395  -0.0000000  -0.0632882  -0.0251580   0.0000000
    5   0.0243569  -0.0380756   0.0000000  -0.0235295  -0.0400140  -0.0000000
    6  -0.0000000  -0.0000000   0.0025509   0.0000000  -0.0000000  -0.0278592
    7  -0.0026626   0.0025302   0.0000000  -0.0115189  -0.0202045  -0.0000000
    8  -0.0001705   0.0021534  -0.0000000  -0.0110531  -0.0154561   0.0000000
    9   0.0000000  -0.0000000   0.0039341  -0.0000000   0.0000000   0.0009437
   10   0.0002429  -0.0000116  -0.0000000   0.0027239   0.0021025   0.0000000
   11   0.0000023  -0.0001888   0.0000000   0.0002410  -0.0016456  -0.0000000
   12  -0.0000000   0.0000000  -0.0008214  -0.0000000  -0.0000000   0.0027300
   13  -0.0026846  -0.0025002   0.0000000  -0.0007044  -0.0002072  -0.0000000
   14   0.0001951   0.0021470  -0.0000000  -0.0000598  -0.0004738   0.0000000
   15   0.0000000  -0.0000000   0.0039329   0.0000000  -0.0000000  -0.0005599
   16  -0.0012148  -0.0051826  -0.0000000   0.0000264   0.0014478   0.0000000
   17  -0.0244393  -0.0378586   0.0000000   0.0039610   0.0007434  -0.0000000
   18  -0.0000000   0.0000000   0.0025524  -0.0000000  -0.0000000   0.0025120
   19   0.0673335   0.0003617   0.0000000  -0.0115453   0.0090020  -0.0000000
   20   0.0003617   0.2306225   0.0000000   0.0012831  -0.0007087   0.0000000
   21   0.0000000   0.0000000   0.0097115   0.0000000  -0.0000000   0.0002923
   22  -0.0115453   0.0012831   0.0000000   0.1119026   0.0396077  -0.0000000
   23   0.0090020  -0.0007087  -0.0000000   0.0396077   0.0727168   0.0000000
   24  -0.0000000   0.0000000   0.0002923  -0.0000000   0.0000000   0.0190903
   25  -0.0000545  -0.0000498   0.0000000   0.0012285  -0.0035161  -0.0000000
   26   0.0008237  -0.0006187  -0.0000000   0.0034029  -0.0144834  -0.0000000
   27   0.0000000  -0.0000000   0.0001642   0.0000000  -0.0000000   0.0008006
   28   0.0002324  -0.0000030  -0.0000000  -0.0000579  -0.0008317   0.0000000
   29  -0.0000030  -0.0018867  -0.0000000   0.0000435  -0.0006186   0.0000000
   30  -0.0000000   0.0000000  -0.0002117  -0.0000000  -0.0000000   0.0001615
   31  -0.0000579   0.0000435   0.0000000  -0.0002777  -0.0001573  -0.0000000
   32  -0.0008317  -0.0006186  -0.0000000  -0.0001573  -0.0001171   0.0000000
   33  -0.0000000  -0.0000000   0.0001615  -0.0000000   0.0000000  -0.0000903
   34  -0.0116570  -0.0012641   0.0000000  -0.0006411   0.0003861  -0.0000000
   35  -0.0090727  -0.0007185  -0.0000000  -0.0003847   0.0000979  -0.0000000
   36  -0.0000000  -0.0000000   0.0002981   0.0000000  -0.0000000   0.0000959
           25          26          27          28          29          30
    1   0.0027243  -0.0021202   0.0000000   0.0002429  -0.0000117  -0.0000000
    2  -0.0002645  -0.0016425   0.0000000   0.0000023  -0.0001888   0.0000000
    3  -0.0000000  -0.0000000   0.0027305  -0.0000000   0.0000000  -0.0008214
    4  -0.0114391   0.0203880  -0.0000000  -0.0026846  -0.0025002   0.0000000
    5   0.0111211  -0.0157195   0.0000000   0.0001950   0.0021470  -0.0000000
    6  -0.0000000  -0.0000000   0.0009816   0.0000000   0.0000000   0.0039329
    7  -0.0633936   0.0253030   0.0000000  -0.0012148  -0.0051825  -0.0000000
    8   0.0236433  -0.0398934  -0.0000000  -0.0244393  -0.0378586   0.0000000
    9  -0.0000000  -0.0000000  -0.0276246  -0.0000000   0.0000000   0.0025524
   10  -0.0281157   0.0025800  -0.0000000  -0.0368665  -0.0002468  -0.0000000
   11   0.0135328  -0.0000684   0.0000000  -0.0002245  -0.1542487  -0.0000000
   12   0.0000000   0.0000000   0.0019526   0.0000000   0.0000000  -0.0225649
   13   0.0000009  -0.0014524   0.0000000  -0.0010657   0.0050395   0.0000000
   14  -0.0039621   0.0007498  -0.0000000   0.0243569  -0.0380756   0.0000000
   15   0.0000000   0.0000000   0.0025162   0.0000000  -0.0000000   0.0025509
   16  -0.0007279   0.0002261  -0.0000000  -0.0026626   0.0025302   0.0000000
   17   0.0000668  -0.0004730  -0.0000000  -0.0001705   0.0021534  -0.0000000
   18  -0.0000000   0.0000000  -0.0005660   0.0000000   0.0000000   0.0039341
   19  -0.0000545   0.0008237   0.0000000   0.0002324  -0.0000030  -0.0000000
   20  -0.0000498  -0.0006187  -0.0000000  -0.0000030  -0.0018867   0.0000000
   21   0.0000000  -0.0000000   0.0001642  -0.0000000  -0.0000000  -0.0002117
   22   0.0012285   0.0034029   0.0000000  -0.0000579   0.0000435  -0.0000000
   23  -0.0035161  -0.0144834  -0.0000000  -0.0008317  -0.0006186  -0.0000000
   24  -0.0000000  -0.0000000   0.0008006   0.0000000   0.0000000   0.0001615
   25   0.1123527  -0.0398519   0.0000000  -0.0116570  -0.0012641  -0.0000000
   26  -0.0398519   0.0728887   0.0000000  -0.0090727  -0.0007185  -0.0000000
   27   0.0000000   0.0000000   0.0187382   0.0000000   0.0000000   0.0002981
   28  -0.0116570  -0.0090727   0.0000000   0.0673335   0.0003617   0.0000000
   29  -0.0012641  -0.0007185   0.0000000   0.0003617   0.2306225   0.0000000
   30  -0.0000000  -0.0000000   0.0002981   0.0000000   0.0000000   0.0097115
   31  -0.0006411  -0.0003847   0.0000000  -0.0115453   0.0012831  -0.0000000
   32   0.0003861   0.0000979  -0.0000000   0.0090020  -0.0007087   0.0000000
   33  -0.0000000  -0.0000000   0.0000959  -0.0000000  -0.0000000   0.0002923
   34  -0.0002777   0.0001583   0.0000000  -0.0000545  -0.0000498  -0.0000000
   35   0.0001583  -0.0001189   0.0000000   0.0008237  -0.0006187  -0.0000000
   36   0.0000000   0.0000000  -0.0000874   0.0000000   0.0000000   0.0001642
           31          32          33          34          35          36
    1   0.0027239   0.0021025   0.0000000  -0.0281157   0.0025800  -0.0000000
    2   0.0002410  -0.0016456  -0.0000000   0.0135328  -0.0000684   0.0000000
    3   0.0000000   0.0000000   0.0027300   0.0000000   0.0000000   0.0019526
    4  -0.0007044  -0.0002072  -0.0000000   0.0000009  -0.0014524   0.0000000
    5  -0.0000598  -0.0004738  -0.0000000  -0.0039621   0.0007498  -0.0000000
    6   0.0000000  -0.0000000  -0.0005599  -0.0000000   0.0000000   0.0025162
    7   0.0000264   0.0014478   0.0000000  -0.0007279   0.0002261  -0.0000000
    8   0.0039611   0.0007434  -0.0000000   0.0000668  -0.0004731   0.0000000
    9  -0.0000000   0.0000000   0.0025120  -0.0000000  -0.0000000  -0.0005660
   10  -0.0278481  -0.0024715  -0.0000000   0.0027243  -0.0021202   0.0000000
   11  -0.0133549  -0.0000406   0.0000000  -0.0002645  -0.0016425  -0.0000000
   12   0.0000000   0.0000000   0.0018830  -0.0000000   0.0000000   0.0027305
   13  -0.0632882  -0.0251580  -0.0000000  -0.0114391   0.0203880  -0.0000000
   14  -0.0235295  -0.0400140  -0.0000000   0.0111211  -0.0157194   0.0000000
   15   0.0000000  -0.0000000  -0.0278592   0.0000000  -0.0000000   0.0009816
   16  -0.0115188  -0.0202044   0.0000000  -0.0633936   0.0253031   0.0000000
   17  -0.0110531  -0.0154561   0.0000000   0.0236433  -0.0398934  -0.0000000
   18  -0.0000000  -0.0000000   0.0009437  -0.0000000  -0.0000000  -0.0276246
   19  -0.0000579  -0.0008317  -0.0000000  -0.0116570  -0.0090727  -0.0000000
   20   0.0000435  -0.0006186  -0.0000000  -0.0012641  -0.0007185  -0.0000000
   21   0.0000000  -0.0000000   0.0001615   0.0000000  -0.0000000   0.0002981
   22  -0.0002777  -0.0001573  -0.0000000  -0.0006411  -0.0003847   0.0000000
   23  -0.0001573  -0.0001171   0.0000000   0.0003861   0.0000979  -0.0000000
   24  -0.0000000   0.0000000  -0.0000903  -0.0000000  -0.0000000   0.0000959
   25  -0.0006411   0.0003861  -0.0000000  -0.0002777   0.0001583   0.0000000
   26  -0.0003847   0.0000979  -0.0000000   0.0001583  -0.0001189   0.0000000
   27   0.0000000  -0.0000000   0.0000959   0.0000000   0.0000000  -0.0000874
   28  -0.0115453   0.0090020  -0.0000000  -0.0000545   0.0008237   0.0000000
   29   0.0012831  -0.0007087  -0.0000000  -0.0000498  -0.0006187   0.0000000
   30  -0.0000000   0.0000000   0.0002923  -0.0000000  -0.0000000   0.0001642
   31   0.1119026   0.0396077  -0.0000000   0.0012285   0.0034029   0.0000000
   32   0.0396077   0.0727168   0.0000000  -0.0035161  -0.0144834  -0.0000000
   33  -0.0000000   0.0000000   0.0190903   0.0000000  -0.0000000   0.0008006
   34   0.0012285  -0.0035161   0.0000000   0.1123527  -0.0398519  -0.0000000
   35   0.0034029  -0.0144834  -0.0000000  -0.0398519   0.0728887   0.0000000
   36   0.0000000  -0.0000000   0.0008006  -0.0000000   0.0000000   0.0187382
 **********************************************************************
 **                                                                  **
 **                       VIBRATIONAL ANALYSIS                       **
 **                       --------------------                       **
 **                                                                  **
 **        VIBRATIONAL FREQUENCIES (CM**-1) AND NORMAL MODES         **
 **     FORCE CONSTANTS (mDYN/ANGSTROM) AND REDUCED MASSES (AMU)     **
 **                  INFRARED INTENSITIES (KM/MOL)                   **
 **                                                                  **
 **********************************************************************


 Mode:                 1                      2                      3
 Frequency:        48.01                  53.10                  60.27
 Force Cnst:      0.1649                 0.0622                 0.0923
 Red. Mass:     121.4170                37.4580                43.1556
 IR Active:          YES                    YES                    NO 
 IR Intens:        0.000                  0.004                  0.000
 Raman Active:       NO                     NO                     YES
               X      Y      Z        X      Y      Z        X      Y      Z
 C          0.000 -0.000 -0.014   -0.000 -0.000  0.172    0.000 -0.000 -0.170
 C          0.000  0.000 -0.109    0.000  0.000  0.017    0.000 -0.000 -0.037
 C         -0.000  0.000  0.101    0.000  0.000  0.021   -0.000 -0.000  0.038
 C         -0.000  0.000 -0.014    0.000  0.000  0.172   -0.000  0.000  0.170
 C          0.000 -0.000 -0.109    0.000 -0.000  0.017   -0.000  0.000  0.037
 C         -0.000  0.000  0.101   -0.000 -0.000  0.021    0.000  0.000 -0.038
 Cl         0.000 -0.000 -0.044   -0.000 -0.000  0.670    0.000 -0.000 -0.645
 I          0.000 -0.000 -0.481    0.000  0.000 -0.112    0.000  0.000  0.162
 I         -0.000  0.000  0.495   -0.000 -0.000 -0.092   -0.000  0.000 -0.162
 Cl         0.000  0.000 -0.044    0.000  0.000  0.670   -0.000  0.000  0.645
 I          0.000 -0.000 -0.481   -0.000  0.000 -0.112   -0.000 -0.000 -0.162
 I         -0.000  0.000  0.495   -0.000 -0.000 -0.092    0.000 -0.000  0.162
 TransDip  -0.000  0.000  0.000    0.000  0.000 -0.002   -0.000 -0.000 -0.000

 Mode:                 4                      5                      6
 Frequency:       113.56                 116.74                 118.44
 Force Cnst:      0.9629                 0.5488                 0.8983
 Red. Mass:     126.7391                68.3515               108.6901
 IR Active:          NO                     YES                    YES
 IR Intens:        0.000                  0.756                  0.362
 Raman Active:       YES                    NO                     NO 
               X      Y      Z        X      Y      Z        X      Y      Z
 C          0.000 -0.023 -0.000    0.001  0.267 -0.000    0.138 -0.002 -0.000
 C          0.005  0.005 -0.000    0.025  0.247 -0.000    0.169  0.017 -0.000
 C          0.004 -0.006 -0.000   -0.023  0.247  0.000    0.169 -0.021 -0.000
 C         -0.000  0.023  0.000    0.001  0.267  0.000    0.138 -0.002  0.000
 C         -0.005 -0.005  0.000    0.025  0.247 -0.000    0.169  0.017  0.000
 C         -0.004  0.006  0.000   -0.023  0.247  0.000    0.169 -0.021 -0.000
 Cl         0.002 -0.011  0.000   -0.002  0.274 -0.000   -0.050 -0.002 -0.000
 I         -0.283  0.412 -0.000    0.331 -0.072  0.000   -0.018  0.459 -0.000
 I         -0.282 -0.413  0.000   -0.331 -0.076 -0.000   -0.013 -0.458  0.000
 Cl        -0.002  0.011 -0.000   -0.002  0.274 -0.000   -0.050 -0.002 -0.000
 I          0.283 -0.412  0.000    0.331 -0.072  0.000   -0.018  0.459 -0.000
 I          0.282  0.413 -0.000   -0.331 -0.076 -0.000   -0.013 -0.458  0.000
 TransDip   0.000 -0.000  0.000   -0.000 -0.028  0.000   -0.019  0.000  0.000

 Mode:                 7                      8                      9
 Frequency:       146.63                 156.39                 205.61
 Force Cnst:      1.4257                 1.7097                 0.3313
 Red. Mass:     112.5497               118.6549                13.3010
 IR Active:          NO                     NO                     YES
 IR Intens:        0.000                  0.000                  0.874
 Raman Active:       YES                    YES                    NO 
               X      Y      Z        X      Y      Z        X      Y      Z
 C         -0.102  0.001  0.000    0.003  0.056 -0.000    0.000 -0.000  0.405
 C         -0.117 -0.104 -0.000   -0.121 -0.014  0.000    0.000 -0.000  0.402
 C          0.114 -0.104 -0.000   -0.125  0.017  0.000   -0.000 -0.000  0.402
 C          0.102 -0.001 -0.000   -0.003 -0.056 -0.000   -0.000  0.000  0.405
 C          0.117  0.104  0.000    0.121  0.014 -0.000   -0.000  0.000  0.402
 C         -0.114  0.104  0.000    0.125 -0.017 -0.000    0.000  0.000  0.402
 Cl        -0.067  0.001 -0.000    0.003  0.051  0.000    0.000 -0.000 -0.093
 I         -0.403 -0.250  0.000   -0.392 -0.267 -0.000   -0.000  0.000 -0.045
 I          0.392 -0.241 -0.000   -0.403  0.277 -0.000    0.000  0.000 -0.044
 Cl         0.067 -0.001  0.000   -0.003 -0.051  0.000   -0.000  0.000 -0.093
 I          0.403  0.250 -0.000    0.392  0.267  0.000    0.000 -0.000 -0.045
 I         -0.392  0.241  0.000    0.403 -0.277  0.000   -0.000 -0.000 -0.044
 TransDip  -0.000 -0.000 -0.000    0.000  0.000 -0.000   -0.000  0.000 -0.030

 Mode:                10                     11                     12
 Frequency:       205.74                 221.29                 229.27
 Force Cnst:      0.8923                 1.1052                 0.9675
 Red. Mass:      35.7802                38.3076                31.2386
 IR Active:          NO                     YES                    YES
 IR Intens:        0.000                  0.204                  0.576
 Raman Active:       YES                    NO                     NO 
               X      Y      Z        X      Y      Z        X      Y      Z
 C         -0.117  0.000  0.000    0.076 -0.000 -0.000    0.001  0.341 -0.000
 C         -0.036  0.121  0.000    0.042 -0.025 -0.000   -0.027  0.262  0.000
 C          0.036  0.121  0.000    0.042  0.025 -0.000    0.029  0.262 -0.000
 C          0.117 -0.000  0.000    0.076 -0.000 -0.000    0.001  0.341  0.000
 C          0.036 -0.121  0.000    0.042 -0.025 -0.000   -0.027  0.262  0.000
 C         -0.036 -0.121  0.000    0.042  0.025 -0.000    0.029  0.262 -0.000
 Cl        -0.662  0.001 -0.000    0.685 -0.002  0.000    0.002  0.449  0.000
 I          0.056 -0.068 -0.000   -0.101  0.005  0.000   -0.106 -0.103 -0.000
 I         -0.058 -0.068 -0.000   -0.103 -0.004  0.000    0.105 -0.103  0.000
 Cl         0.662 -0.001 -0.000    0.685 -0.002  0.000    0.002  0.449 -0.000
 I         -0.056  0.068 -0.000   -0.101  0.005  0.000   -0.106 -0.103 -0.000
 I          0.058  0.068 -0.000   -0.103 -0.004  0.000    0.105 -0.103  0.000
 TransDip   0.000  0.000 -0.000   -0.014 -0.000  0.000   -0.000 -0.024  0.000

 Mode:                13                     14                     15
 Frequency:       332.18                 340.77                 345.91
 Force Cnst:      1.9177                 0.8324                 0.8729
 Red. Mass:      29.4984                12.1658                12.3820
 IR Active:          NO                     NO                     NO 
 IR Intens:        0.000                  0.000                  0.000
 Raman Active:       YES                    YES                    YES
               X      Y      Z        X      Y      Z        X      Y      Z
 C         -0.001 -0.308 -0.000   -0.000 -0.000 -0.041    0.000  0.000 -0.569
 C          0.100 -0.054 -0.000    0.000  0.000  0.478   -0.000 -0.000 -0.325
 C          0.100  0.054 -0.000    0.000  0.000  0.519   -0.000 -0.000  0.252
 C          0.001  0.308  0.000    0.000  0.000  0.041   -0.000 -0.000  0.569
 C         -0.100  0.054  0.000   -0.000 -0.000 -0.478    0.000  0.000  0.325
 C         -0.100 -0.054  0.000   -0.000 -0.000 -0.519    0.000  0.000 -0.252
 Cl        -0.001 -0.616  0.000    0.000 -0.000  0.006   -0.000  0.000  0.084
 I         -0.009 -0.009  0.000   -0.000 -0.000 -0.018   -0.000  0.000  0.013
 I         -0.009  0.009  0.000    0.000 -0.000 -0.020    0.000 -0.000 -0.010
 Cl         0.001  0.616 -0.000   -0.000  0.000 -0.006    0.000 -0.000 -0.084
 I          0.009  0.009 -0.000    0.000  0.000  0.018   -0.000 -0.000 -0.013
 I          0.009 -0.009 -0.000   -0.000  0.000  0.020   -0.000  0.000  0.010
 TransDip   0.000 -0.000  0.000   -0.000  0.000 -0.000    0.000  0.000 -0.000

 Mode:                16                     17                     18
 Frequency:       455.31                 559.87                 572.97
 Force Cnst:      1.6504                 2.2924                 2.3304
 Red. Mass:      13.5126                12.4130                12.0478
 IR Active:          YES                    NO                     YES
 IR Intens:       10.845                  0.000                  0.000
 Raman Active:       NO                     YES                    NO 
               X      Y      Z        X      Y      Z        X      Y      Z
 C          0.400 -0.001  0.000    0.412 -0.000 -0.000   -0.000 -0.000 -0.003
 C          0.405  0.006  0.000    0.228 -0.330  0.000   -0.000  0.000  0.502
 C          0.405 -0.007 -0.000   -0.230 -0.330  0.000    0.000 -0.000 -0.498
 C          0.400 -0.001 -0.000   -0.412  0.000 -0.000    0.000 -0.000 -0.003
 C          0.405  0.006  0.000   -0.228  0.330  0.000    0.000 -0.000  0.502
 C          0.405 -0.007 -0.000    0.230  0.330 -0.000    0.000 -0.000 -0.498
 Cl        -0.081 -0.000 -0.000   -0.087 -0.000  0.000    0.000  0.000  0.000
 I         -0.046 -0.023 -0.000   -0.007  0.010 -0.000    0.000  0.000 -0.010
 I         -0.046  0.023  0.000    0.007  0.010  0.000   -0.000  0.000  0.010
 Cl        -0.081 -0.000  0.000    0.087  0.000  0.000   -0.000  0.000  0.000
 I         -0.046 -0.023 -0.000    0.007 -0.010  0.000    0.000  0.000 -0.010
 I         -0.046  0.023  0.000   -0.007 -0.010 -0.000   -0.000  0.000  0.010
 TransDip   0.105  0.000 -0.000    0.000 -0.000 -0.000    0.000 -0.000 -0.000

 Mode:                19                     20                     21
 Frequency:       591.00                 606.72                 685.31
 Force Cnst:      2.4865                 3.4078                 3.3247
 Red. Mass:      12.0825                15.7128                12.0153
 IR Active:          YES                    YES                    NO 
 IR Intens:        1.464                 40.740                  0.000
 Raman Active:       NO                     NO                     YES
               X      Y      Z        X      Y      Z        X      Y      Z
 C          0.000 -0.000  0.571    0.000 -0.274 -0.000   -0.000 -0.000  0.409
 C          0.000 -0.000 -0.290   -0.026 -0.415 -0.000    0.000  0.000 -0.408
 C         -0.000 -0.000 -0.297    0.025 -0.416  0.000   -0.000  0.000  0.408
 C         -0.000  0.000  0.571    0.000 -0.274 -0.000   -0.000 -0.000 -0.409
 C         -0.000  0.000 -0.290   -0.026 -0.415 -0.000   -0.000 -0.000  0.408
 C          0.000  0.000 -0.297    0.025 -0.416  0.000    0.000 -0.000 -0.408
 Cl        -0.000  0.000 -0.038    0.000  0.279  0.000    0.000  0.000 -0.014
 I         -0.000  0.000  0.006    0.011  0.014  0.000   -0.000 -0.000  0.003
 I          0.000  0.000  0.006   -0.011  0.014 -0.000    0.000 -0.000 -0.004
 Cl         0.000  0.000 -0.038    0.000  0.279  0.000   -0.000  0.000  0.014
 I          0.000 -0.000  0.006    0.011  0.014  0.000    0.000  0.000 -0.003
 I         -0.000 -0.000  0.006   -0.011  0.014 -0.000   -0.000  0.000  0.004
 TransDip   0.000 -0.000  0.039   -0.001 -0.204 -0.000    0.000 -0.000 -0.000

 Mode:                22                     23                     24
 Frequency:       731.23                 798.97                 999.06
 Force Cnst:      3.8282                 4.7747                 7.1251
 Red. Mass:      12.1518                12.6951                12.1160
 IR Active:          NO                     NO                     YES
 IR Intens:        0.000                  0.000                  5.693
 Raman Active:       YES                    YES                    NO 
               X      Y      Z        X      Y      Z        X      Y      Z
 C         -0.208  0.001 -0.000   -0.001 -0.433 -0.000    0.001  0.397  0.000
 C         -0.327 -0.349 -0.000    0.385 -0.005  0.000   -0.384 -0.152 -0.000
 C          0.323 -0.350  0.000    0.387  0.001  0.000    0.383 -0.152  0.000
 C          0.208 -0.001  0.000    0.001  0.433 -0.000    0.001  0.397 -0.000
 C          0.327  0.349 -0.000   -0.385  0.005 -0.000   -0.384 -0.152 -0.000
 C         -0.323  0.350 -0.000   -0.387 -0.001 -0.000    0.383 -0.152  0.000
 Cl        -0.016 -0.000  0.000    0.000  0.119  0.000   -0.000 -0.048 -0.000
 I          0.015  0.008  0.000   -0.008 -0.006 -0.000    0.004  0.002  0.000
 I         -0.015  0.008 -0.000   -0.008  0.006 -0.000   -0.004  0.002 -0.000
 Cl         0.016  0.000 -0.000   -0.000 -0.119  0.000   -0.000 -0.048 -0.000
 I         -0.015 -0.008  0.000    0.008  0.006  0.000    0.004  0.002  0.000
 I          0.015 -0.008  0.000    0.008 -0.006  0.000   -0.004  0.002 -0.000
 TransDip   0.000 -0.000  0.000    0.000  0.000 -0.000   -0.004 -0.076 -0.000

 Mode:                25                     26                     27
 Frequency:      1114.39                1217.72                1276.93
 Force Cnst:      8.9189                10.4840                11.5413
 Red. Mass:      12.1895                12.0001                12.0135
 IR Active:          NO                     YES                    YES
 IR Intens:        0.000                  1.788                 90.445
 Raman Active:       YES                    NO                     NO 
               X      Y      Z        X      Y      Z        X      Y      Z
 C          0.001  0.477 -0.000    0.454  0.008  0.000   -0.360 -0.008 -0.000
 C          0.294  0.218  0.000   -0.222  0.304 -0.000    0.167  0.398 -0.000
 C          0.295 -0.219  0.000   -0.235 -0.311  0.000    0.179 -0.391  0.000
 C         -0.001 -0.477  0.000    0.454  0.008  0.000   -0.360 -0.008 -0.000
 C         -0.294 -0.218 -0.000   -0.222  0.304 -0.000    0.167  0.398 -0.000
 C         -0.295  0.219 -0.000   -0.235 -0.311  0.000    0.179 -0.391  0.000
 Cl        -0.000 -0.061  0.000    0.000 -0.001 -0.000    0.015  0.000  0.000
 I         -0.005 -0.003 -0.000    0.000  0.000 -0.000   -0.001 -0.002 -0.000
 I         -0.005  0.003 -0.000    0.000 -0.000  0.000   -0.001  0.002 -0.000
 Cl         0.000  0.061 -0.000    0.000 -0.001 -0.000    0.015  0.000  0.000
 I          0.005  0.003  0.000    0.000  0.000  0.000   -0.001 -0.002  0.000
 I          0.005 -0.003  0.000    0.000 -0.000 -0.000   -0.001  0.002 -0.000
 TransDip   0.000 -0.000  0.000   -0.042  0.009  0.000    0.304 -0.009 -0.000

 Mode:                28                     29                     30
 Frequency:      1284.62                1478.78                1486.16
 Force Cnst:     11.7055                15.4631                15.6165
 Red. Mass:      12.0391                12.0017                12.0005
 IR Active:          YES                    NO                     NO 
 IR Intens:      181.078                  0.000                  0.000
 Raman Active:       NO                     YES                    YES
               X      Y      Z        X      Y      Z        X      Y      Z
 C         -0.015  0.460 -0.000   -0.528 -0.033 -0.000    0.075 -0.244 -0.000
 C          0.329 -0.199  0.000    0.283 -0.059 -0.000   -0.175  0.462 -0.000
 C         -0.315 -0.201 -0.000   -0.320 -0.185  0.000   -0.091 -0.427 -0.000
 C         -0.015  0.460 -0.000    0.528  0.033  0.000   -0.075  0.244  0.000
 C          0.329 -0.199  0.000   -0.283  0.059 -0.000    0.175 -0.462  0.000
 C         -0.315 -0.201 -0.000    0.320  0.185 -0.000    0.091  0.427  0.000
 Cl         0.000 -0.028 -0.000    0.005 -0.000  0.000   -0.001 -0.000  0.000
 I         -0.002  0.001 -0.000    0.001  0.001  0.000    0.001 -0.001  0.000
 I          0.002  0.001  0.000   -0.000  0.001 -0.000    0.001  0.000  0.000
 Cl         0.000 -0.028  0.000   -0.005  0.000 -0.000    0.001  0.000 -0.000
 I         -0.002  0.001 -0.000   -0.001 -0.001 -0.000   -0.001  0.001 -0.000
 I          0.002  0.001 -0.000    0.000 -0.001  0.000   -0.001 -0.000 -0.000
 TransDip   0.007  0.431 -0.000   -0.000 -0.000 -0.000   -0.000 -0.000 -0.000

 STANDARD THERMODYNAMIC QUANTITIES AT   298.15 K  AND     1.00 ATM

   This Molecule has  0 Imaginary Frequencies
   Zero point vibrational energy:       23.664 kcal/mol

   Atom    1 Element C  Has Mass   12.00000
   Atom    2 Element C  Has Mass   12.00000
   Atom    3 Element C  Has Mass   12.00000
   Atom    4 Element C  Has Mass   12.00000
   Atom    5 Element C  Has Mass   12.00000
   Atom    6 Element C  Has Mass   12.00000
   Atom    7 Element Cl Has Mass   34.96885
   Atom    8 Element I  Has Mass  126.90440
   Atom    9 Element I  Has Mass  126.90440
   Atom   10 Element Cl Has Mass   34.96885
   Atom   11 Element I  Has Mass  126.90440
   Atom   12 Element I  Has Mass  126.90440
   Molecular Mass:   649.555300 amu
   Principal axes and moments of inertia in amu*Bohr^2:
                             1           2           3
    Eigenvalues --     8631.08236 17122.48069 25753.56305
          X               1.00000     0.00009     0.00000
          Y              -0.00009     1.00000     0.00000
          Z              -0.00000     0.00000     1.00000
   Rotational Symmetry Number is   2
   The Molecule is an Asymmetric Top
   Translational Enthalpy:        0.889 kcal/mol
   Rotational Enthalpy:           0.889 kcal/mol
   Vibrational Enthalpy:         30.246 kcal/mol
   gas constant (RT):             0.592 kcal/mol
   Translational Entropy:        45.295  cal/mol.K
   Rotational Entropy:           35.207  cal/mol.K
   Vibrational Entropy:          44.264  cal/mol.K

   Total Enthalpy:               32.616 kcal/mol
   Total Entropy:               124.766  cal/mol.K

 ======================================================================

 STANDARD THERMODYNAMIC QUANTITIES FOR ANHARMONIC VIBRATION -- TOSH

   Zero point vibrational energy: ************ kcal/mol

   Vibrational Enthalpy:       Infinity kcal/mol
   Vibrational Entropy:             NaN  cal/mol.K

   Total Enthalpy:             Infinity kcal/mol
   Total Entropy:                   NaN  cal/mol.K

 ======================================================================

 STANDARD THERMODYNAMIC QUANTITIES FOR ANHARMONIC VIBRATION -- VPT2

   Zero point vibrational energy: ************ kcal/mol

   Vibrational Enthalpy:       Infinity kcal/mol
   Vibrational Entropy:             NaN  cal/mol.K

   Total Enthalpy:             Infinity kcal/mol
   Total Entropy:                   NaN  cal/mol.K

 ======================================================================

Archival summary:
1\1\february\FREQ\ProcedureUnspecified\BasisUnspecified\4l26\taweetha\SunDec114:55:182019SunDec114:55:182019\0\\#,FREQ,ProcedureUnspecified,BasisUnspecified,\\0,1\I\C,1,2.13321\C,2,1.40458,1,121.175\C,3,1.40515,2,119.652,1,180,0\C,4,1.40578,3,120.751,2,-0,0\C,5,1.40458,4,119.598,3,0,0\C,6,1.40515,5,119.652,4,0,0\Cl,7,1.7426,6,119.615,5,-180,0\Cl,4,1.7426,3,119.615,2,-180,0\I,5,2.13321,4,119.227,3,-180,0\I,6,2.13928,5,121.089,4,-180,0\I,3,2.13928,2,121.089,1,-0,0\\\@

 Total job time:  1024.36s(wall), 5796.06s(cpu) 
 Sun Dec  1 14:55:18 2019

        *************************************************************
        *                                                           *
        *  Thank you very much for using Q-Chem.  Have a nice day.  *
        *                                                           *
        *************************************************************
