# Supplementary material for: Geometric and energetic data from quantum chemical calculations of halobenzenes and xylenes
Source: Data Brief. 2020 Mar 5;30:105386. doi: 10.1016/j.dib.2020.105386 (PMC7114895; doi:10.1016/j.dib.2020.105386)
Supplement: Supplementary file 1 [file mmc1.zip › halobenzene/B3LYP/ClIIIII.out]

                  Welcome to Q-Chem
     A Quantum Leap Into The Future Of Chemistry


 Q-Chem 5.2 (devel), Q-Chem, Inc., Pleasanton, CA (2019)

 Yihan Shao,  Zhengting Gan,  E. Epifanovsky,  A. T. B. Gilbert,  M. Wormit,  
 J. Kussmann,  A. W. Lange,  A. Behn,  Jia Deng,  Xintian Feng,  D. Ghosh,  
 M. Goldey,  P. R. Horn,  L. D. Jacobson,  I. Kaliman,  T. Kus,  A. Landau,  
 Jie Liu,  E. I. Proynov,  R. M. Richard,  R. P. Steele,  E. J. Sundstrom,  
 H. L. Woodcock III,  P. M. Zimmerman,  D. Zuev,  B. Albrecht,  E. Alguire,  
 S. A. Baeppler,  D. Barton,  Z. Benda,  Y. A. Bernard,  E. J. Berquist,  
 K. B. Bravaya,  H. Burton,  D. Casanova,  Chun-Min Chang,  Yunqing Chen,  
 A. Chien,  K. D. Closser,  M. P. Coons,  S. Coriani,  S. Dasgupta,  
 A. L. Dempwolff,  M. Diedenhofen,  Hainam Do,  R. G. Edgar,  Po-Tung Fang,  
 S. Faraji,  S. Fatehi,  Qingguo Feng,  K. D. Fenk,  J. Fosso-Tande,  
 J. Gayvert,  Qinghui Ge,  A. Ghysels,  G. Gidofalvi,  J. Gomes,  
 J. Gonthier,  A. Gunina,  D. Hait,  M. W. D. Hanson-Heine,  
 P. H. P. Harbach,  A. W. Hauser,  M. F. Herbst,  J. E. Herr,  
 E. G. Hohenstein,  Z. C. Holden,  Kerwin Hui,  B. C. Huynh,  T.-C. Jagau,  
 Hyunjun Ji,  B. Kaduk,  K. Khistyaev,  Jaehoon Kim,  P. Klunzinger,  K. Koh,  
 D. Kosenkov,  L. Koulias,  T. Kowalczyk,  C. M. Krauter,  A. Kunitsa,  
 Ka Un Lao,  A. Laurent,  K. V. Lawler,  Joonho Lee,  D. Lefrancois,  
 S. Lehtola,  D. S. Levine,  Yi-Pei Li,  You-Sheng Lin,  Fenglai Liu,  
 E. Livshits,  A. Luenser,  P. Manohar,  E. Mansoor,  S. F. Manzer,  
 Shan-Ping Mao,  Yuezhi Mao,  N. Mardirossian,  A. V. Marenich,  
 T. Markovich,  L. A. Martinez-Martinez,  S. A. Maurer,  N. J. Mayhall,  
 S. C. McKenzie,  J.-M. Mewes,  P. Morgante,  A. F. Morrison,  
 J. W. Mullinax,  K. Nanda,  T. S. Nguyen-Beck,  R. Olivares-Amaya,  
 J. A. Parkhill,  Zheng Pei,  T. M. Perrine,  F. Plasser,  P. Pokhilko,  
 S. Prager,  A. Prociuk,  E. Ramos,  D. R. Rehn,  F. Rob,  M. Scheurer,  
 M. Schneider,  N. Sergueev,  S. M. Sharada,  S. Sharma,  D. W. Small,  
 T. Stauch,  T. Stein,  Yu-Chuan Su,  A. J. W. Thom,  A. Tkatchenko,  
 T. Tsuchimochi,  N. M. Tubman,  L. Vogt,  M. L. Vidal,  O. Vydrov,  
 M. A. Watson,  J. Wenzel,  M. de Wergifosse,  T. A. Wesolowski,  A. White,  
 J. Witte,  A. Yamada,  Jun Yang,  K. Yao,  S. Yeganeh,  S. R. Yost,  
 Zhi-Qiang You,  A. Zech,  Igor Ying Zhang,  Xing Zhang,  Yan Zhao,  
 Ying Zhu,  B. R. Brooks,  G. K. L. Chan,  C. J. Cramer,  M. S. Gordon,  
 W. J. Hehre,  A. Klamt,  M. W. Schmidt,  C. D. Sherrill,  D. G. Truhlar,  
 A. Aspuru-Guzik,  R. Baer,  A. T. Bell,  N. A. Besley,  Jeng-Da Chai,  
 A. E. DePrince, III,  R. A. DiStasio Jr.,  A. Dreuw,  B. D. Dunietz,  
 T. R. Furlani,  Chao-Ping Hsu,  Yousung Jung,  Jing Kong,  D. S. Lambrecht,  
 WanZhen Liang,  C. Ochsenfeld,  V. A. Rassolov,  L. V. Slipchenko,  
 J. E. Subotnik,  T. Van Voorhis,  J. M. Herbert,  A. I. Krylov,  
 P. M. W. Gill,  M. Head-Gordon

 Contributors to earlier versions of Q-Chem not listed above: 
 R. D. Adamson,  B. Austin,  J. Baker,  G. J. O. Beran,  K. Brandhorst,  
 S. T. Brown,  E. F. C. Byrd,  A. K. Chakraborty,  C.-L. Cheng,  
 Siu Hung Chien,  D. M. Chipman,  D. L. Crittenden,  H. Dachsel,  
 R. J. Doerksen,  A. D. Dutoi,  L. Fusti-Molnar,  W. A. Goddard III,  
 A. Golubeva-Zadorozhnaya,  S. R. Gwaltney,  G. Hawkins,  A. Heyden,  
 S. Hirata,  G. Kedziora,  F. J. Keil,  C. Kelley,  Jihan Kim,  R. A. King,  
 R. Z. Khaliullin,  P. P. Korambath,  W. Kurlancheek,  A. M. Lee,  M. S. Lee,  
 S. V. Levchenko,  Ching Yeh Lin,  D. Liotard,  R. C. Lochan,  I. Lotan,  
 P. E. Maslen,  N. Nair,  D. P. O'Neill,  D. Neuhauser,  E. Neuscamman,  
 C. M. Oana,  R. Olson,  B. Peters,  R. Peverati,  P. A. Pieniazek,  
 Y. M. Rhee,  J. Ritchie,  M. A. Rohrdanz,  E. Rosta,  N. J. Russ,  
 H. F. Schaefer III,  N. E. Schultz,  N. Shenvi,  A. C. Simmonett,  A. Sodt,  
 D. Stuck,  K. S. Thanthiriwatte,  V. Vanovschi,  Tao Wang,  A. Warshel,  
 C. F. Williams,  Q. Wu,  X. Xu,  W. Zhang

 Please cite Q-Chem as follows:
 Y. Shao et al., Mol. Phys. 113, 184-215 (2015)
 DOI: 10.1080/00268976.2014.952696

 Q-Chem 5.2.1 for Intel X86 EM64T Linux

 Parts of Q-Chem use Armadillo 8.300.2 (Tropical Shenanigans).
 http://arma.sourceforge.net/

 Q-Chem begins on Sun Dec  1 14:55:18 2019  

Host: 
0

     Scratch files written to /scratch/taweetham/qchem22606//
NAlpha2: 318
NElect   318
Mult     1

Checking the input file for inconsistencies... 	...done.

--------------------------------------------------------------
User input:
--------------------------------------------------------------
$MOLECULE
0 1
C   
C	1	CC
C	2	CC	1	120.0		
C	3	CC	2	120.0	1	0.0
C	4	CC	3	120.0	2	0.0	
C	5 	CC	4	120.0	3	0.0
Cl	1	CCl	2	120.0	3	180.0
I	2	CI	3	120.0	4	180.0
I	3	CI	4	120.0	5	180.0
I	4	CI	5	120.0	6	180.0
I	5	CI	6	120.0	1	180.0
I	6	CI	1	120.0	2	180.0

CC=1.39483
CH=1.08673
CF=1.33960
CCl=1.72090
CBr=1.89068
CI=2.07886
$END

$REM
   JOB_TYPE	OPTIMIZATION
   BASIS	6-311++G**
   METHOD	B3LYP
   MEM_TOTAL	64000
   SYM_IGNORE	TRUE
$END

--------------------------------------------------------------
 ----------------------------------------------------------------
             Standard Nuclear Orientation (Angstroms)
    I     Atom           X                Y                Z
 ----------------------------------------------------------------
    1      C       0.0000000000     0.0000000000     0.0000000000
    2      C       0.0000000000     0.0000000000     1.3948300000
    3      C       1.2079582140     0.0000000000     2.0922450000
    4      C       2.4159164279     0.0000000000     1.3948300000
    5      C       2.4159164279     0.0000000000    -0.0000000000
    6      C       1.2079582140     0.0000000000    -0.6974150000
    7      Cl     -1.4903431174    -0.0000000000    -0.8604500000
    8      I      -1.8003455709    -0.0000000000     2.4342600000
    9      I       1.2079582140    -0.0000000000     4.1711050000
   10      I       4.2162619988    -0.0000000000     2.4342600000
   11      I       4.2162619988    -0.0000000000    -1.0394300000
   12      I       1.2079582140    -0.0000000000    -2.7762750000
 ----------------------------------------------------------------
 Nuclear Repulsion Energy =        5436.23787563 hartrees
 There are      159 alpha and      159 beta electrons
 Requested basis set is 6-311++G(d,p)
 There are 169 shells and 472 basis functions

 Total QAlloc Memory Limit  64000 MB
 Mega-Array Size       188 MB
 MEM_STATIC part       192 MB
 A cutoff of  1.0D-11 yielded   7916 shell pairs
 There are     68451 function pairs (     76978 Cartesian)
 Smallest overlap matrix eigenvalue = 5.30E-07

 Q-Chem warning in module stvman/mkSTV.C, line 318:

 Overlap eigenvalue is smaller than square root of threshold
 Use THRESH >= 12 to get rid of this warning

 Linear dependence detected in AO basis
 Tighter screening thresholds may be required for diffuse basis sets
 Use S2THRESH > 14 and THRESH = 14 in case of SCF convergence issues
 Number of orthogonalized atomic orbitals = 470
 Maximum deviation from orthogonality = 1.208E-10

 Scale SEOQF with 1.000000e-01/1.000000e-01/1.000000e-01

 Standard Electronic Orientation quadrupole field applied
 Nucleus-field energy     =    -0.0000001395 hartrees
 Guess from superposition of atomic densities
 Warning:  Energy on first SCF cycle will be non-variational
 SAD guess density has 318.000000 electrons

 -----------------------------------------------------------------------
  General SCF calculation program by
  Eric Jon Sundstrom, Paul Horn, Yuezhi Mao, Dmitri Zuev, Alec White,
  David Stuck, Shaama M.S., Shane Yost, Joonho Lee, David Small,
  Daniel Levine, Susi Lehtola, Hugh Burton, Evgeny Epifanovsky,
  Bang C. Huynh
 -----------------------------------------------------------------------
 Exchange:     0.2000 Hartree-Fock + 0.0800 Slater + 0.7200 B88
 Correlation:  0.1900 VWN1RPA + 0.8100 LYP
 Using SG-1 standard quadrature grid
 using 6 threads for integral computing
 -------------------------------------------------------
 OpenMP Integral computing Module                
 Release: version 2.0, May 2017, Q-Chem Inc. Pleasanton 
 -------------------------------------------------------
 A restricted SCF calculation will be
 performed using DIIS
 SCF converges when DIIS error is below 1.0e-08
 ---------------------------------------
  Cycle       Energy         DIIS error
 ---------------------------------------
    1  -35288.9292934881      2.69e-02  
    2  -35286.3776237501      1.70e-03  
    3  -35286.1969327801      2.93e-03  
    4  -35286.4265530912      6.89e-04  
    5  -35286.4420156052      1.41e-04  
    6  -35286.4423268295      8.47e-05  
    7  -35286.4425282892      2.11e-05  
    8  -35286.4425397539      5.13e-06  
    9  -35286.4425403003      1.52e-06  
   10  -35286.4425403528      5.13e-07  
   11  -35286.4425403582      8.59e-08  
   12  -35286.4425403580      4.97e-08  
   13  -35286.4425403558      1.26e-08  
   14  -35286.4425403608      4.58e-09  Convergence criterion met
 ---------------------------------------
 SCF time:   CPU 316.52s  wall 59.00s 
 SCF   energy in the final basis set =   -35286.4425403608
 Total energy in the final basis set =   -35286.4425403608

 --------------------------------------------------------------

                    Orbital Energies (a.u.)
 --------------------------------------------------------------

 Alpha MOs
 -- Occupied --
********************************************-176.3163-176.3162-176.3162
********-176.3155-165.7201-165.7200-165.7199-165.7199-165.7192-165.7180
********-165.7179-165.7178-165.7177-165.7176-165.7176-165.7176-165.7172
********-101.5801 -35.8129 -35.8128 -35.8128 -35.8128 -35.8122 -31.3062
-31.3061 -31.3061 -31.3061 -31.3054 -31.3003 -31.3002 -31.3002 -31.3002
-31.2997 -31.2996 -31.2996 -31.2996 -31.2996 -31.2990 -22.9567 -22.9566
-22.9565 -22.9565 -22.9559 -22.9554 -22.9553 -22.9553 -22.9552 -22.9549
-22.9549 -22.9548 -22.9548 -22.9546 -22.9542 -22.9508 -22.9508 -22.9507
-22.9507 -22.9507 -22.9507 -22.9507 -22.9507 -22.9501 -22.9501 -10.2816
-10.2640 -10.2640 -10.2632 -10.2632 -10.2627  -9.4956  -7.2604  -7.2505
 -7.2495  -6.3628  -6.3628  -6.3627  -6.3627  -6.3621  -4.7755  -4.7754
 -4.7754  -4.7754  -4.7747  -4.7608  -4.7608  -4.7607  -4.7606  -4.7601
 -4.7597  -4.7597  -4.7596  -4.7595  -4.7591  -2.0416  -2.0416  -2.0415
 -2.0415  -2.0408  -2.0370  -2.0370  -2.0369  -2.0369  -2.0363  -2.0362
 -2.0362  -2.0362  -2.0361  -2.0356  -2.0236  -2.0235  -2.0234  -2.0233
 -2.0233  -2.0233  -2.0232  -2.0231  -2.0229  -2.0227  -0.9475  -0.8924
 -0.8322  -0.7979  -0.7212  -0.7108  -0.6841  -0.6604  -0.6525  -0.5974
 -0.5878  -0.5478  -0.4989  -0.4591  -0.4488  -0.4161  -0.4149  -0.3912
 -0.3782  -0.3725  -0.3659  -0.3521  -0.3280  -0.3244  -0.3180  -0.2941
 -0.2887  -0.2810  -0.2789  -0.2590  -0.2557  -0.2536  -0.2271
 -- Virtual --
 -0.1073  -0.0682  -0.0654  -0.0589  -0.0465  -0.0179  -0.0065   0.0006
  0.0193   0.0349   0.0389   0.0547   0.0677   0.0687   0.0717   0.0752
  0.0836   0.0939   0.1020   0.1036   0.1122   0.1186   0.1205   0.1234
  0.1236   0.1312   0.1444   0.1582   0.1740   0.1742   0.1789   0.1866
  0.1878   0.1935   0.1944   0.1978   0.1980   0.2121   0.2140   0.2245
  0.2298   0.2323   0.2494   0.2554   0.2578   0.2650   0.2737   0.3022
  0.3052   0.3112   0.3210   0.3245   0.3539   0.3635   0.3797   0.3807
  0.3910   0.3916   0.3944   0.3965   0.4097   0.4149   0.4192   0.4227
  0.4231   0.4347   0.4376   0.4492   0.4731   0.4742   0.4754   0.4794
  0.4942   0.4959   0.5059   0.5074   0.5080   0.5112   0.5114   0.5273
  0.5364   0.5569   0.5822   0.5927   0.5956   0.5997   0.6112   0.6178
  0.6241   0.6286   0.6574   0.6919   0.6964   0.7278   0.7307   0.7379
  0.7486   0.7567   0.7650   0.7757   0.7867   0.7976   0.8132   0.8422
  0.8651   0.8722   0.9114   0.9120   0.9311   0.9461   0.9462   0.9955
  1.0187   1.0611   1.0805   1.0913   1.1224   1.1388   1.1671   1.1825
  1.1960   1.2044   1.2703   1.3091   1.3207   1.3216   1.3381   1.3408
  1.3510   1.3657   1.3751   1.4044   1.4289   1.4324   1.4555   1.4673
  1.4683   1.4910   1.4984   1.5194   1.5287   1.5577   1.5785   1.5895
  1.6104   1.7242   1.7350   1.7810   1.7885   1.8262   1.8279   1.8550
  1.8564   1.9211   2.0044   2.0494   2.1931   2.2266   2.2337   2.2520
  2.2666   2.2684   2.3187   2.4302   2.5077   2.5491   2.5694   2.6910
  2.7097   2.7685   2.8203   2.8250   2.8553   2.8696   2.9890   3.0549
  3.0884   3.1174   3.2006   3.3801   3.4129   3.6296   3.8056   3.8365
  3.9263   3.9401   3.9562   3.9628   3.9701   3.9799   3.9873   4.0061
  4.0141   4.0194   4.0273   4.0290   4.0453   4.0513   4.0694   4.0962
  4.1333   4.1639   4.2037   4.2221   4.2301   4.2759   4.2921   4.3139
  4.3274   4.3999   4.4271   4.4955   4.5306   4.6772   4.8127   5.9820
  5.9979   6.0117   6.0219   6.0323   6.0503   6.0729   6.0786   6.1173
  6.1417   6.1629   6.1793   6.2084   6.2423   6.2495   9.7728  23.1645
 23.7813  23.7861  23.9496  23.9605  24.0428  25.8192  26.1596  26.6199
 27.8371  27.8647  27.9110  27.9346  28.0311  28.3280  28.3399  28.3539
 28.3579  28.3635  28.3655  28.3967  28.4038  28.4101  28.4282  28.4338
 28.4533  28.4564  28.4656  28.4701  28.5166  28.5261  28.5289  28.5316
 28.5342  28.5376  28.5411  28.5491  28.5562  28.5587  28.5590  28.5640
 28.5666  28.5788  28.5827  28.5891  28.6190  28.6349  28.6476  28.6694
 28.6771  28.7155  28.7371  28.7639  28.8036 127.8743 127.8832 127.8967
127.8976 127.9023 127.9154 127.9260 127.9361 127.9534 127.9608 127.9780
127.9803 127.9964 128.0179 128.0213 151.6356 151.6600 151.7013 151.7244
151.8098 215.76661901.79721901.82321901.86631901.89051901.9798
 --------------------------------------------------------------

          Ground-State Mulliken Net Atomic Charges

     Atom                 Charge (a.u.)
  ----------------------------------------
      1 C                     0.033926
      2 C                    -0.278253
      3 C                    -0.187584
      4 C                    -0.183389
      5 C                    -0.179852
      6 C                    -0.274333
      7 Cl                    0.554142
      8 I                     0.103774
      9 I                     0.104486
     10 I                     0.100370
     11 I                     0.103973
     12 I                     0.102740
  ----------------------------------------
  Sum of atomic charges =     0.000000

 -----------------------------------------------------------------
                    Cartesian Multipole Moments
 -----------------------------------------------------------------
    Charge (ESU x 10^10)
                 0.0000
    Dipole Moment (Debye)
         X       0.4491      Y      -0.0000      Z       0.2635
       Tot       0.5207
    Quadrupole Moments (Debye-Ang)
        XX    -180.2134     XY      -0.0000     YY    -190.2944
        XZ      -1.3043     YZ      -0.0000     ZZ    -178.7134
    Octopole Moments (Debye-Ang^2)
       XXX    -792.4122    XXY      -0.0000    XYY    -282.1742
       YYY      -0.0000    XXZ    -150.1774    XYZ      -0.0000
       YYZ    -162.9051    XZZ    -264.1374    YZZ      -0.0000
       ZZZ    -459.6986
    Hexadecapole Moments (Debye-Ang^3)
      XXXX   -7507.7293   XXXY      -0.0000   XXYY   -1399.3871
      XYYY      -0.0000   YYYY    -256.9452   XXXZ    -401.5656
      XXYZ      -0.0000   XYYZ    -136.7613   YYYZ      -0.0000
      XXZZ   -2354.0377   XYZZ      -0.0000   YYZZ   -1241.5264
      XZZZ    -391.0445   YZZZ      -0.0000   ZZZZ   -6592.5253
 -----------------------------------------------------------------
 Calculating analytic gradient of the SCF energy
 Gradient of SCF Energy
            1           2           3           4           5           6
    1  -0.0021759   0.0000927  -0.0002881   0.0006442   0.0016393   0.0000253
    2   0.0000000  -0.0000000  -0.0000000  -0.0000000  -0.0000000  -0.0000000
    3  -0.0014297   0.0007238   0.0016140   0.0013174  -0.0022131   0.0006449
            7           8           9          10          11          12
    1   0.0090016   0.0190057   0.0001827  -0.0175662  -0.0171087   0.0065474
    2   0.0000000  -0.0000000   0.0000000   0.0000000   0.0000000  -0.0000000
    3   0.0051567  -0.0042750  -0.0190524  -0.0109323   0.0108871   0.0175585
 Max gradient component =       1.905E-02
 RMS gradient           =       7.566E-03
 Gradient time:  CPU 115.45 s  wall 19.39 s
 Geometry Optimization Parameters
   NAtoms,    NIC,     NZ,  NCons,   NDum,   NFix, NCnnct, MaxDiis
       12      78      12       0       0       0       0       0


** GEOMETRY OPTIMIZATION IN DELOCALIZED INTERNAL COORDINATES **
   Searching for a Minimum

   Optimization Cycle:   1

                       Coordinates (Angstroms)
     ATOM                X               Y               Z
      1  C         0.0000000000    0.0000000000    0.0000000000
      2  C         0.0000000000    0.0000000000    1.3948300000
      3  C         1.2079582140    0.0000000000    2.0922450000
      4  C         2.4159164279    0.0000000000    1.3948300000
      5  C         2.4159164279    0.0000000000    0.0000000000
      6  C         1.2079582140    0.0000000000   -0.6974150000
      7  Cl       -1.4903431174    0.0000000000   -0.8604500000
      8  I        -1.8003455709    0.0000000000    2.4342600000
      9  I         1.2079582140    0.0000000000    4.1711050000
     10  I         4.2162619988    0.0000000000    2.4342600000
     11  I         4.2162619988    0.0000000000   -1.0394300000
     12  I         1.2079582140    0.0000000000   -2.7762750000
   Point Group: c1    Number of degrees of freedom:    30


   Energy is -35286.442540361


 Attempting to generate delocalized internal coordinates
 Initial Hessian constructed with Jon Baker's OPTIMIZE code

 21 Hessian modes will be used to form the next step
  Hessian Eigenvalues:
     0.124424    0.124424    0.124424    0.124424    0.124424    0.250000
     0.250000    0.250000    0.250000    0.250000    0.250000    0.250000
     0.250000    0.250000    0.334879    0.426727    0.426727    0.464882
     0.464882    0.464882    0.464882

 Minimum search - taking simple RFO step
 Searching for Lamda that Minimizes Along All modes
 Value Taken    Lamda =  -0.01955121
 Calculated Step too Large.  Step scaled by  0.914254
 Step Taken.  Stepsize is  0.300000

                             Maximum     Tolerance    Cnvgd?
         Gradient           0.057218      0.000300      NO
         Displacement       0.201620      0.001200      NO
         Energy change     *********      0.000001      NO


 New Cartesian Coordinates Obtained by Inverse Iteration

 Displacement from previous Coordinates is:  0.458136
 ----------------------------------------------------------------
             Standard Nuclear Orientation (Angstroms)
    I     Atom           X                Y                Z
 ----------------------------------------------------------------
    1      C       0.0073742263     0.0000000000     0.0034835248
    2      C      -0.0086858513     0.0000000000     1.4062085163
    3      C       1.2127640057     0.0000000000     2.1167933198
    4      C       2.4397583420     0.0000000000     1.4074495003
    5      C       2.4429356785     0.0000000000    -0.0099506581
    6      C       1.2151762438     0.0000000000    -0.7110517948
    7      Cl     -1.4946633421     0.0000000000    -0.8650313965
    8      I      -1.9110109698     0.0000000000     2.3893340716
    9      I       1.2059997922     0.0000000000     4.2596625348
   10      I       4.2938366663     0.0000000000     2.4927101460
   11      I       4.2952278239     0.0000000000    -1.0954811218
   12      I       1.1067884055     0.0000000000    -2.8461666423
 ----------------------------------------------------------------
 Nuclear Repulsion Energy =        5300.92352692 hartrees
 There are      159 alpha and      159 beta electrons
 Applying Cartesian multipole field
    Component          Value
    ---------          -----
     (2,0,0)        1.00000E-11
     (0,2,0)        2.00000E-11
     (0,0,2)       -3.00000E-11
 Nucleus-field energy     =    -0.0000001443 hartrees
 Requested basis set is 6-311++G(d,p)
 There are 169 shells and 472 basis functions
 A cutoff of  1.0D-11 yielded   7805 shell pairs
 There are     67446 function pairs (     75829 Cartesian)
 Smallest overlap matrix eigenvalue = 6.21E-07

 Q-Chem warning in module stvman/mkSTV.C, line 318:

 Overlap eigenvalue is smaller than square root of threshold
 Use THRESH >= 12 to get rid of this warning

 Linear dependence detected in AO basis
 Tighter screening thresholds may be required for diffuse basis sets
 Use S2THRESH > 14 and THRESH = 14 in case of SCF convergence issues
 Number of orthogonalized atomic orbitals = 470
 Maximum deviation from orthogonality = 8.900E-11
 Guess MOs from SCF MO coefficient file

 -----------------------------------------------------------------------
  General SCF calculation program by
  Eric Jon Sundstrom, Paul Horn, Yuezhi Mao, Dmitri Zuev, Alec White,
  David Stuck, Shaama M.S., Shane Yost, Joonho Lee, David Small,
  Daniel Levine, Susi Lehtola, Hugh Burton, Evgeny Epifanovsky,
  Bang C. Huynh
 -----------------------------------------------------------------------
 Exchange:     0.2000 Hartree-Fock + 0.0800 Slater + 0.7200 B88
 Correlation:  0.1900 VWN1RPA + 0.8100 LYP
 Using SG-1 standard quadrature grid
 using 6 threads for integral computing
 -------------------------------------------------------
 OpenMP Integral computing Module                
 Release: version 2.0, May 2017, Q-Chem Inc. Pleasanton 
 -------------------------------------------------------
 A restricted SCF calculation will be
 performed using DIIS
 SCF converges when DIIS error is below 1.0e-08
 ---------------------------------------
  Cycle       Energy         DIIS error
 ---------------------------------------
    1  -35286.4431783543      6.04e-04  
    2  -35286.4446871069      3.83e-04  
    3  -35286.4398491348      5.44e-04  
    4  -35286.4493488598      3.81e-05  
    5  -35286.4493806916      1.84e-05  
    6  -35286.4493893552      5.43e-06  
    7  -35286.4493899790      3.14e-06  
    8  -35286.4493902596      5.47e-07  
    9  -35286.4493902680      1.53e-07  
   10  -35286.4493902694      6.33e-08  
   11  -35286.4493902707      2.42e-08  
   12  -35286.4493902696      6.86e-09  Convergence criterion met
 ---------------------------------------
 SCF time:   CPU 273.27s  wall 51.00s 
 SCF   energy in the final basis set =   -35286.4493902696
 Total energy in the final basis set =   -35286.4493902696

 --------------------------------------------------------------

                    Orbital Energies (a.u.)
 --------------------------------------------------------------

 Alpha MOs
 -- Occupied --
********************************************-176.3183-176.3182-176.3182
********-176.3175-165.7222-165.7221-165.7221-165.7221-165.7213-165.7200
********-165.7199-165.7199-165.7198-165.7196-165.7196-165.7196-165.7191
********-101.5804 -35.8148 -35.8147 -35.8147 -35.8147 -35.8139 -31.3083
-31.3082 -31.3082 -31.3082 -31.3074 -31.3020 -31.3019 -31.3019 -31.3019
-31.3015 -31.3014 -31.3014 -31.3013 -31.3011 -31.3007 -22.9587 -22.9586
-22.9586 -22.9586 -22.9578 -22.9573 -22.9572 -22.9572 -22.9572 -22.9570
-22.9568 -22.9568 -22.9568 -22.9564 -22.9561 -22.9525 -22.9525 -22.9524
-22.9524 -22.9524 -22.9524 -22.9524 -22.9524 -22.9517 -22.9517 -10.2864
-10.2748 -10.2744 -10.2737 -10.2715 -10.2714  -9.4957  -7.2606  -7.2506
 -7.2496  -6.3642  -6.3641  -6.3641  -6.3640  -6.3634  -4.7771  -4.7771
 -4.7771  -4.7770  -4.7763  -4.7619  -4.7618  -4.7618  -4.7617  -4.7611
 -4.7610  -4.7609  -4.7607  -4.7607  -4.7602  -2.0427  -2.0427  -2.0426
 -2.0426  -2.0418  -2.0384  -2.0382  -2.0382  -2.0381  -2.0376  -2.0375
 -2.0375  -2.0375  -2.0374  -2.0368  -2.0245  -2.0243  -2.0242  -2.0242
 -2.0242  -2.0241  -2.0241  -2.0241  -2.0237  -2.0235  -0.9411  -0.8852
 -0.8209  -0.7901  -0.7125  -0.6989  -0.6778  -0.6585  -0.6514  -0.5983
 -0.5910  -0.5398  -0.4967  -0.4526  -0.4447  -0.4130  -0.4111  -0.3865
 -0.3742  -0.3705  -0.3579  -0.3536  -0.3230  -0.3208  -0.3123  -0.2934
 -0.2878  -0.2818  -0.2758  -0.2650  -0.2590  -0.2565  -0.2355
 -- Virtual --
 -0.1206  -0.0729  -0.0727  -0.0688  -0.0614  -0.0377  -0.0231   0.0012
  0.0174   0.0358   0.0385   0.0547   0.0674   0.0677   0.0680   0.0748
  0.0833   0.0949   0.1008   0.1025   0.1116   0.1182   0.1202   0.1249
  0.1255   0.1339   0.1443   0.1602   0.1681   0.1721   0.1774   0.1817
  0.1823   0.1915   0.1928   0.1938   0.1959   0.2049   0.2111   0.2231
  0.2252   0.2291   0.2465   0.2518   0.2525   0.2607   0.2732   0.2924
  0.2969   0.3037   0.3248   0.3384   0.3636   0.3663   0.3689   0.3696
  0.3783   0.3852   0.3893   0.3974   0.4063   0.4111   0.4122   0.4142
  0.4209   0.4283   0.4287   0.4409   0.4647   0.4680   0.4683   0.4718
  0.4840   0.4976   0.4999   0.5036   0.5070   0.5120   0.5132   0.5215
  0.5233   0.5470   0.5719   0.5745   0.5792   0.5876   0.5892   0.5987
  0.6055   0.6235   0.6553   0.6709   0.6778   0.7114   0.7144   0.7269
  0.7490   0.7532   0.7543   0.7640   0.7672   0.7914   0.8210   0.8410
  0.8599   0.8655   0.8943   0.9038   0.9292   0.9420   0.9468   0.9792
  1.0103   1.0610   1.0788   1.0846   1.1133   1.1326   1.1495   1.1696
  1.1803   1.1869   1.2668   1.2905   1.3000   1.3203   1.3333   1.3387
  1.3512   1.3597   1.3650   1.3906   1.3929   1.4275   1.4406   1.4457
  1.4669   1.4702   1.4802   1.4841   1.5187   1.5365   1.5628   1.5778
  1.6005   1.7181   1.7242   1.7672   1.7814   1.8080   1.8133   1.8397
  1.8461   1.9094   1.9848   2.0231   2.1704   2.2106   2.2201   2.2391
  2.2436   2.2500   2.2855   2.4190   2.5052   2.5370   2.5620   2.6878
  2.7042   2.7431   2.8158   2.8171   2.8501   2.8581   2.9774   3.0352
  3.0451   3.1013   3.1765   3.3572   3.3824   3.5916   3.7804   3.8137
  3.9334   3.9495   3.9599   3.9606   3.9642   3.9711   3.9819   3.9977
  4.0143   4.0165   4.0179   4.0270   4.0336   4.0336   4.0633   4.0818
  4.1197   4.1412   4.1787   4.1946   4.2207   4.2562   4.2805   4.3094
  4.3311   4.3748   4.4054   4.4607   4.4928   4.6264   4.7714   5.9822
  5.9965   6.0167   6.0170   6.0244   6.0413   6.0604   6.0824   6.1019
  6.1197   6.1392   6.1479   6.1693   6.2020   6.2114   9.7633  23.1614
 23.7356  23.7439  23.8887  23.8924  23.9712  25.8160  26.1546  26.5860
 27.8149  27.8459  27.8860  27.9128  28.0009  28.3267  28.3374  28.3531
 28.3586  28.3590  28.3610  28.3863  28.4027  28.4073  28.4154  28.4172
 28.4367  28.4387  28.4477  28.4510  28.5183  28.5282  28.5291  28.5294
 28.5305  28.5329  28.5370  28.5436  28.5523  28.5530  28.5546  28.5591
 28.5597  28.5665  28.5777  28.5808  28.6079  28.6177  28.6295  28.6479
 28.6678  28.6991  28.7210  28.7464  28.7896 127.8725 127.8805 127.8923
127.8963 127.9004 127.9122 127.9175 127.9380 127.9411 127.9520 127.9629
127.9647 127.9747 127.9957 127.9999 151.6169 151.6435 151.6793 151.7036
151.7808 215.75581901.77771901.80601901.84321901.86861901.9492
 --------------------------------------------------------------

          Ground-State Mulliken Net Atomic Charges

     Atom                 Charge (a.u.)
  ----------------------------------------
      1 C                    -0.218386
      2 C                    -0.213376
      3 C                    -0.150158
      4 C                    -0.161307
      5 C                    -0.126661
      6 C                    -0.225487
      7 Cl                    0.560013
      8 I                     0.107045
      9 I                     0.109017
     10 I                     0.104129
     11 I                     0.108634
     12 I                     0.106537
  ----------------------------------------
  Sum of atomic charges =     0.000000

 -----------------------------------------------------------------
                    Cartesian Multipole Moments
 -----------------------------------------------------------------
    Charge (ESU x 10^10)
                -0.0000
    Dipole Moment (Debye)
         X       0.3294      Y       0.0000      Z       0.2073
       Tot       0.3892
    Quadrupole Moments (Debye-Ang)
        XX    -179.6871     XY       0.0000     YY    -191.1299
        XZ      -0.7685     YZ       0.0000     ZZ    -178.5502
    Octopole Moments (Debye-Ang^2)
       XXX    -787.8632    XXY       0.0000    XYY    -282.2762
       YYY       0.0000    XXZ    -147.5268    XYZ       0.0000
       YYZ    -163.1415    XZZ    -261.9217    YZZ       0.0000
       ZZZ    -458.5219
    Hexadecapole Moments (Debye-Ang^3)
      XXXX   -7727.9164   XXXY       0.0000   XXYY   -1449.1084
      XYYY       0.0000   YYYY    -259.1664   XXXZ    -425.0307
      XXYZ       0.0000   XYYZ    -144.5135   YYYZ       0.0000
      XXZZ   -2428.7456   XYZZ       0.0000   YYZZ   -1284.7057
      XZZZ    -389.4897   YZZZ       0.0000   ZZZZ   -6793.4833
 -----------------------------------------------------------------
 Calculating analytic gradient of the SCF energy
 Gradient of SCF Energy
            1           2           3           4           5           6
    1  -0.0013930  -0.0046604  -0.0002965   0.0042319   0.0045753  -0.0046726
    2   0.0000000  -0.0000000   0.0000000  -0.0000000  -0.0000000   0.0000000
    3  -0.0010805  -0.0025297   0.0045834   0.0031878  -0.0036093  -0.0024453
            7           8           9          10          11          12
    1   0.0039802  -0.0021211   0.0023032   0.0002599   0.0026162  -0.0048232
    2   0.0000000   0.0000000  -0.0000000  -0.0000000  -0.0000000  -0.0000000
    3   0.0018345  -0.0040432   0.0020092   0.0013657   0.0003376   0.0003899
 Max gradient component =       4.823E-03
 RMS gradient           =       2.494E-03
 Gradient time:  CPU 110.02 s  wall 18.49 s
 Geometry Optimization Parameters
   NAtoms,    NIC,     NZ,  NCons,   NDum,   NFix, NCnnct, MaxDiis
       12      78      12       0       0       0       0       0

 Cartesian Hessian Update
 Hessian updated using BFGS update


** GEOMETRY OPTIMIZATION IN DELOCALIZED INTERNAL COORDINATES **
   Searching for a Minimum

   Optimization Cycle:   2

                       Coordinates (Angstroms)
     ATOM                X               Y               Z
      1  C         0.0073742263    0.0000000000    0.0034835248
      2  C        -0.0086858513    0.0000000000    1.4062085163
      3  C         1.2127640057    0.0000000000    2.1167933198
      4  C         2.4397583420    0.0000000000    1.4074495003
      5  C         2.4429356785    0.0000000000   -0.0099506581
      6  C         1.2151762438    0.0000000000   -0.7110517948
      7  Cl       -1.4946633421    0.0000000000   -0.8650313965
      8  I        -1.9110109698    0.0000000000    2.3893340716
      9  I         1.2059997922    0.0000000000    4.2596625348
     10  I         4.2938366663    0.0000000000    2.4927101460
     11  I         4.2952278239    0.0000000000   -1.0954811218
     12  I         1.1067884055    0.0000000000   -2.8461666423
   Point Group: c1    Number of degrees of freedom:    30


   Energy is -35286.449390270

 Hessian updated using BFGS update

  9 Hessian modes will be used to form the next step
  Hessian Eigenvalues:
     0.122506    0.129026    0.247814    0.304532    0.331110    0.426725
     0.434185    0.461649    0.548239

 Minimum search - taking simple RFO step
 Searching for Lamda that Minimizes Along All modes
 Value Taken    Lamda =  -0.00189924
 Step Taken.  Stepsize is  0.074613

                             Maximum     Tolerance    Cnvgd?
         Gradient           0.021246      0.000300      NO
         Displacement       0.062636      0.001200      NO
         Energy change     -0.006850      0.000001      NO


 New Cartesian Coordinates Obtained by Inverse Iteration

 Displacement from previous Coordinates is:  0.214020
 ----------------------------------------------------------------
             Standard Nuclear Orientation (Angstroms)
    I     Atom           X                Y                Z
 ----------------------------------------------------------------
    1      C      -0.0019776039     0.0000000000    -0.0012278567
    2      C      -0.0090276122     0.0000000000     1.4059421917
    3      C       1.2097981796     0.0000000000     2.1097769186
    4      C       2.4345564396     0.0000000000     1.4047852662
    5      C       2.4328110385     0.0000000000    -0.0066787473
    6      C       1.2140100807     0.0000000000    -0.7112777620
    7      Cl     -1.5120888511     0.0000000000    -0.8700090500
    8      I      -1.8854666323     0.0000000000     2.4516443504
    9      I       1.1693848340     0.0000000000     4.2522532690
   10      I       4.2999139082     0.0000000000     2.4794416358
   11      I       4.2742228685     0.0000000000    -1.1108154159
   12      I       1.1793643715     0.0000000000    -2.8558747999
 ----------------------------------------------------------------
 Nuclear Repulsion Energy =        5307.55167823 hartrees
 There are      159 alpha and      159 beta electrons
 Applying Cartesian multipole field
    Component          Value
    ---------          -----
     (2,0,0)        1.00000E-11
     (0,2,0)        2.00000E-11
     (0,0,2)       -3.00000E-11
 Nucleus-field energy     =    -0.0000001460 hartrees
 Requested basis set is 6-311++G(d,p)
 There are 169 shells and 472 basis functions
 A cutoff of  1.0D-11 yielded   7795 shell pairs
 There are     67430 function pairs (     75832 Cartesian)
 Smallest overlap matrix eigenvalue = 6.09E-07

 Q-Chem warning in module stvman/mkSTV.C, line 318:

 Overlap eigenvalue is smaller than square root of threshold
 Use THRESH >= 12 to get rid of this warning

 Linear dependence detected in AO basis
 Tighter screening thresholds may be required for diffuse basis sets
 Use S2THRESH > 14 and THRESH = 14 in case of SCF convergence issues
 Number of orthogonalized atomic orbitals = 470
 Maximum deviation from orthogonality = 6.757E-11
 Guess MOs from SCF MO coefficient file

 -----------------------------------------------------------------------
  General SCF calculation program by
  Eric Jon Sundstrom, Paul Horn, Yuezhi Mao, Dmitri Zuev, Alec White,
  David Stuck, Shaama M.S., Shane Yost, Joonho Lee, David Small,
  Daniel Levine, Susi Lehtola, Hugh Burton, Evgeny Epifanovsky,
  Bang C. Huynh
 -----------------------------------------------------------------------
 Exchange:     0.2000 Hartree-Fock + 0.0800 Slater + 0.7200 B88
 Correlation:  0.1900 VWN1RPA + 0.8100 LYP
 Using SG-1 standard quadrature grid
 using 6 threads for integral computing
 -------------------------------------------------------
 OpenMP Integral computing Module                
 Release: version 2.0, May 2017, Q-Chem Inc. Pleasanton 
 -------------------------------------------------------
 A restricted SCF calculation will be
 performed using DIIS
 SCF converges when DIIS error is below 1.0e-08
 ---------------------------------------
  Cycle       Energy         DIIS error
 ---------------------------------------
    1  -35286.4486795593      2.01e-04  
    2  -35286.4495767107      7.41e-05  
    3  -35286.4494061350      1.06e-04  
    4  -35286.4497234209      2.65e-05  
    5  -35286.4497438023      8.16e-06  
    6  -35286.4497455378      2.27e-06  
    7  -35286.4497456344      1.48e-06  
    8  -35286.4497457005      3.12e-07  
    9  -35286.4497457024      1.05e-07  
   10  -35286.4497456993      1.56e-08  
   11  -35286.4497456996      1.37e-08  
   12  -35286.4497457003      4.15e-09  Convergence criterion met
 ---------------------------------------
 SCF time:   CPU 265.96s  wall 50.00s 
 SCF   energy in the final basis set =   -35286.4497457003
 Total energy in the final basis set =   -35286.4497457003

 --------------------------------------------------------------

                    Orbital Energies (a.u.)
 --------------------------------------------------------------

 Alpha MOs
 -- Occupied --
********************************************-176.3185-176.3183-176.3180
********-176.3176-165.7224-165.7222-165.7218-165.7218-165.7215-165.7201
********-165.7199-165.7198-165.7196-165.7196-165.7194-165.7194-165.7192
********-101.5809 -35.8149 -35.8148 -35.8145 -35.8144 -35.8140 -31.3085
-31.3083 -31.3079 -31.3079 -31.3075 -31.3021 -31.3020 -31.3017 -31.3016
-31.3016 -31.3014 -31.3012 -31.3012 -31.3011 -31.3008 -22.9588 -22.9587
-22.9583 -22.9583 -22.9579 -22.9574 -22.9573 -22.9571 -22.9569 -22.9569
-22.9569 -22.9566 -22.9566 -22.9565 -22.9562 -22.9526 -22.9526 -22.9525
-22.9525 -22.9522 -22.9522 -22.9522 -22.9522 -22.9518 -22.9518 -10.2885
-10.2738 -10.2736 -10.2732 -10.2719 -10.2718  -9.4959  -7.2608  -7.2508
 -7.2498  -6.3643  -6.3642  -6.3639  -6.3639  -6.3634  -4.7773  -4.7772
 -4.7768  -4.7768  -4.7764  -4.7619  -4.7618  -4.7616  -4.7616  -4.7611
 -4.7610  -4.7608  -4.7607  -4.7607  -4.7603  -2.0429  -2.0427  -2.0425
 -2.0423  -2.0419  -2.0384  -2.0384  -2.0381  -2.0379  -2.0377  -2.0376
 -2.0376  -2.0374  -2.0373  -2.0369  -2.0244  -2.0243  -2.0243  -2.0242
 -2.0242  -2.0241  -2.0241  -2.0239  -2.0237  -2.0235  -0.9399  -0.8852
 -0.8224  -0.7901  -0.7099  -0.7013  -0.6773  -0.6577  -0.6525  -0.5994
 -0.5908  -0.5404  -0.4964  -0.4526  -0.4450  -0.4122  -0.4114  -0.3859
 -0.3740  -0.3684  -0.3590  -0.3518  -0.3234  -0.3207  -0.3159  -0.2922
 -0.2889  -0.2815  -0.2795  -0.2612  -0.2590  -0.2577  -0.2346
 -- Virtual --
 -0.1221  -0.0745  -0.0717  -0.0695  -0.0621  -0.0379  -0.0219   0.0010
  0.0156   0.0356   0.0382   0.0546   0.0680   0.0681   0.0683   0.0736
  0.0836   0.0949   0.1011   0.1024   0.1125   0.1193   0.1198   0.1236
  0.1244   0.1343   0.1451   0.1574   0.1739   0.1745   0.1751   0.1809
  0.1846   0.1906   0.1930   0.1940   0.1964   0.2065   0.2089   0.2226
  0.2230   0.2285   0.2470   0.2510   0.2525   0.2621   0.2691   0.2920
  0.2970   0.3027   0.3245   0.3328   0.3628   0.3641   0.3702   0.3708
  0.3771   0.3898   0.3919   0.3965   0.3992   0.4076   0.4097   0.4167
  0.4193   0.4279   0.4291   0.4414   0.4680   0.4709   0.4710   0.4718
  0.4869   0.4995   0.5010   0.5035   0.5070   0.5120   0.5124   0.5222
  0.5249   0.5458   0.5734   0.5784   0.5787   0.5898   0.5907   0.5979
  0.6020   0.6247   0.6529   0.6727   0.6784   0.7090   0.7149   0.7216
  0.7486   0.7523   0.7546   0.7649   0.7686   0.7909   0.8144   0.8421
  0.8596   0.8655   0.8959   0.9041   0.9307   0.9419   0.9458   0.9819
  1.0063   1.0591   1.0789   1.0832   1.1090   1.1351   1.1524   1.1699
  1.1803   1.1886   1.2629   1.2945   1.3022   1.3192   1.3363   1.3373
  1.3492   1.3581   1.3664   1.3901   1.3909   1.4239   1.4388   1.4490
  1.4627   1.4708   1.4765   1.4904   1.5179   1.5401   1.5601   1.5770
  1.5992   1.7195   1.7249   1.7721   1.7803   1.8097   1.8131   1.8437
  1.8454   1.9111   1.9834   2.0264   2.1700   2.2115   2.2238   2.2419
  2.2468   2.2496   2.2864   2.4200   2.5075   2.5350   2.5627   2.6880
  2.7046   2.7454   2.8152   2.8183   2.8495   2.8586   2.9765   3.0367
  3.0484   3.1034   3.1750   3.3551   3.3892   3.5949   3.7860   3.8123
  3.9317   3.9444   3.9565   3.9613   3.9667   3.9724   3.9817   3.9969
  4.0132   4.0164   4.0172   4.0258   4.0334   4.0370   4.0626   4.0822
  4.1154   4.1434   4.1823   4.1963   4.2209   4.2573   4.2801   4.3072
  4.3313   4.3753   4.4067   4.4615   4.4919   4.6247   4.7764   5.9819
  5.9951   6.0145   6.0161   6.0254   6.0382   6.0608   6.0695   6.1047
  6.1180   6.1416   6.1457   6.1768   6.2073   6.2119   9.7610  23.1590
 23.7423  23.7452  23.8902  23.9053  23.9767  25.8140  26.1449  26.5831
 27.8154  27.8470  27.8869  27.9109  28.0004  28.3265  28.3365  28.3524
 28.3576  28.3587  28.3593  28.3866  28.3973  28.3981  28.4185  28.4195
 28.4368  28.4374  28.4480  28.4559  28.5176  28.5263  28.5278  28.5298
 28.5315  28.5333  28.5370  28.5433  28.5520  28.5528  28.5546  28.5595
 28.5595  28.5687  28.5774  28.5809  28.6058  28.6194  28.6322  28.6507
 28.6680  28.6999  28.7202  28.7460  28.7894 127.8724 127.8799 127.8917
127.8968 127.8990 127.9108 127.9177 127.9303 127.9456 127.9484 127.9611
127.9659 127.9786 127.9987 128.0002 151.6174 151.6442 151.6799 151.7024
151.7803 215.75331901.77821901.80651901.84371901.86741901.9487
 --------------------------------------------------------------

          Ground-State Mulliken Net Atomic Charges

     Atom                 Charge (a.u.)
  ----------------------------------------
      1 C                    -0.093475
      2 C                    -0.243686
      3 C                    -0.176478
      4 C                    -0.170668
      5 C                    -0.157216
      6 C                    -0.245742
      7 Cl                    0.549973
      8 I                     0.109321
      9 I                     0.107689
     10 I                     0.104649
     11 I                     0.106694
     12 I                     0.108939
  ----------------------------------------
  Sum of atomic charges =     0.000000

 -----------------------------------------------------------------
                    Cartesian Multipole Moments
 -----------------------------------------------------------------
    Charge (ESU x 10^10)
                -0.0000
    Dipole Moment (Debye)
         X       0.3778      Y      -0.0000      Z       0.2251
       Tot       0.4398
    Quadrupole Moments (Debye-Ang)
        XX    -180.0203     XY      -0.0000     YY    -191.1362
        XZ      -1.6867     YZ      -0.0000     ZZ    -178.1162
    Octopole Moments (Debye-Ang^2)
       XXX    -790.6489    XXY      -0.0000    XYY    -283.1546
       YYY      -0.0000    XXZ    -149.4358    XYZ      -0.0000
       YYZ    -163.4567    XZZ    -263.8964    YZZ      -0.0000
       ZZZ    -459.2702
    Hexadecapole Moments (Debye-Ang^3)
      XXXX   -7717.3807   XXXY      -0.0000   XXYY   -1445.2850
      XYYY      -0.0000   YYYY    -259.1977   XXXZ    -382.2537
      XXYZ      -0.0000   XYYZ    -130.1536   YYYZ      -0.0000
      XXZZ   -2429.1022   XYZZ      -0.0000   YYZZ   -1291.9083
      XZZZ    -374.4244   YZZZ       0.0000   ZZZZ   -6829.9537
 -----------------------------------------------------------------
 Calculating analytic gradient of the SCF energy
 Gradient of SCF Energy
            1           2           3           4           5           6
    1  -0.0017761  -0.0007484  -0.0007323   0.0013094   0.0003826   0.0006473
    2  -0.0000000  -0.0000000   0.0000000  -0.0000000  -0.0000000   0.0000000
    3  -0.0009579   0.0008478   0.0009234   0.0006653  -0.0012411  -0.0004670
            7           8           9          10          11          12
    1  -0.0004390   0.0003147  -0.0038137   0.0024204  -0.0007065   0.0031416
    2  -0.0000000   0.0000000  -0.0000000   0.0000000   0.0000000   0.0000000
    3   0.0000900   0.0032866   0.0007444   0.0004241  -0.0021916  -0.0021241
 Max gradient component =       3.814E-03
 RMS gradient           =       1.324E-03
 Gradient time:  CPU 110.39 s  wall 18.55 s
 Geometry Optimization Parameters
   NAtoms,    NIC,     NZ,  NCons,   NDum,   NFix, NCnnct, MaxDiis
       12      78      12       0       0       0       0       0

 Cartesian Hessian Update
 Hessian updated using BFGS update


** GEOMETRY OPTIMIZATION IN DELOCALIZED INTERNAL COORDINATES **
   Searching for a Minimum

   Optimization Cycle:   3

                       Coordinates (Angstroms)
     ATOM                X               Y               Z
      1  C        -0.0019776039    0.0000000000   -0.0012278567
      2  C        -0.0090276122    0.0000000000    1.4059421917
      3  C         1.2097981796    0.0000000000    2.1097769186
      4  C         2.4345564396    0.0000000000    1.4047852662
      5  C         2.4328110385    0.0000000000   -0.0066787473
      6  C         1.2140100807    0.0000000000   -0.7112777620
      7  Cl       -1.5120888511    0.0000000000   -0.8700090500
      8  I        -1.8854666323    0.0000000000    2.4516443504
      9  I         1.1693848340    0.0000000000    4.2522532690
     10  I         4.2999139082    0.0000000000    2.4794416358
     11  I         4.2742228685    0.0000000000   -1.1108154159
     12  I         1.1793643715    0.0000000000   -2.8558747999
   Point Group: c1    Number of degrees of freedom:    30


   Energy is -35286.449745700

 Hessian updated using BFGS update

 12 Hessian modes will be used to form the next step
  Hessian Eigenvalues:
     0.124017    0.124980    0.138075    0.246544    0.250112    0.326079
     0.399177    0.426726    0.438341    0.457445    0.464880    0.651760

 Minimum search - taking simple RFO step
 Searching for Lamda that Minimizes Along All modes
 Value Taken    Lamda =  -0.00079128
 Step Taken.  Stepsize is  0.043458

                             Maximum     Tolerance    Cnvgd?
         Gradient           0.018897      0.000300      NO
         Displacement       0.032014      0.001200      NO
         Energy change     -0.000355      0.000001      NO


 New Cartesian Coordinates Obtained by Inverse Iteration

 Displacement from previous Coordinates is:  0.109332
 ----------------------------------------------------------------
             Standard Nuclear Orientation (Angstroms)
    I     Atom           X                Y                Z
 ----------------------------------------------------------------
    1      C       0.0000671612     0.0000000000    -0.0001628429
    2      C      -0.0086528763     0.0000000000     1.4049374936
    3      C       1.2098252881     0.0000000000     2.1072811535
    4      C       2.4288798580     0.0000000000     1.4017839069
    5      C       2.4309776588     0.0000000000    -0.0055284885
    6      C       1.2135100951     0.0000000000    -0.7097530491
    7      Cl     -1.5089492800     0.0000000000    -0.8712898540
    8      I      -1.8910168370     0.0000000000     2.4300355337
    9      I       1.2063136509     0.0000000000     4.2455449309
   10      I       4.2835098018     0.0000000000     2.4791718351
   11      I       4.2814240088     0.0000000000    -1.0866059602
   12      I       1.1596124916     0.0000000000    -2.8474546591
 ----------------------------------------------------------------
 Nuclear Repulsion Energy =        5317.38276693 hartrees
 There are      159 alpha and      159 beta electrons
 Applying Cartesian multipole field
    Component          Value
    ---------          -----
     (2,0,0)        1.00000E-11
     (0,2,0)        2.00000E-11
     (0,0,2)       -3.00000E-11
 Nucleus-field energy     =    -0.0000001446 hartrees
 Requested basis set is 6-311++G(d,p)
 There are 169 shells and 472 basis functions
 A cutoff of  1.0D-11 yielded   7799 shell pairs
 There are     67452 function pairs (     75853 Cartesian)
 Smallest overlap matrix eigenvalue = 5.96E-07

 Q-Chem warning in module stvman/mkSTV.C, line 318:

 Overlap eigenvalue is smaller than square root of threshold
 Use THRESH >= 12 to get rid of this warning

 Linear dependence detected in AO basis
 Tighter screening thresholds may be required for diffuse basis sets
 Use S2THRESH > 14 and THRESH = 14 in case of SCF convergence issues
 Number of orthogonalized atomic orbitals = 470
 Maximum deviation from orthogonality = 9.360E-11
 Guess MOs from SCF MO coefficient file

 -----------------------------------------------------------------------
  General SCF calculation program by
  Eric Jon Sundstrom, Paul Horn, Yuezhi Mao, Dmitri Zuev, Alec White,
  David Stuck, Shaama M.S., Shane Yost, Joonho Lee, David Small,
  Daniel Levine, Susi Lehtola, Hugh Burton, Evgeny Epifanovsky,
  Bang C. Huynh
 -----------------------------------------------------------------------
 Exchange:     0.2000 Hartree-Fock + 0.0800 Slater + 0.7200 B88
 Correlation:  0.1900 VWN1RPA + 0.8100 LYP
 Using SG-1 standard quadrature grid
 using 6 threads for integral computing
 -------------------------------------------------------
 OpenMP Integral computing Module                
 Release: version 2.0, May 2017, Q-Chem Inc. Pleasanton 
 -------------------------------------------------------
 A restricted SCF calculation will be
 performed using DIIS
 SCF converges when DIIS error is below 1.0e-08
 ---------------------------------------
  Cycle       Energy         DIIS error
 ---------------------------------------
    1  -35286.4497819031      1.08e-04  
    2  -35286.4499922000      4.91e-05  
    3  -35286.4498826044      7.62e-05  
    4  -35286.4500628348      1.39e-05  
    5  -35286.4500688616      3.78e-06  
    6  -35286.4500692174      1.03e-06  
    7  -35286.4500692434      5.11e-07  
    8  -35286.4500692495      1.97e-07  
    9  -35286.4500692490      6.81e-08  
   10  -35286.4500692509      6.19e-09  Convergence criterion met
 ---------------------------------------
 SCF time:   CPU 231.43s  wall 44.00s 
 SCF   energy in the final basis set =   -35286.4500692509
 Total energy in the final basis set =   -35286.4500692509

 --------------------------------------------------------------

                    Orbital Energies (a.u.)
 --------------------------------------------------------------

 Alpha MOs
 -- Occupied --
********************************************-176.3183-176.3182-176.3179
********-176.3172-165.7222-165.7221-165.7217-165.7217-165.7211-165.7199
********-165.7197-165.7196-165.7195-165.7195-165.7193-165.7193-165.7188
********-101.5807 -35.8147 -35.8146 -35.8144 -35.8143 -35.8137 -31.3083
-31.3082 -31.3078 -31.3078 -31.3072 -31.3020 -31.3019 -31.3016 -31.3016
-31.3014 -31.3013 -31.3011 -31.3011 -31.3009 -31.3004 -22.9587 -22.9586
-22.9582 -22.9582 -22.9575 -22.9573 -22.9572 -22.9569 -22.9569 -22.9568
-22.9568 -22.9565 -22.9565 -22.9562 -22.9558 -22.9525 -22.9525 -22.9524
-22.9524 -22.9521 -22.9521 -22.9521 -22.9521 -22.9514 -22.9514 -10.2877
-10.2728 -10.2727 -10.2717 -10.2713 -10.2712  -9.4958  -7.2607  -7.2507
 -7.2497  -6.3641  -6.3640  -6.3638  -6.3638  -6.3632  -4.7771  -4.7771
 -4.7767  -4.7767  -4.7761  -4.7618  -4.7617  -4.7616  -4.7615  -4.7609
 -4.7608  -4.7607  -4.7607  -4.7606  -4.7600  -2.0428  -2.0426  -2.0424
 -2.0423  -2.0416  -2.0382  -2.0382  -2.0380  -2.0379  -2.0376  -2.0375
 -2.0373  -2.0373  -2.0373  -2.0366  -2.0243  -2.0242  -2.0242  -2.0242
 -2.0241  -2.0240  -2.0240  -2.0239  -2.0235  -2.0233  -0.9410  -0.8861
 -0.8230  -0.7914  -0.7119  -0.7007  -0.6783  -0.6584  -0.6522  -0.5993
 -0.5910  -0.5415  -0.4966  -0.4535  -0.4454  -0.4127  -0.4117  -0.3867
 -0.3741  -0.3691  -0.3592  -0.3524  -0.3245  -0.3213  -0.3143  -0.2928
 -0.2884  -0.2814  -0.2778  -0.2630  -0.2592  -0.2572  -0.2339
 -- Virtual --
 -0.1211  -0.0731  -0.0716  -0.0687  -0.0612  -0.0355  -0.0213   0.0008
  0.0161   0.0356   0.0381   0.0547   0.0678   0.0680   0.0688   0.0740
  0.0835   0.0950   0.1010   0.1026   0.1122   0.1187   0.1202   0.1241
  0.1250   0.1337   0.1445   0.1588   0.1716   0.1742   0.1757   0.1830
  0.1841   0.1924   0.1936   0.1937   0.1962   0.2064   0.2100   0.2230
  0.2241   0.2288   0.2471   0.2516   0.2528   0.2614   0.2711   0.2934
  0.2973   0.3041   0.3232   0.3327   0.3633   0.3637   0.3715   0.3719
  0.3794   0.3891   0.3905   0.3963   0.4034   0.4112   0.4121   0.4169
  0.4192   0.4285   0.4300   0.4412   0.4683   0.4706   0.4710   0.4716
  0.4865   0.4988   0.5008   0.5041   0.5069   0.5121   0.5124   0.5224
  0.5254   0.5474   0.5782   0.5787   0.5793   0.5897   0.5913   0.5991
  0.6041   0.6247   0.6548   0.6754   0.6793   0.7116   0.7161   0.7246
  0.7484   0.7526   0.7546   0.7660   0.7693   0.7915   0.8166   0.8421
  0.8608   0.8648   0.8976   0.9058   0.9310   0.9424   0.9457   0.9811
  1.0094   1.0595   1.0798   1.0830   1.1132   1.1335   1.1519   1.1708
  1.1828   1.1898   1.2633   1.2971   1.3021   1.3193   1.3373   1.3382
  1.3467   1.3596   1.3664   1.3920   1.3950   1.4336   1.4344   1.4514
  1.4690   1.4720   1.4806   1.4879   1.5176   1.5412   1.5605   1.5787
  1.6004   1.7207   1.7264   1.7731   1.7837   1.8113   1.8153   1.8457
  1.8475   1.9131   1.9868   2.0279   2.1717   2.2141   2.2260   2.2455
  2.2498   2.2508   2.2917   2.4210   2.5094   2.5355   2.5637   2.6885
  2.7052   2.7489   2.8166   2.8186   2.8506   2.8597   2.9779   3.0394
  3.0547   3.1060   3.1783   3.3605   3.3902   3.6007   3.7878   3.8169
  3.9317   3.9452   3.9584   3.9610   3.9655   3.9728   3.9821   3.9981
  4.0157   4.0173   4.0181   4.0243   4.0343   4.0370   4.0629   4.0833
  4.1193   4.1441   4.1817   4.1985   4.2219   4.2581   4.2815   4.3092
  4.3310   4.3775   4.4072   4.4639   4.4951   4.6297   4.7820   5.9818
  5.9961   6.0127   6.0171   6.0254   6.0400   6.0617   6.0760   6.1045
  6.1192   6.1418   6.1521   6.1758   6.2073   6.2159   9.7611  23.1589
 23.7486  23.7518  23.9023  23.9118  23.9873  25.8146  26.1473  26.5852
 27.8171  27.8474  27.8884  27.9135  28.0031  28.3266  28.3372  28.3532
 28.3561  28.3593  28.3594  28.3873  28.4009  28.4025  28.4181  28.4188
 28.4391  28.4404  28.4494  28.4548  28.5177  28.5267  28.5287  28.5297
 28.5311  28.5337  28.5373  28.5439  28.5527  28.5541  28.5548  28.5589
 28.5601  28.5688  28.5777  28.5816  28.6084  28.6202  28.6317  28.6513
 28.6688  28.7006  28.7221  28.7476  28.7907 127.8725 127.8804 127.8924
127.8970 127.8981 127.9116 127.9183 127.9344 127.9439 127.9505 127.9650
127.9661 127.9780 127.9986 128.0025 151.6188 151.6447 151.6813 151.7046
151.7829 215.75351901.77971901.80711901.84531901.86961901.9514
 --------------------------------------------------------------

          Ground-State Mulliken Net Atomic Charges

     Atom                 Charge (a.u.)
  ----------------------------------------
      1 C                    -0.108799
      2 C                    -0.231660
      3 C                    -0.177879
      4 C                    -0.168849
      5 C                    -0.154386
      6 C                    -0.245563
      7 Cl                    0.552852
      8 I                     0.108350
      9 I                     0.107691
     10 I                     0.103474
     11 I                     0.106740
     12 I                     0.108030
  ----------------------------------------
  Sum of atomic charges =     0.000000

 -----------------------------------------------------------------
                    Cartesian Multipole Moments
 -----------------------------------------------------------------
    Charge (ESU x 10^10)
                -0.0000
    Dipole Moment (Debye)
         X       0.3912      Y       0.0000      Z       0.2331
       Tot       0.4554
    Quadrupole Moments (Debye-Ang)
        XX    -179.8601     XY       0.0000     YY    -191.0599
        XZ      -1.1668     YZ       0.0000     ZZ    -178.3593
    Octopole Moments (Debye-Ang^2)
       XXX    -790.7821    XXY       0.0000    XYY    -283.0734
       YYY       0.0000    XXZ    -148.4684    XYZ       0.0000
       YYZ    -163.4560    XZZ    -262.9663    YZZ       0.0000
       ZZZ    -459.6150
    Hexadecapole Moments (Debye-Ang^3)
      XXXX   -7708.4739   XXXY       0.0000   XXYY   -1443.9067
      XYYY       0.0000   YYYY    -259.0109   XXXZ    -406.0511
      XXYZ       0.0000   XYYZ    -138.1092   YYYZ      -0.0000
      XXZZ   -2422.1189   XYZZ       0.0000   YYZZ   -1284.0129
      XZZZ    -382.8600   YZZZ       0.0000   ZZZZ   -6790.4668
 -----------------------------------------------------------------
 Calculating analytic gradient of the SCF energy
 Gradient of SCF Energy
            1           2           3           4           5           6
    1  -0.0005689  -0.0000438   0.0004263  -0.0006398   0.0000022   0.0005323
    2   0.0000000   0.0000000  -0.0000000   0.0000000  -0.0000000  -0.0000000
    3  -0.0004806   0.0003402  -0.0004388  -0.0001123   0.0002895   0.0003486
            7           8           9          10          11          12
    1  -0.0000048  -0.0003557   0.0012906  -0.0009392  -0.0000673   0.0003681
    2   0.0000000  -0.0000000   0.0000000  -0.0000000   0.0000000   0.0000000
    3  -0.0000154   0.0000989  -0.0002432  -0.0001749   0.0008684  -0.0004803
 Max gradient component =       1.291E-03
 RMS gradient           =       4.033E-04
 Gradient time:  CPU 110.53 s  wall 18.57 s
 Geometry Optimization Parameters
   NAtoms,    NIC,     NZ,  NCons,   NDum,   NFix, NCnnct, MaxDiis
       12      78      12       0       0       0       0       0

 Cartesian Hessian Update
 Hessian updated using BFGS update


** GEOMETRY OPTIMIZATION IN DELOCALIZED INTERNAL COORDINATES **
   Searching for a Minimum

   Optimization Cycle:   4

                       Coordinates (Angstroms)
     ATOM                X               Y               Z
      1  C         0.0000671612    0.0000000000   -0.0001628429
      2  C        -0.0086528763    0.0000000000    1.4049374936
      3  C         1.2098252881    0.0000000000    2.1072811535
      4  C         2.4288798580    0.0000000000    1.4017839069
      5  C         2.4309776588    0.0000000000   -0.0055284885
      6  C         1.2135100951    0.0000000000   -0.7097530491
      7  Cl       -1.5089492800    0.0000000000   -0.8712898540
      8  I        -1.8910168370    0.0000000000    2.4300355337
      9  I         1.2063136509    0.0000000000    4.2455449309
     10  I         4.2835098018    0.0000000000    2.4791718351
     11  I         4.2814240088    0.0000000000   -1.0866059602
     12  I         1.1596124916    0.0000000000   -2.8474546591
   Point Group: c1    Number of degrees of freedom:    30


   Energy is -35286.450069251

 Hessian updated using BFGS update

 15 Hessian modes will be used to form the next step
  Hessian Eigenvalues:
     0.122457    0.124298    0.124925    0.136971    0.249220    0.249898
     0.263928    0.326678    0.426144    0.427143    0.436526    0.459161
     0.464878    0.466266    0.691239

 Minimum search - taking simple RFO step
 Searching for Lamda that Minimizes Along All modes
 Value Taken    Lamda =  -0.00008753
 Step Taken.  Stepsize is  0.016892

                             Maximum     Tolerance    Cnvgd?
         Gradient           0.004733      0.000300      NO
         Displacement       0.014295      0.001200      NO
         Energy change     -0.000324      0.000001      NO


 New Cartesian Coordinates Obtained by Inverse Iteration

 Displacement from previous Coordinates is:  0.046950
 ----------------------------------------------------------------
             Standard Nuclear Orientation (Angstroms)
    I     Atom           X                Y                Z
 ----------------------------------------------------------------
    1      C       0.0031397465     0.0000000000     0.0013469063
    2      C      -0.0057826386     0.0000000000     1.4047793884
    3      C       1.2113654081     0.0000000000     2.1089156369
    4      C       2.4327340071     0.0000000000     1.4035858027
    5      C       2.4334294979     0.0000000000    -0.0054039900
    6      C       1.2146544043     0.0000000000    -0.7083034507
    7      Cl     -1.5054799769     0.0000000000    -0.8698394525
    8      I      -1.8892742919     0.0000000000     2.4233780263
    9      I       1.1904573147     0.0000000000     4.2474749284
   10      I       4.2905674601     0.0000000000     2.4798422172
   11      I       4.2805412273     0.0000000000    -1.0948272555
   12      I       1.1491488624     0.0000000000    -2.8429887574
 ----------------------------------------------------------------
 Nuclear Repulsion Energy =        5315.70219040 hartrees
 There are      159 alpha and      159 beta electrons
 Applying Cartesian multipole field
    Component          Value
    ---------          -----
     (2,0,0)        1.00000E-11
     (0,2,0)        2.00000E-11
     (0,0,2)       -3.00000E-11
 Nucleus-field energy     =    -0.0000001445 hartrees
 Requested basis set is 6-311++G(d,p)
 There are 169 shells and 472 basis functions
 A cutoff of  1.0D-11 yielded   7802 shell pairs
 There are     67467 function pairs (     75871 Cartesian)
 Smallest overlap matrix eigenvalue = 5.97E-07

 Q-Chem warning in module stvman/mkSTV.C, line 318:

 Overlap eigenvalue is smaller than square root of threshold
 Use THRESH >= 12 to get rid of this warning

 Linear dependence detected in AO basis
 Tighter screening thresholds may be required for diffuse basis sets
 Use S2THRESH > 14 and THRESH = 14 in case of SCF convergence issues
 Number of orthogonalized atomic orbitals = 470
 Maximum deviation from orthogonality = 8.416E-11
 Guess MOs from SCF MO coefficient file

 -----------------------------------------------------------------------
  General SCF calculation program by
  Eric Jon Sundstrom, Paul Horn, Yuezhi Mao, Dmitri Zuev, Alec White,
  David Stuck, Shaama M.S., Shane Yost, Joonho Lee, David Small,
  Daniel Levine, Susi Lehtola, Hugh Burton, Evgeny Epifanovsky,
  Bang C. Huynh
 -----------------------------------------------------------------------
 Exchange:     0.2000 Hartree-Fock + 0.0800 Slater + 0.7200 B88
 Correlation:  0.1900 VWN1RPA + 0.8100 LYP
 Using SG-1 standard quadrature grid
 using 6 threads for integral computing
 -------------------------------------------------------
 OpenMP Integral computing Module                
 Release: version 2.0, May 2017, Q-Chem Inc. Pleasanton 
 -------------------------------------------------------
 A restricted SCF calculation will be
 performed using DIIS
 SCF converges when DIIS error is below 1.0e-08
 ---------------------------------------
  Cycle       Energy         DIIS error
 ---------------------------------------
    1  -35286.4500360239      5.11e-05  
    2  -35286.4500724112      2.32e-05  
    3  -35286.4500424134      3.91e-05  
    4  -35286.4500883989      3.25e-06  
    5  -35286.4500886504      1.63e-06  
    6  -35286.4500887187      6.98e-07  
    7  -35286.4500887346      2.18e-07  
    8  -35286.4500887361      4.07e-08  
    9  -35286.4500887356      1.77e-08  
   10  -35286.4500887351      5.95e-09  Convergence criterion met
 ---------------------------------------
 SCF time:   CPU 224.22s  wall 43.00s 
 SCF   energy in the final basis set =   -35286.4500887351
 Total energy in the final basis set =   -35286.4500887351

 --------------------------------------------------------------

                    Orbital Energies (a.u.)
 --------------------------------------------------------------

 Alpha MOs
 -- Occupied --
********************************************-176.3182-176.3181-176.3179
********-176.3174-165.7221-165.7220-165.7218-165.7218-165.7212-165.7199
********-165.7196-165.7196-165.7196-165.7195-165.7194-165.7194-165.7190
********-101.5806 -35.8147 -35.8146 -35.8144 -35.8144 -35.8138 -31.3082
-31.3081 -31.3079 -31.3079 -31.3073 -31.3019 -31.3018 -31.3017 -31.3016
-31.3014 -31.3012 -31.3011 -31.3011 -31.3010 -31.3005 -22.9586 -22.9585
-22.9583 -22.9583 -22.9577 -22.9572 -22.9571 -22.9569 -22.9569 -22.9568
-22.9567 -22.9566 -22.9565 -22.9563 -22.9560 -22.9524 -22.9524 -22.9523
-22.9523 -22.9522 -22.9522 -22.9521 -22.9521 -22.9516 -22.9516 -10.2872
-10.2731 -10.2729 -10.2723 -10.2709 -10.2709  -9.4957  -7.2606  -7.2506
 -7.2496  -6.3641  -6.3640  -6.3639  -6.3638  -6.3633  -4.7771  -4.7770
 -4.7768  -4.7768  -4.7762  -4.7618  -4.7617  -4.7616  -4.7616  -4.7610
 -4.7608  -4.7607  -4.7607  -4.7606  -4.7601  -2.0428  -2.0426  -2.0425
 -2.0423  -2.0417  -2.0382  -2.0382  -2.0380  -2.0379  -2.0375  -2.0374
 -2.0374  -2.0374  -2.0373  -2.0367  -2.0243  -2.0242  -2.0242  -2.0242
 -2.0241  -2.0241  -2.0240  -2.0239  -2.0236  -2.0234  -0.9412  -0.8859
 -0.8231  -0.7912  -0.7120  -0.7009  -0.6781  -0.6583  -0.6522  -0.5993
 -0.5910  -0.5415  -0.4967  -0.4536  -0.4452  -0.4128  -0.4117  -0.3865
 -0.3742  -0.3693  -0.3593  -0.3526  -0.3237  -0.3212  -0.3144  -0.2928
 -0.2885  -0.2815  -0.2777  -0.2628  -0.2592  -0.2571  -0.2343
 -- Virtual --
 -0.1210  -0.0729  -0.0716  -0.0687  -0.0609  -0.0362  -0.0211   0.0008
  0.0162   0.0356   0.0383   0.0547   0.0679   0.0681   0.0688   0.0740
  0.0835   0.0948   0.1010   0.1024   0.1121   0.1187   0.1201   0.1242
  0.1249   0.1339   0.1446   0.1588   0.1719   0.1741   0.1758   0.1822
  0.1842   0.1917   0.1936   0.1939   0.1961   0.2061   0.2102   0.2230
  0.2244   0.2288   0.2472   0.2516   0.2528   0.2615   0.2712   0.2934
  0.2975   0.3040   0.3240   0.3344   0.3636   0.3639   0.3709   0.3713
  0.3795   0.3887   0.3905   0.3965   0.4041   0.4112   0.4114   0.4172
  0.4190   0.4288   0.4291   0.4414   0.4686   0.4703   0.4709   0.4716
  0.4864   0.4994   0.5006   0.5039   0.5068   0.5122   0.5123   0.5222
  0.5253   0.5474   0.5767   0.5782   0.5787   0.5897   0.5909   0.5996
  0.6052   0.6245   0.6547   0.6744   0.6796   0.7120   0.7159   0.7249
  0.7486   0.7535   0.7550   0.7651   0.7689   0.7917   0.8177   0.8419
  0.8606   0.8652   0.8975   0.9051   0.9303   0.9425   0.9457   0.9818
  1.0095   1.0596   1.0797   1.0831   1.1129   1.1346   1.1518   1.1709
  1.1822   1.1898   1.2636   1.2975   1.3000   1.3196   1.3370   1.3382
  1.3491   1.3595   1.3665   1.3918   1.3958   1.4332   1.4351   1.4501
  1.4674   1.4710   1.4810   1.4884   1.5177   1.5409   1.5616   1.5780
  1.6002   1.7205   1.7264   1.7729   1.7832   1.8115   1.8154   1.8457
  1.8474   1.9130   1.9866   2.0275   2.1720   2.2144   2.2258   2.2457
  2.2499   2.2507   2.2916   2.4208   2.5094   2.5358   2.5636   2.6885
  2.7052   2.7490   2.8165   2.8187   2.8505   2.8598   2.9781   3.0393
  3.0547   3.1058   3.1785   3.3602   3.3902   3.6006   3.7878   3.8166
  3.9321   3.9463   3.9584   3.9612   3.9657   3.9723   3.9820   3.9980
  4.0167   4.0172   4.0173   4.0248   4.0344   4.0362   4.0633   4.0831
  4.1188   4.1438   4.1821   4.1973   4.2216   4.2584   4.2812   4.3091
  4.3312   4.3768   4.4074   4.4635   4.4952   4.6297   4.7816   5.9820
  5.9960   6.0147   6.0170   6.0255   6.0402   6.0616   6.0757   6.1049
  6.1194   6.1421   6.1497   6.1760   6.2073   6.2143   9.7614  23.1591
 23.7484  23.7517  23.9021  23.9117  23.9868  25.8149  26.1492  26.5862
 27.8166  27.8476  27.8881  27.9136  28.0031  28.3267  28.3372  28.3531
 28.3579  28.3594  28.3596  28.3872  28.4009  28.4025  28.4184  28.4191
 28.4385  28.4394  28.4489  28.4550  28.5179  28.5271  28.5287  28.5297
 28.5312  28.5334  28.5372  28.5439  28.5526  28.5543  28.5544  28.5592
 28.5601  28.5684  28.5778  28.5815  28.6079  28.6198  28.6318  28.6505
 28.6686  28.7008  28.7218  28.7476  28.7905 127.8726 127.8804 127.8924
127.8970 127.8993 127.9117 127.9182 127.9342 127.9444 127.9506 127.9635
127.9663 127.9781 127.9987 128.0015 151.6184 151.6449 151.6810 151.7046
151.7829 215.75381901.77921901.80731901.84501901.86971901.9514
 --------------------------------------------------------------

          Ground-State Mulliken Net Atomic Charges

     Atom                 Charge (a.u.)
  ----------------------------------------
      1 C                    -0.128009
      2 C                    -0.238048
      3 C                    -0.167269
      4 C                    -0.162796
      5 C                    -0.143939
      6 C                    -0.246896
      7 Cl                    0.552925
      8 I                     0.108022
      9 I                     0.107776
     10 I                     0.103717
     11 I                     0.106713
     12 I                     0.107804
  ----------------------------------------
  Sum of atomic charges =     0.000000

 -----------------------------------------------------------------
                    Cartesian Multipole Moments
 -----------------------------------------------------------------
    Charge (ESU x 10^10)
                -0.0000
    Dipole Moment (Debye)
         X       0.3677      Y       0.0000      Z       0.2240
       Tot       0.4306
    Quadrupole Moments (Debye-Ang)
        XX    -179.9071     XY       0.0000     YY    -191.0610
        XZ      -1.2262     YZ       0.0000     ZZ    -178.3801
    Octopole Moments (Debye-Ang^2)
       XXX    -789.6630    XXY       0.0000    XYY    -282.7337
       YYY       0.0000    XXZ    -148.5691    XYZ      -0.0000
       YYZ    -163.3127    XZZ    -263.2441    YZZ       0.0000
       ZZZ    -459.2185
    Hexadecapole Moments (Debye-Ang^3)
      XXXX   -7705.9610   XXXY       0.0000   XXYY   -1443.7051
      XYYY       0.0000   YYYY    -259.0137   XXXZ    -403.8516
      XXYZ       0.0000   XYYZ    -137.5020   YYYZ       0.0000
      XXZZ   -2422.7442   XYZZ      -0.0000   YYZZ   -1283.4837
      XZZZ    -383.5512   YZZZ       0.0000   ZZZZ   -6788.1425
 -----------------------------------------------------------------
 Calculating analytic gradient of the SCF energy
 Gradient of SCF Energy
            1           2           3           4           5           6
    1   0.0001131   0.0000724  -0.0002269   0.0001795   0.0001029  -0.0002165
    2  -0.0000000  -0.0000000   0.0000000  -0.0000000  -0.0000000   0.0000000
    3  -0.0000616  -0.0002409   0.0000967   0.0002385  -0.0003818   0.0003109
            7           8           9          10          11          12
    1   0.0004491   0.0003253  -0.0006312   0.0002545   0.0001574  -0.0005795
    2   0.0000000  -0.0000000  -0.0000000   0.0000000  -0.0000000  -0.0000000
    3  -0.0000013  -0.0004228   0.0000108  -0.0001026   0.0001160   0.0004381
 Max gradient component =       6.312E-04
 RMS gradient           =       2.390E-04
 Gradient time:  CPU 110.33 s  wall 18.54 s
 Geometry Optimization Parameters
   NAtoms,    NIC,     NZ,  NCons,   NDum,   NFix, NCnnct, MaxDiis
       12      78      12       0       0       0       0       0

 Cartesian Hessian Update
 Hessian updated using BFGS update


** GEOMETRY OPTIMIZATION IN DELOCALIZED INTERNAL COORDINATES **
   Searching for a Minimum

   Optimization Cycle:   5

                       Coordinates (Angstroms)
     ATOM                X               Y               Z
      1  C         0.0031397465    0.0000000000    0.0013469063
      2  C        -0.0057826386    0.0000000000    1.4047793884
      3  C         1.2113654081    0.0000000000    2.1089156369
      4  C         2.4327340071    0.0000000000    1.4035858027
      5  C         2.4334294979    0.0000000000   -0.0054039900
      6  C         1.2146544043    0.0000000000   -0.7083034507
      7  Cl       -1.5054799769    0.0000000000   -0.8698394525
      8  I        -1.8892742919    0.0000000000    2.4233780263
      9  I         1.1904573147    0.0000000000    4.2474749284
     10  I         4.2905674601    0.0000000000    2.4798422172
     11  I         4.2805412273    0.0000000000   -1.0948272555
     12  I         1.1491488624    0.0000000000   -2.8429887574
   Point Group: c1    Number of degrees of freedom:    30


   Energy is -35286.450088735

 Hessian updated using BFGS update

 17 Hessian modes will be used to form the next step
  Hessian Eigenvalues:
     0.124024    0.124421    0.124848    0.127281    0.137238    0.240188
     0.249807    0.250034    0.317260    0.335300    0.426542    0.431588
     0.451855    0.463180    0.464838    0.570267    0.672172

 Minimum search - taking simple RFO step
 Searching for Lamda that Minimizes Along All modes
 Value Taken    Lamda =  -0.00002389
 Step Taken.  Stepsize is  0.007607

                             Maximum     Tolerance    Cnvgd?
         Gradient           0.002621      0.000300      NO
         Displacement       0.004422      0.001200      NO
         Energy change     -0.000019      0.000001      NO


 New Cartesian Coordinates Obtained by Inverse Iteration

 Displacement from previous Coordinates is:  0.020101
 ----------------------------------------------------------------
             Standard Nuclear Orientation (Angstroms)
    I     Atom           X                Y                Z
 ----------------------------------------------------------------
    1      C       0.0019708515     0.0000000000     0.0009120696
    2      C      -0.0068671884     0.0000000000     1.4050396944
    3      C       1.2109072110     0.0000000000     2.1086359281
    4      C       2.4317905439     0.0000000000     1.4032253595
    5      C       2.4325774880     0.0000000000    -0.0054990617
    6      C       1.2142695620     0.0000000000    -0.7090596011
    7      Cl     -1.5076300377     0.0000000000    -0.8695059389
    8      I      -1.8906664657     0.0000000000     2.4261569474
    9      I       1.1955676304     0.0000000000     4.2474928437
   10      I       4.2882617467     0.0000000000     2.4819050587
   11      I       4.2791697093     0.0000000000    -1.0961539946
   12      I       1.1561499700     0.0000000000    -2.8451893049
 ----------------------------------------------------------------
 Nuclear Repulsion Energy =        5315.23546144 hartrees
 There are      159 alpha and      159 beta electrons
 Applying Cartesian multipole field
    Component          Value
    ---------          -----
     (2,0,0)        1.00000E-11
     (0,2,0)        2.00000E-11
     (0,0,2)       -3.00000E-11
 Nucleus-field energy     =    -0.0000001447 hartrees
 Requested basis set is 6-311++G(d,p)
 There are 169 shells and 472 basis functions
 A cutoff of  1.0D-11 yielded   7800 shell pairs
 There are     67457 function pairs (     75859 Cartesian)
 Smallest overlap matrix eigenvalue = 5.98E-07

 Q-Chem warning in module stvman/mkSTV.C, line 318:

 Overlap eigenvalue is smaller than square root of threshold
 Use THRESH >= 12 to get rid of this warning

 Linear dependence detected in AO basis
 Tighter screening thresholds may be required for diffuse basis sets
 Use S2THRESH > 14 and THRESH = 14 in case of SCF convergence issues
 Number of orthogonalized atomic orbitals = 470
 Maximum deviation from orthogonality = 1.702E-10
 Guess MOs from SCF MO coefficient file

 -----------------------------------------------------------------------
  General SCF calculation program by
  Eric Jon Sundstrom, Paul Horn, Yuezhi Mao, Dmitri Zuev, Alec White,
  David Stuck, Shaama M.S., Shane Yost, Joonho Lee, David Small,
  Daniel Levine, Susi Lehtola, Hugh Burton, Evgeny Epifanovsky,
  Bang C. Huynh
 -----------------------------------------------------------------------
 Exchange:     0.2000 Hartree-Fock + 0.0800 Slater + 0.7200 B88
 Correlation:  0.1900 VWN1RPA + 0.8100 LYP
 Using SG-1 standard quadrature grid
 using 6 threads for integral computing
 -------------------------------------------------------
 OpenMP Integral computing Module                
 Release: version 2.0, May 2017, Q-Chem Inc. Pleasanton 
 -------------------------------------------------------
 A restricted SCF calculation will be
 performed using DIIS
 SCF converges when DIIS error is below 1.0e-08
 ---------------------------------------
  Cycle       Energy         DIIS error
 ---------------------------------------
    1  -35286.4500883453      1.99e-05  
    2  -35286.4500957812      8.67e-06  
    3  -35286.4500927340      1.32e-05  
    4  -35286.4500979841      2.05e-06  
    5  -35286.4500981154      3.44e-07  
    6  -35286.4500981189      2.67e-07  
    7  -35286.4500981204      8.28e-08  
    8  -35286.4500981160      2.97e-08  
    9  -35286.4500981165      6.51e-09  Convergence criterion met
 ---------------------------------------
 SCF time:   CPU 202.39s  wall 38.00s 
 SCF   energy in the final basis set =   -35286.4500981165
 Total energy in the final basis set =   -35286.4500981165

 --------------------------------------------------------------

                    Orbital Energies (a.u.)
 --------------------------------------------------------------

 Alpha MOs
 -- Occupied --
********************************************-176.3183-176.3181-176.3179
********-176.3173-165.7222-165.7220-165.7218-165.7218-165.7212-165.7199
********-165.7197-165.7196-165.7196-165.7195-165.7194-165.7193-165.7190
********-101.5807 -35.8148 -35.8146 -35.8144 -35.8144 -35.8138 -31.3083
-31.3081 -31.3079 -31.3078 -31.3073 -31.3020 -31.3018 -31.3017 -31.3016
-31.3014 -31.3013 -31.3011 -31.3011 -31.3010 -31.3005 -22.9587 -22.9585
-22.9583 -22.9582 -22.9577 -22.9573 -22.9571 -22.9569 -22.9569 -22.9569
-22.9568 -22.9566 -22.9565 -22.9563 -22.9560 -22.9525 -22.9525 -22.9523
-22.9523 -22.9522 -22.9522 -22.9521 -22.9521 -22.9516 -22.9516 -10.2875
-10.2731 -10.2729 -10.2722 -10.2711 -10.2711  -9.4957  -7.2606  -7.2506
 -7.2496  -6.3641  -6.3640  -6.3639  -6.3638  -6.3633  -4.7772  -4.7770
 -4.7768  -4.7767  -4.7762  -4.7618  -4.7617  -4.7616  -4.7615  -4.7610
 -4.7609  -4.7607  -4.7607  -4.7606  -4.7601  -2.0428  -2.0426  -2.0425
 -2.0423  -2.0417  -2.0383  -2.0382  -2.0380  -2.0379  -2.0376  -2.0374
 -2.0374  -2.0374  -2.0373  -2.0367  -2.0243  -2.0242  -2.0242  -2.0242
 -2.0241  -2.0241  -2.0240  -2.0239  -2.0236  -2.0234  -0.9410  -0.8858
 -0.8230  -0.7912  -0.7118  -0.7009  -0.6781  -0.6583  -0.6522  -0.5993
 -0.5910  -0.5414  -0.4966  -0.4535  -0.4452  -0.4127  -0.4116  -0.3865
 -0.3741  -0.3692  -0.3593  -0.3525  -0.3239  -0.3212  -0.3145  -0.2928
 -0.2885  -0.2815  -0.2779  -0.2627  -0.2592  -0.2572  -0.2343
 -- Virtual --
 -0.1212  -0.0731  -0.0716  -0.0688  -0.0611  -0.0362  -0.0213   0.0008
  0.0161   0.0356   0.0382   0.0547   0.0679   0.0681   0.0688   0.0739
  0.0835   0.0949   0.1010   0.1025   0.1121   0.1187   0.1201   0.1241
  0.1249   0.1339   0.1446   0.1587   0.1720   0.1742   0.1757   0.1823
  0.1843   0.1918   0.1936   0.1938   0.1962   0.2061   0.2100   0.2230
  0.2241   0.2288   0.2472   0.2515   0.2528   0.2615   0.2710   0.2933
  0.2974   0.3039   0.3239   0.3339   0.3635   0.3639   0.3710   0.3715
  0.3792   0.3889   0.3906   0.3965   0.4035   0.4108   0.4115   0.4173
  0.4189   0.4287   0.4292   0.4414   0.4684   0.4705   0.4709   0.4716
  0.4865   0.4993   0.5007   0.5039   0.5069   0.5121   0.5124   0.5223
  0.5253   0.5472   0.5768   0.5785   0.5786   0.5897   0.5910   0.5993
  0.6046   0.6246   0.6546   0.6745   0.6793   0.7116   0.7158   0.7245
  0.7485   0.7531   0.7549   0.7653   0.7690   0.7916   0.8171   0.8420
  0.8606   0.8651   0.8974   0.9052   0.9305   0.9424   0.9457   0.9816
  1.0092   1.0595   1.0796   1.0831   1.1127   1.1343   1.1518   1.1708
  1.1821   1.1897   1.2634   1.2971   1.3008   1.3195   1.3371   1.3381
  1.3485   1.3594   1.3665   1.3918   1.3950   1.4327   1.4351   1.4503
  1.4675   1.4711   1.4805   1.4884   1.5176   1.5409   1.5611   1.5781
  1.6002   1.7205   1.7262   1.7729   1.7831   1.8113   1.8152   1.8456
  1.8472   1.9129   1.9864   2.0274   2.1716   2.2141   2.2257   2.2452
  2.2499   2.2504   2.2911   2.4208   2.5093   2.5355   2.5635   2.6885
  2.7051   2.7487   2.8164   2.8186   2.8504   2.8597   2.9779   3.0391
  3.0541   3.1056   3.1780   3.3599   3.3900   3.6001   3.7876   3.8163
  3.9320   3.9459   3.9582   3.9611   3.9657   3.9724   3.9820   3.9979
  4.0159   4.0171   4.0179   4.0246   4.0342   4.0364   4.0631   4.0831
  4.1186   4.1438   4.1819   4.1974   4.2216   4.2582   4.2812   4.3090
  4.3312   4.3768   4.4072   4.4634   4.4948   4.6292   4.7813   5.9820
  5.9960   6.0141   6.0169   6.0254   6.0400   6.0615   6.0753   6.1048
  6.1191   6.1420   6.1500   6.1760   6.2072   6.2144   9.7612  23.1590
 23.7480  23.7511  23.9013  23.9111  23.9860  25.8147  26.1483  26.5853
 27.8166  27.8474  27.8880  27.9133  28.0028  28.3267  28.3372  28.3530
 28.3573  28.3594  28.3596  28.3872  28.4006  28.4021  28.4184  28.4190
 28.4385  28.4396  28.4488  28.4550  28.5178  28.5270  28.5286  28.5297
 28.5312  28.5334  28.5372  28.5439  28.5526  28.5540  28.5547  28.5591
 28.5600  28.5685  28.5777  28.5814  28.6078  28.6198  28.6318  28.6507
 28.6686  28.7006  28.7217  28.7475  28.7905 127.8725 127.8804 127.8923
127.8970 127.8989 127.9116 127.9182 127.9339 127.9443 127.9503 127.9637
127.9662 127.9781 127.9986 128.0017 151.6184 151.6447 151.6810 151.7044
151.7826 215.75361901.77921901.80721901.84491901.86951901.9511
 --------------------------------------------------------------

          Ground-State Mulliken Net Atomic Charges

     Atom                 Charge (a.u.)
  ----------------------------------------
      1 C                    -0.119437
      2 C                    -0.234996
      3 C                    -0.172001
      4 C                    -0.164773
      5 C                    -0.147299
      6 C                    -0.248502
      7 Cl                    0.552480
      8 I                     0.108208
      9 I                     0.107796
     10 I                     0.103726
     11 I                     0.106654
     12 I                     0.108145
  ----------------------------------------
  Sum of atomic charges =     0.000000

 -----------------------------------------------------------------
                    Cartesian Multipole Moments
 -----------------------------------------------------------------
    Charge (ESU x 10^10)
                -0.0000
    Dipole Moment (Debye)
         X       0.3764      Y      -0.0000      Z       0.2246
       Tot       0.4383
    Quadrupole Moments (Debye-Ang)
        XX    -179.9248     XY      -0.0000     YY    -191.0684
        XZ      -1.2395     YZ      -0.0000     ZZ    -178.3283
    Octopole Moments (Debye-Ang^2)
       XXX    -790.4458    XXY       0.0000    XYY    -282.8724
       YYY      -0.0000    XXZ    -148.5812    XYZ      -0.0000
       YYZ    -163.3479    XZZ    -262.8866    YZZ      -0.0000
       ZZZ    -459.2765
    Hexadecapole Moments (Debye-Ang^3)
      XXXX   -7709.1576   XXXY       0.0000   XXYY   -1443.8012
      XYYY       0.0000   YYYY    -259.0319   XXXZ    -403.2302
      XXYZ      -0.0000   XYYZ    -137.1763   YYYZ      -0.0000
      XXZZ   -2422.2621   XYZZ       0.0000   YYZZ   -1284.5916
      XZZZ    -382.0214   YZZZ      -0.0000   ZZZZ   -6793.4308
 -----------------------------------------------------------------
 Calculating analytic gradient of the SCF energy
 Gradient of SCF Energy
            1           2           3           4           5           6
    1  -0.0000943  -0.0000428  -0.0000170  -0.0000148  -0.0000072   0.0000969
    2   0.0000000   0.0000000  -0.0000000   0.0000000   0.0000000  -0.0000000
    3  -0.0001052  -0.0000376   0.0000097   0.0001651  -0.0001855   0.0001374
            7           8           9          10          11          12
    1   0.0000325  -0.0000869   0.0000309  -0.0000534  -0.0000886   0.0002447
    2   0.0000000   0.0000000   0.0000000  -0.0000000  -0.0000000   0.0000000
    3   0.0001087  -0.0001762   0.0000306   0.0003063  -0.0002432  -0.0000100
 Max gradient component =       3.063E-04
 RMS gradient           =       1.042E-04
 Gradient time:  CPU 110.48 s  wall 18.57 s
 Geometry Optimization Parameters
   NAtoms,    NIC,     NZ,  NCons,   NDum,   NFix, NCnnct, MaxDiis
       12      78      12       0       0       0       0       0

 Cartesian Hessian Update
 Hessian updated using BFGS update


** GEOMETRY OPTIMIZATION IN DELOCALIZED INTERNAL COORDINATES **
   Searching for a Minimum

   Optimization Cycle:   6

                       Coordinates (Angstroms)
     ATOM                X               Y               Z
      1  C         0.0019708515    0.0000000000    0.0009120696
      2  C        -0.0068671884    0.0000000000    1.4050396944
      3  C         1.2109072110    0.0000000000    2.1086359281
      4  C         2.4317905439    0.0000000000    1.4032253595
      5  C         2.4325774880    0.0000000000   -0.0054990617
      6  C         1.2142695620    0.0000000000   -0.7090596011
      7  Cl       -1.5076300377    0.0000000000   -0.8695059389
      8  I        -1.8906664657    0.0000000000    2.4261569474
      9  I         1.1955676304    0.0000000000    4.2474928437
     10  I         4.2882617467    0.0000000000    2.4819050587
     11  I         4.2791697093    0.0000000000   -1.0961539946
     12  I         1.1561499700    0.0000000000   -2.8451893049
   Point Group: c1    Number of degrees of freedom:    30


   Energy is -35286.450098116

 Hessian updated using BFGS update

 18 Hessian modes will be used to form the next step
  Hessian Eigenvalues:
     0.122066    0.124091    0.124421    0.124883    0.136763    0.237703
     0.249142    0.249900    0.250387    0.324312    0.379832    0.426416
     0.430477    0.450928    0.453952    0.464742    0.638831    0.683639

 Minimum search - taking simple RFO step
 Searching for Lamda that Minimizes Along All modes
 Value Taken    Lamda =  -0.00000571
 Step Taken.  Stepsize is  0.004389

                             Maximum     Tolerance    Cnvgd?
         Gradient           0.001218      0.000300      NO
         Displacement       0.002900      0.001200      NO
         Energy change     -0.000009      0.000001      NO


 New Cartesian Coordinates Obtained by Inverse Iteration

 Displacement from previous Coordinates is:  0.012497
 ----------------------------------------------------------------
             Standard Nuclear Orientation (Angstroms)
    I     Atom           X                Y                Z
 ----------------------------------------------------------------
    1      C       0.0016085809     0.0000000000     0.0005862423
    2      C      -0.0072230787     0.0000000000     1.4050362849
    3      C       1.2106050548     0.0000000000     2.1083975955
    4      C       2.4311488530     0.0000000000     1.4027694857
    5      C       2.4321507148     0.0000000000    -0.0054385911
    6      C       1.2140255408     0.0000000000    -0.7096116416
    7      Cl     -1.5077197016     0.0000000000    -0.8707616675
    8      I      -1.8901167095     0.0000000000     2.4287145774
    9      I       1.1956112727     0.0000000000     4.2471932037
   10      I       4.2886103528     0.0000000000     2.4789032145
   11      I       4.2811134344     0.0000000000    -1.0917293627
   12      I       1.1556867067     0.0000000000    -2.8460993411
 ----------------------------------------------------------------
 Nuclear Repulsion Energy =        5315.45846232 hartrees
 There are      159 alpha and      159 beta electrons
 Applying Cartesian multipole field
    Component          Value
    ---------          -----
     (2,0,0)        1.00000E-11
     (0,2,0)        2.00000E-11
     (0,0,2)       -3.00000E-11
 Nucleus-field energy     =    -0.0000001446 hartrees
 Requested basis set is 6-311++G(d,p)
 There are 169 shells and 472 basis functions
 A cutoff of  1.0D-11 yielded   7800 shell pairs
 There are     67457 function pairs (     75859 Cartesian)
 Smallest overlap matrix eigenvalue = 5.98E-07

 Q-Chem warning in module stvman/mkSTV.C, line 318:

 Overlap eigenvalue is smaller than square root of threshold
 Use THRESH >= 12 to get rid of this warning

 Linear dependence detected in AO basis
 Tighter screening thresholds may be required for diffuse basis sets
 Use S2THRESH > 14 and THRESH = 14 in case of SCF convergence issues
 Number of orthogonalized atomic orbitals = 470
 Maximum deviation from orthogonality = 1.357E-10
 Guess MOs from SCF MO coefficient file

 -----------------------------------------------------------------------
  General SCF calculation program by
  Eric Jon Sundstrom, Paul Horn, Yuezhi Mao, Dmitri Zuev, Alec White,
  David Stuck, Shaama M.S., Shane Yost, Joonho Lee, David Small,
  Daniel Levine, Susi Lehtola, Hugh Burton, Evgeny Epifanovsky,
  Bang C. Huynh
 -----------------------------------------------------------------------
 Exchange:     0.2000 Hartree-Fock + 0.0800 Slater + 0.7200 B88
 Correlation:  0.1900 VWN1RPA + 0.8100 LYP
 Using SG-1 standard quadrature grid
 using 6 threads for integral computing
 -------------------------------------------------------
 OpenMP Integral computing Module                
 Release: version 2.0, May 2017, Q-Chem Inc. Pleasanton 
 -------------------------------------------------------
 A restricted SCF calculation will be
 performed using DIIS
 SCF converges when DIIS error is below 1.0e-08
 ---------------------------------------
  Cycle       Energy         DIIS error
 ---------------------------------------
    1  -35286.4500942816      1.18e-05  
    2  -35286.4500973337      5.08e-06  
    3  -35286.4500964365      7.46e-06  
    4  -35286.4500980495      1.58e-06  
    5  -35286.4500981232      3.26e-07  
    6  -35286.4500981264      2.03e-07  
    7  -35286.4500981267      6.49e-08  
    8  -35286.4500981216      1.50e-08  
    9  -35286.4500981178      4.61e-09  Convergence criterion met
 ---------------------------------------
 SCF time:   CPU 200.20s  wall 38.00s 
 SCF   energy in the final basis set =   -35286.4500981178
 Total energy in the final basis set =   -35286.4500981178

 --------------------------------------------------------------

                    Orbital Energies (a.u.)
 --------------------------------------------------------------

 Alpha MOs
 -- Occupied --
********************************************-176.3183-176.3182-176.3179
********-176.3173-165.7222-165.7221-165.7218-165.7217-165.7212-165.7200
********-165.7197-165.7196-165.7196-165.7195-165.7194-165.7193-165.7190
********-101.5807 -35.8148 -35.8146 -35.8144 -35.8144 -35.8138 -31.3083
-31.3081 -31.3079 -31.3078 -31.3073 -31.3020 -31.3018 -31.3017 -31.3016
-31.3014 -31.3013 -31.3011 -31.3011 -31.3010 -31.3005 -22.9587 -22.9585
-22.9583 -22.9582 -22.9577 -22.9573 -22.9571 -22.9569 -22.9569 -22.9568
-22.9568 -22.9566 -22.9565 -22.9563 -22.9559 -22.9525 -22.9525 -22.9523
-22.9523 -22.9522 -22.9522 -22.9521 -22.9521 -22.9515 -22.9515 -10.2875
-10.2731 -10.2729 -10.2721 -10.2712 -10.2712  -9.4957  -7.2606  -7.2506
 -7.2496  -6.3642  -6.3640  -6.3639  -6.3638  -6.3633  -4.7772  -4.7771
 -4.7768  -4.7767  -4.7762  -4.7619  -4.7617  -4.7616  -4.7615  -4.7609
 -4.7609  -4.7607  -4.7607  -4.7606  -4.7601  -2.0428  -2.0426  -2.0425
 -2.0423  -2.0417  -2.0383  -2.0382  -2.0380  -2.0379  -2.0376  -2.0374
 -2.0374  -2.0374  -2.0373  -2.0367  -2.0243  -2.0242  -2.0242  -2.0241
 -2.0241  -2.0241  -2.0240  -2.0239  -2.0236  -2.0234  -0.9409  -0.8858
 -0.8230  -0.7912  -0.7118  -0.7008  -0.6781  -0.6583  -0.6522  -0.5993
 -0.5910  -0.5414  -0.4966  -0.4535  -0.4452  -0.4127  -0.4116  -0.3865
 -0.3741  -0.3692  -0.3592  -0.3525  -0.3240  -0.3212  -0.3145  -0.2928
 -0.2885  -0.2815  -0.2779  -0.2628  -0.2592  -0.2572  -0.2342
 -- Virtual --
 -0.1212  -0.0732  -0.0716  -0.0687  -0.0612  -0.0360  -0.0213   0.0008
  0.0160   0.0356   0.0382   0.0547   0.0678   0.0681   0.0688   0.0739
  0.0835   0.0949   0.1010   0.1025   0.1122   0.1187   0.1201   0.1241
  0.1249   0.1338   0.1446   0.1587   0.1719   0.1742   0.1757   0.1825
  0.1842   0.1919   0.1936   0.1938   0.1962   0.2062   0.2100   0.2230
  0.2241   0.2288   0.2472   0.2515   0.2528   0.2615   0.2710   0.2933
  0.2973   0.3040   0.3237   0.3336   0.3636   0.3637   0.3712   0.3715
  0.3792   0.3889   0.3906   0.3964   0.4035   0.4112   0.4113   0.4172
  0.4190   0.4287   0.4294   0.4413   0.4684   0.4705   0.4709   0.4716
  0.4864   0.4991   0.5007   0.5039   0.5069   0.5121   0.5123   0.5223
  0.5254   0.5472   0.5773   0.5785   0.5786   0.5897   0.5910   0.5992
  0.6044   0.6246   0.6546   0.6747   0.6793   0.7115   0.7159   0.7245
  0.7485   0.7530   0.7549   0.7655   0.7690   0.7916   0.8170   0.8421
  0.8606   0.8650   0.8974   0.9053   0.9306   0.9424   0.9457   0.9815
  1.0092   1.0595   1.0796   1.0830   1.1128   1.1341   1.1517   1.1707
  1.1822   1.1896   1.2634   1.2970   1.3011   1.3194   1.3371   1.3381
  1.3481   1.3594   1.3664   1.3918   1.3949   1.4328   1.4350   1.4506
  1.4679   1.4712   1.4804   1.4882   1.5176   1.5409   1.5609   1.5782
  1.6002   1.7206   1.7262   1.7729   1.7833   1.8112   1.8151   1.8455
  1.8473   1.9129   1.9865   2.0275   2.1715   2.2141   2.2257   2.2451
  2.2499   2.2505   2.2911   2.4208   2.5093   2.5354   2.5635   2.6885
  2.7051   2.7487   2.8164   2.8186   2.8504   2.8596   2.9778   3.0391
  3.0541   3.1057   3.1779   3.3600   3.3899   3.6002   3.7876   3.8164
  3.9319   3.9457   3.9583   3.9611   3.9656   3.9725   3.9820   3.9979
  4.0165   4.0172   4.0173   4.0245   4.0342   4.0365   4.0630   4.0831
  4.1187   4.1439   4.1818   4.1976   4.2217   4.2581   4.2812   4.3090
  4.3311   4.3770   4.4072   4.4634   4.4948   4.6292   4.7813   5.9819
  5.9960   6.0137   6.0169   6.0254   6.0400   6.0615   6.0754   6.1047
  6.1191   6.1419   6.1504   6.1759   6.2072   6.2147   9.7611  23.1590
 23.7479  23.7513  23.9014  23.9110  23.9861  25.8147  26.1479  26.5849
 27.8167  27.8474  27.8880  27.9133  28.0028  28.3266  28.3372  28.3531
 28.3571  28.3594  28.3594  28.3872  28.4007  28.4021  28.4183  28.4189
 28.4387  28.4396  28.4489  28.4549  28.5178  28.5269  28.5286  28.5297
 28.5311  28.5335  28.5372  28.5439  28.5526  28.5543  28.5545  28.5590
 28.5600  28.5685  28.5777  28.5815  28.6079  28.6199  28.6317  28.6508
 28.6686  28.7006  28.7217  28.7474  28.7905 127.8725 127.8804 127.8923
127.8970 127.8987 127.9116 127.9182 127.9340 127.9442 127.9503 127.9640
127.9661 127.9780 127.9986 128.0018 151.6184 151.6447 151.6810 151.7044
151.7826 215.75351901.77931901.80711901.84501901.86951901.9511
 --------------------------------------------------------------

          Ground-State Mulliken Net Atomic Charges

     Atom                 Charge (a.u.)
  ----------------------------------------
      1 C                    -0.116239
      2 C                    -0.235816
      3 C                    -0.173183
      4 C                    -0.165567
      5 C                    -0.149926
      6 C                    -0.246351
      7 Cl                    0.552434
      8 I                     0.108311
      9 I                     0.107811
     10 I                     0.103677
     11 I                     0.106634
     12 I                     0.108217
  ----------------------------------------
  Sum of atomic charges =     0.000000

 -----------------------------------------------------------------
                    Cartesian Multipole Moments
 -----------------------------------------------------------------
    Charge (ESU x 10^10)
                -0.0000
    Dipole Moment (Debye)
         X       0.3797      Y      -0.0000      Z       0.2282
       Tot       0.4430
    Quadrupole Moments (Debye-Ang)
        XX    -179.8952     XY      -0.0000     YY    -191.0685
        XZ      -1.2354     YZ      -0.0000     ZZ    -178.3444
    Octopole Moments (Debye-Ang^2)
       XXX    -790.1778    XXY      -0.0000    XYY    -282.9180
       YYY      -0.0000    XXZ    -148.5706    XYZ      -0.0000
       YYZ    -163.3963    XZZ    -263.2288    YZZ      -0.0000
       ZZZ    -459.4314
    Hexadecapole Moments (Debye-Ang^3)
      XXXX   -7708.9016   XXXY      -0.0000   XXYY   -1444.2004
      XYYY      -0.0000   YYYY    -259.0318   XXXZ    -403.0730
      XXYZ       0.0000   XYYZ    -137.2031   YYYZ      -0.0000
      XXZZ   -2423.4421   XYZZ      -0.0000   YYZZ   -1284.3455
      XZZZ    -382.6375   YZZZ      -0.0000   ZZZZ   -6792.0474
 -----------------------------------------------------------------
 Calculating analytic gradient of the SCF energy
 Gradient of SCF Energy
            1           2           3           4           5           6
    1  -0.0001217   0.0000007   0.0000416  -0.0000798   0.0000427   0.0001068
    2   0.0000000  -0.0000000   0.0000000   0.0000000  -0.0000000   0.0000000
    3  -0.0001254   0.0000909  -0.0000612  -0.0000290   0.0001080  -0.0000026
            7           8           9          10          11          12
    1   0.0000300  -0.0000763  -0.0000879  -0.0000264   0.0001195   0.0000508
    2   0.0000000  -0.0000000  -0.0000000   0.0000000   0.0000000  -0.0000000
    3  -0.0001399   0.0001523   0.0000091  -0.0001777   0.0003414  -0.0001658
 Max gradient component =       3.414E-04
 RMS gradient           =       9.529E-05
 Gradient time:  CPU 110.95 s  wall 18.64 s
 Geometry Optimization Parameters
   NAtoms,    NIC,     NZ,  NCons,   NDum,   NFix, NCnnct, MaxDiis
       12      78      12       0       0       0       0       0

 Cartesian Hessian Update
 Hessian updated using BFGS update


** GEOMETRY OPTIMIZATION IN DELOCALIZED INTERNAL COORDINATES **
   Searching for a Minimum

   Optimization Cycle:   7

                       Coordinates (Angstroms)
     ATOM                X               Y               Z
      1  C         0.0016085809    0.0000000000    0.0005862423
      2  C        -0.0072230787    0.0000000000    1.4050362849
      3  C         1.2106050548    0.0000000000    2.1083975955
      4  C         2.4311488530    0.0000000000    1.4027694857
      5  C         2.4321507148    0.0000000000   -0.0054385911
      6  C         1.2140255408    0.0000000000   -0.7096116416
      7  Cl       -1.5077197016    0.0000000000   -0.8707616675
      8  I        -1.8901167095    0.0000000000    2.4287145774
      9  I         1.1956112727    0.0000000000    4.2471932037
     10  I         4.2886103528    0.0000000000    2.4789032145
     11  I         4.2811134344    0.0000000000   -1.0917293627
     12  I         1.1556867067    0.0000000000   -2.8460993411
   Point Group: c1    Number of degrees of freedom:    30


   Energy is -35286.450098118

 Hessian updated using BFGS update

 19 Hessian modes will be used to form the next step
  Hessian Eigenvalues:
     0.124027    0.124415    0.124850    0.129359    0.137331    0.247153
     0.249517    0.249827    0.250021    0.299700    0.326531    0.426079
     0.429663    0.444320    0.452074    0.464705    0.541041    0.648743
     0.724111

 Minimum search - taking simple RFO step
 Searching for Lamda that Minimizes Along All modes
 Value Taken    Lamda =  -0.00000321
 Step Taken.  Stepsize is  0.002602

                             Maximum     Tolerance    Cnvgd?
         Gradient           0.000887      0.000300      NO
         Displacement       0.001810      0.001200      NO
         Energy change     -0.000000      0.000001     YES


 New Cartesian Coordinates Obtained by Inverse Iteration

 Displacement from previous Coordinates is:  0.007005
 ----------------------------------------------------------------
             Standard Nuclear Orientation (Angstroms)
    I     Atom           X                Y                Z
 ----------------------------------------------------------------
    1      C       0.0020064487     0.0000000000     0.0008349109
    2      C      -0.0068784546     0.0000000000     1.4049937489
    3      C       1.2108209233     0.0000000000     2.1085226199
    4      C       2.4315698970     0.0000000000     1.4030113339
    5      C       2.4324429189     0.0000000000    -0.0054397119
    6      C       1.2141826896     0.0000000000    -0.7092923675
    7      Cl     -1.5074035316     0.0000000000    -0.8702236244
    8      I      -1.8901551373     0.0000000000     2.4270300084
    9      I       1.1952241805     0.0000000000     4.2472317709
   10      I       4.2884533080     0.0000000000     2.4805099362
   11      I       4.2802074113     0.0000000000    -1.0939549395
   12      I       1.1550303674     0.0000000000    -2.8452636859
 ----------------------------------------------------------------
 Nuclear Repulsion Energy =        5315.50032047 hartrees
 There are      159 alpha and      159 beta electrons
 Applying Cartesian multipole field
    Component          Value
    ---------          -----
     (2,0,0)        1.00000E-11
     (0,2,0)        2.00000E-11
     (0,0,2)       -3.00000E-11
 Nucleus-field energy     =    -0.0000001446 hartrees
 Requested basis set is 6-311++G(d,p)
 There are 169 shells and 472 basis functions
 A cutoff of  1.0D-11 yielded   7800 shell pairs
 There are     67457 function pairs (     75859 Cartesian)
 Smallest overlap matrix eigenvalue = 5.98E-07

 Q-Chem warning in module stvman/mkSTV.C, line 318:

 Overlap eigenvalue is smaller than square root of threshold
 Use THRESH >= 12 to get rid of this warning

 Linear dependence detected in AO basis
 Tighter screening thresholds may be required for diffuse basis sets
 Use S2THRESH > 14 and THRESH = 14 in case of SCF convergence issues
 Number of orthogonalized atomic orbitals = 470
 Maximum deviation from orthogonality = 1.210E-10
 Guess MOs from SCF MO coefficient file

 -----------------------------------------------------------------------
  General SCF calculation program by
  Eric Jon Sundstrom, Paul Horn, Yuezhi Mao, Dmitri Zuev, Alec White,
  David Stuck, Shaama M.S., Shane Yost, Joonho Lee, David Small,
  Daniel Levine, Susi Lehtola, Hugh Burton, Evgeny Epifanovsky,
  Bang C. Huynh
 -----------------------------------------------------------------------
 Exchange:     0.2000 Hartree-Fock + 0.0800 Slater + 0.7200 B88
 Correlation:  0.1900 VWN1RPA + 0.8100 LYP
 Using SG-1 standard quadrature grid
 using 6 threads for integral computing
 -------------------------------------------------------
 OpenMP Integral computing Module                
 Release: version 2.0, May 2017, Q-Chem Inc. Pleasanton 
 -------------------------------------------------------
 A restricted SCF calculation will be
 performed using DIIS
 SCF converges when DIIS error is below 1.0e-08
 ---------------------------------------
  Cycle       Energy         DIIS error
 ---------------------------------------
    1  -35286.4500985240      7.23e-06  
    2  -35286.4500993777      3.31e-06  
    3  -35286.4500989007      5.18e-06  
    4  -35286.4500997006      6.41e-07  
    5  -35286.4500997120      1.87e-07  
    6  -35286.4500997121      1.09e-07  
    7  -35286.4500997099      4.11e-08  
    8  -35286.4500997137      8.08e-09  Convergence criterion met
 ---------------------------------------
 SCF time:   CPU 181.61s  wall 35.00s 
 SCF   energy in the final basis set =   -35286.4500997137
 Total energy in the final basis set =   -35286.4500997137

 --------------------------------------------------------------

                    Orbital Energies (a.u.)
 --------------------------------------------------------------

 Alpha MOs
 -- Occupied --
********************************************-176.3183-176.3182-176.3179
********-176.3173-165.7222-165.7220-165.7218-165.7218-165.7212-165.7199
********-165.7197-165.7196-165.7196-165.7195-165.7194-165.7193-165.7190
********-101.5806 -35.8148 -35.8146 -35.8144 -35.8144 -35.8138 -31.3083
-31.3081 -31.3079 -31.3078 -31.3073 -31.3020 -31.3018 -31.3017 -31.3016
-31.3014 -31.3013 -31.3011 -31.3011 -31.3010 -31.3005 -22.9587 -22.9585
-22.9583 -22.9582 -22.9577 -22.9573 -22.9571 -22.9569 -22.9569 -22.9569
-22.9568 -22.9566 -22.9565 -22.9563 -22.9559 -22.9525 -22.9525 -22.9523
-22.9523 -22.9522 -22.9522 -22.9521 -22.9521 -22.9516 -22.9515 -10.2875
-10.2731 -10.2729 -10.2722 -10.2711 -10.2711  -9.4957  -7.2606  -7.2506
 -7.2496  -6.3642  -6.3640  -6.3639  -6.3638  -6.3633  -4.7772  -4.7770
 -4.7768  -4.7767  -4.7762  -4.7619  -4.7617  -4.7616  -4.7615  -4.7610
 -4.7609  -4.7607  -4.7607  -4.7606  -4.7601  -2.0428  -2.0426  -2.0425
 -2.0423  -2.0417  -2.0383  -2.0382  -2.0380  -2.0379  -2.0376  -2.0374
 -2.0374  -2.0374  -2.0373  -2.0367  -2.0243  -2.0242  -2.0242  -2.0241
 -2.0241  -2.0241  -2.0240  -2.0239  -2.0236  -2.0234  -0.9410  -0.8858
 -0.8230  -0.7912  -0.7118  -0.7009  -0.6781  -0.6583  -0.6522  -0.5993
 -0.5910  -0.5414  -0.4966  -0.4535  -0.4452  -0.4127  -0.4116  -0.3865
 -0.3741  -0.3692  -0.3593  -0.3525  -0.3240  -0.3212  -0.3145  -0.2928
 -0.2885  -0.2815  -0.2779  -0.2628  -0.2592  -0.2572  -0.2342
 -- Virtual --
 -0.1211  -0.0731  -0.0716  -0.0687  -0.0611  -0.0361  -0.0213   0.0008
  0.0161   0.0356   0.0382   0.0547   0.0678   0.0681   0.0688   0.0739
  0.0835   0.0949   0.1010   0.1025   0.1121   0.1187   0.1201   0.1241
  0.1249   0.1339   0.1446   0.1587   0.1719   0.1742   0.1757   0.1824
  0.1842   0.1918   0.1936   0.1938   0.1962   0.2062   0.2100   0.2230
  0.2241   0.2288   0.2472   0.2515   0.2528   0.2615   0.2711   0.2933
  0.2974   0.3040   0.3238   0.3338   0.3636   0.3638   0.3711   0.3715
  0.3792   0.3889   0.3906   0.3964   0.4036   0.4111   0.4114   0.4172
  0.4189   0.4287   0.4293   0.4413   0.4684   0.4705   0.4709   0.4716
  0.4864   0.4992   0.5007   0.5039   0.5069   0.5121   0.5123   0.5223
  0.5254   0.5472   0.5770   0.5785   0.5786   0.5897   0.5910   0.5993
  0.6046   0.6246   0.6546   0.6746   0.6794   0.7116   0.7159   0.7245
  0.7485   0.7531   0.7549   0.7654   0.7690   0.7916   0.8171   0.8421
  0.8606   0.8651   0.8974   0.9052   0.9305   0.9424   0.9457   0.9816
  1.0093   1.0595   1.0796   1.0831   1.1128   1.1343   1.1517   1.1708
  1.1822   1.1897   1.2634   1.2971   1.3009   1.3195   1.3371   1.3381
  1.3484   1.3594   1.3664   1.3918   1.3951   1.4328   1.4350   1.4505
  1.4677   1.4711   1.4806   1.4883   1.5176   1.5409   1.5611   1.5782
  1.6002   1.7206   1.7262   1.7729   1.7833   1.8113   1.8152   1.8455
  1.8473   1.9129   1.9865   2.0275   2.1716   2.2142   2.2257   2.2453
  2.2499   2.2505   2.2912   2.4208   2.5093   2.5355   2.5635   2.6885
  2.7051   2.7488   2.8164   2.8186   2.8504   2.8597   2.9779   3.0392
  3.0543   3.1057   3.1780   3.3601   3.3900   3.6002   3.7876   3.8164
  3.9320   3.9458   3.9583   3.9611   3.9657   3.9724   3.9820   3.9979
  4.0163   4.0172   4.0176   4.0246   4.0343   4.0364   4.0631   4.0831
  4.1187   4.1439   4.1819   4.1975   4.2216   4.2582   4.2812   4.3090
  4.3311   4.3769   4.4072   4.4635   4.4949   4.6293   4.7814   5.9820
  5.9960   6.0140   6.0169   6.0254   6.0400   6.0615   6.0754   6.1048
  6.1192   6.1420   6.1502   6.1760   6.2072   6.2146   9.7611  23.1590
 23.7480  23.7514  23.9016  23.9112  23.9863  25.8147  26.1482  26.5852
 27.8166  27.8474  27.8880  27.9134  28.0029  28.3267  28.3372  28.3531
 28.3573  28.3594  28.3595  28.3872  28.4007  28.4021  28.4184  28.4190
 28.4386  28.4396  28.4489  28.4549  28.5178  28.5269  28.5286  28.5297
 28.5311  28.5335  28.5372  28.5439  28.5526  28.5542  28.5546  28.5591
 28.5601  28.5685  28.5777  28.5815  28.6079  28.6199  28.6317  28.6507
 28.6686  28.7006  28.7217  28.7475  28.7905 127.8725 127.8804 127.8923
127.8970 127.8989 127.9116 127.9182 127.9340 127.9443 127.9504 127.9638
127.9662 127.9781 127.9986 128.0017 151.6184 151.6447 151.6810 151.7044
151.7827 215.75351901.77921901.80721901.84501901.86951901.9512
 --------------------------------------------------------------

          Ground-State Mulliken Net Atomic Charges

     Atom                 Charge (a.u.)
  ----------------------------------------
      1 C                    -0.118597
      2 C                    -0.235824
      3 C                    -0.172212
      4 C                    -0.164791
      5 C                    -0.148150
      6 C                    -0.247438
      7 Cl                    0.552468
      8 I                     0.108240
      9 I                     0.107806
     10 I                     0.103694
     11 I                     0.106630
     12 I                     0.108173
  ----------------------------------------
  Sum of atomic charges =     0.000000

 -----------------------------------------------------------------
                    Cartesian Multipole Moments
 -----------------------------------------------------------------
    Charge (ESU x 10^10)
                -0.0000
    Dipole Moment (Debye)
         X       0.3770      Y      -0.0000      Z       0.2265
       Tot       0.4398
    Quadrupole Moments (Debye-Ang)
        XX    -179.9137     XY       0.0000     YY    -191.0668
        XZ      -1.2333     YZ      -0.0000     ZZ    -178.3373
    Octopole Moments (Debye-Ang^2)
       XXX    -790.2586    XXY      -0.0000    XYY    -282.8759
       YYY      -0.0000    XXZ    -148.5699    XYZ      -0.0000
       YYZ    -163.3694    XZZ    -263.0676    YZZ      -0.0000
       ZZZ    -459.3454
    Hexadecapole Moments (Debye-Ang^3)
      XXXX   -7708.5160   XXXY      -0.0000   XXYY   -1443.9088
      XYYY      -0.0000   YYYY    -259.0276   XXXZ    -403.3781
      XXYZ      -0.0000   XYYZ    -137.2772   YYYZ      -0.0000
      XXZZ   -2422.7243   XYZZ      -0.0000   YYZZ   -1284.3316
      XZZZ    -382.5252   YZZZ      -0.0000   ZZZZ   -6792.0731
 -----------------------------------------------------------------
 Calculating analytic gradient of the SCF energy
 Gradient of SCF Energy
            1           2           3           4           5           6
    1  -0.0000237   0.0000034  -0.0000180  -0.0000318   0.0000150   0.0000420
    2  -0.0000000   0.0000000  -0.0000000  -0.0000000   0.0000000   0.0000000
    3  -0.0000575  -0.0000141  -0.0000200   0.0000535  -0.0000184   0.0000452
            7           8           9          10          11          12
    1   0.0000610  -0.0000235  -0.0000677  -0.0000399   0.0000355   0.0000477
    2  -0.0000000  -0.0000000   0.0000000   0.0000000   0.0000000  -0.0000000
    3  -0.0000516  -0.0000543  -0.0000069   0.0000657   0.0000591  -0.0000007
 Max gradient component =       6.770E-05
 RMS gradient           =       3.353E-05
 Gradient time:  CPU 110.43 s  wall 18.56 s
 Geometry Optimization Parameters
   NAtoms,    NIC,     NZ,  NCons,   NDum,   NFix, NCnnct, MaxDiis
       12      78      12       0       0       0       0       0

 Cartesian Hessian Update
 Hessian updated using BFGS update


** GEOMETRY OPTIMIZATION IN DELOCALIZED INTERNAL COORDINATES **
   Searching for a Minimum

   Optimization Cycle:   8

                       Coordinates (Angstroms)
     ATOM                X               Y               Z
      1  C         0.0020064487    0.0000000000    0.0008349109
      2  C        -0.0068784546    0.0000000000    1.4049937489
      3  C         1.2108209233    0.0000000000    2.1085226199
      4  C         2.4315698970    0.0000000000    1.4030113339
      5  C         2.4324429189    0.0000000000   -0.0054397119
      6  C         1.2141826896    0.0000000000   -0.7092923675
      7  Cl       -1.5074035316    0.0000000000   -0.8702236244
      8  I        -1.8901551373    0.0000000000    2.4270300084
      9  I         1.1952241805    0.0000000000    4.2472317709
     10  I         4.2884533080    0.0000000000    2.4805099362
     11  I         4.2802074113    0.0000000000   -1.0939549395
     12  I         1.1550303674    0.0000000000   -2.8452636859
   Point Group: c1    Number of degrees of freedom:    30


   Energy is -35286.450099714

 Hessian updated using BFGS update

 20 Hessian modes will be used to form the next step
  Hessian Eigenvalues:
     0.124019    0.124403    0.124833    0.129125    0.137601    0.247170
     0.248281    0.249858    0.249989    0.250063    0.303199    0.328596
     0.426255    0.428919    0.441897    0.452246    0.464083    0.552027
     0.645885    0.718538

 Minimum search - taking simple RFO step
 Searching for Lamda that Minimizes Along All modes
 Value Taken    Lamda =   0.00000000
 Step Taken.  Stepsize is  0.000360

                             Maximum     Tolerance    Cnvgd?
         Gradient           0.000070      0.000300     YES
         Displacement       0.000248      0.001200     YES
         Energy change     -0.000002      0.000001      NO


                       Distance Matrix (Angstroms)
             C (  1)   C (  2)   C (  3)   C (  4)   C (  5)   C (  6)
   C (  2)  1.404187
   C (  3)  2.429728  1.406323
   C (  4)  2.805152  2.438449  1.409955
   C (  5)  2.430445  2.817732  2.441556  1.408451
   C (  6)  1.404867  2.441556  2.817817  2.438003  1.406971
   Cl(  7)  1.742717  2.725471  4.032577  4.547869  4.033639  2.726340
   I (  8)  3.076800  2.142729  3.117290  4.441387  4.960016  4.412871
   I (  9)  4.410856  3.085995  2.138766  3.101313  4.428987  4.956560
   I ( 10)  4.952011  4.427935  3.100032  2.146863  3.102373  4.430122
   I ( 11)  4.416058  4.962242  4.435876  3.106815  2.144551  3.090060
   I ( 12)  3.070788  4.406214  4.954100  4.435921  3.113902  2.136790
             Cl(  7)   I (  8)   I (  9)   I ( 10)   I ( 11)
   I (  8)  3.319395
   I (  9)  5.787275  3.582276
   I ( 10)  6.694727  6.178840  3.562215
   I ( 11)  5.791934  7.104274  6.168095  3.574474
   I ( 12)  3.315017  6.088533  7.092609  6.179175  3.582431

 Final energy is   -35286.450099713707     


 ******************************
 **  OPTIMIZATION CONVERGED  **
 ******************************

                       Coordinates (Angstroms)
     ATOM                X               Y               Z
      1  C         0.0020064487    0.0000000000    0.0008349109
      2  C        -0.0068784546    0.0000000000    1.4049937489
      3  C         1.2108209233    0.0000000000    2.1085226199
      4  C         2.4315698970    0.0000000000    1.4030113339
      5  C         2.4324429189    0.0000000000   -0.0054397119
      6  C         1.2141826896    0.0000000000   -0.7092923675
      7  Cl       -1.5074035316    0.0000000000   -0.8702236244
      8  I        -1.8901551373    0.0000000000    2.4270300084
      9  I         1.1952241805    0.0000000000    4.2472317709
     10  I         4.2884533080    0.0000000000    2.4805099362
     11  I         4.2802074113    0.0000000000   -1.0939549395
     12  I         1.1550303674    0.0000000000   -2.8452636859

Z-matrix Print:
$molecule
0 1
I 
C  1 2.146863
C  2 1.408451 1 120.089905
C  3 1.406971 2 119.981759 1 -180.000000 0
C  4 1.404867 3 119.619743 2 -0.000000 0
C  5 1.404187 4 120.725522 3 -0.000000 0
C  6 1.406323 5 119.654744 4 -0.000000 0
Cl 5 1.742717 4 119.648397 3 -180.000000 0
I  4 2.136790 3 121.603583 2 -180.000000 0
I  7 2.138766 6 119.599454 5 -180.000000 0
I  6 2.142729 5 118.850799 4 -180.000000 0
I  3 2.144551 2 120.537788 1 -0.000000 0
$end


 --------------------------------------------------------------

                    Orbital Energies (a.u.)
 --------------------------------------------------------------

 Alpha MOs
 -- Occupied --
********************************************-176.3183-176.3182-176.3179
********-176.3173-165.7222-165.7220-165.7218-165.7218-165.7212-165.7199
********-165.7197-165.7196-165.7196-165.7195-165.7194-165.7193-165.7190
********-101.5806 -35.8148 -35.8146 -35.8144 -35.8144 -35.8138 -31.3083
-31.3081 -31.3079 -31.3078 -31.3073 -31.3020 -31.3018 -31.3017 -31.3016
-31.3014 -31.3013 -31.3011 -31.3011 -31.3010 -31.3005 -22.9587 -22.9585
-22.9583 -22.9582 -22.9577 -22.9573 -22.9571 -22.9569 -22.9569 -22.9569
-22.9568 -22.9566 -22.9565 -22.9563 -22.9559 -22.9525 -22.9525 -22.9523
-22.9523 -22.9522 -22.9522 -22.9521 -22.9521 -22.9516 -22.9515 -10.2875
-10.2731 -10.2729 -10.2722 -10.2711 -10.2711  -9.4957  -7.2606  -7.2506
 -7.2496  -6.3642  -6.3640  -6.3639  -6.3638  -6.3633  -4.7772  -4.7770
 -4.7768  -4.7767  -4.7762  -4.7619  -4.7617  -4.7616  -4.7615  -4.7610
 -4.7609  -4.7607  -4.7607  -4.7606  -4.7601  -2.0428  -2.0426  -2.0425
 -2.0423  -2.0417  -2.0383  -2.0382  -2.0380  -2.0379  -2.0376  -2.0374
 -2.0374  -2.0374  -2.0373  -2.0367  -2.0243  -2.0242  -2.0242  -2.0241
 -2.0241  -2.0241  -2.0240  -2.0239  -2.0236  -2.0234  -0.9410  -0.8858
 -0.8230  -0.7912  -0.7118  -0.7009  -0.6781  -0.6583  -0.6522  -0.5993
 -0.5910  -0.5414  -0.4966  -0.4535  -0.4452  -0.4127  -0.4116  -0.3865
 -0.3741  -0.3692  -0.3593  -0.3525  -0.3240  -0.3212  -0.3145  -0.2928
 -0.2885  -0.2815  -0.2779  -0.2628  -0.2592  -0.2572  -0.2342
 -- Virtual --
 -0.1211  -0.0731  -0.0716  -0.0687  -0.0611  -0.0361  -0.0213   0.0008
  0.0161   0.0356   0.0382   0.0547   0.0678   0.0681   0.0688   0.0739
  0.0835   0.0949   0.1010   0.1025   0.1121   0.1187   0.1201   0.1241
  0.1249   0.1339   0.1446   0.1587   0.1719   0.1742   0.1757   0.1824
  0.1842   0.1918   0.1936   0.1938   0.1962   0.2062   0.2100   0.2230
  0.2241   0.2288   0.2472   0.2515   0.2528   0.2615   0.2711   0.2933
  0.2974   0.3040   0.3238   0.3338   0.3636   0.3638   0.3711   0.3715
  0.3792   0.3889   0.3906   0.3964   0.4036   0.4111   0.4114   0.4172
  0.4189   0.4287   0.4293   0.4413   0.4684   0.4705   0.4709   0.4716
  0.4864   0.4992   0.5007   0.5039   0.5069   0.5121   0.5123   0.5223
  0.5254   0.5472   0.5770   0.5785   0.5786   0.5897   0.5910   0.5993
  0.6046   0.6246   0.6546   0.6746   0.6794   0.7116   0.7159   0.7245
  0.7485   0.7531   0.7549   0.7654   0.7690   0.7916   0.8171   0.8421
  0.8606   0.8651   0.8974   0.9052   0.9305   0.9424   0.9457   0.9816
  1.0093   1.0595   1.0796   1.0831   1.1128   1.1343   1.1517   1.1708
  1.1822   1.1897   1.2634   1.2971   1.3009   1.3195   1.3371   1.3381
  1.3484   1.3594   1.3664   1.3918   1.3951   1.4328   1.4350   1.4505
  1.4677   1.4711   1.4806   1.4883   1.5176   1.5409   1.5611   1.5782
  1.6002   1.7206   1.7262   1.7729   1.7833   1.8113   1.8152   1.8455
  1.8473   1.9129   1.9865   2.0275   2.1716   2.2142   2.2257   2.2453
  2.2499   2.2505   2.2912   2.4208   2.5093   2.5355   2.5635   2.6885
  2.7051   2.7488   2.8164   2.8186   2.8504   2.8597   2.9779   3.0392
  3.0543   3.1057   3.1780   3.3601   3.3900   3.6002   3.7876   3.8164
  3.9320   3.9458   3.9583   3.9611   3.9657   3.9724   3.9820   3.9979
  4.0163   4.0172   4.0176   4.0246   4.0343   4.0364   4.0631   4.0831
  4.1187   4.1439   4.1819   4.1975   4.2216   4.2582   4.2812   4.3090
  4.3311   4.3769   4.4072   4.4635   4.4949   4.6293   4.7814   5.9820
  5.9960   6.0140   6.0169   6.0254   6.0400   6.0615   6.0754   6.1048
  6.1192   6.1420   6.1502   6.1760   6.2072   6.2146   9.7611  23.1590
 23.7480  23.7514  23.9016  23.9112  23.9863  25.8147  26.1482  26.5852
 27.8166  27.8474  27.8880  27.9134  28.0029  28.3267  28.3372  28.3531
 28.3573  28.3594  28.3595  28.3872  28.4007  28.4021  28.4184  28.4190
 28.4386  28.4396  28.4489  28.4549  28.5178  28.5269  28.5286  28.5297
 28.5311  28.5335  28.5372  28.5439  28.5526  28.5542  28.5546  28.5591
 28.5601  28.5685  28.5777  28.5815  28.6079  28.6199  28.6317  28.6507
 28.6686  28.7006  28.7217  28.7475  28.7905 127.8725 127.8804 127.8923
127.8970 127.8989 127.9116 127.9182 127.9340 127.9443 127.9504 127.9638
127.9662 127.9781 127.9986 128.0017 151.6184 151.6447 151.6810 151.7044
151.7827 215.75351901.77921901.80721901.84501901.86951901.9512
 --------------------------------------------------------------

          Ground-State Mulliken Net Atomic Charges

     Atom                 Charge (a.u.)
  ----------------------------------------
      1 C                    -0.118597
      2 C                    -0.235824
      3 C                    -0.172212
      4 C                    -0.164791
      5 C                    -0.148150
      6 C                    -0.247438
      7 Cl                    0.552468
      8 I                     0.108240
      9 I                     0.107806
     10 I                     0.103694
     11 I                     0.106630
     12 I                     0.108173
  ----------------------------------------
  Sum of atomic charges =     0.000000

 -----------------------------------------------------------------
                    Cartesian Multipole Moments
 -----------------------------------------------------------------
    Charge (ESU x 10^10)
                -0.0000
    Dipole Moment (Debye)
         X       0.3770      Y      -0.0000      Z       0.2265
       Tot       0.4398
    Quadrupole Moments (Debye-Ang)
        XX    -179.9137     XY       0.0000     YY    -191.0668
        XZ      -1.2333     YZ      -0.0000     ZZ    -178.3373
    Octopole Moments (Debye-Ang^2)
       XXX    -790.2586    XXY      -0.0000    XYY    -282.8759
       YYY      -0.0000    XXZ    -148.5699    XYZ      -0.0000
       YYZ    -163.3694    XZZ    -263.0676    YZZ      -0.0000
       ZZZ    -459.3454
    Hexadecapole Moments (Debye-Ang^3)
      XXXX   -7708.5160   XXXY      -0.0000   XXYY   -1443.9088
      XYYY      -0.0000   YYYY    -259.0276   XXXZ    -403.3781
      XXYZ      -0.0000   XYYZ    -137.2772   YYYZ      -0.0000
      XXZZ   -2422.7243   XYZZ      -0.0000   YYZZ   -1284.3316
      XZZZ    -382.5252   YZZZ      -0.0000   ZZZZ   -6792.0731
 -----------------------------------------------------------------
Archival summary:
1\1\february\OPT\ProcedureUnspecified\BasisUnspecified\5l16\taweetha\SunDec115:03:522019SunDec115:03:522019\0\\#,OPT,ProcedureUnspecified,BasisUnspecified,\\0,1\I\C,1,2.14686\C,2,1.40845,1,120.09\C,3,1.40697,2,119.982,1,-180,0\C,4,1.40487,3,119.62,2,-0,0\C,5,1.40419,4,120.726,3,-0,0\C,6,1.40632,5,119.655,4,-0,0\Cl,5,1.74272,4,119.648,3,-180,0\I,4,2.13679,3,121.604,2,-180,0\I,7,2.13877,6,119.599,5,-180,0\I,6,2.14273,5,118.851,4,-180,0\I,3,2.14455,2,120.538,1,-0,0\\\@

 Total job time:  513.16s(wall), 2792.99s(cpu) 
 Sun Dec  1 15:03:52 2019

        *************************************************************
        *                                                           *
        *  Thank you very much for using Q-Chem.  Have a nice day.  *
        *                                                           *
        *************************************************************


 
User input: 2 of 2 
 
                  Welcome to Q-Chem
     A Quantum Leap Into The Future Of Chemistry


 Q-Chem 5.2 (devel), Q-Chem, Inc., Pleasanton, CA (2019)

 Yihan Shao,  Zhengting Gan,  E. Epifanovsky,  A. T. B. Gilbert,  M. Wormit,  
 J. Kussmann,  A. W. Lange,  A. Behn,  Jia Deng,  Xintian Feng,  D. Ghosh,  
 M. Goldey,  P. R. Horn,  L. D. Jacobson,  I. Kaliman,  T. Kus,  A. Landau,  
 Jie Liu,  E. I. Proynov,  R. M. Richard,  R. P. Steele,  E. J. Sundstrom,  
 H. L. Woodcock III,  P. M. Zimmerman,  D. Zuev,  B. Albrecht,  E. Alguire,  
 S. A. Baeppler,  D. Barton,  Z. Benda,  Y. A. Bernard,  E. J. Berquist,  
 K. B. Bravaya,  H. Burton,  D. Casanova,  Chun-Min Chang,  Yunqing Chen,  
 A. Chien,  K. D. Closser,  M. P. Coons,  S. Coriani,  S. Dasgupta,  
 A. L. Dempwolff,  M. Diedenhofen,  Hainam Do,  R. G. Edgar,  Po-Tung Fang,  
 S. Faraji,  S. Fatehi,  Qingguo Feng,  K. D. Fenk,  J. Fosso-Tande,  
 J. Gayvert,  Qinghui Ge,  A. Ghysels,  G. Gidofalvi,  J. Gomes,  
 J. Gonthier,  A. Gunina,  D. Hait,  M. W. D. Hanson-Heine,  
 P. H. P. Harbach,  A. W. Hauser,  M. F. Herbst,  J. E. Herr,  
 E. G. Hohenstein,  Z. C. Holden,  Kerwin Hui,  B. C. Huynh,  T.-C. Jagau,  
 Hyunjun Ji,  B. Kaduk,  K. Khistyaev,  Jaehoon Kim,  P. Klunzinger,  K. Koh,  
 D. Kosenkov,  L. Koulias,  T. Kowalczyk,  C. M. Krauter,  A. Kunitsa,  
 Ka Un Lao,  A. Laurent,  K. V. Lawler,  Joonho Lee,  D. Lefrancois,  
 S. Lehtola,  D. S. Levine,  Yi-Pei Li,  You-Sheng Lin,  Fenglai Liu,  
 E. Livshits,  A. Luenser,  P. Manohar,  E. Mansoor,  S. F. Manzer,  
 Shan-Ping Mao,  Yuezhi Mao,  N. Mardirossian,  A. V. Marenich,  
 T. Markovich,  L. A. Martinez-Martinez,  S. A. Maurer,  N. J. Mayhall,  
 S. C. McKenzie,  J.-M. Mewes,  P. Morgante,  A. F. Morrison,  
 J. W. Mullinax,  K. Nanda,  T. S. Nguyen-Beck,  R. Olivares-Amaya,  
 J. A. Parkhill,  Zheng Pei,  T. M. Perrine,  F. Plasser,  P. Pokhilko,  
 S. Prager,  A. Prociuk,  E. Ramos,  D. R. Rehn,  F. Rob,  M. Scheurer,  
 M. Schneider,  N. Sergueev,  S. M. Sharada,  S. Sharma,  D. W. Small,  
 T. Stauch,  T. Stein,  Yu-Chuan Su,  A. J. W. Thom,  A. Tkatchenko,  
 T. Tsuchimochi,  N. M. Tubman,  L. Vogt,  M. L. Vidal,  O. Vydrov,  
 M. A. Watson,  J. Wenzel,  M. de Wergifosse,  T. A. Wesolowski,  A. White,  
 J. Witte,  A. Yamada,  Jun Yang,  K. Yao,  S. Yeganeh,  S. R. Yost,  
 Zhi-Qiang You,  A. Zech,  Igor Ying Zhang,  Xing Zhang,  Yan Zhao,  
 Ying Zhu,  B. R. Brooks,  G. K. L. Chan,  C. J. Cramer,  M. S. Gordon,  
 W. J. Hehre,  A. Klamt,  M. W. Schmidt,  C. D. Sherrill,  D. G. Truhlar,  
 A. Aspuru-Guzik,  R. Baer,  A. T. Bell,  N. A. Besley,  Jeng-Da Chai,  
 A. E. DePrince, III,  R. A. DiStasio Jr.,  A. Dreuw,  B. D. Dunietz,  
 T. R. Furlani,  Chao-Ping Hsu,  Yousung Jung,  Jing Kong,  D. S. Lambrecht,  
 WanZhen Liang,  C. Ochsenfeld,  V. A. Rassolov,  L. V. Slipchenko,  
 J. E. Subotnik,  T. Van Voorhis,  J. M. Herbert,  A. I. Krylov,  
 P. M. W. Gill,  M. Head-Gordon

 Contributors to earlier versions of Q-Chem not listed above: 
 R. D. Adamson,  B. Austin,  J. Baker,  G. J. O. Beran,  K. Brandhorst,  
 S. T. Brown,  E. F. C. Byrd,  A. K. Chakraborty,  C.-L. Cheng,  
 Siu Hung Chien,  D. M. Chipman,  D. L. Crittenden,  H. Dachsel,  
 R. J. Doerksen,  A. D. Dutoi,  L. Fusti-Molnar,  W. A. Goddard III,  
 A. Golubeva-Zadorozhnaya,  S. R. Gwaltney,  G. Hawkins,  A. Heyden,  
 S. Hirata,  G. Kedziora,  F. J. Keil,  C. Kelley,  Jihan Kim,  R. A. King,  
 R. Z. Khaliullin,  P. P. Korambath,  W. Kurlancheek,  A. M. Lee,  M. S. Lee,  
 S. V. Levchenko,  Ching Yeh Lin,  D. Liotard,  R. C. Lochan,  I. Lotan,  
 P. E. Maslen,  N. Nair,  D. P. O'Neill,  D. Neuhauser,  E. Neuscamman,  
 C. M. Oana,  R. Olson,  B. Peters,  R. Peverati,  P. A. Pieniazek,  
 Y. M. Rhee,  J. Ritchie,  M. A. Rohrdanz,  E. Rosta,  N. J. Russ,  
 H. F. Schaefer III,  N. E. Schultz,  N. Shenvi,  A. C. Simmonett,  A. Sodt,  
 D. Stuck,  K. S. Thanthiriwatte,  V. Vanovschi,  Tao Wang,  A. Warshel,  
 C. F. Williams,  Q. Wu,  X. Xu,  W. Zhang

 Please cite Q-Chem as follows:
 Y. Shao et al., Mol. Phys. 113, 184-215 (2015)
 DOI: 10.1080/00268976.2014.952696

 Q-Chem 5.2.1 for Intel X86 EM64T Linux

 Parts of Q-Chem use Armadillo 8.300.2 (Tropical Shenanigans).
 http://arma.sourceforge.net/

 Q-Chem begins on Sun Dec  1 15:03:52 2019  

Host: 
0

     Scratch files written to /scratch/taweetham/qchem22606//
NAlpha2: 318
NElect   318
Mult     1
The previous job contains 0 fragments, simply inherited here

Checking the input file for inconsistencies... 	...done.

--------------------------------------------------------------
User input:
--------------------------------------------------------------

$MOLECULE
READ
$END

$REM
   JOB_TYPE 	FREQUENCY
   BASIS 	6-311++G**
   METHOD	B3LYP	
$END


--------------------------------------------------------------
 ----------------------------------------------------------------
             Standard Nuclear Orientation (Angstroms)
    I     Atom           X                Y                Z
 ----------------------------------------------------------------
    1      C      -0.0021825835    -1.8012846293    -0.0000000000
    2      C      -1.2215725436    -1.1049879188     0.0000000000
    3      C      -1.2197927849     0.3013340499     0.0000000000
    4      C       0.0026748802     1.0038630808    -0.0000000000
    5      C       1.2217618239     0.2984822373    -0.0000000000
    6      C       1.2199810303    -1.1084873345    -0.0000000000
    7      Cl     -0.0052598824    -3.5439986021    -0.0000000000
    8      I      -3.0500731510    -2.2220710437     0.0000000000
    9      I      -3.0781106384     1.3600950455     0.0000000000
   10      I       0.0013399148     3.1507253162     0.0000000000
   11      I       3.0899784734     1.3515090988    -0.0000000000
   12      I       3.0384540630    -2.2305516372    -0.0000000000
 ----------------------------------------------------------------
 Molecular Point Group                 Cs    NOp =  2
 Largest Abelian Subgroup              Cs    NOp =  2
 Nuclear Repulsion Energy =        5315.50032047 hartrees
 There are      159 alpha and      159 beta electrons
 Requested basis set is 6-311++G(d,p)
 There are 169 shells and 472 basis functions

 Total QAlloc Memory Limit   2000 MB
 Mega-Array Size       188 MB
 MEM_STATIC part       192 MB

                       Distance Matrix (Angstroms)
             C (  1)   C (  2)   C (  3)   C (  4)   C (  5)   C (  6)
   C (  2)  1.404187
   C (  3)  2.429728  1.406323
   C (  4)  2.805152  2.438449  1.409955
   C (  5)  2.430445  2.817732  2.441556  1.408451
   C (  6)  1.404867  2.441556  2.817817  2.438003  1.406971
   Cl(  7)  1.742717  2.725471  4.032577  4.547869  4.033639  2.726340
   I (  8)  3.076800  2.142729  3.117290  4.441387  4.960016  4.412871
   I (  9)  4.410856  3.085995  2.138766  3.101313  4.428987  4.956560
   I ( 10)  4.952011  4.427935  3.100032  2.146863  3.102373  4.430122
   I ( 11)  4.416058  4.962242  4.435876  3.106815  2.144551  3.090060
   I ( 12)  3.070788  4.406214  4.954100  4.435921  3.113902  2.136790
             Cl(  7)   I (  8)   I (  9)   I ( 10)   I ( 11)
   I (  8)  3.319395
   I (  9)  5.787275  3.582276
   I ( 10)  6.694727  6.178840  3.562215
   I ( 11)  5.791934  7.104274  6.168095  3.574474
   I ( 12)  3.315017  6.088533  7.092609  6.179175  3.582431

 A cutoff of  1.0D-11 yielded   7800 shell pairs
 There are     67457 function pairs (     75859 Cartesian)
 Smallest overlap matrix eigenvalue = 5.98E-07

 Q-Chem warning in module stvman/mkSTV.C, line 318:

 Overlap eigenvalue is smaller than square root of threshold
 Use THRESH >= 12 to get rid of this warning

 Linear dependence detected in AO basis
 Tighter screening thresholds may be required for diffuse basis sets
 Use S2THRESH > 14 and THRESH = 14 in case of SCF convergence issues
 Number of orthogonalized atomic orbitals = 470
 Maximum deviation from orthogonality = 1.101E-10
 Guess from superposition of atomic densities
 Warning:  Energy on first SCF cycle will be non-variational
 SAD guess density has 318.000000 electrons

 -----------------------------------------------------------------------
  General SCF calculation program by
  Eric Jon Sundstrom, Paul Horn, Yuezhi Mao, Dmitri Zuev, Alec White,
  David Stuck, Shaama M.S., Shane Yost, Joonho Lee, David Small,
  Daniel Levine, Susi Lehtola, Hugh Burton, Evgeny Epifanovsky,
  Bang C. Huynh
 -----------------------------------------------------------------------
 Exchange:     0.2000 Hartree-Fock + 0.0800 Slater + 0.7200 B88
 Correlation:  0.1900 VWN1RPA + 0.8100 LYP
 Using SG-1 standard quadrature grid
 using 6 threads for integral computing
 -------------------------------------------------------
 OpenMP Integral computing Module                
 Release: version 2.0, May 2017, Q-Chem Inc. Pleasanton 
 -------------------------------------------------------
 A restricted SCF calculation will be
 performed using DIIS
 SCF converges when DIIS error is below 1.0e-08
 ---------------------------------------
  Cycle       Energy         DIIS error
 ---------------------------------------
    1  -35288.5163062805      2.52e-02  
    2  -35286.3999859795      1.53e-03  
    3  -35286.2683128984      2.54e-03  
    4  -35286.4327329952      7.23e-04  
    5  -35286.4501035338      1.33e-04  
    6  -35286.4503463642      8.62e-05  
    7  -35286.4505612623      1.87e-05  
    8  -35286.4505702222      5.30e-06  
    9  -35286.4505708222      1.58e-06  
   10  -35286.4505708788      5.17e-07  
   11  -35286.4505708827      1.03e-07  
   12  -35286.4505708849      8.12e-08  
   13  -35286.4505708842      3.35e-08  
   14  -35286.4505708832      5.38e-09  Convergence criterion met
 ---------------------------------------
 SCF time:   CPU 324.63s  wall 61.00s 
 SCF   energy in the final basis set =   -35286.4505708832
 Total energy in the final basis set =   -35286.4505708832

 --------------------------------------------------------------
             Orbital Energies (a.u.) and Symmetries
 --------------------------------------------------------------

 Alpha MOs, Restricted
 -- Occupied --                  
*******-1165.89-1165.89-1165.89-1165.88 -176.32 -176.32 -176.32
  1 A'    2 A'    3 A'    4 A'    5 A'    6 A'    7 A'    8 A'                 
-176.32 -176.32 -165.72 -165.72 -165.72 -165.72 -165.72 -165.72
  9 A'   10 A'   11 A'   12 A'   13 A'   14 A'   15 A'    1 A"                 
-165.72 -165.72 -165.72 -165.72 -165.72 -165.72 -165.72 -165.72
  2 A"   16 A'   17 A'    3 A"    4 A"   18 A'   19 A'    5 A"                 
-165.72 -101.58  -35.81  -35.81  -35.81  -35.81  -35.81  -31.31
 20 A'   21 A'   22 A'   23 A'   24 A'   25 A'   26 A'   27 A'                 
-31.308 -31.308 -31.308 -31.307 -31.302 -31.302 -31.302 -31.302
 28 A'   29 A'   30 A'   31 A'    6 A"    7 A"    8 A"    9 A"                 
-31.301 -31.301 -31.301 -31.301 -31.301 -31.301 -22.959 -22.959
 32 A'   33 A'   34 A'   35 A'   10 A"   36 A'   37 A'   38 A'                 
-22.958 -22.958 -22.958 -22.957 -22.957 -22.957 -22.957 -22.957
 39 A'   40 A'   41 A'   11 A"   12 A"   13 A"   14 A"   42 A'                 
-22.957 -22.957 -22.957 -22.956 -22.956 -22.952 -22.952 -22.952
 43 A'   44 A'   45 A'   15 A"   46 A'   47 A'   16 A"   48 A'                 
-22.952 -22.952 -22.952 -22.952 -22.952 -22.952 -22.952 -10.287
 17 A"   49 A'   18 A"   50 A'   19 A"   20 A"   51 A'   52 A'                 
-10.273 -10.273 -10.272 -10.271 -10.271  -9.496  -7.260  -7.251
 53 A'   54 A'   55 A'   56 A'   57 A'   58 A'   59 A'   21 A"                 
 -7.250  -6.364  -6.364  -6.364  -6.364  -6.363  -4.777  -4.777
 60 A'   61 A'   62 A'   63 A'   64 A'   65 A'   66 A'   67 A'                 
 -4.777  -4.777  -4.776  -4.762  -4.762  -4.762  -4.762  -4.761
 68 A'   69 A'   70 A'   22 A"   23 A"   24 A"   25 A"   26 A"                 
 -4.761  -4.761  -4.761  -4.761  -4.760  -2.043  -2.043  -2.042
 71 A'   72 A'   73 A'   74 A'   75 A'   76 A'   77 A'   78 A'                 
 -2.042  -2.042  -2.038  -2.038  -2.038  -2.038  -2.038  -2.037
 79 A'   80 A'   27 A"   28 A"   29 A"   30 A"   81 A'   82 A'                 
 -2.037  -2.037  -2.037  -2.037  -2.024  -2.024  -2.024  -2.024
 83 A'   84 A'   31 A"   85 A'   86 A'   87 A'   88 A'   89 A'                 
 -2.024  -2.024  -2.024  -2.024  -2.024  -2.023  -0.941  -0.886
 32 A"   33 A"   34 A"   35 A"   36 A"   90 A'   91 A'   92 A'                 
 -0.823  -0.791  -0.712  -0.701  -0.678  -0.658  -0.652  -0.599
 93 A'   94 A'   95 A'   96 A'   97 A'   98 A'   99 A'  100 A'                 
 -0.591  -0.541  -0.497  -0.454  -0.445  -0.413  -0.412  -0.386
101 A'  102 A'  103 A'   37 A"  104 A'  105 A'  106 A'   38 A"                 
 -0.374  -0.369  -0.359  -0.352  -0.324  -0.321  -0.314  -0.293
107 A'  108 A'   39 A"  109 A'  110 A'   40 A"  111 A'   41 A"                 
 -0.288  -0.282  -0.278  -0.263  -0.259  -0.257  -0.234
 42 A"   43 A"  112 A'  113 A'   44 A"   45 A"  114 A'                         
 -- Virtual --                   
 -0.121  -0.073  -0.072  -0.069  -0.061  -0.036  -0.021   0.001
115 A'  116 A'   46 A"   47 A"  117 A'  118 A'  119 A'  120 A'                 
  0.016   0.036   0.038   0.055   0.068   0.068   0.069   0.074
121 A'  122 A'  123 A'   48 A"  124 A'  125 A'   49 A"  126 A'                 
  0.083   0.095   0.101   0.102   0.112   0.119   0.120   0.124
 50 A"  127 A'   51 A"  128 A'   52 A"  129 A'  130 A'  131 A'                 
  0.125   0.134   0.145   0.159   0.172   0.174   0.176   0.182
 53 A"  132 A'   54 A"  133 A'  134 A'  135 A'  136 A'  137 A'                 
  0.184   0.192   0.194   0.194   0.196   0.206   0.210   0.223
138 A'  139 A'  140 A'  141 A'   55 A"  142 A'  143 A'   56 A"                 
  0.224   0.229   0.247   0.252   0.253   0.261   0.271   0.293
144 A'   57 A"  145 A'   58 A"   59 A"  146 A'  147 A'   60 A"                 
  0.298   0.304   0.324   0.334   0.364   0.364   0.371   0.372
148 A'  149 A'  150 A'  151 A'   61 A"   62 A"  152 A'  153 A'                 
  0.380   0.389   0.391   0.396   0.404   0.411   0.411   0.417
154 A'  155 A'   63 A"   64 A"  156 A'  157 A'  158 A'   65 A"                 
  0.419   0.429   0.429   0.441   0.468   0.470   0.471   0.472
 66 A"  159 A'   67 A"   68 A"   69 A"  160 A'  161 A'   70 A"                 
  0.486   0.499   0.501   0.504   0.507   0.512   0.512   0.522
162 A'  163 A'  164 A'  165 A'   71 A"  166 A'  167 A'   72 A"                 
  0.525   0.548   0.577   0.578   0.579   0.590   0.591   0.599
168 A'  169 A'  170 A'  171 A'   73 A"   74 A"  172 A'  173 A'                 
  0.605   0.625   0.655   0.675   0.679   0.712   0.716   0.725
174 A'   75 A"   76 A"  175 A'  176 A'  177 A'  178 A'  179 A'                 
  0.748   0.753   0.755   0.766   0.769   0.791   0.817   0.842
180 A'  181 A'   77 A"  182 A'  183 A'  184 A'  185 A'   78 A"                 
  0.861   0.865   0.897   0.905   0.930   0.942   0.946   0.982
186 A'  187 A'   79 A"  188 A'  189 A'   80 A"  190 A'  191 A'                 
  1.009   1.059   1.080   1.083   1.113   1.134   1.152   1.171
192 A'  193 A'  194 A'   81 A"  195 A'  196 A'  197 A'   82 A"                 
  1.182   1.190   1.263   1.297   1.301   1.319   1.337   1.338
 83 A"   84 A"   85 A"  198 A'  199 A'   86 A"  200 A'   87 A"                 
  1.348   1.359   1.366   1.392   1.395   1.432   1.434   1.450
201 A'   88 A"   89 A"   90 A"  202 A'  203 A'  204 A'  205 A'                 
  1.468   1.471   1.480   1.487   1.518   1.541   1.561   1.578
206 A'  207 A'  208 A'  209 A'  210 A'  211 A'  212 A'  213 A'                 
  1.600   1.721   1.726   1.773   1.783   1.811   1.815   1.846
214 A'   91 A"   92 A"  215 A'  216 A'  217 A'  218 A'   93 A"                 
  1.847   1.913   1.986   2.027   2.172   2.214   2.226   2.245
 94 A"   95 A"  219 A'  220 A'  221 A'  222 A'  223 A'  224 A'                 
  2.250   2.251   2.291   2.421   2.509   2.535   2.564   2.689
 96 A"   97 A"  225 A'  226 A'  227 A'  228 A'   98 A"   99 A"                 
  2.705   2.749   2.816   2.819   2.850   2.860   2.978   3.039
100 A"  229 A'  101 A"  102 A"  230 A'  231 A'  232 A'  103 A"                 
  3.054   3.106   3.178   3.360   3.390   3.600   3.788   3.816
233 A'  234 A'  235 A'  236 A'  237 A'  238 A'  239 A'  240 A'                 
  3.932   3.946   3.958   3.961   3.966   3.972   3.982   3.998
104 A"  241 A'  105 A"  106 A"  107 A"  108 A"  109 A"  110 A"                 
  4.016   4.017   4.018   4.025   4.034   4.036   4.063   4.083
242 A'  111 A"  243 A'  244 A'  112 A"  245 A'  246 A'  113 A"                 
  4.119   4.144   4.182   4.198   4.222   4.258   4.281   4.309
247 A'  248 A'  249 A'  250 A'  251 A'  252 A'  253 A'  254 A'                 
  4.331   4.377   4.407   4.464   4.495   4.629   4.781   5.982
255 A'  256 A'  257 A'  258 A'  259 A'  260 A'  261 A'  114 A"                 
  5.996   6.014   6.017   6.026   6.040   6.062   6.075   6.105
115 A"  262 A'  116 A"  117 A"  263 A'  118 A"  264 A'  265 A'                 
  6.119   6.142   6.150   6.176   6.207   6.215   9.761  23.159
266 A'  267 A'  268 A'  269 A'  270 A'  271 A'  272 A'  273 A'                 
 23.748  23.751  23.902  23.911  23.986  25.815  26.148  26.585
274 A'  275 A'  276 A'  277 A'  278 A'  119 A"  279 A'  280 A'                 
 27.817  27.847  27.888  27.913  28.003  28.327  28.337  28.353
281 A'  282 A'  283 A'  284 A'  285 A'  120 A"  121 A"  122 A"                 
 28.357  28.359  28.360  28.387  28.401  28.402  28.418  28.419
286 A'  123 A"  287 A'  124 A"  288 A'  289 A'  290 A'  291 A'                 
 28.439  28.440  28.449  28.455  28.518  28.527  28.529  28.530
292 A'  293 A'  294 A'  295 A'  125 A"  296 A'  126 A"  127 A"                 
 28.531  28.533  28.537  28.544  28.553  28.554  28.555  28.559
128 A"  129 A"  130 A"  131 A"  132 A"  297 A'  298 A'  299 A'                 
 28.560  28.568  28.578  28.581  28.608  28.620  28.632  28.651
133 A"  300 A'  301 A'  134 A"  302 A'  303 A'  304 A'  305 A'                 
 28.669  28.701  28.722  28.747  28.791 127.873 127.880 127.892
306 A'  307 A'  308 A'  309 A'  310 A'  135 A"  136 A"  137 A"                 
127.897 127.899 127.912 127.918 127.934 127.944 127.950 127.964
138 A"  311 A'  312 A'  139 A"  313 A'  314 A'  315 A'  316 A'                 
127.966 127.978 127.999 128.002 151.618 151.645 151.681 151.704
317 A'  318 A'  319 A'  320 A'  321 A'  322 A'  323 A'  324 A'                 
151.783 215.7541901.7791901.8071901.8451901.8701901.951
325 A'  326 A'  327 A'  328 A'  329 A'  330 A'  331 A'                         

 Beta MOs, Restricted
 -- Occupied --                  
*******-1165.89-1165.89-1165.89-1165.88 -176.32 -176.32 -176.32
  1 A'    2 A'    3 A'    4 A'    5 A'    6 A'    7 A'    8 A'                 
-176.32 -176.32 -165.72 -165.72 -165.72 -165.72 -165.72 -165.72
  9 A'   10 A'   11 A'   12 A'   13 A'   14 A'   15 A'    1 A"                 
-165.72 -165.72 -165.72 -165.72 -165.72 -165.72 -165.72 -165.72
  2 A"   16 A'   17 A'    3 A"    4 A"   18 A'   19 A'    5 A"                 
-165.72 -101.58  -35.81  -35.81  -35.81  -35.81  -35.81  -31.31
 20 A'   21 A'   22 A'   23 A'   24 A'   25 A'   26 A'   27 A'                 
-31.308 -31.308 -31.308 -31.307 -31.302 -31.302 -31.302 -31.302
 28 A'   29 A'   30 A'   31 A'    6 A"    7 A"    8 A"    9 A"                 
-31.301 -31.301 -31.301 -31.301 -31.301 -31.301 -22.959 -22.959
 32 A'   33 A'   34 A'   35 A'   10 A"   36 A'   37 A'   38 A'                 
-22.958 -22.958 -22.958 -22.957 -22.957 -22.957 -22.957 -22.957
 39 A'   40 A'   41 A'   11 A"   12 A"   13 A"   14 A"   42 A'                 
-22.957 -22.957 -22.957 -22.956 -22.956 -22.952 -22.952 -22.952
 43 A'   44 A'   45 A'   15 A"   46 A'   47 A'   16 A"   48 A'                 
-22.952 -22.952 -22.952 -22.952 -22.952 -22.952 -22.952 -10.287
 17 A"   49 A'   18 A"   50 A'   19 A"   20 A"   51 A'   52 A'                 
-10.273 -10.273 -10.272 -10.271 -10.271  -9.496  -7.260  -7.251
 53 A'   54 A'   55 A'   56 A'   57 A'   58 A'   59 A'   21 A"                 
 -7.250  -6.364  -6.364  -6.364  -6.364  -6.363  -4.777  -4.777
 60 A'   61 A'   62 A'   63 A'   64 A'   65 A'   66 A'   67 A'                 
 -4.777  -4.777  -4.776  -4.762  -4.762  -4.762  -4.762  -4.761
 68 A'   69 A'   70 A'   22 A"   23 A"   24 A"   25 A"   26 A"                 
 -4.761  -4.761  -4.761  -4.761  -4.760  -2.043  -2.043  -2.042
 71 A'   72 A'   73 A'   74 A'   75 A'   76 A'   77 A'   78 A'                 
 -2.042  -2.042  -2.038  -2.038  -2.038  -2.038  -2.038  -2.037
 79 A'   80 A'   27 A"   28 A"   29 A"   30 A"   81 A'   82 A'                 
 -2.037  -2.037  -2.037  -2.037  -2.024  -2.024  -2.024  -2.024
 83 A'   84 A'   31 A"   85 A'   86 A'   87 A'   88 A'   89 A'                 
 -2.024  -2.024  -2.024  -2.024  -2.024  -2.023  -0.941  -0.886
 32 A"   33 A"   34 A"   35 A"   36 A"   90 A'   91 A'   92 A'                 
 -0.823  -0.791  -0.712  -0.701  -0.678  -0.658  -0.652  -0.599
 93 A'   94 A'   95 A'   96 A'   97 A'   98 A'   99 A'  100 A'                 
 -0.591  -0.541  -0.497  -0.454  -0.445  -0.413  -0.412  -0.386
101 A'  102 A'  103 A'   37 A"  104 A'  105 A'  106 A'   38 A"                 
 -0.374  -0.369  -0.359  -0.352  -0.324  -0.321  -0.314  -0.293
107 A'  108 A'   39 A"  109 A'  110 A'   40 A"  111 A'   41 A"                 
 -0.288  -0.282  -0.278  -0.263  -0.259  -0.257  -0.234
 42 A"   43 A"  112 A'  113 A'   44 A"   45 A"  114 A'                         
 -- Virtual --                   
 -0.121  -0.073  -0.072  -0.069  -0.061  -0.036  -0.021   0.001
115 A'  116 A'   46 A"   47 A"  117 A'  118 A'  119 A'  120 A'                 
  0.016   0.036   0.038   0.055   0.068   0.068   0.069   0.074
121 A'  122 A'  123 A'   48 A"  124 A'  125 A'   49 A"  126 A'                 
  0.083   0.095   0.101   0.102   0.112   0.119   0.120   0.124
 50 A"  127 A'   51 A"  128 A'   52 A"  129 A'  130 A'  131 A'                 
  0.125   0.134   0.145   0.159   0.172   0.174   0.176   0.182
 53 A"  132 A'   54 A"  133 A'  134 A'  135 A'  136 A'  137 A'                 
  0.184   0.192   0.194   0.194   0.196   0.206   0.210   0.223
138 A'  139 A'  140 A'  141 A'   55 A"  142 A'  143 A'   56 A"                 
  0.224   0.229   0.247   0.252   0.253   0.261   0.271   0.293
144 A'   57 A"  145 A'   58 A"   59 A"  146 A'  147 A'   60 A"                 
  0.298   0.304   0.324   0.334   0.364   0.364   0.371   0.372
148 A'  149 A'  150 A'  151 A'   61 A"   62 A"  152 A'  153 A'                 
  0.380   0.389   0.391   0.396   0.404   0.411   0.411   0.417
154 A'  155 A'   63 A"   64 A"  156 A'  157 A'  158 A'   65 A"                 
  0.419   0.429   0.429   0.441   0.468   0.470   0.471   0.472
 66 A"  159 A'   67 A"   68 A"   69 A"  160 A'  161 A'   70 A"                 
  0.486   0.499   0.501   0.504   0.507   0.512   0.512   0.522
162 A'  163 A'  164 A'  165 A'   71 A"  166 A'  167 A'   72 A"                 
  0.525   0.548   0.577   0.578   0.579   0.590   0.591   0.599
168 A'  169 A'  170 A'  171 A'   73 A"   74 A"  172 A'  173 A'                 
  0.605   0.625   0.655   0.675   0.679   0.712   0.716   0.725
174 A'   75 A"   76 A"  175 A'  176 A'  177 A'  178 A'  179 A'                 
  0.748   0.753   0.755   0.766   0.769   0.791   0.817   0.842
180 A'  181 A'   77 A"  182 A'  183 A'  184 A'  185 A'   78 A"                 
  0.861   0.865   0.897   0.905   0.930   0.942   0.946   0.982
186 A'  187 A'   79 A"  188 A'  189 A'   80 A"  190 A'  191 A'                 
  1.009   1.059   1.080   1.083   1.113   1.134   1.152   1.171
192 A'  193 A'  194 A'   81 A"  195 A'  196 A'  197 A'   82 A"                 
  1.182   1.190   1.263   1.297   1.301   1.319   1.337   1.338
 83 A"   84 A"   85 A"  198 A'  199 A'   86 A"  200 A'   87 A"                 
  1.348   1.359   1.366   1.392   1.395   1.432   1.434   1.450
201 A'   88 A"   89 A"   90 A"  202 A'  203 A'  204 A'  205 A'                 
  1.468   1.471   1.480   1.487   1.518   1.541   1.561   1.578
206 A'  207 A'  208 A'  209 A'  210 A'  211 A'  212 A'  213 A'                 
  1.600   1.721   1.726   1.773   1.783   1.811   1.815   1.846
214 A'   91 A"   92 A"  215 A'  216 A'  217 A'  218 A'   93 A"                 
  1.847   1.913   1.986   2.027   2.172   2.214   2.226   2.245
 94 A"   95 A"  219 A'  220 A'  221 A'  222 A'  223 A'  224 A'                 
  2.250   2.251   2.291   2.421   2.509   2.535   2.564   2.689
 96 A"   97 A"  225 A'  226 A'  227 A'  228 A'   98 A"   99 A"                 
  2.705   2.749   2.816   2.819   2.850   2.860   2.978   3.039
100 A"  229 A'  101 A"  102 A"  230 A'  231 A'  232 A'  103 A"                 
  3.054   3.106   3.178   3.360   3.390   3.600   3.788   3.816
233 A'  234 A'  235 A'  236 A'  237 A'  238 A'  239 A'  240 A'                 
  3.932   3.946   3.958   3.961   3.966   3.972   3.982   3.998
104 A"  241 A'  105 A"  106 A"  107 A"  108 A"  109 A"  110 A"                 
  4.016   4.017   4.018   4.025   4.034   4.036   4.063   4.083
242 A'  111 A"  243 A'  244 A'  112 A"  245 A'  246 A'  113 A"                 
  4.119   4.144   4.182   4.198   4.222   4.258   4.281   4.309
247 A'  248 A'  249 A'  250 A'  251 A'  252 A'  253 A'  254 A'                 
  4.331   4.377   4.407   4.464   4.495   4.629   4.781   5.982
255 A'  256 A'  257 A'  258 A'  259 A'  260 A'  261 A'  114 A"                 
  5.996   6.014   6.017   6.026   6.040   6.062   6.075   6.105
115 A"  262 A'  116 A"  117 A"  263 A'  118 A"  264 A'  265 A'                 
  6.119   6.142   6.150   6.176   6.207   6.215   9.761  23.159
266 A'  267 A'  268 A'  269 A'  270 A'  271 A'  272 A'  273 A'                 
 23.748  23.751  23.902  23.911  23.986  25.815  26.148  26.585
274 A'  275 A'  276 A'  277 A'  278 A'  119 A"  279 A'  280 A'                 
 27.817  27.847  27.888  27.913  28.003  28.327  28.337  28.353
281 A'  282 A'  283 A'  284 A'  285 A'  120 A"  121 A"  122 A"                 
 28.357  28.359  28.360  28.387  28.401  28.402  28.418  28.419
286 A'  123 A"  287 A'  124 A"  288 A'  289 A'  290 A'  291 A'                 
 28.439  28.440  28.449  28.455  28.518  28.527  28.529  28.530
292 A'  293 A'  294 A'  295 A'  125 A"  296 A'  126 A"  127 A"                 
 28.531  28.533  28.537  28.544  28.553  28.554  28.555  28.559
128 A"  129 A"  130 A"  131 A"  132 A"  297 A'  298 A'  299 A'                 
 28.560  28.568  28.578  28.581  28.608  28.620  28.632  28.651
133 A"  300 A'  301 A'  134 A"  302 A'  303 A'  304 A'  305 A'                 
 28.669  28.701  28.722  28.747  28.791 127.873 127.880 127.892
306 A'  307 A'  308 A'  309 A'  310 A'  135 A"  136 A"  137 A"                 
127.897 127.899 127.912 127.918 127.934 127.944 127.950 127.964
138 A"  311 A'  312 A'  139 A"  313 A'  314 A'  315 A'  316 A'                 
127.966 127.978 127.999 128.002 151.618 151.645 151.681 151.704
317 A'  318 A'  319 A'  320 A'  321 A'  322 A'  323 A'  324 A'                 
151.783 215.7541901.7791901.8071901.8451901.8701901.951
325 A'  326 A'  327 A'  328 A'  329 A'  330 A'  331 A'                         
 --------------------------------------------------------------

          Ground-State Mulliken Net Atomic Charges

     Atom                 Charge (a.u.)
  ----------------------------------------
      1 C                    -0.098074
      2 C                    -0.246015
      3 C                    -0.162875
      4 C                    -0.173759
      5 C                    -0.148583
      6 C                    -0.257759
      7 Cl                    0.549631
      8 I                     0.109419
      9 I                     0.107207
     10 I                     0.104183
     11 I                     0.106590
     12 I                     0.110034
  ----------------------------------------
  Sum of atomic charges =     0.000000

 -----------------------------------------------------------------
                    Cartesian Multipole Moments
 -----------------------------------------------------------------
    Charge (ESU x 10^10)
                -0.0000
    Dipole Moment (Debye)
         X      -0.0029      Y       0.4430      Z      -0.0000
       Tot       0.4430
    Quadrupole Moments (Debye-Ang)
        XX    -177.6599     XY      -0.0692     YY    -182.1754
        XZ       0.0000     YZ      -0.0000     ZZ    -191.0624
    Octopole Moments (Debye-Ang^2)
       XXX       0.0775    XXY      12.9505    XYY      -0.0371
       YYY      72.6471    XXZ      -0.0000    XYZ      -0.0000
       YYZ      -0.0000    XZZ       0.0104    YZZ      17.9002
       ZZZ      -0.0000
    Hexadecapole Moments (Debye-Ang^3)
      XXXX   -6356.1138   XXXY       0.1585   XXYY   -1875.8324
      XYYY      -1.5938   YYYY   -5154.6560   XXXZ       0.0000
      XXYZ       0.0000   XYYZ       0.0000   YYYZ      -0.0000
      XXZZ   -1205.2833   XYZZ      -0.1942   YYZZ    -966.0614
      XZZZ       0.0000   YZZZ      -0.0000   ZZZZ    -259.0048
 -----------------------------------------------------------------
 Calculating MO derivatives via CPSCF
    1     0    39    0.0121985  
    2     0    39    0.0052004  
    3     0    39    0.0013184  
    4     0    39    0.0002149  
    5    23    16    0.0000297  
    6    37     2    0.0000019  
    7    39     0    0.0000001  Converged
 Time for AOints: 473.7 s (CPU) 79.7 s (wall)
 ------------------------------------------------------------------------------
                     AOints        : Timing summary (seconds)
 ------------------------------------------------------------------------------
     job step          cpu (% of tot)      sys (% of tot)     wall (% of tot)
 ------------------------------------------------------------------------------
  AOints            0.4737E+03 ( 9.1)   0.1800E-04 ( 5.1)   0.7966E+02 ( 8.8)
 ------------------------------------------------------------------------------
   Grand Totals     0.5227E+04          0.3560E-03          0.9043E+03
 ------------------------------------------------------------------------------
 Polarizability Matrix (a.u.)
            1           2           3
    1-309.5477482  -0.0625839  -0.0000000
    2  -0.0625839-285.7847719   0.0000000
    3  -0.0000000   0.0000000-134.3212482
 Calculating analytic Hessian of the SCF energy

 Direct stationary perturbation theory relativistic correction:

 rels  =     485.585866243098
 relv  =   -1630.875874811556
 rel2e =     230.310883925855
 E_rel =    -914.979124642603

 Hessian of the SCF Energy
            1           2           3           4           5           6
    1   0.5684578  -0.0009842  -0.0000000  -0.2362428   0.0549296  -0.0000000
    2  -0.0009842   0.4792220  -0.0000000   0.1094814  -0.1329222  -0.0000000
    3  -0.0000000  -0.0000000   0.1074776  -0.0000000   0.0000000  -0.0504014
    4  -0.2362428   0.1094814  -0.0000000   0.4481457  -0.0655962  -0.0000000
    5   0.0549296  -0.1329222   0.0000000  -0.0655962   0.5243076   0.0000000
    6  -0.0000000  -0.0000000  -0.0504014  -0.0000000   0.0000000   0.1059426
    7   0.0289276   0.0207081   0.0000000  -0.0873633   0.0203417  -0.0000000
    8   0.0750648  -0.0282757  -0.0000000  -0.0203688  -0.2786799  -0.0000000
    9   0.0000000  -0.0000000   0.0033917   0.0000000   0.0000000  -0.0476968
   10  -0.0658412   0.0001144   0.0000000   0.0266871  -0.0735247   0.0000000
   11   0.0001232  -0.0001648  -0.0000000  -0.0203280  -0.0278029   0.0000000
   12   0.0000000   0.0000000   0.0008761   0.0000000  -0.0000000   0.0050131
   13   0.0287106  -0.0208290   0.0000000  -0.0165353   0.0276666   0.0000000
   14  -0.0751960  -0.0279183   0.0000000   0.0279688  -0.0473711  -0.0000000
   15   0.0000000   0.0000000   0.0033522   0.0000000  -0.0000000   0.0006030
   16  -0.2356761  -0.1084692  -0.0000000  -0.0557291   0.0283244   0.0000000
   17  -0.0538117  -0.1321702  -0.0000000  -0.0279732   0.0538335   0.0000000
   18   0.0000000   0.0000000  -0.0505904   0.0000000  -0.0000000   0.0063530
   19  -0.0370519  -0.0001828   0.0000000  -0.0009797   0.0242784   0.0000000
   20  -0.0002070  -0.1534362  -0.0000000   0.0050500  -0.0384128   0.0000000
   21  -0.0000000  -0.0000000  -0.0229748   0.0000000   0.0000000   0.0026932
   22  -0.0279959  -0.0135734  -0.0000000  -0.0630771  -0.0234393  -0.0000000
   23  -0.0026410  -0.0002053  -0.0000000  -0.0252157  -0.0393739  -0.0000000
   24   0.0000000   0.0000000   0.0019230  -0.0000000  -0.0000000  -0.0284373
   25   0.0028111  -0.0000703   0.0000000  -0.0127291   0.0114865   0.0000000
   26  -0.0020359  -0.0017644  -0.0000000   0.0211289  -0.0159383   0.0000000
   27  -0.0000000  -0.0000000   0.0027391   0.0000000  -0.0000000   0.0012573
   28  -0.0005930   0.0000050   0.0000000  -0.0015198  -0.0005504  -0.0000000
   29  -0.0000170  -0.0003662   0.0000000  -0.0024241   0.0019777  -0.0000000
   30   0.0000000   0.0000000  -0.0005278  -0.0000000   0.0000000   0.0027127
   31   0.0027959   0.0000498   0.0000000  -0.0007252   0.0000719   0.0000000
   32   0.0020195  -0.0017660   0.0000000  -0.0001945  -0.0004479   0.0000000
   33  -0.0000000  -0.0000000   0.0027345   0.0000000  -0.0000000  -0.0005740
   34  -0.0283027   0.0137506  -0.0000000   0.0000692  -0.0039888  -0.0000000
   35   0.0027557  -0.0002319   0.0000000  -0.0015284   0.0008302  -0.0000000
   36   0.0000000  -0.0000000   0.0020003  -0.0000000   0.0000000   0.0025345
            7           8           9          10          11          12
    1   0.0289276   0.0750648   0.0000000  -0.0658412   0.0001232   0.0000000
    2   0.0207081  -0.0282757  -0.0000000   0.0001144  -0.0001648   0.0000000
    3   0.0000000  -0.0000000   0.0033917   0.0000000  -0.0000000   0.0008761
    4  -0.0873633  -0.0203688   0.0000000   0.0266871  -0.0203280   0.0000000
    5   0.0203417  -0.2786799   0.0000000  -0.0735247  -0.0278029  -0.0000000
    6  -0.0000000  -0.0000000  -0.0476968   0.0000000   0.0000000   0.0050131
    7   0.4300455   0.0572512  -0.0000000  -0.2223266  -0.1009871   0.0000000
    8   0.0572512   0.5115573  -0.0000000  -0.0575490  -0.1302542   0.0000000
    9  -0.0000000  -0.0000000   0.1046158  -0.0000000   0.0000000  -0.0476786
   10  -0.2223266  -0.0575490  -0.0000000   0.5394445  -0.0016641  -0.0000000
   11  -0.1009871  -0.1302542   0.0000000  -0.0016641   0.3857999  -0.0000000
   12   0.0000000   0.0000000  -0.0476786  -0.0000000  -0.0000000   0.0988808
   13  -0.0550737  -0.0273357   0.0000000  -0.2240438   0.1025195   0.0000000
   14   0.0276559   0.0530008  -0.0000000   0.0593442  -0.1313786  -0.0000000
   15   0.0000000   0.0000000   0.0047100  -0.0000000  -0.0000000  -0.0473620
   16  -0.0166195  -0.0280934   0.0000000   0.0268945   0.0202265   0.0000000
   17  -0.0277519  -0.0472317   0.0000000   0.0733801  -0.0281468   0.0000000
   18   0.0000000   0.0000000   0.0006127   0.0000000  -0.0000000   0.0050194
   19  -0.0025773  -0.0000895  -0.0000000   0.0002026   0.0000026   0.0000000
   20   0.0027636   0.0022626   0.0000000  -0.0000217  -0.0008102   0.0000000
   21  -0.0000000  -0.0000000   0.0039244   0.0000000   0.0000000  -0.0008808
   22  -0.0112641  -0.0107395   0.0000000   0.0025794  -0.0000168   0.0000000
   23  -0.0198008  -0.0153422  -0.0000000   0.0018436  -0.0018061   0.0000000
   24   0.0000000   0.0000000   0.0008797  -0.0000000  -0.0000000   0.0027036
   25  -0.0617652   0.0227791  -0.0000000  -0.0285770   0.0113020  -0.0000000
   26   0.0228965  -0.0402024   0.0000000   0.0015308   0.0007783  -0.0000000
   27  -0.0000000   0.0000000  -0.0260313   0.0000000  -0.0000000   0.0011290
   28  -0.0011771  -0.0143829   0.0000000  -0.0292433  -0.0000192   0.0000000
   29  -0.0044202  -0.0269270  -0.0000000  -0.0001477  -0.0652314  -0.0000000
   30   0.0000000  -0.0000000   0.0010765   0.0000000  -0.0000000  -0.0214660
   31  -0.0001612   0.0033154   0.0000000  -0.0283500  -0.0111580  -0.0000000
   32   0.0012912   0.0007224   0.0000000  -0.0014507   0.0008328   0.0000000
   33  -0.0000000  -0.0000000   0.0027161   0.0000000   0.0000000   0.0010689
   34  -0.0006451   0.0001481   0.0000000   0.0025740  -0.0000006   0.0000000
   35   0.0000517  -0.0006301   0.0000000  -0.0018548  -0.0018162  -0.0000000
   36   0.0000000  -0.0000000  -0.0005203  -0.0000000   0.0000000   0.0026965
           13          14          15          16          17          18
    1   0.0287106  -0.0751960   0.0000000  -0.2356761  -0.0538117   0.0000000
    2  -0.0208290  -0.0279183   0.0000000  -0.1084692  -0.1321702   0.0000000
    3   0.0000000   0.0000000   0.0033522  -0.0000000  -0.0000000  -0.0505904
    4  -0.0165353   0.0279688   0.0000000  -0.0557291  -0.0279732   0.0000000
    5   0.0276666  -0.0473711  -0.0000000   0.0283244   0.0538335  -0.0000000
    6   0.0000000  -0.0000000   0.0006030   0.0000000   0.0000000   0.0063530
    7  -0.0550737   0.0276559   0.0000000  -0.0166195  -0.0277519   0.0000000
    8  -0.0273357   0.0530008   0.0000000  -0.0280934  -0.0472317   0.0000000
    9   0.0000000  -0.0000000   0.0047100   0.0000000   0.0000000   0.0006127
   10  -0.2240438   0.0593442  -0.0000000   0.0268945   0.0733801   0.0000000
   11   0.1025195  -0.1313786  -0.0000000   0.0202265  -0.0281468  -0.0000000
   12   0.0000000  -0.0000000  -0.0473620   0.0000000   0.0000000   0.0050194
   13   0.4319924  -0.0590568  -0.0000000  -0.0873716  -0.0207394  -0.0000000
   14  -0.0590568   0.5113738  -0.0000000   0.0199908  -0.2773297   0.0000000
   15  -0.0000000  -0.0000000   0.1041196  -0.0000000  -0.0000000  -0.0477497
   16  -0.0873716   0.0199908  -0.0000000   0.4478217   0.0647336  -0.0000000
   17  -0.0207394  -0.2773297  -0.0000000   0.0647336   0.5217888  -0.0000000
   18  -0.0000000   0.0000000  -0.0477497  -0.0000000  -0.0000000   0.1059611
   19  -0.0025960   0.0001126  -0.0000000  -0.0011192  -0.0243342  -0.0000000
   20  -0.0027198   0.0022548  -0.0000000  -0.0051862  -0.0382058  -0.0000000
   21  -0.0000000  -0.0000000   0.0039300   0.0000000   0.0000000   0.0026967
   22  -0.0006240  -0.0001464   0.0000000   0.0000962   0.0039859   0.0000000
   23  -0.0000326  -0.0006321  -0.0000000   0.0015216   0.0008230   0.0000000
   24   0.0000000   0.0000000  -0.0005128  -0.0000000  -0.0000000   0.0025263
   25  -0.0002133  -0.0033030  -0.0000000  -0.0007478  -0.0000798   0.0000000
   26  -0.0012930   0.0007254  -0.0000000   0.0002108  -0.0004471  -0.0000000
   27  -0.0000000  -0.0000000   0.0027117   0.0000000   0.0000000  -0.0005808
   28  -0.0010905   0.0143499   0.0000000  -0.0015031   0.0005522  -0.0000000
   29   0.0043626  -0.0268273   0.0000000   0.0024265   0.0020084   0.0000000
   30   0.0000000   0.0000000   0.0010336  -0.0000000  -0.0000000   0.0027162
   31  -0.0619918  -0.0224826  -0.0000000  -0.0128205  -0.0114100   0.0000000
   32  -0.0224755  -0.0403348  -0.0000000  -0.0209563  -0.0156756  -0.0000000
   33  -0.0000000  -0.0000000  -0.0257353   0.0000000   0.0000000   0.0012252
   34  -0.0111628   0.0107624   0.0000000  -0.0632257   0.0234484  -0.0000000
   35   0.0199326  -0.0155630   0.0000000   0.0252702  -0.0392471   0.0000000
   36   0.0000000  -0.0000000   0.0008998  -0.0000000   0.0000000  -0.0281898
           19          20          21          22          23          24
    1  -0.0370519  -0.0002070  -0.0000000  -0.0279959  -0.0026410   0.0000000
    2  -0.0001828  -0.1534362  -0.0000000  -0.0135734  -0.0002053   0.0000000
    3   0.0000000  -0.0000000  -0.0229748  -0.0000000  -0.0000000   0.0019230
    4  -0.0009797   0.0050500   0.0000000  -0.0630771  -0.0252157  -0.0000000
    5   0.0242784  -0.0384128   0.0000000  -0.0234393  -0.0393739  -0.0000000
    6   0.0000000   0.0000000   0.0026932  -0.0000000  -0.0000000  -0.0284373
    7  -0.0025773   0.0027636  -0.0000000  -0.0112641  -0.0198008   0.0000000
    8  -0.0000895   0.0022626  -0.0000000  -0.0107395  -0.0153422   0.0000000
    9  -0.0000000   0.0000000   0.0039244   0.0000000  -0.0000000   0.0008797
   10   0.0002026  -0.0000217   0.0000000   0.0025794   0.0018436  -0.0000000
   11   0.0000026  -0.0008102   0.0000000  -0.0000168  -0.0018061  -0.0000000
   12   0.0000000   0.0000000  -0.0008808   0.0000000   0.0000000   0.0027036
   13  -0.0025960  -0.0027198  -0.0000000  -0.0006240  -0.0000326   0.0000000
   14   0.0001126   0.0022548  -0.0000000  -0.0001464  -0.0006321   0.0000000
   15  -0.0000000  -0.0000000   0.0039300   0.0000000  -0.0000000  -0.0005128
   16  -0.0011192  -0.0051862   0.0000000   0.0000962   0.0015216  -0.0000000
   17  -0.0243342  -0.0382058   0.0000000   0.0039859   0.0008230  -0.0000000
   18  -0.0000000  -0.0000000   0.0026967   0.0000000   0.0000000   0.0025263
   19   0.0686128   0.0003239  -0.0000000  -0.0121816   0.0092347   0.0000000
   20   0.0003239   0.2299552   0.0000000   0.0014826  -0.0007517  -0.0000000
   21  -0.0000000   0.0000000   0.0097086  -0.0000000  -0.0000000   0.0003872
   22  -0.0121816   0.0014826  -0.0000000   0.1120964   0.0389466   0.0000000
   23   0.0092347  -0.0007517  -0.0000000   0.0389466   0.0738778   0.0000000
   24   0.0000000  -0.0000000   0.0003872   0.0000000   0.0000000   0.0193956
   25  -0.0000257   0.0000616   0.0000000   0.0013823  -0.0033187  -0.0000000
   26   0.0008451  -0.0006423  -0.0000000   0.0037695  -0.0162681   0.0000000
   27  -0.0000000   0.0000000   0.0001415  -0.0000000  -0.0000000   0.0010336
   28   0.0000871   0.0000010   0.0000000  -0.0000279  -0.0006981  -0.0000000
   29  -0.0000003  -0.0008053  -0.0000000   0.0001967  -0.0003304   0.0000000
   30   0.0000000  -0.0000000  -0.0001598   0.0000000   0.0000000   0.0001210
   31  -0.0000305  -0.0000686  -0.0000000  -0.0002784  -0.0001971   0.0000000
   32  -0.0008545  -0.0006435   0.0000000  -0.0001110  -0.0001030  -0.0000000
   33  -0.0000000   0.0000000   0.0001377  -0.0000000  -0.0000000  -0.0001151
   34  -0.0123406  -0.0014795   0.0000000  -0.0007051   0.0003573  -0.0000000
   35  -0.0093361  -0.0007646   0.0000000  -0.0003549   0.0001119  -0.0000000
   36   0.0000000   0.0000000   0.0003960   0.0000000   0.0000000   0.0000952
           25          26          27          28          29          30
    1   0.0028111  -0.0020359  -0.0000000  -0.0005930  -0.0000170   0.0000000
    2  -0.0000703  -0.0017644  -0.0000000   0.0000050  -0.0003662   0.0000000
    3   0.0000000  -0.0000000   0.0027391   0.0000000   0.0000000  -0.0005278
    4  -0.0127291   0.0211289   0.0000000  -0.0015198  -0.0024241  -0.0000000
    5   0.0114865  -0.0159383  -0.0000000  -0.0005504   0.0019777   0.0000000
    6   0.0000000   0.0000000   0.0012573  -0.0000000  -0.0000000   0.0027127
    7  -0.0617652   0.0228965  -0.0000000  -0.0011771  -0.0044202   0.0000000
    8   0.0227791  -0.0402024   0.0000000  -0.0143829  -0.0269270  -0.0000000
    9  -0.0000000   0.0000000  -0.0260313   0.0000000  -0.0000000   0.0010765
   10  -0.0285770   0.0015308   0.0000000  -0.0292433  -0.0001477   0.0000000
   11   0.0113020   0.0007783  -0.0000000  -0.0000192  -0.0652314  -0.0000000
   12  -0.0000000  -0.0000000   0.0011290   0.0000000  -0.0000000  -0.0214660
   13  -0.0002133  -0.0012930  -0.0000000  -0.0010905   0.0043626   0.0000000
   14  -0.0033030   0.0007254  -0.0000000   0.0143499  -0.0268273   0.0000000
   15  -0.0000000  -0.0000000   0.0027117   0.0000000   0.0000000   0.0010336
   16  -0.0007478   0.0002108   0.0000000  -0.0015031   0.0024265  -0.0000000
   17  -0.0000798  -0.0004471   0.0000000   0.0005522   0.0020084  -0.0000000
   18   0.0000000  -0.0000000  -0.0005808  -0.0000000   0.0000000   0.0027162
   19  -0.0000257   0.0008451  -0.0000000   0.0000871  -0.0000003   0.0000000
   20   0.0000616  -0.0006423   0.0000000   0.0000010  -0.0008053  -0.0000000
   21   0.0000000  -0.0000000   0.0001415   0.0000000  -0.0000000  -0.0001598
   22   0.0013823   0.0037695  -0.0000000  -0.0000279   0.0001967   0.0000000
   23  -0.0033187  -0.0162681  -0.0000000  -0.0006981  -0.0003304   0.0000000
   24  -0.0000000   0.0000000   0.0010336  -0.0000000   0.0000000   0.0001210
   25   0.1131041  -0.0349486   0.0000000  -0.0124730  -0.0045373  -0.0000000
   26  -0.0349486   0.0769012  -0.0000000  -0.0117866  -0.0031696   0.0000000
   27   0.0000000  -0.0000000   0.0164415   0.0000000  -0.0000000   0.0011607
   28  -0.0124730  -0.0117866   0.0000000   0.0595635   0.0004464  -0.0000000
   29  -0.0045373  -0.0031696  -0.0000000   0.0004464   0.1230515   0.0000000
   30  -0.0000000   0.0000000   0.0011607  -0.0000000   0.0000000   0.0121194
   31  -0.0004897  -0.0004295   0.0000000  -0.0119977   0.0043154  -0.0000000
   32   0.0004310   0.0001310   0.0000000   0.0113942  -0.0030577  -0.0000000
   33   0.0000000  -0.0000000   0.0001086   0.0000000  -0.0000000   0.0010881
   34  -0.0002768   0.0001120   0.0000000  -0.0000253  -0.0002011  -0.0000000
   35   0.0001974  -0.0001036   0.0000000   0.0006886  -0.0003227  -0.0000000
   36  -0.0000000   0.0000000  -0.0001109  -0.0000000   0.0000000   0.0001254
           31          32          33          34          35          36
    1   0.0027959   0.0020195  -0.0000000  -0.0283027   0.0027557   0.0000000
    2   0.0000498  -0.0017660  -0.0000000   0.0137506  -0.0002319  -0.0000000
    3   0.0000000   0.0000000   0.0027345  -0.0000000   0.0000000   0.0020003
    4  -0.0007252  -0.0001945   0.0000000   0.0000692  -0.0015284  -0.0000000
    5   0.0000719  -0.0004479  -0.0000000  -0.0039888   0.0008302   0.0000000
    6   0.0000000   0.0000000  -0.0005740  -0.0000000  -0.0000000   0.0025345
    7  -0.0001612   0.0012912  -0.0000000  -0.0006451   0.0000517   0.0000000
    8   0.0033154   0.0007224  -0.0000000   0.0001481  -0.0006301  -0.0000000
    9   0.0000000   0.0000000   0.0027161   0.0000000   0.0000000  -0.0005203
   10  -0.0283500  -0.0014507   0.0000000   0.0025740  -0.0018548  -0.0000000
   11  -0.0111580   0.0008328   0.0000000  -0.0000006  -0.0018162   0.0000000
   12  -0.0000000   0.0000000   0.0010689   0.0000000  -0.0000000   0.0026965
   13  -0.0619918  -0.0224755  -0.0000000  -0.0111628   0.0199326   0.0000000
   14  -0.0224826  -0.0403348  -0.0000000   0.0107624  -0.0155630  -0.0000000
   15  -0.0000000  -0.0000000  -0.0257353   0.0000000   0.0000000   0.0008998
   16  -0.0128205  -0.0209563   0.0000000  -0.0632257   0.0252702  -0.0000000
   17  -0.0114100  -0.0156756   0.0000000   0.0234484  -0.0392471   0.0000000
   18   0.0000000  -0.0000000   0.0012252  -0.0000000   0.0000000  -0.0281898
   19  -0.0000305  -0.0008545  -0.0000000  -0.0123406  -0.0093361   0.0000000
   20  -0.0000686  -0.0006435   0.0000000  -0.0014795  -0.0007646   0.0000000
   21  -0.0000000   0.0000000   0.0001377   0.0000000   0.0000000   0.0003960
   22  -0.0002784  -0.0001110  -0.0000000  -0.0007051  -0.0003549   0.0000000
   23  -0.0001971  -0.0001030  -0.0000000   0.0003573   0.0001119   0.0000000
   24   0.0000000  -0.0000000  -0.0001151  -0.0000000  -0.0000000   0.0000952
   25  -0.0004897   0.0004310   0.0000000  -0.0002768   0.0001974  -0.0000000
   26  -0.0004295   0.0001310  -0.0000000   0.0001120  -0.0001036   0.0000000
   27   0.0000000   0.0000000   0.0001086   0.0000000   0.0000000  -0.0001109
   28  -0.0119977   0.0113942   0.0000000  -0.0000253   0.0006886  -0.0000000
   29   0.0043154  -0.0030577  -0.0000000  -0.0002011  -0.0003227   0.0000000
   30  -0.0000000  -0.0000000   0.0010881  -0.0000000  -0.0000000   0.0001254
   31   0.1126658   0.0347939   0.0000000   0.0013833   0.0031993  -0.0000000
   32   0.0347939   0.0765971   0.0000000  -0.0038873  -0.0162547  -0.0000000
   33   0.0000000   0.0000000   0.0163118  -0.0000000   0.0000000   0.0010336
   34   0.0013833  -0.0038873  -0.0000000   0.1126576  -0.0390214  -0.0000000
   35   0.0031993  -0.0162547   0.0000000  -0.0390214   0.0739917  -0.0000000
   36  -0.0000000  -0.0000000   0.0010336  -0.0000000  -0.0000000   0.0190399
 **********************************************************************
 **                                                                  **
 **                       VIBRATIONAL ANALYSIS                       **
 **                       --------------------                       **
 **                                                                  **
 **        VIBRATIONAL FREQUENCIES (CM**-1) AND NORMAL MODES         **
 **     FORCE CONSTANTS (mDYN/ANGSTROM) AND REDUCED MASSES (AMU)     **
 **                  INFRARED INTENSITIES (KM/MOL)                   **
 **                                                                  **
 **********************************************************************


 Mode:                 1                      2                      3
 Frequency:        40.37                  45.27                  57.55
 Force Cnst:      0.0773                 0.1471                 0.0927
 Red. Mass:      80.4590               121.8184                47.5220
 IR Active:          YES                    YES                    YES
 IR Intens:        0.000                  0.000                  0.001
 Raman Active:       YES                    YES                    YES
               X      Y      Z        X      Y      Z        X      Y      Z
 C          0.000  0.000  0.189   -0.000 -0.000  0.001    0.000  0.000  0.226
 C          0.000 -0.000  0.023    0.000  0.000  0.120    0.000 -0.000  0.034
 C         -0.000 -0.000 -0.083   -0.000  0.000 -0.088   -0.000 -0.000  0.002
 C         -0.000 -0.000  0.044    0.000  0.000 -0.002   -0.000 -0.000 -0.017
 C         -0.000 -0.000 -0.079    0.000  0.000  0.091   -0.000  0.000  0.001
 C          0.000  0.000  0.021   -0.000 -0.000 -0.117    0.000  0.000  0.037
 Cl         0.000  0.000  0.664   -0.000 -0.000  0.002    0.000  0.000  0.892
 I          0.000  0.000  0.003    0.000  0.000  0.487    0.000  0.000 -0.217
 I         -0.000  0.000 -0.357   -0.000 -0.000 -0.475   -0.000  0.000  0.148
 I          0.000 -0.000  0.513   -0.000  0.000 -0.015   -0.000 -0.000 -0.133
 I         -0.000 -0.000 -0.342    0.000 -0.000  0.497   -0.000 -0.000  0.140
 I          0.000 -0.000 -0.011   -0.000 -0.000 -0.496    0.000 -0.000 -0.210
 TransDip  -0.000  0.000  0.000    0.000  0.000 -0.000   -0.000 -0.000 -0.001

 Mode:                 4                      5                      6
 Frequency:       112.00                 117.58                 120.77
 Force Cnst:      0.7003                 0.8428                 0.9786
 Red. Mass:      94.7511               103.4552               113.8724
 IR Active:          YES                    YES                    YES
 IR Intens:        0.529                  0.536                  0.215
 Raman Active:       YES                    YES                    YES
               X      Y      Z        X      Y      Z        X      Y      Z
 C          0.003  0.208 -0.000    0.169  0.003  0.000    0.013 -0.114  0.000
 C          0.028  0.187  0.000    0.198  0.029  0.000   -0.001 -0.123 -0.000
 C         -0.006  0.198  0.000    0.191 -0.011 -0.000    0.027 -0.120  0.000
 C          0.003  0.232  0.000    0.151  0.007 -0.000    0.012 -0.160 -0.000
 C          0.014  0.198 -0.000    0.192  0.019 -0.000    0.004 -0.118 -0.000
 C         -0.021  0.185 -0.000    0.196 -0.020  0.000    0.033 -0.128  0.000
 Cl        -0.002  0.206 -0.000   -0.006  0.005 -0.000   -0.004 -0.127 -0.000
 I          0.412 -0.298 -0.000    0.039  0.487 -0.000    0.044 -0.218  0.000
 I         -0.142  0.030  0.000    0.102 -0.262 -0.000    0.429  0.379 -0.000
 I         -0.014  0.380  0.000   -0.467  0.009  0.000   -0.020 -0.194  0.000
 I          0.150  0.031 -0.000    0.159  0.199 -0.000   -0.422  0.443  0.000
 I         -0.407 -0.314  0.000    0.065 -0.436  0.000   -0.040 -0.303 -0.000
 TransDip  -0.001 -0.023 -0.000   -0.023 -0.001  0.000   -0.002  0.015  0.000

 Mode:                 7                      8                      9
 Frequency:       130.74                 146.44                 151.16
 Force Cnst:      1.2613                 1.4319                 1.5499
 Red. Mass:     125.2383               113.3254               115.1253
 IR Active:          YES                    YES                    YES
 IR Intens:        0.004                  0.019                  0.002
 Raman Active:       YES                    YES                    YES
               X      Y      Z        X      Y      Z        X      Y      Z
 C         -0.009  0.007 -0.000   -0.090  0.001 -0.000   -0.001 -0.137 -0.000
 C          0.010  0.006 -0.000   -0.109 -0.111 -0.000    0.071 -0.071  0.000
 C          0.034 -0.001  0.000    0.114 -0.113  0.000    0.130 -0.055  0.000
 C          0.044  0.008  0.000    0.090 -0.002  0.000    0.002  0.098  0.000
 C          0.035  0.014  0.000    0.118  0.113  0.000   -0.127 -0.053 -0.000
 C          0.008  0.007 -0.000   -0.105  0.110 -0.000   -0.073 -0.068 -0.000
 Cl        -0.109  0.007  0.000   -0.053  0.000  0.000   -0.001 -0.137  0.000
 I         -0.126  0.136 -0.000   -0.386 -0.241 -0.000   -0.007  0.063 -0.000
 I         -0.187 -0.496 -0.000    0.441 -0.182 -0.000    0.454 -0.309 -0.000
 I          0.621  0.006  0.000   -0.116 -0.001  0.000    0.002  0.542 -0.000
 I         -0.154  0.473 -0.000    0.450  0.195 -0.000   -0.446 -0.301  0.000
 I         -0.136 -0.126 -0.000   -0.375  0.229 -0.000   -0.002  0.070  0.000
 TransDip  -0.002 -0.001 -0.000   -0.004  0.000 -0.000    0.000  0.002 -0.000

 Mode:                10                     11                     12
 Frequency:       158.74                 205.90                 216.02
 Force Cnst:      1.8272                 0.3289                 1.0158
 Red. Mass:     123.0684                13.1661                36.9464
 IR Active:          YES                    YES                    YES
 IR Intens:        0.000                  1.371                  0.081
 Raman Active:       YES                    YES                    YES
               X      Y      Z        X      Y      Z        X      Y      Z
 C          0.002 -0.012 -0.000   -0.000 -0.000  0.390    0.135 -0.000  0.000
 C         -0.100 -0.052 -0.000   -0.000  0.000  0.387    0.050 -0.109  0.000
 C         -0.055  0.002 -0.000    0.000  0.000  0.411   -0.004 -0.075 -0.000
 C         -0.001  0.035  0.000    0.000  0.000  0.434   -0.042  0.000 -0.000
 C          0.051 -0.000  0.000    0.000 -0.000  0.414   -0.004  0.075  0.000
 C          0.103 -0.055  0.000   -0.000 -0.000  0.390    0.050  0.109  0.000
 Cl         0.003 -0.016 -0.000   -0.000 -0.000 -0.091    0.951 -0.002 -0.000
 I         -0.497 -0.317  0.000    0.000 -0.000 -0.046   -0.111  0.050 -0.000
 I         -0.155  0.107 -0.000    0.000 -0.000 -0.040   -0.037  0.039 -0.000
 I          0.006  0.441 -0.000   -0.000 -0.000 -0.032    0.018  0.000 -0.000
 I          0.142  0.103  0.000    0.000  0.000 -0.041   -0.036 -0.039 -0.000
 I          0.504 -0.322 -0.000    0.000  0.000 -0.046   -0.114 -0.050 -0.000
 TransDip   0.000  0.000 -0.000    0.000  0.000 -0.038   -0.009 -0.000 -0.000

 Mode:                13                     14                     15
 Frequency:       266.82                 337.37                 340.55
 Force Cnst:      1.1243                 0.8229                 0.8312
 Red. Mass:      26.8031                12.2716                12.1649
 IR Active:          YES                    YES                    YES
 IR Intens:        0.382                  0.125                  0.001
 Raman Active:       YES                    YES                    YES
               X      Y      Z        X      Y      Z        X      Y      Z
 C          0.002  0.457  0.000   -0.000  0.000 -0.556    0.000  0.000  0.057
 C         -0.062  0.282 -0.000   -0.000  0.000 -0.255    0.000  0.000  0.528
 C         -0.027  0.225 -0.000    0.000  0.000  0.311    0.000  0.000  0.472
 C          0.001  0.167 -0.000    0.000  0.000  0.591    0.000  0.000 -0.056
 C          0.028  0.225  0.000    0.000 -0.000  0.211   -0.000 -0.000 -0.523
 C          0.064  0.283  0.000   -0.000 -0.000 -0.355   -0.000 -0.000 -0.465
 Cl         0.001  0.675 -0.000    0.000  0.000  0.084    0.000  0.000 -0.008
 I         -0.049 -0.053  0.000    0.000  0.000  0.010   -0.000 -0.000 -0.021
 I          0.065 -0.067  0.000   -0.000  0.000 -0.013   -0.000  0.000 -0.016
 I         -0.000 -0.101  0.000   -0.000 -0.000 -0.020   -0.000 -0.000  0.002
 I         -0.065 -0.067  0.000   -0.000 -0.000 -0.009    0.000  0.000  0.018
 I          0.048 -0.053 -0.000    0.000 -0.000  0.014    0.000 -0.000  0.019
 TransDip  -0.000 -0.020  0.000   -0.000  0.000 -0.011    0.000  0.000  0.001

 Mode:                16                     17                     18
 Frequency:       447.50                 523.17                 543.54
 Force Cnst:      1.5838                 2.3958                 2.1467
 Red. Mass:      13.4232                14.8562                12.3326
 IR Active:          YES                    YES                    YES
 IR Intens:        8.035                 20.141                  0.806
 Raman Active:       YES                    YES                    YES
               X      Y      Z        X      Y      Z        X      Y      Z
 C          0.345 -0.001  0.000    0.002 -0.121  0.000    0.448  0.000 -0.000
 C          0.377  0.052  0.000   -0.084 -0.347 -0.000    0.265 -0.330 -0.000
 C          0.428  0.051 -0.000   -0.075 -0.403  0.000   -0.168 -0.346  0.000
 C          0.455  0.001 -0.000   -0.000 -0.535  0.000   -0.364  0.001  0.000
 C          0.427 -0.050 -0.000    0.075 -0.403 -0.000   -0.166  0.348  0.000
 C          0.375 -0.052  0.000    0.087 -0.347 -0.000    0.266  0.331 -0.000
 Cl        -0.064 -0.001 -0.000    0.000  0.321 -0.000   -0.098 -0.001  0.000
 I         -0.047 -0.025 -0.000    0.017  0.020  0.000   -0.010  0.008  0.000
 I         -0.049  0.019  0.000   -0.011  0.014 -0.000    0.004  0.014 -0.000
 I         -0.018 -0.000  0.000    0.000  0.047 -0.000    0.014  0.000 -0.000
 I         -0.049 -0.019  0.000    0.011  0.014  0.000    0.003 -0.014 -0.000
 I         -0.047  0.025 -0.000   -0.017  0.020  0.000   -0.010 -0.008  0.000
 TransDip   0.091  0.000  0.000    0.000 -0.144  0.000    0.029  0.001 -0.000

 Mode:                19                     20                     21
 Frequency:       571.98                 577.03                 681.51
 Force Cnst:      2.3221                 2.3664                 3.2878
 Red. Mass:      12.0468                12.0628                12.0148
 IR Active:          YES                    YES                    YES
 IR Intens:        0.003                  0.354                  0.078
 Raman Active:       YES                    YES                    YES
               X      Y      Z        X      Y      Z        X      Y      Z
 C          0.000 -0.000 -0.046    0.000  0.000  0.556   -0.000  0.000  0.447
 C          0.000 -0.000  0.518    0.000 -0.000 -0.208   -0.000 -0.000 -0.433
 C         -0.000 -0.000 -0.469   -0.000 -0.000 -0.378    0.000 -0.000  0.385
 C         -0.000 -0.000 -0.049   -0.000  0.000  0.577    0.000 -0.000 -0.361
 C          0.000  0.000  0.527   -0.000  0.000 -0.293    0.000  0.000  0.382
 C         -0.000  0.000 -0.478    0.000  0.000 -0.290   -0.000  0.000 -0.433
 Cl        -0.000  0.000  0.003   -0.000 -0.000 -0.041   -0.000 -0.000 -0.016
 I         -0.000  0.000 -0.011   -0.000  0.000  0.004    0.000  0.000  0.004
 I          0.000  0.000  0.009    0.000  0.000  0.007   -0.000  0.000 -0.003
 I          0.000  0.000  0.001    0.000 -0.000 -0.009    0.000  0.000  0.004
 I         -0.000 -0.000 -0.010    0.000 -0.000  0.006   -0.000 -0.000 -0.003
 I          0.000 -0.000  0.010   -0.000 -0.000  0.006    0.000 -0.000  0.004
 TransDip   0.000  0.000 -0.002   -0.000  0.000  0.019    0.000  0.000  0.009

 Mode:                22                     23                     24
 Frequency:       726.45                 762.02                 975.00
 Force Cnst:      3.7756                 4.3216                 6.7569
 Red. Mass:      12.1432                12.6318                12.0639
 IR Active:          YES                    YES                    YES
 IR Intens:        0.001                  1.497                  1.638
 Raman Active:       YES                    YES                    YES
               X      Y      Z        X      Y      Z        X      Y      Z
 C         -0.218  0.002  0.000   -0.001 -0.458  0.000   -0.001 -0.383  0.000
 C         -0.330 -0.338  0.000    0.306 -0.133 -0.000    0.456  0.207 -0.000
 C          0.337 -0.340 -0.000    0.386 -0.098 -0.000   -0.254  0.155  0.000
 C          0.216 -0.003 -0.000    0.001  0.476 -0.000   -0.001 -0.415  0.000
 C          0.343  0.339 -0.000   -0.383 -0.092  0.000    0.255  0.155 -0.000
 C         -0.325  0.339  0.000   -0.310 -0.127  0.000   -0.455  0.208  0.000
 Cl        -0.015 -0.001 -0.000    0.000  0.157 -0.000    0.000  0.046 -0.000
 I          0.015  0.008 -0.000   -0.005 -0.004  0.000   -0.006 -0.004  0.000
 I         -0.015  0.008  0.000   -0.010  0.009  0.000    0.002 -0.001  0.000
 I          0.002  0.000  0.000    0.000 -0.012  0.000    0.000  0.004  0.000
 I         -0.015 -0.008  0.000    0.010  0.008 -0.000   -0.002 -0.001  0.000
 I          0.015 -0.008 -0.000    0.005 -0.004 -0.000    0.006 -0.004 -0.000
 TransDip  -0.001 -0.000  0.000   -0.001 -0.039  0.000    0.004  0.041  0.000

 Mode:                25                     26                     27
 Frequency:      1082.72                1206.68                1259.47
 Force Cnst:      8.3677                10.2950                11.2249
 Red. Mass:      12.1149                12.0001                12.0103
 IR Active:          YES                    YES                    YES
 IR Intens:        0.098                  0.873                111.923
 Raman Active:       YES                    YES                    YES
               X      Y      Z        X      Y      Z        X      Y      Z
 C         -0.001  0.458 -0.000    0.406  0.020 -0.000   -0.346 -0.095  0.000
 C          0.211  0.220 -0.000   -0.191  0.318  0.000    0.094  0.410 -0.000
 C          0.428 -0.179 -0.000   -0.236 -0.343  0.000    0.260 -0.306 -0.000
 C         -0.006 -0.412  0.000    0.465  0.007 -0.000   -0.392 -0.074  0.000
 C         -0.422 -0.185  0.000   -0.223  0.325  0.000    0.135  0.413 -0.000
 C         -0.210  0.227  0.000   -0.220 -0.323  0.000    0.234 -0.361 -0.000
 Cl        -0.000 -0.063  0.000    0.001 -0.002 -0.000    0.015  0.007 -0.000
 I         -0.005 -0.003  0.000   -0.000  0.000 -0.000   -0.001 -0.003  0.000
 I         -0.006  0.003  0.000    0.000 -0.000  0.000   -0.002  0.002  0.000
 I          0.000  0.006 -0.000   -0.000 -0.000  0.000    0.003  0.000  0.000
 I          0.006  0.003 -0.000    0.000  0.000  0.000   -0.001 -0.002 -0.000
 I          0.005 -0.003 -0.000    0.000 -0.000 -0.000   -0.002  0.002 -0.000
 TransDip  -0.001  0.010 -0.000   -0.026  0.014 -0.000    0.329 -0.081  0.000

 Mode:                28                     29                     30
 Frequency:      1263.35                1465.79                1469.24
 Force Cnst:     11.3120                15.1923                15.2634
 Red. Mass:      12.0294                12.0013                12.0008
 IR Active:          YES                    YES                    YES
 IR Intens:      156.804                  0.314                  0.158
 Raman Active:       YES                    YES                    YES
               X      Y      Z        X      Y      Z        X      Y      Z
 C         -0.085  0.482 -0.000    0.510  0.125 -0.000    0.262 -0.244 -0.000
 C          0.390 -0.067 -0.000   -0.216 -0.106 -0.000   -0.283  0.473  0.000
 C         -0.258 -0.318  0.000    0.300  0.316 -0.000    0.029 -0.329  0.000
 C         -0.094  0.361  0.000   -0.435 -0.088  0.000   -0.226  0.176  0.000
 C          0.351 -0.195 -0.000    0.200  0.083  0.000    0.231 -0.445 -0.000
 C         -0.308 -0.200  0.000   -0.358 -0.323  0.000   -0.011  0.355 -0.000
 Cl         0.003 -0.034  0.000   -0.005 -0.000  0.000   -0.003  0.001  0.000
 I         -0.003  0.000  0.000   -0.001 -0.000  0.000    0.001 -0.001 -0.000
 I          0.001  0.002  0.000    0.000 -0.001  0.000    0.001 -0.000 -0.000
 I          0.001 -0.001 -0.000    0.001 -0.001 -0.000    0.000  0.001 -0.000
 I         -0.002  0.001 -0.000    0.001  0.001 -0.000   -0.000  0.001  0.000
 I          0.002  0.001 -0.000    0.000  0.001 -0.000   -0.001 -0.000  0.000
 TransDip   0.068  0.395 -0.000    0.017  0.005 -0.000    0.011 -0.007 -0.000

 STANDARD THERMODYNAMIC QUANTITIES AT   298.15 K  AND     1.00 ATM

   This Molecule has  0 Imaginary Frequencies
   Zero point vibrational energy:       22.877 kcal/mol

   Atom    1 Element C  Has Mass   12.00000
   Atom    2 Element C  Has Mass   12.00000
   Atom    3 Element C  Has Mass   12.00000
   Atom    4 Element C  Has Mass   12.00000
   Atom    5 Element C  Has Mass   12.00000
   Atom    6 Element C  Has Mass   12.00000
   Atom    7 Element Cl Has Mass   34.96885
   Atom    8 Element I  Has Mass  126.90440
   Atom    9 Element I  Has Mass  126.90440
   Atom   10 Element I  Has Mass  126.90440
   Atom   11 Element I  Has Mass  126.90440
   Atom   12 Element I  Has Mass  126.90440
   Molecular Mass:   741.490850 amu
   Principal axes and moments of inertia in amu*Bohr^2:
                             1           2           3
    Eigenvalues --    12517.36433 17276.08322 29793.44756
          X               1.00000     0.00008     0.00000
          Y              -0.00008     1.00000    -0.00000
          Z              -0.00000     0.00000     1.00000
   Rotational Symmetry Number is   1
   The Molecule is an Asymmetric Top
   Translational Enthalpy:        0.889 kcal/mol
   Rotational Enthalpy:           0.889 kcal/mol
   Vibrational Enthalpy:         29.763 kcal/mol
   gas constant (RT):             0.592 kcal/mol
   Translational Entropy:        45.690  cal/mol.K
   Rotational Entropy:           37.108  cal/mol.K
   Vibrational Entropy:          47.356  cal/mol.K

   Total Enthalpy:               32.133 kcal/mol
   Total Entropy:               130.154  cal/mol.K

 ======================================================================

 STANDARD THERMODYNAMIC QUANTITIES FOR ANHARMONIC VIBRATION -- TOSH

   Zero point vibrational energy: ************ kcal/mol

   Vibrational Enthalpy:       Infinity kcal/mol
   Vibrational Entropy:             NaN  cal/mol.K

   Total Enthalpy:             Infinity kcal/mol
   Total Entropy:                   NaN  cal/mol.K

 ======================================================================

 STANDARD THERMODYNAMIC QUANTITIES FOR ANHARMONIC VIBRATION -- VPT2

   Zero point vibrational energy: ************ kcal/mol

   Vibrational Enthalpy:       Infinity kcal/mol
   Vibrational Entropy:             NaN  cal/mol.K

   Total Enthalpy:             Infinity kcal/mol
   Total Entropy:                   NaN  cal/mol.K

 ======================================================================

Archival summary:
1\1\february\FREQ\ProcedureUnspecified\BasisUnspecified\5l16\taweetha\SunDec115:23:492019SunDec115:23:492019\0\\#,FREQ,ProcedureUnspecified,BasisUnspecified,\\0,1\I\C,1,2.14686\C,2,1.40845,1,120.09\C,3,1.40697,2,119.982,1,180,0\C,4,1.40487,3,119.62,2,0,0\C,5,1.40419,4,120.726,3,-0,0\C,6,1.40632,5,119.655,4,-0,0\Cl,5,1.74272,4,119.648,3,180,0\I,4,2.13679,3,121.604,2,-180,0\I,7,2.13877,6,119.599,5,180,0\I,6,2.14273,5,118.851,4,180,0\I,3,2.14455,2,120.538,1,0,0\\\@

 Total job time:  1197.80s(wall), 6798.68s(cpu) 
 Sun Dec  1 15:23:49 2019

        *************************************************************
        *                                                           *
        *  Thank you very much for using Q-Chem.  Have a nice day.  *
        *                                                           *
        *************************************************************
