# Supplementary material for: Geometric and energetic data from quantum chemical calculations of halobenzenes and xylenes
Source: Data Brief. 2020 Mar 5;30:105386. doi: 10.1016/j.dib.2020.105386 (PMC7114895; doi:10.1016/j.dib.2020.105386)
Supplement: Supplementary file 1 [file mmc1.zip › halobenzene/B3LYP/FBrBrBrBrBr.out]

                  Welcome to Q-Chem
     A Quantum Leap Into The Future Of Chemistry


 Q-Chem 5.2 (devel), Q-Chem, Inc., Pleasanton, CA (2019)

 Yihan Shao,  Zhengting Gan,  E. Epifanovsky,  A. T. B. Gilbert,  M. Wormit,  
 J. Kussmann,  A. W. Lange,  A. Behn,  Jia Deng,  Xintian Feng,  D. Ghosh,  
 M. Goldey,  P. R. Horn,  L. D. Jacobson,  I. Kaliman,  T. Kus,  A. Landau,  
 Jie Liu,  E. I. Proynov,  R. M. Richard,  R. P. Steele,  E. J. Sundstrom,  
 H. L. Woodcock III,  P. M. Zimmerman,  D. Zuev,  B. Albrecht,  E. Alguire,  
 S. A. Baeppler,  D. Barton,  Z. Benda,  Y. A. Bernard,  E. J. Berquist,  
 K. B. Bravaya,  H. Burton,  D. Casanova,  Chun-Min Chang,  Yunqing Chen,  
 A. Chien,  K. D. Closser,  M. P. Coons,  S. Coriani,  S. Dasgupta,  
 A. L. Dempwolff,  M. Diedenhofen,  Hainam Do,  R. G. Edgar,  Po-Tung Fang,  
 S. Faraji,  S. Fatehi,  Qingguo Feng,  K. D. Fenk,  J. Fosso-Tande,  
 J. Gayvert,  Qinghui Ge,  A. Ghysels,  G. Gidofalvi,  J. Gomes,  
 J. Gonthier,  A. Gunina,  D. Hait,  M. W. D. Hanson-Heine,  
 P. H. P. Harbach,  A. W. Hauser,  M. F. Herbst,  J. E. Herr,  
 E. G. Hohenstein,  Z. C. Holden,  Kerwin Hui,  B. C. Huynh,  T.-C. Jagau,  
 Hyunjun Ji,  B. Kaduk,  K. Khistyaev,  Jaehoon Kim,  P. Klunzinger,  K. Koh,  
 D. Kosenkov,  L. Koulias,  T. Kowalczyk,  C. M. Krauter,  A. Kunitsa,  
 Ka Un Lao,  A. Laurent,  K. V. Lawler,  Joonho Lee,  D. Lefrancois,  
 S. Lehtola,  D. S. Levine,  Yi-Pei Li,  You-Sheng Lin,  Fenglai Liu,  
 E. Livshits,  A. Luenser,  P. Manohar,  E. Mansoor,  S. F. Manzer,  
 Shan-Ping Mao,  Yuezhi Mao,  N. Mardirossian,  A. V. Marenich,  
 T. Markovich,  L. A. Martinez-Martinez,  S. A. Maurer,  N. J. Mayhall,  
 S. C. McKenzie,  J.-M. Mewes,  P. Morgante,  A. F. Morrison,  
 J. W. Mullinax,  K. Nanda,  T. S. Nguyen-Beck,  R. Olivares-Amaya,  
 J. A. Parkhill,  Zheng Pei,  T. M. Perrine,  F. Plasser,  P. Pokhilko,  
 S. Prager,  A. Prociuk,  E. Ramos,  D. R. Rehn,  F. Rob,  M. Scheurer,  
 M. Schneider,  N. Sergueev,  S. M. Sharada,  S. Sharma,  D. W. Small,  
 T. Stauch,  T. Stein,  Yu-Chuan Su,  A. J. W. Thom,  A. Tkatchenko,  
 T. Tsuchimochi,  N. M. Tubman,  L. Vogt,  M. L. Vidal,  O. Vydrov,  
 M. A. Watson,  J. Wenzel,  M. de Wergifosse,  T. A. Wesolowski,  A. White,  
 J. Witte,  A. Yamada,  Jun Yang,  K. Yao,  S. Yeganeh,  S. R. Yost,  
 Zhi-Qiang You,  A. Zech,  Igor Ying Zhang,  Xing Zhang,  Yan Zhao,  
 Ying Zhu,  B. R. Brooks,  G. K. L. Chan,  C. J. Cramer,  M. S. Gordon,  
 W. J. Hehre,  A. Klamt,  M. W. Schmidt,  C. D. Sherrill,  D. G. Truhlar,  
 A. Aspuru-Guzik,  R. Baer,  A. T. Bell,  N. A. Besley,  Jeng-Da Chai,  
 A. E. DePrince, III,  R. A. DiStasio Jr.,  A. Dreuw,  B. D. Dunietz,  
 T. R. Furlani,  Chao-Ping Hsu,  Yousung Jung,  Jing Kong,  D. S. Lambrecht,  
 WanZhen Liang,  C. Ochsenfeld,  V. A. Rassolov,  L. V. Slipchenko,  
 J. E. Subotnik,  T. Van Voorhis,  J. M. Herbert,  A. I. Krylov,  
 P. M. W. Gill,  M. Head-Gordon

 Contributors to earlier versions of Q-Chem not listed above: 
 R. D. Adamson,  B. Austin,  J. Baker,  G. J. O. Beran,  K. Brandhorst,  
 S. T. Brown,  E. F. C. Byrd,  A. K. Chakraborty,  C.-L. Cheng,  
 Siu Hung Chien,  D. M. Chipman,  D. L. Crittenden,  H. Dachsel,  
 R. J. Doerksen,  A. D. Dutoi,  L. Fusti-Molnar,  W. A. Goddard III,  
 A. Golubeva-Zadorozhnaya,  S. R. Gwaltney,  G. Hawkins,  A. Heyden,  
 S. Hirata,  G. Kedziora,  F. J. Keil,  C. Kelley,  Jihan Kim,  R. A. King,  
 R. Z. Khaliullin,  P. P. Korambath,  W. Kurlancheek,  A. M. Lee,  M. S. Lee,  
 S. V. Levchenko,  Ching Yeh Lin,  D. Liotard,  R. C. Lochan,  I. Lotan,  
 P. E. Maslen,  N. Nair,  D. P. O'Neill,  D. Neuhauser,  E. Neuscamman,  
 C. M. Oana,  R. Olson,  B. Peters,  R. Peverati,  P. A. Pieniazek,  
 Y. M. Rhee,  J. Ritchie,  M. A. Rohrdanz,  E. Rosta,  N. J. Russ,  
 H. F. Schaefer III,  N. E. Schultz,  N. Shenvi,  A. C. Simmonett,  A. Sodt,  
 D. Stuck,  K. S. Thanthiriwatte,  V. Vanovschi,  Tao Wang,  A. Warshel,  
 C. F. Williams,  Q. Wu,  X. Xu,  W. Zhang

 Please cite Q-Chem as follows:
 Y. Shao et al., Mol. Phys. 113, 184-215 (2015)
 DOI: 10.1080/00268976.2014.952696

 Q-Chem 5.2.1 for Intel X86 EM64T Linux

 Parts of Q-Chem use Armadillo 8.300.2 (Tropical Shenanigans).
 http://arma.sourceforge.net/

 Q-Chem begins on Sun Dec  1 15:23:49 2019  

Host: 
0

     Scratch files written to /scratch/taweetham/qchem22792//
NAlpha2: 220
NElect   220
Mult     1

Checking the input file for inconsistencies... 	...done.

--------------------------------------------------------------
User input:
--------------------------------------------------------------
$MOLECULE
0 1
C   
C	1	CC
C	2	CC	1	120.0		
C	3	CC	2	120.0	1	0.0
C	4	CC	3	120.0	2	0.0	
C	5 	CC	4	120.0	3	0.0
F	1	CF	2	120.0	3	180.0
Br	2	CBr	3	120.0	4	180.0
Br	3	CBr	4	120.0	5	180.0
Br	4	CBr	5	120.0	6	180.0
Br	5	CBr	6	120.0	1	180.0
Br	6	CBr	1	120.0	2	180.0

CC=1.39483
CH=1.08673
CF=1.33960
CCl=1.72090
CBr=1.89068
CI=2.07886
$END

$REM
   JOB_TYPE	OPTIMIZATION
   BASIS	6-311++G**
   METHOD	B3LYP
   MEM_TOTAL	64000
   SYM_IGNORE	TRUE
$END

--------------------------------------------------------------
 ----------------------------------------------------------------
             Standard Nuclear Orientation (Angstroms)
    I     Atom           X                Y                Z
 ----------------------------------------------------------------
    1      C       0.0000000000     0.0000000000     0.0000000000
    2      C       0.0000000000     0.0000000000     1.3948300000
    3      C       1.2079582140     0.0000000000     2.0922450000
    4      C       2.4159164279     0.0000000000     1.3948300000
    5      C       2.4159164279     0.0000000000    -0.0000000000
    6      C       1.2079582140     0.0000000000    -0.6974150000
    7      F      -1.1601276309    -0.0000000000    -0.6698000000
    8      Br     -1.6373769104    -0.0000000000     2.3401700000
    9      Br      1.2079582140    -0.0000000000     3.9829250000
   10      Br      4.0532933383    -0.0000000000     2.3401700000
   11      Br      4.0532933383    -0.0000000000    -0.9453400000
   12      Br      1.2079582140    -0.0000000000    -2.5880950000
 ----------------------------------------------------------------
 Nuclear Repulsion Energy =        2929.63114333 hartrees
 There are      110 alpha and      110 beta electrons
 Requested basis set is 6-311++G(d,p)
 There are 137 shells and 394 basis functions

 Total QAlloc Memory Limit  64000 MB
 Mega-Array Size       188 MB
 MEM_STATIC part       192 MB
 A cutoff of  1.0D-11 yielded   6050 shell pairs
 There are     55997 function pairs (     61818 Cartesian)
 Smallest overlap matrix eigenvalue = 3.18E-07

 Q-Chem warning in module stvman/mkSTV.C, line 318:

 Overlap eigenvalue is smaller than square root of threshold
 Use THRESH >= 12 to get rid of this warning

 Linear dependence detected in AO basis
 Tighter screening thresholds may be required for diffuse basis sets
 Use S2THRESH > 14 and THRESH = 14 in case of SCF convergence issues
 Number of orthogonalized atomic orbitals = 392
 Maximum deviation from orthogonality = 1.512E-10

 Scale SEOQF with 1.000000e-01/1.000000e-01/1.000000e-01

 Standard Electronic Orientation quadrupole field applied
 Nucleus-field energy     =    -0.0000000835 hartrees
 Guess from superposition of atomic densities
 Warning:  Energy on first SCF cycle will be non-variational
 SAD guess density has 220.000000 electrons

 -----------------------------------------------------------------------
  General SCF calculation program by
  Eric Jon Sundstrom, Paul Horn, Yuezhi Mao, Dmitri Zuev, Alec White,
  David Stuck, Shaama M.S., Shane Yost, Joonho Lee, David Small,
  Daniel Levine, Susi Lehtola, Hugh Burton, Evgeny Epifanovsky,
  Bang C. Huynh
 -----------------------------------------------------------------------
 Exchange:     0.2000 Hartree-Fock + 0.0800 Slater + 0.7200 B88
 Correlation:  0.1900 VWN1RPA + 0.8100 LYP
 Using SG-1 standard quadrature grid
 using 6 threads for integral computing
 -------------------------------------------------------
 OpenMP Integral computing Module                
 Release: version 2.0, May 2017, Q-Chem Inc. Pleasanton 
 -------------------------------------------------------
 A restricted SCF calculation will be
 performed using DIIS
 SCF converges when DIIS error is below 1.0e-08
 ---------------------------------------
  Cycle       Energy         DIIS error
 ---------------------------------------
    1  -13201.6666988591      3.01e-02  
    2  -13199.1923209814      2.32e-03  
    3  -13199.1486332383      2.71e-03  
    4  -13199.2239053101      8.76e-04  
    5  -13199.2395218551      2.11e-04  
    6  -13199.2401292971      8.17e-05  
    7  -13199.2402237766      2.22e-05  
    8  -13199.2402317667      1.08e-05  
    9  -13199.2402337292      1.55e-06  
   10  -13199.2402337564      4.59e-07  
   11  -13199.2402337585      1.68e-07  
   12  -13199.2402337600      3.67e-08  
   13  -13199.2402337608      5.14e-09  Convergence criterion met
 ---------------------------------------
 SCF time:   CPU 289.02s  wall 51.00s 
 SCF   energy in the final basis set =   -13199.2402337608
 Total energy in the final basis set =   -13199.2402337608

 --------------------------------------------------------------

                    Orbital Energies (a.u.)
 --------------------------------------------------------------

 Alpha MOs
 -- Occupied --
********-482.8601-482.8588-482.8587-482.8569 -62.5129 -62.5129 -62.5117
-62.5117 -62.5098 -56.3337 -56.3337 -56.3324 -56.3324 -56.3305 -56.3295
-56.3294 -56.3291 -56.3291 -56.3283 -56.3283 -56.3279 -56.3278 -56.3264
-56.3260 -24.7321 -10.3180 -10.2823 -10.2822 -10.2797 -10.2797 -10.2796
 -8.7218  -8.7218  -8.7207  -8.7207  -8.7188  -6.5542  -6.5541  -6.5530
 -6.5530  -6.5511  -6.5401  -6.5401  -6.5392  -6.5392  -6.5391  -6.5391
 -6.5380  -6.5380  -6.5373  -6.5362  -2.6649  -2.6648  -2.6638  -2.6636
 -2.6618  -2.6612  -2.6611  -2.6604  -2.6604  -2.6601  -2.6600  -2.6592
 -2.6592  -2.6583  -2.6573  -2.6492  -2.6491  -2.6491  -2.6490  -2.6481
 -2.6481  -2.6480  -2.6480  -2.6463  -2.6462  -1.2745  -0.9530  -0.8881
 -0.8702  -0.8299  -0.8187  -0.8080  -0.7556  -0.7417  -0.6517  -0.6429
 -0.5748  -0.5738  -0.5178  -0.5023  -0.4607  -0.4578  -0.4516  -0.4516
 -0.4235  -0.4006  -0.3926  -0.3679  -0.3477  -0.3434  -0.3336  -0.3239
 -0.3222  -0.3132  -0.3017  -0.2779  -0.2705  -0.2689
 -- Virtual --
 -0.0931  -0.0707  -0.0619  -0.0420  -0.0303  -0.0073  -0.0037   0.0019
  0.0196   0.0224   0.0364   0.0368   0.0476   0.0533   0.0545   0.0579
  0.0608   0.0651   0.0661   0.0700   0.0769   0.0813   0.0882   0.0900
  0.0934   0.1002   0.1011   0.1086   0.1131   0.1228   0.1274   0.1385
  0.1386   0.1524   0.1526   0.1696   0.1710   0.1730   0.1765   0.1958
  0.2030   0.2050   0.2153   0.2176   0.2192   0.2234   0.2241   0.2370
  0.2507   0.2515   0.2563   0.2658   0.2747   0.2822   0.2837   0.3182
  0.3395   0.3543   0.3691   0.3895   0.3941   0.3960   0.4073   0.4091
  0.4165   0.4194   0.4227   0.4249   0.4288   0.4354   0.4421   0.4760
  0.4764   0.4831   0.4908   0.4925   0.4970   0.5008   0.5126   0.5134
  0.5136   0.5217   0.5275   0.5445   0.5455   0.5594   0.5626   0.5664
  0.5680   0.5708   0.5926   0.5937   0.6151   0.6211   0.6284   0.6565
  0.6612   0.6723   0.6853   0.7046   0.7115   0.7118   0.7331   0.7343
  0.7440   0.7499   0.7870   0.7871   0.7988   0.8019   0.8228   0.8260
  0.8465   0.8520   0.8708   0.8796   0.9236   0.9338   0.9435   0.9717
  1.0002   1.0175   1.0271   1.0501   1.0612   1.1064   1.1065   1.1284
  1.1481   1.1558   1.1885   1.2338   1.2393   1.2394   1.3214   1.3796
  1.3958   1.4114   1.4404   1.4614   1.5043   1.5482   1.5753   1.5812
  1.7169   1.7227   1.7389   1.7449   1.8097   1.8114   1.8391   1.8459
  1.8841   1.9731   1.9866   2.0093   2.0164   2.0226   2.0351   2.0376
  2.0776   2.0837   2.0911   2.1206   2.1447   2.1612   2.1876   2.1890
  2.2261   2.2550   2.2571   2.2706   2.2999   2.3090   2.3721   2.4015
  2.4112   2.4392   2.5701   2.7047   2.7158   2.8172   2.8305   2.8663
  2.9583   2.9845   3.0398   3.0552   3.0717   3.1589   3.1648   3.3988
  3.4060   3.6483   3.7507   3.7525   3.8128   3.8730   3.9553   3.9674
  3.9873   3.9883   3.9913   3.9924   3.9953   4.0330   4.0441   4.0585
  4.0680   4.0694   4.0744   4.0781   4.0814   4.0822   4.1422   4.1670
  4.2280   4.2508   4.2677   4.3149   4.3452   4.3758   4.4062   4.4372
  4.4861   4.8334   4.8422   6.2977   6.4434   6.5776   6.7289   6.7543
  6.7852   6.8289   6.8514   7.5259   7.5359   7.5472   7.5547   7.5868
  7.6415   7.6442   7.6524   7.6651   7.6809   7.6885   7.7175   7.7694
  7.8108   7.8362  23.2078  23.7783  23.7813  23.9450  23.9518  24.0422
 47.8818  48.0063  48.0338  48.0732  48.0871  66.7718 289.7213 289.7312
289.7435 289.7516 289.7843 289.8356 289.8414 289.8556 289.8709 289.8781
289.8979 289.9408 289.9916 290.0290 290.05811020.66791020.82551020.8597
********1020.9253
 --------------------------------------------------------------

          Ground-State Mulliken Net Atomic Charges

     Atom                 Charge (a.u.)
  ----------------------------------------
      1 C                    -0.558365
      2 C                     0.637860
      3 C                     0.118293
      4 C                    -0.099722
      5 C                     0.126183
      6 C                     0.636215
      7 F                    -0.096541
      8 Br                   -0.115336
      9 Br                   -0.167956
     10 Br                   -0.195631
     11 Br                   -0.168684
     12 Br                   -0.116316
  ----------------------------------------
  Sum of atomic charges =     0.000000

 -----------------------------------------------------------------
                    Cartesian Multipole Moments
 -----------------------------------------------------------------
    Charge (ESU x 10^10)
                -0.0000
    Dipole Moment (Debye)
         X       0.6318      Y       0.0000      Z       0.3664
       Tot       0.7303
    Quadrupole Moments (Debye-Ang)
        XX    -127.2159     XY       0.0000     YY    -130.7991
        XZ      -1.9100     YZ       0.0000     ZZ    -125.0284
    Octopole Moments (Debye-Ang^2)
       XXX    -566.7295    XXY       0.0000    XYY    -200.0409
       YYY       0.0000    XXZ    -106.8003    XYZ       0.0000
       YYZ    -115.4905    XZZ    -188.9209    YZZ       0.0000
       ZZZ    -329.4634
    Hexadecapole Moments (Debye-Ang^3)
      XXXX   -4624.0903   XXXY       0.0000   XXYY    -856.2114
      XYYY       0.0000   YYYY    -154.3084   XXXZ    -297.6943
      XXYZ       0.0000   XYYZ     -97.3096   YYYZ       0.0000
      XXZZ   -1433.6260   XYZZ       0.0000   YYZZ    -743.8821
      XZZZ    -285.8875   YZZZ       0.0000   ZZZZ   -3950.5495
 -----------------------------------------------------------------
 Calculating analytic gradient of the SCF energy
 Gradient of SCF Energy
            1           2           3           4           5           6
    1  -0.0022845   0.0058413  -0.0011539  -0.0040272  -0.0027942   0.0023449
    2  -0.0000000   0.0000000  -0.0000000   0.0000000   0.0000000  -0.0000000
    3  -0.0012441  -0.0006497  -0.0019242  -0.0022766   0.0002388   0.0047456
            7           8           9          10          11          12
    1  -0.0052463   0.0065181   0.0004703  -0.0045496  -0.0033538   0.0082349
    2   0.0000000  -0.0000000  -0.0000000  -0.0000000  -0.0000000  -0.0000000
    3  -0.0031547   0.0055491  -0.0046324  -0.0025769   0.0024373   0.0034879
 Max gradient component =       8.235E-03
 RMS gradient           =       3.165E-03
 Gradient time:  CPU 102.91 s  wall 17.26 s
 Geometry Optimization Parameters
   NAtoms,    NIC,     NZ,  NCons,   NDum,   NFix, NCnnct, MaxDiis
       12      78      12       0       0       0       0       0


** GEOMETRY OPTIMIZATION IN DELOCALIZED INTERNAL COORDINATES **
   Searching for a Minimum

   Optimization Cycle:   1

                       Coordinates (Angstroms)
     ATOM                X               Y               Z
      1  C         0.0000000000    0.0000000000    0.0000000000
      2  C         0.0000000000    0.0000000000    1.3948300000
      3  C         1.2079582140    0.0000000000    2.0922450000
      4  C         2.4159164279    0.0000000000    1.3948300000
      5  C         2.4159164279    0.0000000000    0.0000000000
      6  C         1.2079582140    0.0000000000   -0.6974150000
      7  F        -1.1601276309    0.0000000000   -0.6698000000
      8  Br       -1.6373769104    0.0000000000    2.3401700000
      9  Br        1.2079582140    0.0000000000    3.9829250000
     10  Br        4.0532933383    0.0000000000    2.3401700000
     11  Br        4.0532933383    0.0000000000   -0.9453400000
     12  Br        1.2079582140    0.0000000000   -2.5880950000
   Point Group: c1    Number of degrees of freedom:    30


   Energy is -13199.240233761


 Attempting to generate delocalized internal coordinates
 Initial Hessian constructed with Jon Baker's OPTIMIZE code

 21 Hessian modes will be used to form the next step
  Hessian Eigenvalues:
     0.201019    0.201019    0.201019    0.201019    0.201019    0.250000
     0.250000    0.250000    0.250000    0.250000    0.250000    0.250000
     0.250000    0.250000    0.426727    0.426727    0.464882    0.464882
     0.464882    0.464882    0.572947

 Minimum search - taking simple RFO step
 Searching for Lamda that Minimizes Along All modes
 Value Taken    Lamda =  -0.00564583
 Step Taken.  Stepsize is  0.142052

                             Maximum     Tolerance    Cnvgd?
         Gradient           0.029810      0.000300      NO
         Displacement       0.097077      0.001200      NO
         Energy change     *********      0.000001      NO


 New Cartesian Coordinates Obtained by Inverse Iteration

 Displacement from previous Coordinates is:  0.361336
 ----------------------------------------------------------------
             Standard Nuclear Orientation (Angstroms)
    I     Atom           X                Y                Z
 ----------------------------------------------------------------
    1      C       0.0284756240     0.0000000000     0.0163004375
    2      C       0.0039541262     0.0000000000     1.4038124728
    3      C       1.2166519239     0.0000000000     2.1126606574
    4      C       2.4361680126     0.0000000000     1.4063633563
    5      C       2.4383693411     0.0000000000    -0.0028857529
    6      C       1.2179071166     0.0000000000    -0.6987567617
    7      F      -1.1270702485     0.0000000000    -0.6502391256
    8      Br     -1.7005695952     0.0000000000     2.2387442031
    9      Br      1.2061289617     0.0000000000     4.0151719192
   10      Br      4.0850993566     0.0000000000     2.3584664324
   11      Br      4.0803952637     0.0000000000    -0.9612484222
   12      Br      1.0872379643     0.0000000000    -2.5938694163
 ----------------------------------------------------------------
 Nuclear Repulsion Energy =        2904.96586960 hartrees
 There are      110 alpha and      110 beta electrons
 Applying Cartesian multipole field
    Component          Value
    ---------          -----
     (2,0,0)        1.00000E-11
     (0,2,0)        2.00000E-11
     (0,0,2)       -3.00000E-11
 Nucleus-field energy     =    -0.0000000828 hartrees
 Requested basis set is 6-311++G(d,p)
 There are 137 shells and 394 basis functions
 A cutoff of  1.0D-11 yielded   6037 shell pairs
 There are     55916 function pairs (     61720 Cartesian)
 Smallest overlap matrix eigenvalue = 3.07E-07

 Q-Chem warning in module stvman/mkSTV.C, line 318:

 Overlap eigenvalue is smaller than square root of threshold
 Use THRESH >= 12 to get rid of this warning

 Linear dependence detected in AO basis
 Tighter screening thresholds may be required for diffuse basis sets
 Use S2THRESH > 14 and THRESH = 14 in case of SCF convergence issues
 Number of orthogonalized atomic orbitals = 392
 Maximum deviation from orthogonality = 1.072E-10
 Guess MOs from SCF MO coefficient file

 -----------------------------------------------------------------------
  General SCF calculation program by
  Eric Jon Sundstrom, Paul Horn, Yuezhi Mao, Dmitri Zuev, Alec White,
  David Stuck, Shaama M.S., Shane Yost, Joonho Lee, David Small,
  Daniel Levine, Susi Lehtola, Hugh Burton, Evgeny Epifanovsky,
  Bang C. Huynh
 -----------------------------------------------------------------------
 Exchange:     0.2000 Hartree-Fock + 0.0800 Slater + 0.7200 B88
 Correlation:  0.1900 VWN1RPA + 0.8100 LYP
 Using SG-1 standard quadrature grid
 using 6 threads for integral computing
 -------------------------------------------------------
 OpenMP Integral computing Module                
 Release: version 2.0, May 2017, Q-Chem Inc. Pleasanton 
 -------------------------------------------------------
 A restricted SCF calculation will be
 performed using DIIS
 SCF converges when DIIS error is below 1.0e-08
 ---------------------------------------
  Cycle       Energy         DIIS error
 ---------------------------------------
    1  -13199.2377440708      6.78e-04  
    2  -13199.2418712679      1.80e-04  
    3  -13199.2408165971      2.98e-04  
    4  -13199.2423638539      5.17e-05  
    5  -13199.2424094016      1.14e-05  
    6  -13199.2424112469      3.08e-06  
    7  -13199.2424114272      7.94e-07  
    8  -13199.2424114367      2.44e-07  
    9  -13199.2424114381      1.00e-07  
   10  -13199.2424114383      3.57e-08  
   11  -13199.2424114378      1.35e-08  
   12  -13199.2424114403      2.88e-09  Convergence criterion met
 ---------------------------------------
 SCF time:   CPU 262.37s  wall 47.00s 
 SCF   energy in the final basis set =   -13199.2424114403
 Total energy in the final basis set =   -13199.2424114403

 --------------------------------------------------------------

                    Orbital Energies (a.u.)
 --------------------------------------------------------------

 Alpha MOs
 -- Occupied --
********-482.8608-482.8598-482.8598-482.8577 -62.5136 -62.5136 -62.5126
-62.5126 -62.5105 -56.3344 -56.3344 -56.3334 -56.3333 -56.3313 -56.3302
-56.3301 -56.3298 -56.3298 -56.3292 -56.3292 -56.3288 -56.3288 -56.3271
-56.3267 -24.7307 -10.3150 -10.2866 -10.2865 -10.2840 -10.2803 -10.2802
 -8.7224  -8.7224  -8.7215  -8.7214  -8.7194  -6.5549  -6.5549  -6.5538
 -6.5538  -6.5517  -6.5407  -6.5406  -6.5399  -6.5398  -6.5397  -6.5397
 -6.5388  -6.5387  -6.5378  -6.5367  -2.6655  -2.6655  -2.6645  -2.6644
 -2.6624  -2.6617  -2.6616  -2.6610  -2.6610  -2.6609  -2.6607  -2.6600
 -2.6599  -2.6588  -2.6579  -2.6496  -2.6496  -2.6496  -2.6496  -2.6489
 -2.6488  -2.6488  -2.6487  -2.6468  -2.6467  -1.2770  -0.9483  -0.8838
 -0.8681  -0.8306  -0.8165  -0.8073  -0.7542  -0.7420  -0.6501  -0.6446
 -0.5733  -0.5711  -0.5194  -0.5002  -0.4603  -0.4575  -0.4513  -0.4478
 -0.4230  -0.4005  -0.3898  -0.3667  -0.3450  -0.3390  -0.3346  -0.3243
 -0.3203  -0.3127  -0.3068  -0.2825  -0.2706  -0.2690
 -- Virtual --
 -0.0949  -0.0731  -0.0620  -0.0448  -0.0321  -0.0118  -0.0044  -0.0022
  0.0191   0.0223   0.0362   0.0369   0.0471   0.0535   0.0540   0.0558
  0.0615   0.0650   0.0664   0.0686   0.0768   0.0777   0.0886   0.0907
  0.0916   0.0991   0.1004   0.1080   0.1113   0.1228   0.1264   0.1373
  0.1381   0.1501   0.1559   0.1681   0.1705   0.1712   0.1761   0.1942
  0.2033   0.2041   0.2140   0.2162   0.2177   0.2178   0.2256   0.2379
  0.2461   0.2505   0.2549   0.2645   0.2759   0.2786   0.2837   0.3155
  0.3372   0.3517   0.3681   0.3903   0.3966   0.3992   0.4060   0.4104
  0.4139   0.4174   0.4252   0.4258   0.4298   0.4340   0.4409   0.4723
  0.4843   0.4857   0.4930   0.4934   0.4937   0.5058   0.5119   0.5207
  0.5226   0.5246   0.5312   0.5417   0.5423   0.5588   0.5604   0.5618
  0.5656   0.5670   0.5862   0.5897   0.6230   0.6238   0.6242   0.6540
  0.6544   0.6647   0.6704   0.7036   0.7052   0.7060   0.7308   0.7365
  0.7379   0.7439   0.7818   0.7845   0.7982   0.8003   0.8129   0.8270
  0.8440   0.8495   0.8691   0.8702   0.9244   0.9327   0.9407   0.9613
  0.9998   1.0096   1.0317   1.0391   1.0595   1.1048   1.1052   1.1259
  1.1431   1.1617   1.1904   1.2284   1.2307   1.2342   1.3139   1.3812
  1.3893   1.4115   1.4385   1.4721   1.4990   1.5466   1.5639   1.5825
  1.7126   1.7204   1.7302   1.7419   1.8036   1.8050   1.8349   1.8406
  1.8794   1.9715   1.9839   2.0065   2.0073   2.0233   2.0307   2.0338
  2.0712   2.0821   2.0924   2.1102   2.1396   2.1441   2.1864   2.1905
  2.2219   2.2461   2.2473   2.2689   2.2890   2.2932   2.3610   2.3898
  2.4057   2.4390   2.5681   2.7012   2.7151   2.8135   2.8297   2.8566
  2.9570   2.9780   3.0333   3.0563   3.0572   3.1454   3.1641   3.3855
  3.4045   3.6330   3.7496   3.7517   3.8035   3.8766   3.9604   3.9705
  3.9883   3.9890   3.9908   3.9926   4.0008   4.0317   4.0423   4.0597
  4.0608   4.0647   4.0711   4.0740   4.0796   4.0826   4.1380   4.1707
  4.2261   4.2369   4.2688   4.3082   4.3414   4.3696   4.4041   4.4394
  4.4891   4.8258   4.8412   6.2970   6.4455   6.5738   6.7376   6.7579
  6.7776   6.8195   6.8382   7.5247   7.5342   7.5456   7.5546   7.5866
  7.6324   7.6368   7.6465   7.6602   7.6714   7.6931   7.7185   7.7697
  7.8028   7.8279  23.2121  23.7575  23.7710  23.9238  23.9242  24.0286
 47.8801  48.0096  48.0267  48.0636  48.0763  66.7712 289.7192 289.7287
289.7413 289.7512 289.7838 289.8277 289.8381 289.8469 289.8617 289.8701
289.9034 289.9392 289.9864 290.0216 290.04951020.66661020.83021020.8508
********1020.9114
 --------------------------------------------------------------

          Ground-State Mulliken Net Atomic Charges

     Atom                 Charge (a.u.)
  ----------------------------------------
      1 C                    -0.409299
      2 C                     0.611487
      3 C                     0.033369
      4 C                    -0.089206
      5 C                     0.036602
      6 C                     0.606348
      7 F                    -0.074739
      8 Br                   -0.102989
      9 Br                   -0.161672
     10 Br                   -0.184770
     11 Br                   -0.162107
     12 Br                   -0.103024
  ----------------------------------------
  Sum of atomic charges =     0.000000

 -----------------------------------------------------------------
                    Cartesian Multipole Moments
 -----------------------------------------------------------------
    Charge (ESU x 10^10)
                -0.0000
    Dipole Moment (Debye)
         X       0.5336      Y      -0.0000      Z       0.3089
       Tot       0.6165
    Quadrupole Moments (Debye-Ang)
        XX    -126.9604     XY      -0.0000     YY    -130.9670
        XZ      -1.4396     YZ       0.0000     ZZ    -125.3402
    Octopole Moments (Debye-Ang^2)
       XXX    -562.9824    XXY      -0.0000    XYY    -198.7964
       YYY      -0.0000    XXZ    -104.9867    XYZ       0.0000
       YYZ    -114.7792    XZZ    -187.7594    YZZ       0.0000
       ZZZ    -328.5193
    Hexadecapole Moments (Debye-Ang^3)
      XXXX   -4662.3593   XXXY      -0.0000   XXYY    -865.8757
      XYYY      -0.0000   YYYY    -154.6818   XXXZ    -321.6869
      XXYZ       0.0000   XYYZ    -105.6091   YYYZ       0.0000
      XXZZ   -1446.0324   XYZZ       0.0000   YYZZ    -744.3008
      XZZZ    -295.5844   YZZZ       0.0000   ZZZZ   -3952.1092
 -----------------------------------------------------------------
 Calculating analytic gradient of the SCF energy
 Gradient of SCF Energy
            1           2           3           4           5           6
    1   0.0006537  -0.0012467  -0.0008074   0.0016621   0.0011784  -0.0050814
    2  -0.0000000  -0.0000000   0.0000000  -0.0000000  -0.0000000   0.0000000
    3   0.0005387  -0.0053547   0.0018303   0.0008818  -0.0014669   0.0018342
            7           8           9          10          11          12
    1   0.0007115  -0.0014465   0.0019130   0.0012100   0.0028323  -0.0015790
    2  -0.0000000   0.0000000   0.0000000  -0.0000000   0.0000000   0.0000000
    3   0.0003431  -0.0010081   0.0021636   0.0007091   0.0007233  -0.0011944
 Max gradient component =       5.355E-03
 RMS gradient           =       1.648E-03
 Gradient time:  CPU 101.01 s  wall 16.94 s
 Geometry Optimization Parameters
   NAtoms,    NIC,     NZ,  NCons,   NDum,   NFix, NCnnct, MaxDiis
       12      78      12       0       0       0       0       0

 Cartesian Hessian Update
 Hessian updated using BFGS update


** GEOMETRY OPTIMIZATION IN DELOCALIZED INTERNAL COORDINATES **
   Searching for a Minimum

   Optimization Cycle:   2

                       Coordinates (Angstroms)
     ATOM                X               Y               Z
      1  C         0.0284756240    0.0000000000    0.0163004375
      2  C         0.0039541262    0.0000000000    1.4038124728
      3  C         1.2166519239    0.0000000000    2.1126606574
      4  C         2.4361680126    0.0000000000    1.4063633563
      5  C         2.4383693411    0.0000000000   -0.0028857529
      6  C         1.2179071166    0.0000000000   -0.6987567617
      7  F        -1.1270702485    0.0000000000   -0.6502391256
      8  Br       -1.7005695952    0.0000000000    2.2387442031
      9  Br        1.2061289617    0.0000000000    4.0151719192
     10  Br        4.0850993566    0.0000000000    2.3584664324
     11  Br        4.0803952637    0.0000000000   -0.9612484222
     12  Br        1.0872379643    0.0000000000   -2.5938694163
   Point Group: c1    Number of degrees of freedom:    30


   Energy is -13199.242411440

 Hessian updated using BFGS update

  9 Hessian modes will be used to form the next step
  Hessian Eigenvalues:
     0.200613    0.204822    0.223876    0.296161    0.426727    0.438759
     0.462708    0.517759    0.574904

 Minimum search - taking simple RFO step
 Searching for Lamda that Minimizes Along All modes
 Value Taken    Lamda =  -0.00041746
 Step Taken.  Stepsize is  0.033718

                             Maximum     Tolerance    Cnvgd?
         Gradient           0.010263      0.000300      NO
         Displacement       0.027941      0.001200      NO
         Energy change     -0.002178      0.000001      NO


 New Cartesian Coordinates Obtained by Inverse Iteration

 Displacement from previous Coordinates is:  0.078526
 ----------------------------------------------------------------
             Standard Nuclear Orientation (Angstroms)
    I     Atom           X                Y                Z
 ----------------------------------------------------------------
    1      C       0.0298014623     0.0000000000     0.0169808694
    2      C       0.0062261157     0.0000000000     1.4070616284
    3      C       1.2172527497     0.0000000000     2.1108458443
    4      C       2.4357824187     0.0000000000     1.4060761418
    5      C       2.4372838424     0.0000000000    -0.0016540454
    6      C       1.2219205968     0.0000000000    -0.6983531359
    7      F      -1.1261205010     0.0000000000    -0.6496696242
    8      Br     -1.6900362382     0.0000000000     2.2552005190
    9      Br      1.1861689487     0.0000000000     4.0089547539
   10      Br      4.0823579324     0.0000000000     2.3572990559
   11      Br      4.0650182917     0.0000000000    -0.9761836277
   12      Br      1.1070922279     0.0000000000    -2.5920383796
 ----------------------------------------------------------------
 Nuclear Repulsion Energy =        2909.15213829 hartrees
 There are      110 alpha and      110 beta electrons
 Applying Cartesian multipole field
    Component          Value
    ---------          -----
     (2,0,0)        1.00000E-11
     (0,2,0)        2.00000E-11
     (0,0,2)       -3.00000E-11
 Nucleus-field energy     =    -0.0000000831 hartrees
 Requested basis set is 6-311++G(d,p)
 There are 137 shells and 394 basis functions
 A cutoff of  1.0D-11 yielded   6028 shell pairs
 There are     55801 function pairs (     61593 Cartesian)
 Smallest overlap matrix eigenvalue = 3.05E-07

 Q-Chem warning in module stvman/mkSTV.C, line 318:

 Overlap eigenvalue is smaller than square root of threshold
 Use THRESH >= 12 to get rid of this warning

 Linear dependence detected in AO basis
 Tighter screening thresholds may be required for diffuse basis sets
 Use S2THRESH > 14 and THRESH = 14 in case of SCF convergence issues
 Number of orthogonalized atomic orbitals = 392
 Maximum deviation from orthogonality = 1.281E-10
 Guess MOs from SCF MO coefficient file

 -----------------------------------------------------------------------
  General SCF calculation program by
  Eric Jon Sundstrom, Paul Horn, Yuezhi Mao, Dmitri Zuev, Alec White,
  David Stuck, Shaama M.S., Shane Yost, Joonho Lee, David Small,
  Daniel Levine, Susi Lehtola, Hugh Burton, Evgeny Epifanovsky,
  Bang C. Huynh
 -----------------------------------------------------------------------
 Exchange:     0.2000 Hartree-Fock + 0.0800 Slater + 0.7200 B88
 Correlation:  0.1900 VWN1RPA + 0.8100 LYP
 Using SG-1 standard quadrature grid
 using 6 threads for integral computing
 -------------------------------------------------------
 OpenMP Integral computing Module                
 Release: version 2.0, May 2017, Q-Chem Inc. Pleasanton 
 -------------------------------------------------------
 A restricted SCF calculation will be
 performed using DIIS
 SCF converges when DIIS error is below 1.0e-08
 ---------------------------------------
  Cycle       Energy         DIIS error
 ---------------------------------------
    1  -13199.2424073658      1.28e-04  
    2  -13199.2425810704      3.61e-05  
    3  -13199.2425346564      5.99e-05  
    4  -13199.2426047912      9.74e-06  
    5  -13199.2426064914      2.95e-06  
    6  -13199.2426066236      8.34e-07  
    7  -13199.2426066346      4.17e-07  
    8  -13199.2426066379      8.97e-08  
    9  -13199.2426066381      3.90e-08  
   10  -13199.2426066379      4.86e-09  Convergence criterion met
 ---------------------------------------
 SCF time:   CPU 223.61s  wall 40.00s 
 SCF   energy in the final basis set =   -13199.2426066379
 Total energy in the final basis set =   -13199.2426066379

 --------------------------------------------------------------

                    Orbital Energies (a.u.)
 --------------------------------------------------------------

 Alpha MOs
 -- Occupied --
********-482.8608-482.8596-482.8595-482.8577 -62.5136 -62.5135 -62.5124
-62.5123 -62.5105 -56.3344 -56.3343 -56.3332 -56.3331 -56.3313 -56.3301
-56.3301 -56.3298 -56.3298 -56.3290 -56.3290 -56.3286 -56.3285 -56.3271
-56.3267 -24.7306 -10.3152 -10.2856 -10.2856 -10.2835 -10.2797 -10.2796
 -8.7224  -8.7223  -8.7213  -8.7212  -8.7194  -6.5549  -6.5548  -6.5536
 -6.5536  -6.5517  -6.5407  -6.5406  -6.5398  -6.5397  -6.5397  -6.5396
 -6.5387  -6.5386  -6.5378  -6.5368  -2.6655  -2.6655  -2.6643  -2.6643
 -2.6624  -2.6617  -2.6616  -2.6610  -2.6610  -2.6608  -2.6605  -2.6598
 -2.6597  -2.6588  -2.6579  -2.6497  -2.6496  -2.6496  -2.6496  -2.6488
 -2.6486  -2.6486  -2.6486  -2.6468  -2.6467  -1.2765  -0.9491  -0.8852
 -0.8679  -0.8304  -0.8175  -0.8076  -0.7538  -0.7423  -0.6506  -0.6439
 -0.5733  -0.5716  -0.5190  -0.5005  -0.4604  -0.4577  -0.4516  -0.4484
 -0.4232  -0.4004  -0.3908  -0.3665  -0.3448  -0.3402  -0.3343  -0.3246
 -0.3209  -0.3128  -0.3054  -0.2824  -0.2700  -0.2691
 -- Virtual --
 -0.0941  -0.0723  -0.0622  -0.0441  -0.0313  -0.0110  -0.0044  -0.0010
  0.0192   0.0224   0.0363   0.0368   0.0473   0.0534   0.0541   0.0559
  0.0617   0.0650   0.0665   0.0686   0.0769   0.0780   0.0886   0.0914
  0.0915   0.0994   0.1006   0.1080   0.1120   0.1227   0.1268   0.1373
  0.1382   0.1503   0.1560   0.1686   0.1711   0.1720   0.1757   0.1932
  0.2034   0.2045   0.2139   0.2167   0.2172   0.2180   0.2264   0.2379
  0.2477   0.2506   0.2552   0.2656   0.2750   0.2775   0.2842   0.3155
  0.3373   0.3519   0.3684   0.3902   0.3966   0.3985   0.4058   0.4102
  0.4147   0.4184   0.4252   0.4262   0.4296   0.4343   0.4410   0.4734
  0.4842   0.4872   0.4903   0.4928   0.4943   0.5030   0.5119   0.5210
  0.5211   0.5239   0.5308   0.5422   0.5431   0.5590   0.5600   0.5624
  0.5657   0.5692   0.5878   0.5904   0.6231   0.6241   0.6248   0.6545
  0.6552   0.6650   0.6736   0.7054   0.7059   0.7077   0.7311   0.7354
  0.7389   0.7441   0.7822   0.7845   0.7989   0.7997   0.8145   0.8274
  0.8445   0.8502   0.8699   0.8720   0.9252   0.9329   0.9408   0.9638
  1.0008   1.0104   1.0307   1.0409   1.0615   1.1050   1.1056   1.1262
  1.1467   1.1581   1.1911   1.2285   1.2335   1.2348   1.3141   1.3816
  1.3903   1.4116   1.4389   1.4722   1.5003   1.5481   1.5652   1.5834
  1.7119   1.7223   1.7330   1.7418   1.8050   1.8061   1.8370   1.8401
  1.8808   1.9719   1.9845   2.0070   2.0075   2.0229   2.0330   2.0345
  2.0748   2.0826   2.0892   2.1105   2.1385   2.1491   2.1878   2.1910
  2.2220   2.2477   2.2504   2.2691   2.2914   2.2957   2.3623   2.3944
  2.4074   2.4361   2.5686   2.7016   2.7154   2.8140   2.8302   2.8587
  2.9581   2.9805   3.0346   3.0570   3.0596   3.1478   3.1650   3.3892
  3.4041   3.6357   3.7493   3.7518   3.8081   3.8755   3.9602   3.9703
  3.9894   3.9897   3.9901   3.9923   3.9992   4.0323   4.0427   4.0620
  4.0653   4.0655   4.0707   4.0726   4.0802   4.0806   4.1391   4.1730
  4.2269   4.2390   4.2683   4.3099   4.3422   4.3713   4.4048   4.4383
  4.4890   4.8280   4.8404   6.2971   6.4455   6.5748   6.7372   6.7567
  6.7793   6.8222   6.8400   7.5249   7.5346   7.5458   7.5543   7.5869
  7.6330   7.6369   7.6489   7.6617   7.6720   7.6932   7.7184   7.7710
  7.8046   7.8288  23.2124  23.7655  23.7696  23.9259  23.9328  24.0283
 47.8809  48.0085  48.0285  48.0661  48.0776  66.7711 289.7196 289.7293
289.7415 289.7511 289.7842 289.8297 289.8361 289.8487 289.8649 289.8698
289.9037 289.9398 289.9884 290.0229 290.05061020.66761020.82871020.8531
********1020.9130
 --------------------------------------------------------------

          Ground-State Mulliken Net Atomic Charges

     Atom                 Charge (a.u.)
  ----------------------------------------
      1 C                    -0.435486
      2 C                     0.624311
      3 C                     0.042087
      4 C                    -0.097504
      5 C                     0.045621
      6 C                     0.619130
      7 F                    -0.076693
      8 Br                   -0.105394
      9 Br                   -0.163320
     10 Br                   -0.183567
     11 Br                   -0.163643
     12 Br                   -0.105541
  ----------------------------------------
  Sum of atomic charges =     0.000000

 -----------------------------------------------------------------
                    Cartesian Multipole Moments
 -----------------------------------------------------------------
    Charge (ESU x 10^10)
                -0.0000
    Dipole Moment (Debye)
         X       0.5271      Y       0.0000      Z       0.3032
       Tot       0.6081
    Quadrupole Moments (Debye-Ang)
        XX    -127.1123     XY       0.0000     YY    -130.9289
        XZ      -1.6806     YZ       0.0000     ZZ    -125.2137
    Octopole Moments (Debye-Ang^2)
       XXX    -563.4966    XXY       0.0000    XYY    -198.6263
       YYY       0.0000    XXZ    -105.4817    XYZ       0.0000
       YYZ    -114.6912    XZZ    -187.9002    YZZ       0.0000
       ZZZ    -328.4370
    Hexadecapole Moments (Debye-Ang^3)
      XXXX   -4650.5012   XXXY       0.0000   XXYY    -862.2799
      XYYY       0.0000   YYYY    -154.5941   XXXZ    -312.1187
      XXYZ       0.0000   XYYZ    -102.0150   YYYZ       0.0000
      XXZZ   -1442.4778   XYZZ       0.0000   YYZZ    -744.7761
      XZZZ    -291.2470   YZZZ       0.0000   ZZZZ   -3955.7752
 -----------------------------------------------------------------
 Calculating analytic gradient of the SCF energy
 Gradient of SCF Energy
            1           2           3           4           5           6
    1   0.0002748   0.0003904  -0.0011675   0.0008117   0.0000541  -0.0004087
    2  -0.0000000  -0.0000000  -0.0000000  -0.0000000  -0.0000000   0.0000000
    3   0.0001440  -0.0008108   0.0008061   0.0004799  -0.0014053   0.0007431
            7           8           9          10          11          12
    1   0.0003140  -0.0002164  -0.0005120   0.0004502  -0.0001805   0.0001900
    2   0.0000000   0.0000000   0.0000000  -0.0000000  -0.0000000   0.0000000
    3   0.0001523   0.0002673  -0.0000082   0.0003254  -0.0003855  -0.0003083
 Max gradient component =       1.405E-03
 RMS gradient           =       4.603E-04
 Gradient time:  CPU 101.63 s  wall 17.05 s
 Geometry Optimization Parameters
   NAtoms,    NIC,     NZ,  NCons,   NDum,   NFix, NCnnct, MaxDiis
       12      78      12       0       0       0       0       0

 Cartesian Hessian Update
 Hessian updated using BFGS update


** GEOMETRY OPTIMIZATION IN DELOCALIZED INTERNAL COORDINATES **
   Searching for a Minimum

   Optimization Cycle:   3

                       Coordinates (Angstroms)
     ATOM                X               Y               Z
      1  C         0.0298014623    0.0000000000    0.0169808694
      2  C         0.0062261157    0.0000000000    1.4070616284
      3  C         1.2172527497    0.0000000000    2.1108458443
      4  C         2.4357824187    0.0000000000    1.4060761418
      5  C         2.4372838424    0.0000000000   -0.0016540454
      6  C         1.2219205968    0.0000000000   -0.6983531359
      7  F        -1.1261205010    0.0000000000   -0.6496696242
      8  Br       -1.6900362382    0.0000000000    2.2552005190
      9  Br        1.1861689487    0.0000000000    4.0089547539
     10  Br        4.0823579324    0.0000000000    2.3572990559
     11  Br        4.0650182917    0.0000000000   -0.9761836277
     12  Br        1.1070922279    0.0000000000   -2.5920383796
   Point Group: c1    Number of degrees of freedom:    30


   Energy is -13199.242606638

 Hessian updated using BFGS update

 12 Hessian modes will be used to form the next step
  Hessian Eigenvalues:
     0.197260    0.201003    0.201908    0.230177    0.249479    0.341264
     0.400633    0.426727    0.462903    0.464878    0.532960    0.572390

 Minimum search - taking simple RFO step
 Searching for Lamda that Minimizes Along All modes
 Value Taken    Lamda =  -0.00002855
 Step Taken.  Stepsize is  0.009081

                             Maximum     Tolerance    Cnvgd?
         Gradient           0.002067      0.000300      NO
         Displacement       0.006063      0.001200      NO
         Energy change     -0.000195      0.000001      NO


 New Cartesian Coordinates Obtained by Inverse Iteration

 Displacement from previous Coordinates is:  0.021416
 ----------------------------------------------------------------
             Standard Nuclear Orientation (Angstroms)
    I     Atom           X                Y                Z
 ----------------------------------------------------------------
    1      C       0.0286882189     0.0000000000     0.0163498981
    2      C       0.0055059756     0.0000000000     1.4073045825
    3      C       1.2174044652     0.0000000000     2.1096135967
    4      C       2.4336947206     0.0000000000     1.4049038429
    5      C       2.4362624553     0.0000000000    -0.0008364794
    6      C       1.2217359915     0.0000000000    -0.6990533245
    7      F      -1.1275152614     0.0000000000    -0.6505248759
    8      Br     -1.6897539064     0.0000000000     2.2554455311
    9      Br      1.1930380504     0.0000000000     4.0075223731
   10      Br      4.0790038734     0.0000000000     2.3551738933
   11      Br      4.0670332976     0.0000000000    -0.9695133132
   12      Br      1.1076499662     0.0000000000    -2.5918657246
 ----------------------------------------------------------------
 Nuclear Repulsion Energy =        2910.41860838 hartrees
 There are      110 alpha and      110 beta electrons
 Applying Cartesian multipole field
    Component          Value
    ---------          -----
     (2,0,0)        1.00000E-11
     (0,2,0)        2.00000E-11
     (0,0,2)       -3.00000E-11
 Nucleus-field energy     =    -0.0000000830 hartrees
 Requested basis set is 6-311++G(d,p)
 There are 137 shells and 394 basis functions
 A cutoff of  1.0D-11 yielded   6033 shell pairs
 There are     55862 function pairs (     61666 Cartesian)
 Smallest overlap matrix eigenvalue = 3.04E-07

 Q-Chem warning in module stvman/mkSTV.C, line 318:

 Overlap eigenvalue is smaller than square root of threshold
 Use THRESH >= 12 to get rid of this warning

 Linear dependence detected in AO basis
 Tighter screening thresholds may be required for diffuse basis sets
 Use S2THRESH > 14 and THRESH = 14 in case of SCF convergence issues
 Number of orthogonalized atomic orbitals = 392
 Maximum deviation from orthogonality = 6.931E-11
 Guess MOs from SCF MO coefficient file

 -----------------------------------------------------------------------
  General SCF calculation program by
  Eric Jon Sundstrom, Paul Horn, Yuezhi Mao, Dmitri Zuev, Alec White,
  David Stuck, Shaama M.S., Shane Yost, Joonho Lee, David Small,
  Daniel Levine, Susi Lehtola, Hugh Burton, Evgeny Epifanovsky,
  Bang C. Huynh
 -----------------------------------------------------------------------
 Exchange:     0.2000 Hartree-Fock + 0.0800 Slater + 0.7200 B88
 Correlation:  0.1900 VWN1RPA + 0.8100 LYP
 Using SG-1 standard quadrature grid
 using 6 threads for integral computing
 -------------------------------------------------------
 OpenMP Integral computing Module                
 Release: version 2.0, May 2017, Q-Chem Inc. Pleasanton 
 -------------------------------------------------------
 A restricted SCF calculation will be
 performed using DIIS
 SCF converges when DIIS error is below 1.0e-08
 ---------------------------------------
  Cycle       Energy         DIIS error
 ---------------------------------------
    1  -13199.2425955160      5.23e-05  
    2  -13199.2426131433      1.43e-05  
    3  -13199.2426019051      2.75e-05  
    4  -13199.2426171102      2.14e-06  
    5  -13199.2426171814      7.34e-07  
    6  -13199.2426171881      2.33e-07  
    7  -13199.2426171894      8.20e-08  
    8  -13199.2426171896      3.41e-08  
    9  -13199.2426171884      7.14e-09  Convergence criterion met
 ---------------------------------------
 SCF time:   CPU 199.32s  wall 36.00s 
 SCF   energy in the final basis set =   -13199.2426171884
 Total energy in the final basis set =   -13199.2426171884

 --------------------------------------------------------------

                    Orbital Energies (a.u.)
 --------------------------------------------------------------

 Alpha MOs
 -- Occupied --
********-482.8608-482.8595-482.8594-482.8575 -62.5136 -62.5136 -62.5124
-62.5123 -62.5104 -56.3344 -56.3344 -56.3331 -56.3330 -56.3311 -56.3302
-56.3301 -56.3298 -56.3298 -56.3290 -56.3289 -56.3286 -56.3285 -56.3270
-56.3266 -24.7306 -10.3154 -10.2853 -10.2853 -10.2830 -10.2798 -10.2797
 -8.7224  -8.7224  -8.7212  -8.7211  -8.7193  -6.5549  -6.5549  -6.5535
 -6.5535  -6.5516  -6.5407  -6.5407  -6.5398  -6.5397  -6.5397  -6.5396
 -6.5386  -6.5385  -6.5377  -6.5367  -2.6656  -2.6655  -2.6642  -2.6642
 -2.6622  -2.6617  -2.6617  -2.6610  -2.6610  -2.6607  -2.6605  -2.6597
 -2.6597  -2.6587  -2.6578  -2.6497  -2.6497  -2.6497  -2.6496  -2.6487
 -2.6486  -2.6486  -2.6485  -2.6467  -2.6466  -1.2764  -0.9494  -0.8853
 -0.8683  -0.8306  -0.8173  -0.8077  -0.7539  -0.7423  -0.6506  -0.6438
 -0.5732  -0.5719  -0.5189  -0.5007  -0.4604  -0.4577  -0.4517  -0.4487
 -0.4232  -0.4004  -0.3908  -0.3667  -0.3451  -0.3400  -0.3344  -0.3244
 -0.3209  -0.3127  -0.3056  -0.2821  -0.2701  -0.2690
 -- Virtual --
 -0.0939  -0.0722  -0.0620  -0.0439  -0.0311  -0.0105  -0.0044  -0.0009
  0.0192   0.0224   0.0363   0.0368   0.0474   0.0534   0.0541   0.0561
  0.0617   0.0650   0.0665   0.0686   0.0769   0.0783   0.0887   0.0914
  0.0915   0.0995   0.1006   0.1081   0.1119   0.1228   0.1268   0.1375
  0.1382   0.1504   0.1558   0.1688   0.1710   0.1719   0.1759   0.1936
  0.2034   0.2045   0.2144   0.2167   0.2171   0.2181   0.2262   0.2379
  0.2475   0.2506   0.2552   0.2654   0.2752   0.2779   0.2841   0.3156
  0.3374   0.3519   0.3685   0.3901   0.3966   0.3985   0.4059   0.4101
  0.4149   0.4183   0.4251   0.4262   0.4296   0.4343   0.4411   0.4736
  0.4841   0.4874   0.4910   0.4929   0.4948   0.5038   0.5119   0.5199
  0.5209   0.5240   0.5307   0.5423   0.5430   0.5591   0.5601   0.5624
  0.5658   0.5693   0.5883   0.5907   0.6231   0.6237   0.6248   0.6545
  0.6557   0.6654   0.6737   0.7053   0.7058   0.7078   0.7313   0.7357
  0.7395   0.7448   0.7824   0.7847   0.7989   0.7997   0.8154   0.8273
  0.8447   0.8504   0.8700   0.8720   0.9253   0.9330   0.9413   0.9642
  1.0011   1.0109   1.0308   1.0413   1.0613   1.1052   1.1058   1.1263
  1.1467   1.1589   1.1910   1.2284   1.2339   1.2356   1.3145   1.3819
  1.3906   1.4116   1.4390   1.4723   1.5006   1.5481   1.5654   1.5841
  1.7122   1.7225   1.7334   1.7424   1.8054   1.8064   1.8371   1.8407
  1.8811   1.9720   1.9845   2.0071   2.0078   2.0231   2.0334   2.0348
  2.0742   2.0828   2.0901   2.1111   2.1397   2.1496   2.1876   2.1912
  2.2224   2.2482   2.2501   2.2697   2.2922   2.2965   2.3630   2.3944
  2.4076   2.4369   2.5687   2.7017   2.7156   2.8142   2.8304   2.8592
  2.9585   2.9811   3.0350   3.0569   3.0607   3.1482   3.1655   3.3894
  3.4049   3.6366   3.7495   3.7517   3.8082   3.8760   3.9598   3.9702
  3.9892   3.9897   3.9901   3.9927   3.9990   4.0324   4.0428   4.0619
  4.0653   4.0655   4.0714   4.0720   4.0804   4.0810   4.1394   4.1727
  4.2273   4.2396   4.2687   4.3104   4.3426   4.3712   4.4049   4.4386
  4.4890   4.8289   4.8399   6.2972   6.4454   6.5750   6.7367   6.7571
  6.7796   6.8221   6.8410   7.5250   7.5346   7.5458   7.5544   7.5870
  7.6337   7.6374   7.6489   7.6618   7.6725   7.6934   7.7186   7.7713
  7.8050   7.8294  23.2123  23.7661  23.7715  23.9296  23.9330  24.0278
 47.8811  48.0088  48.0287  48.0660  48.0785  66.7710 289.7197 289.7293
289.7416 289.7512 289.7843 289.8299 289.8370 289.8490 289.8647 289.8708
289.9038 289.9401 289.9888 290.0235 290.05121020.66781020.82911020.8533
********1020.9141
 --------------------------------------------------------------

          Ground-State Mulliken Net Atomic Charges

     Atom                 Charge (a.u.)
  ----------------------------------------
      1 C                    -0.436398
      2 C                     0.624408
      3 C                     0.041645
      4 C                    -0.094805
      5 C                     0.045199
      6 C                     0.619425
      7 F                    -0.076877
      8 Br                   -0.104983
      9 Br                   -0.163633
     10 Br                   -0.184808
     11 Br                   -0.164014
     12 Br                   -0.105159
  ----------------------------------------
  Sum of atomic charges =     0.000000

 -----------------------------------------------------------------
                    Cartesian Multipole Moments
 -----------------------------------------------------------------
    Charge (ESU x 10^10)
                -0.0000
    Dipole Moment (Debye)
         X       0.5287      Y      -0.0000      Z       0.3038
       Tot       0.6098
    Quadrupole Moments (Debye-Ang)
        XX    -127.0927     XY       0.0000     YY    -130.9173
        XZ      -1.6445     YZ       0.0000     ZZ    -125.2391
    Octopole Moments (Debye-Ang^2)
       XXX    -563.6123    XXY       0.0000    XYY    -198.6795
       YYY      -0.0000    XXZ    -105.4018    XYZ       0.0000
       YYZ    -114.7210    XZZ    -187.9395    YZZ      -0.0000
       ZZZ    -328.6102
    Hexadecapole Moments (Debye-Ang^3)
      XXXX   -4649.6861   XXXY       0.0000   XXYY    -862.2127
      XYYY      -0.0000   YYYY    -154.5670   XXXZ    -313.6345
      XXYZ       0.0000   XYYZ    -102.5512   YYYZ       0.0000
      XXZZ   -1442.1231   XYZZ       0.0000   YYZZ    -744.0738
      XZZZ    -291.9190   YZZZ       0.0000   ZZZZ   -3952.3964
 -----------------------------------------------------------------
 Calculating analytic gradient of the SCF energy
 Gradient of SCF Energy
            1           2           3           4           5           6
    1  -0.0001460   0.0002273  -0.0000600   0.0000089   0.0000747   0.0002018
    2  -0.0000000  -0.0000000  -0.0000000   0.0000000   0.0000000  -0.0000000
    3  -0.0001047   0.0000305   0.0001415   0.0000200  -0.0000995   0.0001726
            7           8           9          10          11          12
    1  -0.0000292  -0.0000427   0.0001225  -0.0003398  -0.0001009   0.0000834
    2   0.0000000   0.0000000  -0.0000000  -0.0000000  -0.0000000   0.0000000
    3  -0.0000564   0.0000151  -0.0002304  -0.0001514   0.0002819  -0.0000193
 Max gradient component =       3.398E-04
 RMS gradient           =       1.184E-04
 Gradient time:  CPU 101.25 s  wall 16.98 s
 Geometry Optimization Parameters
   NAtoms,    NIC,     NZ,  NCons,   NDum,   NFix, NCnnct, MaxDiis
       12      78      12       0       0       0       0       0

 Cartesian Hessian Update
 Hessian updated using BFGS update


** GEOMETRY OPTIMIZATION IN DELOCALIZED INTERNAL COORDINATES **
   Searching for a Minimum

   Optimization Cycle:   4

                       Coordinates (Angstroms)
     ATOM                X               Y               Z
      1  C         0.0286882189    0.0000000000    0.0163498981
      2  C         0.0055059756    0.0000000000    1.4073045825
      3  C         1.2174044652    0.0000000000    2.1096135967
      4  C         2.4336947206    0.0000000000    1.4049038429
      5  C         2.4362624553    0.0000000000   -0.0008364794
      6  C         1.2217359915    0.0000000000   -0.6990533245
      7  F        -1.1275152614    0.0000000000   -0.6505248759
      8  Br       -1.6897539064    0.0000000000    2.2554455311
      9  Br        1.1930380504    0.0000000000    4.0075223731
     10  Br        4.0790038734    0.0000000000    2.3551738933
     11  Br        4.0670332976    0.0000000000   -0.9695133132
     12  Br        1.1076499662    0.0000000000   -2.5918657246
   Point Group: c1    Number of degrees of freedom:    30


   Energy is -13199.242617188

 Hessian updated using BFGS update

 15 Hessian modes will be used to form the next step
  Hessian Eigenvalues:
     0.195123    0.201001    0.201609    0.207349    0.239945    0.249184
     0.253764    0.348895    0.426536    0.450602    0.464820    0.464881
     0.481586    0.522575    0.572706

 Minimum search - taking simple RFO step
 Searching for Lamda that Minimizes Along All modes
 Value Taken    Lamda =  -0.00000258
 Step Taken.  Stepsize is  0.002788

                             Maximum     Tolerance    Cnvgd?
         Gradient           0.000767      0.000300      NO
         Displacement       0.001934      0.001200      NO
         Energy change     -0.000011      0.000001      NO


 New Cartesian Coordinates Obtained by Inverse Iteration

 Displacement from previous Coordinates is:  0.005841
 ----------------------------------------------------------------
             Standard Nuclear Orientation (Angstroms)
    I     Atom           X                Y                Z
 ----------------------------------------------------------------
    1      C       0.0289797823     0.0000000000     0.0165154504
    2      C       0.0055901629     0.0000000000     1.4073159437
    3      C       1.2175495897     0.0000000000     2.1097840447
    4      C       2.4342188087     0.0000000000     1.4052018785
    5      C       2.4365140595     0.0000000000    -0.0008087027
    6      C       1.2217779887     0.0000000000    -0.6990157266
    7      F      -1.1272008622     0.0000000000    -0.6503285201
    8      Br     -1.6899358763     0.0000000000     2.2546781050
    9      Br      1.1914454873     0.0000000000     4.0081736704
   10      Br      4.0801567057     0.0000000000     2.3558609734
   11      Br      4.0668852087     0.0000000000    -0.9711293052
   12      Br      1.1067667921     0.0000000000    -2.5917278116
 ----------------------------------------------------------------
 Nuclear Repulsion Energy =        2909.96338298 hartrees
 There are      110 alpha and      110 beta electrons
 Applying Cartesian multipole field
    Component          Value
    ---------          -----
     (2,0,0)        1.00000E-11
     (0,2,0)        2.00000E-11
     (0,0,2)       -3.00000E-11
 Nucleus-field energy     =    -0.0000000830 hartrees
 Requested basis set is 6-311++G(d,p)
 There are 137 shells and 394 basis functions
 A cutoff of  1.0D-11 yielded   6033 shell pairs
 There are     55862 function pairs (     61666 Cartesian)
 Smallest overlap matrix eigenvalue = 3.04E-07

 Q-Chem warning in module stvman/mkSTV.C, line 318:

 Overlap eigenvalue is smaller than square root of threshold
 Use THRESH >= 12 to get rid of this warning

 Linear dependence detected in AO basis
 Tighter screening thresholds may be required for diffuse basis sets
 Use S2THRESH > 14 and THRESH = 14 in case of SCF convergence issues
 Number of orthogonalized atomic orbitals = 392
 Maximum deviation from orthogonality = 1.417E-10
 Guess MOs from SCF MO coefficient file

 -----------------------------------------------------------------------
  General SCF calculation program by
  Eric Jon Sundstrom, Paul Horn, Yuezhi Mao, Dmitri Zuev, Alec White,
  David Stuck, Shaama M.S., Shane Yost, Joonho Lee, David Small,
  Daniel Levine, Susi Lehtola, Hugh Burton, Evgeny Epifanovsky,
  Bang C. Huynh
 -----------------------------------------------------------------------
 Exchange:     0.2000 Hartree-Fock + 0.0800 Slater + 0.7200 B88
 Correlation:  0.1900 VWN1RPA + 0.8100 LYP
 Using SG-1 standard quadrature grid
 using 6 threads for integral computing
 -------------------------------------------------------
 OpenMP Integral computing Module                
 Release: version 2.0, May 2017, Q-Chem Inc. Pleasanton 
 -------------------------------------------------------
 A restricted SCF calculation will be
 performed using DIIS
 SCF converges when DIIS error is below 1.0e-08
 ---------------------------------------
  Cycle       Energy         DIIS error
 ---------------------------------------
    1  -13199.2426173024      1.09e-05  
    2  -13199.2426182641      3.84e-06  
    3  -13199.2426176185      6.80e-06  
    4  -13199.2426185473      5.90e-07  
    5  -13199.2426185513      1.81e-07  
    6  -13199.2426185514      4.63e-08  
    7  -13199.2426185521      1.79e-08  
    8  -13199.2426185492      6.91e-09  Convergence criterion met
 ---------------------------------------
 SCF time:   CPU 175.39s  wall 31.00s 
 SCF   energy in the final basis set =   -13199.2426185492
 Total energy in the final basis set =   -13199.2426185492

 --------------------------------------------------------------

                    Orbital Energies (a.u.)
 --------------------------------------------------------------

 Alpha MOs
 -- Occupied --
********-482.8608-482.8595-482.8594-482.8576 -62.5136 -62.5136 -62.5124
-62.5123 -62.5104 -56.3344 -56.3344 -56.3331 -56.3330 -56.3312 -56.3302
-56.3302 -56.3298 -56.3298 -56.3290 -56.3289 -56.3286 -56.3285 -56.3270
-56.3266 -24.7306 -10.3153 -10.2854 -10.2854 -10.2831 -10.2798 -10.2797
 -8.7224  -8.7224  -8.7212  -8.7211  -8.7193  -6.5549  -6.5549  -6.5535
 -6.5535  -6.5516  -6.5407  -6.5407  -6.5398  -6.5398  -6.5397  -6.5396
 -6.5386  -6.5385  -6.5377  -6.5367  -2.6656  -2.6656  -2.6642  -2.6642
 -2.6623  -2.6618  -2.6617  -2.6611  -2.6610  -2.6607  -2.6604  -2.6597
 -2.6597  -2.6587  -2.6579  -2.6497  -2.6497  -2.6497  -2.6497  -2.6487
 -2.6486  -2.6486  -2.6485  -2.6467  -2.6466  -1.2764  -0.9493  -0.8852
 -0.8682  -0.8305  -0.8173  -0.8077  -0.7539  -0.7422  -0.6506  -0.6439
 -0.5732  -0.5718  -0.5189  -0.5007  -0.4604  -0.4577  -0.4517  -0.4486
 -0.4232  -0.4004  -0.3907  -0.3667  -0.3450  -0.3400  -0.3344  -0.3244
 -0.3209  -0.3128  -0.3056  -0.2822  -0.2701  -0.2691
 -- Virtual --
 -0.0940  -0.0723  -0.0620  -0.0440  -0.0312  -0.0107  -0.0044  -0.0010
  0.0192   0.0224   0.0363   0.0368   0.0474   0.0534   0.0541   0.0560
  0.0617   0.0650   0.0665   0.0686   0.0769   0.0782   0.0886   0.0914
  0.0915   0.0994   0.1005   0.1080   0.1119   0.1228   0.1268   0.1374
  0.1382   0.1504   0.1558   0.1687   0.1710   0.1720   0.1758   0.1936
  0.2034   0.2045   0.2142   0.2167   0.2171   0.2180   0.2263   0.2379
  0.2476   0.2506   0.2552   0.2654   0.2752   0.2778   0.2842   0.3155
  0.3373   0.3519   0.3684   0.3901   0.3966   0.3985   0.4059   0.4102
  0.4148   0.4183   0.4251   0.4262   0.4296   0.4342   0.4411   0.4735
  0.4841   0.4874   0.4908   0.4929   0.4946   0.5037   0.5119   0.5203
  0.5210   0.5240   0.5307   0.5422   0.5430   0.5591   0.5601   0.5624
  0.5658   0.5693   0.5882   0.5906   0.6231   0.6238   0.6248   0.6545
  0.6555   0.6652   0.6736   0.7053   0.7058   0.7077   0.7313   0.7357
  0.7393   0.7445   0.7823   0.7846   0.7989   0.7997   0.8152   0.8273
  0.8446   0.8503   0.8699   0.8720   0.9253   0.9330   0.9411   0.9640
  1.0010   1.0107   1.0308   1.0412   1.0613   1.1051   1.1057   1.1263
  1.1466   1.1588   1.1910   1.2284   1.2338   1.2353   1.3142   1.3818
  1.3906   1.4116   1.4389   1.4724   1.5004   1.5481   1.5653   1.5839
  1.7122   1.7224   1.7333   1.7423   1.8053   1.8063   1.8370   1.8406
  1.8810   1.9720   1.9845   2.0070   2.0077   2.0231   2.0332   2.0347
  2.0743   2.0828   2.0899   2.1109   2.1394   2.1493   2.1876   2.1912
  2.2222   2.2481   2.2501   2.2696   2.2920   2.2962   2.3628   2.3943
  2.4076   2.4368   2.5687   2.7016   2.7156   2.8141   2.8304   2.8591
  2.9584   2.9809   3.0349   3.0569   3.0604   3.1481   3.1653   3.3891
  3.4048   3.6363   3.7495   3.7517   3.8080   3.8760   3.9599   3.9702
  3.9892   3.9897   3.9901   3.9926   3.9991   4.0324   4.0428   4.0619
  4.0653   4.0654   4.0712   4.0721   4.0803   4.0809   4.1393   4.1728
  4.2272   4.2393   4.2686   4.3102   4.3425   4.3712   4.4048   4.4386
  4.4890   4.8286   4.8400   6.2971   6.4454   6.5749   6.7367   6.7571
  6.7795   6.8220   6.8406   7.5250   7.5346   7.5458   7.5544   7.5870
  7.6335   7.6372   7.6489   7.6617   7.6724   7.6933   7.7186   7.7712
  7.8049   7.8292  23.2123  23.7657  23.7713  23.9291  23.9326  24.0277
 47.8811  48.0088  48.0286  48.0660  48.0781  66.7710 289.7197 289.7293
289.7416 289.7512 289.7843 289.8298 289.8367 289.8489 289.8647 289.8705
289.9038 289.9400 289.9887 290.0233 290.05101020.66771020.82901020.8532
********1020.9137
 --------------------------------------------------------------

          Ground-State Mulliken Net Atomic Charges

     Atom                 Charge (a.u.)
  ----------------------------------------
      1 C                    -0.436625
      2 C                     0.624514
      3 C                     0.041718
      4 C                    -0.095420
      5 C                     0.045060
      6 C                     0.619573
      7 F                    -0.076687
      8 Br                   -0.104984
      9 Br                   -0.163577
     10 Br                   -0.184492
     11 Br                   -0.163945
     12 Br                   -0.105134
  ----------------------------------------
  Sum of atomic charges =     0.000000

 -----------------------------------------------------------------
                    Cartesian Multipole Moments
 -----------------------------------------------------------------
    Charge (ESU x 10^10)
                -0.0000
    Dipole Moment (Debye)
         X       0.5252      Y      -0.0000      Z       0.3019
       Tot       0.6057
    Quadrupole Moments (Debye-Ang)
        XX    -127.1026     XY      -0.0000     YY    -130.9212
        XZ      -1.6536     YZ      -0.0000     ZZ    -125.2388
    Octopole Moments (Debye-Ang^2)
       XXX    -563.6212    XXY      -0.0000    XYY    -198.6727
       YYY      -0.0000    XXZ    -105.4104    XYZ      -0.0000
       YYZ    -114.7171    XZZ    -187.9475    YZZ       0.0000
       ZZZ    -328.6126
    Hexadecapole Moments (Debye-Ang^3)
      XXXX   -4650.4277   XXXY      -0.0000   XXYY    -862.3342
      XYYY      -0.0000   YYYY    -154.5759   XXXZ    -313.5190
      XXYZ       0.0000   XYYZ    -102.5240   YYYZ      -0.0000
      XXZZ   -1442.3272   XYZZ      -0.0000   YYZZ    -744.2380
      XZZZ    -292.0026   YZZZ       0.0000   ZZZZ   -3953.2607
 -----------------------------------------------------------------
 Calculating analytic gradient of the SCF energy
 Gradient of SCF Energy
            1           2           3           4           5           6
    1  -0.0000577   0.0000677  -0.0000905   0.0000225   0.0000299   0.0000253
    2   0.0000000   0.0000000   0.0000000  -0.0000000  -0.0000000   0.0000000
    3  -0.0000456  -0.0000595   0.0000753   0.0000317  -0.0000886   0.0000863
            7           8           9          10          11          12
    1   0.0000249  -0.0000153  -0.0000281  -0.0000333   0.0000136   0.0000409
    2  -0.0000000  -0.0000000   0.0000000  -0.0000000   0.0000000  -0.0000000
    3  -0.0000260  -0.0000354  -0.0000192   0.0000251   0.0000592  -0.0000033
 Max gradient component =       9.054E-05
 RMS gradient           =       3.972E-05
 Gradient time:  CPU 101.59 s  wall 17.04 s
 Geometry Optimization Parameters
   NAtoms,    NIC,     NZ,  NCons,   NDum,   NFix, NCnnct, MaxDiis
       12      78      12       0       0       0       0       0

 Cartesian Hessian Update
 Hessian updated using BFGS update


** GEOMETRY OPTIMIZATION IN DELOCALIZED INTERNAL COORDINATES **
   Searching for a Minimum

   Optimization Cycle:   5

                       Coordinates (Angstroms)
     ATOM                X               Y               Z
      1  C         0.0289797823    0.0000000000    0.0165154504
      2  C         0.0055901629    0.0000000000    1.4073159437
      3  C         1.2175495897    0.0000000000    2.1097840447
      4  C         2.4342188087    0.0000000000    1.4052018785
      5  C         2.4365140595    0.0000000000   -0.0008087027
      6  C         1.2217779887    0.0000000000   -0.6990157266
      7  F        -1.1272008622    0.0000000000   -0.6503285201
      8  Br       -1.6899358763    0.0000000000    2.2546781050
      9  Br        1.1914454873    0.0000000000    4.0081736704
     10  Br        4.0801567057    0.0000000000    2.3558609734
     11  Br        4.0668852087    0.0000000000   -0.9711293052
     12  Br        1.1067667921    0.0000000000   -2.5917278116
   Point Group: c1    Number of degrees of freedom:    30


   Energy is -13199.242618549

 Hessian updated using BFGS update

 17 Hessian modes will be used to form the next step
  Hessian Eigenvalues:
     0.191153    0.200895    0.201006    0.201357    0.205458    0.219407
     0.249124    0.249984    0.259519    0.342731    0.426557    0.454377
     0.464829    0.464875    0.496080    0.531612    0.573659

 Minimum search - taking simple RFO step
 Searching for Lamda that Minimizes Along All modes
 Value Taken    Lamda =   0.00000000
 Step Taken.  Stepsize is  0.000537

                             Maximum     Tolerance    Cnvgd?
         Gradient           0.000072      0.000300     YES
         Displacement       0.000339      0.001200     YES
         Energy change     -0.000001      0.000001      NO


                       Distance Matrix (Angstroms)
             C (  1)   C (  2)   C (  3)   C (  4)   C (  5)   C (  6)
   C (  2)  1.390997
   C (  3)  2.407171  1.400824
   C (  4)  2.777341  2.428630  1.405959
   C (  5)  2.407597  2.809307  2.437309  1.406012
   C (  6)  1.390954  2.432231  2.808803  2.428527  1.401098
   F (  7)  1.334704  2.348854  3.621612  4.112045  3.622422  2.349483
   Br(  8)  2.822064  1.895477  2.911094  4.210732  4.702639  4.147576
   Br(  9)  4.157483  2.858446  1.898569  2.884432  4.197873  4.707287
   Br( 10)  4.678095  4.183519  2.873164  1.900754  2.873230  4.183611
   Br( 11)  4.156937  4.706498  4.196515  2.883149  1.897270  2.858090
   Br( 12)  2.822155  4.147884  4.702817  4.211600  2.912231  1.896203
             F (  7)   Br(  8)   Br(  9)   Br( 10)   Br( 11)
   Br(  8)  2.959009
   Br(  9)  5.203630  3.372996
   Br( 10)  6.012799  5.770980  3.327881
   Br( 11)  5.203983  6.599002  5.749923  3.327017
   Br( 12)  2.959669  5.595462  6.600445  5.772320  3.374706

 Final energy is   -13199.242618549177     


 ******************************
 **  OPTIMIZATION CONVERGED  **
 ******************************

                       Coordinates (Angstroms)
     ATOM                X               Y               Z
      1  C         0.0289797823    0.0000000000    0.0165154504
      2  C         0.0055901629    0.0000000000    1.4073159437
      3  C         1.2175495897    0.0000000000    2.1097840447
      4  C         2.4342188087    0.0000000000    1.4052018785
      5  C         2.4365140595    0.0000000000   -0.0008087027
      6  C         1.2217779887    0.0000000000   -0.6990157266
      7  F        -1.1272008622    0.0000000000   -0.6503285201
      8  Br       -1.6899358763    0.0000000000    2.2546781050
      9  Br        1.1914454873    0.0000000000    4.0081736704
     10  Br        4.0801567057    0.0000000000    2.3558609734
     11  Br        4.0668852087    0.0000000000   -0.9711293052
     12  Br        1.1067667921    0.0000000000   -2.5917278116

Z-matrix Print:
$molecule
0 1
Br
C  1 1.900754
C  2 1.405959 1 119.914723
C  3 1.400824 2 119.827388 1 -180.000000 0
C  4 1.390997 3 119.133688 2 -0.000000 0
F  5 1.334704 4 119.011349 3 -180.000000 0
C  5 1.390954 4 121.922012 3 -0.000000 0
C  7 1.401098 5 119.151998 4 -0.000000 0
Br 4 1.895477 3 123.348625 2 -180.000000 0
Br 7 1.896203 5 117.481219 4 -180.000000 0
Br 8 1.897270 7 119.351408 5 -180.000000 0
Br 3 1.898569 2 120.863255 1 -0.000000 0
$end


 --------------------------------------------------------------

                    Orbital Energies (a.u.)
 --------------------------------------------------------------

 Alpha MOs
 -- Occupied --
********-482.8608-482.8595-482.8594-482.8576 -62.5136 -62.5136 -62.5124
-62.5123 -62.5104 -56.3344 -56.3344 -56.3331 -56.3330 -56.3312 -56.3302
-56.3302 -56.3298 -56.3298 -56.3290 -56.3289 -56.3286 -56.3285 -56.3270
-56.3266 -24.7306 -10.3153 -10.2854 -10.2854 -10.2831 -10.2798 -10.2797
 -8.7224  -8.7224  -8.7212  -8.7211  -8.7193  -6.5549  -6.5549  -6.5535
 -6.5535  -6.5516  -6.5407  -6.5407  -6.5398  -6.5398  -6.5397  -6.5396
 -6.5386  -6.5385  -6.5377  -6.5367  -2.6656  -2.6656  -2.6642  -2.6642
 -2.6623  -2.6618  -2.6617  -2.6611  -2.6610  -2.6607  -2.6604  -2.6597
 -2.6597  -2.6587  -2.6579  -2.6497  -2.6497  -2.6497  -2.6497  -2.6487
 -2.6486  -2.6486  -2.6485  -2.6467  -2.6466  -1.2764  -0.9493  -0.8852
 -0.8682  -0.8305  -0.8173  -0.8077  -0.7539  -0.7422  -0.6506  -0.6439
 -0.5732  -0.5718  -0.5189  -0.5007  -0.4604  -0.4577  -0.4517  -0.4486
 -0.4232  -0.4004  -0.3907  -0.3667  -0.3450  -0.3400  -0.3344  -0.3244
 -0.3209  -0.3128  -0.3056  -0.2822  -0.2701  -0.2691
 -- Virtual --
 -0.0940  -0.0723  -0.0620  -0.0440  -0.0312  -0.0107  -0.0044  -0.0010
  0.0192   0.0224   0.0363   0.0368   0.0474   0.0534   0.0541   0.0560
  0.0617   0.0650   0.0665   0.0686   0.0769   0.0782   0.0886   0.0914
  0.0915   0.0994   0.1005   0.1080   0.1119   0.1228   0.1268   0.1374
  0.1382   0.1504   0.1558   0.1687   0.1710   0.1720   0.1758   0.1936
  0.2034   0.2045   0.2142   0.2167   0.2171   0.2180   0.2263   0.2379
  0.2476   0.2506   0.2552   0.2654   0.2752   0.2778   0.2842   0.3155
  0.3373   0.3519   0.3684   0.3901   0.3966   0.3985   0.4059   0.4102
  0.4148   0.4183   0.4251   0.4262   0.4296   0.4342   0.4411   0.4735
  0.4841   0.4874   0.4908   0.4929   0.4946   0.5037   0.5119   0.5203
  0.5210   0.5240   0.5307   0.5422   0.5430   0.5591   0.5601   0.5624
  0.5658   0.5693   0.5882   0.5906   0.6231   0.6238   0.6248   0.6545
  0.6555   0.6652   0.6736   0.7053   0.7058   0.7077   0.7313   0.7357
  0.7393   0.7445   0.7823   0.7846   0.7989   0.7997   0.8152   0.8273
  0.8446   0.8503   0.8699   0.8720   0.9253   0.9330   0.9411   0.9640
  1.0010   1.0107   1.0308   1.0412   1.0613   1.1051   1.1057   1.1263
  1.1466   1.1588   1.1910   1.2284   1.2338   1.2353   1.3142   1.3818
  1.3906   1.4116   1.4389   1.4724   1.5004   1.5481   1.5653   1.5839
  1.7122   1.7224   1.7333   1.7423   1.8053   1.8063   1.8370   1.8406
  1.8810   1.9720   1.9845   2.0070   2.0077   2.0231   2.0332   2.0347
  2.0743   2.0828   2.0899   2.1109   2.1394   2.1493   2.1876   2.1912
  2.2222   2.2481   2.2501   2.2696   2.2920   2.2962   2.3628   2.3943
  2.4076   2.4368   2.5687   2.7016   2.7156   2.8141   2.8304   2.8591
  2.9584   2.9809   3.0349   3.0569   3.0604   3.1481   3.1653   3.3891
  3.4048   3.6363   3.7495   3.7517   3.8080   3.8760   3.9599   3.9702
  3.9892   3.9897   3.9901   3.9926   3.9991   4.0324   4.0428   4.0619
  4.0653   4.0654   4.0712   4.0721   4.0803   4.0809   4.1393   4.1728
  4.2272   4.2393   4.2686   4.3102   4.3425   4.3712   4.4048   4.4386
  4.4890   4.8286   4.8400   6.2971   6.4454   6.5749   6.7367   6.7571
  6.7795   6.8220   6.8406   7.5250   7.5346   7.5458   7.5544   7.5870
  7.6335   7.6372   7.6489   7.6617   7.6724   7.6933   7.7186   7.7712
  7.8049   7.8292  23.2123  23.7657  23.7713  23.9291  23.9326  24.0277
 47.8811  48.0088  48.0286  48.0660  48.0781  66.7710 289.7197 289.7293
289.7416 289.7512 289.7843 289.8298 289.8367 289.8489 289.8647 289.8705
289.9038 289.9400 289.9887 290.0233 290.05101020.66771020.82901020.8532
********1020.9137
 --------------------------------------------------------------

          Ground-State Mulliken Net Atomic Charges

     Atom                 Charge (a.u.)
  ----------------------------------------
      1 C                    -0.436625
      2 C                     0.624514
      3 C                     0.041718
      4 C                    -0.095420
      5 C                     0.045060
      6 C                     0.619573
      7 F                    -0.076687
      8 Br                   -0.104984
      9 Br                   -0.163577
     10 Br                   -0.184492
     11 Br                   -0.163945
     12 Br                   -0.105134
  ----------------------------------------
  Sum of atomic charges =     0.000000

 -----------------------------------------------------------------
                    Cartesian Multipole Moments
 -----------------------------------------------------------------
    Charge (ESU x 10^10)
                -0.0000
    Dipole Moment (Debye)
         X       0.5252      Y      -0.0000      Z       0.3019
       Tot       0.6057
    Quadrupole Moments (Debye-Ang)
        XX    -127.1026     XY      -0.0000     YY    -130.9212
        XZ      -1.6536     YZ      -0.0000     ZZ    -125.2388
    Octopole Moments (Debye-Ang^2)
       XXX    -563.6212    XXY      -0.0000    XYY    -198.6727
       YYY      -0.0000    XXZ    -105.4104    XYZ      -0.0000
       YYZ    -114.7171    XZZ    -187.9475    YZZ       0.0000
       ZZZ    -328.6126
    Hexadecapole Moments (Debye-Ang^3)
      XXXX   -4650.4277   XXXY      -0.0000   XXYY    -862.3342
      XYYY      -0.0000   YYYY    -154.5759   XXXZ    -313.5190
      XXYZ       0.0000   XYYZ    -102.5240   YYYZ      -0.0000
      XXZZ   -1442.3272   XYZZ      -0.0000   YYZZ    -744.2380
      XZZZ    -292.0026   YZZZ       0.0000   ZZZZ   -3953.2607
 -----------------------------------------------------------------
Archival summary:
1\1\february\OPT\ProcedureUnspecified\BasisUnspecified\r516\taweetha\SunDec115:28:432019SunDec115:28:432019\0\\#,OPT,ProcedureUnspecified,BasisUnspecified,\\0,1\Br\C,1,1.90075\C,2,1.40596,1,119.915\C,3,1.40082,2,119.827,1,-180,0\C,4,1.391,3,119.134,2,-0,0\F,5,1.3347,4,119.011,3,-180,0\C,5,1.39095,4,121.922,3,-0,0\C,7,1.4011,5,119.152,4,-0,0\Br,4,1.89548,3,123.349,2,-180,0\Br,7,1.8962,5,117.481,4,-180,0\Br,8,1.89727,7,119.351,5,-180,0\Br,3,1.89857,2,120.863,1,-0,0\\\@

 Total job time:  294.02s(wall), 1661.92s(cpu) 
 Sun Dec  1 15:28:43 2019

        *************************************************************
        *                                                           *
        *  Thank you very much for using Q-Chem.  Have a nice day.  *
        *                                                           *
        *************************************************************


 
User input: 2 of 2 
 
                  Welcome to Q-Chem
     A Quantum Leap Into The Future Of Chemistry


 Q-Chem 5.2 (devel), Q-Chem, Inc., Pleasanton, CA (2019)

 Yihan Shao,  Zhengting Gan,  E. Epifanovsky,  A. T. B. Gilbert,  M. Wormit,  
 J. Kussmann,  A. W. Lange,  A. Behn,  Jia Deng,  Xintian Feng,  D. Ghosh,  
 M. Goldey,  P. R. Horn,  L. D. Jacobson,  I. Kaliman,  T. Kus,  A. Landau,  
 Jie Liu,  E. I. Proynov,  R. M. Richard,  R. P. Steele,  E. J. Sundstrom,  
 H. L. Woodcock III,  P. M. Zimmerman,  D. Zuev,  B. Albrecht,  E. Alguire,  
 S. A. Baeppler,  D. Barton,  Z. Benda,  Y. A. Bernard,  E. J. Berquist,  
 K. B. Bravaya,  H. Burton,  D. Casanova,  Chun-Min Chang,  Yunqing Chen,  
 A. Chien,  K. D. Closser,  M. P. Coons,  S. Coriani,  S. Dasgupta,  
 A. L. Dempwolff,  M. Diedenhofen,  Hainam Do,  R. G. Edgar,  Po-Tung Fang,  
 S. Faraji,  S. Fatehi,  Qingguo Feng,  K. D. Fenk,  J. Fosso-Tande,  
 J. Gayvert,  Qinghui Ge,  A. Ghysels,  G. Gidofalvi,  J. Gomes,  
 J. Gonthier,  A. Gunina,  D. Hait,  M. W. D. Hanson-Heine,  
 P. H. P. Harbach,  A. W. Hauser,  M. F. Herbst,  J. E. Herr,  
 E. G. Hohenstein,  Z. C. Holden,  Kerwin Hui,  B. C. Huynh,  T.-C. Jagau,  
 Hyunjun Ji,  B. Kaduk,  K. Khistyaev,  Jaehoon Kim,  P. Klunzinger,  K. Koh,  
 D. Kosenkov,  L. Koulias,  T. Kowalczyk,  C. M. Krauter,  A. Kunitsa,  
 Ka Un Lao,  A. Laurent,  K. V. Lawler,  Joonho Lee,  D. Lefrancois,  
 S. Lehtola,  D. S. Levine,  Yi-Pei Li,  You-Sheng Lin,  Fenglai Liu,  
 E. Livshits,  A. Luenser,  P. Manohar,  E. Mansoor,  S. F. Manzer,  
 Shan-Ping Mao,  Yuezhi Mao,  N. Mardirossian,  A. V. Marenich,  
 T. Markovich,  L. A. Martinez-Martinez,  S. A. Maurer,  N. J. Mayhall,  
 S. C. McKenzie,  J.-M. Mewes,  P. Morgante,  A. F. Morrison,  
 J. W. Mullinax,  K. Nanda,  T. S. Nguyen-Beck,  R. Olivares-Amaya,  
 J. A. Parkhill,  Zheng Pei,  T. M. Perrine,  F. Plasser,  P. Pokhilko,  
 S. Prager,  A. Prociuk,  E. Ramos,  D. R. Rehn,  F. Rob,  M. Scheurer,  
 M. Schneider,  N. Sergueev,  S. M. Sharada,  S. Sharma,  D. W. Small,  
 T. Stauch,  T. Stein,  Yu-Chuan Su,  A. J. W. Thom,  A. Tkatchenko,  
 T. Tsuchimochi,  N. M. Tubman,  L. Vogt,  M. L. Vidal,  O. Vydrov,  
 M. A. Watson,  J. Wenzel,  M. de Wergifosse,  T. A. Wesolowski,  A. White,  
 J. Witte,  A. Yamada,  Jun Yang,  K. Yao,  S. Yeganeh,  S. R. Yost,  
 Zhi-Qiang You,  A. Zech,  Igor Ying Zhang,  Xing Zhang,  Yan Zhao,  
 Ying Zhu,  B. R. Brooks,  G. K. L. Chan,  C. J. Cramer,  M. S. Gordon,  
 W. J. Hehre,  A. Klamt,  M. W. Schmidt,  C. D. Sherrill,  D. G. Truhlar,  
 A. Aspuru-Guzik,  R. Baer,  A. T. Bell,  N. A. Besley,  Jeng-Da Chai,  
 A. E. DePrince, III,  R. A. DiStasio Jr.,  A. Dreuw,  B. D. Dunietz,  
 T. R. Furlani,  Chao-Ping Hsu,  Yousung Jung,  Jing Kong,  D. S. Lambrecht,  
 WanZhen Liang,  C. Ochsenfeld,  V. A. Rassolov,  L. V. Slipchenko,  
 J. E. Subotnik,  T. Van Voorhis,  J. M. Herbert,  A. I. Krylov,  
 P. M. W. Gill,  M. Head-Gordon

 Contributors to earlier versions of Q-Chem not listed above: 
 R. D. Adamson,  B. Austin,  J. Baker,  G. J. O. Beran,  K. Brandhorst,  
 S. T. Brown,  E. F. C. Byrd,  A. K. Chakraborty,  C.-L. Cheng,  
 Siu Hung Chien,  D. M. Chipman,  D. L. Crittenden,  H. Dachsel,  
 R. J. Doerksen,  A. D. Dutoi,  L. Fusti-Molnar,  W. A. Goddard III,  
 A. Golubeva-Zadorozhnaya,  S. R. Gwaltney,  G. Hawkins,  A. Heyden,  
 S. Hirata,  G. Kedziora,  F. J. Keil,  C. Kelley,  Jihan Kim,  R. A. King,  
 R. Z. Khaliullin,  P. P. Korambath,  W. Kurlancheek,  A. M. Lee,  M. S. Lee,  
 S. V. Levchenko,  Ching Yeh Lin,  D. Liotard,  R. C. Lochan,  I. Lotan,  
 P. E. Maslen,  N. Nair,  D. P. O'Neill,  D. Neuhauser,  E. Neuscamman,  
 C. M. Oana,  R. Olson,  B. Peters,  R. Peverati,  P. A. Pieniazek,  
 Y. M. Rhee,  J. Ritchie,  M. A. Rohrdanz,  E. Rosta,  N. J. Russ,  
 H. F. Schaefer III,  N. E. Schultz,  N. Shenvi,  A. C. Simmonett,  A. Sodt,  
 D. Stuck,  K. S. Thanthiriwatte,  V. Vanovschi,  Tao Wang,  A. Warshel,  
 C. F. Williams,  Q. Wu,  X. Xu,  W. Zhang

 Please cite Q-Chem as follows:
 Y. Shao et al., Mol. Phys. 113, 184-215 (2015)
 DOI: 10.1080/00268976.2014.952696

 Q-Chem 5.2.1 for Intel X86 EM64T Linux

 Parts of Q-Chem use Armadillo 8.300.2 (Tropical Shenanigans).
 http://arma.sourceforge.net/

 Q-Chem begins on Sun Dec  1 15:28:44 2019  

Host: 
0

     Scratch files written to /scratch/taweetham/qchem22792//
NAlpha2: 220
NElect   220
Mult     1
The previous job contains 0 fragments, simply inherited here

Checking the input file for inconsistencies... 	...done.

--------------------------------------------------------------
User input:
--------------------------------------------------------------

$MOLECULE
READ
$END

$REM
   JOB_TYPE 	FREQUENCY
   BASIS 	6-311++G**
   METHOD	B3LYP	
$END


--------------------------------------------------------------
 ----------------------------------------------------------------
             Standard Nuclear Orientation (Angstroms)
    I     Atom           X                Y                Z
 ----------------------------------------------------------------
    1      C       0.0010359039    -1.7531339241    -0.0000000000
    2      C      -1.2154094896    -1.0784979548    -0.0000000000
    3      C      -1.2183703762     0.3223226327    -0.0000000000
    4      C      -0.0001429109     1.0242071389     0.0000000000
    5      C       1.2189384326     0.3236989658     0.0000000000
    6      C       1.2168209112    -1.0773978495     0.0000000000
    7      F       0.0010071503    -3.0878378474    -0.0000000000
    8      Br     -2.7965729720    -2.1238463293    -0.0000000000
    9      Br     -2.8758631301     1.2482180727    -0.0000000000
   10      Br     -0.0012631812     2.9249604160     0.0000000000
   11      Br      2.8740588677     1.2511732248     0.0000000000
   12      Br      2.7988890106    -2.1226954821     0.0000000000
 ----------------------------------------------------------------
 Molecular Point Group                 Cs    NOp =  2
 Largest Abelian Subgroup              Cs    NOp =  2
 Nuclear Repulsion Energy =        2909.96338298 hartrees
 There are      110 alpha and      110 beta electrons
 Requested basis set is 6-311++G(d,p)
 There are 137 shells and 394 basis functions

 Total QAlloc Memory Limit   2000 MB
 Mega-Array Size       188 MB
 MEM_STATIC part       192 MB

                       Distance Matrix (Angstroms)
             C (  1)   C (  2)   C (  3)   C (  4)   C (  5)   C (  6)
   C (  2)  1.390997
   C (  3)  2.407171  1.400824
   C (  4)  2.777341  2.428630  1.405959
   C (  5)  2.407597  2.809307  2.437309  1.406012
   C (  6)  1.390954  2.432231  2.808803  2.428527  1.401098
   F (  7)  1.334704  2.348854  3.621612  4.112045  3.622422  2.349483
   Br(  8)  2.822064  1.895477  2.911094  4.210732  4.702639  4.147576
   Br(  9)  4.157483  2.858446  1.898569  2.884432  4.197873  4.707287
   Br( 10)  4.678095  4.183519  2.873164  1.900754  2.873230  4.183611
   Br( 11)  4.156937  4.706498  4.196515  2.883149  1.897270  2.858090
   Br( 12)  2.822155  4.147884  4.702817  4.211600  2.912231  1.896203
             F (  7)   Br(  8)   Br(  9)   Br( 10)   Br( 11)
   Br(  8)  2.959009
   Br(  9)  5.203630  3.372996
   Br( 10)  6.012799  5.770980  3.327881
   Br( 11)  5.203983  6.599002  5.749923  3.327017
   Br( 12)  2.959669  5.595462  6.600445  5.772320  3.374706

 A cutoff of  1.0D-11 yielded   6033 shell pairs
 There are     55862 function pairs (     61666 Cartesian)
 Smallest overlap matrix eigenvalue = 3.04E-07

 Q-Chem warning in module stvman/mkSTV.C, line 318:

 Overlap eigenvalue is smaller than square root of threshold
 Use THRESH >= 12 to get rid of this warning

 Linear dependence detected in AO basis
 Tighter screening thresholds may be required for diffuse basis sets
 Use S2THRESH > 14 and THRESH = 14 in case of SCF convergence issues
 Number of orthogonalized atomic orbitals = 392
 Maximum deviation from orthogonality = 1.404E-10
 Guess from superposition of atomic densities
 Warning:  Energy on first SCF cycle will be non-variational
 SAD guess density has 220.000000 electrons

 -----------------------------------------------------------------------
  General SCF calculation program by
  Eric Jon Sundstrom, Paul Horn, Yuezhi Mao, Dmitri Zuev, Alec White,
  David Stuck, Shaama M.S., Shane Yost, Joonho Lee, David Small,
  Daniel Levine, Susi Lehtola, Hugh Burton, Evgeny Epifanovsky,
  Bang C. Huynh
 -----------------------------------------------------------------------
 Exchange:     0.2000 Hartree-Fock + 0.0800 Slater + 0.7200 B88
 Correlation:  0.1900 VWN1RPA + 0.8100 LYP
 Using SG-1 standard quadrature grid
 using 6 threads for integral computing
 -------------------------------------------------------
 OpenMP Integral computing Module                
 Release: version 2.0, May 2017, Q-Chem Inc. Pleasanton 
 -------------------------------------------------------
 A restricted SCF calculation will be
 performed using DIIS
 SCF converges when DIIS error is below 1.0e-08
 ---------------------------------------
  Cycle       Energy         DIIS error
 ---------------------------------------
    1  -13201.5970444960      2.98e-02  
    2  -13199.1975203450      2.29e-03  
    3  -13199.1622231395      2.60e-03  
    4  -13199.2280601613      8.30e-04  
    5  -13199.2420545724      2.14e-04  
    6  -13199.2427093032      8.21e-05  
    7  -13199.2428054875      2.32e-05  
    8  -13199.2428144976      1.07e-05  
    9  -13199.2428163958      1.51e-06  
   10  -13199.2428164209      4.58e-07  
   11  -13199.2428164241      1.68e-07  
   12  -13199.2428164246      3.54e-08  
   13  -13199.2428164267      6.54e-09  Convergence criterion met
 ---------------------------------------
 SCF time:   CPU 300.15s  wall 53.00s 
 SCF   energy in the final basis set =   -13199.2428164267
 Total energy in the final basis set =   -13199.2428164267

 --------------------------------------------------------------
             Orbital Energies (a.u.) and Symmetries
 --------------------------------------------------------------

 Alpha MOs, Restricted
 -- Occupied --                  
-482.86 -482.86 -482.86 -482.86 -482.86  -62.51  -62.51  -62.51
  1 A'    2 A'    3 A'    4 A'    5 A'    6 A'    7 A'    8 A'                 
-62.512 -62.510 -56.334 -56.334 -56.333 -56.333 -56.331 -56.330
  9 A'   10 A'   11 A'   12 A'   13 A'   14 A'   15 A'    1 A"                 
-56.330 -56.330 -56.330 -56.329 -56.329 -56.329 -56.328 -56.327
  2 A"   16 A'   17 A'    3 A"    4 A"   18 A'   19 A'    5 A"                 
-56.327 -24.731 -10.315 -10.285 -10.285 -10.283 -10.280 -10.280
 20 A'   21 A'   22 A'   23 A'   24 A'   25 A'   26 A'   27 A'                 
 -8.722  -8.722  -8.721  -8.721  -8.719  -6.555  -6.555  -6.554
 28 A'   29 A'   30 A'   31 A'   32 A'   33 A'   34 A'   35 A'                 
 -6.553  -6.552  -6.541  -6.541  -6.540  -6.540  -6.540  -6.540
 36 A'   37 A'    6 A"    7 A"   38 A'   39 A'    8 A"    9 A"                 
 -6.539  -6.538  -6.538  -6.537  -2.665  -2.665  -2.664  -2.664
 40 A'   41 A'   10 A"   42 A'   43 A'   44 A'   45 A'   46 A'                 
 -2.662  -2.662  -2.662  -2.661  -2.661  -2.661  -2.661  -2.660
 47 A'   11 A"   12 A"   48 A'   49 A'   13 A"   14 A"   50 A'                 
 -2.660  -2.659  -2.658  -2.650  -2.650  -2.650  -2.650  -2.649
 51 A'   15 A"   52 A'   53 A'   54 A'   16 A"   17 A"   55 A'                 
 -2.649  -2.649  -2.648  -2.647  -2.647  -1.276  -0.949  -0.885
 18 A"   56 A'   19 A"   20 A"   57 A'   58 A'   59 A'   60 A'                 
 -0.868  -0.831  -0.817  -0.808  -0.754  -0.742  -0.651  -0.644
 61 A'   62 A'   63 A'   64 A'   65 A'   66 A'   67 A'   68 A'                 
 -0.573  -0.572  -0.519  -0.501  -0.460  -0.458  -0.452  -0.449
 69 A'   70 A'   21 A"   71 A'   72 A'   73 A'   74 A'   22 A"                 
 -0.423  -0.400  -0.391  -0.367  -0.345  -0.340  -0.334  -0.324
 75 A'   76 A'   23 A"   24 A"   77 A'   78 A'   25 A"   26 A"                 
 -0.321  -0.313  -0.306  -0.282  -0.270  -0.269
 79 A'   27 A"   80 A'   81 A'   28 A"   29 A"                                 
 -- Virtual --                   
 -0.094  -0.072  -0.062  -0.044  -0.031  -0.011  -0.004  -0.001
 82 A'   30 A"   31 A"   83 A'   84 A'   85 A'   86 A'   87 A'                 
  0.019   0.022   0.036   0.037   0.047   0.053   0.054   0.056
 88 A'   89 A'   90 A'   32 A"   91 A'   33 A"   34 A"   92 A'                 
  0.062   0.065   0.066   0.069   0.077   0.078   0.089   0.091
 93 A'   94 A'   95 A'   35 A"   36 A"   96 A'   37 A"   97 A'                 
  0.092   0.099   0.101   0.108   0.112   0.123   0.127   0.137
 98 A'   99 A'   38 A"  100 A'  101 A'  102 A'   39 A"  103 A'                 
  0.139   0.150   0.156   0.169   0.171   0.172   0.175   0.194
 40 A"   41 A"  104 A'  105 A'  106 A'  107 A'   42 A"  108 A'                 
  0.203   0.204   0.214   0.217   0.217   0.218   0.226   0.238
109 A'  110 A'  111 A'  112 A'  113 A'  114 A'   43 A"  115 A'                 
  0.248   0.251   0.255   0.266   0.275   0.278   0.284   0.315
116 A'  117 A'  118 A'  119 A'  120 A'  121 A'  122 A'   44 A"                 
  0.337   0.352   0.368   0.390   0.397   0.398   0.406   0.410
123 A'  124 A'  125 A'  126 A'   45 A"  127 A'  128 A'   46 A"                 
  0.415   0.418   0.425   0.426   0.430   0.434   0.441   0.473
129 A'  130 A'   47 A"  131 A'   48 A"  132 A'   49 A"  133 A'                 
  0.484   0.488   0.491   0.493   0.495   0.504   0.512   0.520
 50 A"  134 A'  135 A'   51 A"  136 A'  137 A'   52 A"  138 A'                 
  0.521   0.524   0.531   0.542   0.543   0.559   0.560   0.562
139 A'   53 A"   54 A"  140 A'   55 A"   56 A"   57 A"   58 A"                 
  0.566   0.569   0.588   0.591   0.623   0.624   0.625   0.655
 59 A"  141 A'  142 A'   60 A"   61 A"  143 A'  144 A'   62 A"                 
  0.656   0.665   0.673   0.705   0.706   0.708   0.731   0.736
145 A'  146 A'  147 A'  148 A'  149 A'   63 A"  150 A'   64 A"                 
  0.739   0.744   0.782   0.785   0.799   0.800   0.815   0.827
151 A'  152 A'  153 A'  154 A'  155 A'  156 A'  157 A'  158 A'                 
  0.845   0.850   0.870   0.872   0.925   0.933   0.941   0.964
159 A'  160 A'  161 A'  162 A'   65 A"   66 A"  163 A'  164 A'                 
  1.001   1.011   1.031   1.041   1.061   1.105   1.106   1.127
165 A'  166 A'  167 A'  168 A'  169 A'   67 A"  170 A'  171 A'                 
  1.147   1.159   1.191   1.228   1.234   1.235   1.314   1.382
172 A'  173 A'   68 A"   69 A"   70 A"   71 A"  174 A'  175 A'                 
  1.391   1.412   1.439   1.472   1.500   1.548   1.565   1.584
176 A'   72 A"  177 A'  178 A'  179 A'  180 A'  181 A'  182 A'                 
  1.712   1.722   1.733   1.742   1.805   1.806   1.837   1.841
 73 A"   74 A"  183 A'  184 A'  185 A'  186 A'   75 A"   76 A"                 
  1.881   1.972   1.984   2.007   2.008   2.023   2.033   2.035
 77 A"   78 A"   79 A"   80 A"  187 A'   81 A"  188 A'  189 A'                 
  2.074   2.083   2.090   2.110   2.139   2.149   2.187   2.191
190 A'   82 A"  191 A'  192 A'  193 A'  194 A'  195 A'  196 A'                 
  2.222   2.248   2.250   2.270   2.292   2.296   2.363   2.394
197 A'   83 A"  198 A'  199 A'  200 A'  201 A'  202 A'  203 A'                 
  2.408   2.437   2.569   2.702   2.716   2.814   2.830   2.859
204 A'  205 A'   84 A"   85 A"   86 A"   87 A"   88 A"  206 A'                 
  2.958   2.981   3.035   3.057   3.060   3.148   3.165   3.389
207 A'  208 A'   89 A"  209 A'  210 A'  211 A'  212 A'  213 A'                 
  3.405   3.636   3.750   3.752   3.808   3.876   3.960   3.970
214 A'  215 A'  216 A'   90 A"  217 A'  218 A'   91 A"   92 A"                 
  3.989   3.990   3.990   3.993   3.999   4.032   4.043   4.062
 93 A"   94 A"   95 A"   96 A"  219 A'   97 A"   98 A"  220 A'                 
  4.065   4.065   4.071   4.072   4.081   4.081   4.139   4.173
221 A'   99 A"  222 A'  223 A'  100 A"  224 A'  101 A"  225 A'                 
  4.227   4.240   4.269   4.310   4.342   4.371   4.405   4.438
226 A'  227 A'  228 A'  229 A'  230 A'  231 A'  232 A'  233 A'                 
  4.489   4.829   4.840   6.297   6.446   6.575   6.737   6.757
234 A'  235 A'  236 A'  102 A"  237 A'  238 A'  239 A'  240 A'                 
  6.780   6.822   6.841   7.525   7.534   7.546   7.554   7.587
241 A'  242 A'  243 A'  103 A"  104 A"  105 A"  106 A"  107 A"                 
  7.634   7.637   7.648   7.662   7.673   7.693   7.718   7.771
244 A'  245 A'  246 A'  247 A'  248 A'  249 A'  250 A'  251 A'                 
  7.805   7.829  23.212  23.766  23.771  23.929  23.933  24.028
252 A'  253 A'  254 A'  255 A'  256 A'  257 A'  258 A'  259 A'                 
 47.881  48.009  48.029  48.066  48.078  66.771 289.720 289.729
260 A'  261 A'  262 A'  263 A'  264 A'  265 A'  108 A"  109 A"                 
289.742 289.751 289.784 289.830 289.837 289.849 289.865 289.871
110 A"  111 A"  112 A"  266 A'  267 A'  268 A'  269 A'  270 A'                 
289.904 289.940 289.989 290.023 290.0511020.6681020.8291020.853
271 A'  272 A'  273 A'  274 A'  275 A'  276 A'  277 A'  278 A'                 
*******1020.914
279 A'  280 A'                                                                 

 Beta MOs, Restricted
 -- Occupied --                  
-482.86 -482.86 -482.86 -482.86 -482.86  -62.51  -62.51  -62.51
  1 A'    2 A'    3 A'    4 A'    5 A'    6 A'    7 A'    8 A'                 
-62.512 -62.510 -56.334 -56.334 -56.333 -56.333 -56.331 -56.330
  9 A'   10 A'   11 A'   12 A'   13 A'   14 A'   15 A'    1 A"                 
-56.330 -56.330 -56.330 -56.329 -56.329 -56.329 -56.328 -56.327
  2 A"   16 A'   17 A'    3 A"    4 A"   18 A'   19 A'    5 A"                 
-56.327 -24.731 -10.315 -10.285 -10.285 -10.283 -10.280 -10.280
 20 A'   21 A'   22 A'   23 A'   24 A'   25 A'   26 A'   27 A'                 
 -8.722  -8.722  -8.721  -8.721  -8.719  -6.555  -6.555  -6.554
 28 A'   29 A'   30 A'   31 A'   32 A'   33 A'   34 A'   35 A'                 
 -6.553  -6.552  -6.541  -6.541  -6.540  -6.540  -6.540  -6.540
 36 A'   37 A'    6 A"    7 A"   38 A'   39 A'    8 A"    9 A"                 
 -6.539  -6.538  -6.538  -6.537  -2.665  -2.665  -2.664  -2.664
 40 A'   41 A'   10 A"   42 A'   43 A'   44 A'   45 A'   46 A'                 
 -2.662  -2.662  -2.662  -2.661  -2.661  -2.661  -2.661  -2.660
 47 A'   11 A"   12 A"   48 A'   49 A'   13 A"   14 A"   50 A'                 
 -2.660  -2.659  -2.658  -2.650  -2.650  -2.650  -2.650  -2.649
 51 A'   15 A"   52 A'   53 A'   54 A'   16 A"   17 A"   55 A'                 
 -2.649  -2.649  -2.648  -2.647  -2.647  -1.276  -0.949  -0.885
 18 A"   56 A'   19 A"   20 A"   57 A'   58 A'   59 A'   60 A'                 
 -0.868  -0.831  -0.817  -0.808  -0.754  -0.742  -0.651  -0.644
 61 A'   62 A'   63 A'   64 A'   65 A'   66 A'   67 A'   68 A'                 
 -0.573  -0.572  -0.519  -0.501  -0.460  -0.458  -0.452  -0.449
 69 A'   70 A'   21 A"   71 A'   72 A'   73 A'   74 A'   22 A"                 
 -0.423  -0.400  -0.391  -0.367  -0.345  -0.340  -0.334  -0.324
 75 A'   76 A'   23 A"   24 A"   77 A'   78 A'   25 A"   26 A"                 
 -0.321  -0.313  -0.306  -0.282  -0.270  -0.269
 79 A'   27 A"   80 A'   81 A'   28 A"   29 A"                                 
 -- Virtual --                   
 -0.094  -0.072  -0.062  -0.044  -0.031  -0.011  -0.004  -0.001
 82 A'   30 A"   31 A"   83 A'   84 A'   85 A'   86 A'   87 A'                 
  0.019   0.022   0.036   0.037   0.047   0.053   0.054   0.056
 88 A'   89 A'   90 A'   32 A"   91 A'   33 A"   34 A"   92 A'                 
  0.062   0.065   0.066   0.069   0.077   0.078   0.089   0.091
 93 A'   94 A'   95 A'   35 A"   36 A"   96 A'   37 A"   97 A'                 
  0.092   0.099   0.101   0.108   0.112   0.123   0.127   0.137
 98 A'   99 A'   38 A"  100 A'  101 A'  102 A'   39 A"  103 A'                 
  0.139   0.150   0.156   0.169   0.171   0.172   0.175   0.194
 40 A"   41 A"  104 A'  105 A'  106 A'  107 A'   42 A"  108 A'                 
  0.203   0.204   0.214   0.217   0.217   0.218   0.226   0.238
109 A'  110 A'  111 A'  112 A'  113 A'  114 A'   43 A"  115 A'                 
  0.248   0.251   0.255   0.266   0.275   0.278   0.284   0.315
116 A'  117 A'  118 A'  119 A'  120 A'  121 A'  122 A'   44 A"                 
  0.337   0.352   0.368   0.390   0.397   0.398   0.406   0.410
123 A'  124 A'  125 A'  126 A'   45 A"  127 A'  128 A'   46 A"                 
  0.415   0.418   0.425   0.426   0.430   0.434   0.441   0.473
129 A'  130 A'   47 A"  131 A'   48 A"  132 A'   49 A"  133 A'                 
  0.484   0.488   0.491   0.493   0.495   0.504   0.512   0.520
 50 A"  134 A'  135 A'   51 A"  136 A'  137 A'   52 A"  138 A'                 
  0.521   0.524   0.531   0.542   0.543   0.559   0.560   0.562
139 A'   53 A"   54 A"  140 A'   55 A"   56 A"   57 A"   58 A"                 
  0.566   0.569   0.588   0.591   0.623   0.624   0.625   0.655
 59 A"  141 A'  142 A'   60 A"   61 A"  143 A'  144 A'   62 A"                 
  0.656   0.665   0.673   0.705   0.706   0.708   0.731   0.736
145 A'  146 A'  147 A'  148 A'  149 A'   63 A"  150 A'   64 A"                 
  0.739   0.744   0.782   0.785   0.799   0.800   0.815   0.827
151 A'  152 A'  153 A'  154 A'  155 A'  156 A'  157 A'  158 A'                 
  0.845   0.850   0.870   0.872   0.925   0.933   0.941   0.964
159 A'  160 A'  161 A'  162 A'   65 A"   66 A"  163 A'  164 A'                 
  1.001   1.011   1.031   1.041   1.061   1.105   1.106   1.127
165 A'  166 A'  167 A'  168 A'  169 A'   67 A"  170 A'  171 A'                 
  1.147   1.159   1.191   1.228   1.234   1.235   1.314   1.382
172 A'  173 A'   68 A"   69 A"   70 A"   71 A"  174 A'  175 A'                 
  1.391   1.412   1.439   1.472   1.500   1.548   1.565   1.584
176 A'   72 A"  177 A'  178 A'  179 A'  180 A'  181 A'  182 A'                 
  1.712   1.722   1.733   1.742   1.805   1.806   1.837   1.841
 73 A"   74 A"  183 A'  184 A'  185 A'  186 A'   75 A"   76 A"                 
  1.881   1.972   1.984   2.007   2.008   2.023   2.033   2.035
 77 A"   78 A"   79 A"   80 A"  187 A'   81 A"  188 A'  189 A'                 
  2.074   2.083   2.090   2.110   2.139   2.149   2.187   2.191
190 A'   82 A"  191 A'  192 A'  193 A'  194 A'  195 A'  196 A'                 
  2.222   2.248   2.250   2.270   2.292   2.296   2.363   2.394
197 A'   83 A"  198 A'  199 A'  200 A'  201 A'  202 A'  203 A'                 
  2.408   2.437   2.569   2.702   2.716   2.814   2.830   2.859
204 A'  205 A'   84 A"   85 A"   86 A"   87 A"   88 A"  206 A'                 
  2.958   2.981   3.035   3.057   3.060   3.148   3.165   3.389
207 A'  208 A'   89 A"  209 A'  210 A'  211 A'  212 A'  213 A'                 
  3.405   3.636   3.750   3.752   3.808   3.876   3.960   3.970
214 A'  215 A'  216 A'   90 A"  217 A'  218 A'   91 A"   92 A"                 
  3.989   3.990   3.990   3.993   3.999   4.032   4.043   4.062
 93 A"   94 A"   95 A"   96 A"  219 A'   97 A"   98 A"  220 A'                 
  4.065   4.065   4.071   4.072   4.081   4.081   4.139   4.173
221 A'   99 A"  222 A'  223 A'  100 A"  224 A'  101 A"  225 A'                 
  4.227   4.240   4.269   4.310   4.342   4.371   4.405   4.438
226 A'  227 A'  228 A'  229 A'  230 A'  231 A'  232 A'  233 A'                 
  4.489   4.829   4.840   6.297   6.446   6.575   6.737   6.757
234 A'  235 A'  236 A'  102 A"  237 A'  238 A'  239 A'  240 A'                 
  6.780   6.822   6.841   7.525   7.534   7.546   7.554   7.587
241 A'  242 A'  243 A'  103 A"  104 A"  105 A"  106 A"  107 A"                 
  7.634   7.637   7.648   7.662   7.673   7.693   7.718   7.771
244 A'  245 A'  246 A'  247 A'  248 A'  249 A'  250 A'  251 A'                 
  7.805   7.829  23.212  23.766  23.771  23.929  23.933  24.028
252 A'  253 A'  254 A'  255 A'  256 A'  257 A'  258 A'  259 A'                 
 47.881  48.009  48.029  48.066  48.078  66.771 289.720 289.729
260 A'  261 A'  262 A'  263 A'  264 A'  265 A'  108 A"  109 A"                 
289.742 289.751 289.784 289.830 289.837 289.849 289.865 289.871
110 A"  111 A"  112 A"  266 A'  267 A'  268 A'  269 A'  270 A'                 
289.904 289.940 289.989 290.023 290.0511020.6681020.8291020.853
271 A'  272 A'  273 A'  274 A'  275 A'  276 A'  277 A'  278 A'                 
*******1020.914
279 A'  280 A'                                                                 
 --------------------------------------------------------------

          Ground-State Mulliken Net Atomic Charges

     Atom                 Charge (a.u.)
  ----------------------------------------
      1 C                    -0.420061
      2 C                     0.611577
      3 C                     0.047281
      4 C                    -0.098944
      5 C                     0.041743
      6 C                     0.615526
      7 F                    -0.077479
      8 Br                   -0.104187
      9 Br                   -0.163647
     10 Br                   -0.184214
     11 Br                   -0.163712
     12 Br                   -0.103883
  ----------------------------------------
  Sum of atomic charges =     0.000000

 -----------------------------------------------------------------
                    Cartesian Multipole Moments
 -----------------------------------------------------------------
    Charge (ESU x 10^10)
                -0.0000
    Dipole Moment (Debye)
         X       0.0016      Y       0.6034      Z       0.0000
       Tot       0.6034
    Quadrupole Moments (Debye-Ang)
        XX    -124.2610     XY       0.0117     YY    -130.2301
        XZ      -0.0000     YZ       0.0000     ZZ    -130.9196
    Octopole Moments (Debye-Ang^2)
       XXX      -0.0341    XXY       1.9104    XYY      -0.0000
       YYY      44.3089    XXZ       0.0000    XYZ       0.0000
       YYZ      -0.0000    XZZ      -0.0039    YZZ       4.4661
       ZZZ       0.0000
    Hexadecapole Moments (Debye-Ang^3)
      XXXX   -3621.7172   XXXY       0.0678   XXYY   -1033.7911
      XYYY       0.0953   YYYY   -2856.1017   XXXZ      -0.0000
      XXYZ      -0.0000   XYYZ      -0.0000   YYYZ       0.0000
      XXZZ    -684.9473   XYZZ       0.0196   YYZZ    -519.7395
      XZZZ      -0.0000   YZZZ       0.0000   ZZZZ    -154.5709
 -----------------------------------------------------------------
 Calculating MO derivatives via CPSCF
    1     0    39    0.0215747  
    2     0    39    0.0106606  
    3     0    39    0.0017238  
    4     0    39    0.0001379  
    5    20    19    0.0000128  
    6    38     1    0.0000011  
    7    39     0    0.0000001  Converged
 Time for AOints: 312.3 s (CPU) 52.6 s (wall)
 ------------------------------------------------------------------------------
                     AOints        : Timing summary (seconds)
 ------------------------------------------------------------------------------
     job step          cpu (% of tot)      sys (% of tot)     wall (% of tot)
 ------------------------------------------------------------------------------
  AOints            0.3123E+03 ( 7.9)   0.1300E-04 ( 4.7)   0.5262E+02 ( 7.7)
 ------------------------------------------------------------------------------
   Grand Totals     0.3972E+04          0.2780E-03          0.6813E+03
 ------------------------------------------------------------------------------
 Polarizability Matrix (a.u.)
            1           2           3
    1-225.8300565   0.0016732   0.0000000
    2   0.0016732-197.5657107   0.0000000
    3   0.0000000   0.0000000 -92.5796354
 Calculating analytic Hessian of the SCF energy

 Direct stationary perturbation theory relativistic correction:

 rels  =      84.071052054991
 relv  =    -289.965649255310
 rel2e =      50.308306121459
 E_rel =    -155.586291078860

 Hessian of the SCF Energy
            1           2           3           4           5           6
    1   0.6660985   0.0000902   0.0000000  -0.2658125   0.0513273  -0.0000000
    2   0.0000902   0.6697869  -0.0000000   0.1255786  -0.1415150   0.0000000
    3   0.0000000  -0.0000000   0.1354787  -0.0000000  -0.0000000  -0.0567844
    4  -0.2658125   0.1255786  -0.0000000   0.5366173  -0.0547341   0.0000000
    5   0.0513273  -0.1415150  -0.0000000  -0.0547341   0.5844655  -0.0000000
    6  -0.0000000   0.0000000  -0.0567844   0.0000000  -0.0000000   0.0970413
    7   0.0353348   0.0247361  -0.0000000  -0.0941738   0.0246441  -0.0000000
    8   0.0809171  -0.0266614   0.0000000  -0.0247032  -0.2976175   0.0000000
    9  -0.0000000   0.0000000  -0.0005219  -0.0000000   0.0000000  -0.0483746
   10  -0.0715372  -0.0000277   0.0000000   0.0312933  -0.0743663  -0.0000000
   11  -0.0000439  -0.0011716  -0.0000000  -0.0218361  -0.0272521   0.0000000
   12   0.0000000  -0.0000000   0.0045864  -0.0000000   0.0000000   0.0026674
   13   0.0354166  -0.0246814  -0.0000000  -0.0181013   0.0290614   0.0000000
   14  -0.0808330  -0.0267178   0.0000000   0.0303908  -0.0485188  -0.0000000
   15   0.0000000   0.0000000  -0.0005405   0.0000000  -0.0000000   0.0037550
   16  -0.2657115  -0.1257278   0.0000000  -0.0559227   0.0290040   0.0000000
   17  -0.0515097  -0.1417437  -0.0000000  -0.0290881   0.0573308   0.0000000
   18   0.0000000   0.0000000  -0.0567423  -0.0000000   0.0000000   0.0060688
   19  -0.0691416   0.0000286   0.0000000  -0.0006337   0.0403550   0.0000000
   20   0.0000442  -0.3258475  -0.0000000   0.0051937  -0.0488148  -0.0000000
   21   0.0000000   0.0000000  -0.0405477  -0.0000000  -0.0000000   0.0062479
   22  -0.0353529  -0.0230060  -0.0000000  -0.1157450  -0.0528523   0.0000000
   23  -0.0044551  -0.0012684   0.0000000  -0.0539021  -0.0632468  -0.0000000
   24  -0.0000000   0.0000000   0.0046026  -0.0000000  -0.0000000  -0.0181134
   25   0.0030788  -0.0006527   0.0000000  -0.0157440   0.0125117   0.0000000
   26  -0.0039227  -0.0021468   0.0000000   0.0279135  -0.0178679   0.0000000
   27   0.0000000   0.0000000   0.0035003   0.0000000   0.0000000   0.0024704
   28  -0.0000754  -0.0000004   0.0000000  -0.0024978   0.0000987   0.0000000
   29   0.0000052   0.0006935   0.0000000  -0.0022274   0.0023554  -0.0000000
   30  -0.0000000  -0.0000000  -0.0011289  -0.0000000   0.0000000   0.0032169
   31   0.0030651   0.0006621  -0.0000000  -0.0006630   0.0001234   0.0000000
   32   0.0039288  -0.0021429   0.0000000  -0.0005553   0.0001771  -0.0000000
   33   0.0000000   0.0000000   0.0034997  -0.0000000  -0.0000000  -0.0010910
   34  -0.0353626   0.0230005   0.0000000   0.0013834  -0.0051731   0.0000000
   35   0.0044515  -0.0012647   0.0000000  -0.0020299   0.0005043   0.0000000
   36   0.0000000   0.0000000   0.0045979   0.0000000   0.0000000   0.0028957
            7           8           9          10          11          12
    1   0.0353348   0.0809171  -0.0000000  -0.0715372  -0.0000439   0.0000000
    2   0.0247361  -0.0266614   0.0000000  -0.0000277  -0.0011716  -0.0000000
    3  -0.0000000   0.0000000  -0.0005219   0.0000000  -0.0000000   0.0045864
    4  -0.0941738  -0.0247032  -0.0000000   0.0312933  -0.0218361  -0.0000000
    5   0.0246441  -0.2976175   0.0000000  -0.0743663  -0.0272521   0.0000000
    6  -0.0000000   0.0000000  -0.0483746  -0.0000000   0.0000000   0.0026674
    7   0.4984134   0.0365328   0.0000000  -0.2331499  -0.1081336  -0.0000000
    8   0.0365328   0.5611992  -0.0000000  -0.0568247  -0.1386459  -0.0000000
    9   0.0000000  -0.0000000   0.0996316   0.0000000   0.0000000  -0.0493221
   10  -0.2331499  -0.0568247   0.0000000   0.5665177   0.0001165   0.0000000
   11  -0.1081336  -0.1386459   0.0000000   0.0001165   0.4797828  -0.0000000
   12  -0.0000000  -0.0000000  -0.0493221   0.0000000  -0.0000000   0.0979663
   13  -0.0553821  -0.0280176  -0.0000000  -0.2332790   0.1079855  -0.0000000
   14   0.0279028   0.0566483   0.0000000   0.0566390  -0.1384393  -0.0000000
   15  -0.0000000   0.0000000   0.0022087  -0.0000000   0.0000000  -0.0493484
   16  -0.0180785  -0.0303636   0.0000000   0.0312101   0.0218900   0.0000000
   17  -0.0290235  -0.0485755  -0.0000000   0.0744235  -0.0271631   0.0000000
   18   0.0000000  -0.0000000   0.0037554  -0.0000000   0.0000000   0.0026636
   19  -0.0059803  -0.0026564  -0.0000000   0.0026995   0.0000010   0.0000000
   20   0.0014096   0.0026023   0.0000000  -0.0000083  -0.0003649  -0.0000000
   21   0.0000000  -0.0000000   0.0056442  -0.0000000   0.0000000  -0.0017384
   22  -0.0111421  -0.0101150  -0.0000000   0.0015491   0.0007055   0.0000000
   23  -0.0248902  -0.0171646   0.0000000   0.0026336  -0.0019146  -0.0000000
   24  -0.0000000   0.0000000   0.0016089  -0.0000000  -0.0000000   0.0031739
   25  -0.1155185   0.0488921  -0.0000000  -0.0331052   0.0150018   0.0000000
   26   0.0487566  -0.0590331  -0.0000000   0.0004029   0.0014776   0.0000000
   27   0.0000000  -0.0000000  -0.0189735   0.0000000   0.0000000   0.0022704
   28  -0.0006211  -0.0186438  -0.0000000  -0.0305596   0.0000723   0.0000000
   29  -0.0035414  -0.0318809  -0.0000000   0.0000814  -0.1458588   0.0000000
   30  -0.0000000   0.0000000   0.0021229  -0.0000000  -0.0000000  -0.0183845
   31   0.0003143   0.0039464  -0.0000000  -0.0331881  -0.0150595  -0.0000000
   32   0.0014813  -0.0002821   0.0000000  -0.0004387   0.0014689   0.0000000
   33  -0.0000000   0.0000000   0.0032304   0.0000000   0.0000000   0.0022940
   34  -0.0000165   0.0010360  -0.0000000   0.0015493  -0.0006997  -0.0000000
   35   0.0001250  -0.0005890  -0.0000000  -0.0026313  -0.0019188  -0.0000000
   36  -0.0000000  -0.0000000  -0.0010101   0.0000000  -0.0000000   0.0031714
           13          14          15          16          17          18
    1   0.0354166  -0.0808330   0.0000000  -0.2657115  -0.0515097   0.0000000
    2  -0.0246814  -0.0267178   0.0000000  -0.1257278  -0.1417437   0.0000000
    3  -0.0000000   0.0000000  -0.0005405   0.0000000  -0.0000000  -0.0567423
    4  -0.0181013   0.0303908   0.0000000  -0.0559227  -0.0290881  -0.0000000
    5   0.0290614  -0.0485188  -0.0000000   0.0290040   0.0573308   0.0000000
    6   0.0000000  -0.0000000   0.0037550   0.0000000   0.0000000   0.0060688
    7  -0.0553821   0.0279028  -0.0000000  -0.0180785  -0.0290235   0.0000000
    8  -0.0280176   0.0566483   0.0000000  -0.0303636  -0.0485755  -0.0000000
    9  -0.0000000   0.0000000   0.0022087   0.0000000  -0.0000000   0.0037554
   10  -0.2332790   0.0566390  -0.0000000   0.0312101   0.0744235  -0.0000000
   11   0.1079855  -0.1384393   0.0000000   0.0218900  -0.0271631   0.0000000
   12  -0.0000000  -0.0000000  -0.0493484   0.0000000   0.0000000   0.0026636
   13   0.4993730  -0.0357897  -0.0000000  -0.0942263  -0.0245556   0.0000000
   14  -0.0357897   0.5606855  -0.0000000   0.0247974  -0.2970213   0.0000000
   15  -0.0000000  -0.0000000   0.0996583  -0.0000000   0.0000000  -0.0483929
   16  -0.0942263   0.0247974  -0.0000000   0.5360835   0.0551299  -0.0000000
   17  -0.0245556  -0.2970213   0.0000000   0.0551299   0.5837947  -0.0000000
   18   0.0000000   0.0000000  -0.0483929  -0.0000000  -0.0000000   0.0970724
   19  -0.0059777   0.0026545   0.0000000  -0.0005931  -0.0402913  -0.0000000
   20  -0.0013975   0.0025923   0.0000000  -0.0051404  -0.0487143  -0.0000000
   21   0.0000000  -0.0000000   0.0056440  -0.0000000  -0.0000000   0.0062184
   22  -0.0000188  -0.0010356   0.0000000   0.0013817   0.0051704  -0.0000000
   23  -0.0001266  -0.0005893  -0.0000000   0.0020299   0.0005049   0.0000000
   24   0.0000000  -0.0000000  -0.0010119  -0.0000000   0.0000000   0.0028934
   25   0.0003218  -0.0039453   0.0000000  -0.0006602  -0.0001277  -0.0000000
   26  -0.0014797  -0.0002828   0.0000000   0.0005500   0.0001753  -0.0000000
   27  -0.0000000   0.0000000   0.0032268   0.0000000  -0.0000000  -0.0010887
   28  -0.0006550   0.0186675  -0.0000000  -0.0025012  -0.0001047   0.0000000
   29   0.0035764  -0.0318449  -0.0000000   0.0022219   0.0023518   0.0000000
   30   0.0000000   0.0000000   0.0021281   0.0000000   0.0000000   0.0032171
   31  -0.1163329  -0.0495289   0.0000000  -0.0156835  -0.0125112  -0.0000000
   32  -0.0494247  -0.0594222  -0.0000000  -0.0279456  -0.0179196   0.0000000
   33  -0.0000000  -0.0000000  -0.0189206  -0.0000000   0.0000000   0.0024724
   34  -0.0111386   0.0100801   0.0000000  -0.1152982   0.0524882  -0.0000000
   35   0.0248498  -0.0170900   0.0000000   0.0535538  -0.0630203  -0.0000000
   36   0.0000000   0.0000000   0.0015934   0.0000000  -0.0000000  -0.0181376
           19          20          21          22          23          24
    1  -0.0691416   0.0000442   0.0000000  -0.0353529  -0.0044551  -0.0000000
    2   0.0000286  -0.3258475   0.0000000  -0.0230060  -0.0012684   0.0000000
    3   0.0000000  -0.0000000  -0.0405477  -0.0000000   0.0000000   0.0046026
    4  -0.0006337   0.0051937  -0.0000000  -0.1157450  -0.0539021  -0.0000000
    5   0.0403550  -0.0488148  -0.0000000  -0.0528523  -0.0632468  -0.0000000
    6   0.0000000  -0.0000000   0.0062479   0.0000000  -0.0000000  -0.0181134
    7  -0.0059803   0.0014096   0.0000000  -0.0111421  -0.0248902  -0.0000000
    8  -0.0026564   0.0026023  -0.0000000  -0.0101150  -0.0171646   0.0000000
    9  -0.0000000   0.0000000   0.0056442  -0.0000000   0.0000000   0.0016089
   10   0.0026995  -0.0000083  -0.0000000   0.0015491   0.0026336  -0.0000000
   11   0.0000010  -0.0003649   0.0000000   0.0007055  -0.0019146  -0.0000000
   12   0.0000000  -0.0000000  -0.0017384   0.0000000  -0.0000000   0.0031739
   13  -0.0059777  -0.0013975   0.0000000  -0.0000188  -0.0001266   0.0000000
   14   0.0026545   0.0025923  -0.0000000  -0.0010356  -0.0005893  -0.0000000
   15   0.0000000   0.0000000   0.0056440   0.0000000  -0.0000000  -0.0010119
   16  -0.0005931  -0.0051404  -0.0000000   0.0013817   0.0020299  -0.0000000
   17  -0.0402913  -0.0487143  -0.0000000   0.0051704   0.0005049   0.0000000
   18  -0.0000000  -0.0000000   0.0062184  -0.0000000   0.0000000   0.0028934
   19   0.0857541  -0.0001027  -0.0000000  -0.0028814   0.0054448   0.0000000
   20  -0.0001027   0.4192196   0.0000000  -0.0000127   0.0021760   0.0000000
   21  -0.0000000   0.0000000   0.0223373   0.0000000   0.0000000  -0.0020654
   22  -0.0028814  -0.0000127   0.0000000   0.1626577   0.0778400   0.0000000
   23   0.0054448   0.0021760   0.0000000   0.0778400   0.0916984  -0.0000000
   24   0.0000000   0.0000000  -0.0020654   0.0000000  -0.0000000   0.0089548
   25  -0.0002823   0.0006775  -0.0000000   0.0017898  -0.0032718   0.0000000
   26   0.0015176  -0.0011841  -0.0000000   0.0040241  -0.0092795   0.0000000
   27  -0.0000000   0.0000000   0.0001414  -0.0000000   0.0000000  -0.0003446
   28   0.0001822   0.0000015   0.0000000  -0.0000517  -0.0008927   0.0000000
   29  -0.0000004  -0.0026557  -0.0000000  -0.0001110  -0.0007338  -0.0000000
   30  -0.0000000  -0.0000000   0.0000417   0.0000000   0.0000000   0.0002114
   31  -0.0002781  -0.0006714  -0.0000000  -0.0007765  -0.0005567   0.0000000
   32  -0.0015157  -0.0011843  -0.0000000  -0.0004608  -0.0002575  -0.0000000
   33   0.0000000  -0.0000000   0.0001427   0.0000000  -0.0000000   0.0000290
   34  -0.0028676   0.0000064  -0.0000000  -0.0014099   0.0001469   0.0000000
   35  -0.0054350   0.0021754  -0.0000000  -0.0001466   0.0000753  -0.0000000
   36  -0.0000000   0.0000000  -0.0020662  -0.0000000   0.0000000   0.0000614
           25          26          27          28          29          30
    1   0.0030788  -0.0039227   0.0000000  -0.0000754   0.0000052  -0.0000000
    2  -0.0006527  -0.0021468   0.0000000  -0.0000004   0.0006935  -0.0000000
    3   0.0000000   0.0000000   0.0035003   0.0000000   0.0000000  -0.0011289
    4  -0.0157440   0.0279135   0.0000000  -0.0024978  -0.0022274  -0.0000000
    5   0.0125117  -0.0178679   0.0000000   0.0000987   0.0023554   0.0000000
    6   0.0000000   0.0000000   0.0024704   0.0000000  -0.0000000   0.0032169
    7  -0.1155185   0.0487566   0.0000000  -0.0006211  -0.0035414  -0.0000000
    8   0.0488921  -0.0590331  -0.0000000  -0.0186438  -0.0318809   0.0000000
    9  -0.0000000  -0.0000000  -0.0189735  -0.0000000  -0.0000000   0.0021229
   10  -0.0331052   0.0004029   0.0000000  -0.0305596   0.0000814  -0.0000000
   11   0.0150018   0.0014776   0.0000000   0.0000723  -0.1458588  -0.0000000
   12   0.0000000   0.0000000   0.0022704   0.0000000   0.0000000  -0.0183845
   13   0.0003218  -0.0014797  -0.0000000  -0.0006550   0.0035764   0.0000000
   14  -0.0039453  -0.0002828   0.0000000   0.0186675  -0.0318449   0.0000000
   15   0.0000000   0.0000000   0.0032268  -0.0000000  -0.0000000   0.0021281
   16  -0.0006602   0.0005500   0.0000000  -0.0025012   0.0022219   0.0000000
   17  -0.0001277   0.0001753  -0.0000000  -0.0001047   0.0023518   0.0000000
   18  -0.0000000  -0.0000000  -0.0010887   0.0000000   0.0000000   0.0032171
   19  -0.0002823   0.0015176  -0.0000000   0.0001822  -0.0000004  -0.0000000
   20   0.0006775  -0.0011841   0.0000000   0.0000015  -0.0026557  -0.0000000
   21  -0.0000000  -0.0000000   0.0001414   0.0000000  -0.0000000   0.0000417
   22   0.0017898   0.0040241  -0.0000000  -0.0000517  -0.0001110   0.0000000
   23  -0.0032718  -0.0092795   0.0000000  -0.0008927  -0.0007338   0.0000000
   24   0.0000000   0.0000000  -0.0003446   0.0000000  -0.0000000   0.0002114
   25   0.1698931  -0.0681821  -0.0000000  -0.0079321  -0.0018380   0.0000000
   26  -0.0681821   0.0896802  -0.0000000  -0.0096589  -0.0015094   0.0000000
   27  -0.0000000  -0.0000000   0.0087868  -0.0000000   0.0000000  -0.0001488
   28  -0.0079321  -0.0096589  -0.0000000   0.0527158  -0.0001082   0.0000000
   29  -0.0018380  -0.0015094   0.0000000  -0.0001082   0.2113174   0.0000000
   30   0.0000000   0.0000000  -0.0001488   0.0000000   0.0000000   0.0086621
   31  -0.0010660  -0.0003802  -0.0000000  -0.0079518   0.0018297  -0.0000000
   32   0.0003793   0.0002261   0.0000000   0.0096748  -0.0015011   0.0000000
   33   0.0000000   0.0000000   0.0001311  -0.0000000  -0.0000000  -0.0001494
   34  -0.0007751   0.0004588  -0.0000000  -0.0000523   0.0001118  -0.0000000
   35   0.0005552  -0.0002558   0.0000000   0.0008937  -0.0007335   0.0000000
   36  -0.0000000  -0.0000000   0.0000284  -0.0000000  -0.0000000   0.0002114
           31          32          33          34          35          36
    1   0.0030651   0.0039288   0.0000000  -0.0353626   0.0044515   0.0000000
    2   0.0006621  -0.0021429   0.0000000   0.0230005  -0.0012647   0.0000000
    3  -0.0000000   0.0000000   0.0034997   0.0000000   0.0000000   0.0045979
    4  -0.0006630  -0.0005553  -0.0000000   0.0013834  -0.0020299   0.0000000
    5   0.0001234   0.0001771  -0.0000000  -0.0051731   0.0005043   0.0000000
    6   0.0000000  -0.0000000  -0.0010910   0.0000000   0.0000000   0.0028957
    7   0.0003143   0.0014813  -0.0000000  -0.0000165   0.0001250  -0.0000000
    8   0.0039464  -0.0002821   0.0000000   0.0010360  -0.0005890  -0.0000000
    9  -0.0000000   0.0000000   0.0032304  -0.0000000  -0.0000000  -0.0010101
   10  -0.0331881  -0.0004387   0.0000000   0.0015493  -0.0026313   0.0000000
   11  -0.0150595   0.0014689   0.0000000  -0.0006997  -0.0019188  -0.0000000
   12  -0.0000000   0.0000000   0.0022940  -0.0000000  -0.0000000   0.0031714
   13  -0.1163329  -0.0494247  -0.0000000  -0.0111386   0.0248498   0.0000000
   14  -0.0495289  -0.0594222  -0.0000000   0.0100801  -0.0170900   0.0000000
   15   0.0000000  -0.0000000  -0.0189206   0.0000000   0.0000000   0.0015934
   16  -0.0156835  -0.0279456  -0.0000000  -0.1152982   0.0535538   0.0000000
   17  -0.0125112  -0.0179196   0.0000000   0.0524882  -0.0630203  -0.0000000
   18  -0.0000000   0.0000000   0.0024724  -0.0000000  -0.0000000  -0.0181376
   19  -0.0002781  -0.0015157   0.0000000  -0.0028676  -0.0054350  -0.0000000
   20  -0.0006714  -0.0011843  -0.0000000   0.0000064   0.0021754   0.0000000
   21  -0.0000000  -0.0000000   0.0001427  -0.0000000  -0.0000000  -0.0020662
   22  -0.0007765  -0.0004608   0.0000000  -0.0014099  -0.0001466  -0.0000000
   23  -0.0005567  -0.0002575  -0.0000000   0.0001469   0.0000753   0.0000000
   24   0.0000000  -0.0000000   0.0000290   0.0000000  -0.0000000   0.0000614
   25  -0.0010660   0.0003793   0.0000000  -0.0007751   0.0005552  -0.0000000
   26  -0.0003802   0.0002261   0.0000000   0.0004588  -0.0002558  -0.0000000
   27  -0.0000000   0.0000000   0.0001311  -0.0000000   0.0000000   0.0000284
   28  -0.0079518   0.0096748  -0.0000000  -0.0000523   0.0008937  -0.0000000
   29   0.0018297  -0.0015011  -0.0000000   0.0001118  -0.0007335  -0.0000000
   30  -0.0000000   0.0000000  -0.0001494  -0.0000000   0.0000000   0.0002114
   31   0.1707725   0.0688690  -0.0000000   0.0017880   0.0032773  -0.0000000
   32   0.0688690   0.0900497  -0.0000000  -0.0039924  -0.0092122   0.0000000
   33  -0.0000000  -0.0000000   0.0087142   0.0000000   0.0000000  -0.0003526
   34   0.0017880  -0.0039924   0.0000000   0.1622002  -0.0774635  -0.0000000
   35   0.0032773  -0.0092122   0.0000000  -0.0774635   0.0913295  -0.0000000
   36  -0.0000000   0.0000000  -0.0003526  -0.0000000  -0.0000000   0.0090070
 **********************************************************************
 **                                                                  **
 **                       VIBRATIONAL ANALYSIS                       **
 **                       --------------------                       **
 **                                                                  **
 **        VIBRATIONAL FREQUENCIES (CM**-1) AND NORMAL MODES         **
 **     FORCE CONSTANTS (mDYN/ANGSTROM) AND REDUCED MASSES (AMU)     **
 **                  INFRARED INTENSITIES (KM/MOL)                   **
 **                                                                  **
 **********************************************************************


 Mode:                 1                      2                      3
 Frequency:        40.75                  45.07                  87.04
 Force Cnst:      0.0754                 0.0813                 0.0944
 Red. Mass:      77.0223                67.9613                21.1471
 IR Active:          YES                    YES                    YES
 IR Intens:        0.000                  0.008                  0.150
 Raman Active:       YES                    YES                    YES
               X      Y      Z        X      Y      Z        X      Y      Z
 C         -0.000  0.000  0.004    0.000  0.000  0.179   -0.000  0.000  0.438
 C         -0.000 -0.000 -0.090   -0.000  0.000  0.062   -0.000  0.000  0.225
 C         -0.000  0.000  0.076    0.000 -0.000 -0.029    0.000 -0.000  0.121
 C         -0.000 -0.000  0.003    0.000  0.000  0.100    0.000  0.000  0.109
 C         -0.000 -0.000 -0.075   -0.000 -0.000 -0.027    0.000  0.000  0.121
 C         -0.000  0.000  0.094    0.000  0.000  0.061    0.000  0.000  0.225
 F          0.000  0.000  0.006    0.000  0.000  0.355   -0.000  0.000  0.768
 Br         0.000 -0.000 -0.499    0.000  0.000  0.087    0.000 -0.000 -0.189
 Br        -0.000  0.000  0.481   -0.000 -0.000 -0.466   -0.000  0.000  0.025
 Br         0.000 -0.000  0.007   -0.000  0.000  0.621   -0.000  0.000 -0.046
 Br        -0.000 -0.000 -0.492    0.000 -0.000 -0.455    0.000  0.000  0.026
 Br         0.000  0.000  0.499   -0.000 -0.000  0.076   -0.000 -0.000 -0.190
 TransDip  -0.000  0.000 -0.000    0.000  0.000 -0.003    0.000 -0.000 -0.012

 Mode:                 4                      5                      6
 Frequency:       130.28                 140.35                 145.13
 Force Cnst:      0.6308                 0.7267                 0.7625
 Red. Mass:      63.0714                62.6158                61.4414
 IR Active:          YES                    YES                    YES
 IR Intens:        0.108                  0.363                  0.247
 Raman Active:       YES                    YES                    YES
               X      Y      Z        X      Y      Z        X      Y      Z
 C         -0.001 -0.217  0.000   -0.174  0.004  0.000   -0.003 -0.175  0.000
 C         -0.012 -0.165  0.000   -0.195 -0.002  0.000   -0.043 -0.185  0.000
 C          0.025 -0.173  0.000   -0.214  0.039  0.000    0.002 -0.181  0.000
 C         -0.001 -0.177  0.000   -0.162  0.005  0.000   -0.003 -0.252  0.000
 C         -0.027 -0.173  0.000   -0.214 -0.032 -0.000   -0.009 -0.182  0.000
 C          0.011 -0.165  0.000   -0.196  0.009  0.000    0.037 -0.185  0.000
 F         -0.001 -0.218  0.000   -0.136  0.004 -0.000   -0.002 -0.182  0.000
 Br        -0.405  0.394 -0.000    0.030 -0.446  0.000   -0.117 -0.133 -0.000
 Br         0.043 -0.174 -0.000   -0.139  0.260 -0.000    0.369  0.393 -0.000
 Br         0.001 -0.226 -0.000    0.422  0.006  0.000    0.009 -0.308  0.000
 Br        -0.043 -0.177 -0.000   -0.127 -0.271  0.000   -0.375  0.387 -0.000
 Br         0.405  0.398 -0.000    0.022  0.447 -0.000    0.117 -0.120 -0.000
 TransDip   0.000  0.011 -0.000    0.019 -0.000 -0.000    0.000  0.016 -0.000

 Mode:                 7                      8                      9
 Frequency:       152.99                 165.21                 208.52
 Force Cnst:      1.0859                 0.2229                 1.5828
 Red. Mass:      78.7441                13.8638                61.7838
 IR Active:          YES                    YES                    YES
 IR Intens:        0.001                  0.012                  0.043
 Raman Active:       YES                    YES                    YES
               X      Y      Z        X      Y      Z        X      Y      Z
 C         -0.004  0.000  0.000   -0.000  0.000 -0.183    0.092  0.001 -0.000
 C          0.015  0.013  0.000   -0.000  0.000 -0.339    0.152  0.186  0.000
 C         -0.015  0.015  0.000    0.000 -0.000 -0.435   -0.139  0.166  0.000
 C         -0.002  0.001  0.000    0.000 -0.000 -0.455   -0.087 -0.001 -0.000
 C         -0.015 -0.014  0.000    0.000 -0.000 -0.435   -0.137 -0.165 -0.000
 C          0.015 -0.012  0.000    0.000  0.000 -0.339    0.154 -0.186 -0.000
 F         -0.033  0.000 -0.000   -0.000  0.000  0.370   -0.186  0.001  0.000
 Br        -0.073  0.141 -0.000   -0.000  0.000  0.026    0.386  0.235 -0.000
 Br        -0.261 -0.427 -0.000    0.000 -0.000  0.065   -0.354  0.202 -0.000
 Br         0.673  0.001 -0.000    0.000 -0.000  0.061   -0.038 -0.001  0.000
 Br        -0.258  0.422 -0.000   -0.000  0.000  0.064   -0.346 -0.198  0.000
 Br        -0.072 -0.139  0.000    0.000  0.000  0.027    0.391 -0.237  0.000
 TransDip   0.001 -0.000 -0.000    0.000 -0.000  0.004    0.007 -0.000 -0.000

 Mode:                10                     11                     12
 Frequency:       223.59                 239.64                 287.67
 Force Cnst:      1.9298                 2.4752                 0.9873
 Red. Mass:      65.5172                73.1540                20.2493
 IR Active:          YES                    YES                    YES
 IR Intens:        0.041                  0.000                  0.292
 Raman Active:       YES                    YES                    YES
               X      Y      Z        X      Y      Z        X      Y      Z
 C         -0.000  0.158  0.000   -0.001 -0.084 -0.000    0.203 -0.000 -0.000
 C         -0.142  0.043  0.000   -0.101 -0.102 -0.000    0.078 -0.146 -0.000
 C         -0.202  0.057  0.000    0.013 -0.008  0.000   -0.043 -0.090 -0.000
 C          0.001 -0.144 -0.000   -0.000  0.175  0.000   -0.092 -0.000  0.000
 C          0.206  0.061 -0.000   -0.013 -0.007  0.000   -0.043  0.090  0.000
 C          0.139  0.047  0.000    0.099 -0.101 -0.000    0.078  0.146  0.000
 F          0.003  0.152 -0.000    0.000 -0.088  0.000    0.917 -0.000  0.000
 Br        -0.201 -0.118  0.000   -0.432 -0.282 -0.000   -0.068  0.038  0.000
 Br        -0.479  0.243 -0.000    0.023 -0.007  0.000   -0.070  0.080  0.000
 Br         0.000 -0.329  0.000   -0.000  0.618 -0.000    0.028  0.000 -0.000
 Br         0.484  0.247 -0.000   -0.021 -0.006  0.000   -0.070 -0.080 -0.000
 Br         0.194 -0.114  0.000    0.430 -0.281 -0.000   -0.068 -0.038 -0.000
 TransDip   0.000 -0.006  0.000   -0.000 -0.000 -0.000   -0.017 -0.000 -0.000

 Mode:                13                     14                     15
 Frequency:       308.47                 346.99                 381.65
 Force Cnst:      0.6887                 0.8865                 1.6126
 Red. Mass:      12.2842                12.4967                18.7903
 IR Active:          YES                    YES                    YES
 IR Intens:        0.000                  0.531                  0.001
 Raman Active:       YES                    YES                    YES
               X      Y      Z        X      Y      Z        X      Y      Z
 C          0.000 -0.000  0.001   -0.000 -0.000 -0.453   -0.000  0.527 -0.000
 C          0.000 -0.000  0.515    0.000 -0.000 -0.382   -0.105  0.276 -0.000
 C          0.000  0.000  0.483    0.000 -0.000  0.221   -0.022  0.198  0.000
 C          0.000 -0.000 -0.001   -0.000 -0.000  0.591   -0.001  0.101  0.000
 C          0.000 -0.000 -0.483   -0.000 -0.000  0.219    0.020  0.198  0.000
 C          0.000  0.000 -0.514   -0.000 -0.000 -0.384    0.104  0.276 -0.000
 F          0.000 -0.000 -0.000   -0.000 -0.000  0.232    0.000  0.631  0.000
 Br        -0.000 -0.000 -0.034    0.000  0.000  0.014   -0.071 -0.055  0.000
 Br        -0.000  0.000 -0.031   -0.000  0.000 -0.012    0.090 -0.081 -0.000
 Br         0.000  0.000  0.000   -0.000  0.000 -0.033    0.000 -0.119 -0.000
 Br        -0.000 -0.000  0.031    0.000  0.000 -0.012   -0.090 -0.081 -0.000
 Br        -0.000  0.000  0.034   -0.000  0.000  0.015    0.071 -0.055  0.000
 TransDip  -0.000  0.000  0.000    0.000  0.000 -0.023   -0.000 -0.001 -0.000

 Mode:                16                     17                     18
 Frequency:       563.48                 569.12                 610.53
 Force Cnst:      2.5541                 2.2985                 2.6561
 Red. Mass:      13.6531                12.0446                12.0945
 IR Active:          YES                    YES                    YES
 IR Intens:       20.778                  0.000                  0.632
 Raman Active:       YES                    YES                    YES
               X      Y      Z        X      Y      Z        X      Y      Z
 C          0.114  0.001  0.000   -0.000  0.000 -0.000   -0.000  0.000  0.436
 C          0.198  0.178 -0.000   -0.000 -0.000 -0.484   -0.000 -0.000 -0.064
 C          0.439  0.219  0.000   -0.000 -0.000  0.516    0.000 -0.000 -0.438
 C          0.582 -0.000  0.000   -0.000 -0.000 -0.001   -0.000 -0.000  0.637
 C          0.438 -0.220 -0.000   -0.000  0.000 -0.515    0.000 -0.000 -0.440
 C          0.200 -0.178  0.000   -0.000  0.000  0.484    0.000 -0.000 -0.063
 F          0.009  0.001 -0.000    0.000 -0.000  0.000    0.000  0.000 -0.100
 Br        -0.059 -0.046  0.000    0.000  0.000  0.012    0.000  0.000  0.004
 Br        -0.077  0.018 -0.000    0.000 -0.000 -0.014   -0.000  0.000  0.009
 Br        -0.030  0.000 -0.000    0.000  0.000  0.000    0.000  0.000 -0.013
 Br        -0.077 -0.019  0.000    0.000  0.000  0.014    0.000  0.000  0.009
 Br        -0.059  0.046 -0.000    0.000 -0.000 -0.012   -0.000  0.000  0.004
 TransDip   0.146 -0.001 -0.000   -0.000  0.000 -0.000    0.000 -0.000  0.025

 Mode:                19                     20                     21
 Frequency:       639.46                 687.10                 689.41
 Force Cnst:      3.1250                 3.8080                 3.3782
 Red. Mass:      12.9710                13.6903                12.0637
 IR Active:          YES                    YES                    YES
 IR Intens:       21.912                 53.376                  1.004
 Raman Active:       YES                    YES                    YES
               X      Y      Z        X      Y      Z        X      Y      Z
 C          0.525  0.001 -0.000    0.001 -0.158 -0.000    0.000 -0.000  0.655
 C          0.395 -0.267 -0.000    0.163  0.269  0.000    0.000  0.000 -0.442
 C          0.023 -0.292  0.000    0.158  0.374 -0.000    0.000  0.000  0.255
 C         -0.130 -0.001  0.000    0.001  0.551  0.000   -0.000  0.000 -0.207
 C          0.022  0.290 -0.000   -0.156  0.374 -0.000   -0.000  0.000  0.255
 C          0.396  0.267  0.000   -0.162  0.270  0.000   -0.000  0.000 -0.442
 F         -0.274  0.001  0.000   -0.000 -0.365  0.000   -0.000 -0.000 -0.090
 Br        -0.043 -0.006 -0.000   -0.029 -0.031 -0.000   -0.000 -0.000  0.007
 Br        -0.023  0.029 -0.000    0.007 -0.010  0.000    0.000 -0.000 -0.002
 Br         0.011  0.000  0.000    0.000 -0.087 -0.000    0.000 -0.000  0.001
 Br        -0.023 -0.029  0.000   -0.007 -0.010  0.000   -0.000 -0.000 -0.002
 Br        -0.043  0.006  0.000    0.029 -0.030 -0.000    0.000 -0.000  0.007
 TransDip   0.150 -0.000 -0.000    0.000  0.234 -0.000    0.000  0.000  0.032

 Mode:                22                     23                     24
 Frequency:       818.18                 935.12                1095.00
 Force Cnst:      4.9121                 6.6711                 8.6593
 Red. Mass:      12.4542                12.9482                12.2575
 IR Active:          YES                    YES                    YES
 IR Intens:        0.001                 15.343                  2.055
 Raman Active:       YES                    YES                    YES
               X      Y      Z        X      Y      Z        X      Y      Z
 C          0.232  0.000  0.000   -0.000  0.145  0.000    0.001 -0.247  0.000
 C          0.318  0.340  0.000   -0.218  0.204 -0.000    0.560  0.195 -0.000
 C         -0.327  0.344 -0.000   -0.459  0.223 -0.000   -0.092  0.040 -0.000
 C         -0.241 -0.000  0.000    0.002 -0.403  0.000    0.001 -0.437  0.000
 C         -0.323 -0.342  0.000    0.462  0.225 -0.000    0.092  0.038 -0.000
 C          0.320 -0.339 -0.000    0.217  0.208 -0.000   -0.560  0.195 -0.000
 F          0.031 -0.001 -0.000   -0.000 -0.332 -0.000   -0.000  0.152 -0.000
 Br        -0.036 -0.021  0.000    0.006  0.003  0.000   -0.020 -0.012  0.000
 Br         0.036 -0.019  0.000    0.026 -0.019  0.000   -0.000  0.001 -0.000
 Br        -0.003 -0.000  0.000   -0.000  0.021  0.000   -0.000  0.018 -0.000
 Br         0.036  0.019 -0.000   -0.027 -0.019 -0.000   -0.000  0.001 -0.000
 Br        -0.036  0.021 -0.000   -0.006  0.003  0.000    0.020 -0.012  0.000
 TransDip   0.001  0.001  0.000   -0.000  0.125  0.000   -0.001  0.046  0.000

 Mode:                25                     26                     27
 Frequency:      1222.92                1252.30                1338.34
 Force Cnst:     10.8833                11.0886                12.6987
 Red. Mass:      12.3514                12.0007                12.0331
 IR Active:          YES                    YES                    YES
 IR Intens:        4.991                  2.465                110.633
 Raman Active:       YES                    YES                    YES
               X      Y      Z        X      Y      Z        X      Y      Z
 C         -0.001  0.335 -0.000    0.354  0.000  0.000    0.305  0.002  0.000
 C         -0.075  0.260 -0.000   -0.173  0.327 -0.000   -0.145 -0.395  0.000
 C          0.481 -0.085  0.000   -0.246 -0.348  0.000   -0.254  0.337 -0.000
 C         -0.002 -0.471  0.000    0.485 -0.002  0.000    0.436  0.002  0.000
 C         -0.480 -0.088  0.000   -0.250  0.350 -0.000   -0.254 -0.342  0.000
 C          0.076  0.261 -0.000   -0.172 -0.326  0.000   -0.146  0.396 -0.000
 F          0.000 -0.205  0.000    0.008 -0.000 -0.000   -0.042 -0.001 -0.000
 Br        -0.004 -0.005  0.000   -0.001 -0.000 -0.000    0.006  0.006  0.000
 Br        -0.015  0.005 -0.000    0.000 -0.001 -0.000    0.006 -0.006  0.000
 Br        -0.000  0.017 -0.000   -0.000  0.000 -0.000   -0.005 -0.000  0.000
 Br         0.015  0.005 -0.000    0.001  0.001  0.000    0.006  0.006 -0.000
 Br         0.004 -0.005  0.000   -0.001  0.000  0.000    0.006 -0.006 -0.000
 TransDip   0.000 -0.072 -0.000   -0.050 -0.001  0.000   -0.337  0.001  0.000

 Mode:                28                     29                     30
 Frequency:      1391.36                1545.16                1550.11
 Force Cnst:     14.0608                16.9359                16.9955
 Red. Mass:      12.3276                12.0397                12.0048
 IR Active:          YES                    YES                    YES
 IR Intens:      235.434                 13.993                  2.157
 Raman Active:       YES                    YES                    YES
               X      Y      Z        X      Y      Z        X      Y      Z
 C         -0.000  0.617 -0.000    0.022 -0.443 -0.000    0.632  0.015  0.000
 C          0.272  0.065  0.000   -0.202  0.454 -0.000   -0.352  0.080 -0.000
 C         -0.190 -0.355  0.000   -0.068 -0.369  0.000    0.255  0.136 -0.000
 C         -0.001  0.309 -0.000   -0.014  0.172  0.000   -0.408 -0.006 -0.000
 C          0.191 -0.351  0.000    0.086 -0.376  0.000    0.250 -0.110  0.000
 C         -0.272  0.060  0.000    0.177  0.447 -0.000   -0.364 -0.111  0.000
 F          0.000 -0.213  0.000   -0.001  0.074  0.000   -0.025 -0.002  0.000
 Br        -0.008 -0.002  0.000    0.002 -0.001  0.000    0.001  0.000  0.000
 Br         0.001  0.003 -0.000    0.001  0.001 -0.000   -0.000 -0.001  0.000
 Br         0.000 -0.004 -0.000    0.000  0.000 -0.000    0.001 -0.000  0.000
 Br        -0.001  0.003 -0.000   -0.000  0.001 -0.000   -0.000  0.001 -0.000
 Br         0.008 -0.002  0.000   -0.002 -0.001  0.000    0.001  0.000 -0.000
 TransDip   0.001  0.491 -0.000    0.002 -0.120 -0.000    0.047  0.004 -0.000

 STANDARD THERMODYNAMIC QUANTITIES AT   298.15 K  AND     1.00 ATM

   This Molecule has  0 Imaginary Frequencies
   Zero point vibrational energy:       25.462 kcal/mol

   Atom    1 Element C  Has Mass   12.00000
   Atom    2 Element C  Has Mass   12.00000
   Atom    3 Element C  Has Mass   12.00000
   Atom    4 Element C  Has Mass   12.00000
   Atom    5 Element C  Has Mass   12.00000
   Atom    6 Element C  Has Mass   12.00000
   Atom    7 Element F  Has Mass   18.99840
   Atom    8 Element Br Has Mass   78.91830
   Atom    9 Element Br Has Mass   78.91830
   Atom   10 Element Br Has Mass   78.91830
   Atom   11 Element Br Has Mass   78.91830
   Atom   12 Element Br Has Mass   78.91830
   Molecular Mass:   485.589900 amu
   Principal axes and moments of inertia in amu*Bohr^2:
                             1           2           3
    Eigenvalues --     6764.10094  9324.60303 16088.70397
          X               1.00000    -0.00001     0.00000
          Y               0.00001     1.00000     0.00000
          Z               0.00000    -0.00000     1.00000
   Rotational Symmetry Number is   1
   The Molecule is an Asymmetric Top
   Translational Enthalpy:        0.889 kcal/mol
   Rotational Enthalpy:           0.889 kcal/mol
   Vibrational Enthalpy:         31.677 kcal/mol
   gas constant (RT):             0.592 kcal/mol
   Translational Entropy:        44.428  cal/mol.K
   Rotational Entropy:           35.271  cal/mol.K
   Vibrational Entropy:          41.425  cal/mol.K

   Total Enthalpy:               34.047 kcal/mol
   Total Entropy:               121.124  cal/mol.K

 ======================================================================

 STANDARD THERMODYNAMIC QUANTITIES FOR ANHARMONIC VIBRATION -- TOSH

   Zero point vibrational energy: ************ kcal/mol

   Vibrational Enthalpy:       Infinity kcal/mol
   Vibrational Entropy:             NaN  cal/mol.K

   Total Enthalpy:             Infinity kcal/mol
   Total Entropy:                   NaN  cal/mol.K

 ======================================================================

 STANDARD THERMODYNAMIC QUANTITIES FOR ANHARMONIC VIBRATION -- VPT2

   Zero point vibrational energy: ************ kcal/mol

   Vibrational Enthalpy:       Infinity kcal/mol
   Vibrational Entropy:             NaN  cal/mol.K

   Total Enthalpy:             Infinity kcal/mol
   Total Entropy:                   NaN  cal/mol.K

 ======================================================================

Archival summary:
1\1\february\FREQ\ProcedureUnspecified\BasisUnspecified\r516\taweetha\SunDec115:44:182019SunDec115:44:182019\0\\#,FREQ,ProcedureUnspecified,BasisUnspecified,\\0,1\Br\C,1,1.90075\C,2,1.40596,1,119.915\C,3,1.40082,2,119.827,1,180,0\C,4,1.391,3,119.134,2,0,0\F,5,1.3347,4,119.011,3,180,0\C,5,1.39095,4,121.922,3,0,0\C,7,1.4011,5,119.152,4,-0,0\Br,4,1.89548,3,123.349,2,-180,0\Br,7,1.8962,5,117.481,4,180,0\Br,8,1.89727,7,119.351,5,-180,0\Br,3,1.89857,2,120.863,1,0,0\\\@

 Total job time:  934.56s(wall), 5383.63s(cpu) 
 Sun Dec  1 15:44:18 2019

        *************************************************************
        *                                                           *
        *  Thank you very much for using Q-Chem.  Have a nice day.  *
        *                                                           *
        *************************************************************
