# Supplementary material for: Geometric and energetic data from quantum chemical calculations of halobenzenes and xylenes
Source: Data Brief. 2020 Mar 5;30:105386. doi: 10.1016/j.dib.2020.105386 (PMC7114895; doi:10.1016/j.dib.2020.105386)
Supplement: Supplementary file 1 [file mmc1.zip › halobenzene/B3LYP/FBrBrBrBrI.out]

                  Welcome to Q-Chem
     A Quantum Leap Into The Future Of Chemistry


 Q-Chem 5.2 (devel), Q-Chem, Inc., Pleasanton, CA (2019)

 Yihan Shao,  Zhengting Gan,  E. Epifanovsky,  A. T. B. Gilbert,  M. Wormit,  
 J. Kussmann,  A. W. Lange,  A. Behn,  Jia Deng,  Xintian Feng,  D. Ghosh,  
 M. Goldey,  P. R. Horn,  L. D. Jacobson,  I. Kaliman,  T. Kus,  A. Landau,  
 Jie Liu,  E. I. Proynov,  R. M. Richard,  R. P. Steele,  E. J. Sundstrom,  
 H. L. Woodcock III,  P. M. Zimmerman,  D. Zuev,  B. Albrecht,  E. Alguire,  
 S. A. Baeppler,  D. Barton,  Z. Benda,  Y. A. Bernard,  E. J. Berquist,  
 K. B. Bravaya,  H. Burton,  D. Casanova,  Chun-Min Chang,  Yunqing Chen,  
 A. Chien,  K. D. Closser,  M. P. Coons,  S. Coriani,  S. Dasgupta,  
 A. L. Dempwolff,  M. Diedenhofen,  Hainam Do,  R. G. Edgar,  Po-Tung Fang,  
 S. Faraji,  S. Fatehi,  Qingguo Feng,  K. D. Fenk,  J. Fosso-Tande,  
 J. Gayvert,  Qinghui Ge,  A. Ghysels,  G. Gidofalvi,  J. Gomes,  
 J. Gonthier,  A. Gunina,  D. Hait,  M. W. D. Hanson-Heine,  
 P. H. P. Harbach,  A. W. Hauser,  M. F. Herbst,  J. E. Herr,  
 E. G. Hohenstein,  Z. C. Holden,  Kerwin Hui,  B. C. Huynh,  T.-C. Jagau,  
 Hyunjun Ji,  B. Kaduk,  K. Khistyaev,  Jaehoon Kim,  P. Klunzinger,  K. Koh,  
 D. Kosenkov,  L. Koulias,  T. Kowalczyk,  C. M. Krauter,  A. Kunitsa,  
 Ka Un Lao,  A. Laurent,  K. V. Lawler,  Joonho Lee,  D. Lefrancois,  
 S. Lehtola,  D. S. Levine,  Yi-Pei Li,  You-Sheng Lin,  Fenglai Liu,  
 E. Livshits,  A. Luenser,  P. Manohar,  E. Mansoor,  S. F. Manzer,  
 Shan-Ping Mao,  Yuezhi Mao,  N. Mardirossian,  A. V. Marenich,  
 T. Markovich,  L. A. Martinez-Martinez,  S. A. Maurer,  N. J. Mayhall,  
 S. C. McKenzie,  J.-M. Mewes,  P. Morgante,  A. F. Morrison,  
 J. W. Mullinax,  K. Nanda,  T. S. Nguyen-Beck,  R. Olivares-Amaya,  
 J. A. Parkhill,  Zheng Pei,  T. M. Perrine,  F. Plasser,  P. Pokhilko,  
 S. Prager,  A. Prociuk,  E. Ramos,  D. R. Rehn,  F. Rob,  M. Scheurer,  
 M. Schneider,  N. Sergueev,  S. M. Sharada,  S. Sharma,  D. W. Small,  
 T. Stauch,  T. Stein,  Yu-Chuan Su,  A. J. W. Thom,  A. Tkatchenko,  
 T. Tsuchimochi,  N. M. Tubman,  L. Vogt,  M. L. Vidal,  O. Vydrov,  
 M. A. Watson,  J. Wenzel,  M. de Wergifosse,  T. A. Wesolowski,  A. White,  
 J. Witte,  A. Yamada,  Jun Yang,  K. Yao,  S. Yeganeh,  S. R. Yost,  
 Zhi-Qiang You,  A. Zech,  Igor Ying Zhang,  Xing Zhang,  Yan Zhao,  
 Ying Zhu,  B. R. Brooks,  G. K. L. Chan,  C. J. Cramer,  M. S. Gordon,  
 W. J. Hehre,  A. Klamt,  M. W. Schmidt,  C. D. Sherrill,  D. G. Truhlar,  
 A. Aspuru-Guzik,  R. Baer,  A. T. Bell,  N. A. Besley,  Jeng-Da Chai,  
 A. E. DePrince, III,  R. A. DiStasio Jr.,  A. Dreuw,  B. D. Dunietz,  
 T. R. Furlani,  Chao-Ping Hsu,  Yousung Jung,  Jing Kong,  D. S. Lambrecht,  
 WanZhen Liang,  C. Ochsenfeld,  V. A. Rassolov,  L. V. Slipchenko,  
 J. E. Subotnik,  T. Van Voorhis,  J. M. Herbert,  A. I. Krylov,  
 P. M. W. Gill,  M. Head-Gordon

 Contributors to earlier versions of Q-Chem not listed above: 
 R. D. Adamson,  B. Austin,  J. Baker,  G. J. O. Beran,  K. Brandhorst,  
 S. T. Brown,  E. F. C. Byrd,  A. K. Chakraborty,  C.-L. Cheng,  
 Siu Hung Chien,  D. M. Chipman,  D. L. Crittenden,  H. Dachsel,  
 R. J. Doerksen,  A. D. Dutoi,  L. Fusti-Molnar,  W. A. Goddard III,  
 A. Golubeva-Zadorozhnaya,  S. R. Gwaltney,  G. Hawkins,  A. Heyden,  
 S. Hirata,  G. Kedziora,  F. J. Keil,  C. Kelley,  Jihan Kim,  R. A. King,  
 R. Z. Khaliullin,  P. P. Korambath,  W. Kurlancheek,  A. M. Lee,  M. S. Lee,  
 S. V. Levchenko,  Ching Yeh Lin,  D. Liotard,  R. C. Lochan,  I. Lotan,  
 P. E. Maslen,  N. Nair,  D. P. O'Neill,  D. Neuhauser,  E. Neuscamman,  
 C. M. Oana,  R. Olson,  B. Peters,  R. Peverati,  P. A. Pieniazek,  
 Y. M. Rhee,  J. Ritchie,  M. A. Rohrdanz,  E. Rosta,  N. J. Russ,  
 H. F. Schaefer III,  N. E. Schultz,  N. Shenvi,  A. C. Simmonett,  A. Sodt,  
 D. Stuck,  K. S. Thanthiriwatte,  V. Vanovschi,  Tao Wang,  A. Warshel,  
 C. F. Williams,  Q. Wu,  X. Xu,  W. Zhang

 Please cite Q-Chem as follows:
 Y. Shao et al., Mol. Phys. 113, 184-215 (2015)
 DOI: 10.1080/00268976.2014.952696

 Q-Chem 5.2.1 for Intel X86 EM64T Linux

 Parts of Q-Chem use Armadillo 8.300.2 (Tropical Shenanigans).
 http://arma.sourceforge.net/

 Q-Chem begins on Sun Dec  1 15:44:18 2019  

Host: 
0

     Scratch files written to /scratch/taweetham/qchem22974//
NAlpha2: 238
NElect   238
Mult     1

Checking the input file for inconsistencies... 	...done.

--------------------------------------------------------------
User input:
--------------------------------------------------------------
$MOLECULE
0 1
C   
C	1	CC
C	2	CC	1	120.0		
C	3	CC	2	120.0	1	0.0
C	4	CC	3	120.0	2	0.0	
C	5 	CC	4	120.0	3	0.0
F	1	CF	2	120.0	3	180.0
Br	2	CBr	3	120.0	4	180.0
Br	3	CBr	4	120.0	5	180.0
Br	4	CBr	5	120.0	6	180.0
Br	5	CBr	6	120.0	1	180.0
I	6	CI	1	120.0	2	180.0

CC=1.39483
CH=1.08673
CF=1.33960
CCl=1.72090
CBr=1.89068
CI=2.07886
$END

$REM
   JOB_TYPE	OPTIMIZATION
   BASIS	6-311++G**
   METHOD	B3LYP
   MEM_TOTAL	64000
   SYM_IGNORE	TRUE
$END

--------------------------------------------------------------
 ----------------------------------------------------------------
             Standard Nuclear Orientation (Angstroms)
    I     Atom           X                Y                Z
 ----------------------------------------------------------------
    1      C       0.0000000000     0.0000000000     0.0000000000
    2      C       0.0000000000     0.0000000000     1.3948300000
    3      C       1.2079582140     0.0000000000     2.0922450000
    4      C       2.4159164279     0.0000000000     1.3948300000
    5      C       2.4159164279     0.0000000000    -0.0000000000
    6      C       1.2079582140     0.0000000000    -0.6974150000
    7      F      -1.1601276309    -0.0000000000    -0.6698000000
    8      Br     -1.6373769104    -0.0000000000     2.3401700000
    9      Br      1.2079582140    -0.0000000000     3.9829250000
   10      Br      4.0532933383    -0.0000000000     2.3401700000
   11      Br      4.0532933383    -0.0000000000    -0.9453400000
   12      I       1.2079582140    -0.0000000000    -2.7762750000
 ----------------------------------------------------------------
 Nuclear Repulsion Energy =        3291.92611647 hartrees
 There are      119 alpha and      119 beta electrons
 Requested basis set is 6-311++G(d,p)
 There are 142 shells and 408 basis functions

 Total QAlloc Memory Limit  64000 MB
 Mega-Array Size       188 MB
 MEM_STATIC part       192 MB
 A cutoff of  1.0D-11 yielded   6298 shell pairs
 There are     58043 function pairs (     64361 Cartesian)
 Smallest overlap matrix eigenvalue = 3.53E-07

 Q-Chem warning in module stvman/mkSTV.C, line 318:

 Overlap eigenvalue is smaller than square root of threshold
 Use THRESH >= 12 to get rid of this warning

 Linear dependence detected in AO basis
 Tighter screening thresholds may be required for diffuse basis sets
 Use S2THRESH > 14 and THRESH = 14 in case of SCF convergence issues
 Number of orthogonalized atomic orbitals = 407
 Maximum deviation from orthogonality = 7.736E-10

 Scale SEOQF with 1.000000e-01/1.000000e-01/1.000000e-01

 Standard Electronic Orientation quadrupole field applied
 Nucleus-field energy     =    -0.0000001012 hartrees
 Guess from superposition of atomic densities
 Warning:  Energy on first SCF cycle will be non-variational
 SAD guess density has 238.000000 electrons

 -----------------------------------------------------------------------
  General SCF calculation program by
  Eric Jon Sundstrom, Paul Horn, Yuezhi Mao, Dmitri Zuev, Alec White,
  David Stuck, Shaama M.S., Shane Yost, Joonho Lee, David Small,
  Daniel Levine, Susi Lehtola, Hugh Burton, Evgeny Epifanovsky,
  Bang C. Huynh
 -----------------------------------------------------------------------
 Exchange:     0.2000 Hartree-Fock + 0.0800 Slater + 0.7200 B88
 Correlation:  0.1900 VWN1RPA + 0.8100 LYP
 Using SG-1 standard quadrature grid
 using 6 threads for integral computing
 -------------------------------------------------------
 OpenMP Integral computing Module                
 Release: version 2.0, May 2017, Q-Chem Inc. Pleasanton 
 -------------------------------------------------------
 A restricted SCF calculation will be
 performed using DIIS
 SCF converges when DIIS error is below 1.0e-08
 ---------------------------------------
  Cycle       Energy         DIIS error
 ---------------------------------------
    1  -17547.0273483633      2.94e-02  
    2  -17544.5623798592      2.20e-03  
    3  -17544.5055402841      2.69e-03  
    4  -17544.5962542360      8.66e-04  
    5  -17544.6130417289      2.05e-04  
    6  -17544.6136297955      8.15e-05  
    7  -17544.6137306283      2.41e-05  
    8  -17544.6137411247      1.11e-05  
    9  -17544.6137433980      1.66e-06  
   10  -17544.6137434293      6.68e-07  
   11  -17544.6137434357      3.60e-07  
   12  -17544.6137434388      8.55e-08  
   13  -17544.6137434390      3.34e-08  
   14  -17544.6137434391      5.91e-09  Convergence criterion met
 ---------------------------------------
 SCF time:   CPU 301.90s  wall 54.00s 
 SCF   energy in the final basis set =   -17544.6137434391
 Total energy in the final basis set =   -17544.6137434391

 --------------------------------------------------------------

                    Orbital Energies (a.u.)
 --------------------------------------------------------------

 Alpha MOs
 -- Occupied --
********-482.8588-482.8585-482.8581-482.8559-176.3220-165.7258-165.7236
******** -62.5117 -62.5115 -62.5110 -62.5088 -56.3324 -56.3322 -56.3318
-56.3296 -56.3283 -56.3281 -56.3279 -56.3277 -56.3276 -56.3272 -56.3254
-56.3250 -35.8185 -31.3119 -31.3058 -31.3053 -24.7315 -22.9624 -22.9610
-22.9606 -22.9563 -22.9563 -10.3166 -10.2815 -10.2813 -10.2785 -10.2783
-10.2675  -8.7206  -8.7205  -8.7200  -8.7178  -6.5529  -6.5527  -6.5523
 -6.5501  -6.5390  -6.5389  -6.5385  -6.5380  -6.5379  -6.5373  -6.5363
 -6.5352  -6.3681  -4.7812  -4.7658  -4.7649  -2.6636  -2.6634  -2.6631
 -2.6608  -2.6600  -2.6599  -2.6594  -2.6592  -2.6590  -2.6585  -2.6573
 -2.6564  -2.6481  -2.6480  -2.6479  -2.6479  -2.6475  -2.6474  -2.6453
 -2.6452  -2.0472  -2.0423  -2.0416  -2.0284  -2.0282  -1.2742  -0.9496
 -0.8816  -0.8623  -0.8222  -0.8159  -0.7707  -0.7499  -0.6909  -0.6481
 -0.6258  -0.5732  -0.5702  -0.5168  -0.4964  -0.4577  -0.4565  -0.4499
 -0.4378  -0.4178  -0.3897  -0.3881  -0.3624  -0.3470  -0.3402  -0.3268
 -0.3231  -0.3148  -0.3004  -0.2897  -0.2691  -0.2675  -0.2629
 -- Virtual --
 -0.0953  -0.0707  -0.0612  -0.0492  -0.0326  -0.0092  -0.0033   0.0013
  0.0216   0.0244   0.0387   0.0418   0.0488   0.0535   0.0568   0.0631
  0.0646   0.0662   0.0693   0.0816   0.0836   0.0847   0.0923   0.0966
  0.0968   0.1074   0.1135   0.1163   0.1191   0.1316   0.1326   0.1493
  0.1575   0.1620   0.1671   0.1688   0.1833   0.1918   0.1972   0.2025
  0.2100   0.2159   0.2172   0.2175   0.2328   0.2345   0.2495   0.2519
  0.2531   0.2600   0.2625   0.2786   0.2834   0.2954   0.3137   0.3166
  0.3528   0.3663   0.3792   0.3841   0.3928   0.4040   0.4079   0.4139
  0.4181   0.4197   0.4263   0.4323   0.4367   0.4408   0.4469   0.4560
  0.4696   0.4844   0.4854   0.4950   0.4996   0.5033   0.5098   0.5103
  0.5219   0.5357   0.5377   0.5391   0.5533   0.5596   0.5655   0.5676
  0.5835   0.5860   0.6154   0.6156   0.6225   0.6379   0.6558   0.6639
  0.6753   0.6992   0.7010   0.7090   0.7159   0.7228   0.7385   0.7451
  0.7627   0.7785   0.7967   0.8072   0.8117   0.8329   0.8479   0.8583
  0.8632   0.9116   0.9176   0.9350   0.9375   0.9900   1.0038   1.0132
  1.0297   1.0419   1.0898   1.1053   1.1104   1.1340   1.1437   1.1896
  1.2076   1.2379   1.2404   1.3182   1.3504   1.3576   1.3801   1.4149
  1.4346   1.4443   1.4697   1.4869   1.5184   1.5329   1.5799   1.6027
  1.7200   1.7218   1.7427   1.7470   1.8106   1.8146   1.8411   1.8473
  1.8885   1.9755   1.9961   2.0166   2.0229   2.0252   2.0523   2.0731
  2.0901   2.1145   2.1467   2.1736   2.1899   2.2020   2.2095   2.2557
  2.2562   2.2901   2.3006   2.3452   2.3826   2.4011   2.4491   2.5676
  2.6976   2.7133   2.8185   2.8249   2.8304   2.9350   2.9851   3.0378
  3.0417   3.0752   3.1494   3.1668   3.3928   3.4001   3.6419   3.7495
  3.7510   3.8099   3.8743   3.9493   3.9560   3.9762   3.9780   3.9901
  3.9925   3.9956   4.0157   4.0368   4.0395   4.0595   4.0597   4.0730
  4.0756   4.0786   4.0829   4.1372   4.1429   4.1952   4.2368   4.2601
  4.2882   4.3179   4.3517   4.3857   4.4243   4.4595   4.5377   4.8307
  4.8373   6.0115   6.1180   6.1606   6.3002   6.4352   6.6203   6.7249
  6.7733   6.8045   6.8478   7.5283   7.5414   7.5520   7.5822   7.6432
  7.6683   7.6707   7.6814   7.7111   7.7411   7.7870   7.8281  23.2073
 23.7787  23.7832  23.9467  23.9533  24.0432  27.9198  28.3490  28.4261
 28.4316  28.5245  28.5503  28.5560  28.6228  28.7337  47.9032  48.0231
 48.0500  48.0845  66.7716 127.8883 127.9522 127.9777 151.7076 289.7238
289.7374 289.7490 289.7800 289.8448 289.8642 289.8694 289.9008 289.9107
289.9644 290.0074 290.04951020.69481020.84641020.87971020.92191901.8729
 --------------------------------------------------------------

          Ground-State Mulliken Net Atomic Charges

     Atom                 Charge (a.u.)
  ----------------------------------------
      1 C                    -0.713575
      2 C                     0.976707
      3 C                    -0.037591
      4 C                    -0.625769
      5 C                     0.476678
      6 C                     0.618437
      7 F                    -0.093714
      8 Br                   -0.125502
      9 Br                   -0.177041
     10 Br                   -0.194232
     11 Br                   -0.198561
     12 I                     0.094163
  ----------------------------------------
  Sum of atomic charges =     0.000000

 -----------------------------------------------------------------
                    Cartesian Multipole Moments
 -----------------------------------------------------------------
    Charge (ESU x 10^10)
                -0.0000
    Dipole Moment (Debye)
         X       0.6775      Y      -0.0000      Z       0.0393
       Tot       0.6786
    Quadrupole Moments (Debye-Ang)
        XX    -137.5743     XY      -0.0000     YY    -141.0933
        XZ      -2.4535     YZ      -0.0000     ZZ    -133.4970
    Octopole Moments (Debye-Ang^2)
       XXX    -604.4392    XXY      -0.0000    XYY    -212.4292
       YYY      -0.0000    XXZ     -76.3748    XYZ      -0.0000
       YYZ     -83.5546    XZZ    -198.5702    YZZ      -0.0000
       ZZZ    -246.8244
    Hexadecapole Moments (Debye-Ang^3)
      XXXX   -4737.6587   XXXY      -0.0000   XXYY    -877.3234
      XYYY      -0.0000   YYYY    -172.4947   XXXZ    -186.3378
      XXYZ      -0.0000   XYYZ     -58.8855   YYYZ      -0.0000
      XXZZ   -1549.2747   XYZZ      -0.0000   YYZZ    -847.2156
      XZZZ    -187.7021   YZZZ      -0.0000   ZZZZ   -4482.3003
 -----------------------------------------------------------------
 Calculating analytic gradient of the SCF energy
 Gradient of SCF Energy
            1           2           3           4           5           6
    1  -0.0048436   0.0067261  -0.0011931  -0.0048472  -0.0017063   0.0032574
    2   0.0000000  -0.0000000   0.0000000  -0.0000000  -0.0000000   0.0000000
    3  -0.0034859  -0.0004129  -0.0018001  -0.0022359  -0.0016234   0.0016263
            7           8           9          10          11          12
    1  -0.0042480   0.0067371   0.0004544  -0.0047416  -0.0055576   0.0099625
    2  -0.0000000   0.0000000  -0.0000000   0.0000000  -0.0000000   0.0000000
    3  -0.0033601   0.0052239  -0.0045808  -0.0028691   0.0001959   0.0133221
 Max gradient component =       1.332E-02
 RMS gradient           =       4.064E-03
 Gradient time:  CPU 102.89 s  wall 17.27 s
 Geometry Optimization Parameters
   NAtoms,    NIC,     NZ,  NCons,   NDum,   NFix, NCnnct, MaxDiis
       12      78      12       0       0       0       0       0


** GEOMETRY OPTIMIZATION IN DELOCALIZED INTERNAL COORDINATES **
   Searching for a Minimum

   Optimization Cycle:   1

                       Coordinates (Angstroms)
     ATOM                X               Y               Z
      1  C         0.0000000000    0.0000000000    0.0000000000
      2  C         0.0000000000    0.0000000000    1.3948300000
      3  C         1.2079582140    0.0000000000    2.0922450000
      4  C         2.4159164279    0.0000000000    1.3948300000
      5  C         2.4159164279    0.0000000000    0.0000000000
      6  C         1.2079582140    0.0000000000   -0.6974150000
      7  F        -1.1601276309    0.0000000000   -0.6698000000
      8  Br       -1.6373769104    0.0000000000    2.3401700000
      9  Br        1.2079582140    0.0000000000    3.9829250000
     10  Br        4.0532933383    0.0000000000    2.3401700000
     11  Br        4.0532933383    0.0000000000   -0.9453400000
     12  I         1.2079582140    0.0000000000   -2.7762750000
   Point Group: c1    Number of degrees of freedom:    30


   Energy is -17544.613743439


 Attempting to generate delocalized internal coordinates
 Initial Hessian constructed with Jon Baker's OPTIMIZE code

 21 Hessian modes will be used to form the next step
  Hessian Eigenvalues:
     0.124424    0.201019    0.201019    0.201019    0.201019    0.250000
     0.250000    0.250000    0.250000    0.250000    0.250000    0.250000
     0.250000    0.250000    0.426727    0.426727    0.464882    0.464882
     0.464882    0.464882    0.572947

 Minimum search - taking simple RFO step
 Searching for Lamda that Minimizes Along All modes
 Value Taken    Lamda =  -0.00901078
 Step Taken.  Stepsize is  0.193654

                             Maximum     Tolerance    Cnvgd?
         Gradient           0.038650      0.000300      NO
         Displacement       0.134147      0.001200      NO
         Energy change     *********      0.000001      NO


 New Cartesian Coordinates Obtained by Inverse Iteration

 Displacement from previous Coordinates is:  0.459788
 ----------------------------------------------------------------
             Standard Nuclear Orientation (Angstroms)
    I     Atom           X                Y                Z
 ----------------------------------------------------------------
    1      C       0.0358907804     0.0000000000     0.0163427180
    2      C       0.0071264427     0.0000000000     1.4034455675
    3      C       1.2173173200     0.0000000000     2.1137778040
    4      C       2.4359145463     0.0000000000     1.4081289543
    5      C       2.4425292140     0.0000000000    -0.0015653057
    6      C       1.2217198882     0.0000000000    -0.7083050987
    7      F      -1.1238697801     0.0000000000    -0.6443025643
    8      Br     -1.6985132040     0.0000000000     2.2378494990
    9      Br      1.2053133529     0.0000000000     4.0159604194
   10      Br      4.0827870961     0.0000000000     2.3649283964
   11      Br      4.1103833329     0.0000000000    -0.9180134885
   12      I       1.0361488574     0.0000000000    -2.8319069015
 ----------------------------------------------------------------
 Nuclear Repulsion Energy =        3250.06303110 hartrees
 There are      119 alpha and      119 beta electrons
 Applying Cartesian multipole field
    Component          Value
    ---------          -----
     (2,0,0)        1.00000E-11
     (0,2,0)        2.00000E-11
     (0,0,2)       -3.00000E-11
 Nucleus-field energy     =    -0.0000001021 hartrees
 Requested basis set is 6-311++G(d,p)
 There are 142 shells and 408 basis functions
 A cutoff of  1.0D-11 yielded   6278 shell pairs
 There are     57891 function pairs (     64178 Cartesian)
 Smallest overlap matrix eigenvalue = 3.59E-07

 Q-Chem warning in module stvman/mkSTV.C, line 318:

 Overlap eigenvalue is smaller than square root of threshold
 Use THRESH >= 12 to get rid of this warning

 Linear dependence detected in AO basis
 Tighter screening thresholds may be required for diffuse basis sets
 Use S2THRESH > 14 and THRESH = 14 in case of SCF convergence issues
 Number of orthogonalized atomic orbitals = 407
 Maximum deviation from orthogonality = 1.928E-10
 Guess MOs from SCF MO coefficient file

 -----------------------------------------------------------------------
  General SCF calculation program by
  Eric Jon Sundstrom, Paul Horn, Yuezhi Mao, Dmitri Zuev, Alec White,
  David Stuck, Shaama M.S., Shane Yost, Joonho Lee, David Small,
  Daniel Levine, Susi Lehtola, Hugh Burton, Evgeny Epifanovsky,
  Bang C. Huynh
 -----------------------------------------------------------------------
 Exchange:     0.2000 Hartree-Fock + 0.0800 Slater + 0.7200 B88
 Correlation:  0.1900 VWN1RPA + 0.8100 LYP
 Using SG-1 standard quadrature grid
 using 6 threads for integral computing
 -------------------------------------------------------
 OpenMP Integral computing Module                
 Release: version 2.0, May 2017, Q-Chem Inc. Pleasanton 
 -------------------------------------------------------
 A restricted SCF calculation will be
 performed using DIIS
 SCF converges when DIIS error is below 1.0e-08
 ---------------------------------------
  Cycle       Energy         DIIS error
 ---------------------------------------
    1  -17544.6098016935      7.65e-04  
    2  -17544.6152983714      2.24e-04  
    3  -17544.6134124398      3.69e-04  
    4  -17544.6162281185      6.82e-05  
    5  -17544.6163134342      1.48e-05  
    6  -17544.6163166959      5.26e-06  
    7  -17544.6163171622      2.87e-06  
    8  -17544.6163173264      5.38e-07  
    9  -17544.6163173320      2.52e-07  
   10  -17544.6163173327      8.27e-08  
   11  -17544.6163173323      3.80e-08  
   12  -17544.6163173336      9.38e-09  Convergence criterion met
 ---------------------------------------
 SCF time:   CPU 263.61s  wall 47.00s 
 SCF   energy in the final basis set =   -17544.6163173336
 Total energy in the final basis set =   -17544.6163173336

 --------------------------------------------------------------

                    Orbital Energies (a.u.)
 --------------------------------------------------------------

 Alpha MOs
 -- Occupied --
********-482.8599-482.8593-482.8588-482.8565-176.3240-165.7279-165.7256
******** -62.5126 -62.5121 -62.5117 -62.5094 -56.3334 -56.3328 -56.3324
-56.3301 -56.3292 -56.3288 -56.3287 -56.3283 -56.3283 -56.3279 -56.3260
-56.3256 -35.8204 -31.3140 -31.3075 -31.3070 -24.7297 -22.9643 -22.9629
-22.9626 -22.9580 -22.9580 -10.3142 -10.2867 -10.2858 -10.2826 -10.2789
-10.2710  -8.7214  -8.7209  -8.7205  -8.7182  -6.5539  -6.5533  -6.5528
 -6.5506  -6.5397  -6.5393  -6.5389  -6.5387  -6.5382  -6.5379  -6.5367
 -6.5356  -6.3695  -4.7828  -4.7670  -4.7661  -2.6646  -2.6640  -2.6634
 -2.6612  -2.6607  -2.6602  -2.6600  -2.6598  -2.6594  -2.6591  -2.6577
 -2.6568  -2.6487  -2.6486  -2.6483  -2.6482  -2.6480  -2.6479  -2.6457
 -2.6456  -2.0484  -2.0437  -2.0429  -2.0293  -2.0293  -1.2764  -0.9444
 -0.8769  -0.8592  -0.8215  -0.8143  -0.7685  -0.7486  -0.6876  -0.6467
 -0.6278  -0.5712  -0.5671  -0.5182  -0.4938  -0.4569  -0.4562  -0.4457
 -0.4365  -0.4167  -0.3891  -0.3844  -0.3604  -0.3449  -0.3352  -0.3275
 -0.3226  -0.3123  -0.2998  -0.2927  -0.2741  -0.2691  -0.2643
 -- Virtual --
 -0.1001  -0.0737  -0.0610  -0.0571  -0.0361  -0.0120  -0.0067  -0.0022
  0.0213   0.0242   0.0390   0.0412   0.0496   0.0534   0.0558   0.0630
  0.0643   0.0664   0.0674   0.0794   0.0840   0.0855   0.0929   0.0957
  0.0959   0.1068   0.1138   0.1152   0.1178   0.1310   0.1310   0.1471
  0.1566   0.1628   0.1636   0.1687   0.1808   0.1867   0.1956   0.2024
  0.2051   0.2150   0.2196   0.2198   0.2287   0.2352   0.2428   0.2485
  0.2489   0.2590   0.2613   0.2778   0.2851   0.2933   0.3079   0.3164
  0.3513   0.3714   0.3809   0.3889   0.4009   0.4056   0.4074   0.4129
  0.4131   0.4159   0.4195   0.4271   0.4358   0.4447   0.4566   0.4593
  0.4764   0.4801   0.4854   0.4945   0.4983   0.5050   0.5071   0.5081
  0.5244   0.5271   0.5341   0.5422   0.5474   0.5593   0.5621   0.5658
  0.5812   0.5830   0.6118   0.6172   0.6264   0.6357   0.6421   0.6553
  0.6670   0.6842   0.6939   0.6987   0.7143   0.7233   0.7336   0.7438
  0.7584   0.7722   0.7911   0.8056   0.8126   0.8304   0.8444   0.8541
  0.8593   0.9086   0.9094   0.9338   0.9387   0.9859   0.9957   1.0087
  1.0210   1.0438   1.0883   1.0998   1.1070   1.1293   1.1503   1.1924
  1.1972   1.2313   1.2347   1.3013   1.3437   1.3542   1.3787   1.4144
  1.4361   1.4528   1.4613   1.4816   1.5094   1.5330   1.5736   1.5974
  1.7140   1.7206   1.7313   1.7484   1.8033   1.8069   1.8336   1.8446
  1.8842   1.9740   1.9940   2.0112   2.0159   2.0163   2.0454   2.0709
  2.0876   2.1121   2.1349   2.1684   2.1853   2.1970   2.2029   2.2462
  2.2467   2.2799   2.2866   2.3339   2.3736   2.3974   2.4456   2.5654
  2.6943   2.7120   2.8137   2.8185   2.8247   2.9331   2.9778   3.0339
  3.0396   3.0571   3.1364   3.1651   3.3794   3.3957   3.6244   3.7435
  3.7519   3.7973   3.8789   3.9508   3.9603   3.9768   3.9888   3.9897
  3.9899   3.9943   4.0128   4.0273   4.0344   4.0554   4.0599   4.0720
  4.0742   4.0754   4.0796   4.1321   4.1509   4.1871   4.2276   4.2546
  4.2809   4.3093   4.3485   4.3830   4.4238   4.4514   4.5182   4.8124
  4.8381   6.0069   6.1090   6.1465   6.2991   6.4380   6.6104   6.7312
  6.7714   6.7978   6.8373   7.5271   7.5399   7.5514   7.5816   7.6384
  7.6604   7.6656   7.6840   7.7097   7.7378   7.7822   7.8189  23.2118
 23.7530  23.7720  23.9182  23.9257  24.0257  27.8997  28.3444  28.4153
 28.4247  28.5227  28.5473  28.5514  28.6176  28.7272  47.8982  48.0215
 48.0448  48.0756  66.7694 127.8841 127.9460 127.9688 151.6895 289.7219
289.7352 289.7480 289.7789 289.8388 289.8555 289.8643 289.9025 289.9101
289.9579 290.0014 290.04011020.68901020.84451020.87321020.91051901.8539
 --------------------------------------------------------------

          Ground-State Mulliken Net Atomic Charges

     Atom                 Charge (a.u.)
  ----------------------------------------
      1 C                    -0.502717
      2 C                     0.940085
      3 C                    -0.091304
      4 C                    -0.561740
      5 C                     0.329249
      6 C                     0.506743
      7 F                    -0.072618
      8 Br                   -0.111224
      9 Br                   -0.170760
     10 Br                   -0.183321
     11 Br                   -0.187044
     12 I                     0.104652
  ----------------------------------------
  Sum of atomic charges =     0.000000

 -----------------------------------------------------------------
                    Cartesian Multipole Moments
 -----------------------------------------------------------------
    Charge (ESU x 10^10)
                -0.0000
    Dipole Moment (Debye)
         X       0.4892      Y       0.0000      Z      -0.0029
       Tot       0.4892
    Quadrupole Moments (Debye-Ang)
        XX    -137.4866     XY      -0.0000     YY    -141.3560
        XZ      -1.4375     YZ       0.0000     ZZ    -133.5871
    Octopole Moments (Debye-Ang^2)
       XXX    -594.1351    XXY      -0.0000    XYY    -209.3118
       YYY       0.0000    XXZ     -72.1455    XYZ       0.0000
       YYZ     -82.0683    XZZ    -197.7501    YZZ       0.0000
       ZZZ    -245.2209
    Hexadecapole Moments (Debye-Ang^3)
      XXXX   -4756.3645   XXXY      -0.0000   XXYY    -885.5802
      XYYY      -0.0000   YYYY    -173.1283   XXXZ    -232.5853
      XXYZ       0.0000   XYYZ     -76.2432   YYYZ       0.0000
      XXZZ   -1574.7247   XYZZ      -0.0000   YYZZ    -855.4135
      XZZZ    -215.8212   YZZZ       0.0000   ZZZZ   -4517.8646
 -----------------------------------------------------------------
 Calculating analytic gradient of the SCF energy
 Gradient of SCF Energy
            1           2           3           4           5           6
    1  -0.0012698  -0.0008392  -0.0006600   0.0011672   0.0034629  -0.0064949
    2   0.0000000  -0.0000000   0.0000000  -0.0000000   0.0000000  -0.0000000
    3   0.0022630  -0.0057682   0.0014240   0.0009563  -0.0002371  -0.0008982
            7           8           9          10          11          12
    1   0.0022504  -0.0014677   0.0020125   0.0012406   0.0043560  -0.0037582
    2   0.0000000   0.0000000   0.0000000   0.0000000   0.0000000  -0.0000000
    3   0.0008571  -0.0009125   0.0020845  -0.0002654   0.0034678  -0.0029713
 Max gradient component =       6.495E-03
 RMS gradient           =       2.194E-03
 Gradient time:  CPU 100.26 s  wall 16.83 s
 Geometry Optimization Parameters
   NAtoms,    NIC,     NZ,  NCons,   NDum,   NFix, NCnnct, MaxDiis
       12      78      12       0       0       0       0       0

 Cartesian Hessian Update
 Hessian updated using BFGS update


** GEOMETRY OPTIMIZATION IN DELOCALIZED INTERNAL COORDINATES **
   Searching for a Minimum

   Optimization Cycle:   2

                       Coordinates (Angstroms)
     ATOM                X               Y               Z
      1  C         0.0358907804    0.0000000000    0.0163427180
      2  C         0.0071264427    0.0000000000    1.4034455675
      3  C         1.2173173200    0.0000000000    2.1137778040
      4  C         2.4359145463    0.0000000000    1.4081289543
      5  C         2.4425292140    0.0000000000   -0.0015653057
      6  C         1.2217198882    0.0000000000   -0.7083050987
      7  F        -1.1238697801    0.0000000000   -0.6443025643
      8  Br       -1.6985132040    0.0000000000    2.2378494990
      9  Br        1.2053133529    0.0000000000    4.0159604194
     10  Br        4.0827870961    0.0000000000    2.3649283964
     11  Br        4.1103833329    0.0000000000   -0.9180134885
     12  I         1.0361488574    0.0000000000   -2.8319069015
   Point Group: c1    Number of degrees of freedom:    30


   Energy is -17544.616317334

 Hessian updated using BFGS update

 10 Hessian modes will be used to form the next step
  Hessian Eigenvalues:
     0.126337    0.200343    0.202002    0.226201    0.327507    0.423494
     0.435143    0.462662    0.520821    0.578396

 Minimum search - taking simple RFO step
 Searching for Lamda that Minimizes Along All modes
 Value Taken    Lamda =  -0.00117580
 Step Taken.  Stepsize is  0.054781

                             Maximum     Tolerance    Cnvgd?
         Gradient           0.013574      0.000300      NO
         Displacement       0.036032      0.001200      NO
         Energy change     -0.002574      0.000001      NO


 New Cartesian Coordinates Obtained by Inverse Iteration

 Displacement from previous Coordinates is:  0.143258
 ----------------------------------------------------------------
             Standard Nuclear Orientation (Angstroms)
    I     Atom           X                Y                Z
 ----------------------------------------------------------------
    1      C       0.0361538358     0.0000000000     0.0177501984
    2      C       0.0083652378     0.0000000000     1.4076909331
    3      C       1.2181009545     0.0000000000     2.1136677021
    4      C       2.4374566401     0.0000000000     1.4099221555
    5      C       2.4393451637     0.0000000000     0.0004655334
    6      C       1.2255096466     0.0000000000    -0.7026310999
    7      F      -1.1249201980     0.0000000000    -0.6433961402
    8      Br     -1.6906645656     0.0000000000     2.2525296880
    9      Br      1.1863411350     0.0000000000     4.0122389060
   10      Br      4.0801114344     0.0000000000     2.3719915745
   11      Br      4.0773754402     0.0000000000    -0.9614205392
   12      I       1.0795731225     0.0000000000    -2.8224689115
 ----------------------------------------------------------------
 Nuclear Repulsion Energy =        3256.78530446 hartrees
 There are      119 alpha and      119 beta electrons
 Applying Cartesian multipole field
    Component          Value
    ---------          -----
     (2,0,0)        1.00000E-11
     (0,2,0)        2.00000E-11
     (0,0,2)       -3.00000E-11
 Nucleus-field energy     =    -0.0000001026 hartrees
 Requested basis set is 6-311++G(d,p)
 There are 142 shells and 408 basis functions
 A cutoff of  1.0D-11 yielded   6271 shell pairs
 There are     57793 function pairs (     64067 Cartesian)
 Smallest overlap matrix eigenvalue = 3.55E-07

 Q-Chem warning in module stvman/mkSTV.C, line 318:

 Overlap eigenvalue is smaller than square root of threshold
 Use THRESH >= 12 to get rid of this warning

 Linear dependence detected in AO basis
 Tighter screening thresholds may be required for diffuse basis sets
 Use S2THRESH > 14 and THRESH = 14 in case of SCF convergence issues
 Number of orthogonalized atomic orbitals = 407
 Maximum deviation from orthogonality = 1.809E-10
 Guess MOs from SCF MO coefficient file

 -----------------------------------------------------------------------
  General SCF calculation program by
  Eric Jon Sundstrom, Paul Horn, Yuezhi Mao, Dmitri Zuev, Alec White,
  David Stuck, Shaama M.S., Shane Yost, Joonho Lee, David Small,
  Daniel Levine, Susi Lehtola, Hugh Burton, Evgeny Epifanovsky,
  Bang C. Huynh
 -----------------------------------------------------------------------
 Exchange:     0.2000 Hartree-Fock + 0.0800 Slater + 0.7200 B88
 Correlation:  0.1900 VWN1RPA + 0.8100 LYP
 Using SG-1 standard quadrature grid
 using 6 threads for integral computing
 -------------------------------------------------------
 OpenMP Integral computing Module                
 Release: version 2.0, May 2017, Q-Chem Inc. Pleasanton 
 -------------------------------------------------------
 A restricted SCF calculation will be
 performed using DIIS
 SCF converges when DIIS error is below 1.0e-08
 ---------------------------------------
  Cycle       Energy         DIIS error
 ---------------------------------------
    1  -17544.6163155955      1.93e-04  
    2  -17544.6168356867      5.41e-05  
    3  -17544.6167408200      8.48e-05  
    4  -17544.6168932869      1.78e-05  
    5  -17544.6168997503      5.23e-06  
    6  -17544.6169002326      1.61e-06  
    7  -17544.6169002784      7.74e-07  
    8  -17544.6169002899      1.63e-07  
    9  -17544.6169002899      6.91e-08  
   10  -17544.6169002893      1.63e-08  
   11  -17544.6169002925      1.21e-08  
   12  -17544.6169002924      2.73e-09  Convergence criterion met
 ---------------------------------------
 SCF time:   CPU 252.59s  wall 45.00s 
 SCF   energy in the final basis set =   -17544.6169002924
 Total energy in the final basis set =   -17544.6169002924

 --------------------------------------------------------------

                    Orbital Energies (a.u.)
 --------------------------------------------------------------

 Alpha MOs
 -- Occupied --
********-482.8598-482.8591-482.8588-482.8568-176.3236-165.7275-165.7252
******** -62.5126 -62.5119 -62.5117 -62.5097 -56.3334 -56.3327 -56.3324
-56.3304 -56.3291 -56.3288 -56.3285 -56.3283 -56.3281 -56.3279 -56.3263
-56.3259 -35.8200 -31.3136 -31.3071 -31.3067 -24.7295 -22.9640 -22.9625
-22.9622 -22.9577 -22.9577 -10.3144 -10.2856 -10.2852 -10.2828 -10.2786
-10.2697  -8.7214  -8.7208  -8.7205  -8.7185  -6.5539  -6.5531  -6.5528
 -6.5509  -6.5397  -6.5392  -6.5390  -6.5387  -6.5381  -6.5380  -6.5369
 -6.5359  -6.3692  -4.7825  -4.7668  -4.7659  -2.6645  -2.6639  -2.6635
 -2.6615  -2.6607  -2.6601  -2.6600  -2.6599  -2.6593  -2.6591  -2.6579
 -2.6571  -2.6487  -2.6487  -2.6482  -2.6481  -2.6481  -2.6479  -2.6460
 -2.6458  -2.0481  -2.0434  -2.0427  -2.0291  -2.0291  -1.2753  -0.9452
 -0.8780  -0.8595  -0.8212  -0.8155  -0.7687  -0.7486  -0.6879  -0.6472
 -0.6273  -0.5711  -0.5678  -0.5174  -0.4940  -0.4571  -0.4561  -0.4463
 -0.4366  -0.4171  -0.3889  -0.3855  -0.3605  -0.3442  -0.3363  -0.3272
 -0.3230  -0.3137  -0.2999  -0.2927  -0.2730  -0.2688  -0.2644
 -- Virtual --
 -0.0994  -0.0726  -0.0615  -0.0560  -0.0353  -0.0120  -0.0059  -0.0016
  0.0214   0.0243   0.0390   0.0414   0.0494   0.0534   0.0554   0.0630
  0.0648   0.0664   0.0675   0.0792   0.0837   0.0854   0.0930   0.0957
  0.0962   0.1070   0.1138   0.1152   0.1179   0.1314   0.1316   0.1471
  0.1590   0.1627   0.1642   0.1691   0.1817   0.1873   0.1938   0.2028
  0.2063   0.2127   0.2189   0.2200   0.2287   0.2358   0.2456   0.2483
  0.2505   0.2593   0.2618   0.2770   0.2858   0.2928   0.3086   0.3177
  0.3516   0.3703   0.3805   0.3870   0.3995   0.4049   0.4081   0.4133
  0.4150   0.4188   0.4203   0.4269   0.4357   0.4462   0.4534   0.4565
  0.4741   0.4813   0.4855   0.4937   0.4969   0.5045   0.5091   0.5104
  0.5243   0.5282   0.5345   0.5427   0.5492   0.5584   0.5617   0.5649
  0.5824   0.5831   0.6153   0.6169   0.6265   0.6373   0.6445   0.6557
  0.6680   0.6876   0.6947   0.7002   0.7139   0.7224   0.7327   0.7431
  0.7590   0.7717   0.7920   0.8063   0.8114   0.8319   0.8443   0.8559
  0.8600   0.9097   0.9100   0.9340   0.9373   0.9877   0.9981   1.0085
  1.0211   1.0451   1.0885   1.1016   1.1075   1.1303   1.1482   1.1927
  1.1982   1.2336   1.2343   1.3024   1.3452   1.3572   1.3812   1.4148
  1.4352   1.4515   1.4654   1.4817   1.5110   1.5317   1.5752   1.5985
  1.7138   1.7222   1.7349   1.7475   1.8047   1.8083   1.8371   1.8428
  1.8856   1.9739   1.9938   2.0127   2.0160   2.0184   2.0465   2.0715
  2.0863   2.1106   2.1366   2.1711   2.1890   2.1972   2.2016   2.2481
  2.2509   2.2814   2.2878   2.3349   2.3761   2.3986   2.4457   2.5659
  2.6948   2.7124   2.8145   2.8207   2.8247   2.9332   2.9798   3.0353
  3.0387   3.0604   3.1388   3.1653   3.3837   3.3944   3.6274   3.7439
  3.7522   3.8030   3.8763   3.9504   3.9594   3.9783   3.9864   3.9891
  3.9902   3.9930   4.0133   4.0341   4.0348   4.0559   4.0632   4.0678
  4.0716   4.0757   4.0779   4.1330   4.1501   4.1897   4.2279   4.2547
  4.2837   4.3107   4.3483   4.3827   4.4245   4.4535   4.5218   4.8162
  4.8368   6.0081   6.1110   6.1484   6.2995   6.4375   6.6128   6.7301
  6.7725   6.7980   6.8369   7.5271   7.5398   7.5513   7.5820   7.6380
  7.6605   7.6649   7.6857   7.7112   7.7402   7.7826   7.8190  23.2113
 23.7632  23.7693  23.9240  23.9310  24.0266  27.9030  28.3455  28.4170
 28.4260  28.5229  28.5472  28.5522  28.6188  28.7288  47.9000  48.0226
 48.0446  48.0751  66.7697 127.8851 127.9471 127.9703 151.6924 289.7219
289.7352 289.7479 289.7795 289.8385 289.8564 289.8628 289.9043 289.9130
289.9599 290.0016 290.04011020.69131020.84591020.87291020.90991901.8569
 --------------------------------------------------------------

          Ground-State Mulliken Net Atomic Charges

     Atom                 Charge (a.u.)
  ----------------------------------------
      1 C                    -0.551499
      2 C                     0.942801
      3 C                    -0.083332
      4 C                    -0.565948
      5 C                     0.356659
      6 C                     0.530901
      7 F                    -0.075940
      8 Br                   -0.113504
      9 Br                   -0.171604
     10 Br                   -0.182489
     11 Br                   -0.189847
     12 I                     0.103802
  ----------------------------------------
  Sum of atomic charges =     0.000000

 -----------------------------------------------------------------
                    Cartesian Multipole Moments
 -----------------------------------------------------------------
    Charge (ESU x 10^10)
                -0.0000
    Dipole Moment (Debye)
         X       0.5077      Y       0.0000      Z      -0.0073
       Tot       0.5077
    Quadrupole Moments (Debye-Ang)
        XX    -137.6941     XY      -0.0000     YY    -141.3134
        XZ      -1.8527     YZ      -0.0000     ZZ    -133.3941
    Octopole Moments (Debye-Ang^2)
       XXX    -597.3160    XXY      -0.0000    XYY    -209.6338
       YYY      -0.0000    XXZ     -73.1259    XYZ      -0.0000
       YYZ     -81.9643    XZZ    -197.0300    YZZ       0.0000
       ZZZ    -244.7310
    Hexadecapole Moments (Debye-Ang^3)
      XXXX   -4750.7844   XXXY      -0.0000   XXYY    -881.4221
      XYYY      -0.0000   YYYY    -173.0256   XXXZ    -215.0826
      XXYZ      -0.0000   XYYZ     -69.3947   YYYZ      -0.0000
      XXZZ   -1566.4723   XYZZ      -0.0000   YYZZ    -856.4785
      XZZZ    -203.8149   YZZZ      -0.0000   ZZZZ   -4525.0744
 -----------------------------------------------------------------
 Calculating analytic gradient of the SCF energy
 Gradient of SCF Energy
            1           2           3           4           5           6
    1  -0.0001035   0.0002671  -0.0010386   0.0006751   0.0003561   0.0000026
    2  -0.0000000  -0.0000000   0.0000000  -0.0000000  -0.0000000   0.0000000
    3   0.0007559  -0.0013605   0.0009947   0.0009012  -0.0016515   0.0006011
            7           8           9          10          11          12
    1   0.0006685  -0.0005090  -0.0001309   0.0006359  -0.0002188  -0.0006045
    2   0.0000000  -0.0000000   0.0000000   0.0000000  -0.0000000   0.0000000
    3   0.0005493   0.0001239   0.0002859   0.0012133  -0.0010751  -0.0013382
 Max gradient component =       1.652E-03
 RMS gradient           =       6.544E-04
 Gradient time:  CPU 101.01 s  wall 16.95 s
 Geometry Optimization Parameters
   NAtoms,    NIC,     NZ,  NCons,   NDum,   NFix, NCnnct, MaxDiis
       12      78      12       0       0       0       0       0

 Cartesian Hessian Update
 Hessian updated using BFGS update


** GEOMETRY OPTIMIZATION IN DELOCALIZED INTERNAL COORDINATES **
   Searching for a Minimum

   Optimization Cycle:   3

                       Coordinates (Angstroms)
     ATOM                X               Y               Z
      1  C         0.0361538358    0.0000000000    0.0177501984
      2  C         0.0083652378    0.0000000000    1.4076909331
      3  C         1.2181009545    0.0000000000    2.1136677021
      4  C         2.4374566401    0.0000000000    1.4099221555
      5  C         2.4393451637    0.0000000000    0.0004655334
      6  C         1.2255096466    0.0000000000   -0.7026310999
      7  F        -1.1249201980    0.0000000000   -0.6433961402
      8  Br       -1.6906645656    0.0000000000    2.2525296880
      9  Br        1.1863411350    0.0000000000    4.0122389060
     10  Br        4.0801114344    0.0000000000    2.3719915745
     11  Br        4.0773754402    0.0000000000   -0.9614205392
     12  I         1.0795731225    0.0000000000   -2.8224689115
   Point Group: c1    Number of degrees of freedom:    30


   Energy is -17544.616900292

 Hessian updated using BFGS update

 13 Hessian modes will be used to form the next step
  Hessian Eigenvalues:
     0.123260    0.198930    0.201018    0.201487    0.235157    0.244817
     0.352945    0.412982    0.428353    0.461911    0.464604    0.533642
     0.572180

 Minimum search - taking simple RFO step
 Searching for Lamda that Minimizes Along All modes
 Value Taken    Lamda =  -0.00012170
 Step Taken.  Stepsize is  0.022593

                             Maximum     Tolerance    Cnvgd?
         Gradient           0.002983      0.000300      NO
         Displacement       0.011995      0.001200      NO
         Energy change     -0.000583      0.000001      NO


 New Cartesian Coordinates Obtained by Inverse Iteration

 Displacement from previous Coordinates is:  0.050514
 ----------------------------------------------------------------
             Standard Nuclear Orientation (Angstroms)
    I     Atom           X                Y                Z
 ----------------------------------------------------------------
    1      C       0.0323125615     0.0000000000     0.0161984386
    2      C       0.0065349525     0.0000000000     1.4079912664
    3      C       1.2173976911     0.0000000000     2.1115202435
    4      C       2.4338477066     0.0000000000     1.4072944837
    5      C       2.4354458540     0.0000000000     0.0020303062
    6      C       1.2235993326     0.0000000000    -0.7021756675
    7      F      -1.1291221452     0.0000000000    -0.6461221277
    8      Br     -1.6878652880     0.0000000000     2.2588098479
    9      Br      1.1905532260     0.0000000000     4.0091432711
   10      Br      4.0796588087     0.0000000000     2.3575955039
   11      Br      4.0780996058     0.0000000000    -0.9495226093
   12      I       1.0922855415     0.0000000000    -2.8164229568
 ----------------------------------------------------------------
 Nuclear Repulsion Energy =        3261.31867147 hartrees
 There are      119 alpha and      119 beta electrons
 Applying Cartesian multipole field
    Component          Value
    ---------          -----
     (2,0,0)        1.00000E-11
     (0,2,0)        2.00000E-11
     (0,0,2)       -3.00000E-11
 Nucleus-field energy     =    -0.0000001020 hartrees
 Requested basis set is 6-311++G(d,p)
 There are 142 shells and 408 basis functions
 A cutoff of  1.0D-11 yielded   6276 shell pairs
 There are     57869 function pairs (     64157 Cartesian)
 Smallest overlap matrix eigenvalue = 3.52E-07

 Q-Chem warning in module stvman/mkSTV.C, line 318:

 Overlap eigenvalue is smaller than square root of threshold
 Use THRESH >= 12 to get rid of this warning

 Linear dependence detected in AO basis
 Tighter screening thresholds may be required for diffuse basis sets
 Use S2THRESH > 14 and THRESH = 14 in case of SCF convergence issues
 Number of orthogonalized atomic orbitals = 407
 Maximum deviation from orthogonality = 4.703E-10
 Guess MOs from SCF MO coefficient file

 -----------------------------------------------------------------------
  General SCF calculation program by
  Eric Jon Sundstrom, Paul Horn, Yuezhi Mao, Dmitri Zuev, Alec White,
  David Stuck, Shaama M.S., Shane Yost, Joonho Lee, David Small,
  Daniel Levine, Susi Lehtola, Hugh Burton, Evgeny Epifanovsky,
  Bang C. Huynh
 -----------------------------------------------------------------------
 Exchange:     0.2000 Hartree-Fock + 0.0800 Slater + 0.7200 B88
 Correlation:  0.1900 VWN1RPA + 0.8100 LYP
 Using SG-1 standard quadrature grid
 using 6 threads for integral computing
 -------------------------------------------------------
 OpenMP Integral computing Module                
 Release: version 2.0, May 2017, Q-Chem Inc. Pleasanton 
 -------------------------------------------------------
 A restricted SCF calculation will be
 performed using DIIS
 SCF converges when DIIS error is below 1.0e-08
 ---------------------------------------
  Cycle       Energy         DIIS error
 ---------------------------------------
    1  -17544.6168445201      1.07e-04  
    2  -17544.6169239455      2.95e-05  
    3  -17544.6168738535      5.58e-05  
    4  -17544.6169420337      6.06e-06  
    5  -17544.6169426206      1.52e-06  
    6  -17544.6169426520      5.58e-07  
    7  -17544.6169426560      3.04e-07  
    8  -17544.6169426591      6.84e-08  
    9  -17544.6169426593      2.30e-08  
   10  -17544.6169426578      9.32e-09  Convergence criterion met
 ---------------------------------------
 SCF time:   CPU 216.89s  wall 39.00s 
 SCF   energy in the final basis set =   -17544.6169426578
 Total energy in the final basis set =   -17544.6169426578

 --------------------------------------------------------------

                    Orbital Energies (a.u.)
 --------------------------------------------------------------

 Alpha MOs
 -- Occupied --
********-482.8598-482.8590-482.8586-482.8566-176.3235-165.7274-165.7251
******** -62.5126 -62.5118 -62.5115 -62.5095 -56.3334 -56.3326 -56.3322
-56.3303 -56.3292 -56.3288 -56.3284 -56.3281 -56.3280 -56.3277 -56.3261
-56.3257 -35.8199 -31.3135 -31.3070 -31.3066 -24.7296 -22.9638 -22.9624
-22.9621 -22.9576 -22.9576 -10.3147 -10.2848 -10.2847 -10.2818 -10.2787
-10.2694  -8.7214  -8.7207  -8.7204  -8.7184  -6.5539  -6.5530  -6.5526
 -6.5507  -6.5397  -6.5391  -6.5388  -6.5388  -6.5380  -6.5378  -6.5368
 -6.5358  -6.3692  -4.7824  -4.7667  -4.7658  -2.6646  -2.6638  -2.6633
 -2.6614  -2.6607  -2.6601  -2.6600  -2.6598  -2.6592  -2.6589  -2.6578
 -2.6569  -2.6487  -2.6487  -2.6481  -2.6480  -2.6479  -2.6478  -2.6458
 -2.6457  -2.0481  -2.0433  -2.0426  -2.0291  -2.0290  -1.2749  -0.9459
 -0.8785  -0.8599  -0.8215  -0.8155  -0.7689  -0.7487  -0.6883  -0.6472
 -0.6271  -0.5711  -0.5682  -0.5172  -0.4944  -0.4571  -0.4563  -0.4469
 -0.4368  -0.4173  -0.3891  -0.3858  -0.3608  -0.3446  -0.3367  -0.3273
 -0.3229  -0.3134  -0.2999  -0.2927  -0.2724  -0.2689  -0.2641
 -- Virtual --
 -0.0987  -0.0724  -0.0613  -0.0550  -0.0348  -0.0110  -0.0056  -0.0013
  0.0214   0.0243   0.0389   0.0414   0.0495   0.0535   0.0556   0.0631
  0.0648   0.0664   0.0676   0.0796   0.0838   0.0854   0.0929   0.0959
  0.0962   0.1071   0.1138   0.1154   0.1178   0.1314   0.1317   0.1474
  0.1588   0.1627   0.1648   0.1689   0.1819   0.1877   0.1944   0.2026
  0.2066   0.2139   0.2187   0.2199   0.2290   0.2357   0.2458   0.2483
  0.2508   0.2598   0.2617   0.2774   0.2855   0.2932   0.3091   0.3177
  0.3517   0.3701   0.3807   0.3870   0.3990   0.4049   0.4085   0.4135
  0.4150   0.4190   0.4217   0.4268   0.4359   0.4452   0.4539   0.4566
  0.4733   0.4816   0.4853   0.4945   0.4973   0.5045   0.5090   0.5098
  0.5242   0.5288   0.5348   0.5421   0.5494   0.5588   0.5619   0.5653
  0.5827   0.5838   0.6157   0.6169   0.6265   0.6373   0.6464   0.6565
  0.6684   0.6894   0.6955   0.7012   0.7143   0.7225   0.7341   0.7436
  0.7595   0.7727   0.7925   0.8062   0.8115   0.8318   0.8454   0.8567
  0.8603   0.9103   0.9105   0.9341   0.9381   0.9883   0.9991   1.0094
  1.0219   1.0450   1.0887   1.1023   1.1078   1.1317   1.1477   1.1925
  1.1990   1.2345   1.2355   1.3043   1.3458   1.3580   1.3818   1.4149
  1.4354   1.4518   1.4661   1.4821   1.5122   1.5311   1.5767   1.5990
  1.7146   1.7224   1.7363   1.7479   1.8056   1.8094   1.8381   1.8433
  1.8862   1.9742   1.9943   2.0136   2.0160   2.0194   2.0475   2.0719
  2.0870   2.1125   2.1377   2.1716   2.1888   2.1979   2.2024   2.2494
  2.2513   2.2826   2.2898   2.3365   2.3771   2.3995   2.4465   2.5662
  2.6951   2.7126   2.8150   2.8222   2.8250   2.9339   2.9811   3.0364
  3.0384   3.0630   3.1399   3.1660   3.3851   3.3954   3.6297   3.7446
  3.7521   3.8039   3.8767   3.9504   3.9586   3.9781   3.9856   3.9890
  3.9905   3.9936   4.0138   4.0340   4.0351   4.0564   4.0637   4.0691
  4.0716   4.0762   4.0781   4.1338   4.1495   4.1907   4.2289   4.2557
  4.2842   4.3121   4.3489   4.3833   4.4242   4.4547   4.5239   4.8188
  4.8360   6.0085   6.1121   6.1503   6.2997   6.4374   6.6134   6.7291
  6.7724   6.7995   6.8387   7.5273   7.5401   7.5513   7.5822   7.6391
  7.6614   7.6660   7.6849   7.7117   7.7403   7.7838   7.8203  23.2108
 23.7654  23.7726  23.9305  23.9333  24.0271  27.9050  28.3459  28.4182
 28.4269  28.5230  28.5474  28.5527  28.6193  28.7298  47.9004  48.0224
 48.0460  48.0767  66.7697 127.8854 127.9479 127.9713 151.6942 289.7222
289.7356 289.7480 289.7797 289.8394 289.8573 289.8642 289.9040 289.9127
289.9606 290.0028 290.04151020.69171020.84571020.87481020.91181901.8588
 --------------------------------------------------------------

          Ground-State Mulliken Net Atomic Charges

     Atom                 Charge (a.u.)
  ----------------------------------------
      1 C                    -0.567795
      2 C                     0.950412
      3 C                    -0.079758
      4 C                    -0.571252
      5 C                     0.367644
      6 C                     0.536345
      7 F                    -0.077339
      8 Br                   -0.113756
      9 Br                   -0.171975
     10 Br                   -0.184508
     11 Br                   -0.191139
     12 I                     0.103121
  ----------------------------------------
  Sum of atomic charges =     0.000000

 -----------------------------------------------------------------
                    Cartesian Multipole Moments
 -----------------------------------------------------------------
    Charge (ESU x 10^10)
                -0.0000
    Dipole Moment (Debye)
         X       0.5232      Y       0.0000      Z      -0.0038
       Tot       0.5232
    Quadrupole Moments (Debye-Ang)
        XX    -137.6064     XY      -0.0000     YY    -141.2789
        XZ      -1.9019     YZ       0.0000     ZZ    -133.4870
    Octopole Moments (Debye-Ang^2)
       XXX    -597.6531    XXY      -0.0000    XYY    -209.9433
       YYY      -0.0000    XXZ     -73.2814    XYZ       0.0000
       YYZ     -82.1030    XZZ    -197.6079    YZZ       0.0000
       ZZZ    -245.2241
    Hexadecapole Moments (Debye-Ang^3)
      XXXX   -4749.6693   XXXY      -0.0000   XXYY    -881.8058
      XYYY      -0.0000   YYYY    -172.9406   XXXZ    -211.9459
      XXYZ      -0.0000   XYYZ     -68.4234   YYYZ       0.0000
      XXZZ   -1565.8347   XYZZ      -0.0000   YYZZ    -853.7220
      XZZZ    -203.1157   YZZZ       0.0000   ZZZZ   -4511.9191
 -----------------------------------------------------------------
 Calculating analytic gradient of the SCF energy
 Gradient of SCF Energy
            1           2           3           4           5           6
    1  -0.0003552   0.0003251   0.0000349  -0.0000778  -0.0001757   0.0010420
    2  -0.0000000  -0.0000000   0.0000000  -0.0000000  -0.0000000   0.0000000
    3  -0.0002664   0.0002036   0.0002035  -0.0003397  -0.0000380   0.0006031
            7           8           9          10          11          12
    1  -0.0002223   0.0000816  -0.0001014  -0.0001231  -0.0004120  -0.0000161
    2  -0.0000000  -0.0000000  -0.0000000  -0.0000000   0.0000000  -0.0000000
    3  -0.0000653   0.0002472  -0.0002626  -0.0007801   0.0003851   0.0001097
 Max gradient component =       1.042E-03
 RMS gradient           =       2.956E-04
 Gradient time:  CPU 101.18 s  wall 16.98 s
 Geometry Optimization Parameters
   NAtoms,    NIC,     NZ,  NCons,   NDum,   NFix, NCnnct, MaxDiis
       12      78      12       0       0       0       0       0

 Cartesian Hessian Update
 Hessian updated using BFGS update


** GEOMETRY OPTIMIZATION IN DELOCALIZED INTERNAL COORDINATES **
   Searching for a Minimum

   Optimization Cycle:   4

                       Coordinates (Angstroms)
     ATOM                X               Y               Z
      1  C         0.0323125615    0.0000000000    0.0161984386
      2  C         0.0065349525    0.0000000000    1.4079912664
      3  C         1.2173976911    0.0000000000    2.1115202435
      4  C         2.4338477066    0.0000000000    1.4072944837
      5  C         2.4354458540    0.0000000000    0.0020303062
      6  C         1.2235993326    0.0000000000   -0.7021756675
      7  F        -1.1291221452    0.0000000000   -0.6461221277
      8  Br       -1.6878652880    0.0000000000    2.2588098479
      9  Br        1.1905532260    0.0000000000    4.0091432711
     10  Br        4.0796588087    0.0000000000    2.3575955039
     11  Br        4.0780996058    0.0000000000   -0.9495226093
     12  I         1.0922855415    0.0000000000   -2.8164229568
   Point Group: c1    Number of degrees of freedom:    30


   Energy is -17544.616942658

 Hessian updated using BFGS update

 16 Hessian modes will be used to form the next step
  Hessian Eigenvalues:
     0.120389    0.198664    0.201018    0.201318    0.205879    0.232122
     0.244914    0.283234    0.355077    0.425934    0.448076    0.461871
     0.464619    0.506269    0.529414    0.574417

 Minimum search - taking simple RFO step
 Searching for Lamda that Minimizes Along All modes
 Value Taken    Lamda =  -0.00001446
 Step Taken.  Stepsize is  0.006173

                             Maximum     Tolerance    Cnvgd?
         Gradient           0.001460      0.000300      NO
         Displacement       0.003937      0.001200      NO
         Energy change     -0.000042      0.000001      NO


 New Cartesian Coordinates Obtained by Inverse Iteration

 Displacement from previous Coordinates is:  0.014387
 ----------------------------------------------------------------
             Standard Nuclear Orientation (Angstroms)
    I     Atom           X                Y                Z
 ----------------------------------------------------------------
    1      C       0.0327023293     0.0000000000     0.0163722980
    2      C       0.0066148621     0.0000000000     1.4078551852
    3      C       1.2176955586     0.0000000000     2.1113448124
    4      C       2.4344022841     0.0000000000     1.4075419032
    5      C       2.4360354994     0.0000000000     0.0014271006
    6      C       1.2231723303     0.0000000000    -0.7028415290
    7      F      -1.1288208313     0.0000000000    -0.6454961760
    8      Br     -1.6885863473     0.0000000000     2.2568306846
    9      Br      1.1927589412     0.0000000000     4.0095232577
   10      Br      4.0782540261     0.0000000000     2.3630406242
   11      Br      4.0788287167     0.0000000000    -0.9520807800
   12      I       1.0896904779     0.0000000000    -2.8171773811
 ----------------------------------------------------------------
 Nuclear Repulsion Energy =        3260.39511747 hartrees
 There are      119 alpha and      119 beta electrons
 Applying Cartesian multipole field
    Component          Value
    ---------          -----
     (2,0,0)        1.00000E-11
     (0,2,0)        2.00000E-11
     (0,0,2)       -3.00000E-11
 Nucleus-field energy     =    -0.0000001021 hartrees
 Requested basis set is 6-311++G(d,p)
 There are 142 shells and 408 basis functions
 A cutoff of  1.0D-11 yielded   6278 shell pairs
 There are     57887 function pairs (     64175 Cartesian)
 Smallest overlap matrix eigenvalue = 3.53E-07

 Q-Chem warning in module stvman/mkSTV.C, line 318:

 Overlap eigenvalue is smaller than square root of threshold
 Use THRESH >= 12 to get rid of this warning

 Linear dependence detected in AO basis
 Tighter screening thresholds may be required for diffuse basis sets
 Use S2THRESH > 14 and THRESH = 14 in case of SCF convergence issues
 Number of orthogonalized atomic orbitals = 407
 Maximum deviation from orthogonality = 1.965E-10
 Guess MOs from SCF MO coefficient file

 -----------------------------------------------------------------------
  General SCF calculation program by
  Eric Jon Sundstrom, Paul Horn, Yuezhi Mao, Dmitri Zuev, Alec White,
  David Stuck, Shaama M.S., Shane Yost, Joonho Lee, David Small,
  Daniel Levine, Susi Lehtola, Hugh Burton, Evgeny Epifanovsky,
  Bang C. Huynh
 -----------------------------------------------------------------------
 Exchange:     0.2000 Hartree-Fock + 0.0800 Slater + 0.7200 B88
 Correlation:  0.1900 VWN1RPA + 0.8100 LYP
 Using SG-1 standard quadrature grid
 using 6 threads for integral computing
 -------------------------------------------------------
 OpenMP Integral computing Module                
 Release: version 2.0, May 2017, Q-Chem Inc. Pleasanton 
 -------------------------------------------------------
 A restricted SCF calculation will be
 performed using DIIS
 SCF converges when DIIS error is below 1.0e-08
 ---------------------------------------
  Cycle       Energy         DIIS error
 ---------------------------------------
    1  -17544.6169410852      2.79e-05  
    2  -17544.6169478041      8.02e-06  
    3  -17544.6169446038      1.45e-05  
    4  -17544.6169490700      1.87e-06  
    5  -17544.6169491340      4.96e-07  
    6  -17544.6169491378      1.61e-07  
    7  -17544.6169491385      7.81e-08  
    8  -17544.6169491393      2.16e-08  
    9  -17544.6169491395      6.28e-09  Convergence criterion met
 ---------------------------------------
 SCF time:   CPU 193.62s  wall 35.00s 
 SCF   energy in the final basis set =   -17544.6169491395
 Total energy in the final basis set =   -17544.6169491395

 --------------------------------------------------------------

                    Orbital Energies (a.u.)
 --------------------------------------------------------------

 Alpha MOs
 -- Occupied --
********-482.8599-482.8589-482.8586-482.8567-176.3235-165.7274-165.7251
******** -62.5126 -62.5118 -62.5115 -62.5095 -56.3334 -56.3325 -56.3322
-56.3303 -56.3292 -56.3289 -56.3284 -56.3281 -56.3280 -56.3277 -56.3261
-56.3257 -35.8199 -31.3135 -31.3071 -31.3066 -24.7296 -22.9639 -22.9624
-22.9622 -22.9576 -22.9576 -10.3146 -10.2850 -10.2848 -10.2820 -10.2787
-10.2695  -8.7215  -8.7206  -8.7204  -8.7184  -6.5539  -6.5530  -6.5526
 -6.5507  -6.5397  -6.5391  -6.5389  -6.5388  -6.5380  -6.5378  -6.5368
 -6.5358  -6.3692  -4.7824  -4.7668  -4.7659  -2.6646  -2.6637  -2.6633
 -2.6614  -2.6607  -2.6601  -2.6600  -2.6598  -2.6592  -2.6589  -2.6578
 -2.6569  -2.6487  -2.6487  -2.6481  -2.6480  -2.6479  -2.6478  -2.6458
 -2.6457  -2.0481  -2.0433  -2.0426  -2.0291  -2.0291  -1.2750  -0.9457
 -0.8783  -0.8598  -0.8215  -0.8154  -0.7690  -0.7486  -0.6883  -0.6472
 -0.6272  -0.5711  -0.5680  -0.5172  -0.4944  -0.4570  -0.4562  -0.4467
 -0.4367  -0.4172  -0.3891  -0.3857  -0.3608  -0.3446  -0.3365  -0.3273
 -0.3229  -0.3136  -0.3000  -0.2926  -0.2725  -0.2689  -0.2641
 -- Virtual --
 -0.0988  -0.0725  -0.0613  -0.0551  -0.0349  -0.0113  -0.0057  -0.0014
  0.0214   0.0243   0.0389   0.0414   0.0495   0.0535   0.0556   0.0631
  0.0648   0.0664   0.0676   0.0795   0.0838   0.0854   0.0929   0.0958
  0.0962   0.1071   0.1138   0.1154   0.1178   0.1314   0.1317   0.1473
  0.1588   0.1627   0.1647   0.1689   0.1818   0.1876   0.1944   0.2026
  0.2066   0.2136   0.2188   0.2198   0.2290   0.2357   0.2456   0.2484
  0.2508   0.2596   0.2618   0.2774   0.2855   0.2932   0.3090   0.3177
  0.3517   0.3702   0.3806   0.3869   0.3991   0.4049   0.4084   0.4134
  0.4150   0.4190   0.4213   0.4268   0.4359   0.4453   0.4538   0.4566
  0.4738   0.4814   0.4853   0.4945   0.4973   0.5045   0.5090   0.5098
  0.5244   0.5285   0.5348   0.5421   0.5493   0.5587   0.5620   0.5652
  0.5826   0.5836   0.6152   0.6169   0.6267   0.6373   0.6459   0.6565
  0.6684   0.6890   0.6953   0.7011   0.7141   0.7227   0.7338   0.7435
  0.7594   0.7726   0.7924   0.8062   0.8116   0.8317   0.8451   0.8563
  0.8602   0.9102   0.9103   0.9341   0.9379   0.9880   0.9989   1.0092
  1.0219   1.0449   1.0887   1.1021   1.1078   1.1311   1.1481   1.1925
  1.1988   1.2344   1.2351   1.3038   1.3458   1.3578   1.3818   1.4149
  1.4354   1.4518   1.4660   1.4821   1.5119   1.5312   1.5763   1.5989
  1.7145   1.7222   1.7359   1.7478   1.8054   1.8092   1.8378   1.8434
  1.8859   1.9742   1.9941   2.0134   2.0160   2.0191   2.0472   2.0718
  2.0870   2.1117   2.1376   2.1713   2.1886   2.1978   2.2023   2.2491
  2.2509   2.2825   2.2892   2.3362   2.3768   2.3992   2.4464   2.5661
  2.6950   2.7126   2.8149   2.8219   2.8249   2.9336   2.9807   3.0361
  3.0385   3.0624   3.1395   3.1657   3.3844   3.3954   3.6291   3.7445
  3.7522   3.8033   3.8768   3.9504   3.9587   3.9782   3.9858   3.9891
  3.9904   3.9935   4.0137   4.0340   4.0351   4.0563   4.0634   4.0690
  4.0714   4.0761   4.0783   4.1336   4.1496   4.1904   4.2288   4.2555
  4.2841   4.3117   4.3488   4.3830   4.4244   4.4545   4.5238   4.8181
  4.8361   6.0084   6.1120   6.1502   6.2997   6.4374   6.6131   6.7293
  6.7726   6.7989   6.8383   7.5273   7.5401   7.5514   7.5821   7.6387
  7.6613   7.6659   7.6851   7.7113   7.7403   7.7833   7.8201  23.2109
 23.7643  23.7724  23.9292  23.9326  24.0267  27.9049  28.3459  28.4181
 28.4268  28.5230  28.5474  28.5527  28.6193  28.7297  47.9002  48.0226
 48.0454  48.0764  66.7697 127.8854 127.9478 127.9712 151.6940 289.7222
289.7355 289.7481 289.7796 289.8392 289.8571 289.8640 289.9041 289.9126
289.9604 290.0025 290.04121020.69141020.84591020.87401020.91151901.8587
 --------------------------------------------------------------

          Ground-State Mulliken Net Atomic Charges

     Atom                 Charge (a.u.)
  ----------------------------------------
      1 C                    -0.566155
      2 C                     0.950287
      3 C                    -0.080747
      4 C                    -0.569650
      5 C                     0.365772
      6 C                     0.534416
      7 F                    -0.076946
      8 Br                   -0.113465
      9 Br                   -0.172051
     10 Br                   -0.184184
     11 Br                   -0.190601
     12 I                     0.103323
  ----------------------------------------
  Sum of atomic charges =     0.000000

 -----------------------------------------------------------------
                    Cartesian Multipole Moments
 -----------------------------------------------------------------
    Charge (ESU x 10^10)
                -0.0000
    Dipole Moment (Debye)
         X       0.5177      Y      -0.0000      Z      -0.0061
       Tot       0.5177
    Quadrupole Moments (Debye-Ang)
        XX    -137.6372     XY      -0.0000     YY    -141.2861
        XZ      -1.8764     YZ      -0.0000     ZZ    -133.4629
    Octopole Moments (Debye-Ang^2)
       XXX    -597.8174    XXY      -0.0000    XYY    -209.9193
       YYY       0.0000    XXZ     -73.2210    XYZ      -0.0000
       YYZ     -82.1086    XZZ    -197.3725    YZZ       0.0000
       ZZZ    -245.2132
    Hexadecapole Moments (Debye-Ang^3)
      XXXX   -4750.9536   XXXY      -0.0000   XXYY    -881.7939
      XYYY      -0.0000   YYYY    -172.9568   XXXZ    -213.5333
      XXYZ      -0.0000   XYYZ     -68.9575   YYYZ      -0.0000
      XXZZ   -1565.5537   XYZZ      -0.0000   YYZZ    -854.3089
      XZZZ    -203.4998   YZZZ      -0.0000   ZZZZ   -4514.7875
 -----------------------------------------------------------------
 Calculating analytic gradient of the SCF energy
 Gradient of SCF Energy
            1           2           3           4           5           6
    1  -0.0002258   0.0000843   0.0001402  -0.0001431  -0.0000506   0.0002086
    2  -0.0000000  -0.0000000   0.0000000  -0.0000000   0.0000000   0.0000000
    3  -0.0000883  -0.0000712   0.0000744   0.0000768  -0.0001671   0.0002272
            7           8           9          10          11          12
    1  -0.0000372   0.0000149   0.0002561  -0.0000860  -0.0000476  -0.0001138
    2  -0.0000000   0.0000000  -0.0000000   0.0000000  -0.0000000  -0.0000000
    3   0.0000649   0.0000516  -0.0000783  -0.0000042  -0.0001014   0.0000155
 Max gradient component =       2.561E-04
 RMS gradient           =       1.002E-04
 Gradient time:  CPU 101.09 s  wall 16.96 s
 Geometry Optimization Parameters
   NAtoms,    NIC,     NZ,  NCons,   NDum,   NFix, NCnnct, MaxDiis
       12      78      12       0       0       0       0       0

 Cartesian Hessian Update
 Hessian updated using BFGS update


** GEOMETRY OPTIMIZATION IN DELOCALIZED INTERNAL COORDINATES **
   Searching for a Minimum

   Optimization Cycle:   5

                       Coordinates (Angstroms)
     ATOM                X               Y               Z
      1  C         0.0327023293    0.0000000000    0.0163722980
      2  C         0.0066148621    0.0000000000    1.4078551852
      3  C         1.2176955586    0.0000000000    2.1113448124
      4  C         2.4344022841    0.0000000000    1.4075419032
      5  C         2.4360354994    0.0000000000    0.0014271006
      6  C         1.2231723303    0.0000000000   -0.7028415290
      7  F        -1.1288208313    0.0000000000   -0.6454961760
      8  Br       -1.6885863473    0.0000000000    2.2568306846
      9  Br        1.1927589412    0.0000000000    4.0095232577
     10  Br        4.0782540261    0.0000000000    2.3630406242
     11  Br        4.0788287167    0.0000000000   -0.9520807800
     12  I         1.0896904779    0.0000000000   -2.8171773811
   Point Group: c1    Number of degrees of freedom:    30


   Energy is -17544.616949139

 Hessian updated using BFGS update

 17 Hessian modes will be used to form the next step
  Hessian Eigenvalues:
     0.120297    0.193392    0.199044    0.201318    0.201626    0.230156
     0.239837    0.247636    0.331251    0.362837    0.421794    0.429733
     0.461172    0.462331    0.512480    0.558236    0.579040

 Minimum search - taking simple RFO step
 Searching for Lamda that Minimizes Along All modes
 Value Taken    Lamda =  -0.00000148
 Step Taken.  Stepsize is  0.002257

                             Maximum     Tolerance    Cnvgd?
         Gradient           0.000525      0.000300      NO
         Displacement       0.001327      0.001200      NO
         Energy change     -0.000006      0.000001      NO


 New Cartesian Coordinates Obtained by Inverse Iteration

 Displacement from previous Coordinates is:  0.005005
 ----------------------------------------------------------------
             Standard Nuclear Orientation (Angstroms)
    I     Atom           X                Y                Z
 ----------------------------------------------------------------
    1      C       0.0329696229     0.0000000000     0.0165775098
    2      C       0.0067527434     0.0000000000     1.4080012258
    3      C       1.2177370876     0.0000000000     2.1114930206
    4      C       2.4347703334     0.0000000000     1.4076113148
    5      C       2.4360625588     0.0000000000     0.0014001079
    6      C       1.2230522401     0.0000000000    -0.7030827503
    7      F      -1.1286245396     0.0000000000    -0.6451217212
    8      Br     -1.6884349344     0.0000000000     2.2569487668
    9      Br      1.1906928483     0.0000000000     4.0098974917
   10      Br      4.0794084258     0.0000000000     2.3623620405
   11      Br      4.0789025524     0.0000000000    -0.9522115483
   12      I       1.0894589083     0.0000000000    -2.8175354579
 ----------------------------------------------------------------
 Nuclear Repulsion Energy =        3260.12849890 hartrees
 There are      119 alpha and      119 beta electrons
 Applying Cartesian multipole field
    Component          Value
    ---------          -----
     (2,0,0)        1.00000E-11
     (0,2,0)        2.00000E-11
     (0,0,2)       -3.00000E-11
 Nucleus-field energy     =    -0.0000001022 hartrees
 Requested basis set is 6-311++G(d,p)
 There are 142 shells and 408 basis functions
 A cutoff of  1.0D-11 yielded   6276 shell pairs
 There are     57869 function pairs (     64157 Cartesian)
 Smallest overlap matrix eigenvalue = 3.53E-07

 Q-Chem warning in module stvman/mkSTV.C, line 318:

 Overlap eigenvalue is smaller than square root of threshold
 Use THRESH >= 12 to get rid of this warning

 Linear dependence detected in AO basis
 Tighter screening thresholds may be required for diffuse basis sets
 Use S2THRESH > 14 and THRESH = 14 in case of SCF convergence issues
 Number of orthogonalized atomic orbitals = 407
 Maximum deviation from orthogonality = 1.110E-10
 Guess MOs from SCF MO coefficient file

 -----------------------------------------------------------------------
  General SCF calculation program by
  Eric Jon Sundstrom, Paul Horn, Yuezhi Mao, Dmitri Zuev, Alec White,
  David Stuck, Shaama M.S., Shane Yost, Joonho Lee, David Small,
  Daniel Levine, Susi Lehtola, Hugh Burton, Evgeny Epifanovsky,
  Bang C. Huynh
 -----------------------------------------------------------------------
 Exchange:     0.2000 Hartree-Fock + 0.0800 Slater + 0.7200 B88
 Correlation:  0.1900 VWN1RPA + 0.8100 LYP
 Using SG-1 standard quadrature grid
 using 6 threads for integral computing
 -------------------------------------------------------
 OpenMP Integral computing Module                
 Release: version 2.0, May 2017, Q-Chem Inc. Pleasanton 
 -------------------------------------------------------
 A restricted SCF calculation will be
 performed using DIIS
 SCF converges when DIIS error is below 1.0e-08
 ---------------------------------------
  Cycle       Energy         DIIS error
 ---------------------------------------
    1  -17544.6169483436      1.23e-05  
    2  -17544.6169494986      2.63e-06  
    3  -17544.6169492276      4.49e-06  
    4  -17544.6169496151      7.64e-07  
    5  -17544.6169496258      2.14e-07  
    6  -17544.6169496279      5.48e-08  
    7  -17544.6169496275      1.98e-08  
    8  -17544.6169496270      1.01e-08  
    9  -17544.6169496280      2.10e-09  Convergence criterion met
 ---------------------------------------
 SCF time:   CPU 187.47s  wall 35.00s 
 SCF   energy in the final basis set =   -17544.6169496280
 Total energy in the final basis set =   -17544.6169496280

 --------------------------------------------------------------

                    Orbital Energies (a.u.)
 --------------------------------------------------------------

 Alpha MOs
 -- Occupied --
********-482.8599-482.8589-482.8586-482.8567-176.3235-165.7274-165.7252
******** -62.5126 -62.5118 -62.5115 -62.5095 -56.3335 -56.3325 -56.3322
-56.3303 -56.3292 -56.3289 -56.3284 -56.3281 -56.3280 -56.3277 -56.3261
-56.3257 -35.8200 -31.3135 -31.3071 -31.3067 -24.7295 -22.9639 -22.9625
-22.9622 -22.9577 -22.9577 -10.3146 -10.2851 -10.2849 -10.2820 -10.2787
-10.2695  -8.7215  -8.7206  -8.7204  -8.7184  -6.5539  -6.5530  -6.5526
 -6.5507  -6.5398  -6.5391  -6.5388  -6.5388  -6.5380  -6.5378  -6.5368
 -6.5358  -6.3692  -4.7825  -4.7668  -4.7659  -2.6646  -2.6637  -2.6633
 -2.6614  -2.6607  -2.6601  -2.6600  -2.6598  -2.6592  -2.6589  -2.6578
 -2.6570  -2.6487  -2.6487  -2.6481  -2.6480  -2.6479  -2.6478  -2.6458
 -2.6457  -2.0482  -2.0434  -2.0427  -2.0291  -2.0291  -1.2750  -0.9457
 -0.8783  -0.8597  -0.8215  -0.8154  -0.7690  -0.7486  -0.6883  -0.6472
 -0.6272  -0.5711  -0.5680  -0.5172  -0.4943  -0.4570  -0.4562  -0.4467
 -0.4367  -0.4172  -0.3892  -0.3857  -0.3607  -0.3445  -0.3365  -0.3273
 -0.3229  -0.3135  -0.3000  -0.2927  -0.2725  -0.2689  -0.2642
 -- Virtual --
 -0.0988  -0.0725  -0.0613  -0.0552  -0.0350  -0.0114  -0.0057  -0.0013
  0.0214   0.0243   0.0390   0.0414   0.0495   0.0535   0.0556   0.0631
  0.0648   0.0664   0.0676   0.0795   0.0838   0.0854   0.0929   0.0958
  0.0962   0.1070   0.1138   0.1154   0.1178   0.1314   0.1317   0.1473
  0.1588   0.1627   0.1646   0.1689   0.1818   0.1876   0.1943   0.2026
  0.2065   0.2136   0.2188   0.2198   0.2289   0.2357   0.2457   0.2484
  0.2508   0.2597   0.2618   0.2773   0.2855   0.2932   0.3089   0.3178
  0.3517   0.3702   0.3806   0.3870   0.3991   0.4049   0.4084   0.4134
  0.4150   0.4190   0.4211   0.4268   0.4359   0.4454   0.4537   0.4567
  0.4737   0.4815   0.4853   0.4944   0.4972   0.5045   0.5090   0.5100
  0.5243   0.5284   0.5348   0.5422   0.5492   0.5587   0.5619   0.5652
  0.5827   0.5836   0.6154   0.6169   0.6266   0.6373   0.6459   0.6564
  0.6683   0.6890   0.6953   0.7010   0.7141   0.7226   0.7337   0.7434
  0.7594   0.7725   0.7924   0.8062   0.8116   0.8318   0.8450   0.8562
  0.8602   0.9101   0.9102   0.9341   0.9379   0.9880   0.9988   1.0092
  1.0218   1.0449   1.0887   1.1021   1.1078   1.1312   1.1479   1.1925
  1.1986   1.2343   1.2350   1.3034   1.3457   1.3579   1.3819   1.4149
  1.4354   1.4519   1.4660   1.4821   1.5117   1.5312   1.5763   1.5989
  1.7144   1.7222   1.7358   1.7478   1.8053   1.8091   1.8377   1.8434
  1.8859   1.9742   1.9941   2.0133   2.0160   2.0191   2.0472   2.0718
  2.0869   2.1119   2.1373   2.1713   2.1885   2.1979   2.2021   2.2490
  2.2508   2.2822   2.2891   2.3360   2.3767   2.3992   2.4462   2.5661
  2.6949   2.7125   2.8149   2.8218   2.8248   2.9336   2.9806   3.0360
  3.0385   3.0622   3.1394   3.1657   3.3843   3.3953   3.6288   3.7445
  3.7522   3.8032   3.8768   3.9504   3.9588   3.9782   3.9858   3.9891
  3.9904   3.9935   4.0137   4.0340   4.0350   4.0563   4.0635   4.0690
  4.0714   4.0760   4.0781   4.1335   4.1496   4.1904   4.2287   4.2554
  4.2841   4.3116   4.3487   4.3831   4.4243   4.4544   4.5238   4.8178
  4.8362   6.0084   6.1120   6.1502   6.2997   6.4375   6.6131   6.7293
  6.7724   6.7990   6.8382   7.5273   7.5401   7.5513   7.5821   7.6387
  7.6612   7.6658   7.6851   7.7113   7.7403   7.7833   7.8199  23.2109
 23.7640  23.7722  23.9289  23.9323  24.0266  27.9048  28.3458  28.4181
 28.4268  28.5230  28.5473  28.5526  28.6192  28.7297  47.9001  48.0225
 48.0455  48.0762  66.7697 127.8854 127.9478 127.9712 151.6940 289.7221
289.7355 289.7480 289.7796 289.8392 289.8571 289.8638 289.9041 289.9126
289.9603 290.0024 290.04111020.69141020.84571020.87411020.91131901.8586
 --------------------------------------------------------------

          Ground-State Mulliken Net Atomic Charges

     Atom                 Charge (a.u.)
  ----------------------------------------
      1 C                    -0.566132
      2 C                     0.950195
      3 C                    -0.080203
      4 C                    -0.568110
      5 C                     0.364238
      6 C                     0.533620
      7 F                    -0.076911
      8 Br                   -0.113476
      9 Br                   -0.172037
     10 Br                   -0.184003
     11 Br                   -0.190620
     12 I                     0.103439
  ----------------------------------------
  Sum of atomic charges =     0.000000

 -----------------------------------------------------------------
                    Cartesian Multipole Moments
 -----------------------------------------------------------------
    Charge (ESU x 10^10)
                -0.0000
    Dipole Moment (Debye)
         X       0.5161      Y       0.0000      Z      -0.0078
       Tot       0.5162
    Quadrupole Moments (Debye-Ang)
        XX    -137.6377     XY      -0.0000     YY    -141.2881
        XZ      -1.8893     YZ       0.0000     ZZ    -133.4630
    Octopole Moments (Debye-Ang^2)
       XXX    -597.7417    XXY      -0.0000    XYY    -209.9119
       YYY       0.0000    XXZ     -73.2255    XYZ      -0.0000
       YYZ     -82.1003    XZZ    -197.4432    YZZ       0.0000
       ZZZ    -245.2298
    Hexadecapole Moments (Debye-Ang^3)
      XXXX   -4751.0719   XXXY      -0.0000   XXYY    -881.8891
      XYYY      -0.0000   YYYY    -172.9609   XXXZ    -213.0692
      XXYZ      -0.0000   XYYZ     -68.8281   YYYZ       0.0000
      XXZZ   -1565.9171   XYZZ      -0.0000   YYZZ    -854.3932
      XZZZ    -203.5636   YZZZ       0.0000   ZZZZ   -4515.2210
 -----------------------------------------------------------------
 Calculating analytic gradient of the SCF energy
 Gradient of SCF Energy
            1           2           3           4           5           6
    1  -0.0001053   0.0000335  -0.0000066   0.0000054  -0.0000133  -0.0000098
    2  -0.0000000   0.0000000  -0.0000000   0.0000000  -0.0000000  -0.0000000
    3   0.0000347  -0.0000603   0.0000375   0.0000275  -0.0001355   0.0000711
            7           8           9          10          11          12
    1   0.0000292   0.0000470   0.0000134   0.0001325  -0.0000110  -0.0001148
    2   0.0000000  -0.0000000  -0.0000000  -0.0000000   0.0000000  -0.0000000
    3   0.0001016   0.0000876   0.0000307  -0.0000529  -0.0000898  -0.0000521
 Max gradient component =       1.355E-04
 RMS gradient           =       5.517E-05
 Gradient time:  CPU 101.11 s  wall 16.97 s
 Geometry Optimization Parameters
   NAtoms,    NIC,     NZ,  NCons,   NDum,   NFix, NCnnct, MaxDiis
       12      78      12       0       0       0       0       0

 Cartesian Hessian Update
 Hessian updated using BFGS update


** GEOMETRY OPTIMIZATION IN DELOCALIZED INTERNAL COORDINATES **
   Searching for a Minimum

   Optimization Cycle:   6

                       Coordinates (Angstroms)
     ATOM                X               Y               Z
      1  C         0.0329696229    0.0000000000    0.0165775098
      2  C         0.0067527434    0.0000000000    1.4080012258
      3  C         1.2177370876    0.0000000000    2.1114930206
      4  C         2.4347703334    0.0000000000    1.4076113148
      5  C         2.4360625588    0.0000000000    0.0014001079
      6  C         1.2230522401    0.0000000000   -0.7030827503
      7  F        -1.1286245396    0.0000000000   -0.6451217212
      8  Br       -1.6884349344    0.0000000000    2.2569487668
      9  Br        1.1906928483    0.0000000000    4.0098974917
     10  Br        4.0794084258    0.0000000000    2.3623620405
     11  Br        4.0789025524    0.0000000000   -0.9522115483
     12  I         1.0894589083    0.0000000000   -2.8175354579
   Point Group: c1    Number of degrees of freedom:    30


   Energy is -17544.616949628

 Hessian updated using BFGS update

 18 Hessian modes will be used to form the next step
  Hessian Eigenvalues:
     0.121538    0.196129    0.200116    0.201531    0.206792    0.216685
     0.240807    0.249128    0.256786    0.341438    0.403790    0.429356
     0.450791    0.458532    0.481668    0.528718    0.545624    0.584165

 Minimum search - taking simple RFO step
 Searching for Lamda that Minimizes Along All modes
 Value Taken    Lamda =   0.00000000
 Step Taken.  Stepsize is  0.000863

                             Maximum     Tolerance    Cnvgd?
         Gradient           0.000154      0.000300     YES
         Displacement       0.000367      0.001200     YES
         Energy change     -0.000000      0.000001     YES


                       Distance Matrix (Angstroms)
             C (  1)   C (  2)   C (  3)   C (  4)   C (  5)   C (  6)
   C (  2)  1.391671
   C (  3)  2.406729  1.400494
   C (  4)  2.775540  2.428018  1.405923
   C (  5)  2.403141  2.807147  2.436557  1.406212
   C (  6)  1.390758  2.436403  2.814581  2.433781  1.402744
   F (  7)  1.336842  2.346145  3.619991  4.112359  3.622842  2.352391
   Br(  8)  2.825331  1.895883  2.909810  4.209774  4.700955  4.151933
   Br(  9)  4.157755  2.858597  1.898597  2.884376  4.197499  4.713091
   Br( 10)  4.677218  4.182981  2.872647  1.901679  2.876583  4.189955
   Br( 11)  4.160304  4.706698  4.191963  2.876097  1.899552  2.866696
   I ( 12)  3.024627  4.362042  4.930697  4.434155  3.124058  2.118669
             F (  7)   Br(  8)   Br(  9)   Br( 10)   Br( 11)
   Br(  8)  2.955571
   Br(  9)  5.200811  3.370787
   Br( 10)  6.014031  5.768807  3.325515
   Br( 11)  5.216574  6.600068  5.741453  3.314574
   I ( 12)  3.104718  5.785074  6.828183  5.980898  3.523664

 Final energy is   -17544.616949627987     


 ******************************
 **  OPTIMIZATION CONVERGED  **
 ******************************

                       Coordinates (Angstroms)
     ATOM                X               Y               Z
      1  C         0.0329696229    0.0000000000    0.0165775098
      2  C         0.0067527434    0.0000000000    1.4080012258
      3  C         1.2177370876    0.0000000000    2.1114930206
      4  C         2.4347703334    0.0000000000    1.4076113148
      5  C         2.4360625588    0.0000000000    0.0014001079
      6  C         1.2230522401    0.0000000000   -0.7030827503
      7  F        -1.1286245396    0.0000000000   -0.6451217212
      8  Br       -1.6884349344    0.0000000000    2.2569487668
      9  Br        1.1906928483    0.0000000000    4.0098974917
     10  Br        4.0794084258    0.0000000000    2.3623620405
     11  Br        4.0789025524    0.0000000000   -0.9522115483
     12  I         1.0894589083    0.0000000000   -2.8175354579

Z-matrix Print:
$molecule
0 1
I 
C  1 2.118669
C  2 1.390758 1 117.546762
F  3 1.336842 2 119.170142 1 -0.000000 0
C  3 1.391671 2 122.241389 1 -180.000000 0
C  5 1.400494 3 119.073974 2 -0.000000 0
C  2 1.402744 1 123.762037 3 -180.000000 0
C  6 1.405923 5 119.803287 3 -0.000000 0
Br 5 1.895883 3 117.681069 2 -180.000000 0
Br 6 1.898597 5 119.337233 3 -180.000000 0
Br 7 1.899552 2 119.719485 1 -0.000000 0
Br 8 1.901679 6 119.820523 5 -180.000000 0
$end


 --------------------------------------------------------------

                    Orbital Energies (a.u.)
 --------------------------------------------------------------

 Alpha MOs
 -- Occupied --
********-482.8599-482.8589-482.8586-482.8567-176.3235-165.7274-165.7252
******** -62.5126 -62.5118 -62.5115 -62.5095 -56.3335 -56.3325 -56.3322
-56.3303 -56.3292 -56.3289 -56.3284 -56.3281 -56.3280 -56.3277 -56.3261
-56.3257 -35.8200 -31.3135 -31.3071 -31.3067 -24.7295 -22.9639 -22.9625
-22.9622 -22.9577 -22.9577 -10.3146 -10.2851 -10.2849 -10.2820 -10.2787
-10.2695  -8.7215  -8.7206  -8.7204  -8.7184  -6.5539  -6.5530  -6.5526
 -6.5507  -6.5398  -6.5391  -6.5388  -6.5388  -6.5380  -6.5378  -6.5368
 -6.5358  -6.3692  -4.7825  -4.7668  -4.7659  -2.6646  -2.6637  -2.6633
 -2.6614  -2.6607  -2.6601  -2.6600  -2.6598  -2.6592  -2.6589  -2.6578
 -2.6570  -2.6487  -2.6487  -2.6481  -2.6480  -2.6479  -2.6478  -2.6458
 -2.6457  -2.0482  -2.0434  -2.0427  -2.0291  -2.0291  -1.2750  -0.9457
 -0.8783  -0.8597  -0.8215  -0.8154  -0.7690  -0.7486  -0.6883  -0.6472
 -0.6272  -0.5711  -0.5680  -0.5172  -0.4943  -0.4570  -0.4562  -0.4467
 -0.4367  -0.4172  -0.3892  -0.3857  -0.3607  -0.3445  -0.3365  -0.3273
 -0.3229  -0.3135  -0.3000  -0.2927  -0.2725  -0.2689  -0.2642
 -- Virtual --
 -0.0988  -0.0725  -0.0613  -0.0552  -0.0350  -0.0114  -0.0057  -0.0013
  0.0214   0.0243   0.0390   0.0414   0.0495   0.0535   0.0556   0.0631
  0.0648   0.0664   0.0676   0.0795   0.0838   0.0854   0.0929   0.0958
  0.0962   0.1070   0.1138   0.1154   0.1178   0.1314   0.1317   0.1473
  0.1588   0.1627   0.1646   0.1689   0.1818   0.1876   0.1943   0.2026
  0.2065   0.2136   0.2188   0.2198   0.2289   0.2357   0.2457   0.2484
  0.2508   0.2597   0.2618   0.2773   0.2855   0.2932   0.3089   0.3178
  0.3517   0.3702   0.3806   0.3870   0.3991   0.4049   0.4084   0.4134
  0.4150   0.4190   0.4211   0.4268   0.4359   0.4454   0.4537   0.4567
  0.4737   0.4815   0.4853   0.4944   0.4972   0.5045   0.5090   0.5100
  0.5243   0.5284   0.5348   0.5422   0.5492   0.5587   0.5619   0.5652
  0.5827   0.5836   0.6154   0.6169   0.6266   0.6373   0.6459   0.6564
  0.6683   0.6890   0.6953   0.7010   0.7141   0.7226   0.7337   0.7434
  0.7594   0.7725   0.7924   0.8062   0.8116   0.8318   0.8450   0.8562
  0.8602   0.9101   0.9102   0.9341   0.9379   0.9880   0.9988   1.0092
  1.0218   1.0449   1.0887   1.1021   1.1078   1.1312   1.1479   1.1925
  1.1986   1.2343   1.2350   1.3034   1.3457   1.3579   1.3819   1.4149
  1.4354   1.4519   1.4660   1.4821   1.5117   1.5312   1.5763   1.5989
  1.7144   1.7222   1.7358   1.7478   1.8053   1.8091   1.8377   1.8434
  1.8859   1.9742   1.9941   2.0133   2.0160   2.0191   2.0472   2.0718
  2.0869   2.1119   2.1373   2.1713   2.1885   2.1979   2.2021   2.2490
  2.2508   2.2822   2.2891   2.3360   2.3767   2.3992   2.4462   2.5661
  2.6949   2.7125   2.8149   2.8218   2.8248   2.9336   2.9806   3.0360
  3.0385   3.0622   3.1394   3.1657   3.3843   3.3953   3.6288   3.7445
  3.7522   3.8032   3.8768   3.9504   3.9588   3.9782   3.9858   3.9891
  3.9904   3.9935   4.0137   4.0340   4.0350   4.0563   4.0635   4.0690
  4.0714   4.0760   4.0781   4.1335   4.1496   4.1904   4.2287   4.2554
  4.2841   4.3116   4.3487   4.3831   4.4243   4.4544   4.5238   4.8178
  4.8362   6.0084   6.1120   6.1502   6.2997   6.4375   6.6131   6.7293
  6.7724   6.7990   6.8382   7.5273   7.5401   7.5513   7.5821   7.6387
  7.6612   7.6658   7.6851   7.7113   7.7403   7.7833   7.8199  23.2109
 23.7640  23.7722  23.9289  23.9323  24.0266  27.9048  28.3458  28.4181
 28.4268  28.5230  28.5473  28.5526  28.6192  28.7297  47.9001  48.0225
 48.0455  48.0762  66.7697 127.8854 127.9478 127.9712 151.6940 289.7221
289.7355 289.7480 289.7796 289.8392 289.8571 289.8638 289.9041 289.9126
289.9603 290.0024 290.04111020.69141020.84571020.87411020.91131901.8586
 --------------------------------------------------------------

          Ground-State Mulliken Net Atomic Charges

     Atom                 Charge (a.u.)
  ----------------------------------------
      1 C                    -0.566132
      2 C                     0.950195
      3 C                    -0.080203
      4 C                    -0.568110
      5 C                     0.364238
      6 C                     0.533620
      7 F                    -0.076911
      8 Br                   -0.113476
      9 Br                   -0.172037
     10 Br                   -0.184003
     11 Br                   -0.190620
     12 I                     0.103439
  ----------------------------------------
  Sum of atomic charges =     0.000000

 -----------------------------------------------------------------
                    Cartesian Multipole Moments
 -----------------------------------------------------------------
    Charge (ESU x 10^10)
                -0.0000
    Dipole Moment (Debye)
         X       0.5161      Y       0.0000      Z      -0.0078
       Tot       0.5162
    Quadrupole Moments (Debye-Ang)
        XX    -137.6377     XY      -0.0000     YY    -141.2881
        XZ      -1.8893     YZ       0.0000     ZZ    -133.4630
    Octopole Moments (Debye-Ang^2)
       XXX    -597.7417    XXY      -0.0000    XYY    -209.9119
       YYY       0.0000    XXZ     -73.2255    XYZ      -0.0000
       YYZ     -82.1003    XZZ    -197.4432    YZZ       0.0000
       ZZZ    -245.2298
    Hexadecapole Moments (Debye-Ang^3)
      XXXX   -4751.0719   XXXY      -0.0000   XXYY    -881.8891
      XYYY      -0.0000   YYYY    -172.9609   XXXZ    -213.0692
      XXYZ      -0.0000   XYYZ     -68.8281   YYYZ       0.0000
      XXZZ   -1565.9171   XYZZ      -0.0000   YYZZ    -854.3932
      XZZZ    -203.5636   YZZZ       0.0000   ZZZZ   -4515.2210
 -----------------------------------------------------------------
Archival summary:
1\1\february\OPT\ProcedureUnspecified\BasisUnspecified\1r416\taweetha\SunDec115:50:202019SunDec115:50:202019\0\\#,OPT,ProcedureUnspecified,BasisUnspecified,\\0,1\I\C,1,2.11867\C,2,1.39076,1,117.547\F,3,1.33684,2,119.17,1,-0,0\C,3,1.39167,2,122.241,1,-180,0\C,5,1.40049,3,119.074,2,-0,0\C,2,1.40274,1,123.762,3,-180,0\C,6,1.40592,5,119.803,3,-0,0\Br,5,1.89588,3,117.681,2,-180,0\Br,6,1.8986,5,119.337,3,-180,0\Br,7,1.89955,2,119.719,1,-0,0\Br,8,1.90168,6,119.821,5,-180,0\\\@

 Total job time:  361.80s(wall), 2028.47s(cpu) 
 Sun Dec  1 15:50:20 2019

        *************************************************************
        *                                                           *
        *  Thank you very much for using Q-Chem.  Have a nice day.  *
        *                                                           *
        *************************************************************


 
User input: 2 of 2 
 
                  Welcome to Q-Chem
     A Quantum Leap Into The Future Of Chemistry


 Q-Chem 5.2 (devel), Q-Chem, Inc., Pleasanton, CA (2019)

 Yihan Shao,  Zhengting Gan,  E. Epifanovsky,  A. T. B. Gilbert,  M. Wormit,  
 J. Kussmann,  A. W. Lange,  A. Behn,  Jia Deng,  Xintian Feng,  D. Ghosh,  
 M. Goldey,  P. R. Horn,  L. D. Jacobson,  I. Kaliman,  T. Kus,  A. Landau,  
 Jie Liu,  E. I. Proynov,  R. M. Richard,  R. P. Steele,  E. J. Sundstrom,  
 H. L. Woodcock III,  P. M. Zimmerman,  D. Zuev,  B. Albrecht,  E. Alguire,  
 S. A. Baeppler,  D. Barton,  Z. Benda,  Y. A. Bernard,  E. J. Berquist,  
 K. B. Bravaya,  H. Burton,  D. Casanova,  Chun-Min Chang,  Yunqing Chen,  
 A. Chien,  K. D. Closser,  M. P. Coons,  S. Coriani,  S. Dasgupta,  
 A. L. Dempwolff,  M. Diedenhofen,  Hainam Do,  R. G. Edgar,  Po-Tung Fang,  
 S. Faraji,  S. Fatehi,  Qingguo Feng,  K. D. Fenk,  J. Fosso-Tande,  
 J. Gayvert,  Qinghui Ge,  A. Ghysels,  G. Gidofalvi,  J. Gomes,  
 J. Gonthier,  A. Gunina,  D. Hait,  M. W. D. Hanson-Heine,  
 P. H. P. Harbach,  A. W. Hauser,  M. F. Herbst,  J. E. Herr,  
 E. G. Hohenstein,  Z. C. Holden,  Kerwin Hui,  B. C. Huynh,  T.-C. Jagau,  
 Hyunjun Ji,  B. Kaduk,  K. Khistyaev,  Jaehoon Kim,  P. Klunzinger,  K. Koh,  
 D. Kosenkov,  L. Koulias,  T. Kowalczyk,  C. M. Krauter,  A. Kunitsa,  
 Ka Un Lao,  A. Laurent,  K. V. Lawler,  Joonho Lee,  D. Lefrancois,  
 S. Lehtola,  D. S. Levine,  Yi-Pei Li,  You-Sheng Lin,  Fenglai Liu,  
 E. Livshits,  A. Luenser,  P. Manohar,  E. Mansoor,  S. F. Manzer,  
 Shan-Ping Mao,  Yuezhi Mao,  N. Mardirossian,  A. V. Marenich,  
 T. Markovich,  L. A. Martinez-Martinez,  S. A. Maurer,  N. J. Mayhall,  
 S. C. McKenzie,  J.-M. Mewes,  P. Morgante,  A. F. Morrison,  
 J. W. Mullinax,  K. Nanda,  T. S. Nguyen-Beck,  R. Olivares-Amaya,  
 J. A. Parkhill,  Zheng Pei,  T. M. Perrine,  F. Plasser,  P. Pokhilko,  
 S. Prager,  A. Prociuk,  E. Ramos,  D. R. Rehn,  F. Rob,  M. Scheurer,  
 M. Schneider,  N. Sergueev,  S. M. Sharada,  S. Sharma,  D. W. Small,  
 T. Stauch,  T. Stein,  Yu-Chuan Su,  A. J. W. Thom,  A. Tkatchenko,  
 T. Tsuchimochi,  N. M. Tubman,  L. Vogt,  M. L. Vidal,  O. Vydrov,  
 M. A. Watson,  J. Wenzel,  M. de Wergifosse,  T. A. Wesolowski,  A. White,  
 J. Witte,  A. Yamada,  Jun Yang,  K. Yao,  S. Yeganeh,  S. R. Yost,  
 Zhi-Qiang You,  A. Zech,  Igor Ying Zhang,  Xing Zhang,  Yan Zhao,  
 Ying Zhu,  B. R. Brooks,  G. K. L. Chan,  C. J. Cramer,  M. S. Gordon,  
 W. J. Hehre,  A. Klamt,  M. W. Schmidt,  C. D. Sherrill,  D. G. Truhlar,  
 A. Aspuru-Guzik,  R. Baer,  A. T. Bell,  N. A. Besley,  Jeng-Da Chai,  
 A. E. DePrince, III,  R. A. DiStasio Jr.,  A. Dreuw,  B. D. Dunietz,  
 T. R. Furlani,  Chao-Ping Hsu,  Yousung Jung,  Jing Kong,  D. S. Lambrecht,  
 WanZhen Liang,  C. Ochsenfeld,  V. A. Rassolov,  L. V. Slipchenko,  
 J. E. Subotnik,  T. Van Voorhis,  J. M. Herbert,  A. I. Krylov,  
 P. M. W. Gill,  M. Head-Gordon

 Contributors to earlier versions of Q-Chem not listed above: 
 R. D. Adamson,  B. Austin,  J. Baker,  G. J. O. Beran,  K. Brandhorst,  
 S. T. Brown,  E. F. C. Byrd,  A. K. Chakraborty,  C.-L. Cheng,  
 Siu Hung Chien,  D. M. Chipman,  D. L. Crittenden,  H. Dachsel,  
 R. J. Doerksen,  A. D. Dutoi,  L. Fusti-Molnar,  W. A. Goddard III,  
 A. Golubeva-Zadorozhnaya,  S. R. Gwaltney,  G. Hawkins,  A. Heyden,  
 S. Hirata,  G. Kedziora,  F. J. Keil,  C. Kelley,  Jihan Kim,  R. A. King,  
 R. Z. Khaliullin,  P. P. Korambath,  W. Kurlancheek,  A. M. Lee,  M. S. Lee,  
 S. V. Levchenko,  Ching Yeh Lin,  D. Liotard,  R. C. Lochan,  I. Lotan,  
 P. E. Maslen,  N. Nair,  D. P. O'Neill,  D. Neuhauser,  E. Neuscamman,  
 C. M. Oana,  R. Olson,  B. Peters,  R. Peverati,  P. A. Pieniazek,  
 Y. M. Rhee,  J. Ritchie,  M. A. Rohrdanz,  E. Rosta,  N. J. Russ,  
 H. F. Schaefer III,  N. E. Schultz,  N. Shenvi,  A. C. Simmonett,  A. Sodt,  
 D. Stuck,  K. S. Thanthiriwatte,  V. Vanovschi,  Tao Wang,  A. Warshel,  
 C. F. Williams,  Q. Wu,  X. Xu,  W. Zhang

 Please cite Q-Chem as follows:
 Y. Shao et al., Mol. Phys. 113, 184-215 (2015)
 DOI: 10.1080/00268976.2014.952696

 Q-Chem 5.2.1 for Intel X86 EM64T Linux

 Parts of Q-Chem use Armadillo 8.300.2 (Tropical Shenanigans).
 http://arma.sourceforge.net/

 Q-Chem begins on Sun Dec  1 15:50:20 2019  

Host: 
0

     Scratch files written to /scratch/taweetham/qchem22974//
NAlpha2: 238
NElect   238
Mult     1
The previous job contains 0 fragments, simply inherited here

Checking the input file for inconsistencies... 	...done.

--------------------------------------------------------------
User input:
--------------------------------------------------------------

$MOLECULE
READ
$END

$REM
   JOB_TYPE 	FREQUENCY
   BASIS 	6-311++G**
   METHOD	B3LYP	
$END


--------------------------------------------------------------
 ----------------------------------------------------------------
             Standard Nuclear Orientation (Angstroms)
    I     Atom           X                Y                Z
 ----------------------------------------------------------------
    1      C       0.2347660410    -1.5665011370     0.0000000000
    2      C      -1.1294893372    -1.2916292664     0.0000000000
    3      C      -1.5548774008     0.0426978234     0.0000000000
    4      C      -0.6047917885     1.0790166480     0.0000000000
    5      C       0.7685198397     0.7766149282    -0.0000000000
    6      C       1.1944380853    -0.5599043492    -0.0000000000
    7      F       0.6300131427    -2.8435785032    -0.0000000000
    8      Br     -2.3244728310    -2.7634946272     0.0000000000
    9      Br     -3.4143303208     0.4262415175     0.0000000000
   10      Br     -1.1818653891     2.8910236741     0.0000000000
   11      Br      2.0543937776     2.1747660827    -0.0000000000
   12      I       3.2301529396    -1.1469498868    -0.0000000000
 ----------------------------------------------------------------
 Molecular Point Group                 Cs    NOp =  2
 Largest Abelian Subgroup              Cs    NOp =  2
 Nuclear Repulsion Energy =        3260.12849890 hartrees
 There are      119 alpha and      119 beta electrons
 Requested basis set is 6-311++G(d,p)
 There are 142 shells and 408 basis functions

 Total QAlloc Memory Limit   2000 MB
 Mega-Array Size       188 MB
 MEM_STATIC part       192 MB

                       Distance Matrix (Angstroms)
             C (  1)   C (  2)   C (  3)   C (  4)   C (  5)   C (  6)
   C (  2)  1.391671
   C (  3)  2.406729  1.400494
   C (  4)  2.775540  2.428018  1.405923
   C (  5)  2.403141  2.807147  2.436557  1.406212
   C (  6)  1.390758  2.436403  2.814581  2.433781  1.402744
   F (  7)  1.336842  2.346145  3.619991  4.112359  3.622842  2.352391
   Br(  8)  2.825331  1.895883  2.909810  4.209774  4.700955  4.151933
   Br(  9)  4.157755  2.858597  1.898597  2.884376  4.197499  4.713091
   Br( 10)  4.677218  4.182981  2.872647  1.901679  2.876583  4.189955
   Br( 11)  4.160304  4.706698  4.191963  2.876097  1.899552  2.866696
   I ( 12)  3.024627  4.362042  4.930697  4.434155  3.124058  2.118669
             F (  7)   Br(  8)   Br(  9)   Br( 10)   Br( 11)
   Br(  8)  2.955571
   Br(  9)  5.200811  3.370787
   Br( 10)  6.014031  5.768807  3.325515
   Br( 11)  5.216574  6.600068  5.741453  3.314574
   I ( 12)  3.104718  5.785074  6.828183  5.980898  3.523664

 A cutoff of  1.0D-11 yielded   6276 shell pairs
 There are     57869 function pairs (     64157 Cartesian)
 Smallest overlap matrix eigenvalue = 3.53E-07

 Q-Chem warning in module stvman/mkSTV.C, line 318:

 Overlap eigenvalue is smaller than square root of threshold
 Use THRESH >= 12 to get rid of this warning

 Linear dependence detected in AO basis
 Tighter screening thresholds may be required for diffuse basis sets
 Use S2THRESH > 14 and THRESH = 14 in case of SCF convergence issues
 Number of orthogonalized atomic orbitals = 407
 Maximum deviation from orthogonality = 1.240E-10
 Guess from superposition of atomic densities
 Warning:  Energy on first SCF cycle will be non-variational
 SAD guess density has 238.000000 electrons

 -----------------------------------------------------------------------
  General SCF calculation program by
  Eric Jon Sundstrom, Paul Horn, Yuezhi Mao, Dmitri Zuev, Alec White,
  David Stuck, Shaama M.S., Shane Yost, Joonho Lee, David Small,
  Daniel Levine, Susi Lehtola, Hugh Burton, Evgeny Epifanovsky,
  Bang C. Huynh
 -----------------------------------------------------------------------
 Exchange:     0.2000 Hartree-Fock + 0.0800 Slater + 0.7200 B88
 Correlation:  0.1900 VWN1RPA + 0.8100 LYP
 Using SG-1 standard quadrature grid
 using 6 threads for integral computing
 -------------------------------------------------------
 OpenMP Integral computing Module                
 Release: version 2.0, May 2017, Q-Chem Inc. Pleasanton 
 -------------------------------------------------------
 A restricted SCF calculation will be
 performed using DIIS
 SCF converges when DIIS error is below 1.0e-08
 ---------------------------------------
  Cycle       Energy         DIIS error
 ---------------------------------------
    1  -17546.9156849918      2.88e-02  
    2  -17544.5686956753      2.16e-03  
    3  -17544.5214847194      2.57e-03  
    4  -17544.6002153869      8.35e-04  
    5  -17544.6159528680      2.07e-04  
    6  -17544.6165689395      8.21e-05  
    7  -17544.6166703416      2.50e-05  
    8  -17544.6166818143      1.11e-05  
    9  -17544.6166840611      1.71e-06  
   10  -17544.6166840918      8.12e-07  
   11  -17544.6166841025      3.84e-07  
   12  -17544.6166841058      8.23e-08  
   13  -17544.6166841067      3.17e-08  
   14  -17544.6166841083      5.92e-09  Convergence criterion met
 ---------------------------------------
 SCF time:   CPU 312.53s  wall 56.00s 
 SCF   energy in the final basis set =   -17544.6166841083
 Total energy in the final basis set =   -17544.6166841083

 --------------------------------------------------------------
             Orbital Energies (a.u.) and Symmetries
 --------------------------------------------------------------

 Alpha MOs, Restricted
 -- Occupied --                  
******* -482.86 -482.86 -482.86 -482.86 -176.32 -165.73 -165.73
  1 A'    2 A'    3 A'    4 A'    5 A'    6 A'    7 A'    1 A"                 
-165.73  -62.51  -62.51  -62.51  -62.51  -56.33  -56.33  -56.33
  8 A'    9 A'   10 A'   11 A'   12 A'   13 A'   14 A'   15 A'                 
-56.330 -56.329 -56.329 -56.328 -56.328 -56.328 -56.328 -56.326
 16 A'    2 A"   17 A'    3 A"    4 A"   18 A'   19 A'    5 A"                 
-56.326 -35.820 -31.314 -31.307 -31.307 -24.730 -22.964 -22.963
 20 A'   21 A'   22 A'    6 A"   23 A'   24 A'   25 A'    7 A"                 
-22.962 -22.958 -22.958 -10.315 -10.285 -10.285 -10.282 -10.279
 26 A'   27 A'    8 A"   28 A'   29 A'   30 A'   31 A'   32 A'                 
-10.270  -8.721  -8.721  -8.720  -8.718  -6.554  -6.553  -6.553
 33 A'   34 A'   35 A'   36 A'   37 A'   38 A'   39 A'   40 A'                 
 -6.551  -6.540  -6.539  -6.539  -6.539  -6.538  -6.538  -6.537
 41 A'    9 A"   10 A"   42 A'   11 A"   43 A'   44 A'   12 A"                 
 -6.536  -6.369  -4.783  -4.767  -4.766  -2.665  -2.664  -2.664
 45 A'   46 A'   47 A'   13 A"   48 A'   49 A'   50 A'   51 A'                 
 -2.662  -2.661  -2.660  -2.660  -2.659  -2.659  -2.659  -2.658
 52 A'   14 A"   53 A'   15 A"   16 A"   54 A'   55 A'   17 A"                 
 -2.657  -2.649  -2.649  -2.648  -2.648  -2.648  -2.648  -2.646
 56 A'   18 A"   57 A'   58 A'   19 A"   20 A"   59 A'   21 A"                 
 -2.646  -2.048  -2.043  -2.043  -2.029  -2.029  -1.275  -0.946
 60 A'   61 A'   22 A"   62 A'   63 A'   23 A"   64 A'   65 A'                 
 -0.878  -0.860  -0.821  -0.815  -0.769  -0.749  -0.688  -0.647
 66 A'   67 A'   68 A'   69 A'   70 A'   71 A'   72 A'   73 A'                 
 -0.627  -0.571  -0.568  -0.517  -0.494  -0.457  -0.456  -0.447
 74 A'   75 A'   76 A'   24 A"   77 A'   78 A'   79 A'   25 A"                 
 -0.437  -0.417  -0.389  -0.386  -0.361  -0.345  -0.337  -0.327
 80 A'   81 A'   82 A'   26 A"   27 A"   83 A'   84 A'   28 A"                 
 -0.323  -0.314  -0.300  -0.293  -0.273  -0.269  -0.264
 29 A"   85 A'   30 A"   86 A'   87 A'   31 A"   32 A"                         
 -- Virtual --                   
 -0.099  -0.073  -0.061  -0.055  -0.035  -0.011  -0.006  -0.001
 88 A'   33 A"   34 A"   89 A'   90 A'   91 A'   92 A'   93 A'                 
  0.021   0.024   0.039   0.041   0.049   0.053   0.056   0.063
 94 A'   95 A'   35 A"   96 A'   97 A'   36 A"   98 A'   37 A"                 
  0.065   0.066   0.068   0.079   0.084   0.085   0.093   0.096
 99 A'  100 A'   38 A"  101 A'  102 A'   39 A"  103 A'  104 A'                 
  0.096   0.107   0.114   0.115   0.118   0.131   0.132   0.147
 40 A"  105 A'   41 A"  106 A'  107 A'  108 A'   42 A"   43 A"                 
  0.159   0.163   0.165   0.169   0.182   0.188   0.194   0.203
109 A'   44 A"  110 A'  111 A'  112 A'  113 A'  114 A'  115 A'                 
  0.207   0.214   0.219   0.220   0.229   0.236   0.246   0.248
116 A'  117 A'  118 A'   45 A"  119 A'  120 A'  121 A'  122 A'                 
  0.251   0.260   0.262   0.277   0.285   0.293   0.309   0.318
 46 A"  123 A'  124 A'  125 A'  126 A'  127 A'   47 A"  128 A'                 
  0.352   0.370   0.381   0.387   0.399   0.405   0.408   0.414
129 A'  130 A'  131 A'   48 A"  132 A'   49 A"  133 A'  134 A'                 
  0.415   0.419   0.421   0.427   0.436   0.445   0.454   0.457
 50 A"  135 A'  136 A'   51 A"   52 A"  137 A'  138 A'   53 A"                 
  0.474   0.482   0.485   0.495   0.497   0.504   0.509   0.510
139 A'  140 A'   54 A"  141 A'  142 A'   55 A"   56 A"  143 A'                 
  0.524   0.529   0.535   0.542   0.549   0.559   0.562   0.565
144 A'  145 A'   57 A"   58 A"  146 A'   59 A"   60 A"   61 A"                 
  0.583   0.584   0.615   0.617   0.627   0.637   0.646   0.656
147 A'   62 A"  148 A'   63 A"  149 A'   64 A"  150 A'  151 A'                 
  0.668   0.689   0.695   0.701   0.714   0.722   0.734   0.743
152 A'  153 A'   65 A"  154 A'  155 A'   66 A"  156 A'  157 A'                 
  0.759   0.772   0.792   0.806   0.812   0.832   0.845   0.856
158 A'  159 A'  160 A'  161 A'  162 A'  163 A'  164 A'  165 A'                 
  0.860   0.910   0.910   0.934   0.938   0.988   0.999   1.009
166 A'  167 A'   67 A"   68 A"  168 A'  169 A'  170 A'  171 A'                 
  1.022   1.045   1.089   1.102   1.108   1.131   1.148   1.192
172 A'  173 A'   69 A"  174 A'  175 A'  176 A'  177 A'   70 A"                 
  1.199   1.234   1.235   1.303   1.346   1.358   1.382   1.415
 71 A"   72 A"   73 A"  178 A'   74 A"  179 A'  180 A'   75 A"                 
  1.436   1.452   1.467   1.482   1.512   1.531   1.576   1.599
181 A'  182 A'  183 A'  184 A'  185 A'  186 A'  187 A'  188 A'                 
  1.714   1.722   1.736   1.748   1.805   1.809   1.838   1.843
 76 A"   77 A"  189 A'  190 A'  191 A'  192 A'   78 A"   79 A"                 
  1.886   1.975   1.995   2.013   2.016   2.019   2.047   2.072
 80 A"   81 A"   82 A"  193 A'   83 A"  194 A'  195 A'   84 A"                 
  2.087   2.112   2.137   2.171   2.188   2.198   2.202   2.249
196 A'  197 A'  198 A'  199 A'  200 A'  201 A'  202 A'   85 A"                 
  2.251   2.282   2.289   2.336   2.377   2.399   2.446   2.566
203 A'  204 A'  205 A'  206 A'  207 A'  208 A'  209 A'   86 A"                 
  2.695   2.713   2.815   2.822   2.825   2.934   2.981   3.036
 87 A"   88 A"   89 A"  210 A'   90 A"  211 A'  212 A'   91 A"                 
  3.038   3.062   3.139   3.166   3.384   3.395   3.629   3.744
213 A'  214 A'  215 A'  216 A'  217 A'  218 A'  219 A'  220 A'                 
  3.752   3.803   3.877   3.950   3.959   3.978   3.986   3.989
 92 A"  221 A'  222 A'   93 A"   94 A"   95 A"  223 A'   96 A"                 
  3.990   3.994   4.013   4.034   4.035   4.056   4.063   4.069
 97 A"   98 A"   99 A"  224 A'  100 A"  101 A"  225 A'  226 A'                 
  4.071   4.076   4.078   4.133   4.149   4.190   4.229   4.255
227 A'  102 A"  228 A'  103 A"  229 A'  230 A'  231 A'  232 A'                 
  4.284   4.312   4.349   4.383   4.424   4.454   4.524   4.818
233 A'  234 A'  235 A'  236 A'  237 A'  238 A'  239 A'  240 A'                 
  4.836   6.008   6.112   6.150   6.300   6.437   6.613   6.729
241 A'  104 A"  242 A'  243 A'  105 A"  244 A'  245 A'  246 A'                 
  6.773   6.799   6.838   7.527   7.540   7.552   7.582   7.639
247 A'  248 A'  249 A'  106 A"  107 A"  108 A"  109 A"  250 A'                 
  7.661   7.666   7.685   7.711   7.740   7.784   7.820  23.211
251 A'  252 A'  253 A'  254 A'  255 A'  256 A'  257 A'  258 A'                 
 23.764  23.772  23.929  23.932  24.027  27.905  28.346  28.418
259 A'  260 A'  261 A'  262 A'  263 A'  264 A'  110 A"  265 A'                 
 28.427  28.523  28.547  28.553  28.619  28.730  47.900  48.022
266 A'  111 A"  267 A'  112 A"  268 A'  269 A'  270 A'  271 A'                 
 48.045  48.076  66.770 127.885 127.948 127.971 151.694 289.722
272 A'  273 A'  274 A'  113 A"  275 A'  276 A'  277 A'  114 A"                 
289.736 289.748 289.780 289.839 289.857 289.864 289.904 289.913
115 A"  116 A"  117 A"  278 A'  279 A'  280 A'  281 A'  282 A'                 
289.960 290.002 290.0411020.6911020.8461020.8741020.9111901.858
283 A'  284 A'  285 A'  286 A'  287 A'  288 A'  289 A'  290 A'                 

 Beta MOs, Restricted
 -- Occupied --                  
******* -482.86 -482.86 -482.86 -482.86 -176.32 -165.73 -165.73
  1 A'    2 A'    3 A'    4 A'    5 A'    6 A'    7 A'    1 A"                 
-165.73  -62.51  -62.51  -62.51  -62.51  -56.33  -56.33  -56.33
  8 A'    9 A'   10 A'   11 A'   12 A'   13 A'   14 A'   15 A'                 
-56.330 -56.329 -56.329 -56.328 -56.328 -56.328 -56.328 -56.326
 16 A'    2 A"   17 A'    3 A"    4 A"   18 A'   19 A'    5 A"                 
-56.326 -35.820 -31.314 -31.307 -31.307 -24.730 -22.964 -22.963
 20 A'   21 A'   22 A'    6 A"   23 A'   24 A'   25 A'    7 A"                 
-22.962 -22.958 -22.958 -10.315 -10.285 -10.285 -10.282 -10.279
 26 A'   27 A'    8 A"   28 A'   29 A'   30 A'   31 A'   32 A'                 
-10.270  -8.721  -8.721  -8.720  -8.718  -6.554  -6.553  -6.553
 33 A'   34 A'   35 A'   36 A'   37 A'   38 A'   39 A'   40 A'                 
 -6.551  -6.540  -6.539  -6.539  -6.539  -6.538  -6.538  -6.537
 41 A'    9 A"   10 A"   42 A'   11 A"   43 A'   44 A'   12 A"                 
 -6.536  -6.369  -4.783  -4.767  -4.766  -2.665  -2.664  -2.664
 45 A'   46 A'   47 A'   13 A"   48 A'   49 A'   50 A'   51 A'                 
 -2.662  -2.661  -2.660  -2.660  -2.659  -2.659  -2.659  -2.658
 52 A'   14 A"   53 A'   15 A"   16 A"   54 A'   55 A'   17 A"                 
 -2.657  -2.649  -2.649  -2.648  -2.648  -2.648  -2.648  -2.646
 56 A'   18 A"   57 A'   58 A'   19 A"   20 A"   59 A'   21 A"                 
 -2.646  -2.048  -2.043  -2.043  -2.029  -2.029  -1.275  -0.946
 60 A'   61 A'   22 A"   62 A'   63 A'   23 A"   64 A'   65 A'                 
 -0.878  -0.860  -0.821  -0.815  -0.769  -0.749  -0.688  -0.647
 66 A'   67 A'   68 A'   69 A'   70 A'   71 A'   72 A'   73 A'                 
 -0.627  -0.571  -0.568  -0.517  -0.494  -0.457  -0.456  -0.447
 74 A'   75 A'   76 A'   24 A"   77 A'   78 A'   79 A'   25 A"                 
 -0.437  -0.417  -0.389  -0.386  -0.361  -0.345  -0.337  -0.327
 80 A'   81 A'   82 A'   26 A"   27 A"   83 A'   84 A'   28 A"                 
 -0.323  -0.314  -0.300  -0.293  -0.273  -0.269  -0.264
 29 A"   85 A'   30 A"   86 A'   87 A'   31 A"   32 A"                         
 -- Virtual --                   
 -0.099  -0.073  -0.061  -0.055  -0.035  -0.011  -0.006  -0.001
 88 A'   33 A"   34 A"   89 A'   90 A'   91 A'   92 A'   93 A'                 
  0.021   0.024   0.039   0.041   0.049   0.053   0.056   0.063
 94 A'   95 A'   35 A"   96 A'   97 A'   36 A"   98 A'   37 A"                 
  0.065   0.066   0.068   0.079   0.084   0.085   0.093   0.096
 99 A'  100 A'   38 A"  101 A'  102 A'   39 A"  103 A'  104 A'                 
  0.096   0.107   0.114   0.115   0.118   0.131   0.132   0.147
 40 A"  105 A'   41 A"  106 A'  107 A'  108 A'   42 A"   43 A"                 
  0.159   0.163   0.165   0.169   0.182   0.188   0.194   0.203
109 A'   44 A"  110 A'  111 A'  112 A'  113 A'  114 A'  115 A'                 
  0.207   0.214   0.219   0.220   0.229   0.236   0.246   0.248
116 A'  117 A'  118 A'   45 A"  119 A'  120 A'  121 A'  122 A'                 
  0.251   0.260   0.262   0.277   0.285   0.293   0.309   0.318
 46 A"  123 A'  124 A'  125 A'  126 A'  127 A'   47 A"  128 A'                 
  0.352   0.370   0.381   0.387   0.399   0.405   0.408   0.414
129 A'  130 A'  131 A'   48 A"  132 A'   49 A"  133 A'  134 A'                 
  0.415   0.419   0.421   0.427   0.436   0.445   0.454   0.457
 50 A"  135 A'  136 A'   51 A"   52 A"  137 A'  138 A'   53 A"                 
  0.474   0.482   0.485   0.495   0.497   0.504   0.509   0.510
139 A'  140 A'   54 A"  141 A'  142 A'   55 A"   56 A"  143 A'                 
  0.524   0.529   0.535   0.542   0.549   0.559   0.562   0.565
144 A'  145 A'   57 A"   58 A"  146 A'   59 A"   60 A"   61 A"                 
  0.583   0.584   0.615   0.617   0.627   0.637   0.646   0.656
147 A'   62 A"  148 A'   63 A"  149 A'   64 A"  150 A'  151 A'                 
  0.668   0.689   0.695   0.701   0.714   0.722   0.734   0.743
152 A'  153 A'   65 A"  154 A'  155 A'   66 A"  156 A'  157 A'                 
  0.759   0.772   0.792   0.806   0.812   0.832   0.845   0.856
158 A'  159 A'  160 A'  161 A'  162 A'  163 A'  164 A'  165 A'                 
  0.860   0.910   0.910   0.934   0.938   0.988   0.999   1.009
166 A'  167 A'   67 A"   68 A"  168 A'  169 A'  170 A'  171 A'                 
  1.022   1.045   1.089   1.102   1.108   1.131   1.148   1.192
172 A'  173 A'   69 A"  174 A'  175 A'  176 A'  177 A'   70 A"                 
  1.199   1.234   1.235   1.303   1.346   1.358   1.382   1.415
 71 A"   72 A"   73 A"  178 A'   74 A"  179 A'  180 A'   75 A"                 
  1.436   1.452   1.467   1.482   1.512   1.531   1.576   1.599
181 A'  182 A'  183 A'  184 A'  185 A'  186 A'  187 A'  188 A'                 
  1.714   1.722   1.736   1.748   1.805   1.809   1.838   1.843
 76 A"   77 A"  189 A'  190 A'  191 A'  192 A'   78 A"   79 A"                 
  1.886   1.975   1.995   2.013   2.016   2.019   2.047   2.072
 80 A"   81 A"   82 A"  193 A'   83 A"  194 A'  195 A'   84 A"                 
  2.087   2.112   2.137   2.171   2.188   2.198   2.202   2.249
196 A'  197 A'  198 A'  199 A'  200 A'  201 A'  202 A'   85 A"                 
  2.251   2.282   2.289   2.336   2.377   2.399   2.446   2.566
203 A'  204 A'  205 A'  206 A'  207 A'  208 A'  209 A'   86 A"                 
  2.695   2.713   2.815   2.822   2.825   2.934   2.981   3.036
 87 A"   88 A"   89 A"  210 A'   90 A"  211 A'  212 A'   91 A"                 
  3.038   3.062   3.139   3.166   3.384   3.395   3.629   3.744
213 A'  214 A'  215 A'  216 A'  217 A'  218 A'  219 A'  220 A'                 
  3.752   3.803   3.877   3.950   3.959   3.978   3.986   3.989
 92 A"  221 A'  222 A'   93 A"   94 A"   95 A"  223 A'   96 A"                 
  3.990   3.994   4.013   4.034   4.035   4.056   4.063   4.069
 97 A"   98 A"   99 A"  224 A'  100 A"  101 A"  225 A'  226 A'                 
  4.071   4.076   4.078   4.133   4.149   4.190   4.229   4.255
227 A'  102 A"  228 A'  103 A"  229 A'  230 A'  231 A'  232 A'                 
  4.284   4.312   4.349   4.383   4.424   4.454   4.524   4.818
233 A'  234 A'  235 A'  236 A'  237 A'  238 A'  239 A'  240 A'                 
  4.836   6.008   6.112   6.150   6.300   6.437   6.613   6.729
241 A'  104 A"  242 A'  243 A'  105 A"  244 A'  245 A'  246 A'                 
  6.773   6.799   6.838   7.527   7.540   7.552   7.582   7.639
247 A'  248 A'  249 A'  106 A"  107 A"  108 A"  109 A"  250 A'                 
  7.661   7.666   7.685   7.711   7.740   7.784   7.820  23.211
251 A'  252 A'  253 A'  254 A'  255 A'  256 A'  257 A'  258 A'                 
 23.764  23.772  23.929  23.932  24.027  27.905  28.346  28.418
259 A'  260 A'  261 A'  262 A'  263 A'  264 A'  110 A"  265 A'                 
 28.427  28.523  28.547  28.553  28.619  28.730  47.900  48.022
266 A'  111 A"  267 A'  112 A"  268 A'  269 A'  270 A'  271 A'                 
 48.045  48.076  66.770 127.885 127.948 127.971 151.694 289.722
272 A'  273 A'  274 A'  113 A"  275 A'  276 A'  277 A'  114 A"                 
289.736 289.748 289.780 289.839 289.857 289.864 289.904 289.913
115 A"  116 A"  117 A"  278 A'  279 A'  280 A'  281 A'  282 A'                 
289.960 290.002 290.0411020.6911020.8461020.8741020.9111901.858
283 A'  284 A'  285 A'  286 A'  287 A'  288 A'  289 A'  290 A'                 
 --------------------------------------------------------------

          Ground-State Mulliken Net Atomic Charges

     Atom                 Charge (a.u.)
  ----------------------------------------
      1 C                    -0.595595
      2 C                     0.926705
      3 C                    -0.075978
      4 C                    -0.572376
      5 C                     0.365263
      6 C                     0.593007
      7 F                    -0.075814
      8 Br                   -0.113872
      9 Br                   -0.172554
     10 Br                   -0.184640
     11 Br                   -0.192292
     12 I                     0.098145
  ----------------------------------------
  Sum of atomic charges =     0.000000

 -----------------------------------------------------------------
                    Cartesian Multipole Moments
 -----------------------------------------------------------------
    Charge (ESU x 10^10)
                -0.0000
    Dipole Moment (Debye)
         X       0.1142      Y       0.5041      Z      -0.0000
       Tot       0.5169
    Quadrupole Moments (Debye-Ang)
        XX    -132.8291     XY       0.7707     YY    -139.8575
        XZ       0.0000     YZ      -0.0000     ZZ    -141.2906
    Octopole Moments (Debye-Ang^2)
       XXX      12.9674    XXY      -0.8412    XYY      -7.5683
       YYY      37.3225    XXZ      -0.0000    XYZ       0.0000
       YYZ       0.0000    XZZ       0.3732    YZZ       3.6988
       ZZZ      -0.0000
    Hexadecapole Moments (Debye-Ang^3)
      XXXX   -4300.5093   XXXY     -28.6403   XXYY   -1207.0440
      XYYY      55.6169   YYYY   -3018.2331   XXXZ       0.0000
      XXYZ      -0.0000   XYYZ      -0.0000   YYYZ      -0.0000
      XXZZ    -818.1131   XYZZ       1.7222   YYZZ    -558.7586
      XZZZ       0.0000   YZZZ      -0.0000   ZZZZ    -172.9638
 -----------------------------------------------------------------
 Calculating MO derivatives via CPSCF
    1     0    39    0.0307503  
    2     0    39    0.0085402  
    3     0    39    0.0015866  
    4     0    39    0.0001743  
    5    22    17    0.0000202  
    6    38     1    0.0000014  
    7    39     0    0.0000001  Converged
 Time for AOints: 337.8 s (CPU) 56.7 s (wall)
 ------------------------------------------------------------------------------
                     AOints        : Timing summary (seconds)
 ------------------------------------------------------------------------------
     job step          cpu (% of tot)      sys (% of tot)     wall (% of tot)
 ------------------------------------------------------------------------------
  AOints            0.3378E+03 ( 8.1)   0.1600E-04 ( 5.6)   0.5672E+02 ( 7.9)
 ------------------------------------------------------------------------------
   Grand Totals     0.4162E+04          0.2880E-03          0.7154E+03
 ------------------------------------------------------------------------------
 Polarizability Matrix (a.u.)
            1           2           3
    1-244.0720575  -2.5460062   0.0000000
    2  -2.5460062-208.7708863  -0.0000000
    3   0.0000000  -0.0000000-100.6095971
 Calculating analytic Hessian of the SCF energy

 Direct stationary perturbation theory relativistic correction:

 rels  =     164.229461361528
 relv  =    -556.429945091980
 rel2e =      84.997838346930
 E_rel =    -307.202645383522

 Hessian of the SCF Energy
            1           2           3           4           5           6
    1   0.6590562   0.0005186  -0.0000000  -0.3025845  -0.0008237   0.0000000
    2   0.0005186   0.6599171   0.0000000   0.0735026  -0.1003876   0.0000000
    3  -0.0000000   0.0000000   0.1374917   0.0000000   0.0000000  -0.0558304
    4  -0.3025845   0.0735026   0.0000000   0.5688368  -0.0574150  -0.0000000
    5  -0.0008237  -0.1003876   0.0000000  -0.0574150   0.5552677   0.0000000
    6   0.0000000   0.0000000  -0.0558304  -0.0000000   0.0000000   0.0936136
    7  -0.0008492   0.0326705   0.0000000  -0.1121156   0.0835800   0.0000000
    8   0.0895651   0.0090298  -0.0000000   0.0339765  -0.2795767  -0.0000000
    9   0.0000000  -0.0000000  -0.0025007   0.0000000  -0.0000000  -0.0450639
   10  -0.0654234  -0.0196533  -0.0000000   0.0538449  -0.0487266   0.0000000
   11  -0.0199770  -0.0075183   0.0000000   0.0034617  -0.0495407   0.0000000
   12  -0.0000000  -0.0000000   0.0063203   0.0000000  -0.0000000  -0.0005849
   13   0.0596308   0.0022118   0.0000000  -0.0381268   0.0323584   0.0000000
   14  -0.0527208  -0.0512982  -0.0000000   0.0335307  -0.0286623  -0.0000000
   15  -0.0000000  -0.0000000  -0.0038392   0.0000000  -0.0000000   0.0065268
   16  -0.2065944  -0.1410751   0.0000000  -0.0450313  -0.0034669   0.0000000
   17  -0.0739476  -0.2012517  -0.0000000  -0.0610695   0.0453021  -0.0000000
   18   0.0000000  -0.0000000  -0.0541406   0.0000000  -0.0000000   0.0049665
   19  -0.0902902   0.0701327  -0.0000000  -0.0184302   0.0499444   0.0000000
   20   0.0720927  -0.2973493   0.0000000   0.0150612  -0.0327619  -0.0000000
   21   0.0000000  -0.0000000  -0.0417657   0.0000000   0.0000000   0.0066900
   22  -0.0244753  -0.0298338   0.0000000  -0.0796798  -0.0596593  -0.0000000
   23  -0.0117501  -0.0121645  -0.0000000  -0.0605977  -0.1042189   0.0000000
   24   0.0000000  -0.0000000   0.0043292  -0.0000000  -0.0000000  -0.0170360
   25   0.0040003   0.0013730   0.0000000  -0.0277576   0.0093812  -0.0000000
   26  -0.0020011  -0.0030194   0.0000000   0.0249257  -0.0059240   0.0000000
   27   0.0000000  -0.0000000   0.0037009   0.0000000  -0.0000000   0.0021575
   28  -0.0001081  -0.0002749  -0.0000000  -0.0014377  -0.0010806   0.0000000
   29  -0.0000976   0.0006114  -0.0000000  -0.0034495   0.0013530   0.0000000
   30  -0.0000000   0.0000000  -0.0011216  -0.0000000   0.0000000   0.0034155
   31   0.0012252   0.0015679  -0.0000000  -0.0004046  -0.0000502  -0.0000000
   32   0.0045397  -0.0005531   0.0000000  -0.0007507  -0.0000594   0.0000000
   33   0.0000000  -0.0000000   0.0038388  -0.0000000   0.0000000  -0.0012338
   34  -0.0335867   0.0088610   0.0000000   0.0028850  -0.0040404   0.0000000
   35  -0.0053960   0.0039851  -0.0000000  -0.0011753  -0.0007885   0.0000000
   36   0.0000000  -0.0000000   0.0035174  -0.0000000   0.0000000   0.0023789
            7           8           9          10          11          12
    1  -0.0008492   0.0895651   0.0000000  -0.0654234  -0.0199770  -0.0000000
    2   0.0326705   0.0090298  -0.0000000  -0.0196533  -0.0075183  -0.0000000
    3   0.0000000  -0.0000000  -0.0025007  -0.0000000   0.0000000   0.0063203
    4  -0.1121156   0.0339765   0.0000000   0.0538449   0.0034617   0.0000000
    5   0.0835800  -0.2795767  -0.0000000  -0.0487266  -0.0495407  -0.0000000
    6   0.0000000  -0.0000000  -0.0450639   0.0000000   0.0000000  -0.0005849
    7   0.4856004   0.0126070  -0.0000000  -0.1773501  -0.1204777   0.0000000
    8   0.0126070   0.5766922   0.0000000  -0.0690545  -0.1947990  -0.0000000
    9  -0.0000000   0.0000000   0.0955823  -0.0000000  -0.0000000  -0.0443899
   10  -0.1773501  -0.0690545  -0.0000000   0.5551107   0.0252562  -0.0000000
   11  -0.1204777  -0.1947990  -0.0000000   0.0252562   0.4944525   0.0000000
   12   0.0000000  -0.0000000  -0.0443899  -0.0000000   0.0000000   0.0907590
   13  -0.0456143  -0.0606469  -0.0000000  -0.2702344   0.0670443   0.0000000
   14  -0.0039234   0.0462364  -0.0000000   0.0147090  -0.0992271   0.0000000
   15   0.0000000  -0.0000000  -0.0018890   0.0000000  -0.0000000  -0.0441233
   16  -0.0033791  -0.0157614   0.0000000  -0.0020661   0.0289353   0.0000000
   17  -0.0146511  -0.0618642   0.0000000   0.0813032   0.0048135  -0.0000000
   18  -0.0000000   0.0000000   0.0059862   0.0000000   0.0000000   0.0001391
   19  -0.0048678  -0.0051875   0.0000000   0.0025903   0.0008428  -0.0000000
   20  -0.0007515   0.0016784   0.0000000   0.0007129  -0.0001533  -0.0000000
   21  -0.0000000  -0.0000000   0.0053669   0.0000000   0.0000000  -0.0014685
   22  -0.0017481  -0.0053150   0.0000000   0.0002646   0.0014291  -0.0000000
   23  -0.0202496  -0.0266520  -0.0000000   0.0033528  -0.0005846   0.0000000
   24   0.0000000   0.0000000   0.0013644  -0.0000000  -0.0000000   0.0033670
   25  -0.1404720   0.0230018  -0.0000000  -0.0343993   0.0038253  -0.0000000
   26   0.0226279  -0.0361291  -0.0000000  -0.0106199   0.0029785   0.0000000
   27  -0.0000000   0.0000000  -0.0187457   0.0000000   0.0000000   0.0017910
   28   0.0026927  -0.0077441   0.0000000  -0.0385364   0.0329101  -0.0000000
   29   0.0074060  -0.0355050   0.0000000   0.0328824  -0.1415966  -0.0000000
   30   0.0000000  -0.0000000   0.0016349  -0.0000000  -0.0000000  -0.0164702
   31  -0.0014009   0.0037225  -0.0000000  -0.0261222  -0.0241549   0.0000000
   32   0.0010598   0.0013622   0.0000000  -0.0092313  -0.0067025  -0.0000000
   33  -0.0000000  -0.0000000   0.0034861   0.0000000  -0.0000000   0.0020137
   34  -0.0004974   0.0008362   0.0000000   0.0023221   0.0009064  -0.0000000
   35   0.0001016  -0.0004758  -0.0000000  -0.0009332  -0.0021237   0.0000000
   36   0.0000000   0.0000000  -0.0008316  -0.0000000  -0.0000000   0.0026467
           13          14          15          16          17          18
    1   0.0596308  -0.0527208  -0.0000000  -0.2065944  -0.0739476   0.0000000
    2   0.0022118  -0.0512982  -0.0000000  -0.1410751  -0.2012517  -0.0000000
    3   0.0000000  -0.0000000  -0.0038392   0.0000000  -0.0000000  -0.0541406
    4  -0.0381268   0.0335307   0.0000000  -0.0450313  -0.0610695   0.0000000
    5   0.0323584  -0.0286623  -0.0000000  -0.0034669   0.0453021  -0.0000000
    6   0.0000000  -0.0000000   0.0065268   0.0000000  -0.0000000   0.0049665
    7  -0.0456143  -0.0039234   0.0000000  -0.0033791  -0.0146511  -0.0000000
    8  -0.0606469   0.0462364  -0.0000000  -0.0157614  -0.0618642   0.0000000
    9  -0.0000000  -0.0000000  -0.0018890   0.0000000   0.0000000   0.0059862
   10  -0.2702344   0.0147090   0.0000000  -0.0020661   0.0813032   0.0000000
   11   0.0670443  -0.0992271  -0.0000000   0.0289353   0.0048135   0.0000000
   12   0.0000000   0.0000000  -0.0441233   0.0000000  -0.0000000   0.0001391
   13   0.5210879  -0.0412960  -0.0000000  -0.1119386   0.0380567  -0.0000000
   14  -0.0412960   0.5346041   0.0000000   0.0813320  -0.2727532  -0.0000000
   15  -0.0000000   0.0000000   0.0937597  -0.0000000  -0.0000000  -0.0435834
   16  -0.1119386   0.0813320  -0.0000000   0.4246181   0.0372557  -0.0000000
   17   0.0380567  -0.2727532  -0.0000000   0.0372557   0.5993512   0.0000000
   18  -0.0000000  -0.0000000  -0.0435834  -0.0000000   0.0000000   0.0852312
   19  -0.0053918   0.0002253   0.0000000   0.0094508  -0.0237996  -0.0000000
   20  -0.0038707   0.0017999  -0.0000000   0.0104885  -0.0565016   0.0000000
   21   0.0000000   0.0000000   0.0057035  -0.0000000  -0.0000000   0.0057050
   22   0.0002213  -0.0007017  -0.0000000  -0.0011778   0.0045133   0.0000000
   23   0.0001210  -0.0008577   0.0000000   0.0014031   0.0026302  -0.0000000
   24  -0.0000000   0.0000000  -0.0010759   0.0000000  -0.0000000   0.0029868
   25   0.0018338  -0.0034044   0.0000000  -0.0010161  -0.0003055   0.0000000
   26  -0.0008186  -0.0017618   0.0000000   0.0003487   0.0001857  -0.0000000
   27   0.0000000  -0.0000000   0.0034479  -0.0000000   0.0000000  -0.0011641
   28  -0.0098130   0.0253668  -0.0000000  -0.0027306  -0.0014294   0.0000000
   29   0.0104031  -0.0223809  -0.0000000   0.0008456   0.0023177   0.0000000
   30  -0.0000000  -0.0000000   0.0016587   0.0000000  -0.0000000   0.0033946
   31  -0.0830857  -0.0612706   0.0000000  -0.0032890  -0.0076889  -0.0000000
   32  -0.0620776  -0.1004019  -0.0000000  -0.0225455  -0.0306131   0.0000000
   33  -0.0000000   0.0000000  -0.0174721   0.0000000  -0.0000000   0.0016326
   34  -0.0185688   0.0081512  -0.0000000  -0.0568453   0.0217615   0.0000000
   35   0.0185145  -0.0052975   0.0000000   0.0222413  -0.0316158   0.0000000
   36  -0.0000000  -0.0000000   0.0008863   0.0000000   0.0000000  -0.0111539
           19          20          21          22          23          24
    1  -0.0902902   0.0720927   0.0000000  -0.0244753  -0.0117501   0.0000000
    2   0.0701327  -0.2973493  -0.0000000  -0.0298338  -0.0121645  -0.0000000
    3  -0.0000000   0.0000000  -0.0417657   0.0000000  -0.0000000   0.0043292
    4  -0.0184302   0.0150612   0.0000000  -0.0796798  -0.0605977  -0.0000000
    5   0.0499444  -0.0327619   0.0000000  -0.0596593  -0.1042189  -0.0000000
    6   0.0000000  -0.0000000   0.0066900  -0.0000000   0.0000000  -0.0170360
    7  -0.0048678  -0.0007515  -0.0000000  -0.0017481  -0.0202496   0.0000000
    8  -0.0051875   0.0016784  -0.0000000  -0.0053150  -0.0266520   0.0000000
    9   0.0000000   0.0000000   0.0053669   0.0000000  -0.0000000   0.0013644
   10   0.0025903   0.0007129   0.0000000   0.0002646   0.0033528  -0.0000000
   11   0.0008428  -0.0001533   0.0000000   0.0014291  -0.0005846  -0.0000000
   12  -0.0000000  -0.0000000  -0.0014685  -0.0000000   0.0000000   0.0033670
   13  -0.0053918  -0.0038707   0.0000000   0.0002213   0.0001210  -0.0000000
   14   0.0002253   0.0017999   0.0000000  -0.0007017  -0.0008577   0.0000000
   15   0.0000000  -0.0000000   0.0057035  -0.0000000   0.0000000  -0.0010759
   16   0.0094508   0.0104885  -0.0000000  -0.0011778   0.0014031   0.0000000
   17  -0.0237996  -0.0565016  -0.0000000   0.0045133   0.0026302  -0.0000000
   18  -0.0000000   0.0000000   0.0057050   0.0000000  -0.0000000   0.0029868
   19   0.1141689  -0.0913797  -0.0000000  -0.0039777   0.0033785  -0.0000000
   20  -0.0913797   0.3838551   0.0000000  -0.0025099   0.0035407  -0.0000000
   21  -0.0000000   0.0000000   0.0232099  -0.0000000  -0.0000000  -0.0019966
   22  -0.0039777  -0.0025099  -0.0000000   0.1111680   0.0857806  -0.0000000
   23   0.0033785   0.0035407  -0.0000000   0.0857806   0.1481240   0.0000000
   24  -0.0000000  -0.0000000  -0.0019966  -0.0000000   0.0000000   0.0080545
   25  -0.0010018   0.0007211   0.0000000   0.0005860  -0.0000956  -0.0000000
   26   0.0015874  -0.0004765  -0.0000000   0.0071585  -0.0081664   0.0000000
   27   0.0000000   0.0000000   0.0001256   0.0000000  -0.0000000  -0.0002659
   28  -0.0000543   0.0008088   0.0000000   0.0001913  -0.0006153   0.0000000
   29   0.0007958  -0.0023660   0.0000000   0.0001833  -0.0009636  -0.0000000
   30  -0.0000000   0.0000000  -0.0000202  -0.0000000  -0.0000000   0.0002117
   31   0.0002757  -0.0001909   0.0000000  -0.0004186  -0.0006114  -0.0000000
   32  -0.0010068  -0.0015622  -0.0000000  -0.0005231  -0.0005797  -0.0000000
   33   0.0000000  -0.0000000   0.0001704   0.0000000  -0.0000000  -0.0000036
   34  -0.0024717  -0.0011825   0.0000000  -0.0009538  -0.0001158   0.0000000
   35  -0.0055332   0.0002968  -0.0000000  -0.0005222  -0.0001077   0.0000000
   36  -0.0000000   0.0000000  -0.0017202  -0.0000000   0.0000000   0.0000645
           25          26          27          28          29          30
    1   0.0040003  -0.0020011   0.0000000  -0.0001081  -0.0000976  -0.0000000
    2   0.0013730  -0.0030194  -0.0000000  -0.0002749   0.0006114   0.0000000
    3   0.0000000   0.0000000   0.0037009  -0.0000000  -0.0000000  -0.0011216
    4  -0.0277576   0.0249257   0.0000000  -0.0014377  -0.0034495  -0.0000000
    5   0.0093812  -0.0059240  -0.0000000  -0.0010806   0.0013530   0.0000000
    6  -0.0000000   0.0000000   0.0021575   0.0000000   0.0000000   0.0034155
    7  -0.1404720   0.0226279  -0.0000000   0.0026927   0.0074060   0.0000000
    8   0.0230018  -0.0361291   0.0000000  -0.0077441  -0.0355050  -0.0000000
    9  -0.0000000  -0.0000000  -0.0187457   0.0000000   0.0000000   0.0016349
   10  -0.0343993  -0.0106199   0.0000000  -0.0385364   0.0328824  -0.0000000
   11   0.0038253   0.0029785   0.0000000   0.0329101  -0.1415966  -0.0000000
   12  -0.0000000   0.0000000   0.0017910  -0.0000000  -0.0000000  -0.0164702
   13   0.0018338  -0.0008186   0.0000000  -0.0098130   0.0104031  -0.0000000
   14  -0.0034044  -0.0017618  -0.0000000   0.0253668  -0.0223809  -0.0000000
   15   0.0000000   0.0000000   0.0034479  -0.0000000  -0.0000000   0.0016587
   16  -0.0010161   0.0003487  -0.0000000  -0.0027306   0.0008456   0.0000000
   17  -0.0003055   0.0001857   0.0000000  -0.0014294   0.0023177  -0.0000000
   18   0.0000000  -0.0000000  -0.0011641   0.0000000   0.0000000   0.0033946
   19  -0.0010018   0.0015874   0.0000000  -0.0000543   0.0007958  -0.0000000
   20   0.0007211  -0.0004765   0.0000000   0.0008088  -0.0023660   0.0000000
   21   0.0000000  -0.0000000   0.0001256   0.0000000   0.0000000  -0.0000202
   22   0.0005860   0.0071585   0.0000000   0.0001913   0.0001833  -0.0000000
   23  -0.0000956  -0.0081664  -0.0000000  -0.0006153  -0.0009636  -0.0000000
   24  -0.0000000   0.0000000  -0.0002659   0.0000000  -0.0000000   0.0002117
   25   0.2037426  -0.0320447   0.0000000  -0.0039713  -0.0026456  -0.0000000
   26  -0.0320447   0.0576825  -0.0000000  -0.0105023  -0.0054874   0.0000000
   27   0.0000000  -0.0000000   0.0088414   0.0000000  -0.0000000  -0.0000125
   28  -0.0039713  -0.0105023   0.0000000   0.0649899  -0.0451558  -0.0000000
   29  -0.0026456  -0.0054874  -0.0000000  -0.0451558   0.2030293   0.0000000
   30  -0.0000000   0.0000000  -0.0000125  -0.0000000   0.0000000   0.0071009
   31  -0.0009582  -0.0007718   0.0000000  -0.0109641  -0.0011361   0.0000000
   32   0.0000022   0.0001283  -0.0000000   0.0068802   0.0012921   0.0000000
   33  -0.0000000  -0.0000000   0.0001200   0.0000000   0.0000000   0.0000171
   34  -0.0005856   0.0001102   0.0000000  -0.0002586  -0.0000320  -0.0000000
   35   0.0001913  -0.0000100  -0.0000000   0.0008359  -0.0003042   0.0000000
   36  -0.0000000   0.0000000   0.0000038   0.0000000  -0.0000000   0.0001911
           31          32          33          34          35          36
    1   0.0012252   0.0045397   0.0000000  -0.0335867  -0.0053960   0.0000000
    2   0.0015679  -0.0005531  -0.0000000   0.0088610   0.0039851  -0.0000000
    3  -0.0000000   0.0000000   0.0038388   0.0000000  -0.0000000   0.0035174
    4  -0.0004046  -0.0007507  -0.0000000   0.0028850  -0.0011753  -0.0000000
    5  -0.0000502  -0.0000594   0.0000000  -0.0040404  -0.0007885   0.0000000
    6  -0.0000000   0.0000000  -0.0012338   0.0000000   0.0000000   0.0023789
    7  -0.0014009   0.0010598  -0.0000000  -0.0004974   0.0001016   0.0000000
    8   0.0037225   0.0013622  -0.0000000   0.0008362  -0.0004758   0.0000000
    9  -0.0000000   0.0000000   0.0034861   0.0000000  -0.0000000  -0.0008316
   10  -0.0261222  -0.0092313   0.0000000   0.0023221  -0.0009332  -0.0000000
   11  -0.0241549  -0.0067025  -0.0000000   0.0009064  -0.0021237  -0.0000000
   12   0.0000000  -0.0000000   0.0020137  -0.0000000   0.0000000   0.0026467
   13  -0.0830857  -0.0620776  -0.0000000  -0.0185688   0.0185145  -0.0000000
   14  -0.0612706  -0.1004019   0.0000000   0.0081512  -0.0052975  -0.0000000
   15   0.0000000  -0.0000000  -0.0174721  -0.0000000   0.0000000   0.0008863
   16  -0.0032890  -0.0225455   0.0000000  -0.0568453   0.0222413   0.0000000
   17  -0.0076889  -0.0306131  -0.0000000   0.0217615  -0.0316158   0.0000000
   18  -0.0000000   0.0000000   0.0016326   0.0000000   0.0000000  -0.0111539
   19   0.0002757  -0.0010068   0.0000000  -0.0024717  -0.0055332  -0.0000000
   20  -0.0001909  -0.0015622  -0.0000000  -0.0011825   0.0002968   0.0000000
   21   0.0000000  -0.0000000   0.0001704   0.0000000  -0.0000000  -0.0017202
   22  -0.0004186  -0.0005231   0.0000000  -0.0009538  -0.0005222  -0.0000000
   23  -0.0006114  -0.0005797  -0.0000000  -0.0001158  -0.0001077   0.0000000
   24  -0.0000000  -0.0000000  -0.0000036   0.0000000   0.0000000   0.0000645
   25  -0.0009582   0.0000022  -0.0000000  -0.0005856   0.0001913  -0.0000000
   26  -0.0007718   0.0001283  -0.0000000   0.0001102  -0.0000100   0.0000000
   27   0.0000000  -0.0000000   0.0001200   0.0000000  -0.0000000   0.0000038
   28  -0.0109641   0.0068802   0.0000000  -0.0002586   0.0008359   0.0000000
   29  -0.0011361   0.0012921   0.0000000  -0.0000320  -0.0003042  -0.0000000
   30   0.0000000   0.0000000   0.0000171  -0.0000000   0.0000000   0.0001911
   31   0.1252879   0.0834396  -0.0000000  -0.0001461   0.0071448  -0.0000000
   32   0.0834396   0.1464432  -0.0000000   0.0002136  -0.0087539   0.0000000
   33  -0.0000000  -0.0000000   0.0074069   0.0000000   0.0000000   0.0000239
   34  -0.0001461   0.0002136   0.0000000   0.1087072  -0.0354696   0.0000000
   35   0.0071448  -0.0087539   0.0000000  -0.0354696   0.0451947   0.0000000
   36  -0.0000000   0.0000000   0.0000239   0.0000000   0.0000000   0.0039932
 **********************************************************************
 **                                                                  **
 **                       VIBRATIONAL ANALYSIS                       **
 **                       --------------------                       **
 **                                                                  **
 **        VIBRATIONAL FREQUENCIES (CM**-1) AND NORMAL MODES         **
 **     FORCE CONSTANTS (mDYN/ANGSTROM) AND REDUCED MASSES (AMU)     **
 **                  INFRARED INTENSITIES (KM/MOL)                   **
 **                                                                  **
 **********************************************************************


 Mode:                 1                      2                      3
 Frequency:        32.43                  42.10                  77.60
 Force Cnst:      0.0495                 0.0724                 0.0701
 Red. Mass:      79.8155                69.3446                19.7695
 IR Active:          YES                    YES                    YES
 IR Intens:        0.005                  0.007                  0.226
 Raman Active:       YES                    YES                    YES
               X      Y      Z        X      Y      Z        X      Y      Z
 C          0.000 -0.000  0.113    0.000 -0.000  0.167    0.000 -0.000  0.454
 C          0.000  0.000  0.136    0.000 -0.000  0.075    0.000 -0.000  0.235
 C         -0.000  0.000 -0.038   -0.000  0.000 -0.060    0.000 -0.000  0.147
 C         -0.000  0.000  0.008   -0.000 -0.000  0.084   -0.000 -0.000  0.147
 C         -0.000 -0.000  0.174   -0.000  0.000 -0.004   -0.000  0.000  0.177
 C          0.000  0.000  0.077   -0.000  0.000  0.044   -0.000  0.000  0.314
 F          0.000 -0.000  0.123    0.000 -0.000  0.330    0.000 -0.000  0.714
 Br         0.000  0.000  0.421    0.000  0.000  0.219   -0.000  0.000 -0.208
 Br        -0.000  0.000 -0.361   -0.000  0.000 -0.580    0.000 -0.000  0.027
 Br         0.000  0.000 -0.224    0.000  0.000  0.601    0.000  0.000 -0.038
 Br        -0.000 -0.000  0.651   -0.000 -0.000 -0.311    0.000 -0.000 -0.017
 I         -0.000 -0.000 -0.366   -0.000 -0.000 -0.034    0.000  0.000 -0.099
 TransDip  -0.000  0.000 -0.002   -0.000  0.000 -0.003   -0.000  0.000 -0.015

 Mode:                 4                      5                      6
 Frequency:       103.16                 131.73                 143.86
 Force Cnst:      0.3978                 0.7990                 0.8421
 Red. Mass:      63.4387                78.1544                69.0569
 IR Active:          YES                    YES                    YES
 IR Intens:        0.351                  0.167                  0.154
 Raman Active:       YES                    YES                    YES
               X      Y      Z        X      Y      Z        X      Y      Z
 C         -0.094 -0.258 -0.000    0.156 -0.018 -0.000   -0.034 -0.119  0.000
 C         -0.112 -0.170 -0.000    0.142  0.007 -0.000   -0.072 -0.146 -0.000
 C         -0.051 -0.144 -0.000    0.157 -0.025 -0.000   -0.061 -0.121  0.000
 C         -0.017 -0.192  0.000    0.111 -0.034 -0.000   -0.015 -0.197  0.000
 C         -0.052 -0.258  0.000    0.140  0.015 -0.000   -0.040 -0.160  0.000
 C         -0.076 -0.252  0.000    0.198 -0.013  0.000    0.008 -0.140  0.000
 F         -0.134 -0.269 -0.000    0.105 -0.035 -0.000   -0.035 -0.125 -0.000
 Br        -0.446  0.059  0.000   -0.336  0.423  0.000    0.096 -0.332 -0.000
 Br        -0.021  0.038 -0.000    0.171 -0.072 -0.000    0.089  0.599 -0.000
 Br         0.155 -0.166 -0.000   -0.405 -0.197  0.000    0.156 -0.176 -0.000
 Br        -0.004 -0.327  0.000   -0.162  0.300  0.000   -0.494  0.181 -0.000
 I          0.254  0.407  0.000    0.354 -0.271 -0.000    0.121 -0.067 -0.000
 TransDip   0.003  0.019  0.000   -0.013 -0.002  0.000    0.004  0.012 -0.000

 Mode:                 7                      8                      9
 Frequency:       152.50                 160.79                 174.17
 Force Cnst:      1.0791                 0.2155                 1.1017
 Red. Mass:      78.7508                14.1485                61.6359
 IR Active:          YES                    YES                    YES
 IR Intens:        0.003                  0.031                  0.246
 Raman Active:       YES                    YES                    YES
               X      Y      Z        X      Y      Z        X      Y      Z
 C          0.009 -0.023 -0.000    0.000 -0.000 -0.147    0.119 -0.130  0.000
 C          0.017 -0.010 -0.000    0.000 -0.000 -0.309    0.144 -0.206  0.000
 C         -0.013 -0.017 -0.000    0.000 -0.000 -0.410    0.307 -0.177  0.000
 C         -0.003 -0.027 -0.000    0.000 -0.000 -0.449    0.207 -0.138  0.000
 C         -0.014 -0.035  0.000    0.000  0.000 -0.438    0.169  0.003  0.000
 C          0.025 -0.016 -0.000   -0.000  0.000 -0.349    0.028 -0.012  0.000
 F         -0.005 -0.028  0.000    0.000 -0.000  0.432    0.271 -0.092 -0.000
 Br        -0.156  0.117  0.000   -0.000 -0.000  0.012   -0.179  0.033  0.000
 Br        -0.097 -0.464  0.000    0.000  0.000  0.065    0.524 -0.013 -0.000
 Br         0.665  0.161 -0.000    0.000 -0.000  0.057    0.041 -0.296 -0.000
 Br        -0.404  0.311  0.000   -0.000  0.000  0.070    0.038  0.181 -0.000
 I         -0.007 -0.061  0.000   -0.000  0.000  0.007   -0.396  0.135 -0.000
 TransDip   0.001  0.001  0.000   -0.000  0.000  0.006   -0.014  0.007  0.000

 Mode:                10                     11                     12
 Frequency:       221.81                 230.33                 285.54
 Force Cnst:      1.8824                 2.1049                 0.9778
 Red. Mass:      64.9368                67.3411                20.3544
 IR Active:          YES                    YES                    YES
 IR Intens:        0.059                  0.019                  0.388
 Raman Active:       YES                    YES                    YES
               X      Y      Z        X      Y      Z        X      Y      Z
 C          0.113 -0.091 -0.000   -0.036 -0.144  0.000    0.211  0.054  0.000
 C          0.216  0.156 -0.000   -0.029 -0.144  0.000    0.129 -0.120  0.000
 C          0.076  0.057 -0.000    0.170 -0.015  0.000   -0.016 -0.104  0.000
 C         -0.036  0.012  0.000   -0.065  0.236 -0.000   -0.093 -0.027 -0.000
 C         -0.149 -0.226  0.000   -0.122  0.003 -0.000   -0.074  0.062 -0.000
 C          0.034 -0.138  0.000   -0.118 -0.043 -0.000    0.057  0.159 -0.000
 F         -0.044 -0.136  0.000    0.039 -0.117 -0.000    0.872  0.254 -0.000
 Br         0.377  0.466 -0.000   -0.212 -0.307 -0.000   -0.090  0.006 -0.000
 Br         0.185 -0.016  0.000    0.450 -0.087 -0.000   -0.099  0.060 -0.000
 Br        -0.036  0.013 -0.000   -0.172  0.628  0.000    0.022  0.024 -0.000
 Br        -0.428 -0.445 -0.000   -0.151 -0.142  0.000   -0.044 -0.109  0.000
 I         -0.078  0.030  0.000    0.067 -0.030  0.000   -0.019 -0.028  0.000
 TransDip   0.000  0.008 -0.000   -0.003  0.003  0.000   -0.018 -0.008  0.000

 Mode:                13                     14                     15
 Frequency:       298.39                 344.24                 378.01
 Force Cnst:      0.6436                 0.8724                 1.5722
 Red. Mass:      12.2684                12.4957                18.6749
 IR Active:          YES                    YES                    YES
 IR Intens:        0.025                  0.241                  0.094
 Raman Active:       YES                    YES                    YES
               X      Y      Z        X      Y      Z        X      Y      Z
 C          0.000  0.000  0.020   -0.000  0.000 -0.424   -0.184  0.488  0.000
 C          0.000  0.000 -0.497   -0.000  0.000 -0.438   -0.200  0.212  0.000
 C         -0.000  0.000 -0.503   -0.000  0.000  0.160   -0.095  0.162 -0.000
 C          0.000 -0.000 -0.084    0.000  0.000  0.592   -0.068  0.088 -0.000
 C          0.000 -0.000  0.422    0.000 -0.000  0.283   -0.086  0.204 -0.000
 C          0.000  0.000  0.557    0.000  0.000 -0.341   -0.056  0.306  0.000
 F          0.000  0.000 -0.030    0.000  0.000  0.233   -0.160  0.605 -0.000
 Br        -0.000 -0.000  0.035   -0.000 -0.000  0.018   -0.039 -0.062 -0.000
 Br         0.000  0.000  0.036    0.000 -0.000 -0.009    0.129 -0.051  0.000
 Br        -0.000  0.000  0.006    0.000 -0.000 -0.033    0.043 -0.126  0.000
 Br         0.000 -0.000 -0.030   -0.000 -0.000 -0.014   -0.052 -0.103  0.000
 I         -0.000 -0.000 -0.017   -0.000 -0.000  0.005    0.039 -0.016 -0.000
 TransDip  -0.000 -0.000 -0.005   -0.000 -0.000 -0.016   -0.005 -0.009  0.000

 Mode:                16                     17                     18
 Frequency:       534.08                 558.78                 591.91
 Force Cnst:      2.3325                 2.2144                 2.4900
 Red. Mass:      13.8790                12.0371                12.0623
 IR Active:          YES                    YES                    YES
 IR Intens:       23.274                  0.237                  0.041
 Raman Active:       YES                    YES                    YES
               X      Y      Z        X      Y      Z        X      Y      Z
 C          0.209  0.136 -0.000    0.000  0.000  0.049    0.000  0.000  0.277
 C          0.193  0.185  0.000    0.000  0.000  0.452    0.000  0.000  0.047
 C          0.292  0.238  0.000   -0.000  0.000 -0.514   -0.000 -0.000 -0.498
 C          0.491  0.083 -0.000   -0.000  0.000 -0.024   -0.000 -0.000  0.662
 C          0.466 -0.094 -0.000   -0.000 -0.000  0.543   -0.000  0.000 -0.477
 C          0.454 -0.072  0.000    0.000  0.000 -0.483    0.000  0.000  0.036
 F         -0.090  0.073  0.000   -0.000 -0.000 -0.007   -0.000 -0.000 -0.076
 Br        -0.060 -0.071 -0.000   -0.000 -0.000 -0.011   -0.000 -0.000  0.003
 Br        -0.083 -0.001 -0.000    0.000 -0.000  0.014    0.000  0.000  0.010
 Br        -0.032  0.010  0.000    0.000 -0.000  0.000    0.000 -0.000 -0.012
 Br        -0.071 -0.054  0.000    0.000 -0.000 -0.013   -0.000 -0.000  0.009
 I         -0.033  0.015 -0.000   -0.000  0.000  0.005   -0.000 -0.000  0.002
 TransDip   0.154  0.016 -0.000    0.000  0.000  0.016    0.000  0.000  0.007

 Mode:                19                     20                     21
 Frequency:       617.82                 672.47                 680.28
 Force Cnst:      2.8581                 3.2237                 3.7218
 Red. Mass:      12.7089                12.0994                13.6496
 IR Active:          YES                    YES                    YES
 IR Intens:       10.163                  3.121                 49.706
 Raman Active:       YES                    YES                    YES
               X      Y      Z        X      Y      Z        X      Y      Z
 C          0.448  0.170 -0.000    0.000 -0.000  0.752    0.147 -0.115 -0.000
 C          0.376 -0.188 -0.000    0.000  0.000 -0.463    0.180  0.275  0.000
 C         -0.036 -0.365  0.000    0.000  0.000  0.171    0.148  0.370  0.000
 C         -0.265 -0.143 -0.000    0.000  0.000 -0.067   -0.072  0.517 -0.000
 C         -0.178  0.204  0.000   -0.000  0.000  0.120   -0.180  0.370 -0.000
 C          0.333  0.326  0.000   -0.000  0.000 -0.399   -0.201  0.283  0.000
 F         -0.273 -0.037  0.000    0.000 -0.000 -0.116    0.050 -0.349  0.000
 Br        -0.031 -0.003  0.000   -0.000 -0.000  0.007   -0.027 -0.046 -0.000
 Br        -0.007  0.022 -0.000   -0.000 -0.000 -0.001   -0.010 -0.003 -0.000
 Br         0.012  0.018  0.000    0.000 -0.000 -0.002    0.024 -0.083 -0.000
 Br         0.006 -0.022 -0.000   -0.000 -0.000  0.001   -0.017 -0.026 -0.000
 I         -0.011 -0.004 -0.000    0.000 -0.000  0.003    0.009 -0.010 -0.000
 TransDip   0.102 -0.006 -0.000   -0.000  0.000  0.057   -0.015  0.225 -0.000

 Mode:                22                     23                     24
 Frequency:       801.22                 936.25                1067.83
 Force Cnst:      4.7143                 6.7131                 8.2019
 Red. Mass:      12.4641                12.9984                12.2085
 IR Active:          YES                    YES                    YES
 IR Intens:        1.924                 14.880                  3.323
 Raman Active:       YES                    YES                    YES
               X      Y      Z        X      Y      Z        X      Y      Z
 C         -0.133 -0.040 -0.000    0.071 -0.148  0.000   -0.137  0.176  0.000
 C         -0.083 -0.424  0.000    0.316 -0.086 -0.000   -0.495 -0.372  0.000
 C          0.458 -0.286 -0.000    0.473 -0.060  0.000    0.174 -0.024 -0.000
 C          0.281  0.004  0.000   -0.124  0.354  0.000   -0.143  0.442  0.000
 C          0.244  0.377  0.000   -0.369 -0.378 -0.000   -0.112 -0.011 -0.000
 C         -0.395  0.227 -0.000   -0.148 -0.279 -0.000    0.537 -0.025 -0.000
 F         -0.071  0.046  0.000   -0.100  0.325 -0.000    0.046 -0.125 -0.000
 Br         0.023  0.029  0.000   -0.008 -0.007  0.000    0.018  0.021 -0.000
 Br        -0.049  0.010  0.000   -0.029  0.010  0.000   -0.003 -0.000 -0.000
 Br         0.000  0.009 -0.000    0.006 -0.019 -0.000    0.007 -0.020  0.000
 Br        -0.032 -0.032 -0.000    0.021  0.030 -0.000    0.001 -0.002  0.000
 I          0.011 -0.004 -0.000    0.001 -0.000 -0.000   -0.004  0.002  0.000
 TransDip   0.039 -0.022 -0.000    0.054 -0.111  0.000    0.005 -0.058  0.000

 Mode:                25                     26                     27
 Frequency:      1221.84                1249.50                1330.98
 Force Cnst:     10.8682                11.0394                12.5608
 Red. Mass:      12.3560                12.0012                12.0344
 IR Active:          YES                    YES                    YES
 IR Intens:        8.992                  3.069                 93.775
 Raman Active:       YES                    YES                    YES
               X      Y      Z        X      Y      Z        X      Y      Z
 C         -0.083  0.338  0.000    0.347  0.093 -0.000   -0.292 -0.152  0.000
 C         -0.146  0.219  0.000   -0.263  0.249  0.000    0.021  0.424  0.000
 C          0.462  0.055 -0.000   -0.141 -0.392 -0.000    0.364 -0.200 -0.000
 C          0.166 -0.437 -0.000    0.463  0.146 -0.000   -0.377 -0.197  0.000
 C         -0.437 -0.260 -0.000   -0.342  0.266  0.000    0.080  0.438  0.000
 C         -0.017  0.270 -0.000   -0.062 -0.373 -0.000    0.243 -0.314 -0.000
 F          0.058 -0.197 -0.000    0.006  0.009  0.000    0.035  0.031 -0.000
 Br        -0.002 -0.006 -0.000   -0.001 -0.000 -0.000   -0.004 -0.009  0.000
 Br        -0.015  0.000  0.000    0.001 -0.001  0.000   -0.008  0.003  0.000
 Br        -0.005  0.017  0.000    0.000 -0.000  0.000    0.004  0.003 -0.000
 Br         0.013  0.011  0.000   -0.000  0.001 -0.000   -0.004 -0.008 -0.000
 I          0.002 -0.002 -0.000   -0.001  0.000 -0.000   -0.002  0.002  0.000
 TransDip   0.038 -0.088  0.000   -0.052 -0.021 -0.000    0.302  0.073  0.000

 Mode:                28                     29                     30
 Frequency:      1380.51                1538.06                1541.12
 Force Cnst:     13.8401                16.7716                16.7988
 Red. Mass:      12.3256                12.0331                12.0047
 IR Active:          YES                    YES                    YES
 IR Intens:      215.321                 11.133                  3.882
 Raman Active:       YES                    YES                    YES
               X      Y      Z        X      Y      Z        X      Y      Z
 C         -0.182  0.603  0.000    0.140 -0.402 -0.000    0.603  0.184  0.000
 C          0.228  0.170  0.000   -0.323  0.388  0.000   -0.374 -0.028  0.000
 C         -0.043 -0.406 -0.000    0.047 -0.392 -0.000    0.214  0.216  0.000
 C         -0.149  0.291  0.000   -0.069  0.170 -0.000   -0.396 -0.138 -0.000
 C          0.305 -0.221 -0.000    0.202 -0.330 -0.000    0.266 -0.019 -0.000
 C         -0.227 -0.097 -0.000    0.032  0.468  0.000   -0.276 -0.216  0.000
 F          0.066 -0.203 -0.000   -0.020  0.065 -0.000   -0.024 -0.004 -0.000
 Br        -0.007 -0.005 -0.000    0.002 -0.001 -0.000    0.001  0.001 -0.000
 Br        -0.000  0.003  0.000    0.000  0.001 -0.000    0.000 -0.002 -0.000
 Br         0.002 -0.004  0.000    0.000 -0.000  0.000    0.001  0.001  0.000
 Br        -0.003  0.002  0.000   -0.001  0.001  0.000   -0.000  0.001  0.000
 I          0.002  0.001 -0.000   -0.001 -0.001 -0.000   -0.001  0.000 -0.000
 TransDip  -0.075  0.464  0.000    0.024 -0.104 -0.000    0.063  0.005  0.000

 STANDARD THERMODYNAMIC QUANTITIES AT   298.15 K  AND     1.00 ATM

   This Molecule has  0 Imaginary Frequencies
   Zero point vibrational energy:       25.017 kcal/mol

   Atom    1 Element C  Has Mass   12.00000
   Atom    2 Element C  Has Mass   12.00000
   Atom    3 Element C  Has Mass   12.00000
   Atom    4 Element C  Has Mass   12.00000
   Atom    5 Element C  Has Mass   12.00000
   Atom    6 Element C  Has Mass   12.00000
   Atom    7 Element F  Has Mass   18.99840
   Atom    8 Element Br Has Mass   78.91830
   Atom    9 Element Br Has Mass   78.91830
   Atom   10 Element Br Has Mass   78.91830
   Atom   11 Element Br Has Mass   78.91830
   Atom   12 Element I  Has Mass  126.90440
   Molecular Mass:   533.576000 amu
   Principal axes and moments of inertia in amu*Bohr^2:
                             1           2           3
    Eigenvalues --     7300.43278 11407.27669 18707.70947
          X               0.99976     0.02212     0.00000
          Y              -0.02212     0.99976     0.00000
          Z              -0.00000    -0.00000     1.00000
   Rotational Symmetry Number is   1
   The Molecule is an Asymmetric Top
   Translational Enthalpy:        0.889 kcal/mol
   Rotational Enthalpy:           0.889 kcal/mol
   Vibrational Enthalpy:         31.405 kcal/mol
   gas constant (RT):             0.592 kcal/mol
   Translational Entropy:        44.709  cal/mol.K
   Rotational Entropy:           35.697  cal/mol.K
   Vibrational Entropy:          43.598  cal/mol.K

   Total Enthalpy:               33.775 kcal/mol
   Total Entropy:               124.005  cal/mol.K

 ======================================================================

 STANDARD THERMODYNAMIC QUANTITIES FOR ANHARMONIC VIBRATION -- TOSH

   Zero point vibrational energy: ************ kcal/mol

   Vibrational Enthalpy:       Infinity kcal/mol
   Vibrational Entropy:             NaN  cal/mol.K

   Total Enthalpy:             Infinity kcal/mol
   Total Entropy:                   NaN  cal/mol.K

 ======================================================================

 STANDARD THERMODYNAMIC QUANTITIES FOR ANHARMONIC VIBRATION -- VPT2

   Zero point vibrational energy: ************ kcal/mol

   Vibrational Enthalpy:       Infinity kcal/mol
   Vibrational Entropy:             NaN  cal/mol.K

   Total Enthalpy:             Infinity kcal/mol
   Total Entropy:                   NaN  cal/mol.K

 ======================================================================

Archival summary:
1\1\february\FREQ\ProcedureUnspecified\BasisUnspecified\1r416\taweetha\SunDec116:06:392019SunDec116:06:392019\0\\#,FREQ,ProcedureUnspecified,BasisUnspecified,\\0,1\I\C,1,2.11867\C,2,1.39076,1,117.547\F,3,1.33684,2,119.17,1,-0,0\C,3,1.39167,2,122.241,1,180,0\C,5,1.40049,3,119.074,2,-0,0\C,2,1.40274,1,123.762,3,180,0\C,6,1.40592,5,119.803,3,-0,0\Br,5,1.89588,3,117.681,2,-180,0\Br,6,1.8986,5,119.337,3,-180,0\Br,7,1.89955,2,119.719,1,0,0\Br,8,1.90168,6,119.821,5,-180,0\\\@

 Total job time:  978.93s(wall), 5621.48s(cpu) 
 Sun Dec  1 16:06:39 2019

        *************************************************************
        *                                                           *
        *  Thank you very much for using Q-Chem.  Have a nice day.  *
        *                                                           *
        *************************************************************
