# Supplementary material for: Geometric and energetic data from quantum chemical calculations of halobenzenes and xylenes
Source: Data Brief. 2020 Mar 5;30:105386. doi: 10.1016/j.dib.2020.105386 (PMC7114895; doi:10.1016/j.dib.2020.105386)
Supplement: Supplementary file 1 [file mmc1.zip › halobenzene/B3LYP/FBrBrBrClI.out]

                  Welcome to Q-Chem
     A Quantum Leap Into The Future Of Chemistry


 Q-Chem 5.2 (devel), Q-Chem, Inc., Pleasanton, CA (2019)

 Yihan Shao,  Zhengting Gan,  E. Epifanovsky,  A. T. B. Gilbert,  M. Wormit,  
 J. Kussmann,  A. W. Lange,  A. Behn,  Jia Deng,  Xintian Feng,  D. Ghosh,  
 M. Goldey,  P. R. Horn,  L. D. Jacobson,  I. Kaliman,  T. Kus,  A. Landau,  
 Jie Liu,  E. I. Proynov,  R. M. Richard,  R. P. Steele,  E. J. Sundstrom,  
 H. L. Woodcock III,  P. M. Zimmerman,  D. Zuev,  B. Albrecht,  E. Alguire,  
 S. A. Baeppler,  D. Barton,  Z. Benda,  Y. A. Bernard,  E. J. Berquist,  
 K. B. Bravaya,  H. Burton,  D. Casanova,  Chun-Min Chang,  Yunqing Chen,  
 A. Chien,  K. D. Closser,  M. P. Coons,  S. Coriani,  S. Dasgupta,  
 A. L. Dempwolff,  M. Diedenhofen,  Hainam Do,  R. G. Edgar,  Po-Tung Fang,  
 S. Faraji,  S. Fatehi,  Qingguo Feng,  K. D. Fenk,  J. Fosso-Tande,  
 J. Gayvert,  Qinghui Ge,  A. Ghysels,  G. Gidofalvi,  J. Gomes,  
 J. Gonthier,  A. Gunina,  D. Hait,  M. W. D. Hanson-Heine,  
 P. H. P. Harbach,  A. W. Hauser,  M. F. Herbst,  J. E. Herr,  
 E. G. Hohenstein,  Z. C. Holden,  Kerwin Hui,  B. C. Huynh,  T.-C. Jagau,  
 Hyunjun Ji,  B. Kaduk,  K. Khistyaev,  Jaehoon Kim,  P. Klunzinger,  K. Koh,  
 D. Kosenkov,  L. Koulias,  T. Kowalczyk,  C. M. Krauter,  A. Kunitsa,  
 Ka Un Lao,  A. Laurent,  K. V. Lawler,  Joonho Lee,  D. Lefrancois,  
 S. Lehtola,  D. S. Levine,  Yi-Pei Li,  You-Sheng Lin,  Fenglai Liu,  
 E. Livshits,  A. Luenser,  P. Manohar,  E. Mansoor,  S. F. Manzer,  
 Shan-Ping Mao,  Yuezhi Mao,  N. Mardirossian,  A. V. Marenich,  
 T. Markovich,  L. A. Martinez-Martinez,  S. A. Maurer,  N. J. Mayhall,  
 S. C. McKenzie,  J.-M. Mewes,  P. Morgante,  A. F. Morrison,  
 J. W. Mullinax,  K. Nanda,  T. S. Nguyen-Beck,  R. Olivares-Amaya,  
 J. A. Parkhill,  Zheng Pei,  T. M. Perrine,  F. Plasser,  P. Pokhilko,  
 S. Prager,  A. Prociuk,  E. Ramos,  D. R. Rehn,  F. Rob,  M. Scheurer,  
 M. Schneider,  N. Sergueev,  S. M. Sharada,  S. Sharma,  D. W. Small,  
 T. Stauch,  T. Stein,  Yu-Chuan Su,  A. J. W. Thom,  A. Tkatchenko,  
 T. Tsuchimochi,  N. M. Tubman,  L. Vogt,  M. L. Vidal,  O. Vydrov,  
 M. A. Watson,  J. Wenzel,  M. de Wergifosse,  T. A. Wesolowski,  A. White,  
 J. Witte,  A. Yamada,  Jun Yang,  K. Yao,  S. Yeganeh,  S. R. Yost,  
 Zhi-Qiang You,  A. Zech,  Igor Ying Zhang,  Xing Zhang,  Yan Zhao,  
 Ying Zhu,  B. R. Brooks,  G. K. L. Chan,  C. J. Cramer,  M. S. Gordon,  
 W. J. Hehre,  A. Klamt,  M. W. Schmidt,  C. D. Sherrill,  D. G. Truhlar,  
 A. Aspuru-Guzik,  R. Baer,  A. T. Bell,  N. A. Besley,  Jeng-Da Chai,  
 A. E. DePrince, III,  R. A. DiStasio Jr.,  A. Dreuw,  B. D. Dunietz,  
 T. R. Furlani,  Chao-Ping Hsu,  Yousung Jung,  Jing Kong,  D. S. Lambrecht,  
 WanZhen Liang,  C. Ochsenfeld,  V. A. Rassolov,  L. V. Slipchenko,  
 J. E. Subotnik,  T. Van Voorhis,  J. M. Herbert,  A. I. Krylov,  
 P. M. W. Gill,  M. Head-Gordon

 Contributors to earlier versions of Q-Chem not listed above: 
 R. D. Adamson,  B. Austin,  J. Baker,  G. J. O. Beran,  K. Brandhorst,  
 S. T. Brown,  E. F. C. Byrd,  A. K. Chakraborty,  C.-L. Cheng,  
 Siu Hung Chien,  D. M. Chipman,  D. L. Crittenden,  H. Dachsel,  
 R. J. Doerksen,  A. D. Dutoi,  L. Fusti-Molnar,  W. A. Goddard III,  
 A. Golubeva-Zadorozhnaya,  S. R. Gwaltney,  G. Hawkins,  A. Heyden,  
 S. Hirata,  G. Kedziora,  F. J. Keil,  C. Kelley,  Jihan Kim,  R. A. King,  
 R. Z. Khaliullin,  P. P. Korambath,  W. Kurlancheek,  A. M. Lee,  M. S. Lee,  
 S. V. Levchenko,  Ching Yeh Lin,  D. Liotard,  R. C. Lochan,  I. Lotan,  
 P. E. Maslen,  N. Nair,  D. P. O'Neill,  D. Neuhauser,  E. Neuscamman,  
 C. M. Oana,  R. Olson,  B. Peters,  R. Peverati,  P. A. Pieniazek,  
 Y. M. Rhee,  J. Ritchie,  M. A. Rohrdanz,  E. Rosta,  N. J. Russ,  
 H. F. Schaefer III,  N. E. Schultz,  N. Shenvi,  A. C. Simmonett,  A. Sodt,  
 D. Stuck,  K. S. Thanthiriwatte,  V. Vanovschi,  Tao Wang,  A. Warshel,  
 C. F. Williams,  Q. Wu,  X. Xu,  W. Zhang

 Please cite Q-Chem as follows:
 Y. Shao et al., Mol. Phys. 113, 184-215 (2015)
 DOI: 10.1080/00268976.2014.952696

 Q-Chem 5.2.1 for Intel X86 EM64T Linux

 Parts of Q-Chem use Armadillo 8.300.2 (Tropical Shenanigans).
 http://arma.sourceforge.net/

 Q-Chem begins on Sun Dec  1 16:06:39 2019  

Host: 
0

     Scratch files written to /scratch/taweetham/qchem23155//
NAlpha2: 220
NElect   220
Mult     1

Checking the input file for inconsistencies... 	...done.

--------------------------------------------------------------
User input:
--------------------------------------------------------------
$MOLECULE
0 1
C   
C	1	CC
C	2	CC	1	120.0		
C	3	CC	2	120.0	1	0.0
C	4	CC	3	120.0	2	0.0	
C	5 	CC	4	120.0	3	0.0
F	1	CF	2	120.0	3	180.0
Br	2	CBr	3	120.0	4	180.0
Br	3	CBr	4	120.0	5	180.0
Br	4	CBr	5	120.0	6	180.0
Cl	5	CCl	6	120.0	1	180.0
I	6	CI	1	120.0	2	180.0

CC=1.39483
CH=1.08673
CF=1.33960
CCl=1.72090
CBr=1.89068
CI=2.07886
$END

$REM
   JOB_TYPE	OPTIMIZATION
   BASIS	6-311++G**
   METHOD	B3LYP
   MEM_TOTAL	64000
   SYM_IGNORE	TRUE
$END

--------------------------------------------------------------
 ----------------------------------------------------------------
             Standard Nuclear Orientation (Angstroms)
    I     Atom           X                Y                Z
 ----------------------------------------------------------------
    1      C       0.0000000000     0.0000000000     0.0000000000
    2      C       0.0000000000     0.0000000000     1.3948300000
    3      C       1.2079582140     0.0000000000     2.0922450000
    4      C       2.4159164279     0.0000000000     1.3948300000
    5      C       2.4159164279     0.0000000000    -0.0000000000
    6      C       1.2079582140     0.0000000000    -0.6974150000
    7      F      -1.1601276309    -0.0000000000    -0.6698000000
    8      Br     -1.6373769104    -0.0000000000     2.3401700000
    9      Br      1.2079582140    -0.0000000000     3.9829250000
   10      Br      4.0532933383    -0.0000000000     2.3401700000
   11      Cl      3.9062595453    -0.0000000000    -0.8604500000
   12      I       1.2079582140    -0.0000000000    -2.7762750000
 ----------------------------------------------------------------
 Nuclear Repulsion Energy =        2820.82395355 hartrees
 There are      110 alpha and      110 beta electrons
 Requested basis set is 6-311++G(d,p)
 There are 136 shells and 390 basis functions

 Total QAlloc Memory Limit  64000 MB
 Mega-Array Size       188 MB
 MEM_STATIC part       192 MB
 A cutoff of  1.0D-11 yielded   5934 shell pairs
 There are     54587 function pairs (     60344 Cartesian)
 Smallest overlap matrix eigenvalue = 4.31E-07

 Q-Chem warning in module stvman/mkSTV.C, line 318:

 Overlap eigenvalue is smaller than square root of threshold
 Use THRESH >= 12 to get rid of this warning

 Linear dependence detected in AO basis
 Tighter screening thresholds may be required for diffuse basis sets
 Use S2THRESH > 14 and THRESH = 14 in case of SCF convergence issues
 Number of orthogonalized atomic orbitals = 388
 Maximum deviation from orthogonality = 1.771E-10

 Scale SEOQF with 1.000000e-01/1.000000e-01/1.000000e-01

 Standard Electronic Orientation quadrupole field applied
 Nucleus-field energy     =    -0.0000001104 hartrees
 Guess from superposition of atomic densities
 Warning:  Energy on first SCF cycle will be non-variational
 SAD guess density has 220.000000 electrons

 -----------------------------------------------------------------------
  General SCF calculation program by
  Eric Jon Sundstrom, Paul Horn, Yuezhi Mao, Dmitri Zuev, Alec White,
  David Stuck, Shaama M.S., Shane Yost, Joonho Lee, David Small,
  Daniel Levine, Susi Lehtola, Hugh Burton, Evgeny Epifanovsky,
  Bang C. Huynh
 -----------------------------------------------------------------------
 Exchange:     0.2000 Hartree-Fock + 0.0800 Slater + 0.7200 B88
 Correlation:  0.1900 VWN1RPA + 0.8100 LYP
 Using SG-1 standard quadrature grid
 using 6 threads for integral computing
 -------------------------------------------------------
 OpenMP Integral computing Module                
 Release: version 2.0, May 2017, Q-Chem Inc. Pleasanton 
 -------------------------------------------------------
 A restricted SCF calculation will be
 performed using DIIS
 SCF converges when DIIS error is below 1.0e-08
 ---------------------------------------
  Cycle       Energy         DIIS error
 ---------------------------------------
    1  -15433.1777774559      3.01e-02  
    2  -15430.6500295874      2.15e-03  
    3  -15430.6079909457      2.56e-03  
    4  -15430.6844054894      7.99e-04  
    5  -15430.6971336956      2.08e-04  
    6  -15430.6977002401      7.67e-05  
    7  -15430.6977780262      2.16e-05  
    8  -15430.6977851137      1.06e-05  
    9  -15430.6977870967      1.94e-06  
   10  -15430.6977871404      5.82e-07  
   11  -15430.6977871438      3.55e-07  
   12  -15430.6977871457      9.14e-08  
   13  -15430.6977871466      3.27e-08  
   14  -15430.6977871467      6.98e-09  Convergence criterion met
 ---------------------------------------
 SCF time:   CPU 259.56s  wall 47.00s 
 SCF   energy in the final basis set =   -15430.6977871467
 Total energy in the final basis set =   -15430.6977871467

 --------------------------------------------------------------

                    Orbital Energies (a.u.)
 --------------------------------------------------------------

 Alpha MOs
 -- Occupied --
********-482.8589-482.8586-482.8568-176.3230-165.7268-165.7246-165.7244
******** -62.5117 -62.5115 -62.5097 -56.3325 -56.3322 -56.3304 -56.3283
-56.3281 -56.3279 -56.3277 -56.3263 -56.3259 -35.8195 -31.3129 -31.3067
-31.3062 -24.7320 -22.9633 -22.9619 -22.9616 -22.9573 -22.9573 -10.3171
-10.2883 -10.2819 -10.2784 -10.2782 -10.2675  -9.5008  -8.7206  -8.7205
 -8.7187  -7.2657  -7.2557  -7.2546  -6.5530  -6.5528  -6.5510  -6.5390
 -6.5390  -6.5380  -6.5378  -6.5372  -6.5361  -6.3691  -4.7821  -4.7668
 -4.7658  -2.6636  -2.6636  -2.6616  -2.6600  -2.6598  -2.6592  -2.6590
 -2.6581  -2.6572  -2.6480  -2.6479  -2.6479  -2.6479  -2.6462  -2.6461
 -2.0482  -2.0432  -2.0426  -2.0293  -2.0291  -1.2747  -0.9588  -0.9076
 -0.8631  -0.8438  -0.8177  -0.7717  -0.7546  -0.6920  -0.6497  -0.6273
 -0.5753  -0.5740  -0.5175  -0.5020  -0.4754  -0.4579  -0.4550  -0.4384
 -0.4223  -0.4003  -0.3943  -0.3628  -0.3603  -0.3446  -0.3416  -0.3263
 -0.3185  -0.3010  -0.2902  -0.2764  -0.2705  -0.2634
 -- Virtual --
 -0.0909  -0.0703  -0.0611  -0.0486  -0.0269  -0.0083  -0.0020   0.0130
  0.0235   0.0288   0.0392   0.0451   0.0516   0.0568   0.0605   0.0656
  0.0669   0.0698   0.0768   0.0811   0.0868   0.0901   0.0946   0.0975
  0.1044   0.1152   0.1155   0.1230   0.1255   0.1390   0.1413   0.1502
  0.1547   0.1652   0.1682   0.1735   0.1840   0.1904   0.1978   0.2058
  0.2098   0.2158   0.2189   0.2259   0.2343   0.2412   0.2495   0.2533
  0.2553   0.2655   0.2731   0.2866   0.2990   0.3119   0.3138   0.3505
  0.3590   0.3784   0.3872   0.3960   0.4054   0.4091   0.4159   0.4223
  0.4241   0.4245   0.4340   0.4365   0.4452   0.4585   0.4736   0.4831
  0.4874   0.4911   0.4968   0.4996   0.5022   0.5156   0.5210   0.5285
  0.5406   0.5525   0.5606   0.5648   0.5677   0.5729   0.5742   0.5931
  0.5981   0.6177   0.6211   0.6565   0.6685   0.6768   0.6847   0.6972
  0.7073   0.7364   0.7379   0.7567   0.7729   0.7791   0.7880   0.8005
  0.8132   0.8192   0.8323   0.8383   0.8451   0.8645   0.8889   0.9164
  0.9277   0.9361   0.9413   0.9628   0.9963   1.0085   1.0292   1.0492
  1.0762   1.0955   1.1107   1.1512   1.1801   1.2012   1.2084   1.2157
  1.2390   1.2702   1.3208   1.3517   1.3845   1.3892   1.4143   1.4372
  1.4549   1.4655   1.4920   1.5296   1.5387   1.6021   1.6141   1.7202
  1.7282   1.7444   1.7550   1.8139   1.8156   1.8401   1.8461   1.8956
  1.9803   2.0059   2.0181   2.0309   2.0601   2.0633   2.0931   2.1097
  2.1687   2.1887   2.2083   2.2375   2.2479   2.2518   2.2549   2.2939
  2.3120   2.3374   2.3798   2.4302   2.4757   2.5617   2.5668   2.6972
  2.7172   2.8180   2.8259   2.8327   2.9614   3.0273   3.0406   3.0451
  3.0743   3.1608   3.1952   3.3903   3.4225   3.6485   3.7498   3.7505
  3.8236   3.8853   3.9518   3.9559   3.9790   3.9911   3.9942   3.9947
  4.0266   4.0394   4.0414   4.0648   4.0659   4.0748   4.0767   4.1208
  4.1633   4.1965   4.2466   4.2891   4.2942   4.3584   4.4054   4.4560
  4.5124   4.8271   4.8309   6.0121   6.1125   6.1708   6.2995   6.4339
  6.6466   6.7260   6.7819   6.8383   7.5312   7.5468   7.5757   7.6439
  7.6591   7.6677   7.6964   7.7596   7.8163   9.7710  23.2201  23.7751
 23.7819  23.9409  23.9494  24.0356  25.8141  26.1858  26.6307  27.9177
 28.3492  28.4254  28.4312  28.5235  28.5498  28.5551  28.6214  28.7344
 47.9304  48.0306  48.0767  66.7705 127.8882 127.9479 127.9805 151.7033
215.7641 289.7266 289.7432 289.7731 289.8385 289.8594 289.8675 289.9167
289.9828 290.03771020.72951020.85541020.91251901.8685
 --------------------------------------------------------------

          Ground-State Mulliken Net Atomic Charges

     Atom                 Charge (a.u.)
  ----------------------------------------
      1 C                    -0.684596
      2 C                     0.525443
      3 C                    -0.192359
      4 C                    -0.172704
      5 C                     0.416997
      6 C                     0.043883
      7 F                    -0.095667
      8 Br                   -0.126260
      9 Br                   -0.194566
     10 Br                   -0.163584
     11 Cl                    0.545560
     12 I                     0.097853
  ----------------------------------------
  Sum of atomic charges =     0.000000

 -----------------------------------------------------------------
                    Cartesian Multipole Moments
 -----------------------------------------------------------------
    Charge (ESU x 10^10)
                -0.0000
    Dipole Moment (Debye)
         X       0.5034      Y       0.0000      Z       0.1282
       Tot       0.5194
    Quadrupole Moments (Debye-Ang)
        XX    -133.4691     XY       0.0000     YY    -135.2120
        XZ      -1.5638     YZ      -0.0000     ZZ    -127.7955
    Octopole Moments (Debye-Ang^2)
       XXX    -541.2137    XXY       0.0000    XYY    -186.7436
       YYY       0.0000    XXZ     -77.4342    XYZ       0.0000
       YYZ     -90.2015    XZZ    -175.0252    YZZ      -0.0000
       ZZZ    -265.5181
    Hexadecapole Moments (Debye-Ang^3)
      XXXX   -4159.0033   XXXY       0.0000   XXYY    -763.5777
      XYYY       0.0000   YYYY    -164.3534   XXXZ    -236.2278
      XXYZ       0.0000   XYYZ     -87.1109   YYYZ      -0.0000
      XXZZ   -1441.2041   XYZZ       0.0000   YYZZ    -837.2888
      XZZZ    -264.9034   YZZZ      -0.0000   ZZZZ   -4429.3912
 -----------------------------------------------------------------
 Calculating analytic gradient of the SCF energy
 Gradient of SCF Energy
            1           2           3           4           5           6
    1  -0.0051764   0.0067945  -0.0011568  -0.0036388   0.0014460   0.0049863
    2  -0.0000000  -0.0000000   0.0000000  -0.0000000   0.0000000   0.0000000
    3  -0.0036798  -0.0005019  -0.0014371  -0.0036928  -0.0035381   0.0012903
            7           8           9          10          11          12
    1  -0.0044693   0.0068428   0.0003840  -0.0053491  -0.0081686   0.0075053
    2   0.0000000  -0.0000000   0.0000000  -0.0000000  -0.0000000  -0.0000000
    3  -0.0033514   0.0051740  -0.0043944  -0.0008730   0.0024029   0.0126012
 Max gradient component =       1.260E-02
 RMS gradient           =       4.081E-03
 Gradient time:  CPU 88.28 s  wall 14.82 s
 Geometry Optimization Parameters
   NAtoms,    NIC,     NZ,  NCons,   NDum,   NFix, NCnnct, MaxDiis
       12      78      12       0       0       0       0       0


** GEOMETRY OPTIMIZATION IN DELOCALIZED INTERNAL COORDINATES **
   Searching for a Minimum

   Optimization Cycle:   1

                       Coordinates (Angstroms)
     ATOM                X               Y               Z
      1  C         0.0000000000    0.0000000000    0.0000000000
      2  C         0.0000000000    0.0000000000    1.3948300000
      3  C         1.2079582140    0.0000000000    2.0922450000
      4  C         2.4159164279    0.0000000000    1.3948300000
      5  C         2.4159164279    0.0000000000    0.0000000000
      6  C         1.2079582140    0.0000000000   -0.6974150000
      7  F        -1.1601276309    0.0000000000   -0.6698000000
      8  Br       -1.6373769104    0.0000000000    2.3401700000
      9  Br        1.2079582140    0.0000000000    3.9829250000
     10  Br        4.0532933383    0.0000000000    2.3401700000
     11  Cl        3.9062595453    0.0000000000   -0.8604500000
     12  I         1.2079582140    0.0000000000   -2.7762750000
   Point Group: c1    Number of degrees of freedom:    30


   Energy is -15430.697787147


 Attempting to generate delocalized internal coordinates
 Initial Hessian constructed with Jon Baker's OPTIMIZE code

 21 Hessian modes will be used to form the next step
  Hessian Eigenvalues:
     0.124424    0.201019    0.201019    0.201019    0.250000    0.250000
     0.250000    0.250000    0.250000    0.250000    0.250000    0.250000
     0.250000    0.334879    0.426727    0.426727    0.464882    0.464882
     0.464882    0.464882    0.572947

 Minimum search - taking simple RFO step
 Searching for Lamda that Minimizes Along All modes
 Value Taken    Lamda =  -0.00737926
 Step Taken.  Stepsize is  0.176205

                             Maximum     Tolerance    Cnvgd?
         Gradient           0.030593      0.000300      NO
         Displacement       0.104215      0.001200      NO
         Energy change     *********      0.000001      NO


 New Cartesian Coordinates Obtained by Inverse Iteration

 Displacement from previous Coordinates is:  0.400404
 ----------------------------------------------------------------
             Standard Nuclear Orientation (Angstroms)
    I     Atom           X                Y                Z
 ----------------------------------------------------------------
    1      C       0.0314525269     0.0000000000     0.0185010266
    2      C       0.0031212868     0.0000000000     1.4065456300
    3      C       1.2141431237     0.0000000000     2.1176252559
    4      C       2.4320033996     0.0000000000     1.4107679402
    5      C       2.4356527288     0.0000000000     0.0030333239
    6      C       1.2181854823     0.0000000000    -0.7037659032
    7      F      -1.1272829858     0.0000000000    -0.6435685550
    8      Br     -1.7031327346     0.0000000000     2.2405110206
    9      Br      1.2037952438     0.0000000000     4.0194348939
   10      Br      4.0926803341     0.0000000000     2.3411760966
   11      Cl      3.9502212247     0.0000000000    -0.8406390432
   12      I       1.0748744237     0.0000000000    -2.8283916862
 ----------------------------------------------------------------
 Nuclear Repulsion Energy =        2790.42153056 hartrees
 There are      110 alpha and      110 beta electrons
 Applying Cartesian multipole field
    Component          Value
    ---------          -----
     (2,0,0)        1.00000E-11
     (0,2,0)        2.00000E-11
     (0,0,2)       -3.00000E-11
 Nucleus-field energy     =    -0.0000001112 hartrees
 Requested basis set is 6-311++G(d,p)
 There are 136 shells and 390 basis functions
 A cutoff of  1.0D-11 yielded   5901 shell pairs
 There are     54295 function pairs (     59986 Cartesian)
 Smallest overlap matrix eigenvalue = 4.30E-07

 Q-Chem warning in module stvman/mkSTV.C, line 318:

 Overlap eigenvalue is smaller than square root of threshold
 Use THRESH >= 12 to get rid of this warning

 Linear dependence detected in AO basis
 Tighter screening thresholds may be required for diffuse basis sets
 Use S2THRESH > 14 and THRESH = 14 in case of SCF convergence issues
 Number of orthogonalized atomic orbitals = 388
 Maximum deviation from orthogonality = 1.142E-10
 Guess MOs from SCF MO coefficient file

 -----------------------------------------------------------------------
  General SCF calculation program by
  Eric Jon Sundstrom, Paul Horn, Yuezhi Mao, Dmitri Zuev, Alec White,
  David Stuck, Shaama M.S., Shane Yost, Joonho Lee, David Small,
  Daniel Levine, Susi Lehtola, Hugh Burton, Evgeny Epifanovsky,
  Bang C. Huynh
 -----------------------------------------------------------------------
 Exchange:     0.2000 Hartree-Fock + 0.0800 Slater + 0.7200 B88
 Correlation:  0.1900 VWN1RPA + 0.8100 LYP
 Using SG-1 standard quadrature grid
 using 6 threads for integral computing
 -------------------------------------------------------
 OpenMP Integral computing Module                
 Release: version 2.0, May 2017, Q-Chem Inc. Pleasanton 
 -------------------------------------------------------
 A restricted SCF calculation will be
 performed using DIIS
 SCF converges when DIIS error is below 1.0e-08
 ---------------------------------------
  Cycle       Energy         DIIS error
 ---------------------------------------
    1  -15430.6952410989      6.31e-04  
    2  -15430.6993267613      2.11e-04  
    3  -15430.6981994336      3.18e-04  
    4  -15430.7000697582      5.80e-05  
    5  -15430.7001245306      1.31e-05  
    6  -15430.7001268616      4.29e-06  
    7  -15430.7001271410      2.41e-06  
    8  -15430.7001272486      4.20e-07  
    9  -15430.7001272510      2.14e-07  
   10  -15430.7001272515      6.43e-08  
   11  -15430.7001272512      3.33e-08  
   12  -15430.7001272538      7.06e-09  Convergence criterion met
 ---------------------------------------
 SCF time:   CPU 226.23s  wall 41.00s 
 SCF   energy in the final basis set =   -15430.7001272538
 Total energy in the final basis set =   -15430.7001272538

 --------------------------------------------------------------

                    Orbital Energies (a.u.)
 --------------------------------------------------------------

 Alpha MOs
 -- Occupied --
********-482.8600-482.8599-482.8573-176.3248-165.7287-165.7264-165.7262
******** -62.5128 -62.5127 -62.5102 -56.3336 -56.3335 -56.3310 -56.3293
-56.3293 -56.3290 -56.3289 -56.3268 -56.3264 -35.8212 -31.3148 -31.3083
-31.3078 -24.7303 -22.9651 -22.9637 -22.9634 -22.9588 -22.9588 -10.3149
-10.2928 -10.2865 -10.2822 -10.2791 -10.2705  -9.5004  -8.7216  -8.7215
 -8.7190  -7.2654  -7.2553  -7.2543  -6.5540  -6.5539  -6.5514  -6.5399
 -6.5398  -6.5389  -6.5388  -6.5374  -6.5364  -6.3703  -4.7836  -4.7678
 -4.7669  -2.6647  -2.6646  -2.6620  -2.6608  -2.6608  -2.6602  -2.6600
 -2.6584  -2.6576  -2.6489  -2.6488  -2.6488  -2.6488  -2.6464  -2.6463
 -2.0492  -2.0445  -2.0438  -2.0301  -2.0301  -1.2768  -0.9534  -0.9032
 -0.8601  -0.8412  -0.8181  -0.7693  -0.7532  -0.6888  -0.6483  -0.6296
 -0.5734  -0.5712  -0.5187  -0.4987  -0.4744  -0.4578  -0.4509  -0.4371
 -0.4213  -0.3970  -0.3936  -0.3609  -0.3580  -0.3404  -0.3402  -0.3271
 -0.3173  -0.3003  -0.2939  -0.2807  -0.2705  -0.2650
 -- Virtual --
 -0.0963  -0.0732  -0.0609  -0.0572  -0.0292  -0.0080  -0.0075   0.0106
  0.0234   0.0274   0.0395   0.0444   0.0519   0.0567   0.0591   0.0655
  0.0678   0.0679   0.0769   0.0797   0.0844   0.0909   0.0950   0.0968
  0.1046   0.1150   0.1153   0.1214   0.1265   0.1382   0.1383   0.1482
  0.1545   0.1661   0.1675   0.1720   0.1807   0.1923   0.1925   0.2050
  0.2068   0.2134   0.2213   0.2304   0.2309   0.2414   0.2439   0.2510
  0.2525   0.2647   0.2721   0.2888   0.2935   0.3073   0.3091   0.3516
  0.3604   0.3758   0.3920   0.3973   0.4023   0.4061   0.4134   0.4207
  0.4208   0.4225   0.4335   0.4357   0.4479   0.4591   0.4711   0.4775
  0.4927   0.4948   0.4968   0.5006   0.5037   0.5141   0.5208   0.5270
  0.5452   0.5498   0.5587   0.5621   0.5642   0.5695   0.5746   0.5873
  0.5949   0.6206   0.6231   0.6553   0.6585   0.6651   0.6772   0.6923
  0.7008   0.7330   0.7341   0.7499   0.7567   0.7806   0.7829   0.7993
  0.8158   0.8199   0.8302   0.8389   0.8400   0.8621   0.8905   0.9158
  0.9232   0.9346   0.9375   0.9600   0.9937   1.0007   1.0224   1.0429
  1.0728   1.0960   1.1046   1.1379   1.1910   1.1967   1.2022   1.2137
  1.2337   1.2650   1.3066   1.3455   1.3853   1.3887   1.4139   1.4364
  1.4591   1.4716   1.4770   1.5209   1.5341   1.5982   1.6070   1.7155
  1.7256   1.7399   1.7537   1.8063   1.8088   1.8335   1.8434   1.8908
  1.9781   2.0037   2.0049   2.0233   2.0561   2.0594   2.0955   2.0996
  2.1534   2.1879   2.2007   2.2222   2.2456   2.2485   2.2510   2.2778
  2.2983   2.3301   2.3699   2.4295   2.4679   2.5555   2.5648   2.6942
  2.7157   2.8137   2.8221   2.8252   2.9616   3.0180   3.0333   3.0445
  3.0575   3.1559   3.1832   3.3790   3.4184   3.6320   3.7445   3.7516
  3.8127   3.8897   3.9506   3.9602   3.9815   3.9889   3.9914   3.9961
  4.0209   4.0378   4.0485   4.0594   4.0625   4.0706   4.0772   4.1171
  4.1582   4.1934   4.2385   4.2872   4.2894   4.3527   4.4027   4.4505
  4.4989   4.8061   4.8367   6.0079   6.1017   6.1562   6.2985   6.4357
  6.6442   6.7330   6.7772   6.8239   7.5295   7.5454   7.5755   7.6377
  7.6468   7.6623   7.7025   7.7580   7.8077   9.7660  23.2253  23.7522
 23.7694  23.9128  23.9248  24.0227  25.8122  26.1691  26.6062  27.9018
 28.3451  28.4177  28.4197  28.5217  28.5469  28.5509  28.6152  28.7287
 47.9310  48.0268  48.0640  66.7682 127.8844 127.9404 127.9722 151.6879
215.7582 289.7241 289.7414 289.7726 289.8368 289.8456 289.8596 289.9208
289.9775 290.02901020.73091020.85081020.89621901.8523
 --------------------------------------------------------------

          Ground-State Mulliken Net Atomic Charges

     Atom                 Charge (a.u.)
  ----------------------------------------
      1 C                    -0.776166
      2 C                     0.510249
      3 C                    -0.185534
      4 C                    -0.137021
      5 C                     0.463583
      6 C                     0.001551
      7 F                    -0.076383
      8 Br                   -0.112460
      9 Br                   -0.184049
     10 Br                   -0.160934
     11 Cl                    0.551013
     12 I                     0.106149
  ----------------------------------------
  Sum of atomic charges =     0.000000

 -----------------------------------------------------------------
                    Cartesian Multipole Moments
 -----------------------------------------------------------------
    Charge (ESU x 10^10)
                -0.0000
    Dipole Moment (Debye)
         X       0.3325      Y      -0.0000      Z       0.0612
       Tot       0.3381
    Quadrupole Moments (Debye-Ang)
        XX    -133.4080     XY      -0.0000     YY    -135.4519
        XZ      -0.8831     YZ       0.0000     ZZ    -127.8687
    Octopole Moments (Debye-Ang^2)
       XXX    -533.0026    XXY      -0.0000    XYY    -184.0746
       YYY      -0.0000    XXZ     -73.6663    XYZ      -0.0000
       YYZ     -88.4156    XZZ    -173.9755    YZZ      -0.0000
       ZZZ    -263.6519
    Hexadecapole Moments (Debye-Ang^3)
      XXXX   -4178.5191   XXXY      -0.0000   XXYY    -771.1195
      XYYY      -0.0000   YYYY    -164.9194   XXXZ    -268.6569
      XXYZ      -0.0000   XYYZ     -99.5079   YYYZ       0.0000
      XXZZ   -1463.9304   XYZZ      -0.0000   YYZZ    -844.1346
      XZZZ    -286.1560   YZZZ       0.0000   ZZZZ   -4458.1652
 -----------------------------------------------------------------
 Calculating analytic gradient of the SCF energy
 Gradient of SCF Energy
            1           2           3           4           5           6
    1  -0.0013177  -0.0011433  -0.0007022   0.0016759   0.0045656  -0.0046336
    2  -0.0000000  -0.0000000   0.0000000  -0.0000000   0.0000000   0.0000000
    3   0.0019691  -0.0054675   0.0019818  -0.0002174  -0.0012240   0.0003761
            7           8           9          10          11          12
    1   0.0018715  -0.0016109   0.0014306   0.0014717   0.0012718  -0.0028793
    2   0.0000000  -0.0000000  -0.0000000   0.0000000   0.0000000   0.0000000
    3   0.0010731  -0.0009273   0.0023440  -0.0007815   0.0042723  -0.0033986
 Max gradient component =       5.468E-03
 RMS gradient           =       2.015E-03
 Gradient time:  CPU 86.62 s  wall 14.54 s
 Geometry Optimization Parameters
   NAtoms,    NIC,     NZ,  NCons,   NDum,   NFix, NCnnct, MaxDiis
       12      78      12       0       0       0       0       0

 Cartesian Hessian Update
 Hessian updated using BFGS update


** GEOMETRY OPTIMIZATION IN DELOCALIZED INTERNAL COORDINATES **
   Searching for a Minimum

   Optimization Cycle:   2

                       Coordinates (Angstroms)
     ATOM                X               Y               Z
      1  C         0.0314525269    0.0000000000    0.0185010266
      2  C         0.0031212868    0.0000000000    1.4065456300
      3  C         1.2141431237    0.0000000000    2.1176252559
      4  C         2.4320033996    0.0000000000    1.4107679402
      5  C         2.4356527288    0.0000000000    0.0030333239
      6  C         1.2181854823    0.0000000000   -0.7037659032
      7  F        -1.1272829858    0.0000000000   -0.6435685550
      8  Br       -1.7031327346    0.0000000000    2.2405110206
      9  Br        1.2037952438    0.0000000000    4.0194348939
     10  Br        4.0926803341    0.0000000000    2.3411760966
     11  Cl        3.9502212247    0.0000000000   -0.8406390432
     12  I         1.0748744237    0.0000000000   -2.8283916862
   Point Group: c1    Number of degrees of freedom:    30


   Energy is -15430.700127254

 Hessian updated using BFGS update

 11 Hessian modes will be used to form the next step
  Hessian Eigenvalues:
     0.128087    0.200404    0.202153    0.228353    0.318737    0.332063
     0.425538    0.432034    0.462813    0.513854    0.578060

 Minimum search - taking simple RFO step
 Searching for Lamda that Minimizes Along All modes
 Value Taken    Lamda =  -0.00082394
 Step Taken.  Stepsize is  0.047318

                             Maximum     Tolerance    Cnvgd?
         Gradient           0.010309      0.000300      NO
         Displacement       0.030686      0.001200      NO
         Energy change     -0.002340      0.000001      NO


 New Cartesian Coordinates Obtained by Inverse Iteration

 Displacement from previous Coordinates is:  0.114072
 ----------------------------------------------------------------
             Standard Nuclear Orientation (Angstroms)
    I     Atom           X                Y                Z
 ----------------------------------------------------------------
    1      C       0.0307761984     0.0000000000     0.0189261551
    2      C       0.0041465652     0.0000000000     1.4097023170
    3      C       1.2147113141     0.0000000000     2.1152169845
    4      C       2.4321955577     0.0000000000     1.4111964571
    5      C       2.4326405873     0.0000000000     0.0031418565
    6      C       1.2200327444     0.0000000000    -0.7002679424
    7      F      -1.1287919039     0.0000000000    -0.6443007936
    8      Br     -1.6936480108     0.0000000000     2.2570407322
    9      Br      1.1911353393     0.0000000000     4.0127643316
   10      Br      4.0858600821     0.0000000000     2.3516952073
   11      Cl      3.9290499249     0.0000000000    -0.8759219981
   12      I       1.1076056553     0.0000000000    -2.8179633073
 ----------------------------------------------------------------
 Nuclear Repulsion Energy =        2795.37646062 hartrees
 There are      110 alpha and      110 beta electrons
 Applying Cartesian multipole field
    Component          Value
    ---------          -----
     (2,0,0)        1.00000E-11
     (0,2,0)        2.00000E-11
     (0,0,2)       -3.00000E-11
 Nucleus-field energy     =    -0.0000001114 hartrees
 Requested basis set is 6-311++G(d,p)
 There are 136 shells and 390 basis functions
 A cutoff of  1.0D-11 yielded   5901 shell pairs
 There are     54313 function pairs (     60026 Cartesian)
 Smallest overlap matrix eigenvalue = 4.28E-07

 Q-Chem warning in module stvman/mkSTV.C, line 318:

 Overlap eigenvalue is smaller than square root of threshold
 Use THRESH >= 12 to get rid of this warning

 Linear dependence detected in AO basis
 Tighter screening thresholds may be required for diffuse basis sets
 Use S2THRESH > 14 and THRESH = 14 in case of SCF convergence issues
 Number of orthogonalized atomic orbitals = 388
 Maximum deviation from orthogonality = 1.398E-10
 Guess MOs from SCF MO coefficient file

 -----------------------------------------------------------------------
  General SCF calculation program by
  Eric Jon Sundstrom, Paul Horn, Yuezhi Mao, Dmitri Zuev, Alec White,
  David Stuck, Shaama M.S., Shane Yost, Joonho Lee, David Small,
  Daniel Levine, Susi Lehtola, Hugh Burton, Evgeny Epifanovsky,
  Bang C. Huynh
 -----------------------------------------------------------------------
 Exchange:     0.2000 Hartree-Fock + 0.0800 Slater + 0.7200 B88
 Correlation:  0.1900 VWN1RPA + 0.8100 LYP
 Using SG-1 standard quadrature grid
 using 6 threads for integral computing
 -------------------------------------------------------
 OpenMP Integral computing Module                
 Release: version 2.0, May 2017, Q-Chem Inc. Pleasanton 
 -------------------------------------------------------
 A restricted SCF calculation will be
 performed using DIIS
 SCF converges when DIIS error is below 1.0e-08
 ---------------------------------------
  Cycle       Energy         DIIS error
 ---------------------------------------
    1  -15430.7000403778      1.57e-04  
    2  -15430.7004835088      4.68e-05  
    3  -15430.7004352882      6.82e-05  
    4  -15430.7005227958      1.36e-05  
    5  -15430.7005260527      4.43e-06  
    6  -15430.7005263632      1.20e-06  
    7  -15430.7005263844      6.50e-07  
    8  -15430.7005263920      1.29e-07  
    9  -15430.7005263914      5.77e-08  
   10  -15430.7005263909      1.28e-08  
   11  -15430.7005263929      9.60e-09  Convergence criterion met
 ---------------------------------------
 SCF time:   CPU 204.17s  wall 37.00s 
 SCF   energy in the final basis set =   -15430.7005263929
 Total energy in the final basis set =   -15430.7005263929

 --------------------------------------------------------------

                    Orbital Energies (a.u.)
 --------------------------------------------------------------

 Alpha MOs
 -- Occupied --
********-482.8601-482.8597-482.8576-176.3244-165.7283-165.7260-165.7258
******** -62.5128 -62.5125 -62.5104 -56.3336 -56.3333 -56.3312 -56.3294
-56.3291 -56.3290 -56.3287 -56.3270 -56.3266 -35.8208 -31.3144 -31.3079
-31.3075 -24.7302 -22.9648 -22.9633 -22.9630 -22.9585 -22.9585 -10.3151
-10.2922 -10.2857 -10.2823 -10.2788 -10.2694  -9.5003  -8.7216  -8.7214
 -8.7193  -7.2653  -7.2552  -7.2542  -6.5541  -6.5537  -6.5516  -6.5399
 -6.5398  -6.5390  -6.5387  -6.5377  -6.5367  -6.3701  -4.7833  -4.7676
 -4.7667  -2.6648  -2.6645  -2.6623  -2.6609  -2.6607  -2.6603  -2.6599
 -2.6587  -2.6579  -2.6489  -2.6489  -2.6488  -2.6487  -2.6467  -2.6466
 -2.0490  -2.0442  -2.0435  -2.0299  -2.0298  -1.2759  -0.9539  -0.9037
 -0.8605  -0.8418  -0.8183  -0.7697  -0.7534  -0.6893  -0.6490  -0.6290
 -0.5734  -0.5717  -0.5181  -0.4989  -0.4744  -0.4577  -0.4514  -0.4373
 -0.4218  -0.3976  -0.3936  -0.3611  -0.3578  -0.3413  -0.3405  -0.3272
 -0.3181  -0.3005  -0.2935  -0.2798  -0.2704  -0.2649
 -- Virtual --
 -0.0955  -0.0722  -0.0613  -0.0557  -0.0290  -0.0081  -0.0066   0.0105
  0.0234   0.0275   0.0394   0.0444   0.0519   0.0568   0.0590   0.0655
  0.0677   0.0680   0.0770   0.0799   0.0846   0.0908   0.0951   0.0969
  0.1041   0.1149   0.1153   0.1215   0.1265   0.1386   0.1394   0.1484
  0.1547   0.1653   0.1684   0.1714   0.1811   0.1920   0.1938   0.2053
  0.2068   0.2130   0.2213   0.2295   0.2312   0.2415   0.2454   0.2526
  0.2527   0.2649   0.2716   0.2893   0.2945   0.3080   0.3097   0.3514
  0.3598   0.3760   0.3905   0.3980   0.4039   0.4057   0.4137   0.4209
  0.4217   0.4224   0.4335   0.4358   0.4486   0.4571   0.4722   0.4800
  0.4923   0.4932   0.4953   0.5013   0.5032   0.5129   0.5207   0.5263
  0.5448   0.5509   0.5596   0.5617   0.5645   0.5701   0.5752   0.5890
  0.5951   0.6205   0.6227   0.6578   0.6586   0.6676   0.6782   0.6929
  0.7013   0.7325   0.7366   0.7521   0.7591   0.7803   0.7836   0.7984
  0.8150   0.8204   0.8283   0.8399   0.8402   0.8619   0.8909   0.9148
  0.9219   0.9348   0.9389   0.9601   0.9943   1.0032   1.0225   1.0454
  1.0734   1.0961   1.1063   1.1408   1.1866   1.1976   1.2032   1.2135
  1.2333   1.2655   1.3073   1.3470   1.3868   1.3919   1.4142   1.4360
  1.4601   1.4720   1.4790   1.5229   1.5338   1.5974   1.6091   1.7153
  1.7268   1.7437   1.7519   1.8074   1.8103   1.8367   1.8421   1.8917
  1.9785   2.0037   2.0062   2.0253   2.0571   2.0593   2.0950   2.0998
  2.1571   2.1882   2.2003   2.2239   2.2464   2.2491   2.2521   2.2802
  2.2996   2.3305   2.3713   2.4298   2.4683   2.5552   2.5651   2.6946
  2.7159   2.8144   2.8244   2.8253   2.9616   3.0197   3.0346   3.0440
  3.0607   3.1567   3.1844   3.3812   3.4181   3.6347   3.7450   3.7517
  3.8173   3.8872   3.9508   3.9593   3.9810   3.9893   3.9915   3.9952
  4.0220   4.0382   4.0479   4.0627   4.0627   4.0703   4.0754   4.1178
  4.1601   4.1945   4.2392   4.2878   4.2900   4.3538   4.4028   4.4519
  4.5009   4.8096   4.8355   6.0091   6.1041   6.1591   6.2988   6.4357
  6.6440   6.7319   6.7770   6.8270   7.5297   7.5453   7.5755   7.6377
  7.6491   7.6632   7.7017   7.7579   7.8090   9.7651  23.2244  23.7615
 23.7674  23.9170  23.9315  24.0235  25.8117  26.1677  26.6059  27.9041
 28.3461  28.4194  28.4217  28.5220  28.5473  28.5518  28.6168  28.7303
 47.9306  48.0265  48.0666  66.7684 127.8853 127.9420 127.9739 151.6907
215.7574 289.7244 289.7413 289.7727 289.8359 289.8482 289.8606 289.9205
289.9780 290.03031020.73041020.85041020.89961901.8553
 --------------------------------------------------------------

          Ground-State Mulliken Net Atomic Charges

     Atom                 Charge (a.u.)
  ----------------------------------------
      1 C                    -0.804482
      2 C                     0.510675
      3 C                    -0.181967
      4 C                    -0.141515
      5 C                     0.480452
      6 C                     0.019674
      7 F                    -0.079369
      8 Br                   -0.114127
      9 Br                   -0.186046
     10 Br                   -0.159378
     11 Cl                    0.550513
     12 I                     0.105570
  ----------------------------------------
  Sum of atomic charges =     0.000000

 -----------------------------------------------------------------
                    Cartesian Multipole Moments
 -----------------------------------------------------------------
    Charge (ESU x 10^10)
                -0.0000
    Dipole Moment (Debye)
         X       0.3422      Y       0.0000      Z       0.0846
       Tot       0.3525
    Quadrupole Moments (Debye-Ang)
        XX    -133.5591     XY      -0.0000     YY    -135.4141
        XZ      -1.1124     YZ       0.0000     ZZ    -127.7299
    Octopole Moments (Debye-Ang^2)
       XXX    -535.6088    XXY       0.0000    XYY    -184.5139
       YYY       0.0000    XXZ     -74.3595    XYZ      -0.0000
       YYZ     -88.6373    XZZ    -173.7034    YZZ       0.0000
       ZZZ    -263.8091
    Hexadecapole Moments (Debye-Ang^3)
      XXXX   -4176.7171   XXXY       0.0000   XXYY    -768.8380
      XYYY       0.0000   YYYY    -164.8272   XXXZ    -256.4943
      XXYZ      -0.0000   XYYZ     -95.0244   YYYZ       0.0000
      XXZZ   -1457.7712   XYZZ      -0.0000   YYZZ    -844.2373
      XZZZ    -277.9791   YZZZ       0.0000   ZZZZ   -4460.5059
 -----------------------------------------------------------------
 Calculating analytic gradient of the SCF energy
 Gradient of SCF Energy
            1           2           3           4           5           6
    1  -0.0002299   0.0003153  -0.0007912   0.0001180   0.0012488   0.0000449
    2   0.0000000   0.0000000  -0.0000000  -0.0000000   0.0000000  -0.0000000
    3   0.0004012  -0.0011345   0.0010760   0.0009037  -0.0019443   0.0009643
            7           8           9          10          11          12
    1   0.0006297  -0.0005126   0.0000059   0.0005375  -0.0010102  -0.0003561
    2  -0.0000000  -0.0000000   0.0000000  -0.0000000  -0.0000000   0.0000000
    3   0.0004343   0.0001606   0.0000787   0.0009065  -0.0007095  -0.0011369
 Max gradient component =       1.944E-03
 RMS gradient           =       6.545E-04
 Gradient time:  CPU 86.60 s  wall 14.54 s
 Geometry Optimization Parameters
   NAtoms,    NIC,     NZ,  NCons,   NDum,   NFix, NCnnct, MaxDiis
       12      78      12       0       0       0       0       0

 Cartesian Hessian Update
 Hessian updated using BFGS update


** GEOMETRY OPTIMIZATION IN DELOCALIZED INTERNAL COORDINATES **
   Searching for a Minimum

   Optimization Cycle:   3

                       Coordinates (Angstroms)
     ATOM                X               Y               Z
      1  C         0.0307761984    0.0000000000    0.0189261551
      2  C         0.0041465652    0.0000000000    1.4097023170
      3  C         1.2147113141    0.0000000000    2.1152169845
      4  C         2.4321955577    0.0000000000    1.4111964571
      5  C         2.4326405873    0.0000000000    0.0031418565
      6  C         1.2200327444    0.0000000000   -0.7002679424
      7  F        -1.1287919039    0.0000000000   -0.6443007936
      8  Br       -1.6936480108    0.0000000000    2.2570407322
      9  Br        1.1911353393    0.0000000000    4.0127643316
     10  Br        4.0858600821    0.0000000000    2.3516952073
     11  Cl        3.9290499249    0.0000000000   -0.8759219981
     12  I         1.1076056553    0.0000000000   -2.8179633073
   Point Group: c1    Number of degrees of freedom:    30


   Energy is -15430.700526393

 Hessian updated using BFGS update

 14 Hessian modes will be used to form the next step
  Hessian Eigenvalues:
     0.122662    0.199006    0.201009    0.201546    0.235940    0.244603
     0.327876    0.355489    0.413874    0.426668    0.461549    0.464519
     0.537224    0.571948

 Minimum search - taking simple RFO step
 Searching for Lamda that Minimizes Along All modes
 Value Taken    Lamda =  -0.00008062
 Step Taken.  Stepsize is  0.018340

                             Maximum     Tolerance    Cnvgd?
         Gradient           0.003527      0.000300      NO
         Displacement       0.009529      0.001200      NO
         Energy change     -0.000399      0.000001      NO


 New Cartesian Coordinates Obtained by Inverse Iteration

 Displacement from previous Coordinates is:  0.037526
 ----------------------------------------------------------------
             Standard Nuclear Orientation (Angstroms)
    I     Atom           X                Y                Z
 ----------------------------------------------------------------
    1      C       0.0279370961     0.0000000000     0.0175523920
    2      C       0.0030637041     0.0000000000     1.4096799625
    3      C       1.2143477463     0.0000000000     2.1130321765
    4      C       2.4297308052     0.0000000000     1.4090271574
    5      C       2.4295634359     0.0000000000     0.0043612515
    6      C       1.2184970635     0.0000000000    -0.7005649607
    7      F      -1.1323441252     0.0000000000    -0.6460497613
    8      Br     -1.6904597394     0.0000000000     2.2621399635
    9      Br      1.1930233813     0.0000000000     4.0100577829
   10      Br      4.0850969977     0.0000000000     2.3414334446
   11      Cl      3.9316927193     0.0000000000    -0.8663727526
   12      I       1.1155649691     0.0000000000    -2.8130666562
 ----------------------------------------------------------------
 Nuclear Repulsion Energy =        2797.91264681 hartrees
 There are      110 alpha and      110 beta electrons
 Applying Cartesian multipole field
    Component          Value
    ---------          -----
     (2,0,0)        1.00000E-11
     (0,2,0)        2.00000E-11
     (0,0,2)       -3.00000E-11
 Nucleus-field energy     =    -0.0000001110 hartrees
 Requested basis set is 6-311++G(d,p)
 There are 136 shells and 390 basis functions
 A cutoff of  1.0D-11 yielded   5903 shell pairs
 There are     54342 function pairs (     60059 Cartesian)
 Smallest overlap matrix eigenvalue = 4.25E-07

 Q-Chem warning in module stvman/mkSTV.C, line 318:

 Overlap eigenvalue is smaller than square root of threshold
 Use THRESH >= 12 to get rid of this warning

 Linear dependence detected in AO basis
 Tighter screening thresholds may be required for diffuse basis sets
 Use S2THRESH > 14 and THRESH = 14 in case of SCF convergence issues
 Number of orthogonalized atomic orbitals = 388
 Maximum deviation from orthogonality = 1.066E-10
 Guess MOs from SCF MO coefficient file

 -----------------------------------------------------------------------
  General SCF calculation program by
  Eric Jon Sundstrom, Paul Horn, Yuezhi Mao, Dmitri Zuev, Alec White,
  David Stuck, Shaama M.S., Shane Yost, Joonho Lee, David Small,
  Daniel Levine, Susi Lehtola, Hugh Burton, Evgeny Epifanovsky,
  Bang C. Huynh
 -----------------------------------------------------------------------
 Exchange:     0.2000 Hartree-Fock + 0.0800 Slater + 0.7200 B88
 Correlation:  0.1900 VWN1RPA + 0.8100 LYP
 Using SG-1 standard quadrature grid
 using 6 threads for integral computing
 -------------------------------------------------------
 OpenMP Integral computing Module                
 Release: version 2.0, May 2017, Q-Chem Inc. Pleasanton 
 -------------------------------------------------------
 A restricted SCF calculation will be
 performed using DIIS
 SCF converges when DIIS error is below 1.0e-08
 ---------------------------------------
  Cycle       Energy         DIIS error
 ---------------------------------------
    1  -15430.7004964594      6.82e-05  
    2  -15430.7005472503      2.21e-05  
    3  -15430.7005284511      3.76e-05  
    4  -15430.7005564904      4.68e-06  
    5  -15430.7005568167      1.22e-06  
    6  -15430.7005568358      3.78e-07  
    7  -15430.7005568381      2.04e-07  
    8  -15430.7005568396      5.11e-08  
    9  -15430.7005568400      1.71e-08  
   10  -15430.7005568380      7.13e-09  Convergence criterion met
 ---------------------------------------
 SCF time:   CPU 185.34s  wall 34.00s 
 SCF   energy in the final basis set =   -15430.7005568380
 Total energy in the final basis set =   -15430.7005568380

 --------------------------------------------------------------

                    Orbital Energies (a.u.)
 --------------------------------------------------------------

 Alpha MOs
 -- Occupied --
********-482.8601-482.8596-482.8575-176.3244-165.7283-165.7260-165.7258
******** -62.5129 -62.5124 -62.5103 -56.3337 -56.3331 -56.3311 -56.3294
-56.3291 -56.3290 -56.3286 -56.3269 -56.3265 -35.8208 -31.3144 -31.3079
-31.3075 -24.7302 -22.9647 -22.9633 -22.9630 -22.9585 -22.9585 -10.3154
-10.2916 -10.2853 -10.2816 -10.2789 -10.2692  -9.5001  -8.7217  -8.7213
 -8.7192  -7.2651  -7.2550  -7.2540  -6.5541  -6.5536  -6.5515  -6.5400
 -6.5397  -6.5390  -6.5386  -6.5376  -6.5365  -6.3701  -4.7833  -4.7676
 -4.7667  -2.6648  -2.6644  -2.6622  -2.6610  -2.6606  -2.6603  -2.6598
 -2.6586  -2.6577  -2.6489  -2.6489  -2.6487  -2.6486  -2.6466  -2.6465
 -2.0490  -2.0442  -2.0435  -2.0300  -2.0299  -1.2756  -0.9544  -0.9037
 -0.8608  -0.8420  -0.8185  -0.7700  -0.7535  -0.6897  -0.6490  -0.6290
 -0.5735  -0.5719  -0.5179  -0.4992  -0.4743  -0.4577  -0.4518  -0.4375
 -0.4219  -0.3977  -0.3939  -0.3614  -0.3582  -0.3413  -0.3406  -0.3272
 -0.3179  -0.3005  -0.2934  -0.2796  -0.2705  -0.2647
 -- Virtual --
 -0.0949  -0.0721  -0.0612  -0.0549  -0.0287  -0.0081  -0.0061   0.0108
  0.0235   0.0276   0.0394   0.0445   0.0519   0.0568   0.0592   0.0655
  0.0677   0.0682   0.0769   0.0800   0.0847   0.0907   0.0951   0.0969
  0.1043   0.1149   0.1153   0.1217   0.1264   0.1386   0.1394   0.1486
  0.1548   0.1654   0.1683   0.1718   0.1814   0.1918   0.1942   0.2054
  0.2070   0.2135   0.2212   0.2292   0.2311   0.2415   0.2455   0.2527
  0.2529   0.2653   0.2717   0.2894   0.2950   0.3081   0.3100   0.3514
  0.3595   0.3762   0.3904   0.3982   0.4043   0.4057   0.4142   0.4211
  0.4217   0.4226   0.4336   0.4358   0.4481   0.4581   0.4723   0.4802
  0.4923   0.4933   0.4952   0.5008   0.5031   0.5142   0.5208   0.5265
  0.5445   0.5509   0.5598   0.5616   0.5646   0.5704   0.5749   0.5897
  0.5956   0.6206   0.6223   0.6584   0.6586   0.6687   0.6785   0.6934
  0.7021   0.7338   0.7369   0.7527   0.7599   0.7809   0.7840   0.7985
  0.8150   0.8203   0.8292   0.8403   0.8405   0.8624   0.8907   0.9154
  0.9225   0.9349   0.9394   0.9603   0.9946   1.0035   1.0233   1.0458
  1.0733   1.0961   1.1067   1.1417   1.1876   1.1981   1.2032   1.2139
  1.2341   1.2659   1.3082   1.3475   1.3877   1.3918   1.4143   1.4363
  1.4604   1.4714   1.4802   1.5237   1.5334   1.5986   1.6093   1.7158
  1.7269   1.7441   1.7527   1.8084   1.8111   1.8375   1.8425   1.8922
  1.9786   2.0039   2.0070   2.0259   2.0578   2.0596   2.0957   2.1000
  2.1576   2.1892   2.2009   2.2248   2.2478   2.2496   2.2520   2.2815
  2.3006   2.3307   2.3724   2.4307   2.4694   2.5554   2.5653   2.6948
  2.7161   2.8147   2.8254   2.8256   2.9625   3.0202   3.0355   3.0440
  3.0627   3.1569   3.1854   3.3823   3.4183   3.6364   3.7455   3.7517
  3.8177   3.8876   3.9508   3.9586   3.9810   3.9893   3.9916   3.9953
  4.0226   4.0385   4.0479   4.0631   4.0633   4.0706   4.0742   4.1183
  4.1605   4.1952   4.2400   4.2881   4.2907   4.3541   4.4030   4.4528
  4.5028   4.8115   4.8348   6.0094   6.1051   6.1608   6.2989   6.4356
  6.6444   6.7311   6.7779   6.8279   7.5299   7.5454   7.5756   7.6383
  7.6494   7.6636   7.7020   7.7587   7.8098   9.7651  23.2240  23.7629
 23.7705  23.9216  23.9341  24.0235  25.8122  26.1707  26.6070  27.9058
 28.3464  28.4202  28.4228  28.5221  28.5474  28.5521  28.6173  28.7311
 47.9311  48.0272  48.0673  66.7685 127.8856 127.9426 127.9747 151.6921
215.7574 289.7246 289.7415 289.7729 289.8365 289.8487 289.8610 289.9209
289.9788 290.03111020.73101020.85131020.90051901.8568
 --------------------------------------------------------------

          Ground-State Mulliken Net Atomic Charges

     Atom                 Charge (a.u.)
  ----------------------------------------
      1 C                    -0.794912
      2 C                     0.517302
      3 C                    -0.183011
      4 C                    -0.139423
      5 C                     0.474743
      6 C                     0.013428
      7 F                    -0.080312
      8 Br                   -0.114420
      9 Br                   -0.186600
     10 Br                   -0.160501
     11 Cl                    0.548367
     12 I                     0.105340
  ----------------------------------------
  Sum of atomic charges =     0.000000

 -----------------------------------------------------------------
                    Cartesian Multipole Moments
 -----------------------------------------------------------------
    Charge (ESU x 10^10)
                -0.0000
    Dipole Moment (Debye)
         X       0.3471      Y       0.0000      Z       0.0848
       Tot       0.3573
    Quadrupole Moments (Debye-Ang)
        XX    -133.5250     XY      -0.0000     YY    -135.3884
        XZ      -1.1530     YZ      -0.0000     ZZ    -127.7879
    Octopole Moments (Debye-Ang^2)
       XXX    -535.9053    XXY      -0.0000    XYY    -184.7277
       YYY      -0.0000    XXZ     -74.4639    XYZ      -0.0000
       YYZ     -88.7082    XZZ    -174.1432    YZZ      -0.0000
       ZZZ    -264.1135
    Hexadecapole Moments (Debye-Ang^3)
      XXXX   -4176.2908   XXXY      -0.0000   XXYY    -769.0956
      XYYY      -0.0000   YYYY    -164.7596   XXXZ    -253.9343
      XXYZ      -0.0000   XYYZ     -94.1676   YYYZ      -0.0000
      XXZZ   -1457.1261   XYZZ      -0.0000   YYZZ    -842.2108
      XZZZ    -277.2123   YZZZ      -0.0000   ZZZZ   -4450.9713
 -----------------------------------------------------------------
 Calculating analytic gradient of the SCF energy
 Gradient of SCF Energy
            1           2           3           4           5           6
    1  -0.0003714   0.0003626   0.0000338  -0.0002904   0.0002962   0.0005725
    2  -0.0000000  -0.0000000   0.0000000  -0.0000000   0.0000000  -0.0000000
    3  -0.0002976   0.0001562   0.0001872  -0.0001493  -0.0003572   0.0005959
            7           8           9          10          11          12
    1  -0.0001405   0.0001300  -0.0001019  -0.0001077  -0.0003758  -0.0000074
    2  -0.0000000   0.0000000  -0.0000000   0.0000000   0.0000000  -0.0000000
    3  -0.0000339   0.0002431  -0.0003007  -0.0005457   0.0003400   0.0001623
 Max gradient component =       5.959E-04
 RMS gradient           =       2.480E-04
 Gradient time:  CPU 86.92 s  wall 14.60 s
 Geometry Optimization Parameters
   NAtoms,    NIC,     NZ,  NCons,   NDum,   NFix, NCnnct, MaxDiis
       12      78      12       0       0       0       0       0

 Cartesian Hessian Update
 Hessian updated using BFGS update


** GEOMETRY OPTIMIZATION IN DELOCALIZED INTERNAL COORDINATES **
   Searching for a Minimum

   Optimization Cycle:   4

                       Coordinates (Angstroms)
     ATOM                X               Y               Z
      1  C         0.0279370961    0.0000000000    0.0175523920
      2  C         0.0030637041    0.0000000000    1.4096799625
      3  C         1.2143477463    0.0000000000    2.1130321765
      4  C         2.4297308052    0.0000000000    1.4090271574
      5  C         2.4295634359    0.0000000000    0.0043612515
      6  C         1.2184970635    0.0000000000   -0.7005649607
      7  F        -1.1323441252    0.0000000000   -0.6460497613
      8  Br       -1.6904597394    0.0000000000    2.2621399635
      9  Br        1.1930233813    0.0000000000    4.0100577829
     10  Br        4.0850969977    0.0000000000    2.3414334446
     11  Cl        3.9316927193    0.0000000000   -0.8663727526
     12  I         1.1155649691    0.0000000000   -2.8130666562
   Point Group: c1    Number of degrees of freedom:    30


   Energy is -15430.700556838

 Hessian updated using BFGS update

 16 Hessian modes will be used to form the next step
  Hessian Eigenvalues:
     0.121472    0.198594    0.201331    0.203846    0.235636    0.240545
     0.282201    0.325095    0.356773    0.425692    0.445666    0.462746
     0.464532    0.497467    0.527768    0.573411

 Minimum search - taking simple RFO step
 Searching for Lamda that Minimizes Along All modes
 Value Taken    Lamda =  -0.00000862
 Step Taken.  Stepsize is  0.004903

                             Maximum     Tolerance    Cnvgd?
         Gradient           0.000936      0.000300      NO
         Displacement       0.002169      0.001200      NO
         Energy change     -0.000030      0.000001      NO


 New Cartesian Coordinates Obtained by Inverse Iteration

 Displacement from previous Coordinates is:  0.010633
 ----------------------------------------------------------------
             Standard Nuclear Orientation (Angstroms)
    I     Atom           X                Y                Z
 ----------------------------------------------------------------
    1      C       0.0283575624     0.0000000000     0.0177687865
    2      C       0.0030680197     0.0000000000     1.4096944275
    3      C       1.2146327343     0.0000000000     2.1131216938
    4      C       2.4302384409     0.0000000000     1.4093115987
    5      C       2.4296353181     0.0000000000     0.0041706566
    6      C       1.2181888945     0.0000000000    -0.7011948351
    7      F      -1.1320671606     0.0000000000    -0.6454264492
    8      Br     -1.6915374986     0.0000000000     2.2599036159
    9      Br      1.1950990382     0.0000000000     4.0107998482
   10      Br      4.0845456990     0.0000000000     2.3449440601
   11      Cl      3.9317899551     0.0000000000    -0.8678730001
   12      I       1.1137630511     0.0000000000    -2.8139904029
 ----------------------------------------------------------------
 Nuclear Repulsion Energy =        2797.35236751 hartrees
 There are      110 alpha and      110 beta electrons
 Applying Cartesian multipole field
    Component          Value
    ---------          -----
     (2,0,0)        1.00000E-11
     (0,2,0)        2.00000E-11
     (0,0,2)       -3.00000E-11
 Nucleus-field energy     =    -0.0000001110 hartrees
 Requested basis set is 6-311++G(d,p)
 There are 136 shells and 390 basis functions
 A cutoff of  1.0D-11 yielded   5903 shell pairs
 There are     54342 function pairs (     60059 Cartesian)
 Smallest overlap matrix eigenvalue = 4.25E-07

 Q-Chem warning in module stvman/mkSTV.C, line 318:

 Overlap eigenvalue is smaller than square root of threshold
 Use THRESH >= 12 to get rid of this warning

 Linear dependence detected in AO basis
 Tighter screening thresholds may be required for diffuse basis sets
 Use S2THRESH > 14 and THRESH = 14 in case of SCF convergence issues
 Number of orthogonalized atomic orbitals = 388
 Maximum deviation from orthogonality = 1.210E-10
 Guess MOs from SCF MO coefficient file

 -----------------------------------------------------------------------
  General SCF calculation program by
  Eric Jon Sundstrom, Paul Horn, Yuezhi Mao, Dmitri Zuev, Alec White,
  David Stuck, Shaama M.S., Shane Yost, Joonho Lee, David Small,
  Daniel Levine, Susi Lehtola, Hugh Burton, Evgeny Epifanovsky,
  Bang C. Huynh
 -----------------------------------------------------------------------
 Exchange:     0.2000 Hartree-Fock + 0.0800 Slater + 0.7200 B88
 Correlation:  0.1900 VWN1RPA + 0.8100 LYP
 Using SG-1 standard quadrature grid
 using 6 threads for integral computing
 -------------------------------------------------------
 OpenMP Integral computing Module                
 Release: version 2.0, May 2017, Q-Chem Inc. Pleasanton 
 -------------------------------------------------------
 A restricted SCF calculation will be
 performed using DIIS
 SCF converges when DIIS error is below 1.0e-08
 ---------------------------------------
  Cycle       Energy         DIIS error
 ---------------------------------------
    1  -15430.7005568637      1.76e-05  
    2  -15430.7005605341      5.59e-06  
    3  -15430.7005597296      8.51e-06  
    4  -15430.7005610371      1.56e-06  
    5  -15430.7005610793      3.90e-07  
    6  -15430.7005610820      1.06e-07  
    7  -15430.7005610820      3.86e-08  
    8  -15430.7005610819      1.58e-08  
    9  -15430.7005610795      3.67e-09  Convergence criterion met
 ---------------------------------------
 SCF time:   CPU 165.42s  wall 30.00s 
 SCF   energy in the final basis set =   -15430.7005610795
 Total energy in the final basis set =   -15430.7005610795

 --------------------------------------------------------------

                    Orbital Energies (a.u.)
 --------------------------------------------------------------

 Alpha MOs
 -- Occupied --
********-482.8601-482.8595-482.8575-176.3244-165.7283-165.7260-165.7259
******** -62.5129 -62.5124 -62.5103 -56.3337 -56.3331 -56.3311 -56.3294
-56.3291 -56.3290 -56.3286 -56.3269 -56.3265 -35.8208 -31.3144 -31.3080
-31.3075 -24.7302 -22.9648 -22.9633 -22.9631 -22.9585 -22.9585 -10.3153
-10.2918 -10.2854 -10.2817 -10.2789 -10.2693  -9.5001  -8.7217  -8.7212
 -8.7192  -7.2650  -7.2549  -7.2539  -6.5542  -6.5536  -6.5516  -6.5400
 -6.5397  -6.5391  -6.5386  -6.5376  -6.5366  -6.3701  -4.7834  -4.7676
 -4.7668  -2.6648  -2.6643  -2.6622  -2.6610  -2.6606  -2.6604  -2.6598
 -2.6586  -2.6578  -2.6490  -2.6490  -2.6487  -2.6486  -2.6466  -2.6465
 -2.0491  -2.0443  -2.0436  -2.0300  -2.0299  -1.2756  -0.9542  -0.9035
 -0.8608  -0.8419  -0.8184  -0.7701  -0.7534  -0.6897  -0.6490  -0.6290
 -0.5734  -0.5718  -0.5180  -0.4991  -0.4742  -0.4577  -0.4517  -0.4374
 -0.4219  -0.3976  -0.3939  -0.3614  -0.3580  -0.3413  -0.3406  -0.3272
 -0.3180  -0.3006  -0.2934  -0.2797  -0.2705  -0.2648
 -- Virtual --
 -0.0950  -0.0722  -0.0612  -0.0551  -0.0288  -0.0081  -0.0062   0.0107
  0.0235   0.0276   0.0394   0.0444   0.0519   0.0568   0.0592   0.0655
  0.0677   0.0682   0.0769   0.0800   0.0847   0.0907   0.0950   0.0969
  0.1042   0.1149   0.1153   0.1217   0.1264   0.1386   0.1394   0.1485
  0.1547   0.1654   0.1683   0.1718   0.1812   0.1919   0.1940   0.2053
  0.2070   0.2133   0.2212   0.2293   0.2313   0.2415   0.2454   0.2527
  0.2529   0.2653   0.2717   0.2895   0.2949   0.3081   0.3099   0.3514
  0.3596   0.3762   0.3904   0.3982   0.4042   0.4057   0.4141   0.4211
  0.4217   0.4225   0.4336   0.4358   0.4482   0.4578   0.4723   0.4799
  0.4924   0.4934   0.4955   0.5009   0.5031   0.5140   0.5208   0.5264
  0.5445   0.5509   0.5598   0.5616   0.5646   0.5703   0.5750   0.5895
  0.5955   0.6206   0.6223   0.6584   0.6586   0.6685   0.6784   0.6933
  0.7018   0.7335   0.7369   0.7526   0.7598   0.7810   0.7839   0.7985
  0.8150   0.8203   0.8290   0.8404   0.8404   0.8622   0.8906   0.9154
  0.9222   0.9349   0.9393   0.9602   0.9944   1.0033   1.0232   1.0457
  1.0733   1.0961   1.1066   1.1414   1.1875   1.1978   1.2032   1.2136
  1.2339   1.2658   1.3076   1.3474   1.3878   1.3920   1.4144   1.4362
  1.4604   1.4719   1.4799   1.5234   1.5334   1.5982   1.6092   1.7158
  1.7267   1.7439   1.7526   1.8082   1.8110   1.8373   1.8425   1.8920
  1.9786   2.0038   2.0068   2.0257   2.0576   2.0596   2.0954   2.1000
  2.1575   2.1891   2.2006   2.2242   2.2475   2.2496   2.2520   2.2810
  2.3004   2.3305   2.3720   2.4302   2.4694   2.5551   2.5652   2.6947
  2.7160   2.8147   2.8253   2.8254   2.9623   3.0199   3.0353   3.0439
  3.0623   3.1568   3.1850   3.3819   3.4182   3.6359   3.7455   3.7517
  3.8172   3.8876   3.9508   3.9587   3.9810   3.9893   3.9917   3.9953
  4.0225   4.0384   4.0479   4.0629   4.0630   4.0708   4.0745   4.1182
  4.1605   4.1950   4.2398   4.2882   4.2905   4.3541   4.4030   4.4527
  4.5027   4.8108   4.8349   6.0093   6.1049   6.1607   6.2989   6.4356
  6.6443   6.7312   6.7777   6.8276   7.5298   7.5454   7.5756   7.6382
  7.6493   7.6635   7.7020   7.7585   7.8096   9.7648  23.2241  23.7622
 23.7702  23.9206  23.9336  24.0233  25.8121  26.1698  26.6057  27.9056
 28.3463  28.4200  28.4226  28.5220  28.5473  28.5520  28.6172  28.7310
 47.9310  48.0271  48.0671  66.7684 127.8855 127.9425 127.9746 151.6920
215.7571 289.7246 289.7414 289.7728 289.8364 289.8484 289.8610 289.9208
289.9787 290.03091020.73081020.85111020.90021901.8566
 --------------------------------------------------------------

          Ground-State Mulliken Net Atomic Charges

     Atom                 Charge (a.u.)
  ----------------------------------------
      1 C                    -0.797745
      2 C                     0.517188
      3 C                    -0.183663
      4 C                    -0.140057
      5 C                     0.476658
      6 C                     0.014517
      7 F                    -0.079964
      8 Br                   -0.114030
      9 Br                   -0.186670
     10 Br                   -0.160339
     11 Cl                    0.548503
     12 I                     0.105602
  ----------------------------------------
  Sum of atomic charges =     0.000000

 -----------------------------------------------------------------
                    Cartesian Multipole Moments
 -----------------------------------------------------------------
    Charge (ESU x 10^10)
                -0.0000
    Dipole Moment (Debye)
         X       0.3430      Y      -0.0000      Z       0.0825
       Tot       0.3528
    Quadrupole Moments (Debye-Ang)
        XX    -133.5443     XY      -0.0000     YY    -135.3940
        XZ      -1.1263     YZ      -0.0000     ZZ    -127.7711
    Octopole Moments (Debye-Ang^2)
       XXX    -536.0229    XXY      -0.0000    XYY    -184.7091
       YYY      -0.0000    XXZ     -74.3667    XYZ      -0.0000
       YYZ     -88.7097    XZZ    -173.9594    YZZ      -0.0000
       ZZZ    -264.1412
    Hexadecapole Moments (Debye-Ang^3)
      XXXX   -4177.2955   XXXY       0.0000   XXYY    -769.1298
      XYYY      -0.0000   YYYY    -164.7712   XXXZ    -255.1148
      XXYZ      -0.0000   XYYZ     -94.6485   YYYZ      -0.0000
      XXZZ   -1457.0242   XYZZ       0.0000   YYZZ    -842.6406
      XZZZ    -277.7082   YZZZ      -0.0000   ZZZZ   -4453.0157
 -----------------------------------------------------------------
 Calculating analytic gradient of the SCF energy
 Gradient of SCF Energy
            1           2           3           4           5           6
    1  -0.0002083   0.0000640   0.0001535  -0.0002114   0.0002031   0.0000784
    2  -0.0000000  -0.0000000   0.0000000   0.0000000   0.0000000   0.0000000
    3  -0.0001080  -0.0000616   0.0000667   0.0000589  -0.0002839   0.0002456
            7           8           9          10          11          12
    1  -0.0000123   0.0000194   0.0001988  -0.0000239  -0.0001810  -0.0000804
    2   0.0000000  -0.0000000  -0.0000000   0.0000000   0.0000000  -0.0000000
    3   0.0000772   0.0000346  -0.0000460  -0.0000252   0.0000339   0.0000078
 Max gradient component =       2.839E-04
 RMS gradient           =       1.078E-04
 Gradient time:  CPU 86.77 s  wall 14.57 s
 Geometry Optimization Parameters
   NAtoms,    NIC,     NZ,  NCons,   NDum,   NFix, NCnnct, MaxDiis
       12      78      12       0       0       0       0       0

 Cartesian Hessian Update
 Hessian updated using BFGS update


** GEOMETRY OPTIMIZATION IN DELOCALIZED INTERNAL COORDINATES **
   Searching for a Minimum

   Optimization Cycle:   5

                       Coordinates (Angstroms)
     ATOM                X               Y               Z
      1  C         0.0283575624    0.0000000000    0.0177687865
      2  C         0.0030680197    0.0000000000    1.4096944275
      3  C         1.2146327343    0.0000000000    2.1131216938
      4  C         2.4302384409    0.0000000000    1.4093115987
      5  C         2.4296353181    0.0000000000    0.0041706566
      6  C         1.2181888945    0.0000000000   -0.7011948351
      7  F        -1.1320671606    0.0000000000   -0.6454264492
      8  Br       -1.6915374986    0.0000000000    2.2599036159
      9  Br        1.1950990382    0.0000000000    4.0107998482
     10  Br        4.0845456990    0.0000000000    2.3449440601
     11  Cl        3.9317899551    0.0000000000   -0.8678730001
     12  I         1.1137630511    0.0000000000   -2.8139904029
   Point Group: c1    Number of degrees of freedom:    30


   Energy is -15430.700561079

 Hessian updated using BFGS update

 17 Hessian modes will be used to form the next step
  Hessian Eigenvalues:
     0.121412    0.190536    0.199382    0.201347    0.215523    0.237626
     0.248057    0.316925    0.330531    0.363533    0.421085    0.427112
     0.461461    0.463362    0.514594    0.551984    0.581599

 Minimum search - taking simple RFO step
 Searching for Lamda that Minimizes Along All modes
 Value Taken    Lamda =  -0.00000108
 Step Taken.  Stepsize is  0.002068

                             Maximum     Tolerance    Cnvgd?
         Gradient           0.000412      0.000300      NO
         Displacement       0.001244      0.001200      NO
         Energy change     -0.000004      0.000001      NO


 New Cartesian Coordinates Obtained by Inverse Iteration

 Displacement from previous Coordinates is:  0.003871
 ----------------------------------------------------------------
             Standard Nuclear Orientation (Angstroms)
    I     Atom           X                Y                Z
 ----------------------------------------------------------------
    1      C       0.0286433606     0.0000000000     0.0179487523
    2      C       0.0031767509     0.0000000000     1.4098424526
    3      C       1.2146754369     0.0000000000     2.1132310890
    4      C       2.4306046840     0.0000000000     1.4094227875
    5      C       2.4295633605     0.0000000000     0.0042334855
    6      C       1.2181308294     0.0000000000    -0.7014575193
    7      F      -1.1318435895     0.0000000000    -0.6451709841
    8      Br     -1.6914405358     0.0000000000     2.2600144323
    9      Br      1.1935047746     0.0000000000     4.0110935628
   10      Br      4.0853302531     0.0000000000     2.3446674657
   11      Cl      3.9318723578     0.0000000000    -0.8682868097
   12      I       1.1134963716     0.0000000000    -2.8143087147
 ----------------------------------------------------------------
 Nuclear Repulsion Energy =        2797.13548042 hartrees
 There are      110 alpha and      110 beta electrons
 Applying Cartesian multipole field
    Component          Value
    ---------          -----
     (2,0,0)        1.00000E-11
     (0,2,0)        2.00000E-11
     (0,0,2)       -3.00000E-11
 Nucleus-field energy     =    -0.0000001111 hartrees
 Requested basis set is 6-311++G(d,p)
 There are 136 shells and 390 basis functions
 A cutoff of  1.0D-11 yielded   5903 shell pairs
 There are     54342 function pairs (     60059 Cartesian)
 Smallest overlap matrix eigenvalue = 4.24E-07

 Q-Chem warning in module stvman/mkSTV.C, line 318:

 Overlap eigenvalue is smaller than square root of threshold
 Use THRESH >= 12 to get rid of this warning

 Linear dependence detected in AO basis
 Tighter screening thresholds may be required for diffuse basis sets
 Use S2THRESH > 14 and THRESH = 14 in case of SCF convergence issues
 Number of orthogonalized atomic orbitals = 388
 Maximum deviation from orthogonality = 1.275E-10
 Guess MOs from SCF MO coefficient file

 -----------------------------------------------------------------------
  General SCF calculation program by
  Eric Jon Sundstrom, Paul Horn, Yuezhi Mao, Dmitri Zuev, Alec White,
  David Stuck, Shaama M.S., Shane Yost, Joonho Lee, David Small,
  Daniel Levine, Susi Lehtola, Hugh Burton, Evgeny Epifanovsky,
  Bang C. Huynh
 -----------------------------------------------------------------------
 Exchange:     0.2000 Hartree-Fock + 0.0800 Slater + 0.7200 B88
 Correlation:  0.1900 VWN1RPA + 0.8100 LYP
 Using SG-1 standard quadrature grid
 using 6 threads for integral computing
 -------------------------------------------------------
 OpenMP Integral computing Module                
 Release: version 2.0, May 2017, Q-Chem Inc. Pleasanton 
 -------------------------------------------------------
 A restricted SCF calculation will be
 performed using DIIS
 SCF converges when DIIS error is below 1.0e-08
 ---------------------------------------
  Cycle       Energy         DIIS error
 ---------------------------------------
    1  -15430.7005606804      8.92e-06  
    2  -15430.7005614213      2.22e-06  
    3  -15430.7005612874      3.53e-06  
    4  -15430.7005614938      5.98e-07  
    5  -15430.7005614988      1.73e-07  
    6  -15430.7005615002      4.06e-08  
    7  -15430.7005615001      8.67e-09  Convergence criterion met
 ---------------------------------------
 SCF time:   CPU 135.37s  wall 25.00s 
 SCF   energy in the final basis set =   -15430.7005615001
 Total energy in the final basis set =   -15430.7005615001

 --------------------------------------------------------------

                    Orbital Energies (a.u.)
 --------------------------------------------------------------

 Alpha MOs
 -- Occupied --
********-482.8601-482.8595-482.8575-176.3245-165.7284-165.7261-165.7259
******** -62.5129 -62.5124 -62.5104 -56.3337 -56.3331 -56.3311 -56.3295
-56.3291 -56.3290 -56.3286 -56.3269 -56.3266 -35.8209 -31.3145 -31.3080
-31.3076 -24.7302 -22.9648 -22.9634 -22.9631 -22.9586 -22.9586 -10.3153
-10.2918 -10.2855 -10.2818 -10.2789 -10.2693  -9.5000  -8.7217  -8.7212
 -8.7192  -7.2650  -7.2549  -7.2539  -6.5542  -6.5536  -6.5516  -6.5400
 -6.5397  -6.5391  -6.5386  -6.5376  -6.5366  -6.3702  -4.7834  -4.7677
 -4.7668  -2.6649  -2.6643  -2.6622  -2.6610  -2.6605  -2.6604  -2.6598
 -2.6586  -2.6578  -2.6490  -2.6490  -2.6487  -2.6486  -2.6466  -2.6465
 -2.0491  -2.0443  -2.0436  -2.0301  -2.0299  -1.2756  -0.9542  -0.9034
 -0.8608  -0.8419  -0.8184  -0.7701  -0.7534  -0.6897  -0.6490  -0.6290
 -0.5734  -0.5717  -0.5179  -0.4990  -0.4742  -0.4577  -0.4516  -0.4374
 -0.4219  -0.3975  -0.3939  -0.3613  -0.3580  -0.3413  -0.3406  -0.3272
 -0.3180  -0.3006  -0.2935  -0.2797  -0.2705  -0.2648
 -- Virtual --
 -0.0951  -0.0722  -0.0612  -0.0551  -0.0288  -0.0081  -0.0063   0.0106
  0.0235   0.0275   0.0394   0.0444   0.0519   0.0568   0.0591   0.0655
  0.0677   0.0681   0.0769   0.0800   0.0847   0.0907   0.0950   0.0969
  0.1042   0.1149   0.1153   0.1217   0.1264   0.1386   0.1394   0.1485
  0.1547   0.1654   0.1683   0.1718   0.1812   0.1919   0.1940   0.2053
  0.2069   0.2133   0.2212   0.2293   0.2312   0.2415   0.2454   0.2527
  0.2529   0.2653   0.2717   0.2896   0.2949   0.3081   0.3099   0.3514
  0.3595   0.3762   0.3904   0.3982   0.4042   0.4057   0.4140   0.4211
  0.4217   0.4225   0.4336   0.4358   0.4482   0.4578   0.4723   0.4799
  0.4924   0.4933   0.4953   0.5009   0.5031   0.5141   0.5208   0.5263
  0.5446   0.5509   0.5598   0.5616   0.5645   0.5701   0.5750   0.5896
  0.5954   0.6206   0.6224   0.6583   0.6587   0.6685   0.6784   0.6933
  0.7018   0.7334   0.7368   0.7525   0.7598   0.7810   0.7838   0.7985
  0.8150   0.8203   0.8290   0.8403   0.8404   0.8622   0.8907   0.9154
  0.9221   0.9349   0.9392   0.9601   0.9944   1.0033   1.0231   1.0457
  1.0732   1.0961   1.1066   1.1413   1.1875   1.1977   1.2032   1.2135
  1.2337   1.2658   1.3073   1.3474   1.3879   1.3921   1.4144   1.4361
  1.4604   1.4721   1.4797   1.5233   1.5334   1.5981   1.6093   1.7157
  1.7266   1.7439   1.7527   1.8081   1.8109   1.8373   1.8425   1.8919
  1.9786   2.0038   2.0066   2.0256   2.0575   2.0595   2.0955   2.0998
  2.1575   2.1891   2.2004   2.2238   2.2474   2.2496   2.2520   2.2809
  2.3002   2.3304   2.3719   2.4303   2.4693   2.5550   2.5652   2.6947
  2.7160   2.8147   2.8253   2.8253   2.9623   3.0198   3.0352   3.0438
  3.0622   3.1567   3.1848   3.3819   3.4180   3.6356   3.7454   3.7517
  3.8172   3.8876   3.9508   3.9587   3.9810   3.9893   3.9916   3.9952
  4.0225   4.0384   4.0479   4.0630   4.0630   4.0705   4.0746   4.1181
  4.1605   4.1950   4.2397   4.2882   4.2904   4.3541   4.4029   4.4526
  4.5028   4.8105   4.8349   6.0093   6.1049   6.1608   6.2989   6.4356
  6.6442   6.7312   6.7776   6.8275   7.5298   7.5453   7.5756   7.6382
  7.6493   7.6635   7.7021   7.7585   7.8095   9.7647  23.2242  23.7619
 23.7701  23.9204  23.9333  24.0232  25.8121  26.1696  26.6051  27.9056
 28.3463  28.4200  28.4226  28.5220  28.5473  28.5520  28.6172  28.7311
 47.9310  48.0270  48.0670  66.7684 127.8855 127.9425 127.9746 151.6919
215.7569 289.7246 289.7414 289.7728 289.8363 289.8484 289.8609 289.9209
289.9786 290.03081020.73081020.85111020.90011901.8565
 --------------------------------------------------------------

          Ground-State Mulliken Net Atomic Charges

     Atom                 Charge (a.u.)
  ----------------------------------------
      1 C                    -0.798951
      2 C                     0.516700
      3 C                    -0.183715
      4 C                    -0.138649
      5 C                     0.476667
      6 C                     0.014543
      7 F                    -0.079919
      8 Br                   -0.114042
      9 Br                   -0.186631
     10 Br                   -0.160236
     11 Cl                    0.548492
     12 I                     0.105741
  ----------------------------------------
  Sum of atomic charges =     0.000000

 -----------------------------------------------------------------
                    Cartesian Multipole Moments
 -----------------------------------------------------------------
    Charge (ESU x 10^10)
                -0.0000
    Dipole Moment (Debye)
         X       0.3409      Y      -0.0000      Z       0.0817
       Tot       0.3506
    Quadrupole Moments (Debye-Ang)
        XX    -133.5501     XY       0.0000     YY    -135.3958
        XZ      -1.1329     YZ       0.0000     ZZ    -127.7662
    Octopole Moments (Debye-Ang^2)
       XXX    -535.9876    XXY       0.0000    XYY    -184.7011
       YYY      -0.0000    XXZ     -74.3519    XYZ       0.0000
       YYZ     -88.7039    XZZ    -173.9973    YZZ      -0.0000
       ZZZ    -264.1600
    Hexadecapole Moments (Debye-Ang^3)
      XXXX   -4177.4468   XXXY       0.0000   XXYY    -769.1889
      XYYY       0.0000   YYYY    -164.7744   XXXZ    -254.7069
      XXYZ       0.0000   XYYZ     -94.5524   YYYZ       0.0000
      XXZZ   -1457.2563   XYZZ       0.0000   YYZZ    -842.7398
      XZZZ    -277.7379   YZZZ       0.0000   ZZZZ   -4453.5040
 -----------------------------------------------------------------
 Calculating analytic gradient of the SCF energy
 Gradient of SCF Energy
            1           2           3           4           5           6
    1  -0.0000713   0.0000134   0.0000296  -0.0000361   0.0000749  -0.0000578
    2   0.0000000   0.0000000  -0.0000000  -0.0000000   0.0000000  -0.0000000
    3   0.0000160  -0.0000274   0.0000183   0.0000260  -0.0001550   0.0000634
            7           8           9          10          11          12
    1   0.0000321   0.0000345   0.0000200   0.0001176  -0.0000709  -0.0000860
    2  -0.0000000  -0.0000000   0.0000000  -0.0000000   0.0000000   0.0000000
    3   0.0000874   0.0000688   0.0000350  -0.0000360  -0.0000489  -0.0000476
 Max gradient component =       1.550E-04
 RMS gradient           =       5.134E-05
 Gradient time:  CPU 87.01 s  wall 14.61 s
 Geometry Optimization Parameters
   NAtoms,    NIC,     NZ,  NCons,   NDum,   NFix, NCnnct, MaxDiis
       12      78      12       0       0       0       0       0

 Cartesian Hessian Update
 Hessian updated using BFGS update


** GEOMETRY OPTIMIZATION IN DELOCALIZED INTERNAL COORDINATES **
   Searching for a Minimum

   Optimization Cycle:   6

                       Coordinates (Angstroms)
     ATOM                X               Y               Z
      1  C         0.0286433606    0.0000000000    0.0179487523
      2  C         0.0031767509    0.0000000000    1.4098424526
      3  C         1.2146754369    0.0000000000    2.1132310890
      4  C         2.4306046840    0.0000000000    1.4094227875
      5  C         2.4295633605    0.0000000000    0.0042334855
      6  C         1.2181308294    0.0000000000   -0.7014575193
      7  F        -1.1318435895    0.0000000000   -0.6451709841
      8  Br       -1.6914405358    0.0000000000    2.2600144323
      9  Br        1.1935047746    0.0000000000    4.0110935628
     10  Br        4.0853302531    0.0000000000    2.3446674657
     11  Cl        3.9318723578    0.0000000000   -0.8682868097
     12  I         1.1134963716    0.0000000000   -2.8143087147
   Point Group: c1    Number of degrees of freedom:    30


   Energy is -15430.700561500

 Hessian updated using BFGS update

 18 Hessian modes will be used to form the next step
  Hessian Eigenvalues:
     0.119751    0.175157    0.200292    0.203388    0.210491    0.244570
     0.248513    0.255857    0.311497    0.346857    0.395222    0.426562
     0.452032    0.462990    0.488166    0.529154    0.538196    0.581095

 Minimum search - taking simple RFO step
 Searching for Lamda that Minimizes Along All modes
 Value Taken    Lamda =   0.00000000
 Step Taken.  Stepsize is  0.000777

                             Maximum     Tolerance    Cnvgd?
         Gradient           0.000165      0.000300     YES
         Displacement       0.000438      0.001200     YES
         Energy change     -0.000000      0.000001     YES


                       Distance Matrix (Angstroms)
             C (  1)   C (  2)   C (  3)   C (  4)   C (  5)   C (  6)
   C (  2)  1.392127
   C (  3)  2.407671  1.400887
   C (  4)  2.775900  2.427428  1.404931
   C (  5)  2.400959  2.804120  2.433891  1.405190
   C (  6)  1.390117  2.435919  2.814691  2.434319  1.401987
   F (  7)  1.336584  2.347627  3.621455  4.112468  3.620131  2.350648
   Br(  8)  2.825871  1.895922  2.909821  4.208891  4.698002  4.151617
   Br(  9)  4.159580  2.860662  1.897981  2.880817  4.193181  4.712615
   Br( 10)  4.676572  4.187825  2.879969  1.900737  2.866914  4.183265
   Cl( 11)  4.002575  4.541423  4.033932  2.727960  1.737304  2.718865
   I ( 12)  3.032917  4.367638  4.928578  4.424328  3.110661  2.115441
             F (  7)   Br(  8)   Br(  9)   Br( 10)   Cl( 11)
   Br(  8)  2.958589
   Br(  9)  5.204618  3.374787
   Br( 10)  6.013155  5.777391  3.337609
   Cl( 11)  5.068629  6.434898  5.595267  3.216617
   I ( 12)  3.121972  5.797967  6.825871  5.953724  3.424944

 Final energy is   -15430.700561500107     


 ******************************
 **  OPTIMIZATION CONVERGED  **
 ******************************

                       Coordinates (Angstroms)
     ATOM                X               Y               Z
      1  C         0.0286433606    0.0000000000    0.0179487523
      2  C         0.0031767509    0.0000000000    1.4098424526
      3  C         1.2146754369    0.0000000000    2.1132310890
      4  C         2.4306046840    0.0000000000    1.4094227875
      5  C         2.4295633605    0.0000000000    0.0042334855
      6  C         1.2181308294    0.0000000000   -0.7014575193
      7  F        -1.1318435895    0.0000000000   -0.6451709841
      8  Br       -1.6914405358    0.0000000000    2.2600144323
      9  Br        1.1935047746    0.0000000000    4.0110935628
     10  Br        4.0853302531    0.0000000000    2.3446674657
     11  Cl        3.9318723578    0.0000000000   -0.8682868097
     12  I         1.1134963716    0.0000000000   -2.8143087147

Z-matrix Print:
$molecule
0 1
I 
C  1 2.115441
C  2 1.390117 1 118.330563
F  3 1.336584 2 119.090003 1 -0.000000 0
C  3 1.392127 2 122.213887 1 -180.000000 0
C  5 1.400887 3 119.090997 2 -0.000000 0
C  2 1.401987 1 123.057050 3 -180.000000 0
C  6 1.404931 5 119.797552 3 -0.000000 0
Cl 7 1.737304 2 119.630658 1 -0.000000 0
Br 5 1.895922 3 117.690636 2 -180.000000 0
Br 6 1.897981 5 119.500077 3 -180.000000 0
Br 8 1.900737 6 120.461766 5 -180.000000 0
$end


 --------------------------------------------------------------

                    Orbital Energies (a.u.)
 --------------------------------------------------------------

 Alpha MOs
 -- Occupied --
********-482.8601-482.8595-482.8575-176.3245-165.7284-165.7261-165.7259
******** -62.5129 -62.5124 -62.5104 -56.3337 -56.3331 -56.3311 -56.3295
-56.3291 -56.3290 -56.3286 -56.3269 -56.3266 -35.8209 -31.3145 -31.3080
-31.3076 -24.7302 -22.9648 -22.9634 -22.9631 -22.9586 -22.9586 -10.3153
-10.2918 -10.2855 -10.2818 -10.2789 -10.2693  -9.5000  -8.7217  -8.7212
 -8.7192  -7.2650  -7.2549  -7.2539  -6.5542  -6.5536  -6.5516  -6.5400
 -6.5397  -6.5391  -6.5386  -6.5376  -6.5366  -6.3702  -4.7834  -4.7677
 -4.7668  -2.6649  -2.6643  -2.6622  -2.6610  -2.6605  -2.6604  -2.6598
 -2.6586  -2.6578  -2.6490  -2.6490  -2.6487  -2.6486  -2.6466  -2.6465
 -2.0491  -2.0443  -2.0436  -2.0301  -2.0299  -1.2756  -0.9542  -0.9034
 -0.8608  -0.8419  -0.8184  -0.7701  -0.7534  -0.6897  -0.6490  -0.6290
 -0.5734  -0.5717  -0.5179  -0.4990  -0.4742  -0.4577  -0.4516  -0.4374
 -0.4219  -0.3975  -0.3939  -0.3613  -0.3580  -0.3413  -0.3406  -0.3272
 -0.3180  -0.3006  -0.2935  -0.2797  -0.2705  -0.2648
 -- Virtual --
 -0.0951  -0.0722  -0.0612  -0.0551  -0.0288  -0.0081  -0.0063   0.0106
  0.0235   0.0275   0.0394   0.0444   0.0519   0.0568   0.0591   0.0655
  0.0677   0.0681   0.0769   0.0800   0.0847   0.0907   0.0950   0.0969
  0.1042   0.1149   0.1153   0.1217   0.1264   0.1386   0.1394   0.1485
  0.1547   0.1654   0.1683   0.1718   0.1812   0.1919   0.1940   0.2053
  0.2069   0.2133   0.2212   0.2293   0.2312   0.2415   0.2454   0.2527
  0.2529   0.2653   0.2717   0.2896   0.2949   0.3081   0.3099   0.3514
  0.3595   0.3762   0.3904   0.3982   0.4042   0.4057   0.4140   0.4211
  0.4217   0.4225   0.4336   0.4358   0.4482   0.4578   0.4723   0.4799
  0.4924   0.4933   0.4953   0.5009   0.5031   0.5141   0.5208   0.5263
  0.5446   0.5509   0.5598   0.5616   0.5645   0.5701   0.5750   0.5896
  0.5954   0.6206   0.6224   0.6583   0.6587   0.6685   0.6784   0.6933
  0.7018   0.7334   0.7368   0.7525   0.7598   0.7810   0.7838   0.7985
  0.8150   0.8203   0.8290   0.8403   0.8404   0.8622   0.8907   0.9154
  0.9221   0.9349   0.9392   0.9601   0.9944   1.0033   1.0231   1.0457
  1.0732   1.0961   1.1066   1.1413   1.1875   1.1977   1.2032   1.2135
  1.2337   1.2658   1.3073   1.3474   1.3879   1.3921   1.4144   1.4361
  1.4604   1.4721   1.4797   1.5233   1.5334   1.5981   1.6093   1.7157
  1.7266   1.7439   1.7527   1.8081   1.8109   1.8373   1.8425   1.8919
  1.9786   2.0038   2.0066   2.0256   2.0575   2.0595   2.0955   2.0998
  2.1575   2.1891   2.2004   2.2238   2.2474   2.2496   2.2520   2.2809
  2.3002   2.3304   2.3719   2.4303   2.4693   2.5550   2.5652   2.6947
  2.7160   2.8147   2.8253   2.8253   2.9623   3.0198   3.0352   3.0438
  3.0622   3.1567   3.1848   3.3819   3.4180   3.6356   3.7454   3.7517
  3.8172   3.8876   3.9508   3.9587   3.9810   3.9893   3.9916   3.9952
  4.0225   4.0384   4.0479   4.0630   4.0630   4.0705   4.0746   4.1181
  4.1605   4.1950   4.2397   4.2882   4.2904   4.3541   4.4029   4.4526
  4.5028   4.8105   4.8349   6.0093   6.1049   6.1608   6.2989   6.4356
  6.6442   6.7312   6.7776   6.8275   7.5298   7.5453   7.5756   7.6382
  7.6493   7.6635   7.7021   7.7585   7.8095   9.7647  23.2242  23.7619
 23.7701  23.9204  23.9333  24.0232  25.8121  26.1696  26.6051  27.9056
 28.3463  28.4200  28.4226  28.5220  28.5473  28.5520  28.6172  28.7311
 47.9310  48.0270  48.0670  66.7684 127.8855 127.9425 127.9746 151.6919
215.7569 289.7246 289.7414 289.7728 289.8363 289.8484 289.8609 289.9209
289.9786 290.03081020.73081020.85111020.90011901.8565
 --------------------------------------------------------------

          Ground-State Mulliken Net Atomic Charges

     Atom                 Charge (a.u.)
  ----------------------------------------
      1 C                    -0.798951
      2 C                     0.516700
      3 C                    -0.183715
      4 C                    -0.138649
      5 C                     0.476667
      6 C                     0.014543
      7 F                    -0.079919
      8 Br                   -0.114042
      9 Br                   -0.186631
     10 Br                   -0.160236
     11 Cl                    0.548492
     12 I                     0.105741
  ----------------------------------------
  Sum of atomic charges =     0.000000

 -----------------------------------------------------------------
                    Cartesian Multipole Moments
 -----------------------------------------------------------------
    Charge (ESU x 10^10)
                -0.0000
    Dipole Moment (Debye)
         X       0.3409      Y      -0.0000      Z       0.0817
       Tot       0.3506
    Quadrupole Moments (Debye-Ang)
        XX    -133.5501     XY       0.0000     YY    -135.3958
        XZ      -1.1329     YZ       0.0000     ZZ    -127.7662
    Octopole Moments (Debye-Ang^2)
       XXX    -535.9876    XXY       0.0000    XYY    -184.7011
       YYY      -0.0000    XXZ     -74.3519    XYZ       0.0000
       YYZ     -88.7039    XZZ    -173.9973    YZZ      -0.0000
       ZZZ    -264.1600
    Hexadecapole Moments (Debye-Ang^3)
      XXXX   -4177.4468   XXXY       0.0000   XXYY    -769.1889
      XYYY       0.0000   YYYY    -164.7744   XXXZ    -254.7069
      XXYZ       0.0000   XYYZ     -94.5524   YYYZ       0.0000
      XXZZ   -1457.2563   XYZZ       0.0000   YYZZ    -842.7398
      XZZZ    -277.7379   YZZZ       0.0000   ZZZZ   -4453.5040
 -----------------------------------------------------------------
Archival summary:
1\1\february\OPT\ProcedureUnspecified\BasisUnspecified\1r3l116\taweetha\SunDec116:11:432019SunDec116:11:432019\0\\#,OPT,ProcedureUnspecified,BasisUnspecified,\\0,1\I\C,1,2.11544\C,2,1.39012,1,118.331\F,3,1.33658,2,119.09,1,-0,0\C,3,1.39213,2,122.214,1,-180,0\C,5,1.40089,3,119.091,2,-0,0\C,2,1.40199,1,123.057,3,-180,0\C,6,1.40493,5,119.798,3,-0,0\Cl,7,1.7373,2,119.631,1,-0,0\Br,5,1.89592,3,117.691,2,-180,0\Br,6,1.89798,5,119.5,3,-180,0\Br,8,1.90074,6,120.462,5,-180,0\\\@

 Total job time:  303.86s(wall), 1702.77s(cpu) 
 Sun Dec  1 16:11:43 2019

        *************************************************************
        *                                                           *
        *  Thank you very much for using Q-Chem.  Have a nice day.  *
        *                                                           *
        *************************************************************


 
User input: 2 of 2 
 
                  Welcome to Q-Chem
     A Quantum Leap Into The Future Of Chemistry


 Q-Chem 5.2 (devel), Q-Chem, Inc., Pleasanton, CA (2019)

 Yihan Shao,  Zhengting Gan,  E. Epifanovsky,  A. T. B. Gilbert,  M. Wormit,  
 J. Kussmann,  A. W. Lange,  A. Behn,  Jia Deng,  Xintian Feng,  D. Ghosh,  
 M. Goldey,  P. R. Horn,  L. D. Jacobson,  I. Kaliman,  T. Kus,  A. Landau,  
 Jie Liu,  E. I. Proynov,  R. M. Richard,  R. P. Steele,  E. J. Sundstrom,  
 H. L. Woodcock III,  P. M. Zimmerman,  D. Zuev,  B. Albrecht,  E. Alguire,  
 S. A. Baeppler,  D. Barton,  Z. Benda,  Y. A. Bernard,  E. J. Berquist,  
 K. B. Bravaya,  H. Burton,  D. Casanova,  Chun-Min Chang,  Yunqing Chen,  
 A. Chien,  K. D. Closser,  M. P. Coons,  S. Coriani,  S. Dasgupta,  
 A. L. Dempwolff,  M. Diedenhofen,  Hainam Do,  R. G. Edgar,  Po-Tung Fang,  
 S. Faraji,  S. Fatehi,  Qingguo Feng,  K. D. Fenk,  J. Fosso-Tande,  
 J. Gayvert,  Qinghui Ge,  A. Ghysels,  G. Gidofalvi,  J. Gomes,  
 J. Gonthier,  A. Gunina,  D. Hait,  M. W. D. Hanson-Heine,  
 P. H. P. Harbach,  A. W. Hauser,  M. F. Herbst,  J. E. Herr,  
 E. G. Hohenstein,  Z. C. Holden,  Kerwin Hui,  B. C. Huynh,  T.-C. Jagau,  
 Hyunjun Ji,  B. Kaduk,  K. Khistyaev,  Jaehoon Kim,  P. Klunzinger,  K. Koh,  
 D. Kosenkov,  L. Koulias,  T. Kowalczyk,  C. M. Krauter,  A. Kunitsa,  
 Ka Un Lao,  A. Laurent,  K. V. Lawler,  Joonho Lee,  D. Lefrancois,  
 S. Lehtola,  D. S. Levine,  Yi-Pei Li,  You-Sheng Lin,  Fenglai Liu,  
 E. Livshits,  A. Luenser,  P. Manohar,  E. Mansoor,  S. F. Manzer,  
 Shan-Ping Mao,  Yuezhi Mao,  N. Mardirossian,  A. V. Marenich,  
 T. Markovich,  L. A. Martinez-Martinez,  S. A. Maurer,  N. J. Mayhall,  
 S. C. McKenzie,  J.-M. Mewes,  P. Morgante,  A. F. Morrison,  
 J. W. Mullinax,  K. Nanda,  T. S. Nguyen-Beck,  R. Olivares-Amaya,  
 J. A. Parkhill,  Zheng Pei,  T. M. Perrine,  F. Plasser,  P. Pokhilko,  
 S. Prager,  A. Prociuk,  E. Ramos,  D. R. Rehn,  F. Rob,  M. Scheurer,  
 M. Schneider,  N. Sergueev,  S. M. Sharada,  S. Sharma,  D. W. Small,  
 T. Stauch,  T. Stein,  Yu-Chuan Su,  A. J. W. Thom,  A. Tkatchenko,  
 T. Tsuchimochi,  N. M. Tubman,  L. Vogt,  M. L. Vidal,  O. Vydrov,  
 M. A. Watson,  J. Wenzel,  M. de Wergifosse,  T. A. Wesolowski,  A. White,  
 J. Witte,  A. Yamada,  Jun Yang,  K. Yao,  S. Yeganeh,  S. R. Yost,  
 Zhi-Qiang You,  A. Zech,  Igor Ying Zhang,  Xing Zhang,  Yan Zhao,  
 Ying Zhu,  B. R. Brooks,  G. K. L. Chan,  C. J. Cramer,  M. S. Gordon,  
 W. J. Hehre,  A. Klamt,  M. W. Schmidt,  C. D. Sherrill,  D. G. Truhlar,  
 A. Aspuru-Guzik,  R. Baer,  A. T. Bell,  N. A. Besley,  Jeng-Da Chai,  
 A. E. DePrince, III,  R. A. DiStasio Jr.,  A. Dreuw,  B. D. Dunietz,  
 T. R. Furlani,  Chao-Ping Hsu,  Yousung Jung,  Jing Kong,  D. S. Lambrecht,  
 WanZhen Liang,  C. Ochsenfeld,  V. A. Rassolov,  L. V. Slipchenko,  
 J. E. Subotnik,  T. Van Voorhis,  J. M. Herbert,  A. I. Krylov,  
 P. M. W. Gill,  M. Head-Gordon

 Contributors to earlier versions of Q-Chem not listed above: 
 R. D. Adamson,  B. Austin,  J. Baker,  G. J. O. Beran,  K. Brandhorst,  
 S. T. Brown,  E. F. C. Byrd,  A. K. Chakraborty,  C.-L. Cheng,  
 Siu Hung Chien,  D. M. Chipman,  D. L. Crittenden,  H. Dachsel,  
 R. J. Doerksen,  A. D. Dutoi,  L. Fusti-Molnar,  W. A. Goddard III,  
 A. Golubeva-Zadorozhnaya,  S. R. Gwaltney,  G. Hawkins,  A. Heyden,  
 S. Hirata,  G. Kedziora,  F. J. Keil,  C. Kelley,  Jihan Kim,  R. A. King,  
 R. Z. Khaliullin,  P. P. Korambath,  W. Kurlancheek,  A. M. Lee,  M. S. Lee,  
 S. V. Levchenko,  Ching Yeh Lin,  D. Liotard,  R. C. Lochan,  I. Lotan,  
 P. E. Maslen,  N. Nair,  D. P. O'Neill,  D. Neuhauser,  E. Neuscamman,  
 C. M. Oana,  R. Olson,  B. Peters,  R. Peverati,  P. A. Pieniazek,  
 Y. M. Rhee,  J. Ritchie,  M. A. Rohrdanz,  E. Rosta,  N. J. Russ,  
 H. F. Schaefer III,  N. E. Schultz,  N. Shenvi,  A. C. Simmonett,  A. Sodt,  
 D. Stuck,  K. S. Thanthiriwatte,  V. Vanovschi,  Tao Wang,  A. Warshel,  
 C. F. Williams,  Q. Wu,  X. Xu,  W. Zhang

 Please cite Q-Chem as follows:
 Y. Shao et al., Mol. Phys. 113, 184-215 (2015)
 DOI: 10.1080/00268976.2014.952696

 Q-Chem 5.2.1 for Intel X86 EM64T Linux

 Parts of Q-Chem use Armadillo 8.300.2 (Tropical Shenanigans).
 http://arma.sourceforge.net/

 Q-Chem begins on Sun Dec  1 16:11:43 2019  

Host: 
0

     Scratch files written to /scratch/taweetham/qchem23155//
NAlpha2: 220
NElect   220
Mult     1
The previous job contains 0 fragments, simply inherited here

Checking the input file for inconsistencies... 	...done.

--------------------------------------------------------------
User input:
--------------------------------------------------------------

$MOLECULE
READ
$END

$REM
   JOB_TYPE 	FREQUENCY
   BASIS 	6-311++G**
   METHOD	B3LYP	
$END


--------------------------------------------------------------
 ----------------------------------------------------------------
             Standard Nuclear Orientation (Angstroms)
    I     Atom           X                Y                Z
 ----------------------------------------------------------------
    1      C       0.6440453631    -1.2954683046     0.0000000000
    2      C      -0.7477059254    -1.2631422735     0.0000000000
    3      C      -1.4002050642    -0.0234933257     0.0000000000
    4      C      -0.6465359674     1.1621765068    -0.0000000000
    5      C       0.7573992512     1.1028135492    -0.0000000000
    6      C       1.4122015203    -0.1368648607    -0.0000000000
    7      F       1.2584275495    -2.4824781088     0.0000000000
    8      Br     -1.6674805756    -2.9210128161     0.0000000000
    9      Br     -3.2973108249     0.0341252388     0.0000000000
   10      Br     -1.5122951768     2.8542936151    -0.0000000000
   11      Cl      1.6915211832     2.5676139470    -0.0000000000
   12      I       3.5188891902    -0.3291032677    -0.0000000000
 ----------------------------------------------------------------
 Molecular Point Group                 Cs    NOp =  2
 Largest Abelian Subgroup              Cs    NOp =  2
 Nuclear Repulsion Energy =        2797.13548042 hartrees
 There are      110 alpha and      110 beta electrons
 Requested basis set is 6-311++G(d,p)
 There are 136 shells and 390 basis functions

 Total QAlloc Memory Limit   2000 MB
 Mega-Array Size       188 MB
 MEM_STATIC part       192 MB

                       Distance Matrix (Angstroms)
             C (  1)   C (  2)   C (  3)   C (  4)   C (  5)   C (  6)
   C (  2)  1.392127
   C (  3)  2.407671  1.400887
   C (  4)  2.775900  2.427428  1.404931
   C (  5)  2.400959  2.804120  2.433891  1.405190
   C (  6)  1.390117  2.435919  2.814691  2.434319  1.401987
   F (  7)  1.336584  2.347627  3.621455  4.112468  3.620131  2.350648
   Br(  8)  2.825871  1.895922  2.909821  4.208891  4.698002  4.151617
   Br(  9)  4.159580  2.860662  1.897981  2.880817  4.193181  4.712615
   Br( 10)  4.676572  4.187825  2.879969  1.900737  2.866914  4.183265
   Cl( 11)  4.002575  4.541423  4.033932  2.727960  1.737304  2.718865
   I ( 12)  3.032917  4.367638  4.928578  4.424328  3.110661  2.115441
             F (  7)   Br(  8)   Br(  9)   Br( 10)   Cl( 11)
   Br(  8)  2.958589
   Br(  9)  5.204618  3.374787
   Br( 10)  6.013155  5.777391  3.337609
   Cl( 11)  5.068629  6.434898  5.595267  3.216617
   I ( 12)  3.121972  5.797967  6.825871  5.953724  3.424944

 A cutoff of  1.0D-11 yielded   5903 shell pairs
 There are     54342 function pairs (     60059 Cartesian)
 Smallest overlap matrix eigenvalue = 4.24E-07

 Q-Chem warning in module stvman/mkSTV.C, line 318:

 Overlap eigenvalue is smaller than square root of threshold
 Use THRESH >= 12 to get rid of this warning

 Linear dependence detected in AO basis
 Tighter screening thresholds may be required for diffuse basis sets
 Use S2THRESH > 14 and THRESH = 14 in case of SCF convergence issues
 Number of orthogonalized atomic orbitals = 388
 Maximum deviation from orthogonality = 9.070E-11
 Guess from superposition of atomic densities
 Warning:  Energy on first SCF cycle will be non-variational
 SAD guess density has 220.000000 electrons

 -----------------------------------------------------------------------
  General SCF calculation program by
  Eric Jon Sundstrom, Paul Horn, Yuezhi Mao, Dmitri Zuev, Alec White,
  David Stuck, Shaama M.S., Shane Yost, Joonho Lee, David Small,
  Daniel Levine, Susi Lehtola, Hugh Burton, Evgeny Epifanovsky,
  Bang C. Huynh
 -----------------------------------------------------------------------
 Exchange:     0.2000 Hartree-Fock + 0.0800 Slater + 0.7200 B88
 Correlation:  0.1900 VWN1RPA + 0.8100 LYP
 Using SG-1 standard quadrature grid
 using 6 threads for integral computing
 -------------------------------------------------------
 OpenMP Integral computing Module                
 Release: version 2.0, May 2017, Q-Chem Inc. Pleasanton 
 -------------------------------------------------------
 A restricted SCF calculation will be
 performed using DIIS
 SCF converges when DIIS error is below 1.0e-08
 ---------------------------------------
  Cycle       Energy         DIIS error
 ---------------------------------------
    1  -15433.0661884796      2.95e-02  
    2  -15430.6555440383      2.11e-03  
    3  -15430.6215235162      2.44e-03  
    4  -15430.6880203102      7.65e-04  
    5  -15430.6997253175      2.09e-04  
    6  -15430.7003230510      7.55e-05  
    7  -15430.7003961028      2.06e-05  
    8  -15430.7004023855      1.03e-05  
    9  -15430.7004043272      1.96e-06  
   10  -15430.7004043739      5.16e-07  
   11  -15430.7004043767      2.88e-07  
   12  -15430.7004043778      9.45e-08  
   13  -15430.7004043781      3.47e-08  
   14  -15430.7004043778      7.40e-09  Convergence criterion met
 ---------------------------------------
 SCF time:   CPU 268.18s  wall 48.00s 
 SCF   energy in the final basis set =   -15430.7004043778
 Total energy in the final basis set =   -15430.7004043778

 --------------------------------------------------------------
             Orbital Energies (a.u.) and Symmetries
 --------------------------------------------------------------

 Alpha MOs, Restricted
 -- Occupied --                  
******* -482.86 -482.86 -482.86 -176.32 -165.73 -165.73 -165.73
  1 A'    2 A'    3 A'    4 A'    5 A'    6 A'    1 A"    7 A'                 
-101.59  -62.51  -62.51  -62.51  -56.33  -56.33  -56.33  -56.33
  8 A'    9 A'   10 A'   11 A'   12 A'   13 A'   14 A'    2 A"                 
-56.329 -56.329 -56.329 -56.327 -56.327 -35.821 -31.314 -31.308
 15 A'    3 A"   16 A'    4 A"   17 A'   18 A'   19 A'    5 A"                 
-31.307 -24.730 -22.965 -22.963 -22.963 -22.958 -22.958 -10.315
 20 A'   21 A'   22 A'    6 A"   23 A'   24 A'    7 A"   25 A'                 
-10.292 -10.285 -10.282 -10.279 -10.269  -9.500  -8.722  -8.721
 26 A'   27 A'   28 A'   29 A'   30 A'   31 A'   32 A'   33 A'                 
 -8.719  -7.265  -7.255  -7.254  -6.554  -6.554  -6.552  -6.540
 34 A'   35 A'    8 A"   36 A'   37 A'   38 A'   39 A'    9 A"                 
 -6.540  -6.539  -6.539  -6.538  -6.537  -6.370  -4.783  -4.768
 10 A"   40 A'   41 A'   11 A"   42 A'   43 A'   44 A'   12 A"                 
 -4.767  -2.665  -2.664  -2.662  -2.661  -2.661  -2.660  -2.660
 45 A'   46 A'   47 A'   48 A'   13 A"   14 A"   49 A'   50 A'                 
 -2.659  -2.658  -2.649  -2.649  -2.649  -2.649  -2.647  -2.647
 15 A"   51 A'   52 A'   16 A"   17 A"   53 A'   54 A'   18 A"                 
 -2.049  -2.044  -2.043  -2.030  -2.030  -1.276  -0.954  -0.903
 55 A'   19 A"   56 A'   57 A'   20 A"   58 A'   59 A'   60 A'                 
 -0.861  -0.842  -0.818  -0.770  -0.753  -0.690  -0.649  -0.629
 61 A'   62 A'   63 A'   64 A'   65 A'   66 A'   67 A'   68 A'                 
 -0.573  -0.572  -0.518  -0.499  -0.474  -0.458  -0.452  -0.437
 69 A'   70 A'   21 A"   71 A'   72 A'   73 A'   22 A"   74 A'                 
 -0.422  -0.398  -0.394  -0.361  -0.358  -0.341  -0.341  -0.327
 75 A'   23 A"   76 A'   24 A"   77 A'   78 A'   25 A"   26 A"                 
 -0.318  -0.301  -0.293  -0.280  -0.270  -0.265
 79 A'   27 A"   80 A'   81 A'   28 A"   29 A"                                 
 -- Virtual --                   
 -0.095  -0.072  -0.061  -0.055  -0.029  -0.008  -0.006   0.011
 82 A'   30 A"   31 A"   83 A'   84 A'   85 A'   86 A'   87 A'                 
  0.023   0.028   0.039   0.044   0.052   0.057   0.059   0.066
 88 A'   89 A'   32 A"   90 A'   91 A'   33 A"   92 A'   34 A"                 
  0.068   0.068   0.077   0.080   0.085   0.091   0.095   0.097
 93 A'   35 A"   94 A'   95 A'   96 A'   36 A"   97 A'   37 A"                 
  0.104   0.115   0.115   0.122   0.126   0.139   0.139   0.148
 98 A'   99 A'   38 A"  100 A'  101 A'   39 A"  102 A'   40 A"                 
  0.155   0.165   0.168   0.172   0.181   0.192   0.194   0.205
103 A'   41 A"  104 A'  105 A'  106 A'  107 A'  108 A'  109 A'                 
  0.207   0.213   0.221   0.229   0.231   0.241   0.245   0.253
110 A'  111 A'   42 A"  112 A'  113 A'  114 A'  115 A'  116 A'                 
  0.253   0.265   0.272   0.290   0.295   0.308   0.310   0.351
 43 A"  117 A'  118 A'  119 A'  120 A'  121 A'   44 A"  122 A'                 
  0.360   0.376   0.390   0.398   0.404   0.406   0.414   0.421
123 A'  124 A'   45 A"  125 A'  126 A'   46 A"  127 A'  128 A'                 
  0.422   0.422   0.434   0.436   0.448   0.458   0.472   0.480
 47 A"  129 A'   48 A"   49 A"  130 A'  131 A'   50 A"  132 A'                 
  0.492   0.493   0.495   0.501   0.503   0.514   0.521   0.526
 51 A"  133 A'  134 A'  135 A'   52 A"  136 A'   53 A"  137 A'                 
  0.545   0.551   0.560   0.562   0.565   0.570   0.575   0.590
 54 A"  138 A'   55 A"   56 A"   57 A"  139 A'  140 A'  141 A'                 
  0.595   0.621   0.622   0.658   0.659   0.668   0.678   0.693
 58 A"   59 A"  142 A'  143 A'   60 A"  144 A'  145 A'   61 A"                 
  0.702   0.733   0.737   0.752   0.760   0.781   0.784   0.798
146 A'  147 A'  148 A'  149 A'  150 A'   62 A"  151 A'  152 A'                 
  0.815   0.820   0.829   0.840   0.840   0.862   0.891   0.915
153 A'  154 A'  155 A'  156 A'   63 A"  157 A'  158 A'  159 A'                 
  0.922   0.935   0.939   0.960   0.994   1.003   1.023   1.046
160 A'   64 A"   65 A"  161 A'  162 A'  163 A'  164 A'  165 A'                 
  1.073   1.096   1.107   1.141   1.187   1.198   1.203   1.214
166 A'   66 A"  167 A'  168 A'  169 A'   67 A"   68 A"  170 A'                 
  1.234   1.266   1.307   1.348   1.388   1.392   1.414   1.436
 69 A"   70 A"  171 A'   71 A"  172 A'  173 A'   72 A"  174 A'                 
  1.461   1.472   1.480   1.523   1.533   1.598   1.609   1.716
175 A'  176 A'  177 A'  178 A'  179 A'  180 A'  181 A'   73 A"                 
  1.727   1.744   1.753   1.808   1.811   1.837   1.843   1.892
 74 A"  182 A'  183 A'  184 A'  185 A'   75 A"   76 A"   77 A"                 
  1.979   2.004   2.007   2.026   2.057   2.060   2.095   2.100
 78 A"   79 A"  186 A'  187 A'  188 A'   80 A"  189 A'  190 A'                 
  2.158   2.189   2.200   2.224   2.247   2.250   2.252   2.281
191 A'  192 A'  193 A'  194 A'   81 A"  195 A'   82 A"  196 A'                 
  2.300   2.330   2.372   2.430   2.469   2.555   2.565   2.695
197 A'  198 A'  199 A'  200 A'  201 A'  202 A'   83 A"   84 A"                 
  2.716   2.815   2.825   2.825   2.962   3.020   3.035   3.044
 85 A"   86 A"  203 A'   87 A"  204 A'  205 A'   88 A"  206 A'                 
  3.062   3.157   3.185   3.382   3.418   3.636   3.745   3.752
207 A'  208 A'  209 A'  210 A'  211 A'  212 A'  213 A'   89 A"                 
  3.817   3.888   3.951   3.959   3.981   3.989   3.992   3.995
214 A'  215 A'   90 A"   91 A"   92 A"   93 A"   94 A"  216 A'                 
  4.022   4.038   4.048   4.063   4.063   4.071   4.075   4.118
 95 A"   96 A"  217 A'   97 A"  218 A'  219 A'  220 A'   98 A"                 
  4.161   4.195   4.240   4.288   4.290   4.354   4.403   4.453
221 A'  222 A'  223 A'  224 A'  225 A'  226 A'  227 A'  228 A'                 
  4.503   4.810   4.835   6.009   6.105   6.161   6.299   6.436
229 A'  230 A'  231 A'   99 A"  232 A'  233 A'  100 A"  234 A'                 
  6.644   6.731   6.778   6.828   7.530   7.545   7.576   7.638
235 A'  236 A'  237 A'  238 A'  101 A"  102 A"  103 A"  239 A'                 
  7.649   7.664   7.702   7.758   7.810   9.765  23.224  23.762
240 A'  241 A'  242 A'  243 A'  244 A'  245 A'  246 A'  247 A'                 
 23.770  23.920  23.933  24.023  25.812  26.169  26.605  27.906
248 A'  249 A'  250 A'  251 A'  104 A"  252 A'  253 A'  254 A'                 
 28.346  28.420  28.423  28.522  28.547  28.552  28.617  28.731
105 A"  255 A'  256 A'  106 A"  257 A'  107 A"  258 A'  259 A'                 
 47.931  48.027  48.067  66.768 127.886 127.943 127.975 151.692
260 A'  261 A'  262 A'  263 A'  108 A"  264 A'  265 A'  266 A'                 
215.757 289.725 289.741 289.773 289.836 289.848 289.861 289.921
267 A'  109 A"  110 A"  111 A"  268 A'  269 A'  270 A'  271 A'                 
289.979 290.0311020.7311020.8511020.9001901.857
272 A'  273 A'  274 A'  275 A'  276 A'  277 A'                                 

 Beta MOs, Restricted
 -- Occupied --                  
******* -482.86 -482.86 -482.86 -176.32 -165.73 -165.73 -165.73
  1 A'    2 A'    3 A'    4 A'    5 A'    6 A'    1 A"    7 A'                 
-101.59  -62.51  -62.51  -62.51  -56.33  -56.33  -56.33  -56.33
  8 A'    9 A'   10 A'   11 A'   12 A'   13 A'   14 A'    2 A"                 
-56.329 -56.329 -56.329 -56.327 -56.327 -35.821 -31.314 -31.308
 15 A'    3 A"   16 A'    4 A"   17 A'   18 A'   19 A'    5 A"                 
-31.307 -24.730 -22.965 -22.963 -22.963 -22.958 -22.958 -10.315
 20 A'   21 A'   22 A'    6 A"   23 A'   24 A'    7 A"   25 A'                 
-10.292 -10.285 -10.282 -10.279 -10.269  -9.500  -8.722  -8.721
 26 A'   27 A'   28 A'   29 A'   30 A'   31 A'   32 A'   33 A'                 
 -8.719  -7.265  -7.255  -7.254  -6.554  -6.554  -6.552  -6.540
 34 A'   35 A'    8 A"   36 A'   37 A'   38 A'   39 A'    9 A"                 
 -6.540  -6.539  -6.539  -6.538  -6.537  -6.370  -4.783  -4.768
 10 A"   40 A'   41 A'   11 A"   42 A'   43 A'   44 A'   12 A"                 
 -4.767  -2.665  -2.664  -2.662  -2.661  -2.661  -2.660  -2.660
 45 A'   46 A'   47 A'   48 A'   13 A"   14 A"   49 A'   50 A'                 
 -2.659  -2.658  -2.649  -2.649  -2.649  -2.649  -2.647  -2.647
 15 A"   51 A'   52 A'   16 A"   17 A"   53 A'   54 A'   18 A"                 
 -2.049  -2.044  -2.043  -2.030  -2.030  -1.276  -0.954  -0.903
 55 A'   19 A"   56 A'   57 A'   20 A"   58 A'   59 A'   60 A'                 
 -0.861  -0.842  -0.818  -0.770  -0.753  -0.690  -0.649  -0.629
 61 A'   62 A'   63 A'   64 A'   65 A'   66 A'   67 A'   68 A'                 
 -0.573  -0.572  -0.518  -0.499  -0.474  -0.458  -0.452  -0.437
 69 A'   70 A'   21 A"   71 A'   72 A'   73 A'   22 A"   74 A'                 
 -0.422  -0.398  -0.394  -0.361  -0.358  -0.341  -0.341  -0.327
 75 A'   23 A"   76 A'   24 A"   77 A'   78 A'   25 A"   26 A"                 
 -0.318  -0.301  -0.293  -0.280  -0.270  -0.265
 79 A'   27 A"   80 A'   81 A'   28 A"   29 A"                                 
 -- Virtual --                   
 -0.095  -0.072  -0.061  -0.055  -0.029  -0.008  -0.006   0.011
 82 A'   30 A"   31 A"   83 A'   84 A'   85 A'   86 A'   87 A'                 
  0.023   0.028   0.039   0.044   0.052   0.057   0.059   0.066
 88 A'   89 A'   32 A"   90 A'   91 A'   33 A"   92 A'   34 A"                 
  0.068   0.068   0.077   0.080   0.085   0.091   0.095   0.097
 93 A'   35 A"   94 A'   95 A'   96 A'   36 A"   97 A'   37 A"                 
  0.104   0.115   0.115   0.122   0.126   0.139   0.139   0.148
 98 A'   99 A'   38 A"  100 A'  101 A'   39 A"  102 A'   40 A"                 
  0.155   0.165   0.168   0.172   0.181   0.192   0.194   0.205
103 A'   41 A"  104 A'  105 A'  106 A'  107 A'  108 A'  109 A'                 
  0.207   0.213   0.221   0.229   0.231   0.241   0.245   0.253
110 A'  111 A'   42 A"  112 A'  113 A'  114 A'  115 A'  116 A'                 
  0.253   0.265   0.272   0.290   0.295   0.308   0.310   0.351
 43 A"  117 A'  118 A'  119 A'  120 A'  121 A'   44 A"  122 A'                 
  0.360   0.376   0.390   0.398   0.404   0.406   0.414   0.421
123 A'  124 A'   45 A"  125 A'  126 A'   46 A"  127 A'  128 A'                 
  0.422   0.422   0.434   0.436   0.448   0.458   0.472   0.480
 47 A"  129 A'   48 A"   49 A"  130 A'  131 A'   50 A"  132 A'                 
  0.492   0.493   0.495   0.501   0.503   0.514   0.521   0.526
 51 A"  133 A'  134 A'  135 A'   52 A"  136 A'   53 A"  137 A'                 
  0.545   0.551   0.560   0.562   0.565   0.570   0.575   0.590
 54 A"  138 A'   55 A"   56 A"   57 A"  139 A'  140 A'  141 A'                 
  0.595   0.621   0.622   0.658   0.659   0.668   0.678   0.693
 58 A"   59 A"  142 A'  143 A'   60 A"  144 A'  145 A'   61 A"                 
  0.702   0.733   0.737   0.752   0.760   0.781   0.784   0.798
146 A'  147 A'  148 A'  149 A'  150 A'   62 A"  151 A'  152 A'                 
  0.815   0.820   0.829   0.840   0.840   0.862   0.891   0.915
153 A'  154 A'  155 A'  156 A'   63 A"  157 A'  158 A'  159 A'                 
  0.922   0.935   0.939   0.960   0.994   1.003   1.023   1.046
160 A'   64 A"   65 A"  161 A'  162 A'  163 A'  164 A'  165 A'                 
  1.073   1.096   1.107   1.141   1.187   1.198   1.203   1.214
166 A'   66 A"  167 A'  168 A'  169 A'   67 A"   68 A"  170 A'                 
  1.234   1.266   1.307   1.348   1.388   1.392   1.414   1.436
 69 A"   70 A"  171 A'   71 A"  172 A'  173 A'   72 A"  174 A'                 
  1.461   1.472   1.480   1.523   1.533   1.598   1.609   1.716
175 A'  176 A'  177 A'  178 A'  179 A'  180 A'  181 A'   73 A"                 
  1.727   1.744   1.753   1.808   1.811   1.837   1.843   1.892
 74 A"  182 A'  183 A'  184 A'  185 A'   75 A"   76 A"   77 A"                 
  1.979   2.004   2.007   2.026   2.057   2.060   2.095   2.100
 78 A"   79 A"  186 A'  187 A'  188 A'   80 A"  189 A'  190 A'                 
  2.158   2.189   2.200   2.224   2.247   2.250   2.252   2.281
191 A'  192 A'  193 A'  194 A'   81 A"  195 A'   82 A"  196 A'                 
  2.300   2.330   2.372   2.430   2.469   2.555   2.565   2.695
197 A'  198 A'  199 A'  200 A'  201 A'  202 A'   83 A"   84 A"                 
  2.716   2.815   2.825   2.825   2.962   3.020   3.035   3.044
 85 A"   86 A"  203 A'   87 A"  204 A'  205 A'   88 A"  206 A'                 
  3.062   3.157   3.185   3.382   3.418   3.636   3.745   3.752
207 A'  208 A'  209 A'  210 A'  211 A'  212 A'  213 A'   89 A"                 
  3.817   3.888   3.951   3.959   3.981   3.989   3.992   3.995
214 A'  215 A'   90 A"   91 A"   92 A"   93 A"   94 A"  216 A'                 
  4.022   4.038   4.048   4.063   4.063   4.071   4.075   4.118
 95 A"   96 A"  217 A'   97 A"  218 A'  219 A'  220 A'   98 A"                 
  4.161   4.195   4.240   4.288   4.290   4.354   4.403   4.453
221 A'  222 A'  223 A'  224 A'  225 A'  226 A'  227 A'  228 A'                 
  4.503   4.810   4.835   6.009   6.105   6.161   6.299   6.436
229 A'  230 A'  231 A'   99 A"  232 A'  233 A'  100 A"  234 A'                 
  6.644   6.731   6.778   6.828   7.530   7.545   7.576   7.638
235 A'  236 A'  237 A'  238 A'  101 A"  102 A"  103 A"  239 A'                 
  7.649   7.664   7.702   7.758   7.810   9.765  23.224  23.762
240 A'  241 A'  242 A'  243 A'  244 A'  245 A'  246 A'  247 A'                 
 23.770  23.920  23.933  24.023  25.812  26.169  26.605  27.906
248 A'  249 A'  250 A'  251 A'  104 A"  252 A'  253 A'  254 A'                 
 28.346  28.420  28.423  28.522  28.547  28.552  28.617  28.731
105 A"  255 A'  256 A'  106 A"  257 A'  107 A"  258 A'  259 A'                 
 47.931  48.027  48.067  66.768 127.886 127.943 127.975 151.692
260 A'  261 A'  262 A'  263 A'  108 A"  264 A'  265 A'  266 A'                 
215.757 289.725 289.741 289.773 289.836 289.848 289.861 289.921
267 A'  109 A"  110 A"  111 A"  268 A'  269 A'  270 A'  271 A'                 
289.979 290.0311020.7311020.8511020.9001901.857
272 A'  273 A'  274 A'  275 A'  276 A'  277 A'                                 
 --------------------------------------------------------------

          Ground-State Mulliken Net Atomic Charges

     Atom                 Charge (a.u.)
  ----------------------------------------
      1 C                    -0.799997
      2 C                     0.513232
      3 C                    -0.182680
      4 C                    -0.139998
      5 C                     0.476111
      6 C                     0.019099
      7 F                    -0.079819
      8 Br                   -0.113429
      9 Br                   -0.186482
     10 Br                   -0.160126
     11 Cl                    0.548346
     12 I                     0.105742
  ----------------------------------------
  Sum of atomic charges =     0.000000

 -----------------------------------------------------------------
                    Cartesian Multipole Moments
 -----------------------------------------------------------------
    Charge (ESU x 10^10)
                -0.0000
    Dipole Moment (Debye)
         X      -0.0649      Y       0.3434      Z       0.0000
       Tot       0.3495
    Quadrupole Moments (Debye-Ang)
        XX    -127.7618     XY       1.2050     YY    -134.5435
        XZ       0.0000     YZ      -0.0000     ZZ    -135.3953
    Octopole Moments (Debye-Ang^2)
       XXX     -10.9462    XXY      -8.0656    XYY     -24.8222
       YYY     -11.8317    XXZ      -0.0000    XYZ      -0.0000
       YYZ       0.0000    XZZ      -8.5033    YZZ      -8.8464
       ZZZ       0.0000
    Hexadecapole Moments (Debye-Ang^3)
      XXXX   -4101.3639   XXXY     -58.2661   XXYY   -1183.7347
      XYYY      -5.4871   YYYY   -2743.9566   XXXZ       0.0000
      XXYZ      -0.0000   XYYZ       0.0000   YYYZ      -0.0000
      XXZZ    -786.8886   XYZZ     -15.8248   YYZZ    -516.0750
      XZZZ       0.0000   YZZZ       0.0000   ZZZZ    -164.7738
 -----------------------------------------------------------------
 Calculating MO derivatives via CPSCF
    1     0    39    0.0178567  
    2     0    39    0.0082331  
    3     0    39    0.0015297  
    4     0    39    0.0001805  
    5    20    19    0.0000274  
    6    38     1    0.0000015  
    7    39     0    0.0000001  Converged
 Time for AOints: 293.0 s (CPU) 49.2 s (wall)
 ------------------------------------------------------------------------------
                     AOints        : Timing summary (seconds)
 ------------------------------------------------------------------------------
     job step          cpu (% of tot)      sys (% of tot)     wall (% of tot)
 ------------------------------------------------------------------------------
  AOints            0.2930E+03 ( 8.1)   0.1300E-04 ( 4.9)   0.4920E+02 ( 7.9)
 ------------------------------------------------------------------------------
   Grand Totals     0.3634E+04          0.2660E-03          0.6241E+03
 ------------------------------------------------------------------------------
 Polarizability Matrix (a.u.)
            1           2           3
    1-234.9491012  -4.5504934   0.0000000
    2  -4.5504934-200.2055470   0.0000000
    3   0.0000000   0.0000000 -96.0703813
 Calculating analytic Hessian of the SCF energy

 Direct stationary perturbation theory relativistic correction:

 rels  =     148.212175313503
 relv  =    -500.499124960240
 rel2e =      74.771972597153
 E_rel =    -277.514977049584

 Hessian of the SCF Energy
            1           2           3           4           5           6
    1   0.6577003   0.0020211  -0.0000000  -0.3077762  -0.0387648   0.0000000
    2   0.0020211   0.6618599   0.0000000   0.0357273  -0.0942918   0.0000000
    3  -0.0000000   0.0000000   0.1369484   0.0000000  -0.0000000  -0.0572450
    4  -0.3077762   0.0357273   0.0000000   0.5895455  -0.0499340  -0.0000000
    5  -0.0387648  -0.0942918  -0.0000000  -0.0499340   0.5290950   0.0000000
    6   0.0000000   0.0000000  -0.0572450  -0.0000000   0.0000000   0.0965798
    7  -0.0216235   0.0270506   0.0000000  -0.1373281   0.1080826   0.0000000
    8   0.0842255   0.0297097   0.0000000   0.0586323  -0.2538719  -0.0000000
    9   0.0000000  -0.0000000  -0.0006393   0.0000000   0.0000000  -0.0489491
   10  -0.0569864  -0.0284923  -0.0000000   0.0586106  -0.0293285   0.0000000
   11  -0.0286066  -0.0162058  -0.0000000   0.0223231  -0.0541678   0.0000000
   12  -0.0000000   0.0000000   0.0045525   0.0000000  -0.0000000   0.0032122
   13   0.0666559   0.0225597  -0.0000000  -0.0502384   0.0289630  -0.0000000
   14  -0.0325995  -0.0564536  -0.0000000   0.0302528  -0.0176534  -0.0000000
   15  -0.0000000  -0.0000000  -0.0018006   0.0000000  -0.0000000   0.0034500
   16  -0.1703715  -0.1358588   0.0000000  -0.0306308  -0.0173835   0.0000000
   17  -0.0692692  -0.2404524  -0.0000000  -0.0745531   0.0314721  -0.0000000
   18  -0.0000000  -0.0000000  -0.0562893   0.0000000  -0.0000000   0.0074025
   19  -0.1220589   0.1016557   0.0000000  -0.0303501   0.0506193  -0.0000000
   20   0.1035294  -0.2662054  -0.0000000   0.0151890  -0.0199649   0.0000000
   21   0.0000000  -0.0000000  -0.0401019  -0.0000000  -0.0000000   0.0065498
   22  -0.0166599  -0.0306270  -0.0000000  -0.0622139  -0.0521639  -0.0000000
   23  -0.0124701  -0.0195961  -0.0000000  -0.0527204  -0.1187829   0.0000000
   24   0.0000000   0.0000000   0.0043286  -0.0000000  -0.0000000  -0.0177381
   25   0.0038277   0.0025677   0.0000000  -0.0327056   0.0046437   0.0000000
   26  -0.0007864  -0.0029121   0.0000000   0.0200749  -0.0008069   0.0000000
   27   0.0000000   0.0000000   0.0035282   0.0000000   0.0000000   0.0025157
   28   0.0000269  -0.0003441  -0.0000000  -0.0006513  -0.0014465  -0.0000000
   29  -0.0002792   0.0004685  -0.0000000  -0.0036317   0.0005137  -0.0000000
   30   0.0000000  -0.0000000  -0.0011211   0.0000000   0.0000000   0.0031909
   31  -0.0005757   0.0016772   0.0000000   0.0000866  -0.0001476  -0.0000000
   32   0.0052792   0.0006427  -0.0000000  -0.0010193   0.0000550  -0.0000000
   33  -0.0000000  -0.0000000   0.0042315   0.0000000   0.0000000  -0.0012036
   34  -0.0321585   0.0020630   0.0000000   0.0036519  -0.0031399   0.0000000
   35  -0.0122790   0.0034369   0.0000000  -0.0003409  -0.0015962   0.0000000
   36   0.0000000   0.0000000   0.0036079  -0.0000000   0.0000000   0.0022348
            7           8           9          10          11          12
    1  -0.0216235   0.0842255   0.0000000  -0.0569864  -0.0286066  -0.0000000
    2   0.0270506   0.0297097  -0.0000000  -0.0284923  -0.0162058   0.0000000
    3   0.0000000   0.0000000  -0.0006393  -0.0000000  -0.0000000   0.0045525
    4  -0.1373281   0.0586323   0.0000000   0.0586106   0.0223231   0.0000000
    5   0.1080826  -0.2538719   0.0000000  -0.0293285  -0.0541678  -0.0000000
    6   0.0000000  -0.0000000  -0.0489491   0.0000000   0.0000000   0.0032122
    7   0.4866061  -0.0032977  -0.0000000  -0.1461035  -0.1122448   0.0000000
    8  -0.0032977   0.5793605  -0.0000000  -0.0614706  -0.2297451   0.0000000
    9  -0.0000000  -0.0000000   0.1013665   0.0000000  -0.0000000  -0.0501621
   10  -0.1461035  -0.0614706   0.0000000   0.5545555   0.0392538  -0.0000000
   11  -0.1122448  -0.2297451  -0.0000000   0.0392538   0.5032564  -0.0000000
   12   0.0000000   0.0000000  -0.0501621  -0.0000000  -0.0000000   0.0978275
   13  -0.0308276  -0.0751654   0.0000000  -0.2813666   0.0380735   0.0000000
   14  -0.0186296   0.0331049   0.0000000  -0.0193881  -0.0918309   0.0000000
   15   0.0000000   0.0000000   0.0019625  -0.0000000  -0.0000000  -0.0514365
   16  -0.0000427  -0.0044980  -0.0000000  -0.0211134   0.0241908  -0.0000000
   17  -0.0034971  -0.0654732  -0.0000000   0.0775547   0.0237223   0.0000000
   18  -0.0000000  -0.0000000   0.0034770   0.0000000   0.0000000   0.0042067
   19  -0.0036980  -0.0061330  -0.0000000   0.0022482   0.0012121   0.0000000
   20  -0.0016750   0.0003953   0.0000000   0.0012814   0.0003105  -0.0000000
   21  -0.0000000  -0.0000000   0.0056463   0.0000000   0.0000000  -0.0017457
   22   0.0018793  -0.0000470   0.0000000  -0.0006158   0.0014371  -0.0000000
   23  -0.0149945  -0.0303353   0.0000000   0.0032707   0.0002712   0.0000000
   24   0.0000000   0.0000000   0.0016507  -0.0000000  -0.0000000   0.0031466
   25  -0.1478495   0.0047357  -0.0000000  -0.0325611  -0.0024368  -0.0000000
   26   0.0046839  -0.0311324  -0.0000000  -0.0172884   0.0005171  -0.0000000
   27  -0.0000000  -0.0000000  -0.0194316   0.0000000   0.0000000   0.0024646
   28   0.0020097  -0.0013326   0.0000000  -0.0555266   0.0470715  -0.0000000
   29   0.0138066  -0.0335042   0.0000000   0.0476541  -0.1195208  -0.0000000
   30   0.0000000   0.0000000   0.0021201  -0.0000000  -0.0000000  -0.0178415
   31  -0.0023467   0.0036275  -0.0000000  -0.0236061  -0.0320883  -0.0000000
   32   0.0006487   0.0017790   0.0000000  -0.0127560  -0.0146063   0.0000000
   33   0.0000000   0.0000000   0.0037053   0.0000000   0.0000000   0.0032681
   34  -0.0006757   0.0007235  -0.0000000   0.0024650   0.0018145   0.0000000
   35   0.0000661  -0.0002877  -0.0000000  -0.0002909  -0.0020007   0.0000000
   36   0.0000000   0.0000000  -0.0007464  -0.0000000  -0.0000000   0.0025076
           13          14          15          16          17          18
    1   0.0666559  -0.0325995  -0.0000000  -0.1703715  -0.0692692  -0.0000000
    2   0.0225597  -0.0564536  -0.0000000  -0.1358588  -0.2404524  -0.0000000
    3  -0.0000000  -0.0000000  -0.0018006   0.0000000  -0.0000000  -0.0562893
    4  -0.0502384   0.0302528   0.0000000  -0.0306308  -0.0745531   0.0000000
    5   0.0289630  -0.0176534  -0.0000000  -0.0173835   0.0314721  -0.0000000
    6  -0.0000000  -0.0000000   0.0034500   0.0000000  -0.0000000   0.0074025
    7  -0.0308276  -0.0186296   0.0000000  -0.0000427  -0.0034971  -0.0000000
    8  -0.0751654   0.0331049   0.0000000  -0.0044980  -0.0654732  -0.0000000
    9   0.0000000   0.0000000   0.0019625  -0.0000000  -0.0000000   0.0034770
   10  -0.2813666  -0.0193881  -0.0000000  -0.0211134   0.0775547   0.0000000
   11   0.0380735  -0.0918309  -0.0000000   0.0241908   0.0237223   0.0000000
   12   0.0000000   0.0000000  -0.0514365  -0.0000000   0.0000000   0.0042067
   13   0.5521531  -0.0388682   0.0000000  -0.1401747   0.0600326  -0.0000000
   14  -0.0388682   0.5299041  -0.0000000   0.1087173  -0.2485251   0.0000000
   15   0.0000000  -0.0000000   0.1086341  -0.0000000   0.0000000  -0.0494331
   16  -0.1401747   0.1087173  -0.0000000   0.4251014   0.0216837   0.0000000
   17   0.0600326  -0.2485251   0.0000000   0.0216837   0.6076007   0.0000000
   18  -0.0000000   0.0000000  -0.0494331   0.0000000   0.0000000   0.0930158
   19  -0.0048153  -0.0009128  -0.0000000   0.0096825  -0.0113688   0.0000000
   20  -0.0052036   0.0013307  -0.0000000   0.0228827  -0.0572980   0.0000000
   21   0.0000000   0.0000000   0.0059311  -0.0000000  -0.0000000   0.0055654
   22   0.0003962  -0.0004075  -0.0000000  -0.0020594   0.0036366   0.0000000
   23   0.0004447  -0.0007458   0.0000000   0.0005788   0.0034534  -0.0000000
   24   0.0000000  -0.0000000  -0.0009227  -0.0000000  -0.0000000   0.0028737
   25   0.0027485  -0.0025805  -0.0000000  -0.0009968  -0.0003946  -0.0000000
   26   0.0000211  -0.0024407   0.0000000   0.0001280   0.0002323  -0.0000000
   27   0.0000000   0.0000000   0.0031524  -0.0000000  -0.0000000  -0.0010421
   28  -0.0159817   0.0266915   0.0000000  -0.0024503  -0.0025310   0.0000000
   29   0.0113198  -0.0170048   0.0000000  -0.0000384   0.0023133   0.0000000
   30  -0.0000000   0.0000000   0.0024981   0.0000000  -0.0000000   0.0032548
   31  -0.0747933  -0.0567228   0.0000000   0.0022899  -0.0011860  -0.0000000
   32  -0.0575328  -0.1286572  -0.0000000  -0.0205549  -0.0406728   0.0000000
   33  -0.0000000  -0.0000000  -0.0234718  -0.0000000   0.0000000   0.0026299
   34  -0.0237560   0.0044475  -0.0000000  -0.0692344  -0.0001077  -0.0000000
   35   0.0153557  -0.0010283  -0.0000000   0.0001525  -0.0163726   0.0000000
   36   0.0000000   0.0000000   0.0014365  -0.0000000  -0.0000000  -0.0156611
           19          20          21          22          23          24
    1  -0.1220589   0.1035294   0.0000000  -0.0166599  -0.0124701   0.0000000
    2   0.1016557  -0.2662054  -0.0000000  -0.0306270  -0.0195961   0.0000000
    3   0.0000000  -0.0000000  -0.0401019  -0.0000000  -0.0000000   0.0043286
    4  -0.0303501   0.0151890  -0.0000000  -0.0622139  -0.0527204  -0.0000000
    5   0.0506193  -0.0199649  -0.0000000  -0.0521639  -0.1187829  -0.0000000
    6  -0.0000000   0.0000000   0.0065498  -0.0000000   0.0000000  -0.0177381
    7  -0.0036980  -0.0016750  -0.0000000   0.0018793  -0.0149945   0.0000000
    8  -0.0061330   0.0003953  -0.0000000  -0.0000470  -0.0303353   0.0000000
    9  -0.0000000   0.0000000   0.0056463   0.0000000   0.0000000   0.0016507
   10   0.0022482   0.0012814   0.0000000  -0.0006158   0.0032707  -0.0000000
   11   0.0012121   0.0003105   0.0000000   0.0014371   0.0002712  -0.0000000
   12   0.0000000  -0.0000000  -0.0017457  -0.0000000   0.0000000   0.0031466
   13  -0.0048153  -0.0052036   0.0000000   0.0003962   0.0004447   0.0000000
   14  -0.0009128   0.0013307   0.0000000  -0.0004075  -0.0007458  -0.0000000
   15  -0.0000000  -0.0000000   0.0059311  -0.0000000   0.0000000  -0.0009227
   16   0.0096825   0.0228827  -0.0000000  -0.0020594   0.0005788  -0.0000000
   17  -0.0113688  -0.0572980  -0.0000000   0.0036366   0.0034534  -0.0000000
   18   0.0000000   0.0000000   0.0055654   0.0000000  -0.0000000   0.0028737
   19   0.1550977  -0.1338183  -0.0000000  -0.0038053   0.0021204  -0.0000000
   20  -0.1338183   0.3439152   0.0000000  -0.0033310   0.0039217  -0.0000000
   21  -0.0000000   0.0000000   0.0214353  -0.0000000  -0.0000000  -0.0019454
   22  -0.0038053  -0.0033310  -0.0000000   0.0848464   0.0740376  -0.0000000
   23   0.0021204   0.0039217  -0.0000000   0.0740376   0.1706042   0.0000000
   24  -0.0000000  -0.0000000  -0.0019454  -0.0000000   0.0000000   0.0087059
   25  -0.0013803   0.0005586   0.0000000  -0.0008594   0.0010781  -0.0000000
   26   0.0014145  -0.0000889  -0.0000000   0.0083352  -0.0065183   0.0000000
   27  -0.0000000   0.0000000   0.0001095   0.0000000  -0.0000000  -0.0003935
   28  -0.0004059   0.0011276   0.0000000   0.0002034  -0.0004010   0.0000000
   29   0.0011453  -0.0020333   0.0000000   0.0003733  -0.0009858   0.0000000
   30  -0.0000000  -0.0000000   0.0000155  -0.0000000  -0.0000000   0.0002295
   31   0.0006256   0.0000741   0.0000000  -0.0003271  -0.0007299  -0.0000000
   32  -0.0006512  -0.0021745  -0.0000000  -0.0005994  -0.0010339   0.0000000
   33   0.0000000  -0.0000000   0.0001750   0.0000000  -0.0000000  -0.0000119
   34  -0.0011402  -0.0006149  -0.0000000  -0.0007844  -0.0002143   0.0000000
   35  -0.0052830  -0.0021084  -0.0000000  -0.0006439  -0.0002525   0.0000000
   36   0.0000000  -0.0000000  -0.0016350  -0.0000000   0.0000000   0.0000766
           25          26          27          28          29          30
    1   0.0038277  -0.0007864   0.0000000   0.0000269  -0.0002792   0.0000000
    2   0.0025677  -0.0029121   0.0000000  -0.0003441   0.0004685  -0.0000000
    3   0.0000000   0.0000000   0.0035282  -0.0000000  -0.0000000  -0.0011211
    4  -0.0327056   0.0200749   0.0000000  -0.0006513  -0.0036317   0.0000000
    5   0.0046437  -0.0008069   0.0000000  -0.0014465   0.0005137   0.0000000
    6   0.0000000   0.0000000   0.0025157  -0.0000000  -0.0000000   0.0031909
    7  -0.1478495   0.0046839  -0.0000000   0.0020097   0.0138066   0.0000000
    8   0.0047357  -0.0311324  -0.0000000  -0.0013326  -0.0335042   0.0000000
    9  -0.0000000  -0.0000000  -0.0194316   0.0000000   0.0000000   0.0021201
   10  -0.0325611  -0.0172884   0.0000000  -0.0555266   0.0476541  -0.0000000
   11  -0.0024368   0.0005171   0.0000000   0.0470715  -0.1195208  -0.0000000
   12  -0.0000000  -0.0000000   0.0024646  -0.0000000  -0.0000000  -0.0178415
   13   0.0027485   0.0000211   0.0000000  -0.0159817   0.0113198  -0.0000000
   14  -0.0025805  -0.0024407   0.0000000   0.0266915  -0.0170048   0.0000000
   15  -0.0000000   0.0000000   0.0031524   0.0000000   0.0000000   0.0024981
   16  -0.0009968   0.0001280  -0.0000000  -0.0024503  -0.0000384   0.0000000
   17  -0.0003946   0.0002323  -0.0000000  -0.0025310   0.0023133  -0.0000000
   18  -0.0000000  -0.0000000  -0.0010421   0.0000000   0.0000000   0.0032548
   19  -0.0013803   0.0014145  -0.0000000  -0.0004059   0.0011453  -0.0000000
   20   0.0005586  -0.0000889   0.0000000   0.0011276  -0.0020333  -0.0000000
   21   0.0000000  -0.0000000   0.0001095   0.0000000   0.0000000   0.0000155
   22  -0.0008594   0.0083352   0.0000000   0.0002034   0.0003733  -0.0000000
   23   0.0010781  -0.0065183  -0.0000000  -0.0004010  -0.0009858  -0.0000000
   24  -0.0000000   0.0000000  -0.0003935   0.0000000   0.0000000   0.0002295
   25   0.2131800  -0.0059762   0.0000000  -0.0018128  -0.0019425  -0.0000000
   26  -0.0059762   0.0504884   0.0000000  -0.0095849  -0.0072886  -0.0000000
   27   0.0000000   0.0000000   0.0091609   0.0000000   0.0000000  -0.0002185
   28  -0.0018128  -0.0095849   0.0000000   0.0856764  -0.0654927  -0.0000000
   29  -0.0019425  -0.0072886   0.0000000  -0.0654927   0.1752817  -0.0000000
   30  -0.0000000  -0.0000000  -0.0002185  -0.0000000  -0.0000000   0.0080544
   31  -0.0009796  -0.0010302  -0.0000000  -0.0106430  -0.0028993   0.0000000
   32  -0.0003140  -0.0000625   0.0000000   0.0054332   0.0019517  -0.0000000
   33   0.0000000   0.0000000   0.0001386  -0.0000000  -0.0000000  -0.0003457
   34  -0.0006110   0.0000084  -0.0000000  -0.0004448  -0.0000152   0.0000000
   35   0.0000608   0.0000127  -0.0000000   0.0008090  -0.0001914   0.0000000
   36  -0.0000000   0.0000000   0.0000159  -0.0000000  -0.0000000   0.0001634
           31          32          33          34          35          36
    1  -0.0005757   0.0052792  -0.0000000  -0.0321585  -0.0122790   0.0000000
    2   0.0016772   0.0006427  -0.0000000   0.0020630   0.0034369   0.0000000
    3   0.0000000  -0.0000000   0.0042315   0.0000000   0.0000000   0.0036079
    4   0.0000866  -0.0010193   0.0000000   0.0036519  -0.0003409  -0.0000000
    5  -0.0001476   0.0000550   0.0000000  -0.0031399  -0.0015962   0.0000000
    6  -0.0000000  -0.0000000  -0.0012036   0.0000000   0.0000000   0.0022348
    7  -0.0023467   0.0006487   0.0000000  -0.0006757   0.0000661   0.0000000
    8   0.0036275   0.0017790   0.0000000   0.0007235  -0.0002877   0.0000000
    9  -0.0000000   0.0000000   0.0037053  -0.0000000  -0.0000000  -0.0007464
   10  -0.0236061  -0.0127560   0.0000000   0.0024650  -0.0002909  -0.0000000
   11  -0.0320883  -0.0146063   0.0000000   0.0018145  -0.0020007  -0.0000000
   12  -0.0000000   0.0000000   0.0032681   0.0000000   0.0000000   0.0025076
   13  -0.0747933  -0.0575328  -0.0000000  -0.0237560   0.0153557   0.0000000
   14  -0.0567228  -0.1286572  -0.0000000   0.0044475  -0.0010283   0.0000000
   15   0.0000000  -0.0000000  -0.0234718  -0.0000000  -0.0000000   0.0014365
   16   0.0022899  -0.0205549  -0.0000000  -0.0692344   0.0001525  -0.0000000
   17  -0.0011860  -0.0406728   0.0000000  -0.0001077  -0.0163726  -0.0000000
   18  -0.0000000   0.0000000   0.0026299  -0.0000000   0.0000000  -0.0156611
   19   0.0006256  -0.0006512   0.0000000  -0.0011402  -0.0052830   0.0000000
   20   0.0000741  -0.0021745  -0.0000000  -0.0006149  -0.0021084  -0.0000000
   21   0.0000000  -0.0000000   0.0001750  -0.0000000  -0.0000000  -0.0016350
   22  -0.0003271  -0.0005994   0.0000000  -0.0007844  -0.0006439  -0.0000000
   23  -0.0007299  -0.0010339  -0.0000000  -0.0002143  -0.0002525   0.0000000
   24  -0.0000000   0.0000000  -0.0000119   0.0000000   0.0000000   0.0000766
   25  -0.0009796  -0.0003140   0.0000000  -0.0006110   0.0000608  -0.0000000
   26  -0.0010302  -0.0000625   0.0000000   0.0000084   0.0000127   0.0000000
   27  -0.0000000   0.0000000   0.0001386  -0.0000000  -0.0000000   0.0000159
   28  -0.0106430   0.0054332  -0.0000000  -0.0004448   0.0008090  -0.0000000
   29  -0.0028993   0.0019517  -0.0000000  -0.0000152  -0.0001914  -0.0000000
   30   0.0000000  -0.0000000  -0.0003457   0.0000000   0.0000000   0.0001634
   31   0.1120279   0.0806803   0.0000000  -0.0017586   0.0087450  -0.0000000
   32   0.0806803   0.1887969  -0.0000000   0.0013863  -0.0060181   0.0000000
   33   0.0000000  -0.0000000   0.0110873  -0.0000000  -0.0000000  -0.0002027
   34  -0.0017586   0.0013863  -0.0000000   0.1244466  -0.0063512   0.0000000
   35   0.0087450  -0.0060181  -0.0000000  -0.0063512   0.0264063   0.0000000
   36  -0.0000000   0.0000000  -0.0002027   0.0000000   0.0000000   0.0082025
 **********************************************************************
 **                                                                  **
 **                       VIBRATIONAL ANALYSIS                       **
 **                       --------------------                       **
 **                                                                  **
 **        VIBRATIONAL FREQUENCIES (CM**-1) AND NORMAL MODES         **
 **     FORCE CONSTANTS (mDYN/ANGSTROM) AND REDUCED MASSES (AMU)     **
 **                  INFRARED INTENSITIES (KM/MOL)                   **
 **                                                                  **
 **********************************************************************


 Mode:                 1                      2                      3
 Frequency:        41.83                  54.54                  81.83
 Force Cnst:      0.0699                 0.0689                 0.0805
 Red. Mass:      67.7523                39.3180                20.4161
 IR Active:          YES                    YES                    YES
 IR Intens:        0.010                  0.000                  0.205
 Raman Active:       YES                    YES                    YES
               X      Y      Z        X      Y      Z        X      Y      Z
 C         -0.000 -0.000 -0.151    0.000  0.000 -0.067    0.000  0.000  0.438
 C         -0.000 -0.000 -0.119   -0.000  0.000  0.017    0.000  0.000  0.211
 C          0.000  0.000  0.066   -0.000 -0.000  0.043   -0.000  0.000  0.116
 C          0.000  0.000 -0.093   -0.000 -0.000  0.063   -0.000 -0.000  0.112
 C          0.000 -0.000 -0.153   -0.000 -0.000  0.269    0.000  0.000  0.144
 C          0.000 -0.000 -0.067    0.000 -0.000  0.083   -0.000  0.000  0.266
 F         -0.000 -0.000 -0.246   -0.000  0.000 -0.268    0.000  0.000  0.768
 Br        -0.000  0.000 -0.420    0.000  0.000  0.068    0.000  0.000 -0.197
 Br         0.000  0.000  0.647   -0.000  0.000  0.109   -0.000 -0.000  0.026
 Br        -0.000 -0.000 -0.316   -0.000 -0.000 -0.360    0.000 -0.000 -0.048
 Cl         0.000 -0.000 -0.336   -0.000  0.000  0.825   -0.000  0.000  0.043
 I          0.000  0.000  0.233    0.000 -0.000 -0.112   -0.000 -0.000 -0.113
 TransDip   0.000 -0.000  0.003    0.000 -0.000 -0.000   -0.000  0.000 -0.014

 Mode:                 4                      5                      6
 Frequency:       105.29                 132.05                 147.74
 Force Cnst:      0.3241                 0.7972                 0.9398
 Red. Mass:      49.6162                77.6005                73.0759
 IR Active:          YES                    YES                    YES
 IR Intens:        0.361                  0.174                  0.073
 Raman Active:       YES                    YES                    YES
               X      Y      Z        X      Y      Z        X      Y      Z
 C         -0.030 -0.293  0.000    0.140  0.047  0.000   -0.005 -0.086  0.000
 C         -0.059 -0.214 -0.000    0.123  0.070  0.000   -0.036 -0.134  0.000
 C          0.009 -0.172  0.000    0.132  0.034  0.000   -0.007 -0.107  0.000
 C          0.064 -0.220  0.000    0.071  0.033 -0.000    0.026 -0.151  0.000
 C          0.037 -0.287  0.000    0.100  0.075  0.000    0.010 -0.094  0.000
 C          0.010 -0.294  0.000    0.162  0.068  0.000    0.022 -0.093  0.000
 F         -0.075 -0.317  0.000    0.100  0.027 -0.000    0.010 -0.084  0.000
 Br        -0.400 -0.056  0.000   -0.433  0.425  0.000    0.157 -0.281 -0.000
 Br         0.016  0.028 -0.000    0.139 -0.128 -0.000    0.021  0.757 -0.000
 Br         0.265 -0.152 -0.000   -0.464 -0.250  0.000   -0.297 -0.354  0.000
 Cl         0.056 -0.305  0.000   -0.029  0.160 -0.000   -0.108 -0.037 -0.000
 I          0.067  0.383 -0.000    0.395 -0.108 -0.000    0.101  0.010 -0.000
 TransDip   0.002  0.019 -0.000   -0.012 -0.006 -0.000   -0.001  0.009 -0.000

 Mode:                 7                      8                      9
 Frequency:       169.61                 174.81                 207.24
 Force Cnst:      0.2395                 1.1270                 0.9519
 Red. Mass:      14.1300                62.5979                37.6167
 IR Active:          YES                    YES                    YES
 IR Intens:        0.008                  0.295                  0.022
 Raman Active:       YES                    YES                    YES
               X      Y      Z        X      Y      Z        X      Y      Z
 C         -0.000  0.000 -0.199   -0.150  0.052  0.000   -0.078 -0.032 -0.000
 C         -0.000  0.000 -0.366   -0.208  0.059  0.000   -0.065  0.118 -0.000
 C         -0.000 -0.000 -0.455   -0.353  0.020  0.000   -0.055  0.121 -0.000
 C         -0.000 -0.000 -0.449   -0.219 -0.022  0.000    0.006  0.122 -0.000
 C         -0.000 -0.000 -0.377   -0.165 -0.072  0.000    0.041 -0.058 -0.000
 C         -0.000  0.000 -0.327   -0.022 -0.017  0.000   -0.029 -0.105 -0.000
 F         -0.000  0.000  0.366   -0.262 -0.004 -0.000   -0.238 -0.110  0.000
 Br         0.000 -0.000  0.029    0.057 -0.148 -0.000    0.137  0.066  0.000
 Br        -0.000  0.000  0.069   -0.537 -0.016 -0.000   -0.129 -0.036  0.000
 Br         0.000  0.000  0.051    0.112  0.222 -0.000   -0.258  0.069  0.000
 Cl        -0.000  0.000  0.165   -0.273 -0.017 -0.000    0.710 -0.484  0.000
 I          0.000 -0.000  0.012    0.449 -0.033 -0.000    0.013  0.073 -0.000
 TransDip   0.000  0.000  0.003    0.017  0.000 -0.000    0.004  0.002 -0.000

 Mode:                10                     11                     12
 Frequency:       228.01                 268.12                 303.98
 Force Cnst:      2.0809                 1.1809                 1.1883
 Red. Mass:      67.9316                27.8806                21.8267
 IR Active:          YES                    YES                    YES
 IR Intens:        0.017                  0.478                  0.211
 Raman Active:       YES                    YES                    YES
               X      Y      Z        X      Y      Z        X      Y      Z
 C         -0.045 -0.085 -0.000    0.049  0.231  0.000    0.233 -0.132  0.000
 C         -0.065 -0.212  0.000   -0.001 -0.046  0.000    0.196 -0.130 -0.000
 C          0.146 -0.014  0.000   -0.017 -0.012 -0.000    0.005 -0.157 -0.000
 C         -0.068  0.201  0.000    0.065  0.011 -0.000   -0.144 -0.091 -0.000
 C         -0.053  0.106 -0.000    0.110  0.268  0.000   -0.157 -0.176  0.000
 C         -0.114  0.024 -0.000    0.018  0.273  0.000    0.010 -0.052  0.000
 F          0.114  0.001  0.000    0.481  0.464 -0.000    0.749  0.112 -0.000
 Br        -0.284 -0.519 -0.000   -0.156 -0.162 -0.000   -0.001  0.102  0.000
 Br         0.355 -0.010 -0.000   -0.206 -0.002  0.000   -0.066  0.055  0.000
 Br        -0.256  0.525  0.000    0.063 -0.135 -0.000   -0.035  0.117  0.000
 Cl         0.094  0.029  0.000    0.409  0.222 -0.000   -0.157 -0.360 -0.000
 I          0.091 -0.007 -0.000   -0.020 -0.013  0.000   -0.019 -0.018 -0.000
 TransDip  -0.004 -0.002 -0.000   -0.013 -0.018  0.000   -0.014  0.004  0.000

 Mode:                13                     14                     15
 Frequency:       309.14                 345.85                 397.91
 Force Cnst:      0.6947                 0.8796                 1.8283
 Red. Mass:      12.3376                12.4814                19.5994
 IR Active:          YES                    YES                    YES
 IR Intens:        0.006                  0.243                  0.246
 Raman Active:       YES                    YES                    YES
               X      Y      Z        X      Y      Z        X      Y      Z
 C         -0.000  0.000  0.068    0.000  0.000 -0.434   -0.271  0.374  0.000
 C         -0.000  0.000 -0.460   -0.000  0.000 -0.457   -0.232  0.137  0.000
 C         -0.000  0.000 -0.480    0.000 -0.000  0.149   -0.165  0.086 -0.000
 C          0.000  0.000 -0.070    0.000  0.000  0.606   -0.188  0.031 -0.000
 C          0.000  0.000  0.417   -0.000 -0.000  0.280   -0.244  0.065 -0.000
 C          0.000  0.000  0.603    0.000 -0.000 -0.290   -0.186  0.225  0.000
 F         -0.000 -0.000 -0.053    0.000  0.000  0.219   -0.143  0.563 -0.000
 Br        -0.000 -0.000  0.031   -0.000  0.000  0.020   -0.004 -0.019 -0.000
 Br         0.000 -0.000  0.031   -0.000  0.000 -0.008    0.150 -0.016  0.000
 Br         0.000 -0.000  0.006    0.000 -0.000 -0.033    0.057 -0.086  0.000
 Cl         0.000  0.000 -0.080   -0.000 -0.000 -0.041   -0.091 -0.335  0.000
 I         -0.000  0.000 -0.019   -0.000 -0.000  0.006    0.041 -0.004 -0.000
 TransDip   0.000 -0.000 -0.002    0.000 -0.000 -0.016   -0.016  0.003 -0.000

 Mode:                16                     17                     18
 Frequency:       565.22                 572.74                 618.84
 Force Cnst:      2.6798                 2.3302                 2.7324
 Red. Mass:      14.2369                12.0563                12.1100
 IR Active:          YES                    YES                    YES
 IR Intens:       27.497                  0.280                  0.660
 Raman Active:       YES                    YES                    YES
               X      Y      Z        X      Y      Z        X      Y      Z
 C          0.141  0.185 -0.000   -0.000 -0.000 -0.068   -0.000 -0.000  0.474
 C          0.120  0.256 -0.000   -0.000 -0.000 -0.448   -0.000  0.000 -0.141
 C          0.204  0.311  0.000   -0.000 -0.000  0.587   -0.000  0.000 -0.349
 C          0.440  0.147 -0.000   -0.000 -0.000 -0.094    0.000  0.000  0.602
 C          0.431 -0.119 -0.000   -0.000  0.000 -0.474    0.000 -0.000 -0.509
 C          0.469 -0.056  0.000   -0.000 -0.000  0.463   -0.000 -0.000 -0.023
 F         -0.076  0.138  0.000    0.000 -0.000  0.014    0.000  0.000 -0.103
 Br        -0.040 -0.070  0.000    0.000  0.000  0.010    0.000  0.000  0.006
 Br        -0.059 -0.015 -0.000    0.000  0.000 -0.016    0.000 -0.000  0.007
 Br        -0.033  0.006  0.000    0.000 -0.000  0.002   -0.000 -0.000 -0.012
 Cl        -0.164 -0.157  0.000    0.000  0.000  0.034   -0.000  0.000  0.030
 I         -0.033  0.004 -0.000    0.000 -0.000 -0.006    0.000  0.000  0.002
 TransDip   0.162  0.045 -0.000   -0.000 -0.000 -0.017   -0.000 -0.000  0.026

 Mode:                19                     20                     21
 Frequency:       630.64                 676.78                 692.10
 Force Cnst:      3.0014                 3.6987                 3.4020
 Red. Mass:      12.8089                13.7057                12.0546
 IR Active:          YES                    YES                    YES
 IR Intens:       13.345                 54.932                  1.665
 Raman Active:       YES                    YES                    YES
               X      Y      Z        X      Y      Z        X      Y      Z
 C          0.412  0.273  0.000    0.214 -0.060  0.000   -0.000  0.000  0.633
 C          0.410 -0.126 -0.000    0.175  0.321 -0.000   -0.000 -0.000 -0.440
 C          0.047 -0.377 -0.000    0.087  0.383  0.000   -0.000 -0.000  0.274
 C         -0.188 -0.208  0.000   -0.171  0.493 -0.000    0.000 -0.000 -0.239
 C         -0.163  0.145 -0.000   -0.253  0.297  0.000    0.000 -0.000  0.286
 C          0.292  0.365  0.000   -0.196  0.257 -0.000    0.000 -0.000 -0.430
 F         -0.275 -0.032 -0.000    0.092 -0.327 -0.000   -0.000  0.000 -0.084
 Br        -0.030 -0.009  0.000   -0.024 -0.054  0.000    0.000  0.000  0.006
 Br        -0.015  0.019  0.000   -0.010 -0.004 -0.000    0.000  0.000 -0.002
 Br         0.003  0.023 -0.000    0.038 -0.074 -0.000   -0.000  0.000  0.002
 Cl         0.021 -0.063  0.000   -0.033 -0.085 -0.000   -0.000 -0.000 -0.007
 I         -0.015 -0.005  0.000    0.007 -0.006  0.000   -0.000  0.000  0.003
 TransDip   0.117  0.007  0.000   -0.037  0.235  0.000    0.000 -0.000  0.041

 Mode:                22                     23                     24
 Frequency:       810.70                 947.30                1070.51
 Force Cnst:      4.9093                 6.9301                 8.2516
 Red. Mass:      12.6780                13.1073                12.2211
 IR Active:          YES                    YES                    YES
 IR Intens:        3.561                 16.413                  0.878
 Raman Active:       YES                    YES                    YES
               X      Y      Z        X      Y      Z        X      Y      Z
 C         -0.119 -0.064 -0.000    0.083 -0.148  0.000   -0.153  0.168  0.000
 C          0.008 -0.414  0.000    0.304 -0.045  0.000   -0.425 -0.454  0.000
 C          0.547 -0.153 -0.000    0.441  0.013 -0.000    0.142 -0.002 -0.000
 C          0.298  0.091 -0.000   -0.225  0.338  0.000   -0.215  0.410 -0.000
 C          0.172  0.370  0.000   -0.300 -0.441  0.000   -0.094 -0.002 -0.000
 C         -0.419  0.144  0.000   -0.059 -0.324 -0.000    0.541  0.074  0.000
 F         -0.082  0.044  0.000   -0.150  0.301 -0.000    0.069 -0.123 -0.000
 Br         0.016  0.028  0.000   -0.005 -0.007  0.000    0.015  0.023 -0.000
 Br        -0.054  0.001  0.000   -0.028  0.005  0.000   -0.001 -0.001  0.000
 Br        -0.001  0.007  0.000    0.009 -0.018  0.000    0.010 -0.018  0.000
 Cl        -0.072 -0.097 -0.000    0.045  0.090  0.000   -0.000 -0.009  0.000
 I          0.011  0.001 -0.000    0.002 -0.000 -0.000   -0.006  0.000 -0.000
 TransDip   0.060 -0.003 -0.000    0.061 -0.115  0.000    0.021 -0.021  0.000

 Mode:                25                     26                     27
 Frequency:      1228.58                1253.04                1334.34
 Force Cnst:     11.0137                11.1022                12.6297
 Red. Mass:      12.3845                12.0013                12.0395
 IR Active:          YES                    YES                    YES
 IR Intens:        9.490                  1.550                100.872
 Raman Active:       YES                    YES                    YES
               X      Y      Z        X      Y      Z        X      Y      Z
 C         -0.169  0.314  0.000    0.303  0.155 -0.000   -0.289 -0.200  0.000
 C         -0.167  0.184  0.000   -0.319  0.240  0.000   -0.025  0.405 -0.000
 C          0.468  0.149 -0.000   -0.013 -0.412  0.000    0.384 -0.130 -0.000
 C          0.177 -0.402  0.000    0.419  0.180 -0.000   -0.374 -0.250  0.000
 C         -0.362 -0.356  0.000   -0.401  0.209 -0.000    0.046  0.447 -0.000
 C         -0.047  0.268 -0.000    0.004 -0.376  0.000    0.289 -0.240 -0.000
 F          0.094 -0.183 -0.000    0.010  0.004 -0.000    0.031  0.032 -0.000
 Br        -0.001 -0.006  0.000   -0.001 -0.001 -0.000   -0.002 -0.008  0.000
 Br        -0.016 -0.002  0.000   -0.001 -0.001 -0.000   -0.009  0.002  0.000
 Br        -0.008  0.014  0.000   -0.000  0.001  0.000    0.004  0.003  0.000
 Cl         0.031  0.035 -0.000    0.001  0.003  0.000   -0.006 -0.023 -0.000
 I          0.002 -0.001 -0.000   -0.000 -0.000 -0.000   -0.002  0.001 -0.000
 TransDip   0.040 -0.090  0.000   -0.026 -0.030 -0.000    0.281  0.157  0.000

 Mode:                28                     29                     30
 Frequency:      1384.26                1539.12                1548.34
 Force Cnst:     13.9011                16.7942                16.9568
 Red. Mass:      12.3131                12.0327                12.0049
 IR Active:          YES                    YES                    YES
 IR Intens:      210.633                 12.955                  3.890
 Raman Active:       YES                    YES                    YES
               X      Y      Z        X      Y      Z        X      Y      Z
 C         -0.290  0.552  0.000    0.273 -0.330 -0.000    0.518  0.337  0.000
 C          0.213  0.192 -0.000   -0.426  0.304  0.000   -0.302 -0.127  0.000
 C          0.004 -0.411 -0.000    0.134 -0.343 -0.000    0.157  0.287 -0.000
 C         -0.174  0.279  0.000   -0.148  0.133 -0.000   -0.361 -0.218  0.000
 C          0.340 -0.172  0.000    0.300 -0.290  0.000    0.245  0.065  0.000
 C         -0.215 -0.132 -0.000   -0.076  0.429  0.000   -0.236 -0.325 -0.000
 F          0.098 -0.184  0.000   -0.033  0.058  0.000   -0.017 -0.018  0.000
 Br        -0.006 -0.006  0.000    0.003 -0.000  0.000    0.001  0.001  0.000
 Br        -0.000  0.003  0.000    0.000  0.001 -0.000    0.001 -0.001 -0.000
 Br         0.002 -0.004 -0.000    0.000  0.000 -0.000    0.001  0.000 -0.000
 Cl        -0.009  0.003 -0.000   -0.003  0.002 -0.000   -0.002  0.002 -0.000
 I          0.002  0.001 -0.000   -0.001 -0.001  0.000   -0.001  0.000  0.000
 TransDip  -0.157  0.438  0.000    0.062 -0.097 -0.000    0.055  0.030  0.000

 STANDARD THERMODYNAMIC QUANTITIES AT   298.15 K  AND     1.00 ATM

   This Molecule has  0 Imaginary Frequencies
   Zero point vibrational energy:       25.504 kcal/mol

   Atom    1 Element C  Has Mass   12.00000
   Atom    2 Element C  Has Mass   12.00000
   Atom    3 Element C  Has Mass   12.00000
   Atom    4 Element C  Has Mass   12.00000
   Atom    5 Element C  Has Mass   12.00000
   Atom    6 Element C  Has Mass   12.00000
   Atom    7 Element F  Has Mass   18.99840
   Atom    8 Element Br Has Mass   78.91830
   Atom    9 Element Br Has Mass   78.91830
   Atom   10 Element Br Has Mass   78.91830
   Atom   11 Element Cl Has Mass   34.96885
   Atom   12 Element I  Has Mass  126.90440
   Molecular Mass:   489.626550 amu
   Principal axes and moments of inertia in amu*Bohr^2:
                             1           2           3
    Eigenvalues --     6241.12553 10820.66987 17061.79540
          X               0.99989     0.01475     0.00000
          Y              -0.01475     0.99989     0.00000
          Z              -0.00000    -0.00000     1.00000
   Rotational Symmetry Number is   1
   The Molecule is an Asymmetric Top
   Translational Enthalpy:        0.889 kcal/mol
   Rotational Enthalpy:           0.889 kcal/mol
   Vibrational Enthalpy:         31.670 kcal/mol
   gas constant (RT):             0.592 kcal/mol
   Translational Entropy:        44.453  cal/mol.K
   Rotational Entropy:           35.398  cal/mol.K
   Vibrational Entropy:          40.942  cal/mol.K

   Total Enthalpy:               34.040 kcal/mol
   Total Entropy:               120.792  cal/mol.K

 ======================================================================

 STANDARD THERMODYNAMIC QUANTITIES FOR ANHARMONIC VIBRATION -- TOSH

   Zero point vibrational energy: ************ kcal/mol

   Vibrational Enthalpy:       Infinity kcal/mol
   Vibrational Entropy:             NaN  cal/mol.K

   Total Enthalpy:             Infinity kcal/mol
   Total Entropy:                   NaN  cal/mol.K

 ======================================================================

 STANDARD THERMODYNAMIC QUANTITIES FOR ANHARMONIC VIBRATION -- VPT2

   Zero point vibrational energy: ************ kcal/mol

   Vibrational Enthalpy:       Infinity kcal/mol
   Vibrational Entropy:             NaN  cal/mol.K

   Total Enthalpy:             Infinity kcal/mol
   Total Entropy:                   NaN  cal/mol.K

 ======================================================================

Archival summary:
1\1\february\FREQ\ProcedureUnspecified\BasisUnspecified\1r3l116\taweetha\SunDec116:25:592019SunDec116:25:592019\0\\#,FREQ,ProcedureUnspecified,BasisUnspecified,\\0,1\I\C,1,2.11544\C,2,1.39012,1,118.331\F,3,1.33658,2,119.09,1,0,0\C,3,1.39213,2,122.214,1,-180,0\C,5,1.40089,3,119.091,2,-0,0\C,2,1.40199,1,123.057,3,-180,0\C,6,1.40493,5,119.798,3,0,0\Cl,7,1.7373,2,119.631,1,-0,0\Br,5,1.89592,3,117.691,2,180,0\Br,6,1.89798,5,119.5,3,-180,0\Br,8,1.90074,6,120.462,5,180,0\\\@

 Total job time:  856.56s(wall), 4922.03s(cpu) 
 Sun Dec  1 16:25:59 2019

        *************************************************************
        *                                                           *
        *  Thank you very much for using Q-Chem.  Have a nice day.  *
        *                                                           *
        *************************************************************
