# Supplementary material for: Geometric and energetic data from quantum chemical calculations of halobenzenes and xylenes
Source: Data Brief. 2020 Mar 5;30:105386. doi: 10.1016/j.dib.2020.105386 (PMC7114895; doi:10.1016/j.dib.2020.105386)
Supplement: Supplementary file 1 [file mmc1.zip › halobenzene/B3LYP/FBrBrBrFI.out]

                  Welcome to Q-Chem
     A Quantum Leap Into The Future Of Chemistry


 Q-Chem 5.2 (devel), Q-Chem, Inc., Pleasanton, CA (2019)

 Yihan Shao,  Zhengting Gan,  E. Epifanovsky,  A. T. B. Gilbert,  M. Wormit,  
 J. Kussmann,  A. W. Lange,  A. Behn,  Jia Deng,  Xintian Feng,  D. Ghosh,  
 M. Goldey,  P. R. Horn,  L. D. Jacobson,  I. Kaliman,  T. Kus,  A. Landau,  
 Jie Liu,  E. I. Proynov,  R. M. Richard,  R. P. Steele,  E. J. Sundstrom,  
 H. L. Woodcock III,  P. M. Zimmerman,  D. Zuev,  B. Albrecht,  E. Alguire,  
 S. A. Baeppler,  D. Barton,  Z. Benda,  Y. A. Bernard,  E. J. Berquist,  
 K. B. Bravaya,  H. Burton,  D. Casanova,  Chun-Min Chang,  Yunqing Chen,  
 A. Chien,  K. D. Closser,  M. P. Coons,  S. Coriani,  S. Dasgupta,  
 A. L. Dempwolff,  M. Diedenhofen,  Hainam Do,  R. G. Edgar,  Po-Tung Fang,  
 S. Faraji,  S. Fatehi,  Qingguo Feng,  K. D. Fenk,  J. Fosso-Tande,  
 J. Gayvert,  Qinghui Ge,  A. Ghysels,  G. Gidofalvi,  J. Gomes,  
 J. Gonthier,  A. Gunina,  D. Hait,  M. W. D. Hanson-Heine,  
 P. H. P. Harbach,  A. W. Hauser,  M. F. Herbst,  J. E. Herr,  
 E. G. Hohenstein,  Z. C. Holden,  Kerwin Hui,  B. C. Huynh,  T.-C. Jagau,  
 Hyunjun Ji,  B. Kaduk,  K. Khistyaev,  Jaehoon Kim,  P. Klunzinger,  K. Koh,  
 D. Kosenkov,  L. Koulias,  T. Kowalczyk,  C. M. Krauter,  A. Kunitsa,  
 Ka Un Lao,  A. Laurent,  K. V. Lawler,  Joonho Lee,  D. Lefrancois,  
 S. Lehtola,  D. S. Levine,  Yi-Pei Li,  You-Sheng Lin,  Fenglai Liu,  
 E. Livshits,  A. Luenser,  P. Manohar,  E. Mansoor,  S. F. Manzer,  
 Shan-Ping Mao,  Yuezhi Mao,  N. Mardirossian,  A. V. Marenich,  
 T. Markovich,  L. A. Martinez-Martinez,  S. A. Maurer,  N. J. Mayhall,  
 S. C. McKenzie,  J.-M. Mewes,  P. Morgante,  A. F. Morrison,  
 J. W. Mullinax,  K. Nanda,  T. S. Nguyen-Beck,  R. Olivares-Amaya,  
 J. A. Parkhill,  Zheng Pei,  T. M. Perrine,  F. Plasser,  P. Pokhilko,  
 S. Prager,  A. Prociuk,  E. Ramos,  D. R. Rehn,  F. Rob,  M. Scheurer,  
 M. Schneider,  N. Sergueev,  S. M. Sharada,  S. Sharma,  D. W. Small,  
 T. Stauch,  T. Stein,  Yu-Chuan Su,  A. J. W. Thom,  A. Tkatchenko,  
 T. Tsuchimochi,  N. M. Tubman,  L. Vogt,  M. L. Vidal,  O. Vydrov,  
 M. A. Watson,  J. Wenzel,  M. de Wergifosse,  T. A. Wesolowski,  A. White,  
 J. Witte,  A. Yamada,  Jun Yang,  K. Yao,  S. Yeganeh,  S. R. Yost,  
 Zhi-Qiang You,  A. Zech,  Igor Ying Zhang,  Xing Zhang,  Yan Zhao,  
 Ying Zhu,  B. R. Brooks,  G. K. L. Chan,  C. J. Cramer,  M. S. Gordon,  
 W. J. Hehre,  A. Klamt,  M. W. Schmidt,  C. D. Sherrill,  D. G. Truhlar,  
 A. Aspuru-Guzik,  R. Baer,  A. T. Bell,  N. A. Besley,  Jeng-Da Chai,  
 A. E. DePrince, III,  R. A. DiStasio Jr.,  A. Dreuw,  B. D. Dunietz,  
 T. R. Furlani,  Chao-Ping Hsu,  Yousung Jung,  Jing Kong,  D. S. Lambrecht,  
 WanZhen Liang,  C. Ochsenfeld,  V. A. Rassolov,  L. V. Slipchenko,  
 J. E. Subotnik,  T. Van Voorhis,  J. M. Herbert,  A. I. Krylov,  
 P. M. W. Gill,  M. Head-Gordon

 Contributors to earlier versions of Q-Chem not listed above: 
 R. D. Adamson,  B. Austin,  J. Baker,  G. J. O. Beran,  K. Brandhorst,  
 S. T. Brown,  E. F. C. Byrd,  A. K. Chakraborty,  C.-L. Cheng,  
 Siu Hung Chien,  D. M. Chipman,  D. L. Crittenden,  H. Dachsel,  
 R. J. Doerksen,  A. D. Dutoi,  L. Fusti-Molnar,  W. A. Goddard III,  
 A. Golubeva-Zadorozhnaya,  S. R. Gwaltney,  G. Hawkins,  A. Heyden,  
 S. Hirata,  G. Kedziora,  F. J. Keil,  C. Kelley,  Jihan Kim,  R. A. King,  
 R. Z. Khaliullin,  P. P. Korambath,  W. Kurlancheek,  A. M. Lee,  M. S. Lee,  
 S. V. Levchenko,  Ching Yeh Lin,  D. Liotard,  R. C. Lochan,  I. Lotan,  
 P. E. Maslen,  N. Nair,  D. P. O'Neill,  D. Neuhauser,  E. Neuscamman,  
 C. M. Oana,  R. Olson,  B. Peters,  R. Peverati,  P. A. Pieniazek,  
 Y. M. Rhee,  J. Ritchie,  M. A. Rohrdanz,  E. Rosta,  N. J. Russ,  
 H. F. Schaefer III,  N. E. Schultz,  N. Shenvi,  A. C. Simmonett,  A. Sodt,  
 D. Stuck,  K. S. Thanthiriwatte,  V. Vanovschi,  Tao Wang,  A. Warshel,  
 C. F. Williams,  Q. Wu,  X. Xu,  W. Zhang

 Please cite Q-Chem as follows:
 Y. Shao et al., Mol. Phys. 113, 184-215 (2015)
 DOI: 10.1080/00268976.2014.952696

 Q-Chem 5.2.1 for Intel X86 EM64T Linux

 Parts of Q-Chem use Armadillo 8.300.2 (Tropical Shenanigans).
 http://arma.sourceforge.net/

 Q-Chem begins on Sun Dec  1 16:26:00 2019  

Host: 
0

     Scratch files written to /scratch/taweetham/qchem23340//
NAlpha2: 212
NElect   212
Mult     1

Checking the input file for inconsistencies... 	...done.

--------------------------------------------------------------
User input:
--------------------------------------------------------------
$MOLECULE
0 1
C   
C	1	CC
C	2	CC	1	120.0		
C	3	CC	2	120.0	1	0.0
C	4	CC	3	120.0	2	0.0	
C	5 	CC	4	120.0	3	0.0
F	1	CF	2	120.0	3	180.0
Br	2	CBr	3	120.0	4	180.0
Br	3	CBr	4	120.0	5	180.0
Br	4	CBr	5	120.0	6	180.0
F	5	CF	6	120.0	1	180.0
I	6	CI	1	120.0	2	180.0

CC=1.39483
CH=1.08673
CF=1.33960
CCl=1.72090
CBr=1.89068
CI=2.07886
$END

$REM
   JOB_TYPE	OPTIMIZATION
   BASIS	6-311++G**
   METHOD	B3LYP
   MEM_TOTAL	64000
   SYM_IGNORE	TRUE
$END

--------------------------------------------------------------
 ----------------------------------------------------------------
             Standard Nuclear Orientation (Angstroms)
    I     Atom           X                Y                Z
 ----------------------------------------------------------------
    1      C       0.0000000000     0.0000000000     0.0000000000
    2      C       0.0000000000     0.0000000000     1.3948300000
    3      C       1.2079582140     0.0000000000     2.0922450000
    4      C       2.4159164279     0.0000000000     1.3948300000
    5      C       2.4159164279     0.0000000000    -0.0000000000
    6      C       1.2079582140     0.0000000000    -0.6974150000
    7      F      -1.1601276309    -0.0000000000    -0.6698000000
    8      Br     -1.6373769104    -0.0000000000     2.3401700000
    9      Br      1.2079582140    -0.0000000000     3.9829250000
   10      Br      4.0532933383    -0.0000000000     2.3401700000
   11      F       3.5760440588    -0.0000000000    -0.6698000000
   12      I       1.2079582140    -0.0000000000    -2.7762750000
 ----------------------------------------------------------------
 Nuclear Repulsion Energy =        2617.37371385 hartrees
 There are      106 alpha and      106 beta electrons
 Requested basis set is 6-311++G(d,p)
 There are 129 shells and 382 basis functions

 Total QAlloc Memory Limit  64000 MB
 Mega-Array Size       188 MB
 MEM_STATIC part       192 MB
 A cutoff of  1.0D-11 yielded   5370 shell pairs
 There are     52363 function pairs (     57941 Cartesian)
 Smallest overlap matrix eigenvalue = 7.64E-07

 Q-Chem warning in module stvman/mkSTV.C, line 318:

 Overlap eigenvalue is smaller than square root of threshold
 Use THRESH >= 12 to get rid of this warning

 Linear dependence detected in AO basis
 Tighter screening thresholds may be required for diffuse basis sets
 Use S2THRESH > 14 and THRESH = 14 in case of SCF convergence issues
 Number of orthogonalized atomic orbitals = 381
 Maximum deviation from orthogonality = 7.261E-11

 Scale SEOQF with 1.000000e-01/1.000000e-01/1.000000e-01

 Standard Electronic Orientation quadrupole field applied
 Nucleus-field energy     =    -0.0000001147 hartrees
 Guess from superposition of atomic densities
 Warning:  Energy on first SCF cycle will be non-variational
 SAD guess density has 212.000000 electrons

 -----------------------------------------------------------------------
  General SCF calculation program by
  Eric Jon Sundstrom, Paul Horn, Yuezhi Mao, Dmitri Zuev, Alec White,
  David Stuck, Shaama M.S., Shane Yost, Joonho Lee, David Small,
  Daniel Levine, Susi Lehtola, Hugh Burton, Evgeny Epifanovsky,
  Bang C. Huynh
 -----------------------------------------------------------------------
 Exchange:     0.2000 Hartree-Fock + 0.0800 Slater + 0.7200 B88
 Correlation:  0.1900 VWN1RPA + 0.8100 LYP
 Using SG-1 standard quadrature grid
 using 6 threads for integral computing
 -------------------------------------------------------
 OpenMP Integral computing Module                
 Release: version 2.0, May 2017, Q-Chem Inc. Pleasanton 
 -------------------------------------------------------
 A restricted SCF calculation will be
 performed using DIIS
 SCF converges when DIIS error is below 1.0e-08
 ---------------------------------------
  Cycle       Energy         DIIS error
 ---------------------------------------
    1  -15072.7532513562      3.05e-02  
    2  -15070.2965587520      2.32e-03  
    3  -15070.2661398334      2.60e-03  
    4  -15070.3388877692      7.02e-04  
    5  -15070.3475888636      2.59e-04  
    6  -15070.3485737580      7.64e-05  
    7  -15070.3486523388      2.45e-05  
    8  -15070.3486619841      1.14e-05  
    9  -15070.3486640497      1.66e-06  
   10  -15070.3486640794      4.64e-07  
   11  -15070.3486640823      2.22e-07  
   12  -15070.3486640842      4.43e-08  
   13  -15070.3486640841      1.36e-08  
   14  -15070.3486640861      5.00e-09  Convergence criterion met
 ---------------------------------------
 SCF time:   CPU 235.61s  wall 42.00s 
 SCF   energy in the final basis set =   -15070.3486640861
 Total energy in the final basis set =   -15070.3486640861

 --------------------------------------------------------------

                    Orbital Energies (a.u.)
 --------------------------------------------------------------

 Alpha MOs
 -- Occupied --
********-482.8604-482.8593-482.8593-176.3258-165.7296-165.7274-165.7273
-62.5134 -62.5121 -62.5121 -56.3341 -56.3329 -56.3329 -56.3300 -56.3295
-56.3287 -56.3287 -56.3283 -56.3283 -35.8223 -31.3158 -31.3094 -31.3091
-24.7342 -24.7342 -22.9662 -22.9647 -22.9645 -22.9600 -22.9600 -10.3195
-10.3194 -10.2839 -10.2783 -10.2783 -10.2678  -8.7223  -8.7210  -8.7210
 -6.5547  -6.5534  -6.5534  -6.5408  -6.5396  -6.5393  -6.5393  -6.5384
 -6.5384  -6.3718  -4.7849  -4.7693  -4.7685  -2.6654  -2.6640  -2.6640
 -2.6617  -2.6608  -2.6604  -2.6604  -2.6596  -2.6596  -2.6498  -2.6497
 -2.6484  -2.6484  -2.6483  -2.6483  -2.0509  -2.0458  -2.0453  -2.0318
 -2.0316  -1.2770  -1.2765  -0.9459  -0.8656  -0.8645  -0.8194  -0.7746
 -0.7678  -0.6971  -0.6603  -0.6377  -0.5959  -0.5890  -0.5492  -0.5259
 -0.5092  -0.4917  -0.4733  -0.4423  -0.4397  -0.4358  -0.4214  -0.3973
 -0.3647  -0.3639  -0.3463  -0.3276  -0.3225  -0.3024  -0.2919  -0.2863
 -0.2729  -0.2649
 -- Virtual --
 -0.0892  -0.0691  -0.0581  -0.0497  -0.0253  -0.0083  -0.0025   0.0199
  0.0237   0.0380   0.0469   0.0478   0.0541   0.0573   0.0653   0.0666
  0.0753   0.0792   0.0802   0.0847   0.0903   0.0964   0.1006   0.1112
  0.1130   0.1171   0.1178   0.1302   0.1481   0.1506   0.1513   0.1619
  0.1691   0.1759   0.1847   0.1983   0.2015   0.2023   0.2091   0.2105
  0.2180   0.2318   0.2368   0.2377   0.2423   0.2443   0.2700   0.2822
  0.2842   0.3007   0.3104   0.3124   0.3336   0.3344   0.3531   0.3568
  0.3688   0.3989   0.3990   0.3997   0.4039   0.4047   0.4219   0.4258
  0.4262   0.4346   0.4475   0.4626   0.4690   0.4699   0.4839   0.4878
  0.4905   0.4961   0.4966   0.5168   0.5209   0.5320   0.5430   0.5632
  0.5644   0.5716   0.5803   0.5841   0.5894   0.6030   0.6142   0.6234
  0.6348   0.6697   0.6752   0.6834   0.6964   0.7016   0.7078   0.7300
  0.7347   0.7408   0.7884   0.7912   0.8051   0.8070   0.8294   0.8467
  0.8754   0.8850   0.9154   0.9290   0.9503   0.9634   0.9902   1.0095
  1.0169   1.0758   1.0817   1.0923   1.0950   1.1235   1.1387   1.2024
  1.2136   1.2362   1.2850   1.3239   1.3370   1.3502   1.4085   1.4130
  1.4169   1.4344   1.4438   1.4565   1.4835   1.5120   1.5235   1.5464
  1.5846   1.6167   1.7101   1.7187   1.7382   1.7405   1.8040   1.8090
  1.8342   1.8412   1.8789   1.9799   2.0051   2.0062   2.0319   2.0377
  2.0607   2.0621   2.1095   2.1217   2.1745   2.1852   2.2237   2.2290
  2.2375   2.2471   2.2879   2.3257   2.3755   2.3822   2.4225   2.5590
  2.6878   2.6952   2.8043   2.8177   2.8238   2.9514   3.0268   3.0333
  3.0340   3.0715   3.1492   3.1607   3.3847   3.3887   3.6353   3.7447
  3.7484   3.7484   3.7485   3.8410   3.9039   3.9488   3.9538   3.9539
  3.9770   3.9889   3.9900   3.9932   4.0260   4.0372   4.0392   4.0434
  4.0657   4.0714   4.0760   4.0885   4.1225   4.1725   4.1965   4.2483
  4.2894   4.3015   4.3588   4.4048   4.4526   4.5016   4.8148   4.8362
  4.8466   5.9985   6.1021   6.1544   6.2887   6.3046   6.4297   6.4308
  6.6115   6.7055   6.7533   6.7802   6.8324   7.5299   7.5458   7.5726
  7.6579   7.6585   7.6792   7.6974   7.7608   7.8181  23.2307  23.7770
 23.7782  23.9427  23.9489  24.0405  27.9060  28.3382  28.4180  28.4191
 28.5206  28.5447  28.5535  28.6207  28.7331  47.9140  48.0289  48.0713
 66.7667  66.7685 127.8791 127.9409 127.9724 151.6952 289.7251 289.7420
289.7696 289.8577 289.8592 289.8744 289.9155 289.9831 290.03931020.7088
********1020.90611901.8601
 --------------------------------------------------------------

          Ground-State Mulliken Net Atomic Charges

     Atom                 Charge (a.u.)
  ----------------------------------------
      1 C                    -0.355945
      2 C                     0.194185
      3 C                    -0.051706
      4 C                     0.194184
      5 C                    -0.355945
      6 C                     0.923959
      7 F                    -0.108272
      8 Br                   -0.130612
      9 Br                   -0.154117
     10 Br                   -0.130612
     11 F                    -0.108272
     12 I                     0.083152
  ----------------------------------------
  Sum of atomic charges =     0.000000

 -----------------------------------------------------------------
                    Cartesian Multipole Moments
 -----------------------------------------------------------------
    Charge (ESU x 10^10)
                -0.0000
    Dipole Moment (Debye)
         X      -0.0000      Y       0.0000      Z       0.3652
       Tot       0.3652
    Quadrupole Moments (Debye-Ang)
        XX    -129.5055     XY       0.0000     YY    -127.1147
        XZ       0.4412     YZ       0.0000     ZZ    -119.5468
    Octopole Moments (Debye-Ang^2)
       XXX    -469.3115    XXY       0.0000    XYY    -153.5493
       YYY       0.0000    XXZ     -74.5124    XYZ      -0.0000
       YYZ     -98.0927    XZZ    -144.4075    YZZ       0.0000
       ZZZ    -287.1628
    Hexadecapole Moments (Debye-Ang^3)
      XXXX   -3504.9638   XXXY       0.0000   XXYY    -624.6132
      XYYY       0.0000   YYYY    -152.1518   XXXZ    -271.3110
      XXYZ       0.0000   XYYZ    -118.4919   YYYZ       0.0000
      XXZZ   -1310.0762   XYZZ       0.0000   YYZZ    -825.4767
      XZZZ    -346.8807   YZZZ       0.0000   ZZZZ   -4358.1219
 -----------------------------------------------------------------
 Calculating analytic gradient of the SCF energy
 Gradient of SCF Energy
            1           2           3           4           5           6
    1  -0.0054907   0.0069673   0.0000000  -0.0069673   0.0054907  -0.0000000
    2  -0.0000000   0.0000000  -0.0000000   0.0000000  -0.0000000   0.0000000
    3  -0.0054720  -0.0006287   0.0000241  -0.0006287  -0.0054720   0.0019389
            7           8           9          10          11          12
    1  -0.0053386   0.0071255   0.0000000  -0.0071255   0.0053386   0.0000000
    2   0.0000000   0.0000000   0.0000000  -0.0000000   0.0000000   0.0000000
    3  -0.0031124   0.0050104  -0.0038499   0.0050104  -0.0031124   0.0102924
 Max gradient component =       1.029E-02
 RMS gradient           =       3.982E-03
 Gradient time:  CPU 79.39 s  wall 13.34 s
 Geometry Optimization Parameters
   NAtoms,    NIC,     NZ,  NCons,   NDum,   NFix, NCnnct, MaxDiis
       12      78      12       0       0       0       0       0


** GEOMETRY OPTIMIZATION IN DELOCALIZED INTERNAL COORDINATES **
   Searching for a Minimum

   Optimization Cycle:   1

                       Coordinates (Angstroms)
     ATOM                X               Y               Z
      1  C         0.0000000000    0.0000000000    0.0000000000
      2  C         0.0000000000    0.0000000000    1.3948300000
      3  C         1.2079582140    0.0000000000    2.0922450000
      4  C         2.4159164279    0.0000000000    1.3948300000
      5  C         2.4159164279    0.0000000000    0.0000000000
      6  C         1.2079582140    0.0000000000   -0.6974150000
      7  F        -1.1601276309    0.0000000000   -0.6698000000
      8  Br       -1.6373769104    0.0000000000    2.3401700000
      9  Br        1.2079582140    0.0000000000    3.9829250000
     10  Br        4.0532933383    0.0000000000    2.3401700000
     11  F         3.5760440588    0.0000000000   -0.6698000000
     12  I         1.2079582140    0.0000000000   -2.7762750000
   Point Group: c1    Number of degrees of freedom:    30


   Energy is -15070.348664086


 Attempting to generate delocalized internal coordinates
 Initial Hessian constructed with Jon Baker's OPTIMIZE code

 20 Hessian modes will be used to form the next step
  Hessian Eigenvalues:
     0.124424    0.201019    0.201019    0.201019    0.250000    0.250000
     0.250000    0.250000    0.250000    0.250000    0.250000    0.250000
     0.250000    0.426727    0.464882    0.464882    0.464882    0.464882
     0.572947    0.572947

 Minimum search - taking simple RFO step
 Searching for Lamda that Minimizes Along All modes
 Value Taken    Lamda =  -0.00655845
 Step Taken.  Stepsize is  0.164683

                             Maximum     Tolerance    Cnvgd?
         Gradient           0.035653      0.000300      NO
         Displacement       0.121218      0.001200      NO
         Energy change     *********      0.000001      NO


 New Cartesian Coordinates Obtained by Inverse Iteration

 Displacement from previous Coordinates is:  0.359703
 ----------------------------------------------------------------
             Standard Nuclear Orientation (Angstroms)
    I     Atom           X                Y                Z
 ----------------------------------------------------------------
    1      C       0.0173375300     0.0000000000     0.0220345633
    2      C      -0.0067598729     0.0000000000     1.4138848102
    3      C       1.2079582142     0.0000000000     2.1267057029
    4      C       2.4226763026     0.0000000000     1.4138848105
    5      C       2.3985788990     0.0000000000     0.0220345647
    6      C       1.2079582142     0.0000000000    -0.6931645791
    7      F      -1.1379957567     0.0000000000    -0.6447836927
    8      Br     -1.7123203170     0.0000000000     2.2512367268
    9      Br      1.2079582115     0.0000000000     4.0272003577
   10      Br      4.1282367458     0.0000000000     2.2512367257
   11      F       3.5539121850     0.0000000000    -0.6447836922
   12      I       1.2079582120     0.0000000000    -2.8136062978
 ----------------------------------------------------------------
 Nuclear Repulsion Energy =        2592.83057802 hartrees
 There are      106 alpha and      106 beta electrons
 Applying Cartesian multipole field
    Component          Value
    ---------          -----
     (2,0,0)        1.00000E-11
     (0,2,0)        2.00000E-11
     (0,0,2)       -3.00000E-11
 Nucleus-field energy     =    -0.0000001132 hartrees
 Requested basis set is 6-311++G(d,p)
 There are 129 shells and 382 basis functions
 A cutoff of  1.0D-11 yielded   5352 shell pairs
 There are     52215 function pairs (     57764 Cartesian)
 Smallest overlap matrix eigenvalue = 7.10E-07

 Q-Chem warning in module stvman/mkSTV.C, line 318:

 Overlap eigenvalue is smaller than square root of threshold
 Use THRESH >= 12 to get rid of this warning

 Linear dependence detected in AO basis
 Tighter screening thresholds may be required for diffuse basis sets
 Use S2THRESH > 14 and THRESH = 14 in case of SCF convergence issues
 Number of orthogonalized atomic orbitals = 381
 Maximum deviation from orthogonality = 1.375E-10
 Guess MOs from SCF MO coefficient file

 -----------------------------------------------------------------------
  General SCF calculation program by
  Eric Jon Sundstrom, Paul Horn, Yuezhi Mao, Dmitri Zuev, Alec White,
  David Stuck, Shaama M.S., Shane Yost, Joonho Lee, David Small,
  Daniel Levine, Susi Lehtola, Hugh Burton, Evgeny Epifanovsky,
  Bang C. Huynh
 -----------------------------------------------------------------------
 Exchange:     0.2000 Hartree-Fock + 0.0800 Slater + 0.7200 B88
 Correlation:  0.1900 VWN1RPA + 0.8100 LYP
 Using SG-1 standard quadrature grid
 using 6 threads for integral computing
 -------------------------------------------------------
 OpenMP Integral computing Module                
 Release: version 2.0, May 2017, Q-Chem Inc. Pleasanton 
 -------------------------------------------------------
 A restricted SCF calculation will be
 performed using DIIS
 SCF converges when DIIS error is below 1.0e-08
 ---------------------------------------
  Cycle       Energy         DIIS error
 ---------------------------------------
    1  -15070.3458291033      7.51e-04  
    2  -15070.3506234893      1.87e-04  
    3  -15070.3501474972      2.61e-04  
    4  -15070.3510845495      4.10e-05  
    5  -15070.3511112783      1.53e-05  
    6  -15070.3511151126      3.81e-06  
    7  -15070.3511153484      1.83e-06  
    8  -15070.3511154049      3.44e-07  
    9  -15070.3511154067      1.90e-07  
   10  -15070.3511154069      3.32e-08  
   11  -15070.3511154093      1.62e-08  
   12  -15070.3511154110      2.75e-09  Convergence criterion met
 ---------------------------------------
 SCF time:   CPU 205.64s  wall 38.00s 
 SCF   energy in the final basis set =   -15070.3511154110
 Total energy in the final basis set =   -15070.3511154110

 --------------------------------------------------------------

                    Orbital Energies (a.u.)
 --------------------------------------------------------------

 Alpha MOs
 -- Occupied --
********-482.8618-482.8601-482.8601-176.3273-165.7312-165.7288-165.7287
-62.5145 -62.5129 -62.5129 -56.3353 -56.3337 -56.3337 -56.3311 -56.3307
-56.3294 -56.3294 -56.3291 -56.3291 -35.8236 -31.3173 -31.3107 -31.3103
-24.7321 -24.7321 -22.9677 -22.9661 -22.9659 -22.9613 -22.9613 -10.3175
-10.3175 -10.2888 -10.2793 -10.2793 -10.2670  -8.7233  -8.7216  -8.7216
 -6.5557  -6.5541  -6.5541  -6.5417  -6.5407  -6.5398  -6.5398  -6.5390
 -6.5390  -6.3728  -4.7862  -4.7701  -4.7694  -2.6664  -2.6648  -2.6648
 -2.6626  -2.6619  -2.6609  -2.6609  -2.6603  -2.6603  -2.6507  -2.6506
 -2.6489  -2.6489  -2.6489  -2.6489  -2.0518  -2.0469  -2.0464  -2.0326
 -2.0324  -1.2784  -1.2779  -0.9424  -0.8634  -0.8611  -0.8211  -0.7723
 -0.7659  -0.6945  -0.6595  -0.6406  -0.5959  -0.5879  -0.5448  -0.5266
 -0.5098  -0.4901  -0.4734  -0.4409  -0.4382  -0.4320  -0.4207  -0.3975
 -0.3624  -0.3618  -0.3400  -0.3292  -0.3215  -0.3015  -0.2972  -0.2891
 -0.2724  -0.2664
 -- Virtual --
 -0.0935  -0.0707  -0.0573  -0.0560  -0.0264  -0.0092  -0.0072   0.0197
  0.0237   0.0383   0.0460   0.0482   0.0544   0.0574   0.0651   0.0673
  0.0746   0.0783   0.0805   0.0860   0.0887   0.0973   0.1006   0.1105
  0.1108   0.1178   0.1190   0.1296   0.1491   0.1504   0.1537   0.1607
  0.1671   0.1764   0.1863   0.1951   0.2018   0.2033   0.2060   0.2103
  0.2207   0.2287   0.2350   0.2362   0.2363   0.2428   0.2732   0.2804
  0.2851   0.2965   0.3133   0.3166   0.3338   0.3351   0.3526   0.3577
  0.3626   0.3963   0.3986   0.4003   0.4007   0.4058   0.4239   0.4258
  0.4262   0.4342   0.4506   0.4592   0.4695   0.4764   0.4830   0.4908
  0.4915   0.4915   0.4960   0.5199   0.5288   0.5353   0.5370   0.5562
  0.5598   0.5701   0.5838   0.5880   0.5933   0.6023   0.6215   0.6218
  0.6408   0.6544   0.6684   0.6839   0.6855   0.6971   0.7008   0.7310
  0.7351   0.7387   0.7796   0.7860   0.8005   0.8061   0.8268   0.8449
  0.8667   0.8884   0.9062   0.9293   0.9551   0.9661   0.9912   1.0075
  1.0086   1.0712   1.0799   1.0896   1.0980   1.1224   1.1493   1.1932
  1.2105   1.2306   1.2689   1.3334   1.3338   1.3557   1.4083   1.4128
  1.4155   1.4346   1.4557   1.4565   1.4711   1.5089   1.5198   1.5466
  1.5902   1.6221   1.7065   1.7210   1.7342   1.7514   1.8002   1.8060
  1.8351   1.8400   1.8788   1.9775   2.0037   2.0052   2.0108   2.0329
  2.0582   2.0629   2.0969   2.1372   2.1684   2.1872   2.2091   2.2231
  2.2404   2.2453   2.2825   2.3039   2.3699   2.3826   2.4252   2.5589
  2.6860   2.6961   2.8019   2.8189   2.8197   2.9576   3.0251   3.0302
  3.0392   3.0655   3.1455   3.1689   3.3822   3.3893   3.6283   3.7437
  3.7461   3.7499   3.7504   3.8437   3.9150   3.9482   3.9586   3.9600
  3.9814   3.9881   3.9883   3.9895   4.0222   4.0382   4.0502   4.0551
  4.0552   4.0624   4.0659   4.1060   4.1198   4.1707   4.1973   4.2384
  4.2897   4.2994   4.3515   4.4025   4.4497   4.4950   4.8176   4.8186
  4.8531   5.9970   6.0975   6.1480   6.2900   6.3031   6.4314   6.4346
  6.6059   6.7121   6.7683   6.7772   6.8165   7.5279   7.5442   7.5736
  7.6410   7.6531   7.6831   7.7038   7.7608   7.8094  23.2369  23.7681
 23.7775  23.9304  23.9477  24.0402  27.8921  28.3363  28.4127  28.4138
 28.5191  28.5414  28.5502  28.6171  28.7311  47.9170  48.0262  48.0569
 66.7613  66.7712 127.8771 127.9370 127.9678 151.6825 289.7220 289.7398
289.7703 289.8403 289.8475 289.8864 289.9196 289.9774 290.03091020.7136
********1020.88771901.8467
 --------------------------------------------------------------

          Ground-State Mulliken Net Atomic Charges

     Atom                 Charge (a.u.)
  ----------------------------------------
      1 C                    -0.317467
      2 C                     0.226381
      3 C                    -0.169661
      4 C                     0.226381
      5 C                    -0.317467
      6 C                     0.831699
      7 F                    -0.098025
      8 Br                   -0.113876
      9 Br                   -0.148163
     10 Br                   -0.113876
     11 F                    -0.098025
     12 I                     0.092100
  ----------------------------------------
  Sum of atomic charges =     0.000000

 -----------------------------------------------------------------
                    Cartesian Multipole Moments
 -----------------------------------------------------------------
    Charge (ESU x 10^10)
                -0.0000
    Dipole Moment (Debye)
         X      -0.0000      Y      -0.0000      Z       0.2259
       Tot       0.2259
    Quadrupole Moments (Debye-Ang)
        XX    -128.7710     XY      -0.0000     YY    -127.2507
        XZ       0.2729     YZ       0.0000     ZZ    -119.8521
    Octopole Moments (Debye-Ang^2)
       XXX    -466.6500    XXY      -0.0000    XYY    -153.7135
       YYY      -0.0000    XXZ     -72.4175    XYZ       0.0000
       YYZ     -95.6738    XZZ    -144.7763    YZZ       0.0000
       ZZZ    -284.7594
    Hexadecapole Moments (Debye-Ang^3)
      XXXX   -3551.0080   XXXY       0.0000   XXYY    -639.5856
      XYYY      -0.0000   YYYY    -152.4882   XXXZ    -263.2284
      XXYZ       0.0000   XYYZ    -115.5699   YYYZ       0.0000
      XXZZ   -1333.0279   XYZZ      -0.0000   YYZZ    -824.8974
      XZZZ    -343.9775   YZZZ       0.0000   ZZZZ   -4351.4452
 -----------------------------------------------------------------
 Calculating analytic gradient of the SCF energy
 Gradient of SCF Energy
            1           2           3           4           5           6
    1  -0.0008788  -0.0021476  -0.0000000   0.0021476   0.0008788  -0.0000000
    2   0.0000000   0.0000000  -0.0000000   0.0000000   0.0000000  -0.0000000
    3   0.0002439  -0.0042393   0.0033633  -0.0042393   0.0002439   0.0047122
            7           8           9          10          11          12
    1   0.0008501  -0.0017975  -0.0000000   0.0017975  -0.0008501  -0.0000000
    2  -0.0000000   0.0000000  -0.0000000  -0.0000000   0.0000000  -0.0000000
    3   0.0012157  -0.0009310   0.0029796  -0.0009310   0.0012157  -0.0036338
 Max gradient component =       4.712E-03
 RMS gradient           =       1.788E-03
 Gradient time:  CPU 78.19 s  wall 13.14 s
 Geometry Optimization Parameters
   NAtoms,    NIC,     NZ,  NCons,   NDum,   NFix, NCnnct, MaxDiis
       12      78      12       0       0       0       0       0

 Cartesian Hessian Update
 Hessian updated using BFGS update


** GEOMETRY OPTIMIZATION IN DELOCALIZED INTERNAL COORDINATES **
   Searching for a Minimum

   Optimization Cycle:   2

                       Coordinates (Angstroms)
     ATOM                X               Y               Z
      1  C         0.0173375300    0.0000000000    0.0220345633
      2  C        -0.0067598729    0.0000000000    1.4138848102
      3  C         1.2079582142    0.0000000000    2.1267057029
      4  C         2.4226763026    0.0000000000    1.4138848105
      5  C         2.3985788990    0.0000000000    0.0220345647
      6  C         1.2079582142    0.0000000000   -0.6931645791
      7  F        -1.1379957567    0.0000000000   -0.6447836927
      8  Br       -1.7123203170    0.0000000000    2.2512367268
      9  Br        1.2079582115    0.0000000000    4.0272003577
     10  Br        4.1282367458    0.0000000000    2.2512367257
     11  F         3.5539121850    0.0000000000   -0.6447836922
     12  I         1.2079582120    0.0000000000   -2.8136062978
   Point Group: c1    Number of degrees of freedom:    30


   Energy is -15070.351115411

 Hessian updated using BFGS update

  9 Hessian modes will be used to form the next step
  Hessian Eigenvalues:
     0.130329    0.200531    0.203150    0.239918    0.277679    0.443928
     0.464872    0.495391    0.577730

 Minimum search - taking simple RFO step
 Searching for Lamda that Minimizes Along All modes
 Value Taken    Lamda =  -0.00038363
 Step Taken.  Stepsize is  0.035198

                             Maximum     Tolerance    Cnvgd?
         Gradient           0.009491      0.000300      NO
         Displacement       0.022143      0.001200      NO
         Energy change     -0.002451      0.000001      NO


 New Cartesian Coordinates Obtained by Inverse Iteration

 Displacement from previous Coordinates is:  0.067257
 ----------------------------------------------------------------
             Standard Nuclear Orientation (Angstroms)
    I     Atom           X                Y                Z
 ----------------------------------------------------------------
    1      C       0.0171362702     0.0000000000     0.0194314896
    2      C      -0.0047594428     0.0000000000     1.4131276510
    3      C       1.2079582151     0.0000000000     2.1194303493
    4      C       2.4206758746     0.0000000000     1.4131276518
    5      C       2.3987801554     0.0000000000     0.0194314888
    6      C       1.2079582123     0.0000000000    -0.6968889166
    7      F      -1.1379961931     0.0000000000    -0.6495376096
    8      Br     -1.6991084021     0.0000000000     2.2677031509
    9      Br      1.2079582113     0.0000000000     4.0137585144
   10      Br      4.1150248349     0.0000000000     2.2677031573
   11      F       3.5539126179     0.0000000000    -0.6495376123
   12      I       1.2079582137     0.0000000000    -2.8058693145
 ----------------------------------------------------------------
 Nuclear Repulsion Energy =        2598.66192731 hartrees
 There are      106 alpha and      106 beta electrons
 Applying Cartesian multipole field
    Component          Value
    ---------          -----
     (2,0,0)        1.00000E-11
     (0,2,0)        2.00000E-11
     (0,0,2)       -3.00000E-11
 Nucleus-field energy     =    -0.0000001133 hartrees
 Requested basis set is 6-311++G(d,p)
 There are 129 shells and 382 basis functions
 A cutoff of  1.0D-11 yielded   5352 shell pairs
 There are     52221 function pairs (     57776 Cartesian)
 Smallest overlap matrix eigenvalue = 7.02E-07

 Q-Chem warning in module stvman/mkSTV.C, line 318:

 Overlap eigenvalue is smaller than square root of threshold
 Use THRESH >= 12 to get rid of this warning

 Linear dependence detected in AO basis
 Tighter screening thresholds may be required for diffuse basis sets
 Use S2THRESH > 14 and THRESH = 14 in case of SCF convergence issues
 Number of orthogonalized atomic orbitals = 381
 Maximum deviation from orthogonality = 4.728E-10
 Guess MOs from SCF MO coefficient file

 -----------------------------------------------------------------------
  General SCF calculation program by
  Eric Jon Sundstrom, Paul Horn, Yuezhi Mao, Dmitri Zuev, Alec White,
  David Stuck, Shaama M.S., Shane Yost, Joonho Lee, David Small,
  Daniel Levine, Susi Lehtola, Hugh Burton, Evgeny Epifanovsky,
  Bang C. Huynh
 -----------------------------------------------------------------------
 Exchange:     0.2000 Hartree-Fock + 0.0800 Slater + 0.7200 B88
 Correlation:  0.1900 VWN1RPA + 0.8100 LYP
 Using SG-1 standard quadrature grid
 using 6 threads for integral computing
 -------------------------------------------------------
 OpenMP Integral computing Module                
 Release: version 2.0, May 2017, Q-Chem Inc. Pleasanton 
 -------------------------------------------------------
 A restricted SCF calculation will be
 performed using DIIS
 SCF converges when DIIS error is below 1.0e-08
 ---------------------------------------
  Cycle       Energy         DIIS error
 ---------------------------------------
    1  -15070.3511518891      1.32e-04  
    2  -15070.3512895800      4.26e-05  
    3  -15070.3512301205      7.03e-05  
    4  -15070.3513215777      9.47e-06  
    5  -15070.3513229512      2.19e-06  
    6  -15070.3513230168      1.06e-06  
    7  -15070.3513230355      3.67e-07  
    8  -15070.3513230374      6.53e-08  
    9  -15070.3513230364      3.11e-08  
   10  -15070.3513230349      5.13e-09  Convergence criterion met
 ---------------------------------------
 SCF time:   CPU 172.80s  wall 32.00s 
 SCF   energy in the final basis set =   -15070.3513230349
 Total energy in the final basis set =   -15070.3513230349

 --------------------------------------------------------------

                    Orbital Energies (a.u.)
 --------------------------------------------------------------

 Alpha MOs
 -- Occupied --
********-482.8613-482.8601-482.8601-176.3271-165.7310-165.7287-165.7286
-62.5141 -62.5128 -62.5128 -56.3348 -56.3336 -56.3336 -56.3307 -56.3303
-56.3294 -56.3294 -56.3291 -56.3291 -35.8235 -31.3172 -31.3106 -31.3102
-24.7321 -24.7321 -22.9675 -22.9660 -22.9658 -22.9612 -22.9612 -10.3175
-10.3175 -10.2872 -10.2787 -10.2787 -10.2666  -8.7229  -8.7216  -8.7216
 -6.5553  -6.5541  -6.5541  -6.5414  -6.5403  -6.5398  -6.5398  -6.5390
 -6.5390  -6.3728  -4.7861  -4.7701  -4.7694  -2.6660  -2.6648  -2.6648
 -2.6622  -2.6615  -2.6609  -2.6609  -2.6603  -2.6603  -2.6504  -2.6503
 -2.6489  -2.6489  -2.6489  -2.6489  -2.0518  -2.0468  -2.0463  -2.0326
 -2.0324  -1.2779  -1.2774  -0.9433  -0.8638  -0.8622  -0.8211  -0.7731
 -0.7657  -0.6951  -0.6600  -0.6399  -0.5955  -0.5882  -0.5448  -0.5263
 -0.5094  -0.4907  -0.4732  -0.4412  -0.4387  -0.4330  -0.4207  -0.3980
 -0.3627  -0.3624  -0.3411  -0.3290  -0.3217  -0.3017  -0.2961  -0.2888
 -0.2721  -0.2661
 -- Virtual --
 -0.0921  -0.0698  -0.0563  -0.0554  -0.0260  -0.0080  -0.0065   0.0198
  0.0238   0.0382   0.0462   0.0483   0.0545   0.0574   0.0652   0.0672
  0.0747   0.0790   0.0804   0.0859   0.0891   0.0972   0.1006   0.1107
  0.1114   0.1179   0.1187   0.1299   0.1495   0.1505   0.1533   0.1611
  0.1675   0.1764   0.1865   0.1965   0.2020   0.2028   0.2066   0.2104
  0.2207   0.2291   0.2358   0.2359   0.2365   0.2431   0.2732   0.2811
  0.2846   0.2968   0.3141   0.3165   0.3338   0.3350   0.3529   0.3578
  0.3635   0.3974   0.3988   0.4003   0.4011   0.4055   0.4244   0.4257
  0.4262   0.4343   0.4499   0.4601   0.4703   0.4783   0.4825   0.4909
  0.4910   0.4914   0.4959   0.5197   0.5265   0.5344   0.5370   0.5572
  0.5609   0.5708   0.5836   0.5890   0.5934   0.6043   0.6204   0.6220
  0.6396   0.6582   0.6692   0.6856   0.6872   0.6983   0.7026   0.7315
  0.7345   0.7393   0.7819   0.7876   0.8017   0.8060   0.8275   0.8456
  0.8692   0.8890   0.9067   0.9294   0.9555   0.9670   0.9916   1.0089
  1.0092   1.0718   1.0804   1.0908   1.0973   1.1238   1.1491   1.1936
  1.2134   1.2312   1.2688   1.3340   1.3340   1.3570   1.4089   1.4141
  1.4156   1.4350   1.4562   1.4580   1.4728   1.5119   1.5204   1.5459
  1.5907   1.6218   1.7061   1.7220   1.7370   1.7501   1.8012   1.8079
  1.8377   1.8390   1.8792   1.9783   2.0041   2.0053   2.0127   2.0343
  2.0591   2.0632   2.0983   2.1358   2.1705   2.1898   2.2091   2.2233
  2.2409   2.2464   2.2855   2.3072   2.3722   2.3826   2.4244   2.5592
  2.6862   2.6962   2.8028   2.8199   2.8211   2.9585   3.0261   3.0315
  3.0398   3.0682   3.1464   3.1690   3.3847   3.3888   3.6301   3.7439
  3.7475   3.7499   3.7505   3.8454   3.9134   3.9483   3.9578   3.9594
  3.9808   3.9885   3.9891   3.9893   4.0232   4.0391   4.0482   4.0540
  4.0586   4.0630   4.0673   4.1054   4.1211   4.1723   4.1987   4.2406
  4.2898   4.3008   4.3536   4.4030   4.4513   4.4981   4.8171   4.8206
  4.8522   5.9974   6.0989   6.1512   6.2902   6.3034   6.4314   6.4346
  6.6064   6.7113   6.7671   6.7778   6.8209   7.5284   7.5444   7.5736
  7.6442   7.6553   7.6825   7.7040   7.7621   7.8115  23.2369  23.7743
 23.7776  23.9405  23.9452  24.0401  27.8958  28.3368  28.4146  28.4150
 28.5192  28.5418  28.5510  28.6183  28.7327  47.9168  48.0267  48.0607
 66.7612  66.7712 127.8775 127.9380 127.9695 151.6857 289.7229 289.7401
289.7705 289.8432 289.8505 289.8847 289.9204 289.9795 290.03291020.7132
********1020.89251901.8502
 --------------------------------------------------------------

          Ground-State Mulliken Net Atomic Charges

     Atom                 Charge (a.u.)
  ----------------------------------------
      1 C                    -0.320619
      2 C                     0.233424
      3 C                    -0.170721
      4 C                     0.233424
      5 C                    -0.320619
      6 C                     0.833708
      7 F                    -0.098969
      8 Br                   -0.115607
      9 Br                   -0.150635
     10 Br                   -0.115607
     11 F                    -0.098969
     12 I                     0.091190
  ----------------------------------------
  Sum of atomic charges =     0.000000

 -----------------------------------------------------------------
                    Cartesian Multipole Moments
 -----------------------------------------------------------------
    Charge (ESU x 10^10)
                -0.0000
    Dipole Moment (Debye)
         X      -0.0000      Y       0.0000      Z       0.2427
       Tot       0.2427
    Quadrupole Moments (Debye-Ang)
        XX    -128.8599     XY       0.0000     YY    -127.2022
        XZ       0.2931     YZ       0.0000     ZZ    -119.7854
    Octopole Moments (Debye-Ang^2)
       XXX    -466.9720    XXY       0.0000    XYY    -153.6549
       YYY       0.0000    XXZ     -72.6010    XYZ       0.0000
       YYZ     -96.0613    XZZ    -144.6958    YZZ       0.0000
       ZZZ    -285.5500
    Hexadecapole Moments (Debye-Ang^3)
      XXXX   -3539.8217   XXXY       0.0000   XXYY    -636.5762
      XYYY       0.0000   YYYY    -152.3619   XXXZ    -263.9522
      XXYZ       0.0000   XYYZ    -116.0380   YYYZ       0.0000
      XXZZ   -1327.3085   XYZZ       0.0000   YYZZ    -823.9635
      XZZZ    -344.9325   YZZZ       0.0000   ZZZZ   -4349.3614
 -----------------------------------------------------------------
 Calculating analytic gradient of the SCF energy
 Gradient of SCF Energy
            1           2           3           4           5           6
    1  -0.0004415   0.0002526  -0.0000000  -0.0002526   0.0004415  -0.0000000
    2   0.0000000   0.0000000  -0.0000000  -0.0000000   0.0000000  -0.0000000
    3  -0.0006656  -0.0005084   0.0012102  -0.0005084  -0.0006656   0.0016824
            7           8           9          10          11          12
    1   0.0005334  -0.0003402  -0.0000000   0.0003402  -0.0005334  -0.0000000
    2  -0.0000000  -0.0000000  -0.0000000   0.0000000  -0.0000000   0.0000000
    3   0.0001716   0.0001169  -0.0004400   0.0001169   0.0001716  -0.0006815
 Max gradient component =       1.682E-03
 RMS gradient           =       4.643E-04
 Gradient time:  CPU 78.51 s  wall 13.19 s
 Geometry Optimization Parameters
   NAtoms,    NIC,     NZ,  NCons,   NDum,   NFix, NCnnct, MaxDiis
       12      78      12       0       0       0       0       0

 Cartesian Hessian Update
 Hessian updated using BFGS update


** GEOMETRY OPTIMIZATION IN DELOCALIZED INTERNAL COORDINATES **
   Searching for a Minimum

   Optimization Cycle:   3

                       Coordinates (Angstroms)
     ATOM                X               Y               Z
      1  C         0.0171362702    0.0000000000    0.0194314896
      2  C        -0.0047594428    0.0000000000    1.4131276510
      3  C         1.2079582151    0.0000000000    2.1194303493
      4  C         2.4206758746    0.0000000000    1.4131276518
      5  C         2.3987801554    0.0000000000    0.0194314888
      6  C         1.2079582123    0.0000000000   -0.6968889166
      7  F        -1.1379961931    0.0000000000   -0.6495376096
      8  Br       -1.6991084021    0.0000000000    2.2677031509
      9  Br        1.2079582113    0.0000000000    4.0137585144
     10  Br        4.1150248349    0.0000000000    2.2677031573
     11  F         3.5539126179    0.0000000000   -0.6495376123
     12  I         1.2079582137    0.0000000000   -2.8058693145
   Point Group: c1    Number of degrees of freedom:    30


   Energy is -15070.351323035

 Hessian updated using BFGS update

 11 Hessian modes will be used to form the next step
  Hessian Eigenvalues:
     0.122352    0.199093    0.205594    0.237918    0.248787    0.288491
     0.426606    0.426727    0.464845    0.498617    0.570057

 Minimum search - taking simple RFO step
 Searching for Lamda that Minimizes Along All modes
 Value Taken    Lamda =  -0.00001249
 Step Taken.  Stepsize is  0.008169

                             Maximum     Tolerance    Cnvgd?
         Gradient           0.001215      0.000300      NO
         Displacement       0.005800      0.001200      NO
         Energy change     -0.000208      0.000001      NO


 New Cartesian Coordinates Obtained by Inverse Iteration

 Displacement from previous Coordinates is:  0.007434
 ----------------------------------------------------------------
             Standard Nuclear Orientation (Angstroms)
    I     Atom           X                Y                Z
 ----------------------------------------------------------------
    1      C       0.0171954412     0.0000000000     0.0191909273
    2      C      -0.0046207543     0.0000000000     1.4129119873
    3      C       1.2079582130     0.0000000000     2.1182359972
    4      C       2.4205371778     0.0000000000     1.4129119821
    5      C       2.3987209859     0.0000000000     0.0191909235
    6      C       1.2079582134     0.0000000000    -0.6985236956
    7      F      -1.1391371050     0.0000000000    -0.6487876753
    8      Br     -1.6975414935     0.0000000000     2.2680656481
    9      Br      1.2079582171     0.0000000000     4.0137845259
   10      Br      4.1134579159     0.0000000000     2.2680656416
   11      F       3.5550535352     0.0000000000    -0.6487876751
   12      I       1.2079582209     0.0000000000    -2.8043785870
 ----------------------------------------------------------------
 Nuclear Repulsion Energy =        2599.32362110 hartrees
 There are      106 alpha and      106 beta electrons
 Applying Cartesian multipole field
    Component          Value
    ---------          -----
     (2,0,0)        1.00000E-11
     (0,2,0)        2.00000E-11
     (0,0,2)       -3.00000E-11
 Nucleus-field energy     =    -0.0000001133 hartrees
 Requested basis set is 6-311++G(d,p)
 There are 129 shells and 382 basis functions
 A cutoff of  1.0D-11 yielded   5353 shell pairs
 There are     52222 function pairs (     57777 Cartesian)
 Smallest overlap matrix eigenvalue = 6.99E-07

 Q-Chem warning in module stvman/mkSTV.C, line 318:

 Overlap eigenvalue is smaller than square root of threshold
 Use THRESH >= 12 to get rid of this warning

 Linear dependence detected in AO basis
 Tighter screening thresholds may be required for diffuse basis sets
 Use S2THRESH > 14 and THRESH = 14 in case of SCF convergence issues
 Number of orthogonalized atomic orbitals = 381
 Maximum deviation from orthogonality = 1.598E-09
 Guess MOs from SCF MO coefficient file

 -----------------------------------------------------------------------
  General SCF calculation program by
  Eric Jon Sundstrom, Paul Horn, Yuezhi Mao, Dmitri Zuev, Alec White,
  David Stuck, Shaama M.S., Shane Yost, Joonho Lee, David Small,
  Daniel Levine, Susi Lehtola, Hugh Burton, Evgeny Epifanovsky,
  Bang C. Huynh
 -----------------------------------------------------------------------
 Exchange:     0.2000 Hartree-Fock + 0.0800 Slater + 0.7200 B88
 Correlation:  0.1900 VWN1RPA + 0.8100 LYP
 Using SG-1 standard quadrature grid
 using 6 threads for integral computing
 -------------------------------------------------------
 OpenMP Integral computing Module                
 Release: version 2.0, May 2017, Q-Chem Inc. Pleasanton 
 -------------------------------------------------------
 A restricted SCF calculation will be
 performed using DIIS
 SCF converges when DIIS error is below 1.0e-08
 ---------------------------------------
  Cycle       Energy         DIIS error
 ---------------------------------------
    1  -15070.3513220744      2.80e-05  
    2  -15070.3513288871      7.98e-06  
    3  -15070.3513275294      1.22e-05  
    4  -15070.3513298312      1.61e-06  
    5  -15070.3513298733      5.47e-07  
    6  -15070.3513298780      1.87e-07  
    7  -15070.3513298785      7.69e-08  
    8  -15070.3513298788      1.50e-08  
    9  -15070.3513298768      5.47e-09  Convergence criterion met
 ---------------------------------------
 SCF time:   CPU 152.51s  wall 28.00s 
 SCF   energy in the final basis set =   -15070.3513298768
 Total energy in the final basis set =   -15070.3513298768

 --------------------------------------------------------------

                    Orbital Energies (a.u.)
 --------------------------------------------------------------

 Alpha MOs
 -- Occupied --
********-482.8611-482.8601-482.8601-176.3272-165.7311-165.7288-165.7287
-62.5139 -62.5128 -62.5128 -56.3347 -56.3336 -56.3336 -56.3306 -56.3302
-56.3294 -56.3294 -56.3291 -56.3291 -35.8236 -31.3172 -31.3107 -31.3103
-24.7319 -24.7319 -22.9676 -22.9661 -22.9659 -22.9613 -22.9613 -10.3175
-10.3175 -10.2871 -10.2786 -10.2786 -10.2667  -8.7228  -8.7216  -8.7216
 -6.5552  -6.5541  -6.5541  -6.5412  -6.5402  -6.5399  -6.5399  -6.5390
 -6.5390  -6.3729  -4.7862  -4.7702  -4.7695  -2.6659  -2.6648  -2.6648
 -2.6621  -2.6613  -2.6609  -2.6609  -2.6603  -2.6603  -2.6502  -2.6501
 -2.6489  -2.6489  -2.6489  -2.6489  -2.0519  -2.0469  -2.0464  -2.0327
 -2.0325  -1.2776  -1.2771  -0.9433  -0.8639  -0.8621  -0.8211  -0.7732
 -0.7656  -0.6953  -0.6599  -0.6399  -0.5953  -0.5882  -0.5446  -0.5261
 -0.5092  -0.4908  -0.4730  -0.4412  -0.4387  -0.4330  -0.4208  -0.3981
 -0.3628  -0.3625  -0.3411  -0.3289  -0.3218  -0.3018  -0.2960  -0.2889
 -0.2720  -0.2660
 -- Virtual --
 -0.0918  -0.0698  -0.0564  -0.0551  -0.0258  -0.0080  -0.0064   0.0198
  0.0238   0.0382   0.0462   0.0483   0.0545   0.0574   0.0652   0.0672
  0.0747   0.0790   0.0804   0.0857   0.0891   0.0972   0.1006   0.1107
  0.1114   0.1179   0.1187   0.1299   0.1496   0.1505   0.1531   0.1611
  0.1674   0.1764   0.1865   0.1966   0.2021   0.2027   0.2067   0.2104
  0.2207   0.2291   0.2358   0.2358   0.2366   0.2432   0.2733   0.2813
  0.2845   0.2968   0.3143   0.3165   0.3339   0.3351   0.3530   0.3577
  0.3635   0.3976   0.3986   0.4003   0.4011   0.4056   0.4244   0.4257
  0.4262   0.4343   0.4500   0.4602   0.4702   0.4783   0.4825   0.4909
  0.4909   0.4914   0.4958   0.5198   0.5265   0.5345   0.5367   0.5574
  0.5610   0.5710   0.5836   0.5892   0.5935   0.6045   0.6206   0.6219
  0.6397   0.6584   0.6693   0.6857   0.6877   0.6983   0.7027   0.7315
  0.7344   0.7396   0.7822   0.7876   0.8018   0.8059   0.8273   0.8457
  0.8695   0.8891   0.9066   0.9295   0.9552   0.9673   0.9918   1.0088
  1.0094   1.0719   1.0805   1.0910   1.0975   1.1237   1.1492   1.1934
  1.2135   1.2314   1.2683   1.3341   1.3341   1.3576   1.4090   1.4143
  1.4157   1.4351   1.4565   1.4587   1.4729   1.5120   1.5201   1.5462
  1.5909   1.6218   1.7060   1.7219   1.7370   1.7502   1.8013   1.8082
  1.8377   1.8391   1.8791   1.9784   2.0041   2.0054   2.0126   2.0341
  2.0594   2.0632   2.0983   2.1358   2.1707   2.1900   2.2086   2.2226
  2.2410   2.2463   2.2860   2.3072   2.3719   2.3825   2.4243   2.5591
  2.6861   2.6962   2.8028   2.8199   2.8212   2.9586   3.0261   3.0315
  3.0393   3.0683   3.1461   3.1686   3.3845   3.3887   3.6297   3.7440
  3.7475   3.7500   3.7506   3.8456   3.9133   3.9482   3.9574   3.9590
  3.9808   3.9885   3.9892   3.9893   4.0234   4.0391   4.0481   4.0535
  4.0589   4.0632   4.0674   4.1048   4.1213   4.1725   4.1987   4.2409
  4.2898   4.3010   4.3538   4.4031   4.4516   4.4992   4.8167   4.8200
  4.8519   5.9975   6.0992   6.1521   6.2903   6.3035   6.4315   6.4346
  6.6060   6.7109   6.7666   6.7780   6.8211   7.5285   7.5444   7.5737
  7.6444   7.6554   7.6827   7.7041   7.7623   7.8116  23.2368  23.7741
 23.7778  23.9409  23.9451  24.0393  27.8966  28.3368  28.4151  28.4152
 28.5191  28.5418  28.5511  28.6184  28.7331  47.9168  48.0269  48.0609
 66.7611  66.7712 127.8776 127.9383 127.9699 151.6865 289.7230 289.7402
289.7705 289.8434 289.8507 289.8849 289.9206 289.9798 290.03301020.7131
********1020.89261901.8509
 --------------------------------------------------------------

          Ground-State Mulliken Net Atomic Charges

     Atom                 Charge (a.u.)
  ----------------------------------------
      1 C                    -0.321022
      2 C                     0.235329
      3 C                    -0.170051
      4 C                     0.235329
      5 C                    -0.321022
      6 C                     0.829948
      7 F                    -0.098962
      8 Br                   -0.115574
      9 Br                   -0.150816
     10 Br                   -0.115574
     11 F                    -0.098962
     12 I                     0.091378
  ----------------------------------------
  Sum of atomic charges =     0.000000

 -----------------------------------------------------------------
                    Cartesian Multipole Moments
 -----------------------------------------------------------------
    Charge (ESU x 10^10)
                -0.0000
    Dipole Moment (Debye)
         X      -0.0000      Y       0.0000      Z       0.2354
       Tot       0.2354
    Quadrupole Moments (Debye-Ang)
        XX    -128.8651     XY       0.0000     YY    -127.1955
        XZ       0.2844     YZ       0.0000     ZZ    -119.7909
    Octopole Moments (Debye-Ang^2)
       XXX    -466.9908    XXY       0.0000    XYY    -153.6468
       YYY       0.0000    XXZ     -72.6138    XYZ       0.0000
       YYZ     -96.1159    XZZ    -144.7024    YZZ       0.0000
       ZZZ    -285.7839
    Hexadecapole Moments (Debye-Ang^3)
      XXXX   -3538.4483   XXXY       0.0000   XXYY    -636.2469
      XYYY       0.0000   YYYY    -152.3386   XXXZ    -263.9735
      XXYZ       0.0000   XYYZ    -116.1040   YYYZ       0.0000
      XXZZ   -1326.6522   XYZZ       0.0000   YYZZ    -823.7361
      XZZZ    -345.2150   YZZZ       0.0000   ZZZZ   -4348.7023
 -----------------------------------------------------------------
 Calculating analytic gradient of the SCF energy
 Gradient of SCF Energy
            1           2           3           4           5           6
    1  -0.0003585   0.0001867   0.0000000  -0.0001867   0.0003585   0.0000000
    2   0.0000000   0.0000000  -0.0000000   0.0000000   0.0000000  -0.0000000
    3  -0.0003084  -0.0000867   0.0002340  -0.0000867  -0.0003084   0.0003479
            7           8           9          10          11          12
    1   0.0001275   0.0000340   0.0000000  -0.0000340  -0.0001275  -0.0000000
    2  -0.0000000   0.0000000   0.0000000  -0.0000000   0.0000000   0.0000000
    3   0.0001238  -0.0000046  -0.0000739  -0.0000046   0.0001238   0.0000438
 Max gradient component =       3.585E-04
 RMS gradient           =       1.473E-04
 Gradient time:  CPU 78.48 s  wall 13.18 s
 Geometry Optimization Parameters
   NAtoms,    NIC,     NZ,  NCons,   NDum,   NFix, NCnnct, MaxDiis
       12      78      12       0       0       0       0       0

 Cartesian Hessian Update
 Hessian updated using BFGS update


** GEOMETRY OPTIMIZATION IN DELOCALIZED INTERNAL COORDINATES **
   Searching for a Minimum

   Optimization Cycle:   4

                       Coordinates (Angstroms)
     ATOM                X               Y               Z
      1  C         0.0171954412    0.0000000000    0.0191909273
      2  C        -0.0046207543    0.0000000000    1.4129119873
      3  C         1.2079582130    0.0000000000    2.1182359972
      4  C         2.4205371778    0.0000000000    1.4129119821
      5  C         2.3987209859    0.0000000000    0.0191909235
      6  C         1.2079582134    0.0000000000   -0.6985236956
      7  F        -1.1391371050    0.0000000000   -0.6487876753
      8  Br       -1.6975414935    0.0000000000    2.2680656481
      9  Br        1.2079582171    0.0000000000    4.0137845259
     10  Br        4.1134579159    0.0000000000    2.2680656416
     11  F         3.5550535352    0.0000000000   -0.6487876751
     12  I         1.2079582209    0.0000000000   -2.8043785870
   Point Group: c1    Number of degrees of freedom:    30


   Energy is -15070.351329877

 Hessian updated using BFGS update

 11 Hessian modes will be used to form the next step
  Hessian Eigenvalues:
     0.120026    0.185440    0.204222    0.225556    0.249978    0.259766
     0.287339    0.442996    0.465225    0.503558    0.552708

 Minimum search - taking simple RFO step
 Searching for Lamda that Minimizes Along All modes
 Value Taken    Lamda =  -0.00000113
 Step Taken.  Stepsize is  0.002356

                             Maximum     Tolerance    Cnvgd?
         Gradient           0.000394      0.000300      NO
         Displacement       0.002020      0.001200      NO
         Energy change     -0.000007      0.000001      NO


 New Cartesian Coordinates Obtained by Inverse Iteration

 Displacement from previous Coordinates is:  0.001750
 ----------------------------------------------------------------
             Standard Nuclear Orientation (Angstroms)
    I     Atom           X                Y                Z
 ----------------------------------------------------------------
    1      C       0.0174869761     0.0000000000     0.0193593721
    2      C      -0.0047595146     0.0000000000     1.4131075654
    3      C       1.2079582158     0.0000000000     2.1181167883
    4      C       2.4206759418     0.0000000000     1.4131075622
    5      C       2.3984294479     0.0000000000     0.0193593673
    6      C       1.2079582118     0.0000000000    -0.6989801491
    7      F      -1.1389548908     0.0000000000    -0.6488738379
    8      Br     -1.6977230513     0.0000000000     2.2681694868
    9      Br      1.2079582169     0.0000000000     4.0139215576
   10      Br      4.1136394792     0.0000000000     2.2681694957
   11      F       3.5548713144     0.0000000000    -0.6488738445
   12      I       1.2079582203     0.0000000000    -2.8047033638
 ----------------------------------------------------------------
 Nuclear Repulsion Energy =        2599.19384595 hartrees
 There are      106 alpha and      106 beta electrons
 Applying Cartesian multipole field
    Component          Value
    ---------          -----
     (2,0,0)        1.00000E-11
     (0,2,0)        2.00000E-11
     (0,0,2)       -3.00000E-11
 Nucleus-field energy     =    -0.0000001133 hartrees
 Requested basis set is 6-311++G(d,p)
 There are 129 shells and 382 basis functions
 A cutoff of  1.0D-11 yielded   5353 shell pairs
 There are     52222 function pairs (     57777 Cartesian)
 Smallest overlap matrix eigenvalue = 6.97E-07

 Q-Chem warning in module stvman/mkSTV.C, line 318:

 Overlap eigenvalue is smaller than square root of threshold
 Use THRESH >= 12 to get rid of this warning

 Linear dependence detected in AO basis
 Tighter screening thresholds may be required for diffuse basis sets
 Use S2THRESH > 14 and THRESH = 14 in case of SCF convergence issues
 Number of orthogonalized atomic orbitals = 381
 Maximum deviation from orthogonality = 1.017E-10
 Guess MOs from SCF MO coefficient file

 -----------------------------------------------------------------------
  General SCF calculation program by
  Eric Jon Sundstrom, Paul Horn, Yuezhi Mao, Dmitri Zuev, Alec White,
  David Stuck, Shaama M.S., Shane Yost, Joonho Lee, David Small,
  Daniel Levine, Susi Lehtola, Hugh Burton, Evgeny Epifanovsky,
  Bang C. Huynh
 -----------------------------------------------------------------------
 Exchange:     0.2000 Hartree-Fock + 0.0800 Slater + 0.7200 B88
 Correlation:  0.1900 VWN1RPA + 0.8100 LYP
 Using SG-1 standard quadrature grid
 using 6 threads for integral computing
 -------------------------------------------------------
 OpenMP Integral computing Module                
 Release: version 2.0, May 2017, Q-Chem Inc. Pleasanton 
 -------------------------------------------------------
 A restricted SCF calculation will be
 performed using DIIS
 SCF converges when DIIS error is below 1.0e-08
 ---------------------------------------
  Cycle       Energy         DIIS error
 ---------------------------------------
    1  -15070.3513295063      1.24e-05  
    2  -15070.3513303908      3.66e-06  
    3  -15070.3513302732      4.85e-06  
    4  -15070.3513305309      5.30e-07  
    5  -15070.3513305368      1.49e-07  
    6  -15070.3513305371      4.63e-08  
    7  -15070.3513305370      2.40e-08  
    8  -15070.3513305360      6.97e-09  Convergence criterion met
 ---------------------------------------
 SCF time:   CPU 136.03s  wall 25.00s 
 SCF   energy in the final basis set =   -15070.3513305360
 Total energy in the final basis set =   -15070.3513305360

 --------------------------------------------------------------

                    Orbital Energies (a.u.)
 --------------------------------------------------------------

 Alpha MOs
 -- Occupied --
********-482.8611-482.8601-482.8601-176.3272-165.7311-165.7288-165.7287
-62.5139 -62.5129 -62.5129 -56.3347 -56.3337 -56.3337 -56.3305 -56.3301
-56.3294 -56.3294 -56.3291 -56.3291 -35.8236 -31.3173 -31.3107 -31.3104
-24.7318 -24.7318 -22.9676 -22.9661 -22.9659 -22.9613 -22.9613 -10.3175
-10.3175 -10.2871 -10.2787 -10.2786 -10.2667  -8.7228  -8.7217  -8.7217
 -6.5551  -6.5541  -6.5541  -6.5412  -6.5401  -6.5399  -6.5399  -6.5391
 -6.5391  -6.3729  -4.7862  -4.7703  -4.7696  -2.6659  -2.6648  -2.6648
 -2.6621  -2.6613  -2.6609  -2.6609  -2.6604  -2.6604  -2.6502  -2.6501
 -2.6489  -2.6489  -2.6489  -2.6489  -2.0519  -2.0470  -2.0465  -2.0327
 -2.0325  -1.2774  -1.2769  -0.9433  -0.8639  -0.8621  -0.8211  -0.7732
 -0.7656  -0.6953  -0.6599  -0.6399  -0.5952  -0.5881  -0.5445  -0.5260
 -0.5091  -0.4908  -0.4730  -0.4412  -0.4387  -0.4330  -0.4208  -0.3982
 -0.3628  -0.3625  -0.3411  -0.3289  -0.3218  -0.3018  -0.2960  -0.2889
 -0.2721  -0.2660
 -- Virtual --
 -0.0918  -0.0698  -0.0564  -0.0552  -0.0259  -0.0080  -0.0064   0.0198
  0.0238   0.0382   0.0462   0.0483   0.0545   0.0574   0.0652   0.0672
  0.0746   0.0790   0.0804   0.0857   0.0891   0.0972   0.1005   0.1107
  0.1114   0.1179   0.1187   0.1299   0.1496   0.1505   0.1531   0.1611
  0.1674   0.1764   0.1865   0.1965   0.2022   0.2027   0.2067   0.2103
  0.2206   0.2290   0.2358   0.2358   0.2365   0.2432   0.2734   0.2813
  0.2844   0.2968   0.3144   0.3166   0.3339   0.3351   0.3530   0.3577
  0.3634   0.3975   0.3986   0.4003   0.4011   0.4056   0.4244   0.4257
  0.4261   0.4343   0.4499   0.4602   0.4702   0.4783   0.4825   0.4908
  0.4910   0.4915   0.4958   0.5198   0.5264   0.5345   0.5365   0.5574
  0.5610   0.5710   0.5836   0.5894   0.5935   0.6046   0.6206   0.6219
  0.6396   0.6584   0.6693   0.6857   0.6877   0.6983   0.7026   0.7315
  0.7344   0.7396   0.7822   0.7876   0.8018   0.8059   0.8273   0.8456
  0.8694   0.8892   0.9065   0.9295   0.9552   0.9674   0.9918   1.0089
  1.0094   1.0718   1.0805   1.0910   1.0975   1.1237   1.1493   1.1932
  1.2136   1.2312   1.2677   1.3341   1.3341   1.3580   1.4091   1.4143
  1.4158   1.4352   1.4565   1.4591   1.4727   1.5119   1.5202   1.5461
  1.5908   1.6219   1.7059   1.7219   1.7371   1.7503   1.8013   1.8082
  1.8378   1.8392   1.8791   1.9784   2.0041   2.0055   2.0122   2.0340
  2.0594   2.0632   2.0981   2.1360   2.1708   2.1902   2.2080   2.2223
  2.2410   2.2463   2.2861   2.3069   2.3719   2.3824   2.4242   2.5591
  2.6860   2.6962   2.8029   2.8199   2.8212   2.9586   3.0260   3.0315
  3.0392   3.0683   3.1459   3.1685   3.3843   3.3887   3.6294   3.7440
  3.7475   3.7500   3.7506   3.8457   3.9133   3.9482   3.9572   3.9589
  3.9808   3.9885   3.9892   3.9893   4.0234   4.0392   4.0481   4.0534
  4.0588   4.0631   4.0674   4.1048   4.1213   4.1726   4.1987   4.2408
  4.2898   4.3010   4.3538   4.4030   4.4516   4.4994   4.8166   4.8193
  4.8518   5.9975   6.0992   6.1522   6.2904   6.3035   6.4315   6.4347
  6.6058   6.7108   6.7665   6.7780   6.8210   7.5286   7.5444   7.5737
  7.6443   7.6553   7.6828   7.7041   7.7622   7.8115  23.2368  23.7740
 23.7777  23.9409  23.9450  24.0391  27.8966  28.3368  28.4151  28.4152
 28.5191  28.5417  28.5511  28.6184  28.7332  47.9167  48.0268  48.0608
 66.7609  66.7713 127.8776 127.9382 127.9700 151.6865 289.7230 289.7401
289.7705 289.8434 289.8506 289.8850 289.9206 289.9798 290.03291020.7131
********1020.89261901.8509
 --------------------------------------------------------------

          Ground-State Mulliken Net Atomic Charges

     Atom                 Charge (a.u.)
  ----------------------------------------
      1 C                    -0.321631
      2 C                     0.236628
      3 C                    -0.170834
      4 C                     0.236628
      5 C                    -0.321631
      6 C                     0.829012
      7 F                    -0.098997
      8 Br                   -0.115436
      9 Br                   -0.150909
     10 Br                   -0.115436
     11 F                    -0.098997
     12 I                     0.091601
  ----------------------------------------
  Sum of atomic charges =     0.000000

 -----------------------------------------------------------------
                    Cartesian Multipole Moments
 -----------------------------------------------------------------
    Charge (ESU x 10^10)
                -0.0000
    Dipole Moment (Debye)
         X      -0.0000      Y       0.0000      Z       0.2341
       Tot       0.2341
    Quadrupole Moments (Debye-Ang)
        XX    -128.8626     XY       0.0000     YY    -127.1957
        XZ       0.2828     YZ      -0.0000     ZZ    -119.7853
    Octopole Moments (Debye-Ang^2)
       XXX    -466.9820    XXY       0.0000    XYY    -153.6471
       YYY       0.0000    XXZ     -72.5771    XYZ      -0.0000
       YYZ     -96.1168    XZZ    -144.6956    YZZ       0.0000
       ZZZ    -285.8478
    Hexadecapole Moments (Debye-Ang^3)
      XXXX   -3538.4502   XXXY       0.0000   XXYY    -636.2724
      XYYY       0.0000   YYYY    -152.3368   XXXZ    -263.8356
      XXYZ       0.0000   XYYZ    -116.1051   YYYZ      -0.0000
      XXZZ   -1326.6877   XYZZ       0.0000   YYZZ    -823.8315
      XZZZ    -345.2922   YZZZ       0.0000   ZZZZ   -4349.2642
 -----------------------------------------------------------------
 Calculating analytic gradient of the SCF energy
 Gradient of SCF Energy
            1           2           3           4           5           6
    1  -0.0001142   0.0000826   0.0000000  -0.0000826   0.0001142   0.0000000
    2   0.0000000  -0.0000000  -0.0000000   0.0000000   0.0000000  -0.0000000
    3  -0.0000830   0.0000357  -0.0000126   0.0000357  -0.0000830  -0.0000034
            7           8           9          10          11          12
    1   0.0000628   0.0000003   0.0000000  -0.0000003  -0.0000628  -0.0000000
    2  -0.0000000   0.0000000   0.0000000   0.0000000  -0.0000000   0.0000000
    3   0.0000348   0.0000149  -0.0000055   0.0000149   0.0000348   0.0000167
 Max gradient component =       1.142E-04
 RMS gradient           =       4.322E-05
 Gradient time:  CPU 78.37 s  wall 13.16 s
 Geometry Optimization Parameters
   NAtoms,    NIC,     NZ,  NCons,   NDum,   NFix, NCnnct, MaxDiis
       12      78      12       0       0       0       0       0

 Cartesian Hessian Update
 Hessian updated using BFGS update


** GEOMETRY OPTIMIZATION IN DELOCALIZED INTERNAL COORDINATES **
   Searching for a Minimum

   Optimization Cycle:   5

                       Coordinates (Angstroms)
     ATOM                X               Y               Z
      1  C         0.0174869761    0.0000000000    0.0193593721
      2  C        -0.0047595146    0.0000000000    1.4131075654
      3  C         1.2079582158    0.0000000000    2.1181167883
      4  C         2.4206759418    0.0000000000    1.4131075622
      5  C         2.3984294479    0.0000000000    0.0193593673
      6  C         1.2079582118    0.0000000000   -0.6989801491
      7  F        -1.1389548908    0.0000000000   -0.6488738379
      8  Br       -1.6977230513    0.0000000000    2.2681694868
      9  Br        1.2079582169    0.0000000000    4.0139215576
     10  Br        4.1136394792    0.0000000000    2.2681694957
     11  F         3.5548713144    0.0000000000   -0.6488738445
     12  I         1.2079582203    0.0000000000   -2.8047033638
   Point Group: c1    Number of degrees of freedom:    30


   Energy is -15070.351330536

 Hessian updated using BFGS update

 11 Hessian modes will be used to form the next step
  Hessian Eigenvalues:
     0.118705    0.170074    0.206156    0.220273    0.250494    0.259067
     0.288062    0.440456    0.468930    0.497795    0.532396

 Minimum search - taking simple RFO step
 Searching for Lamda that Minimizes Along All modes
 Value Taken    Lamda =   0.00000000
 Step Taken.  Stepsize is  0.000564

                             Maximum     Tolerance    Cnvgd?
         Gradient           0.000088      0.000300     YES
         Displacement       0.000449      0.001200     YES
         Energy change     -0.000001      0.000001     YES


                       Distance Matrix (Angstroms)
             C (  1)   C (  2)   C (  3)   C (  4)   C (  5)   C (  6)
   C (  2)  1.393926
   C (  3)  2.412883  1.402755
   C (  4)  2.778102  2.425435  1.402755
   C (  5)  2.380942  2.778102  2.412883  1.393926
   C (  6)  1.390408  2.435487  2.817097  2.435487  1.390408
   F (  7)  1.335625  2.353331  3.628256  4.113726  3.599948  2.347448
   Br(  8)  2.828267  1.896643  2.909553  4.206226  4.672859  4.152946
   Br(  9)  4.168183  2.869655  1.895805  2.869655  4.168183  4.712902
   Br( 10)  4.672859  4.206226  2.909553  1.896643  2.828267  4.152946
   F ( 11)  3.599948  4.113726  3.628256  2.353331  1.335625  2.347448
   I ( 12)  3.064727  4.388692  4.922820  4.388692  3.064727  2.105723
             F (  7)   Br(  8)   Br(  9)   Br( 10)   F ( 11)
   Br(  8)  2.970078
   Br(  9)  5.220121  3.389784
   Br( 10)  6.008235  5.811363  3.389784
   F ( 11)  4.693826  6.008235  5.220121  2.970078
   I ( 12)  3.186786  5.846112  6.818625  5.846112  3.186786

 Final energy is   -15070.351330535961     


 ******************************
 **  OPTIMIZATION CONVERGED  **
 ******************************

                       Coordinates (Angstroms)
     ATOM                X               Y               Z
      1  C         0.0174869761    0.0000000000    0.0193593721
      2  C        -0.0047595146    0.0000000000    1.4131075654
      3  C         1.2079582158    0.0000000000    2.1181167883
      4  C         2.4206759418    0.0000000000    1.4131075622
      5  C         2.3984294479    0.0000000000    0.0193593673
      6  C         1.2079582118    0.0000000000   -0.6989801491
      7  F        -1.1389548908    0.0000000000   -0.6488738379
      8  Br       -1.6977230513    0.0000000000    2.2681694868
      9  Br        1.2079582169    0.0000000000    4.0139215576
     10  Br        4.1136394792    0.0000000000    2.2681694957
     11  F         3.5548713144    0.0000000000   -0.6488738445
     12  I         1.2079582203    0.0000000000   -2.8047033638

Z-matrix Print:
$molecule
0 1
I 
C  1 2.105723
C  2 1.390408 1 121.107105
F  3 1.335625 2 118.872047 1 -0.000000 0
C  2 1.390408 1 121.107105 3 -180.000000 0
F  5 1.335625 2 118.872046 1 -0.000000 0
C  5 1.393926 2 122.021561 1 -180.000000 0
C  3 1.393926 2 122.021561 1 -180.000000 0
C  8 1.402755 3 119.256973 2 -0.000000 0
Br 9 1.895805 8 120.171429 3 -180.000000 0
Br 7 1.896643 5 117.711342 2 -180.000000 0
Br 8 1.896643 3 117.711342 2 -180.000000 0
$end


 --------------------------------------------------------------

                    Orbital Energies (a.u.)
 --------------------------------------------------------------

 Alpha MOs
 -- Occupied --
********-482.8611-482.8601-482.8601-176.3272-165.7311-165.7288-165.7287
-62.5139 -62.5129 -62.5129 -56.3347 -56.3337 -56.3337 -56.3305 -56.3301
-56.3294 -56.3294 -56.3291 -56.3291 -35.8236 -31.3173 -31.3107 -31.3104
-24.7318 -24.7318 -22.9676 -22.9661 -22.9659 -22.9613 -22.9613 -10.3175
-10.3175 -10.2871 -10.2787 -10.2786 -10.2667  -8.7228  -8.7217  -8.7217
 -6.5551  -6.5541  -6.5541  -6.5412  -6.5401  -6.5399  -6.5399  -6.5391
 -6.5391  -6.3729  -4.7862  -4.7703  -4.7696  -2.6659  -2.6648  -2.6648
 -2.6621  -2.6613  -2.6609  -2.6609  -2.6604  -2.6604  -2.6502  -2.6501
 -2.6489  -2.6489  -2.6489  -2.6489  -2.0519  -2.0470  -2.0465  -2.0327
 -2.0325  -1.2774  -1.2769  -0.9433  -0.8639  -0.8621  -0.8211  -0.7732
 -0.7656  -0.6953  -0.6599  -0.6399  -0.5952  -0.5881  -0.5445  -0.5260
 -0.5091  -0.4908  -0.4730  -0.4412  -0.4387  -0.4330  -0.4208  -0.3982
 -0.3628  -0.3625  -0.3411  -0.3289  -0.3218  -0.3018  -0.2960  -0.2889
 -0.2721  -0.2660
 -- Virtual --
 -0.0918  -0.0698  -0.0564  -0.0552  -0.0259  -0.0080  -0.0064   0.0198
  0.0238   0.0382   0.0462   0.0483   0.0545   0.0574   0.0652   0.0672
  0.0746   0.0790   0.0804   0.0857   0.0891   0.0972   0.1005   0.1107
  0.1114   0.1179   0.1187   0.1299   0.1496   0.1505   0.1531   0.1611
  0.1674   0.1764   0.1865   0.1965   0.2022   0.2027   0.2067   0.2103
  0.2206   0.2290   0.2358   0.2358   0.2365   0.2432   0.2734   0.2813
  0.2844   0.2968   0.3144   0.3166   0.3339   0.3351   0.3530   0.3577
  0.3634   0.3975   0.3986   0.4003   0.4011   0.4056   0.4244   0.4257
  0.4261   0.4343   0.4499   0.4602   0.4702   0.4783   0.4825   0.4908
  0.4910   0.4915   0.4958   0.5198   0.5264   0.5345   0.5365   0.5574
  0.5610   0.5710   0.5836   0.5894   0.5935   0.6046   0.6206   0.6219
  0.6396   0.6584   0.6693   0.6857   0.6877   0.6983   0.7026   0.7315
  0.7344   0.7396   0.7822   0.7876   0.8018   0.8059   0.8273   0.8456
  0.8694   0.8892   0.9065   0.9295   0.9552   0.9674   0.9918   1.0089
  1.0094   1.0718   1.0805   1.0910   1.0975   1.1237   1.1493   1.1932
  1.2136   1.2312   1.2677   1.3341   1.3341   1.3580   1.4091   1.4143
  1.4158   1.4352   1.4565   1.4591   1.4727   1.5119   1.5202   1.5461
  1.5908   1.6219   1.7059   1.7219   1.7371   1.7503   1.8013   1.8082
  1.8378   1.8392   1.8791   1.9784   2.0041   2.0055   2.0122   2.0340
  2.0594   2.0632   2.0981   2.1360   2.1708   2.1902   2.2080   2.2223
  2.2410   2.2463   2.2861   2.3069   2.3719   2.3824   2.4242   2.5591
  2.6860   2.6962   2.8029   2.8199   2.8212   2.9586   3.0260   3.0315
  3.0392   3.0683   3.1459   3.1685   3.3843   3.3887   3.6294   3.7440
  3.7475   3.7500   3.7506   3.8457   3.9133   3.9482   3.9572   3.9589
  3.9808   3.9885   3.9892   3.9893   4.0234   4.0392   4.0481   4.0534
  4.0588   4.0631   4.0674   4.1048   4.1213   4.1726   4.1987   4.2408
  4.2898   4.3010   4.3538   4.4030   4.4516   4.4994   4.8166   4.8193
  4.8518   5.9975   6.0992   6.1522   6.2904   6.3035   6.4315   6.4347
  6.6058   6.7108   6.7665   6.7780   6.8210   7.5286   7.5444   7.5737
  7.6443   7.6553   7.6828   7.7041   7.7622   7.8115  23.2368  23.7740
 23.7777  23.9409  23.9450  24.0391  27.8966  28.3368  28.4151  28.4152
 28.5191  28.5417  28.5511  28.6184  28.7332  47.9167  48.0268  48.0608
 66.7609  66.7713 127.8776 127.9382 127.9700 151.6865 289.7230 289.7401
289.7705 289.8434 289.8506 289.8850 289.9206 289.9798 290.03291020.7131
********1020.89261901.8509
 --------------------------------------------------------------

          Ground-State Mulliken Net Atomic Charges

     Atom                 Charge (a.u.)
  ----------------------------------------
      1 C                    -0.321631
      2 C                     0.236628
      3 C                    -0.170834
      4 C                     0.236628
      5 C                    -0.321631
      6 C                     0.829012
      7 F                    -0.098997
      8 Br                   -0.115436
      9 Br                   -0.150909
     10 Br                   -0.115436
     11 F                    -0.098997
     12 I                     0.091601
  ----------------------------------------
  Sum of atomic charges =     0.000000

 -----------------------------------------------------------------
                    Cartesian Multipole Moments
 -----------------------------------------------------------------
    Charge (ESU x 10^10)
                -0.0000
    Dipole Moment (Debye)
         X      -0.0000      Y       0.0000      Z       0.2341
       Tot       0.2341
    Quadrupole Moments (Debye-Ang)
        XX    -128.8626     XY       0.0000     YY    -127.1957
        XZ       0.2828     YZ      -0.0000     ZZ    -119.7853
    Octopole Moments (Debye-Ang^2)
       XXX    -466.9820    XXY       0.0000    XYY    -153.6471
       YYY       0.0000    XXZ     -72.5771    XYZ      -0.0000
       YYZ     -96.1168    XZZ    -144.6956    YZZ       0.0000
       ZZZ    -285.8478
    Hexadecapole Moments (Debye-Ang^3)
      XXXX   -3538.4502   XXXY       0.0000   XXYY    -636.2724
      XYYY       0.0000   YYYY    -152.3368   XXXZ    -263.8356
      XXYZ       0.0000   XYYZ    -116.1051   YYYZ      -0.0000
      XXZZ   -1326.6877   XYZZ       0.0000   YYZZ    -823.8315
      XZZZ    -345.2922   YZZZ       0.0000   ZZZZ   -4349.2642
 -----------------------------------------------------------------
Archival summary:
1\1\february\OPT\ProcedureUnspecified\BasisUnspecified\1r326\taweetha\SunDec116:29:522019SunDec116:29:522019\0\\#,OPT,ProcedureUnspecified,BasisUnspecified,\\0,1\I\C,1,2.10572\C,2,1.39041,1,121.107\F,3,1.33562,2,118.872,1,-0,0\C,2,1.39041,1,121.107,3,-180,0\F,5,1.33562,2,118.872,1,-0,0\C,5,1.39393,2,122.022,1,-180,0\C,3,1.39393,2,122.022,1,-180,0\C,8,1.40276,3,119.257,2,-0,0\Br,9,1.8958,8,120.171,3,-180,0\Br,7,1.89664,5,117.711,2,-180,0\Br,8,1.89664,3,117.711,2,-180,0\\\@

 Total job time:  232.48s(wall), 1299.11s(cpu) 
 Sun Dec  1 16:29:52 2019

        *************************************************************
        *                                                           *
        *  Thank you very much for using Q-Chem.  Have a nice day.  *
        *                                                           *
        *************************************************************


 
User input: 2 of 2 
 
                  Welcome to Q-Chem
     A Quantum Leap Into The Future Of Chemistry


 Q-Chem 5.2 (devel), Q-Chem, Inc., Pleasanton, CA (2019)

 Yihan Shao,  Zhengting Gan,  E. Epifanovsky,  A. T. B. Gilbert,  M. Wormit,  
 J. Kussmann,  A. W. Lange,  A. Behn,  Jia Deng,  Xintian Feng,  D. Ghosh,  
 M. Goldey,  P. R. Horn,  L. D. Jacobson,  I. Kaliman,  T. Kus,  A. Landau,  
 Jie Liu,  E. I. Proynov,  R. M. Richard,  R. P. Steele,  E. J. Sundstrom,  
 H. L. Woodcock III,  P. M. Zimmerman,  D. Zuev,  B. Albrecht,  E. Alguire,  
 S. A. Baeppler,  D. Barton,  Z. Benda,  Y. A. Bernard,  E. J. Berquist,  
 K. B. Bravaya,  H. Burton,  D. Casanova,  Chun-Min Chang,  Yunqing Chen,  
 A. Chien,  K. D. Closser,  M. P. Coons,  S. Coriani,  S. Dasgupta,  
 A. L. Dempwolff,  M. Diedenhofen,  Hainam Do,  R. G. Edgar,  Po-Tung Fang,  
 S. Faraji,  S. Fatehi,  Qingguo Feng,  K. D. Fenk,  J. Fosso-Tande,  
 J. Gayvert,  Qinghui Ge,  A. Ghysels,  G. Gidofalvi,  J. Gomes,  
 J. Gonthier,  A. Gunina,  D. Hait,  M. W. D. Hanson-Heine,  
 P. H. P. Harbach,  A. W. Hauser,  M. F. Herbst,  J. E. Herr,  
 E. G. Hohenstein,  Z. C. Holden,  Kerwin Hui,  B. C. Huynh,  T.-C. Jagau,  
 Hyunjun Ji,  B. Kaduk,  K. Khistyaev,  Jaehoon Kim,  P. Klunzinger,  K. Koh,  
 D. Kosenkov,  L. Koulias,  T. Kowalczyk,  C. M. Krauter,  A. Kunitsa,  
 Ka Un Lao,  A. Laurent,  K. V. Lawler,  Joonho Lee,  D. Lefrancois,  
 S. Lehtola,  D. S. Levine,  Yi-Pei Li,  You-Sheng Lin,  Fenglai Liu,  
 E. Livshits,  A. Luenser,  P. Manohar,  E. Mansoor,  S. F. Manzer,  
 Shan-Ping Mao,  Yuezhi Mao,  N. Mardirossian,  A. V. Marenich,  
 T. Markovich,  L. A. Martinez-Martinez,  S. A. Maurer,  N. J. Mayhall,  
 S. C. McKenzie,  J.-M. Mewes,  P. Morgante,  A. F. Morrison,  
 J. W. Mullinax,  K. Nanda,  T. S. Nguyen-Beck,  R. Olivares-Amaya,  
 J. A. Parkhill,  Zheng Pei,  T. M. Perrine,  F. Plasser,  P. Pokhilko,  
 S. Prager,  A. Prociuk,  E. Ramos,  D. R. Rehn,  F. Rob,  M. Scheurer,  
 M. Schneider,  N. Sergueev,  S. M. Sharada,  S. Sharma,  D. W. Small,  
 T. Stauch,  T. Stein,  Yu-Chuan Su,  A. J. W. Thom,  A. Tkatchenko,  
 T. Tsuchimochi,  N. M. Tubman,  L. Vogt,  M. L. Vidal,  O. Vydrov,  
 M. A. Watson,  J. Wenzel,  M. de Wergifosse,  T. A. Wesolowski,  A. White,  
 J. Witte,  A. Yamada,  Jun Yang,  K. Yao,  S. Yeganeh,  S. R. Yost,  
 Zhi-Qiang You,  A. Zech,  Igor Ying Zhang,  Xing Zhang,  Yan Zhao,  
 Ying Zhu,  B. R. Brooks,  G. K. L. Chan,  C. J. Cramer,  M. S. Gordon,  
 W. J. Hehre,  A. Klamt,  M. W. Schmidt,  C. D. Sherrill,  D. G. Truhlar,  
 A. Aspuru-Guzik,  R. Baer,  A. T. Bell,  N. A. Besley,  Jeng-Da Chai,  
 A. E. DePrince, III,  R. A. DiStasio Jr.,  A. Dreuw,  B. D. Dunietz,  
 T. R. Furlani,  Chao-Ping Hsu,  Yousung Jung,  Jing Kong,  D. S. Lambrecht,  
 WanZhen Liang,  C. Ochsenfeld,  V. A. Rassolov,  L. V. Slipchenko,  
 J. E. Subotnik,  T. Van Voorhis,  J. M. Herbert,  A. I. Krylov,  
 P. M. W. Gill,  M. Head-Gordon

 Contributors to earlier versions of Q-Chem not listed above: 
 R. D. Adamson,  B. Austin,  J. Baker,  G. J. O. Beran,  K. Brandhorst,  
 S. T. Brown,  E. F. C. Byrd,  A. K. Chakraborty,  C.-L. Cheng,  
 Siu Hung Chien,  D. M. Chipman,  D. L. Crittenden,  H. Dachsel,  
 R. J. Doerksen,  A. D. Dutoi,  L. Fusti-Molnar,  W. A. Goddard III,  
 A. Golubeva-Zadorozhnaya,  S. R. Gwaltney,  G. Hawkins,  A. Heyden,  
 S. Hirata,  G. Kedziora,  F. J. Keil,  C. Kelley,  Jihan Kim,  R. A. King,  
 R. Z. Khaliullin,  P. P. Korambath,  W. Kurlancheek,  A. M. Lee,  M. S. Lee,  
 S. V. Levchenko,  Ching Yeh Lin,  D. Liotard,  R. C. Lochan,  I. Lotan,  
 P. E. Maslen,  N. Nair,  D. P. O'Neill,  D. Neuhauser,  E. Neuscamman,  
 C. M. Oana,  R. Olson,  B. Peters,  R. Peverati,  P. A. Pieniazek,  
 Y. M. Rhee,  J. Ritchie,  M. A. Rohrdanz,  E. Rosta,  N. J. Russ,  
 H. F. Schaefer III,  N. E. Schultz,  N. Shenvi,  A. C. Simmonett,  A. Sodt,  
 D. Stuck,  K. S. Thanthiriwatte,  V. Vanovschi,  Tao Wang,  A. Warshel,  
 C. F. Williams,  Q. Wu,  X. Xu,  W. Zhang

 Please cite Q-Chem as follows:
 Y. Shao et al., Mol. Phys. 113, 184-215 (2015)
 DOI: 10.1080/00268976.2014.952696

 Q-Chem 5.2.1 for Intel X86 EM64T Linux

 Parts of Q-Chem use Armadillo 8.300.2 (Tropical Shenanigans).
 http://arma.sourceforge.net/

 Q-Chem begins on Sun Dec  1 16:29:52 2019  

Host: 
0

     Scratch files written to /scratch/taweetham/qchem23340//
NAlpha2: 212
NElect   212
Mult     1
The previous job contains 0 fragments, simply inherited here

Checking the input file for inconsistencies... 	...done.

--------------------------------------------------------------
User input:
--------------------------------------------------------------

$MOLECULE
READ
$END

$REM
   JOB_TYPE 	FREQUENCY
   BASIS 	6-311++G**
   METHOD	B3LYP	
$END


--------------------------------------------------------------
 Atom   5: (  1.1904712321,  0.0000000000,  0.7572186258)
         ->(  1.1904712397,  0.0000000000,  0.7572186208)
 Atom   4: (  1.2127177262,  0.0000000000, -0.6365295691)
         ->(  1.2127177303,  0.0000000000, -0.6365295725)
 Atom   6: ( -0.0000000040,  0.0000000000,  1.4755581421)
         ->(  0.0000000000,  0.0000000000,  1.4755581421)
 Atom  11: (  2.3469130985,  0.0000000000,  1.4254518377)
         ->(  2.3469131067,  0.0000000000,  1.4254518307)
 Atom  10: (  2.9056812637,  0.0000000000, -1.4915915024)
         ->(  2.9056812669,  0.0000000000, -1.4915914941)
 Atom  12: (  0.0000000042,  0.0000000000,  3.5812813568)
         ->(  0.0000000000,  0.0000000000,  3.5812813568)
 ----------------------------------------------------------------
             Standard Nuclear Orientation (Angstroms)
    I     Atom           X                Y                Z
 ----------------------------------------------------------------
    1      C      -1.1904712397    -0.0000000000     0.7572186208
    2      C      -1.2127177303    -0.0000000000    -0.6365295725
    3      C       0.0000000002    -0.0000000000    -1.3415387953
    4      C       1.2127177303     0.0000000000    -0.6365295725
    5      C       1.1904712397     0.0000000000     0.7572186208
    6      C       0.0000000000     0.0000000000     1.4755581421
    7      F      -2.3469131067    -0.0000000000     1.4254518307
    8      Br     -2.9056812669    -0.0000000000    -1.4915914941
    9      Br      0.0000000015    -0.0000000000    -3.2373435646
   10      Br      2.9056812669     0.0000000000    -1.4915914941
   11      F       2.3469131067     0.0000000000     1.4254518307
   12      I       0.0000000000     0.0000000000     3.5812813568
 ----------------------------------------------------------------
 Molecular Point Group                 C2v   NOp =  4
 Largest Abelian Subgroup              C2v   NOp =  4
 Nuclear Repulsion Energy =        2599.19384595 hartrees
 There are      106 alpha and      106 beta electrons
 Requested basis set is 6-311++G(d,p)
 There are 129 shells and 382 basis functions

 Total QAlloc Memory Limit   2000 MB
 Mega-Array Size       188 MB
 MEM_STATIC part       192 MB

                       Distance Matrix (Angstroms)
             C (  1)   C (  2)   C (  3)   C (  4)   C (  5)   C (  6)
   C (  2)  1.393926
   C (  3)  2.412883  1.402755
   C (  4)  2.778102  2.425435  1.402755
   C (  5)  2.380942  2.778102  2.412883  1.393926
   C (  6)  1.390408  2.435487  2.817097  2.435487  1.390408
   F (  7)  1.335625  2.353331  3.628256  4.113726  3.599948  2.347448
   Br(  8)  2.828267  1.896643  2.909553  4.206226  4.672859  4.152946
   Br(  9)  4.168183  2.869655  1.895805  2.869655  4.168183  4.712902
   Br( 10)  4.672859  4.206226  2.909553  1.896643  2.828267  4.152946
   F ( 11)  3.599948  4.113726  3.628256  2.353331  1.335625  2.347448
   I ( 12)  3.064727  4.388692  4.922820  4.388692  3.064727  2.105723
             F (  7)   Br(  8)   Br(  9)   Br( 10)   F ( 11)
   Br(  8)  2.970078
   Br(  9)  5.220121  3.389784
   Br( 10)  6.008235  5.811363  3.389784
   F ( 11)  4.693826  6.008235  5.220121  2.970078
   I ( 12)  3.186786  5.846112  6.818625  5.846112  3.186786

 A cutoff of  1.0D-11 yielded   5353 shell pairs
 There are     52222 function pairs (     57777 Cartesian)
 Smallest overlap matrix eigenvalue = 6.97E-07

 Q-Chem warning in module stvman/mkSTV.C, line 318:

 Overlap eigenvalue is smaller than square root of threshold
 Use THRESH >= 12 to get rid of this warning

 Linear dependence detected in AO basis
 Tighter screening thresholds may be required for diffuse basis sets
 Use S2THRESH > 14 and THRESH = 14 in case of SCF convergence issues
 Number of orthogonalized atomic orbitals = 381
 Maximum deviation from orthogonality = 5.276E-10
 Guess from superposition of atomic densities
 Warning:  Energy on first SCF cycle will be non-variational
 SAD guess density has 212.000000 electrons

 -----------------------------------------------------------------------
  General SCF calculation program by
  Eric Jon Sundstrom, Paul Horn, Yuezhi Mao, Dmitri Zuev, Alec White,
  David Stuck, Shaama M.S., Shane Yost, Joonho Lee, David Small,
  Daniel Levine, Susi Lehtola, Hugh Burton, Evgeny Epifanovsky,
  Bang C. Huynh
 -----------------------------------------------------------------------
 Exchange:     0.2000 Hartree-Fock + 0.0800 Slater + 0.7200 B88
 Correlation:  0.1900 VWN1RPA + 0.8100 LYP
 Using SG-1 standard quadrature grid
 using 6 threads for integral computing
 -------------------------------------------------------
 OpenMP Integral computing Module                
 Release: version 2.0, May 2017, Q-Chem Inc. Pleasanton 
 -------------------------------------------------------
 A restricted SCF calculation will be
 performed using DIIS
 SCF converges when DIIS error is below 1.0e-08
 ---------------------------------------
  Cycle       Energy         DIIS error
 ---------------------------------------
    1  -15072.7101918265      3.03e-02  
    2  -15070.2998235132      2.31e-03  
    3  -15070.2723845629      2.56e-03  
    4  -15070.3420619590      6.67e-04  
    5  -15070.3499182832      2.54e-04  
    6  -15070.3508807688      7.62e-05  
    7  -15070.3509578399      2.44e-05  
    8  -15070.3509678978      1.14e-05  
    9  -15070.3509697389      1.67e-06  
   10  -15070.3509697132      4.55e-07  
   11  -15070.3509697367      2.21e-07  
   12  -15070.3509696878      4.39e-08  
   13  -15070.3509697762      1.38e-08  
   14  -15070.3509697188      4.98e-09  Convergence criterion met
 ---------------------------------------
 SCF time:   CPU 170.55s  wall 32.00s 
 SCF   energy in the final basis set =   -15070.3509697188
 Total energy in the final basis set =   -15070.3509697188

 Q-Chem warning in module /home/taweetham/qchem52/libsym/oriorb.F, line  198:

 OriOrb: Failure to resolve orbital degeneracies.


 Q-Chem warning in module /home/taweetham/qchem52/libsym/oriorb.F, line  198:

 OriOrb: Failure to resolve orbital degeneracies.


 --------------------------------------------------------------
             Orbital Energies (a.u.) and Symmetries
 --------------------------------------------------------------

 Alpha MOs, Restricted
 -- Occupied --                  
******* -482.86 -482.86 -482.86 -176.33 -165.73 -165.73 -165.73
  1 A1    2 A1    1 B1    3 A1    4 A1    5 A1    1 B2    2 B1                 
-62.514 -62.513 -62.513 -56.335 -56.334 -56.334 -56.331 -56.330
  6 A1    3 B1    7 A1    8 A1    9 A1    4 B1    2 B2    5 B1                 
-56.329 -56.329 -56.329 -56.329 -35.824 -31.317 -31.311 -31.310
  3 B2    1 A2    6 B1   10 A1   11 A1   12 A1    4 B2    7 B1                 
-24.732 -24.732 -22.968 -22.966 -22.966 -22.961 -22.961 -10.318
  8 B1   13 A1   14 A1    5 B2    9 B1   15 A1    2 A2   10 B1                 
-10.318 -10.287 -10.279 -10.279 -10.267  -8.723  -8.722  -8.722
 16 A1   17 A1   11 B1   18 A1   19 A1   20 A1   12 B1   21 A1                 
 -6.555  -6.554  -6.554  -6.541  -6.540  -6.540  -6.540  -6.539
 22 A1   13 B1   23 A1    6 B2   14 B1    7 B2    3 A2   15 B1                 
 -6.539  -6.373  -4.786  -4.770  -4.770  -2.666  -2.665  -2.665
 24 A1   25 A1   26 A1    8 B2   16 B1   27 A1   17 B1   28 A1                 
 -2.662  -2.661  -2.661  -2.661  -2.660  -2.660  -2.650  -2.650
  9 B2   18 B1   10 B2    4 A2   19 B1   29 A1    5 A2   30 A1                 
 -2.649  -2.649  -2.649  -2.649  -2.052  -2.047  -2.046  -2.033
 20 B1   11 B2   31 A1    6 A2   32 A1   12 B2   21 B1    7 A2                 
 -2.033  -1.277  -1.277  -0.943  -0.864  -0.862  -0.821  -0.773
 33 A1   34 A1   22 B1   35 A1   23 B1   36 A1   37 A1   38 A1                 
 -0.766  -0.695  -0.660  -0.640  -0.595  -0.588  -0.544  -0.526
 24 B1   39 A1   25 B1   40 A1   41 A1   26 B1   27 B1   13 B2                 
 -0.509  -0.491  -0.473  -0.441  -0.439  -0.433  -0.421  -0.398
  8 A2   42 A1   43 A1   28 B1   44 A1   14 B2   29 B1   45 A1                 
 -0.363  -0.362  -0.341  -0.329  -0.322  -0.302  -0.296  -0.289
  9 A2   15 B2   30 B1   16 B2   46 A1   17 B2   31 B1   32 B1                 
 -0.272  -0.266
 10 A2   18 B2                                                                 
 -- Virtual --                   
 -0.092  -0.070  -0.056  -0.055  -0.026  -0.008  -0.006   0.020
 47 A1   19 B2   11 A2   48 A1   33 B1   49 A1   50 A1   51 A1                 
  0.024   0.038   0.046   0.048   0.054   0.057   0.065   0.067
 34 B1   20 B2   52 A1   35 B1   53 A1   12 A2   21 B2   36 B1                 
  0.075   0.079   0.080   0.086   0.089   0.097   0.101   0.111
 22 B2   54 A1   37 B1   55 A1   56 A1   13 A2   23 B2   57 A1                 
  0.111   0.118   0.119   0.130   0.150   0.151   0.153   0.161
 38 B1   24 B2   39 B1   58 A1   14 A2   25 B2   59 A1   40 B1                 
  0.167   0.176   0.187   0.197   0.202   0.203   0.207   0.210
 41 B1   60 A1   42 B1   61 A1   26 B2   43 B1   62 A1   44 B1                 
  0.221   0.229   0.236   0.236   0.237   0.243   0.273   0.281
 63 A1   45 B1   46 B1   64 A1   27 B2   65 A1   47 B1   66 A1                 
  0.284   0.297   0.314   0.317   0.334   0.335   0.353   0.358
 48 B1   28 B2   49 B1   67 A1   15 A2   68 A1   69 A1   50 B1                 
  0.363   0.398   0.399   0.400   0.401   0.406   0.424   0.426
 70 A1   51 B1   16 A2   71 A1   52 B1   29 B2   72 A1   17 A2                 
  0.426   0.434   0.450   0.460   0.470   0.478   0.482   0.491
 53 B1   30 B2   54 B1   31 B2   55 B1   73 A1   74 A1   75 A1                 
  0.491   0.491   0.496   0.520   0.526   0.534   0.536   0.557
 32 B2   56 B1   33 B2   18 A2   76 A1   19 A2   77 A1   20 A2                 
  0.561   0.571   0.584   0.589   0.593   0.605   0.621   0.622
 34 B2   35 B2   21 A2   78 A1   57 B1   58 B1   79 A1   36 B2                 
  0.640   0.658   0.669   0.686   0.688   0.698   0.703   0.731
 59 B1   80 A1   81 A1   37 B2   82 A1   22 A2   60 B1   83 A1                 
  0.734   0.739   0.782   0.788   0.802   0.806   0.827   0.846
 84 A1   61 B1   62 B1   85 A1   63 B1   86 A1   64 B1   87 A1                 
  0.869   0.889   0.906   0.929   0.955   0.967   0.992   1.009
 65 B1   38 B2   88 A1   23 A2   89 A1   90 A1   66 B1   91 A1                 
  1.009   1.072   1.081   1.091   1.097   1.124   1.149   1.193
 67 B1   39 B2   68 B1   92 A1   69 B1   93 A1   24 A2   40 B2                 
  1.214   1.231   1.268   1.334   1.334   1.358   1.409   1.414
 41 B2   25 A2   94 A1   42 B2   70 B1   95 A1   43 B2   71 B1                 
  1.416   1.435   1.456   1.459   1.473   1.512   1.520   1.546
 26 A2   72 B1   73 B1   96 A1   97 A1   98 A1   99 A1   74 B1                 
  1.591   1.622   1.706   1.722   1.737   1.750   1.801   1.808
 75 B1  100 A1   27 A2   44 B2  101 A1   76 B1  102 A1   77 B1                 
  1.838   1.839   1.879   1.978   2.004   2.005   2.012   2.034
 28 A2   45 B2   46 B2   47 B2   29 A2   78 B1  103 A1  104 A1                 
  2.059   2.063   2.098   2.136   2.171   2.190   2.208   2.222
 79 B1   48 B2  105 A1   80 B1   81 B1  106 A1  107 A1   82 B1                 
  2.241   2.246   2.286   2.307   2.372   2.382   2.424   2.559
108 A1   30 A2   83 B1  109 A1   84 B1  110 A1   85 B1   49 B2                 
  2.686   2.696   2.803   2.820   2.821   2.959   3.026   3.032
 31 A2   50 B2   32 A2   51 B2  111 A1  112 A1   86 B1   52 B2                 
  3.039   3.068   3.146   3.169   3.384   3.389   3.629   3.744
113 A1   87 B1  114 A1   88 B1   89 B1  115 A1  116 A1   90 B1                 
  3.747   3.750   3.751   3.846   3.913   3.948   3.957   3.959
117 A1   33 A2   53 B2  118 A1   91 B1   34 A2   54 B2   35 A2                 
  3.981   3.989   3.989   3.989   4.023   4.039   4.048   4.053
 36 A2   55 B2   37 A2  119 A1   56 B2   57 B2  120 A1   92 B1                 
  4.059   4.063   4.067   4.105   4.121   4.173   4.199   4.241
121 A1   38 A2   93 B1  122 A1   58 B2   94 B1   95 B1  123 A1                 
  4.290   4.301   4.354   4.403   4.452   4.499   4.817   4.819
124 A1   96 B1  125 A1   97 B1  126 A1  127 A1  128 A1   98 B1                 
  4.852   5.997   6.099   6.152   6.290   6.304   6.432   6.435
 99 B1   59 B2  100 B1  129 A1   39 A2   60 B2  101 B1  130 A1                 
  6.606   6.711   6.766   6.778   6.821   7.529   7.544   7.574
131 A1  132 A1  102 B1  103 B1  133 A1   61 B2   40 A2   62 B2                 
  7.644   7.655   7.683   7.704   7.762   7.812  23.237  23.774
134 A1  104 B1  105 B1  135 A1  106 B1  136 A1  137 A1  107 B1                 
 23.778  23.941  23.945  24.039  27.897  28.337  28.415  28.415
138 A1  139 A1  108 B1  140 A1  141 A1   63 B2  142 A1  109 B1                 
 28.519  28.542  28.551  28.618  28.733  47.917  48.027  48.061
 41 A2  143 A1   64 B2  110 B1  144 A1  145 A1  111 B1  146 A1                 
 66.761  66.771 127.878 127.938 127.970 151.686 289.723 289.740
147 A1  112 B1   65 B2  113 B1  148 A1  149 A1   66 B2   42 A2                 
289.771 289.843 289.851 289.885 289.921 289.980 290.0331020.713
 67 B2  150 A1  114 B1  115 B1  151 A1  116 B1  152 A1  153 A1                 
*******1020.8931901.851
117 B1  154 A1  155 A1                                                         

 Beta MOs, Restricted
 -- Occupied --                  
******* -482.86 -482.86 -482.86 -176.33 -165.73 -165.73 -165.73
  1 A1    2 A1    1 B1    3 A1    4 A1    5 A1    1 B2    2 B1                 
-62.514 -62.513 -62.513 -56.335 -56.334 -56.334 -56.331 -56.330
  6 A1    3 B1    7 A1    8 A1    9 A1    4 B1    2 B2    5 B1                 
-56.329 -56.329 -56.329 -56.329 -35.824 -31.317 -31.311 -31.310
  3 B2    1 A2    6 B1   10 A1   11 A1   12 A1    4 B2    7 B1                 
-24.732 -24.732 -22.968 -22.966 -22.966 -22.961 -22.961 -10.318
  8 B1   13 A1   14 A1    5 B2    9 B1   15 A1    2 A2   10 B1                 
-10.318 -10.287 -10.279 -10.279 -10.267  -8.723  -8.722  -8.722
 16 A1   17 A1   11 B1   18 A1   19 A1   20 A1   12 B1   21 A1                 
 -6.555  -6.554  -6.554  -6.541  -6.540  -6.540  -6.540  -6.539
 22 A1   13 B1   23 A1    6 B2   14 B1    7 B2    3 A2   15 B1                 
 -6.539  -6.373  -4.786  -4.770  -4.770  -2.666  -2.665  -2.665
 24 A1   25 A1   26 A1    8 B2   16 B1   27 A1   17 B1   28 A1                 
 -2.662  -2.661  -2.661  -2.661  -2.660  -2.660  -2.650  -2.650
  9 B2   18 B1   10 B2    4 A2   19 B1   29 A1    5 A2   30 A1                 
 -2.649  -2.649  -2.649  -2.649  -2.052  -2.047  -2.046  -2.033
 20 B1   11 B2   31 A1    6 A2   32 A1   12 B2   21 B1    7 A2                 
 -2.033  -1.277  -1.277  -0.943  -0.864  -0.862  -0.821  -0.773
 33 A1   34 A1   22 B1   35 A1   23 B1   36 A1   37 A1   38 A1                 
 -0.766  -0.695  -0.660  -0.640  -0.595  -0.588  -0.544  -0.526
 24 B1   39 A1   25 B1   40 A1   41 A1   26 B1   27 B1   13 B2                 
 -0.509  -0.491  -0.473  -0.441  -0.439  -0.433  -0.421  -0.398
  8 A2   42 A1   43 A1   28 B1   44 A1   14 B2   29 B1   45 A1                 
 -0.363  -0.362  -0.341  -0.329  -0.322  -0.302  -0.296  -0.289
  9 A2   15 B2   30 B1   16 B2   46 A1   17 B2   31 B1   32 B1                 
 -0.272  -0.266
 10 A2   18 B2                                                                 
 -- Virtual --                   
 -0.092  -0.070  -0.056  -0.055  -0.026  -0.008  -0.006   0.020
 47 A1   19 B2   11 A2   48 A1   33 B1   49 A1   50 A1   51 A1                 
  0.024   0.038   0.046   0.048   0.054   0.057   0.065   0.067
 34 B1   20 B2   52 A1   35 B1   53 A1   12 A2   21 B2   36 B1                 
  0.075   0.079   0.080   0.086   0.089   0.097   0.101   0.111
 22 B2   54 A1   37 B1   55 A1   56 A1   13 A2   23 B2   57 A1                 
  0.111   0.118   0.119   0.130   0.150   0.151   0.153   0.161
 38 B1   24 B2   39 B1   58 A1   14 A2   25 B2   59 A1   40 B1                 
  0.167   0.176   0.187   0.197   0.202   0.203   0.207   0.210
 41 B1   60 A1   42 B1   61 A1   26 B2   43 B1   62 A1   44 B1                 
  0.221   0.229   0.236   0.236   0.237   0.243   0.273   0.281
 63 A1   45 B1   46 B1   64 A1   27 B2   65 A1   47 B1   66 A1                 
  0.284   0.297   0.314   0.317   0.334   0.335   0.353   0.358
 48 B1   28 B2   49 B1   67 A1   15 A2   68 A1   69 A1   50 B1                 
  0.363   0.398   0.399   0.400   0.401   0.406   0.424   0.426
 70 A1   51 B1   16 A2   71 A1   52 B1   29 B2   72 A1   17 A2                 
  0.426   0.434   0.450   0.460   0.470   0.478   0.482   0.491
 53 B1   30 B2   54 B1   31 B2   55 B1   73 A1   74 A1   75 A1                 
  0.491   0.491   0.496   0.520   0.526   0.534   0.536   0.557
 32 B2   56 B1   33 B2   18 A2   76 A1   19 A2   77 A1   20 A2                 
  0.561   0.571   0.584   0.589   0.593   0.605   0.621   0.622
 34 B2   35 B2   21 A2   78 A1   57 B1   58 B1   79 A1   36 B2                 
  0.640   0.658   0.669   0.686   0.688   0.698   0.703   0.731
 59 B1   80 A1   81 A1   37 B2   82 A1   22 A2   60 B1   83 A1                 
  0.734   0.739   0.782   0.788   0.802   0.806   0.827   0.846
 84 A1   61 B1   62 B1   85 A1   63 B1   86 A1   64 B1   87 A1                 
  0.869   0.889   0.906   0.929   0.955   0.967   0.992   1.009
 65 B1   38 B2   88 A1   23 A2   89 A1   90 A1   66 B1   91 A1                 
  1.009   1.072   1.081   1.091   1.097   1.124   1.149   1.193
 67 B1   39 B2   68 B1   92 A1   69 B1   93 A1   24 A2   40 B2                 
  1.214   1.231   1.268   1.334   1.334   1.358   1.409   1.414
 41 B2   25 A2   94 A1   42 B2   70 B1   95 A1   43 B2   71 B1                 
  1.416   1.435   1.456   1.459   1.473   1.512   1.520   1.546
 26 A2   72 B1   73 B1   96 A1   97 A1   98 A1   99 A1   74 B1                 
  1.591   1.622   1.706   1.722   1.737   1.750   1.801   1.808
 75 B1  100 A1   27 A2   44 B2  101 A1   76 B1  102 A1   77 B1                 
  1.838   1.839   1.879   1.978   2.004   2.005   2.012   2.034
 28 A2   45 B2   46 B2   47 B2   29 A2   78 B1  103 A1  104 A1                 
  2.059   2.063   2.098   2.136   2.171   2.190   2.208   2.222
 79 B1   48 B2  105 A1   80 B1   81 B1  106 A1  107 A1   82 B1                 
  2.241   2.246   2.286   2.307   2.372   2.382   2.424   2.559
108 A1   30 A2   83 B1  109 A1   84 B1  110 A1   85 B1   49 B2                 
  2.686   2.696   2.803   2.820   2.821   2.959   3.026   3.032
 31 A2   50 B2   32 A2   51 B2  111 A1  112 A1   86 B1   52 B2                 
  3.039   3.068   3.146   3.169   3.384   3.389   3.629   3.744
113 A1   87 B1  114 A1   88 B1   89 B1  115 A1  116 A1   90 B1                 
  3.747   3.750   3.751   3.846   3.913   3.948   3.957   3.959
117 A1   33 A2   53 B2  118 A1   91 B1   34 A2   54 B2   35 A2                 
  3.981   3.989   3.989   3.989   4.023   4.039   4.048   4.053
 36 A2   55 B2   37 A2  119 A1   56 B2   57 B2  120 A1   92 B1                 
  4.059   4.063   4.067   4.105   4.121   4.173   4.199   4.241
121 A1   38 A2   93 B1  122 A1   58 B2   94 B1   95 B1  123 A1                 
  4.290   4.301   4.354   4.403   4.452   4.499   4.817   4.819
124 A1   96 B1  125 A1   97 B1  126 A1  127 A1  128 A1   98 B1                 
  4.852   5.997   6.099   6.152   6.290   6.304   6.432   6.435
 99 B1   59 B2  100 B1  129 A1   39 A2   60 B2  101 B1  130 A1                 
  6.606   6.711   6.766   6.778   6.821   7.529   7.544   7.574
131 A1  132 A1  102 B1  103 B1  133 A1   61 B2   40 A2   62 B2                 
  7.644   7.655   7.683   7.704   7.762   7.812  23.237  23.774
134 A1  104 B1  105 B1  135 A1  106 B1  136 A1  137 A1  107 B1                 
 23.778  23.941  23.945  24.039  27.897  28.337  28.415  28.415
138 A1  139 A1  108 B1  140 A1  141 A1   63 B2  142 A1  109 B1                 
 28.519  28.542  28.551  28.618  28.733  47.917  48.027  48.061
 41 A2  143 A1   64 B2  110 B1  144 A1  145 A1  111 B1  146 A1                 
 66.761  66.771 127.878 127.938 127.970 151.686 289.723 289.740
147 A1  112 B1   65 B2  113 B1  148 A1  149 A1   66 B2   42 A2                 
289.771 289.843 289.851 289.885 289.921 289.980 290.0331020.713
 67 B2  150 A1  114 B1  115 B1  151 A1  116 B1  152 A1  153 A1                 
*******1020.8931901.851
117 B1  154 A1  155 A1                                                         
 --------------------------------------------------------------

          Ground-State Mulliken Net Atomic Charges

     Atom                 Charge (a.u.)
  ----------------------------------------
      1 C                    -0.307287
      2 C                     0.245633
      3 C                    -0.192813
      4 C                     0.245645
      5 C                    -0.307288
      6 C                     0.806868
      7 F                    -0.099166
      8 Br                   -0.113663
      9 Br                   -0.156780
     10 Br                   -0.113664
     11 F                    -0.099166
     12 I                     0.091680
  ----------------------------------------
  Sum of atomic charges =     0.000000

 -----------------------------------------------------------------
                    Cartesian Multipole Moments
 -----------------------------------------------------------------
    Charge (ESU x 10^10)
                -0.0000
    Dipole Moment (Debye)
         X       0.0000      Y      -0.0000      Z      -0.2342
       Tot       0.2342
    Quadrupole Moments (Debye-Ang)
        XX    -128.8634     XY      -0.0000     YY    -127.1954
        XZ       0.0000     YZ      -0.0000     ZZ    -120.1492
    Octopole Moments (Debye-Ang^2)
       XXX       0.0000    XXY       0.0000    XYY      -0.0000
       YYY      -0.0000    XXZ     -27.1522    XYZ       0.0000
       YYZ      -2.6623    XZZ      -0.0000    YZZ      -0.0000
       ZZZ       6.3589
    Hexadecapole Moments (Debye-Ang^3)
      XXXX   -2410.2769   XXXY      -0.0000   XXYY    -450.6723
      XYYY      -0.0000   YYYY    -152.3354   XXXZ       0.0000
      XXYZ      -0.0000   XYYZ       0.0000   YYYZ      -0.0000
      XXZZ   -1116.3674   XYZZ      -0.0000   YYZZ    -751.2507
      XZZZ       0.0000   YZZZ      -0.0000   ZZZZ   -3895.2224
 -----------------------------------------------------------------
 Calculating MO derivatives via CPSCF
    1     0    39    0.0291970  
    2     0    39    0.0084563  
    3     0    39    0.0015437  
    4     0    39    0.0001969  
    5    22    17    0.0000299  
    6    38     1    0.0000019  
    7    39     0    0.0000001  Converged
 Time for AOints: 267.6 s (CPU) 45.1 s (wall)
 ------------------------------------------------------------------------------
                     AOints        : Timing summary (seconds)
 ------------------------------------------------------------------------------
     job step          cpu (% of tot)      sys (% of tot)     wall (% of tot)
 ------------------------------------------------------------------------------
  AOints            0.2676E+03 ( 7.9)   0.1300E-04 ( 5.3)   0.4510E+02 ( 7.8)
 ------------------------------------------------------------------------------
   Grand Totals     0.3381E+04          0.2460E-03          0.5811E+03
 ------------------------------------------------------------------------------
 Polarizability Matrix (a.u.)
            1           2           3
    1-181.6553850  -0.0000000   0.0000000
    2  -0.0000000 -90.6239709   0.0000000
    3   0.0000000   0.0000000-222.0593594
 Calculating analytic Hessian of the SCF energy

 Direct stationary perturbation theory relativistic correction:

 rels  =     147.486371223408
 relv  =    -497.321621133232
 rel2e =      73.630512151320
 E_rel =    -276.204737758504

 Hessian of the SCF Energy
            1           2           3           4           5           6
    1   0.6686081   0.0000000   0.0010928  -0.0958445   0.0000000   0.0267267
    2   0.0000000   0.1361391   0.0000000   0.0000000  -0.0566186  -0.0000000
    3   0.0010928   0.0000000   0.6536694  -0.0464920   0.0000000  -0.3033864
    4  -0.0958445   0.0000000  -0.0464920   0.5244641   0.0000000  -0.0434076
    5   0.0000000  -0.0566186   0.0000000   0.0000000   0.0931030   0.0000000
    6   0.0267267  -0.0000000  -0.3033864  -0.0434076   0.0000000   0.5879867
    7   0.0336383   0.0000000   0.0820312  -0.2439930   0.0000000   0.0612381
    8  -0.0000000  -0.0017992  -0.0000000  -0.0000000  -0.0460228   0.0000000
    9   0.0239281  -0.0000000  -0.0261847   0.1100517  -0.0000000  -0.1429773
   10  -0.0173832  -0.0000000  -0.0288197  -0.0531602  -0.0000000   0.0250579
   11  -0.0000000   0.0052860  -0.0000000  -0.0000000   0.0016804  -0.0000000
   12  -0.0303744  -0.0000000  -0.0563228  -0.0250599  -0.0000000   0.0594054
   13  -0.0577625  -0.0000000  -0.0288672  -0.0173828  -0.0000000   0.0303745
   14  -0.0000000  -0.0040897  -0.0000000   0.0000000   0.0052860  -0.0000000
   15   0.0288672  -0.0000000   0.0749085   0.0288182   0.0000000  -0.0563213
   16  -0.2520498  -0.0000000  -0.0677719   0.0277051   0.0000000  -0.0764807
   17   0.0000000  -0.0551010  -0.0000000   0.0000000   0.0065658  -0.0000000
   18  -0.1324495  -0.0000000  -0.1656445  -0.0205620  -0.0000000  -0.0247964
   19  -0.2594353  -0.0000000   0.1098932  -0.0165856   0.0000000   0.0146061
   20   0.0000000  -0.0392941  -0.0000000  -0.0000000   0.0066169   0.0000000
   21   0.1088567  -0.0000000  -0.1320516   0.0493250   0.0000000  -0.0322454
   22  -0.0209004   0.0000000  -0.0117844  -0.1243930  -0.0000000  -0.0520416
   23  -0.0000000   0.0041615  -0.0000000   0.0000000  -0.0163708   0.0000000
   24  -0.0302792   0.0000000  -0.0149075  -0.0515034   0.0000000  -0.0592147
   25  -0.0029008  -0.0000000  -0.0006338   0.0001469  -0.0000000   0.0188171
   26  -0.0000000   0.0035897  -0.0000000   0.0000000   0.0020049  -0.0000000
   27   0.0026980  -0.0000000   0.0034439   0.0034655  -0.0000000  -0.0327460
   28   0.0000004   0.0000000  -0.0009628   0.0002135   0.0000000  -0.0029573
   29   0.0000000  -0.0011461   0.0000000   0.0000000   0.0031900   0.0000000
   30  -0.0000392   0.0000000   0.0005815  -0.0012318   0.0000000  -0.0010369
   31   0.0014679  -0.0000000   0.0066756   0.0007420   0.0000000  -0.0021020
   32   0.0000000   0.0057345   0.0000000  -0.0000000  -0.0016336  -0.0000000
   33   0.0010262   0.0000000  -0.0054268  -0.0009709  -0.0000000   0.0020906
   34   0.0025610   0.0000000  -0.0143608  -0.0019120  -0.0000000   0.0001692
   35  -0.0000000   0.0031378  -0.0000000   0.0000000   0.0021988   0.0000000
   36  -0.0000526   0.0000000  -0.0286784  -0.0024326  -0.0000000   0.0032427
            7           8           9          10          11          12
    1   0.0336383  -0.0000000   0.0239281  -0.0173832  -0.0000000  -0.0303744
    2   0.0000000  -0.0017992  -0.0000000  -0.0000000   0.0052860  -0.0000000
    3   0.0820312  -0.0000000  -0.0261847  -0.0288197  -0.0000000  -0.0563228
    4  -0.2439930  -0.0000000   0.1100517  -0.0531602  -0.0000000  -0.0250599
    5   0.0000000  -0.0460228  -0.0000000  -0.0000000   0.0016804  -0.0000000
    6   0.0612381   0.0000000  -0.1429773   0.0250579  -0.0000000   0.0594054
    7   0.5797101   0.0000000   0.0000023  -0.2439939  -0.0000000  -0.0612397
    8   0.0000000   0.0966287   0.0000000  -0.0000000  -0.0460228  -0.0000000
    9   0.0000023   0.0000000   0.4910534  -0.1100532   0.0000000  -0.1429786
   10  -0.2439939  -0.0000000  -0.1100532   0.5244649   0.0000000   0.0434111
   11  -0.0000000  -0.0460228   0.0000000   0.0000000   0.0931030   0.0000000
   12  -0.0612397  -0.0000000  -0.1429786   0.0434111   0.0000000   0.5879876
   13   0.0336395   0.0000000  -0.0239292  -0.0958443   0.0000000  -0.0267260
   14  -0.0000000  -0.0017992  -0.0000000   0.0000000  -0.0566186   0.0000000
   15  -0.0820340  -0.0000000  -0.0261861   0.0464943   0.0000000  -0.3033863
   16  -0.0662516   0.0000000   0.0000010   0.0277040  -0.0000000   0.0764799
   17  -0.0000000   0.0051199   0.0000000   0.0000000   0.0065658  -0.0000000
   18   0.0000004   0.0000000   0.0004368   0.0205612  -0.0000000  -0.0247968
   19  -0.0001907   0.0000000  -0.0018386   0.0007420  -0.0000000   0.0021020
   20   0.0000000   0.0053537   0.0000000  -0.0000000  -0.0016336  -0.0000000
   21  -0.0061362   0.0000000  -0.0033500   0.0009709  -0.0000000   0.0020906
   22  -0.0305478   0.0000000  -0.0137212   0.0002137   0.0000000   0.0029572
   23  -0.0000000   0.0012478  -0.0000000   0.0000000   0.0031900   0.0000000
   24   0.0015641  -0.0000000   0.0025108   0.0012317   0.0000000  -0.0010369
   25  -0.0312086   0.0000000   0.0000001   0.0001468  -0.0000000  -0.0188172
   26  -0.0000000  -0.0184292   0.0000000   0.0000000   0.0020049  -0.0000000
   27   0.0000001   0.0000000  -0.1506998  -0.0034656   0.0000000  -0.0327460
   28  -0.0305477   0.0000000   0.0137213  -0.1243930  -0.0000000   0.0520417
   29   0.0000000   0.0012478  -0.0000000  -0.0000000  -0.0163708   0.0000000
   30  -0.0015639  -0.0000000   0.0025108   0.0515034  -0.0000000  -0.0592147
   31  -0.0001908  -0.0000000   0.0018386  -0.0165857  -0.0000000  -0.0146061
   32   0.0000000   0.0053537   0.0000000  -0.0000000   0.0066169   0.0000000
   33   0.0061362   0.0000000  -0.0033500  -0.0493250   0.0000000  -0.0322454
   34  -0.0000629   0.0000000  -0.0000000  -0.0019120  -0.0000000  -0.0001692
   35  -0.0000000  -0.0008784  -0.0000000   0.0000000   0.0021988   0.0000000
   36  -0.0000001   0.0000000  -0.0007852   0.0024326  -0.0000000   0.0032426
           13          14          15          16          17          18
    1  -0.0577625  -0.0000000   0.0288672  -0.2520498   0.0000000  -0.1324495
    2  -0.0000000  -0.0040897  -0.0000000  -0.0000000  -0.0551010  -0.0000000
    3  -0.0288672  -0.0000000   0.0749085  -0.0677719  -0.0000000  -0.1656445
    4  -0.0173828   0.0000000   0.0288182   0.0277051   0.0000000  -0.0205620
    5  -0.0000000   0.0052860   0.0000000   0.0000000   0.0065658  -0.0000000
    6   0.0303745  -0.0000000  -0.0563213  -0.0764807  -0.0000000  -0.0247964
    7   0.0336395  -0.0000000  -0.0820340  -0.0662516  -0.0000000   0.0000004
    8   0.0000000  -0.0017992  -0.0000000   0.0000000   0.0051199   0.0000000
    9  -0.0239292  -0.0000000  -0.0261861   0.0000010   0.0000000   0.0004368
   10  -0.0958443   0.0000000   0.0464943   0.0277040   0.0000000   0.0205612
   11   0.0000000  -0.0566186   0.0000000  -0.0000000   0.0065658  -0.0000000
   12  -0.0267260   0.0000000  -0.3033863   0.0764799  -0.0000000  -0.0247968
   13   0.6686068  -0.0000000  -0.0010907  -0.2520492   0.0000000   0.1324489
   14  -0.0000000   0.1361391   0.0000000   0.0000000  -0.0551010  -0.0000000
   15  -0.0010907   0.0000000   0.6536688   0.0677722  -0.0000000  -0.1656454
   16  -0.2520492   0.0000000   0.0677722   0.6543615  -0.0000000   0.0000008
   17   0.0000000  -0.0551010  -0.0000000  -0.0000000   0.0967853   0.0000000
   18   0.1324489  -0.0000000  -0.1656454   0.0000008   0.0000000   0.4613032
   19   0.0014679   0.0000000  -0.0066756  -0.0570023   0.0000000   0.0266711
   20  -0.0000000   0.0057345   0.0000000   0.0000000   0.0057533  -0.0000000
   21  -0.0010262   0.0000000  -0.0054267  -0.0081681  -0.0000000   0.0093087
   22   0.0000005  -0.0000000   0.0009629   0.0031531   0.0000000   0.0002361
   23   0.0000000  -0.0011461   0.0000000  -0.0000000   0.0028423  -0.0000000
   24   0.0000393   0.0000000   0.0005814   0.0032596  -0.0000000  -0.0022626
   25  -0.0029007  -0.0000000   0.0006336   0.0003566   0.0000000  -0.0000000
   26   0.0000000   0.0035897  -0.0000000  -0.0000000  -0.0012604   0.0000000
   27  -0.0026980   0.0000000   0.0034441   0.0000000   0.0000000  -0.0010854
   28  -0.0209005  -0.0000000   0.0117842   0.0031532  -0.0000000  -0.0002361
   29  -0.0000000   0.0041615  -0.0000000   0.0000000   0.0028423  -0.0000000
   30   0.0302792   0.0000000  -0.0149075  -0.0032597  -0.0000000  -0.0022626
   31  -0.2594352   0.0000000  -0.1098932  -0.0570024   0.0000000  -0.0266711
   32   0.0000000  -0.0392941  -0.0000000  -0.0000000   0.0057533  -0.0000000
   33  -0.1088567   0.0000000  -0.1320517   0.0081681  -0.0000000   0.0093087
   34   0.0025609  -0.0000000   0.0143607  -0.0320781   0.0000000  -0.0000001
   35  -0.0000000   0.0031378  -0.0000000   0.0000000  -0.0207657   0.0000000
   36   0.0000528   0.0000000  -0.0286783   0.0000000  -0.0000000  -0.0938638
           19          20          21          22          23          24
    1  -0.2594353   0.0000000   0.1088567  -0.0209004  -0.0000000  -0.0302792
    2  -0.0000000  -0.0392941  -0.0000000   0.0000000   0.0041615   0.0000000
    3   0.1098932  -0.0000000  -0.1320516  -0.0117844  -0.0000000  -0.0149075
    4  -0.0165856  -0.0000000   0.0493250  -0.1243930   0.0000000  -0.0515034
    5   0.0000000   0.0066169   0.0000000  -0.0000000  -0.0163708   0.0000000
    6   0.0146061   0.0000000  -0.0322454  -0.0520416   0.0000000  -0.0592147
    7  -0.0001907   0.0000000  -0.0061362  -0.0305478  -0.0000000   0.0015641
    8   0.0000000   0.0053537   0.0000000   0.0000000   0.0012478  -0.0000000
    9  -0.0018386   0.0000000  -0.0033500  -0.0137212  -0.0000000   0.0025108
   10   0.0007420  -0.0000000   0.0009709   0.0002137   0.0000000   0.0012317
   11  -0.0000000  -0.0016336  -0.0000000   0.0000000   0.0031900   0.0000000
   12   0.0021020  -0.0000000   0.0020906   0.0029572   0.0000000  -0.0010369
   13   0.0014679  -0.0000000  -0.0010262   0.0000005   0.0000000   0.0000393
   14   0.0000000   0.0057345   0.0000000  -0.0000000  -0.0011461   0.0000000
   15  -0.0066756   0.0000000  -0.0054267   0.0009629   0.0000000   0.0005814
   16  -0.0570023   0.0000000  -0.0081681   0.0031531  -0.0000000   0.0032596
   17   0.0000000   0.0057533  -0.0000000   0.0000000   0.0028423  -0.0000000
   18   0.0266711  -0.0000000   0.0093087   0.0002361  -0.0000000  -0.0022626
   19   0.3330015   0.0000000  -0.1435687   0.0040964   0.0000000  -0.0036146
   20   0.0000000   0.0207857   0.0000000   0.0000000  -0.0020702   0.0000000
   21  -0.1435687   0.0000000   0.1655169   0.0016507   0.0000000  -0.0032749
   22   0.0040964   0.0000000   0.0016507   0.1773085  -0.0000000   0.0724580
   23   0.0000000  -0.0020702   0.0000000  -0.0000000   0.0080923   0.0000000
   24  -0.0036146   0.0000000  -0.0032749   0.0724580   0.0000000   0.0795575
   25  -0.0000009   0.0000000   0.0013459  -0.0057723  -0.0000000   0.0081445
   26   0.0000000   0.0001252   0.0000000  -0.0000000  -0.0004534  -0.0000000
   27   0.0004904  -0.0000000  -0.0014159   0.0010762  -0.0000000  -0.0010352
   28  -0.0019427   0.0000000   0.0012503  -0.0009369  -0.0000000   0.0003934
   29  -0.0000000   0.0000857  -0.0000000   0.0000000   0.0002923   0.0000000
   30   0.0010401  -0.0000000  -0.0004793  -0.0003934  -0.0000000   0.0002105
   31  -0.0032111   0.0000000  -0.0005541  -0.0019427   0.0000000  -0.0010401
   32  -0.0000000   0.0002789  -0.0000000   0.0000000   0.0000857  -0.0000000
   33   0.0005541  -0.0000000   0.0012559  -0.0012503   0.0000000  -0.0004793
   34  -0.0009390   0.0000000  -0.0039463  -0.0002788  -0.0000000  -0.0006532
   35   0.0000000  -0.0017361  -0.0000000  -0.0000000   0.0001284   0.0000000
   36   0.0003405   0.0000000   0.0000718  -0.0001503  -0.0000000  -0.0006493
           25          26          27          28          29          30
    1  -0.0029008  -0.0000000   0.0026980   0.0000004   0.0000000  -0.0000392
    2  -0.0000000   0.0035897  -0.0000000   0.0000000  -0.0011461   0.0000000
    3  -0.0006338  -0.0000000   0.0034439  -0.0009628   0.0000000   0.0005815
    4   0.0001469   0.0000000   0.0034655   0.0002135   0.0000000  -0.0012318
    5  -0.0000000   0.0020049  -0.0000000   0.0000000   0.0031900   0.0000000
    6   0.0188171  -0.0000000  -0.0327460  -0.0029573   0.0000000  -0.0010369
    7  -0.0312086  -0.0000000   0.0000001  -0.0305477   0.0000000  -0.0015639
    8   0.0000000  -0.0184292   0.0000000   0.0000000   0.0012478  -0.0000000
    9   0.0000001   0.0000000  -0.1506998   0.0137213  -0.0000000   0.0025108
   10   0.0001468   0.0000000  -0.0034656  -0.1243930  -0.0000000   0.0515034
   11  -0.0000000   0.0020049   0.0000000  -0.0000000  -0.0163708  -0.0000000
   12  -0.0188172  -0.0000000  -0.0327460   0.0520417   0.0000000  -0.0592147
   13  -0.0029007   0.0000000  -0.0026980  -0.0209005  -0.0000000   0.0302792
   14  -0.0000000   0.0035897   0.0000000  -0.0000000   0.0041615   0.0000000
   15   0.0006336  -0.0000000   0.0034441   0.0117842  -0.0000000  -0.0149075
   16   0.0003566  -0.0000000   0.0000000   0.0031532   0.0000000  -0.0032597
   17   0.0000000  -0.0012604   0.0000000  -0.0000000   0.0028423  -0.0000000
   18  -0.0000000   0.0000000  -0.0010854  -0.0002361  -0.0000000  -0.0022626
   19  -0.0000009   0.0000000   0.0004904  -0.0019427  -0.0000000   0.0010401
   20   0.0000000   0.0001252  -0.0000000   0.0000000   0.0000857  -0.0000000
   21   0.0013459   0.0000000  -0.0014159   0.0012503  -0.0000000  -0.0004793
   22  -0.0057723  -0.0000000   0.0010762  -0.0009369   0.0000000  -0.0003934
   23  -0.0000000  -0.0004534  -0.0000000  -0.0000000   0.0002923  -0.0000000
   24   0.0081445  -0.0000000  -0.0010352   0.0003934   0.0000000   0.0002105
   25   0.0478800   0.0000000   0.0000000  -0.0057723  -0.0000000  -0.0081445
   26   0.0000000   0.0090811   0.0000000  -0.0000000  -0.0004534  -0.0000000
   27   0.0000000   0.0000000   0.2158495  -0.0010762  -0.0000000  -0.0010352
   28  -0.0057723  -0.0000000  -0.0010762   0.1773085   0.0000000  -0.0724580
   29  -0.0000000  -0.0004534  -0.0000000   0.0000000   0.0080923   0.0000000
   30  -0.0081445  -0.0000000  -0.0010352  -0.0724580   0.0000000   0.0795575
   31  -0.0000009  -0.0000000  -0.0004904   0.0040964   0.0000000   0.0036146
   32   0.0000000   0.0001252   0.0000000   0.0000000  -0.0020702   0.0000000
   33  -0.0013459   0.0000000  -0.0014159  -0.0016507   0.0000000  -0.0032749
   34   0.0000261   0.0000000   0.0000000  -0.0002788  -0.0000000   0.0006532
   35  -0.0000000   0.0000758   0.0000000  -0.0000000   0.0001284   0.0000000
   36   0.0000000   0.0000000  -0.0005582   0.0001503  -0.0000000  -0.0006493
           31          32          33          34          35          36
    1   0.0014679   0.0000000   0.0010262   0.0025610  -0.0000000  -0.0000526
    2  -0.0000000   0.0057345   0.0000000   0.0000000   0.0031378   0.0000000
    3   0.0066756   0.0000000  -0.0054268  -0.0143608  -0.0000000  -0.0286784
    4   0.0007420  -0.0000000  -0.0009709  -0.0019120   0.0000000  -0.0024326
    5   0.0000000  -0.0016336  -0.0000000  -0.0000000   0.0021988  -0.0000000
    6  -0.0021020  -0.0000000   0.0020906   0.0001692   0.0000000   0.0032427
    7  -0.0001908   0.0000000   0.0061362  -0.0000629  -0.0000000  -0.0000001
    8  -0.0000000   0.0053537   0.0000000   0.0000000  -0.0008784   0.0000000
    9   0.0018386   0.0000000  -0.0033500  -0.0000000  -0.0000000  -0.0007852
   10  -0.0165857  -0.0000000  -0.0493250  -0.0019120   0.0000000   0.0024326
   11  -0.0000000   0.0066169   0.0000000  -0.0000000   0.0021988  -0.0000000
   12  -0.0146061   0.0000000  -0.0322454  -0.0001692   0.0000000   0.0032426
   13  -0.2594352   0.0000000  -0.1088567   0.0025609  -0.0000000   0.0000528
   14   0.0000000  -0.0392941   0.0000000  -0.0000000   0.0031378   0.0000000
   15  -0.1098932  -0.0000000  -0.1320517   0.0143607  -0.0000000  -0.0286783
   16  -0.0570024  -0.0000000   0.0081681  -0.0320781   0.0000000   0.0000000
   17   0.0000000   0.0057533  -0.0000000   0.0000000  -0.0207657  -0.0000000
   18  -0.0266711  -0.0000000   0.0093087  -0.0000001   0.0000000  -0.0938638
   19  -0.0032111  -0.0000000   0.0005541  -0.0009390   0.0000000   0.0003405
   20   0.0000000   0.0002789  -0.0000000   0.0000000  -0.0017361   0.0000000
   21  -0.0005541  -0.0000000   0.0012559  -0.0039463  -0.0000000   0.0000718
   22  -0.0019427   0.0000000  -0.0012503  -0.0002788  -0.0000000  -0.0001503
   23   0.0000000   0.0000857   0.0000000  -0.0000000   0.0001284  -0.0000000
   24  -0.0010401  -0.0000000  -0.0004793  -0.0006532   0.0000000  -0.0006493
   25  -0.0000009   0.0000000  -0.0013459   0.0000261  -0.0000000   0.0000000
   26  -0.0000000   0.0001252   0.0000000   0.0000000   0.0000758   0.0000000
   27  -0.0004904   0.0000000  -0.0014159   0.0000000   0.0000000  -0.0005582
   28   0.0040964   0.0000000  -0.0016507  -0.0002788  -0.0000000   0.0001503
   29   0.0000000  -0.0020702   0.0000000  -0.0000000   0.0001284  -0.0000000
   30   0.0036146   0.0000000  -0.0032749   0.0006532   0.0000000  -0.0006493
   31   0.3330015  -0.0000000   0.1435687  -0.0009390   0.0000000  -0.0003405
   32  -0.0000000   0.0207857   0.0000000   0.0000000  -0.0017361   0.0000000
   33   0.1435687   0.0000000   0.1655169   0.0039463  -0.0000000   0.0000718
   34  -0.0009390   0.0000000   0.0039463   0.0332524  -0.0000000  -0.0000000
   35   0.0000000  -0.0017361  -0.0000000  -0.0000000   0.0141105  -0.0000000
   36  -0.0003405   0.0000000   0.0000718  -0.0000000  -0.0000000   0.1472338
 **********************************************************************
 **                                                                  **
 **                       VIBRATIONAL ANALYSIS                       **
 **                       --------------------                       **
 **                                                                  **
 **        VIBRATIONAL FREQUENCIES (CM**-1) AND NORMAL MODES         **
 **     FORCE CONSTANTS (mDYN/ANGSTROM) AND REDUCED MASSES (AMU)     **
 **                  INFRARED INTENSITIES (KM/MOL)                   **
 **                                                                  **
 **********************************************************************


 Mode:                 1                      2                      3
 Frequency:        45.14                  77.60                  91.35
 Force Cnst:      0.0890                 0.0728                 0.0979
 Red. Mass:      74.1255                20.5327                19.9178
 IR Active:          YES                    NO                     YES
 IR Intens:        0.010                  0.000                  0.282
 Raman Active:       YES                    YES                    YES
               X      Y      Z        X      Y      Z        X      Y      Z
 C          0.000 -0.087  0.000   -0.000  0.253 -0.000   -0.000  0.348 -0.000
 C          0.000 -0.072  0.000   -0.000  0.085 -0.000   -0.000  0.208  0.000
 C          0.000  0.095 -0.000    0.000 -0.000  0.000    0.000  0.145  0.000
 C          0.000 -0.072 -0.000    0.000 -0.085  0.000    0.000  0.208  0.000
 C          0.000 -0.087 -0.000   -0.000 -0.253  0.000    0.000  0.348  0.000
 C          0.000  0.004 -0.000   -0.000  0.000 -0.000    0.000  0.288 -0.000
 F          0.000 -0.188  0.000   -0.000  0.639 -0.000   -0.000  0.509 -0.000
 Br         0.000 -0.436  0.000   -0.000 -0.145 -0.000   -0.000 -0.122 -0.000
 Br        -0.000  0.692 -0.000    0.000  0.000  0.000    0.000 -0.008  0.000
 Br         0.000 -0.436  0.000   -0.000  0.145  0.000   -0.000 -0.122 -0.000
 F          0.000 -0.188 -0.000   -0.000 -0.639  0.000    0.000  0.509  0.000
 I         -0.000  0.189 -0.000    0.000 -0.000 -0.000    0.000 -0.142 -0.000
 TransDip  -0.000  0.003 -0.000    0.000 -0.000 -0.000   -0.000 -0.017  0.000

 Mode:                 4                      5                      6
 Frequency:       110.98                 127.38                 143.12
 Force Cnst:      0.3534                 0.7079                 0.8332
 Red. Mass:      48.6951                74.0468                69.0440
 IR Active:          YES                    YES                    YES
 IR Intens:        0.234                  0.099                  0.105
 Raman Active:       YES                    YES                    YES
               X      Y      Z        X      Y      Z        X      Y      Z
 C         -0.283 -0.000 -0.031    0.020  0.000 -0.146   -0.126 -0.000 -0.022
 C         -0.218  0.000 -0.059   -0.013  0.000 -0.125   -0.167  0.000 -0.046
 C         -0.174 -0.000  0.000   -0.000  0.000 -0.172   -0.123 -0.000 -0.000
 C         -0.218 -0.000  0.059    0.013  0.000 -0.125   -0.167 -0.000  0.046
 C         -0.283  0.000  0.031   -0.020  0.000 -0.146   -0.126 -0.000  0.022
 C         -0.272 -0.000  0.000   -0.000  0.000 -0.178   -0.129 -0.000 -0.000
 F         -0.310 -0.000 -0.075    0.048  0.000 -0.103   -0.123 -0.000 -0.008
 Br        -0.098  0.000 -0.369   -0.347  0.000  0.468   -0.335  0.000  0.187
 Br        -0.030  0.000  0.000   -0.000 -0.000 -0.192    0.739  0.000 -0.000
 Br        -0.098 -0.000  0.369    0.347  0.000  0.468   -0.335 -0.000 -0.187
 F         -0.310  0.000  0.075   -0.048 -0.000 -0.103   -0.123  0.000  0.008
 I          0.370  0.000  0.000    0.000 -0.000 -0.348    0.073  0.000 -0.000
 TransDip   0.015  0.000 -0.000    0.000 -0.000  0.010    0.010  0.000  0.000

 Mode:                 7                      8                      9
 Frequency:       179.88                 182.15                 229.31
 Force Cnst:      1.2020                 0.2748                 2.1372
 Red. Mass:      63.0517                14.0582                68.9801
 IR Active:          YES                    YES                    YES
 IR Intens:        0.672                  0.150                  0.013
 Raman Active:       YES                    YES                    YES
               X      Y      Z        X      Y      Z        X      Y      Z
 C          0.068  0.000 -0.140   -0.000  0.215  0.000    0.092 -0.000  0.047
 C          0.058  0.000 -0.203   -0.000  0.429  0.000    0.209 -0.000  0.070
 C          0.000  0.000 -0.361   -0.000  0.506  0.000    0.000  0.000 -0.137
 C         -0.058  0.000 -0.203    0.000  0.429  0.000   -0.209  0.000  0.070
 C         -0.068  0.000 -0.140    0.000  0.215  0.000   -0.092  0.000  0.047
 C         -0.000  0.000  0.032   -0.000  0.236 -0.000   -0.000 -0.000  0.096
 F         -0.009 -0.000 -0.272    0.000 -0.332  0.000    0.016  0.000 -0.080
 Br        -0.122 -0.000  0.041    0.000 -0.034 -0.000    0.540  0.000  0.262
 Br         0.000 -0.000 -0.567    0.000 -0.073  0.000   -0.000 -0.000 -0.324
 Br         0.122 -0.000  0.041   -0.000 -0.034 -0.000   -0.540  0.000  0.262
 F          0.009 -0.000 -0.272   -0.000 -0.332  0.000   -0.017 -0.000 -0.079
 I          0.000 -0.000  0.479    0.000 -0.005 -0.000    0.000 -0.000 -0.119
 TransDip   0.000  0.000  0.026    0.000  0.012 -0.000    0.000 -0.000  0.004

 Mode:                10                     11                     12
 Frequency:       241.82                 305.14                 324.40
 Force Cnst:      0.7430                 1.2043                 0.7710
 Red. Mass:      21.5638                21.9538                12.4351
 IR Active:          YES                    YES                    YES
 IR Intens:        0.409                  0.898                  0.288
 Raman Active:       YES                    YES                    YES
               X      Y      Z        X      Y      Z        X      Y      Z
 C         -0.161  0.000 -0.097   -0.011 -0.000  0.149    0.000  0.262 -0.000
 C          0.104  0.000 -0.074   -0.049 -0.000  0.099    0.000 -0.228 -0.000
 C          0.123  0.000  0.000    0.000  0.000  0.042    0.000 -0.444  0.000
 C          0.104 -0.000  0.074    0.049  0.000  0.099    0.000 -0.228  0.000
 C         -0.161 -0.000  0.097    0.011 -0.000  0.149    0.000  0.262  0.000
 C         -0.247 -0.000  0.000   -0.000 -0.000  0.049    0.000  0.719 -0.000
 F         -0.384 -0.000 -0.482    0.245  0.000  0.613    0.000 -0.147  0.000
 Br         0.089  0.000  0.144   -0.029  0.000 -0.051   -0.000  0.016 -0.000
 Br        -0.041  0.000  0.000    0.000 -0.000 -0.220   -0.000  0.023 -0.000
 Br         0.089 -0.000 -0.144    0.029 -0.000 -0.051   -0.000  0.016  0.000
 F         -0.384  0.000  0.482   -0.245  0.000  0.613   -0.000 -0.147  0.000
 I          0.053  0.000  0.000   -0.000  0.000 -0.040    0.000 -0.023  0.000
 TransDip   0.020 -0.000  0.000    0.000 -0.000 -0.030   -0.000  0.017 -0.000

 Mode:                13                     14                     15
 Frequency:       332.46                 345.40                 459.83
 Force Cnst:      1.2080                 0.8766                 2.0941
 Red. Mass:      18.5501                12.4715                16.8096
 IR Active:          YES                    NO                     YES
 IR Intens:        0.259                  0.000                  2.001
 Raman Active:       YES                    YES                    YES
               X      Y      Z        X      Y      Z        X      Y      Z
 C          0.315  0.000 -0.212   -0.000  0.345  0.000   -0.183 -0.000  0.302
 C          0.154  0.000 -0.189   -0.000  0.595  0.000   -0.050 -0.000  0.261
 C          0.210  0.000  0.000   -0.000  0.000  0.000    0.000  0.000  0.225
 C          0.154 -0.000  0.189   -0.000 -0.595 -0.000    0.050  0.000  0.261
 C          0.315 -0.000  0.212   -0.000 -0.345 -0.000    0.183  0.000  0.302
 C          0.218 -0.000  0.000   -0.000 -0.000 -0.000   -0.000  0.000  0.231
 F          0.266 -0.000 -0.393   -0.000 -0.162  0.000   -0.492  0.000 -0.006
 Br        -0.146 -0.000 -0.051    0.000 -0.028  0.000   -0.030  0.000 -0.023
 Br        -0.056 -0.000  0.000    0.000 -0.000 -0.000   -0.000 -0.000 -0.123
 Br        -0.146  0.000  0.051    0.000  0.028 -0.000    0.030 -0.000 -0.023
 F          0.266  0.000  0.393   -0.000  0.162 -0.000    0.492 -0.000 -0.006
 I          0.007  0.000 -0.000   -0.000  0.000  0.000   -0.000 -0.000 -0.043
 TransDip  -0.016 -0.000  0.000    0.000 -0.000 -0.000   -0.000 -0.000  0.045

 Mode:                16                     17                     18
 Frequency:       575.30                 644.96                 644.97
 Force Cnst:      2.3518                 3.3987                 2.9822
 Red. Mass:      12.0605                13.8672                12.1675
 IR Active:          YES                    YES                    NO 
 IR Intens:        0.742                 48.460                  0.000
 Raman Active:       YES                    YES                    YES
               X      Y      Z        X      Y      Z        X      Y      Z
 C          0.000 -0.181  0.000    0.302  0.000  0.232   -0.000  0.585 -0.000
 C          0.000 -0.380  0.000    0.136 -0.000  0.235   -0.000 -0.382 -0.000
 C         -0.000  0.714 -0.000    0.000 -0.000  0.098    0.000  0.000 -0.000
 C         -0.000 -0.380 -0.000   -0.136  0.000  0.235    0.000  0.382 -0.000
 C          0.000 -0.181 -0.000   -0.302 -0.000  0.232    0.000 -0.585 -0.000
 C          0.000  0.362 -0.000   -0.000 -0.000  0.594   -0.000 -0.000 -0.000
 F         -0.000  0.047 -0.000    0.233 -0.000 -0.205   -0.000 -0.106  0.000
 Br        -0.000  0.006 -0.000   -0.037  0.000 -0.032    0.000  0.008  0.000
 Br         0.000 -0.017  0.000   -0.000  0.000 -0.025   -0.000  0.000  0.000
 Br        -0.000  0.006 -0.000    0.037 -0.000 -0.032   -0.000 -0.008  0.000
 F         -0.000  0.047  0.000   -0.233  0.000 -0.205    0.000  0.106  0.000
 I          0.000 -0.006 -0.000    0.000 -0.000 -0.037    0.000  0.000  0.000
 TransDip   0.000 -0.028 -0.000    0.000  0.000  0.223    0.000  0.000 -0.000

 Mode:                19                     20                     21
 Frequency:       654.37                 695.26                 706.73
 Force Cnst:      3.2387                 3.4347                 3.9122
 Red. Mass:      12.8375                12.0598                13.2942
 IR Active:          YES                    YES                    YES
 IR Intens:        2.672                  3.568                 62.316
 Raman Active:       YES                    YES                    YES
               X      Y      Z        X      Y      Z        X      Y      Z
 C         -0.190 -0.000 -0.227   -0.000  0.511 -0.000    0.101  0.000  0.345
 C          0.301  0.000 -0.271   -0.000 -0.309 -0.000    0.394 -0.000  0.287
 C          0.544  0.000 -0.000   -0.000  0.191  0.000    0.306 -0.000  0.000
 C          0.301 -0.000  0.271   -0.000 -0.309  0.000    0.394 -0.000 -0.287
 C         -0.190  0.000  0.227    0.000  0.511  0.000    0.101 -0.000 -0.345
 C         -0.315  0.000 -0.000   -0.000 -0.491 -0.000    0.273 -0.000  0.000
 F         -0.001  0.000  0.222    0.000 -0.063  0.000   -0.208 -0.000  0.015
 Br        -0.029  0.000  0.005    0.000  0.003  0.000   -0.063 -0.000 -0.033
 Br        -0.020 -0.000  0.000    0.000  0.000 -0.000    0.000  0.000 -0.000
 Br        -0.029  0.000 -0.005    0.000  0.003 -0.000   -0.063  0.000  0.033
 F         -0.001 -0.000 -0.222    0.000 -0.063  0.000   -0.208  0.000 -0.015
 I          0.006 -0.000  0.000    0.000  0.005  0.000   -0.008  0.000 -0.000
 TransDip   0.052 -0.000 -0.000   -0.000  0.060 -0.000    0.253  0.000  0.000

 Mode:                22                     23                     24
 Frequency:       868.20                1065.18                1088.32
 Force Cnst:      5.7236                 9.0789                 8.4799
 Red. Mass:      12.8879                13.5813                12.1515
 IR Active:          YES                    YES                    YES
 IR Intens:       15.666                 18.497                  1.097
 Raman Active:       YES                    YES                    YES
               X      Y      Z        X      Y      Z        X      Y      Z
 C         -0.076 -0.000 -0.039    0.318 -0.000 -0.117    0.106 -0.000 -0.114
 C         -0.301 -0.000  0.172   -0.151 -0.000 -0.358   -0.448 -0.000 -0.327
 C          0.000  0.000  0.727    0.041  0.000 -0.000   -0.000  0.000  0.123
 C          0.301  0.000  0.172   -0.151  0.000  0.358    0.448  0.000 -0.327
 C          0.076 -0.000 -0.039    0.318  0.000  0.117   -0.106 -0.000 -0.114
 C         -0.000  0.000 -0.353    0.494  0.000 -0.000    0.000  0.000  0.558
 F          0.159  0.000 -0.136   -0.301  0.000  0.143   -0.055  0.000  0.041
 Br         0.011  0.000  0.005    0.011  0.000  0.007    0.021  0.000  0.012
 Br        -0.000 -0.000 -0.060   -0.005 -0.000 -0.000   -0.000  0.000 -0.000
 Br        -0.011 -0.000  0.005    0.011 -0.000 -0.007   -0.021 -0.000  0.012
 F         -0.159 -0.000 -0.136   -0.301 -0.000 -0.143    0.055 -0.000  0.041
 I          0.000  0.000  0.011   -0.002  0.000  0.000    0.000 -0.000 -0.008
 TransDip  -0.000 -0.000  0.127    0.138 -0.000 -0.000    0.000 -0.000  0.034

 Mode:                25                     26                     27
 Frequency:      1275.48                1288.58                1404.89
 Force Cnst:     11.5038                12.1106                14.2390
 Red. Mass:      12.0017                12.3793                12.2446
 IR Active:          YES                    YES                    YES
 IR Intens:        0.450                  7.833                244.421
 Raman Active:       YES                    YES                    YES
               X      Y      Z        X      Y      Z        X      Y      Z
 C         -0.170 -0.000 -0.324    0.203 -0.000 -0.286    0.225 -0.000 -0.431
 C         -0.247  0.000  0.354    0.395 -0.000 -0.140    0.256 -0.000  0.269
 C          0.464  0.000 -0.000    0.000  0.000  0.587   -0.430 -0.000  0.000
 C         -0.246 -0.000 -0.354   -0.395 -0.000 -0.140    0.256  0.000 -0.269
 C         -0.170  0.000  0.325   -0.203 -0.000 -0.286    0.226  0.000  0.431
 C          0.380 -0.000 -0.000    0.000  0.000  0.093   -0.180  0.000  0.000
 F         -0.008  0.000 -0.007   -0.122  0.000  0.099   -0.101  0.000  0.081
 Br         0.001 -0.000  0.001   -0.011  0.000 -0.003   -0.006  0.000 -0.005
 Br        -0.000 -0.000  0.000    0.000 -0.000 -0.016    0.004  0.000 -0.000
 Br         0.001 -0.000 -0.001    0.011 -0.000 -0.003   -0.006 -0.000  0.005
 F         -0.008 -0.000  0.006    0.122  0.000  0.099   -0.101 -0.000 -0.081
 I         -0.000  0.000 -0.000   -0.000  0.000  0.001    0.002 -0.000 -0.000
 TransDip   0.021 -0.000 -0.000    0.000 -0.000  0.090    0.501 -0.000  0.000

 Mode:                28                     29                     30
 Frequency:      1409.60                1571.53                1574.87
 Force Cnst:     14.4715                17.5001                17.5526
 Red. Mass:      12.3615                12.0267                12.0115
 IR Active:          YES                    YES                    YES
 IR Intens:       80.248                 18.772                 17.920
 Raman Active:       YES                    YES                    YES
               X      Y      Z        X      Y      Z        X      Y      Z
 C          0.578  0.000 -0.020   -0.402 -0.000 -0.077    0.116  0.000  0.500
 C         -0.189  0.000  0.175    0.256 -0.000 -0.129    0.063  0.000 -0.424
 C         -0.000 -0.000 -0.154   -0.404 -0.000  0.000    0.000 -0.000  0.180
 C          0.189 -0.000  0.175    0.256  0.000  0.129   -0.063 -0.000 -0.424
 C         -0.578  0.000 -0.020   -0.402  0.000  0.077   -0.116  0.000  0.500
 C         -0.000 -0.000 -0.351    0.577 -0.000 -0.000   -0.000 -0.000 -0.268
 F         -0.150 -0.000  0.056    0.040  0.000 -0.015    0.007 -0.000 -0.027
 Br         0.001 -0.000 -0.003   -0.000  0.000  0.001    0.000 -0.000  0.002
 Br         0.000 -0.000  0.002    0.001  0.000  0.000   -0.000  0.000  0.001
 Br        -0.001  0.000 -0.003   -0.000 -0.000 -0.001   -0.000  0.000  0.002
 F          0.150  0.000  0.056    0.040 -0.000  0.015   -0.007  0.000 -0.027
 I          0.000 -0.000  0.004   -0.002 -0.000 -0.000    0.000 -0.000 -0.001
 TransDip   0.000  0.000 -0.287   -0.139  0.000  0.000    0.000  0.000  0.136

 STANDARD THERMODYNAMIC QUANTITIES AT   298.15 K  AND     1.00 ATM

   This Molecule has  0 Imaginary Frequencies
   Zero point vibrational energy:       26.682 kcal/mol

   Atom    1 Element C  Has Mass   12.00000
   Atom    2 Element C  Has Mass   12.00000
   Atom    3 Element C  Has Mass   12.00000
   Atom    4 Element C  Has Mass   12.00000
   Atom    5 Element C  Has Mass   12.00000
   Atom    6 Element C  Has Mass   12.00000
   Atom    7 Element F  Has Mass   18.99840
   Atom    8 Element Br Has Mass   78.91830
   Atom    9 Element Br Has Mass   78.91830
   Atom   10 Element Br Has Mass   78.91830
   Atom   11 Element F  Has Mass   18.99840
   Atom   12 Element I  Has Mass  126.90440
   Molecular Mass:   473.656100 amu
   Principal axes and moments of inertia in amu*Bohr^2:
                             1           2           3
    Eigenvalues --     5753.72819 10546.24904 16299.97723
          X              -0.00000     1.00000    -0.00000
          Y               0.00000     0.00000     1.00000
          Z               1.00000     0.00000    -0.00000
   Rotational Symmetry Number is   2
   The Molecule is an Asymmetric Top
   Translational Enthalpy:        0.889 kcal/mol
   Rotational Enthalpy:           0.889 kcal/mol
   Vibrational Enthalpy:         32.579 kcal/mol
   gas constant (RT):             0.592 kcal/mol
   Translational Entropy:        44.354  cal/mol.K
   Rotational Entropy:           33.869  cal/mol.K
   Vibrational Entropy:          38.420  cal/mol.K

   Total Enthalpy:               34.949 kcal/mol
   Total Entropy:               116.642  cal/mol.K

 ======================================================================

 STANDARD THERMODYNAMIC QUANTITIES FOR ANHARMONIC VIBRATION -- TOSH

   Zero point vibrational energy: ************ kcal/mol

   Vibrational Enthalpy:       Infinity kcal/mol
   Vibrational Entropy:             NaN  cal/mol.K

   Total Enthalpy:             Infinity kcal/mol
   Total Entropy:                   NaN  cal/mol.K

 ======================================================================

 STANDARD THERMODYNAMIC QUANTITIES FOR ANHARMONIC VIBRATION -- VPT2

   Zero point vibrational energy: ************ kcal/mol

   Vibrational Enthalpy:       Infinity kcal/mol
   Vibrational Entropy:             NaN  cal/mol.K

   Total Enthalpy:             Infinity kcal/mol
   Total Entropy:                   NaN  cal/mol.K

 ======================================================================

Archival summary:
1\1\february\FREQ\ProcedureUnspecified\BasisUnspecified\1r326\taweetha\SunDec116:43:052019SunDec116:43:052019\0\\#,FREQ,ProcedureUnspecified,BasisUnspecified,\\0,1\I\C,1,2.10572\C,2,1.39041,1,121.107\F,3,1.33562,2,118.872,1,-0,0\C,2,1.39041,1,121.107,3,-180,0\F,5,1.33562,2,118.872,1,-0,0\C,3,1.39393,2,122.022,1,-180,0\C,5,1.39393,2,122.022,1,-180,0\C,7,1.40276,3,119.257,2,-0,0\Br,9,1.8958,7,120.171,3,-180,0\Br,7,1.89664,3,117.711,2,180,0\Br,8,1.89664,5,117.711,2,180,0\\\@

 Total job time:  792.65s(wall), 4530.73s(cpu) 
 Sun Dec  1 16:43:05 2019

        *************************************************************
        *                                                           *
        *  Thank you very much for using Q-Chem.  Have a nice day.  *
        *                                                           *
        *************************************************************
