# Supplementary material for: Geometric and energetic data from quantum chemical calculations of halobenzenes and xylenes
Source: Data Brief. 2020 Mar 5;30:105386. doi: 10.1016/j.dib.2020.105386 (PMC7114895; doi:10.1016/j.dib.2020.105386)
Supplement: Supplementary file 1 [file mmc1.zip › halobenzene/B3LYP/FBrBrBrIBr.out]

                  Welcome to Q-Chem
     A Quantum Leap Into The Future Of Chemistry


 Q-Chem 5.2 (devel), Q-Chem, Inc., Pleasanton, CA (2019)

 Yihan Shao,  Zhengting Gan,  E. Epifanovsky,  A. T. B. Gilbert,  M. Wormit,  
 J. Kussmann,  A. W. Lange,  A. Behn,  Jia Deng,  Xintian Feng,  D. Ghosh,  
 M. Goldey,  P. R. Horn,  L. D. Jacobson,  I. Kaliman,  T. Kus,  A. Landau,  
 Jie Liu,  E. I. Proynov,  R. M. Richard,  R. P. Steele,  E. J. Sundstrom,  
 H. L. Woodcock III,  P. M. Zimmerman,  D. Zuev,  B. Albrecht,  E. Alguire,  
 S. A. Baeppler,  D. Barton,  Z. Benda,  Y. A. Bernard,  E. J. Berquist,  
 K. B. Bravaya,  H. Burton,  D. Casanova,  Chun-Min Chang,  Yunqing Chen,  
 A. Chien,  K. D. Closser,  M. P. Coons,  S. Coriani,  S. Dasgupta,  
 A. L. Dempwolff,  M. Diedenhofen,  Hainam Do,  R. G. Edgar,  Po-Tung Fang,  
 S. Faraji,  S. Fatehi,  Qingguo Feng,  K. D. Fenk,  J. Fosso-Tande,  
 J. Gayvert,  Qinghui Ge,  A. Ghysels,  G. Gidofalvi,  J. Gomes,  
 J. Gonthier,  A. Gunina,  D. Hait,  M. W. D. Hanson-Heine,  
 P. H. P. Harbach,  A. W. Hauser,  M. F. Herbst,  J. E. Herr,  
 E. G. Hohenstein,  Z. C. Holden,  Kerwin Hui,  B. C. Huynh,  T.-C. Jagau,  
 Hyunjun Ji,  B. Kaduk,  K. Khistyaev,  Jaehoon Kim,  P. Klunzinger,  K. Koh,  
 D. Kosenkov,  L. Koulias,  T. Kowalczyk,  C. M. Krauter,  A. Kunitsa,  
 Ka Un Lao,  A. Laurent,  K. V. Lawler,  Joonho Lee,  D. Lefrancois,  
 S. Lehtola,  D. S. Levine,  Yi-Pei Li,  You-Sheng Lin,  Fenglai Liu,  
 E. Livshits,  A. Luenser,  P. Manohar,  E. Mansoor,  S. F. Manzer,  
 Shan-Ping Mao,  Yuezhi Mao,  N. Mardirossian,  A. V. Marenich,  
 T. Markovich,  L. A. Martinez-Martinez,  S. A. Maurer,  N. J. Mayhall,  
 S. C. McKenzie,  J.-M. Mewes,  P. Morgante,  A. F. Morrison,  
 J. W. Mullinax,  K. Nanda,  T. S. Nguyen-Beck,  R. Olivares-Amaya,  
 J. A. Parkhill,  Zheng Pei,  T. M. Perrine,  F. Plasser,  P. Pokhilko,  
 S. Prager,  A. Prociuk,  E. Ramos,  D. R. Rehn,  F. Rob,  M. Scheurer,  
 M. Schneider,  N. Sergueev,  S. M. Sharada,  S. Sharma,  D. W. Small,  
 T. Stauch,  T. Stein,  Yu-Chuan Su,  A. J. W. Thom,  A. Tkatchenko,  
 T. Tsuchimochi,  N. M. Tubman,  L. Vogt,  M. L. Vidal,  O. Vydrov,  
 M. A. Watson,  J. Wenzel,  M. de Wergifosse,  T. A. Wesolowski,  A. White,  
 J. Witte,  A. Yamada,  Jun Yang,  K. Yao,  S. Yeganeh,  S. R. Yost,  
 Zhi-Qiang You,  A. Zech,  Igor Ying Zhang,  Xing Zhang,  Yan Zhao,  
 Ying Zhu,  B. R. Brooks,  G. K. L. Chan,  C. J. Cramer,  M. S. Gordon,  
 W. J. Hehre,  A. Klamt,  M. W. Schmidt,  C. D. Sherrill,  D. G. Truhlar,  
 A. Aspuru-Guzik,  R. Baer,  A. T. Bell,  N. A. Besley,  Jeng-Da Chai,  
 A. E. DePrince, III,  R. A. DiStasio Jr.,  A. Dreuw,  B. D. Dunietz,  
 T. R. Furlani,  Chao-Ping Hsu,  Yousung Jung,  Jing Kong,  D. S. Lambrecht,  
 WanZhen Liang,  C. Ochsenfeld,  V. A. Rassolov,  L. V. Slipchenko,  
 J. E. Subotnik,  T. Van Voorhis,  J. M. Herbert,  A. I. Krylov,  
 P. M. W. Gill,  M. Head-Gordon

 Contributors to earlier versions of Q-Chem not listed above: 
 R. D. Adamson,  B. Austin,  J. Baker,  G. J. O. Beran,  K. Brandhorst,  
 S. T. Brown,  E. F. C. Byrd,  A. K. Chakraborty,  C.-L. Cheng,  
 Siu Hung Chien,  D. M. Chipman,  D. L. Crittenden,  H. Dachsel,  
 R. J. Doerksen,  A. D. Dutoi,  L. Fusti-Molnar,  W. A. Goddard III,  
 A. Golubeva-Zadorozhnaya,  S. R. Gwaltney,  G. Hawkins,  A. Heyden,  
 S. Hirata,  G. Kedziora,  F. J. Keil,  C. Kelley,  Jihan Kim,  R. A. King,  
 R. Z. Khaliullin,  P. P. Korambath,  W. Kurlancheek,  A. M. Lee,  M. S. Lee,  
 S. V. Levchenko,  Ching Yeh Lin,  D. Liotard,  R. C. Lochan,  I. Lotan,  
 P. E. Maslen,  N. Nair,  D. P. O'Neill,  D. Neuhauser,  E. Neuscamman,  
 C. M. Oana,  R. Olson,  B. Peters,  R. Peverati,  P. A. Pieniazek,  
 Y. M. Rhee,  J. Ritchie,  M. A. Rohrdanz,  E. Rosta,  N. J. Russ,  
 H. F. Schaefer III,  N. E. Schultz,  N. Shenvi,  A. C. Simmonett,  A. Sodt,  
 D. Stuck,  K. S. Thanthiriwatte,  V. Vanovschi,  Tao Wang,  A. Warshel,  
 C. F. Williams,  Q. Wu,  X. Xu,  W. Zhang

 Please cite Q-Chem as follows:
 Y. Shao et al., Mol. Phys. 113, 184-215 (2015)
 DOI: 10.1080/00268976.2014.952696

 Q-Chem 5.2.1 for Intel X86 EM64T Linux

 Parts of Q-Chem use Armadillo 8.300.2 (Tropical Shenanigans).
 http://arma.sourceforge.net/

 Q-Chem begins on Sun Dec  1 16:43:05 2019  

Host: 
0

     Scratch files written to /scratch/taweetham/qchem23520//
NAlpha2: 238
NElect   238
Mult     1

Checking the input file for inconsistencies... 	...done.

--------------------------------------------------------------
User input:
--------------------------------------------------------------
$MOLECULE
0 1
C   
C	1	CC
C	2	CC	1	120.0		
C	3	CC	2	120.0	1	0.0
C	4	CC	3	120.0	2	0.0	
C	5 	CC	4	120.0	3	0.0
F	1	CF	2	120.0	3	180.0
Br	2	CBr	3	120.0	4	180.0
Br	3	CBr	4	120.0	5	180.0
Br	4	CBr	5	120.0	6	180.0
I	5	CI	6	120.0	1	180.0
Br	6	CBr	1	120.0	2	180.0

CC=1.39483
CH=1.08673
CF=1.33960
CCl=1.72090
CBr=1.89068
CI=2.07886
$END

$REM
   JOB_TYPE	OPTIMIZATION
   BASIS	6-311++G**
   METHOD	B3LYP
   MEM_TOTAL	64000
   SYM_IGNORE	TRUE
$END

--------------------------------------------------------------
 ----------------------------------------------------------------
             Standard Nuclear Orientation (Angstroms)
    I     Atom           X                Y                Z
 ----------------------------------------------------------------
    1      C       0.0000000000     0.0000000000     0.0000000000
    2      C       0.0000000000     0.0000000000     1.3948300000
    3      C       1.2079582140     0.0000000000     2.0922450000
    4      C       2.4159164279     0.0000000000     1.3948300000
    5      C       2.4159164279     0.0000000000    -0.0000000000
    6      C       1.2079582140     0.0000000000    -0.6974150000
    7      F      -1.1601276309    -0.0000000000    -0.6698000000
    8      Br     -1.6373769104    -0.0000000000     2.3401700000
    9      Br      1.2079582140    -0.0000000000     3.9829250000
   10      Br      4.0532933383    -0.0000000000     2.3401700000
   11      I       4.2162619988    -0.0000000000    -1.0394300000
   12      Br      1.2079582140    -0.0000000000    -2.5880950000
 ----------------------------------------------------------------
 Nuclear Repulsion Energy =        3320.94542569 hartrees
 There are      119 alpha and      119 beta electrons
 Requested basis set is 6-311++G(d,p)
 There are 142 shells and 408 basis functions

 Total QAlloc Memory Limit  64000 MB
 Mega-Array Size       188 MB
 MEM_STATIC part       192 MB
 A cutoff of  1.0D-11 yielded   6307 shell pairs
 There are     58088 function pairs (     64431 Cartesian)
 Smallest overlap matrix eigenvalue = 5.16E-07

 Q-Chem warning in module stvman/mkSTV.C, line 318:

 Overlap eigenvalue is smaller than square root of threshold
 Use THRESH >= 12 to get rid of this warning

 Linear dependence detected in AO basis
 Tighter screening thresholds may be required for diffuse basis sets
 Use S2THRESH > 14 and THRESH = 14 in case of SCF convergence issues
 Number of orthogonalized atomic orbitals = 407
 Maximum deviation from orthogonality = 1.312E-10

 Scale SEOQF with 1.000000e-01/1.000000e-01/1.000000e-01

 Standard Electronic Orientation quadrupole field applied
 Nucleus-field energy     =    -0.0000000731 hartrees
 Guess from superposition of atomic densities
 Warning:  Energy on first SCF cycle will be non-variational
 SAD guess density has 238.000000 electrons

 -----------------------------------------------------------------------
  General SCF calculation program by
  Eric Jon Sundstrom, Paul Horn, Yuezhi Mao, Dmitri Zuev, Alec White,
  David Stuck, Shaama M.S., Shane Yost, Joonho Lee, David Small,
  Daniel Levine, Susi Lehtola, Hugh Burton, Evgeny Epifanovsky,
  Bang C. Huynh
 -----------------------------------------------------------------------
 Exchange:     0.2000 Hartree-Fock + 0.0800 Slater + 0.7200 B88
 Correlation:  0.1900 VWN1RPA + 0.8100 LYP
 Using SG-1 standard quadrature grid
 using 6 threads for integral computing
 -------------------------------------------------------
 OpenMP Integral computing Module                
 Release: version 2.0, May 2017, Q-Chem Inc. Pleasanton 
 -------------------------------------------------------
 A restricted SCF calculation will be
 performed using DIIS
 SCF converges when DIIS error is below 1.0e-08
 ---------------------------------------
  Cycle       Energy         DIIS error
 ---------------------------------------
    1  -17547.0328964059      2.94e-02  
    2  -17544.5596150507      2.20e-03  
    3  -17544.4945003022      2.76e-03  
    4  -17544.5916517330      9.24e-04  
    5  -17544.6108184865      2.07e-04  
    6  -17544.6113921060      8.52e-05  
    7  -17544.6115067115      2.48e-05  
    8  -17544.6115178711      1.15e-05  
    9  -17544.6115201960      1.75e-06  
   10  -17544.6115202266      9.31e-07  
   11  -17544.6115202418      3.70e-07  
   12  -17544.6115202445      7.30e-08  
   13  -17544.6115202445      3.10e-08  
   14  -17544.6115202478      5.55e-09  Convergence criterion met
 ---------------------------------------
 SCF time:   CPU 302.49s  wall 54.00s 
 SCF   energy in the final basis set =   -17544.6115202478
 Total energy in the final basis set =   -17544.6115202478

 --------------------------------------------------------------

                    Orbital Energies (a.u.)
 --------------------------------------------------------------

 Alpha MOs
 -- Occupied --
********-482.8597-482.8594-482.8577-482.8565-176.3203-165.7241-165.7219
******** -62.5126 -62.5123 -62.5107 -62.5095 -56.3333 -56.3330 -56.3314
-56.3302 -56.3292 -56.3288 -56.3288 -56.3285 -56.3273 -56.3268 -56.3261
-56.3257 -35.8169 -31.3102 -31.3042 -31.3036 -24.7310 -22.9607 -22.9594
-22.9589 -22.9547 -22.9547 -10.3167 -10.2811 -10.2789 -10.2787 -10.2786
-10.2696  -8.7215  -8.7211  -8.7196  -8.7186  -6.5538  -6.5535  -6.5520
 -6.5507  -6.5399  -6.5395  -6.5390  -6.5385  -6.5381  -6.5371  -6.5370
 -6.5360  -6.3666  -4.7796  -4.7646  -4.7633  -2.6646  -2.6642  -2.6627
 -2.6615  -2.6607  -2.6606  -2.6601  -2.6597  -2.6590  -2.6581  -2.6579
 -2.6571  -2.6490  -2.6489  -2.6485  -2.6484  -2.6471  -2.6470  -2.6462
 -2.6460  -2.0456  -2.0410  -2.0401  -2.0271  -2.0269  -1.2735  -0.9487
 -0.8807  -0.8671  -0.8249  -0.8081  -0.7754  -0.7485  -0.6904  -0.6491
 -0.6268  -0.5710  -0.5687  -0.5167  -0.4997  -0.4580  -0.4518  -0.4485
 -0.4404  -0.4193  -0.3876  -0.3871  -0.3668  -0.3460  -0.3374  -0.3298
 -0.3225  -0.3144  -0.3035  -0.2944  -0.2694  -0.2631  -0.2604
 -- Virtual --
 -0.0965  -0.0707  -0.0612  -0.0479  -0.0313  -0.0100  -0.0046   0.0015
  0.0208   0.0240   0.0376   0.0401   0.0477   0.0535   0.0573   0.0594
  0.0608   0.0657   0.0694   0.0718   0.0849   0.0852   0.0914   0.0990
  0.1040   0.1046   0.1090   0.1122   0.1243   0.1342   0.1396   0.1498
  0.1578   0.1622   0.1645   0.1725   0.1816   0.1978   0.2036   0.2038
  0.2042   0.2069   0.2095   0.2200   0.2330   0.2347   0.2390   0.2479
  0.2537   0.2601   0.2678   0.2741   0.2804   0.3039   0.3158   0.3428
  0.3516   0.3677   0.3762   0.3833   0.3874   0.3989   0.4098   0.4156
  0.4174   0.4228   0.4284   0.4293   0.4348   0.4355   0.4405   0.4525
  0.4777   0.4883   0.4891   0.4932   0.5017   0.5059   0.5128   0.5162
  0.5208   0.5317   0.5377   0.5450   0.5485   0.5634   0.5651   0.5653
  0.5831   0.6025   0.6100   0.6142   0.6287   0.6355   0.6457   0.6608
  0.6780   0.6935   0.7072   0.7074   0.7128   0.7198   0.7398   0.7447
  0.7698   0.7816   0.7954   0.8020   0.8170   0.8359   0.8437   0.8575
  0.8731   0.8876   0.9032   0.9349   0.9431   0.9886   1.0022   1.0109
  1.0359   1.0463   1.0921   1.1051   1.1163   1.1313   1.1398   1.1661
  1.2215   1.2367   1.2409   1.3215   1.3597   1.3628   1.3778   1.4124
  1.4413   1.4429   1.4666   1.4907   1.5268   1.5577   1.5741   1.5819
  1.7160   1.7227   1.7431   1.7502   1.8119   1.8151   1.8407   1.8479
  1.8853   1.9804   2.0049   2.0116   2.0166   2.0236   2.0518   2.0689
  2.1042   2.1132   2.1435   2.1600   2.1864   2.2200   2.2440   2.2494
  2.2562   2.2943   2.3003   2.3376   2.3870   2.3902   2.4486   2.5714
  2.7000   2.7136   2.8136   2.8261   2.8273   2.9337   2.9774   3.0393
  3.0523   3.0753   3.1470   3.1663   3.3895   3.4041   3.6410   3.7517
  3.7538   3.8095   3.8729   3.9483   3.9563   3.9738   3.9801   3.9898
  3.9917   3.9944   4.0082   4.0405   4.0449   4.0537   4.0679   4.0683
  4.0751   4.0754   4.0780   4.1339   4.1350   4.2044   4.2458   4.2587
  4.2803   4.3131   4.3610   4.4007   4.4067   4.4534   4.5510   4.8343
  4.8382   6.0228   6.1259   6.1560   6.2989   6.4444   6.6228   6.7327
  6.7627   6.7854   6.8421   7.5314   7.5463   7.5479   7.5790   7.6549
  7.6604   7.6746   7.6978   7.7071   7.7599   7.7681   7.8201  23.2076
 23.7785  23.7833  23.9462  23.9537  24.0431  27.9280  28.3575  28.4239
 28.4404  28.5262  28.5523  28.5562  28.6224  28.7290  47.9111  48.0126
 48.0333  48.0800  66.7730 127.8953 127.9576 127.9760 151.7146 289.7269
289.7426 289.7441 289.7762 289.8507 289.8599 289.8752 289.9024 289.9219
289.9806 289.9889 290.04171020.70461020.83321020.85891020.91661901.8802
 --------------------------------------------------------------

          Ground-State Mulliken Net Atomic Charges

     Atom                 Charge (a.u.)
  ----------------------------------------
      1 C                    -0.669569
      2 C                     0.752450
      3 C                    -0.116068
      4 C                    -0.260237
      5 C                     0.123355
      6 C                     0.845286
      7 F                    -0.098508
      8 Br                   -0.131108
      9 Br                   -0.160685
     10 Br                   -0.242340
     11 I                     0.105600
     12 Br                   -0.148175
  ----------------------------------------
  Sum of atomic charges =     0.000000

 -----------------------------------------------------------------
                    Cartesian Multipole Moments
 -----------------------------------------------------------------
    Charge (ESU x 10^10)
                -0.0000
    Dipole Moment (Debye)
         X       0.8708      Y       0.0000      Z       0.2173
       Tot       0.8975
    Quadrupole Moments (Debye-Ang)
        XX    -135.3395     XY       0.0000     YY    -141.0864
        XZ      -2.8115     YZ       0.0000     ZZ    -135.1254
    Octopole Moments (Debye-Ang^2)
       XXX    -688.1571    XXY       0.0000    XYY    -246.3605
       YYY       0.0000    XXZ    -100.9407    XYZ       0.0000
       YYZ    -103.1089    XZZ    -232.6243    YZZ       0.0000
       ZZZ    -294.5050
    Hexadecapole Moments (Debye-Ang^3)
      XXXX   -5756.2348   XXXY       0.0000   XXYY   -1069.3098
      XYYY       0.0000   YYYY    -172.5291   XXXZ    -179.0672
      XXYZ       0.0000   XYYZ     -42.3432   YYYZ       0.0000
      XXZZ   -1643.5074   XYZZ       0.0000   YYZZ    -764.5143
      XZZZ    -130.1196   YZZZ      -0.0000   ZZZZ   -4058.3796
 -----------------------------------------------------------------
 Calculating analytic gradient of the SCF energy
 Gradient of SCF Energy
            1           2           3           4           5           6
    1  -0.0021372   0.0057141  -0.0016708  -0.0015434   0.0004129   0.0037409
    2  -0.0000000   0.0000000  -0.0000000   0.0000000   0.0000000  -0.0000000
    3  -0.0002828  -0.0006009  -0.0026369  -0.0023656  -0.0022479   0.0025492
            7           8           9          10          11          12
    1  -0.0046727   0.0064834   0.0006306  -0.0036786  -0.0144498   0.0111706
    2  -0.0000000  -0.0000000   0.0000000  -0.0000000   0.0000000  -0.0000000
    3  -0.0031970   0.0055597  -0.0049790  -0.0055508   0.0095711   0.0041808
 Max gradient component =       1.445E-02
 RMS gradient           =       4.404E-03
 Gradient time:  CPU 102.87 s  wall 17.26 s
 Geometry Optimization Parameters
   NAtoms,    NIC,     NZ,  NCons,   NDum,   NFix, NCnnct, MaxDiis
       12      78      12       0       0       0       0       0


** GEOMETRY OPTIMIZATION IN DELOCALIZED INTERNAL COORDINATES **
   Searching for a Minimum

   Optimization Cycle:   1

                       Coordinates (Angstroms)
     ATOM                X               Y               Z
      1  C         0.0000000000    0.0000000000    0.0000000000
      2  C         0.0000000000    0.0000000000    1.3948300000
      3  C         1.2079582140    0.0000000000    2.0922450000
      4  C         2.4159164279    0.0000000000    1.3948300000
      5  C         2.4159164279    0.0000000000    0.0000000000
      6  C         1.2079582140    0.0000000000   -0.6974150000
      7  F        -1.1601276309    0.0000000000   -0.6698000000
      8  Br       -1.6373769104    0.0000000000    2.3401700000
      9  Br        1.2079582140    0.0000000000    3.9829250000
     10  Br        4.0532933383    0.0000000000    2.3401700000
     11  I         4.2162619988    0.0000000000   -1.0394300000
     12  Br        1.2079582140    0.0000000000   -2.5880950000
   Point Group: c1    Number of degrees of freedom:    30


   Energy is -17544.611520248


 Attempting to generate delocalized internal coordinates
 Initial Hessian constructed with Jon Baker's OPTIMIZE code

 21 Hessian modes will be used to form the next step
  Hessian Eigenvalues:
     0.124424    0.201019    0.201019    0.201019    0.201019    0.250000
     0.250000    0.250000    0.250000    0.250000    0.250000    0.250000
     0.250000    0.250000    0.426727    0.426727    0.464882    0.464882
     0.464882    0.464882    0.572947

 Minimum search - taking simple RFO step
 Searching for Lamda that Minimizes Along All modes
 Value Taken    Lamda =  -0.01038227
 Step Taken.  Stepsize is  0.211658

                             Maximum     Tolerance    Cnvgd?
         Gradient           0.034210      0.000300      NO
         Displacement       0.117357      0.001200      NO
         Energy change     *********      0.000001      NO


 New Cartesian Coordinates Obtained by Inverse Iteration

 Displacement from previous Coordinates is:  0.470444
 ----------------------------------------------------------------
             Standard Nuclear Orientation (Angstroms)
    I     Atom           X                Y                Z
 ----------------------------------------------------------------
    1      C       0.0298553028     0.0000000000     0.0182690374
    2      C       0.0035065596     0.0000000000     1.4038106461
    3      C       1.2153310509     0.0000000000     2.1103981759
    4      C       2.4363167888     0.0000000000     1.4061584254
    5      C       2.4515195285     0.0000000000    -0.0093900717
    6      C       1.2192276994     0.0000000000    -0.6967473303
    7      F      -1.1265248028     0.0000000000    -0.6477789883
    8      Br     -1.7003591438     0.0000000000     2.2395052332
    9      Br      1.2013385741     0.0000000000     4.0134860372
   10      Br      4.0606832386     0.0000000000     2.4025260569
   11      I       4.3006367015     0.0000000000    -1.0999859442
   12      Br      1.0441850100     0.0000000000    -2.5898212774
 ----------------------------------------------------------------
 Nuclear Repulsion Energy =        3271.06098915 hartrees
 There are      119 alpha and      119 beta electrons
 Applying Cartesian multipole field
    Component          Value
    ---------          -----
     (2,0,0)        1.00000E-11
     (0,2,0)        2.00000E-11
     (0,0,2)       -3.00000E-11
 Nucleus-field energy     =    -0.0000000730 hartrees
 Requested basis set is 6-311++G(d,p)
 There are 142 shells and 408 basis functions
 A cutoff of  1.0D-11 yielded   6290 shell pairs
 There are     57972 function pairs (     64283 Cartesian)
 Smallest overlap matrix eigenvalue = 5.09E-07

 Q-Chem warning in module stvman/mkSTV.C, line 318:

 Overlap eigenvalue is smaller than square root of threshold
 Use THRESH >= 12 to get rid of this warning

 Linear dependence detected in AO basis
 Tighter screening thresholds may be required for diffuse basis sets
 Use S2THRESH > 14 and THRESH = 14 in case of SCF convergence issues
 Number of orthogonalized atomic orbitals = 407
 Maximum deviation from orthogonality = 1.169E-10
 Guess MOs from SCF MO coefficient file

 -----------------------------------------------------------------------
  General SCF calculation program by
  Eric Jon Sundstrom, Paul Horn, Yuezhi Mao, Dmitri Zuev, Alec White,
  David Stuck, Shaama M.S., Shane Yost, Joonho Lee, David Small,
  Daniel Levine, Susi Lehtola, Hugh Burton, Evgeny Epifanovsky,
  Bang C. Huynh
 -----------------------------------------------------------------------
 Exchange:     0.2000 Hartree-Fock + 0.0800 Slater + 0.7200 B88
 Correlation:  0.1900 VWN1RPA + 0.8100 LYP
 Using SG-1 standard quadrature grid
 using 6 threads for integral computing
 -------------------------------------------------------
 OpenMP Integral computing Module                
 Release: version 2.0, May 2017, Q-Chem Inc. Pleasanton 
 -------------------------------------------------------
 A restricted SCF calculation will be
 performed using DIIS
 SCF converges when DIIS error is below 1.0e-08
 ---------------------------------------
  Cycle       Energy         DIIS error
 ---------------------------------------
    1  -17544.6065464777      8.68e-04  
    2  -17544.6133006924      2.82e-04  
    3  -17544.6092490411      5.12e-04  
    4  -17544.6148832987      6.85e-05  
    5  -17544.6149605231      1.41e-05  
    6  -17544.6149635584      5.09e-06  
    7  -17544.6149639410      2.71e-06  
    8  -17544.6149640846      6.09e-07  
    9  -17544.6149640920      2.29e-07  
   10  -17544.6149640923      5.61e-08  
   11  -17544.6149640930      2.27e-08  
   12  -17544.6149640920      8.03e-09  Convergence criterion met
 ---------------------------------------
 SCF time:   CPU 262.71s  wall 48.00s 
 SCF   energy in the final basis set =   -17544.6149640920
 Total energy in the final basis set =   -17544.6149640920

 --------------------------------------------------------------

                    Orbital Energies (a.u.)
 --------------------------------------------------------------

 Alpha MOs
 -- Occupied --
********-482.8605-482.8599-482.8588-482.8570-176.3231-165.7270-165.7247
******** -62.5132 -62.5127 -62.5116 -62.5099 -56.3340 -56.3335 -56.3323
-56.3306 -56.3298 -56.3294 -56.3292 -56.3289 -56.3282 -56.3278 -56.3264
-56.3261 -35.8195 -31.3131 -31.3066 -31.3061 -24.7297 -22.9634 -22.9620
-22.9617 -22.9571 -22.9571 -10.3136 -10.2853 -10.2844 -10.2805 -10.2795
-10.2784  -8.7220  -8.7215  -8.7204  -8.7187  -6.5545  -6.5539  -6.5528
 -6.5510  -6.5403  -6.5398  -6.5394  -6.5389  -6.5388  -6.5378  -6.5371
 -6.5362  -6.3687  -4.7819  -4.7663  -4.7653  -2.6652  -2.6646  -2.6635
 -2.6616  -2.6613  -2.6608  -2.6607  -2.6600  -2.6597  -2.6589  -2.6581
 -2.6573  -2.6493  -2.6493  -2.6488  -2.6488  -2.6478  -2.6477  -2.6462
 -2.6461  -2.0473  -2.0429  -2.0421  -2.0287  -2.0284  -1.2760  -0.9435
 -0.8763  -0.8640  -0.8237  -0.8064  -0.7720  -0.7473  -0.6864  -0.6470
 -0.6299  -0.5680  -0.5669  -0.5184  -0.4974  -0.4571  -0.4515  -0.4438
 -0.4393  -0.4176  -0.3857  -0.3836  -0.3652  -0.3439  -0.3312  -0.3301
 -0.3196  -0.3144  -0.3025  -0.2980  -0.2694  -0.2683  -0.2648
 -- Virtual --
 -0.1028  -0.0738  -0.0616  -0.0557  -0.0340  -0.0175  -0.0058  -0.0021
  0.0204   0.0238   0.0377   0.0401   0.0475   0.0535   0.0555   0.0596
  0.0629   0.0653   0.0691   0.0708   0.0824   0.0850   0.0933   0.0987
  0.1021   0.1037   0.1087   0.1105   0.1240   0.1334   0.1404   0.1479
  0.1579   0.1614   0.1628   0.1699   0.1802   0.1921   0.1997   0.2010
  0.2048   0.2061   0.2079   0.2195   0.2281   0.2343   0.2367   0.2468
  0.2499   0.2614   0.2620   0.2714   0.2780   0.3031   0.3136   0.3441
  0.3496   0.3684   0.3757   0.3853   0.3987   0.4034   0.4073   0.4146
  0.4165   0.4211   0.4244   0.4263   0.4339   0.4372   0.4533   0.4553
  0.4686   0.4755   0.4890   0.4898   0.5045   0.5115   0.5128   0.5203
  0.5224   0.5267   0.5384   0.5427   0.5504   0.5525   0.5603   0.5655
  0.5810   0.5875   0.6006   0.6100   0.6328   0.6412   0.6429   0.6563
  0.6694   0.6844   0.6951   0.7013   0.7054   0.7213   0.7289   0.7398
  0.7606   0.7727   0.7923   0.8032   0.8151   0.8312   0.8423   0.8564
  0.8643   0.8806   0.8982   0.9338   0.9412   0.9783   1.0008   1.0108
  1.0265   1.0456   1.0875   1.1034   1.1161   1.1217   1.1461   1.1625
  1.2146   1.2300   1.2366   1.3148   1.3462   1.3545   1.3733   1.4124
  1.4347   1.4422   1.4602   1.4828   1.5175   1.5568   1.5646   1.5833
  1.7115   1.7200   1.7345   1.7471   1.8041   1.8092   1.8335   1.8433
  1.8801   1.9784   2.0039   2.0067   2.0101   2.0158   2.0459   2.0665
  2.0921   2.1155   2.1217   2.1553   2.1900   2.2132   2.2326   2.2455
  2.2520   2.2816   2.2864   2.3280   2.3713   2.3844   2.4480   2.5684
  2.6972   2.7118   2.8095   2.8144   2.8260   2.9333   2.9703   3.0307
  3.0532   3.0554   3.1329   3.1642   3.3782   3.3959   3.6235   3.7497
  3.7525   3.7972   3.8745   3.9513   3.9607   3.9773   3.9877   3.9908
  3.9928   3.9934   4.0022   4.0277   4.0381   4.0585   4.0642   4.0650
  4.0723   4.0732   4.0819   4.1290   4.1302   4.1971   4.2304   4.2605
  4.2689   4.3017   4.3567   4.4011   4.4040   4.4477   4.5201   4.8131
  4.8421   6.0161   6.1175   6.1352   6.2982   6.4462   6.6113   6.7407
  6.7612   6.7806   6.8323   7.5300   7.5454   7.5472   7.5780   7.6456
  7.6546   7.6654   7.6973   7.7071   7.7566   7.7618   7.8128  23.2106
 23.7513  23.7685  23.9119  23.9239  24.0288  27.9016  28.3511  28.4093
 28.4320  28.5236  28.5487  28.5495  28.6113  28.7174  47.9054  48.0116
 48.0289  48.0716  66.7725 127.8893 127.9505 127.9625 151.6911 289.7247
289.7415 289.7426 289.7748 289.8397 289.8555 289.8648 289.9015 289.9215
289.9758 289.9816 290.03421020.69781020.83191020.85361020.90591901.8556
 --------------------------------------------------------------

          Ground-State Mulliken Net Atomic Charges

     Atom                 Charge (a.u.)
  ----------------------------------------
      1 C                    -0.426569
      2 C                     0.684216
      3 C                    -0.151354
      4 C                    -0.295173
      5 C                     0.094453
      6 C                     0.682717
      7 F                    -0.074660
      8 Br                   -0.119491
      9 Br                   -0.154674
     10 Br                   -0.226222
     11 I                     0.112598
     12 Br                   -0.125842
  ----------------------------------------
  Sum of atomic charges =     0.000000

 -----------------------------------------------------------------
                    Cartesian Multipole Moments
 -----------------------------------------------------------------
    Charge (ESU x 10^10)
                -0.0000
    Dipole Moment (Debye)
         X       0.7501      Y      -0.0000      Z       0.1859
       Tot       0.7728
    Quadrupole Moments (Debye-Ang)
        XX    -134.9975     XY       0.0000     YY    -141.3831
        XZ      -2.4290     YZ      -0.0000     ZZ    -135.2669
    Octopole Moments (Debye-Ang^2)
       XXX    -685.6012    XXY      -0.0000    XYY    -246.2536
       YYY      -0.0000    XXZ    -100.2783    XYZ       0.0000
       YYZ    -101.6964    XZZ    -231.4288    YZZ      -0.0000
       ZZZ    -290.3946
    Hexadecapole Moments (Debye-Ang^3)
      XXXX   -5854.3229   XXXY      -0.0000   XXYY   -1091.8231
      XYYY       0.0000   YYYY    -173.2392   XXXZ    -205.2334
      XXYZ      -0.0000   XYYZ     -46.0205   YYYZ      -0.0000
      XXZZ   -1665.7633   XYZZ       0.0000   YYZZ    -771.4036
      XZZZ    -120.6201   YZZZ      -0.0000   ZZZZ   -4093.6502
 -----------------------------------------------------------------
 Calculating analytic gradient of the SCF energy
 Gradient of SCF Energy
            1           2           3           4           5           6
    1   0.0008123  -0.0006776  -0.0009910   0.0006905   0.0039406  -0.0084054
    2   0.0000000  -0.0000000  -0.0000000   0.0000000  -0.0000000  -0.0000000
    3   0.0007851  -0.0058847   0.0012904   0.0041797  -0.0032362   0.0009606
            7           8           9          10          11          12
    1   0.0009391  -0.0013411   0.0027953  -0.0004626   0.0057769  -0.0030770
    2  -0.0000000   0.0000000   0.0000000   0.0000000   0.0000000  -0.0000000
    3   0.0000676  -0.0008846   0.0016641   0.0031531  -0.0016016  -0.0004934
 Max gradient component =       8.405E-03
 RMS gradient           =       2.497E-03
 Gradient time:  CPU 100.85 s  wall 16.92 s
 Geometry Optimization Parameters
   NAtoms,    NIC,     NZ,  NCons,   NDum,   NFix, NCnnct, MaxDiis
       12      78      12       0       0       0       0       0

 Cartesian Hessian Update
 Hessian updated using BFGS update


** GEOMETRY OPTIMIZATION IN DELOCALIZED INTERNAL COORDINATES **
   Searching for a Minimum

   Optimization Cycle:   2

                       Coordinates (Angstroms)
     ATOM                X               Y               Z
      1  C         0.0298553028    0.0000000000    0.0182690374
      2  C         0.0035065596    0.0000000000    1.4038106461
      3  C         1.2153310509    0.0000000000    2.1103981759
      4  C         2.4363167888    0.0000000000    1.4061584254
      5  C         2.4515195285    0.0000000000   -0.0093900717
      6  C         1.2192276994    0.0000000000   -0.6967473303
      7  F        -1.1265248028    0.0000000000   -0.6477789883
      8  Br       -1.7003591438    0.0000000000    2.2395052332
      9  Br        1.2013385741    0.0000000000    4.0134860372
     10  Br        4.0606832386    0.0000000000    2.4025260569
     11  I         4.3006367015    0.0000000000   -1.0999859442
     12  Br        1.0441850100    0.0000000000   -2.5898212774
   Point Group: c1    Number of degrees of freedom:    30


   Energy is -17544.614964092

 Hessian updated using BFGS update

 10 Hessian modes will be used to form the next step
  Hessian Eigenvalues:
     0.132118    0.200768    0.201531    0.229008    0.299451    0.424631
     0.444161    0.463040    0.525120    0.573933

 Minimum search - taking simple RFO step
 Searching for Lamda that Minimizes Along All modes
 Value Taken    Lamda =  -0.00111561
 Step Taken.  Stepsize is  0.055453

                             Maximum     Tolerance    Cnvgd?
         Gradient           0.014224      0.000300      NO
         Displacement       0.032718      0.001200      NO
         Energy change     -0.003444      0.000001      NO


 New Cartesian Coordinates Obtained by Inverse Iteration

 Displacement from previous Coordinates is:  0.127847
 ----------------------------------------------------------------
             Standard Nuclear Orientation (Angstroms)
    I     Atom           X                Y                Z
 ----------------------------------------------------------------
    1      C       0.0303680198     0.0000000000     0.0193575398
    2      C       0.0049595387     0.0000000000     1.4083818049
    3      C       1.2154201683     0.0000000000     2.1127935670
    4      C       2.4353914143     0.0000000000     1.4064846548
    5      C       2.4441488664     0.0000000000    -0.0030824524
    6      C       1.2234190876     0.0000000000    -0.6946926928
    7      F      -1.1268618022     0.0000000000    -0.6459873776
    8      Br     -1.6933238762     0.0000000000     2.2524793507
    9      Br      1.1730703608     0.0000000000     4.0127668587
   10      Br      4.0756792947     0.0000000000     2.3729065667
   11      I       4.2712761660     0.0000000000    -1.1014384552
   12      Br      1.0821692693     0.0000000000    -2.5895393646
 ----------------------------------------------------------------
 Nuclear Repulsion Energy =        3280.22513563 hartrees
 There are      119 alpha and      119 beta electrons
 Applying Cartesian multipole field
    Component          Value
    ---------          -----
     (2,0,0)        1.00000E-11
     (0,2,0)        2.00000E-11
     (0,0,2)       -3.00000E-11
 Nucleus-field energy     =    -0.0000000730 hartrees
 Requested basis set is 6-311++G(d,p)
 There are 142 shells and 408 basis functions
 A cutoff of  1.0D-11 yielded   6287 shell pairs
 There are     57933 function pairs (     64238 Cartesian)
 Smallest overlap matrix eigenvalue = 5.04E-07

 Q-Chem warning in module stvman/mkSTV.C, line 318:

 Overlap eigenvalue is smaller than square root of threshold
 Use THRESH >= 12 to get rid of this warning

 Linear dependence detected in AO basis
 Tighter screening thresholds may be required for diffuse basis sets
 Use S2THRESH > 14 and THRESH = 14 in case of SCF convergence issues
 Number of orthogonalized atomic orbitals = 407
 Maximum deviation from orthogonality = 1.364E-10
 Guess MOs from SCF MO coefficient file

 -----------------------------------------------------------------------
  General SCF calculation program by
  Eric Jon Sundstrom, Paul Horn, Yuezhi Mao, Dmitri Zuev, Alec White,
  David Stuck, Shaama M.S., Shane Yost, Joonho Lee, David Small,
  Daniel Levine, Susi Lehtola, Hugh Burton, Evgeny Epifanovsky,
  Bang C. Huynh
 -----------------------------------------------------------------------
 Exchange:     0.2000 Hartree-Fock + 0.0800 Slater + 0.7200 B88
 Correlation:  0.1900 VWN1RPA + 0.8100 LYP
 Using SG-1 standard quadrature grid
 using 6 threads for integral computing
 -------------------------------------------------------
 OpenMP Integral computing Module                
 Release: version 2.0, May 2017, Q-Chem Inc. Pleasanton 
 -------------------------------------------------------
 A restricted SCF calculation will be
 performed using DIIS
 SCF converges when DIIS error is below 1.0e-08
 ---------------------------------------
  Cycle       Energy         DIIS error
 ---------------------------------------
    1  -17544.6149020113      2.24e-04  
    2  -17544.6153784256      7.39e-05  
    3  -17544.6151008706      1.33e-04  
    4  -17544.6154921689      1.63e-05  
    5  -17544.6154973044      4.54e-06  
    6  -17544.6154976656      1.32e-06  
    7  -17544.6154976962      5.77e-07  
    8  -17544.6154977025      1.69e-07  
    9  -17544.6154977023      6.64e-08  
   10  -17544.6154977025      1.62e-08  
   11  -17544.6154977024      1.14e-08  
   12  -17544.6154977013      2.78e-09  Convergence criterion met
 ---------------------------------------
 SCF time:   CPU 252.58s  wall 46.00s 
 SCF   energy in the final basis set =   -17544.6154977013
 Total energy in the final basis set =   -17544.6154977013

 --------------------------------------------------------------

                    Orbital Energies (a.u.)
 --------------------------------------------------------------

 Alpha MOs
 -- Occupied --
********-482.8604-482.8601-482.8588-482.8571-176.3222-165.7261-165.7238
******** -62.5132 -62.5128 -62.5116 -62.5100 -56.3340 -56.3336 -56.3324
-56.3307 -56.3298 -56.3294 -56.3294 -56.3291 -56.3282 -56.3278 -56.3265
-56.3262 -35.8186 -31.3122 -31.3058 -31.3053 -24.7296 -22.9626 -22.9612
-22.9608 -22.9564 -22.9563 -10.3141 -10.2850 -10.2838 -10.2797 -10.2792
-10.2760  -8.7220  -8.7217  -8.7205  -8.7188  -6.5545  -6.5541  -6.5528
 -6.5511  -6.5403  -6.5400  -6.5393  -6.5391  -6.5389  -6.5378  -6.5372
 -6.5363  -6.3680  -4.7811  -4.7657  -4.7646  -2.6652  -2.6648  -2.6636
 -2.6617  -2.6613  -2.6609  -2.6606  -2.6602  -2.6598  -2.6590  -2.6582
 -2.6574  -2.6493  -2.6493  -2.6490  -2.6490  -2.6479  -2.6478  -2.6463
 -2.6462  -2.0466  -2.0423  -2.0414  -2.0281  -2.0279  -1.2756  -0.9444
 -0.8774  -0.8641  -0.8243  -0.8068  -0.7726  -0.7476  -0.6873  -0.6478
 -0.6289  -0.5680  -0.5677  -0.5180  -0.4979  -0.4575  -0.4515  -0.4446
 -0.4399  -0.4180  -0.3856  -0.3848  -0.3651  -0.3431  -0.3331  -0.3303
 -0.3206  -0.3144  -0.3026  -0.2977  -0.2691  -0.2668  -0.2646
 -- Virtual --
 -0.1015  -0.0727  -0.0619  -0.0540  -0.0334  -0.0162  -0.0056  -0.0016
  0.0205   0.0238   0.0377   0.0402   0.0475   0.0535   0.0556   0.0595
  0.0626   0.0653   0.0692   0.0708   0.0821   0.0850   0.0930   0.0987
  0.1028   0.1037   0.1089   0.1108   0.1241   0.1335   0.1407   0.1482
  0.1587   0.1621   0.1633   0.1708   0.1801   0.1921   0.2012   0.2023
  0.2054   0.2064   0.2072   0.2183   0.2289   0.2344   0.2370   0.2476
  0.2507   0.2621   0.2633   0.2707   0.2777   0.3033   0.3133   0.3448
  0.3497   0.3690   0.3766   0.3849   0.3961   0.4023   0.4072   0.4152
  0.4174   0.4204   0.4264   0.4270   0.4340   0.4381   0.4506   0.4530
  0.4686   0.4797   0.4892   0.4910   0.5028   0.5126   0.5133   0.5193
  0.5224   0.5272   0.5389   0.5422   0.5504   0.5559   0.5610   0.5642
  0.5807   0.5929   0.6060   0.6105   0.6330   0.6380   0.6432   0.6546
  0.6714   0.6857   0.6995   0.7028   0.7051   0.7207   0.7307   0.7403
  0.7624   0.7740   0.7924   0.8028   0.8156   0.8313   0.8427   0.8565
  0.8654   0.8815   0.9005   0.9339   0.9410   0.9800   1.0018   1.0124
  1.0274   1.0447   1.0883   1.1029   1.1159   1.1274   1.1420   1.1648
  1.2160   1.2300   1.2366   1.3157   1.3507   1.3567   1.3728   1.4125
  1.4357   1.4440   1.4625   1.4852   1.5197   1.5578   1.5659   1.5832
  1.7110   1.7221   1.7378   1.7466   1.8056   1.8104   1.8373   1.8421
  1.8817   1.9784   2.0037   2.0069   2.0104   2.0181   2.0475   2.0672
  2.0944   2.1119   2.1265   2.1596   2.1892   2.2143   2.2342   2.2479
  2.2542   2.2842   2.2894   2.3277   2.3752   2.3862   2.4472   2.5690
  2.6975   2.7123   2.8101   2.8167   2.8266   2.9335   2.9727   3.0327
  3.0527   3.0603   3.1354   3.1652   3.3812   3.3971   3.6271   3.7496
  3.7525   3.8031   3.8735   3.9512   3.9605   3.9783   3.9893   3.9896
  3.9905   3.9919   4.0033   4.0324   4.0385   4.0617   4.0646   4.0647
  4.0714   4.0727   4.0776   4.1301   4.1325   4.1996   4.2328   4.2600
  4.2713   4.3034   4.3570   4.4013   4.4047   4.4495   4.5270   4.8190
  4.8409   6.0179   6.1201   6.1384   6.2983   6.4464   6.6140   6.7401
  6.7611   6.7809   6.8322   7.5301   7.5453   7.5471   7.5784   7.6466
  7.6528   7.6702   7.6976   7.7081   7.7584   7.7633   7.8134  23.2107
 23.7623  23.7686  23.9217  23.9306  24.0271  27.9075  28.3527  28.4125
 28.4343  28.5244  28.5497  28.5511  28.6141  28.7200  47.9066  48.0116
 48.0294  48.0711  66.7722 127.8909 127.9526 127.9652 151.6964 289.7248
289.7414 289.7427 289.7753 289.8424 289.8526 289.8677 289.9029 289.9232
289.9778 289.9826 290.03461020.69941020.83211020.85421020.90521901.8611
 --------------------------------------------------------------

          Ground-State Mulliken Net Atomic Charges

     Atom                 Charge (a.u.)
  ----------------------------------------
      1 C                    -0.469664
      2 C                     0.698808
      3 C                    -0.152364
      4 C                    -0.282644
      5 C                     0.094219
      6 C                     0.712332
      7 F                    -0.077541
      8 Br                   -0.120459
      9 Br                   -0.154740
     10 Br                   -0.227218
     11 I                     0.110108
     12 Br                   -0.130836
  ----------------------------------------
  Sum of atomic charges =     0.000000

 -----------------------------------------------------------------
                    Cartesian Multipole Moments
 -----------------------------------------------------------------
    Charge (ESU x 10^10)
                -0.0000
    Dipole Moment (Debye)
         X       0.7365      Y      -0.0000      Z       0.1682
       Tot       0.7554
    Quadrupole Moments (Debye-Ang)
        XX    -135.1788     XY      -0.0000     YY    -141.3267
        XZ      -2.7415     YZ       0.0000     ZZ    -135.2399
    Octopole Moments (Debye-Ang^2)
       XXX    -685.6619    XXY      -0.0000    XYY    -245.8373
       YYY       0.0000    XXZ    -100.3440    XYZ       0.0000
       YYZ    -101.4436    XZZ    -232.0915    YZZ      -0.0000
       ZZZ    -290.5209
    Hexadecapole Moments (Debye-Ang^3)
      XXXX   -5830.5592   XXXY      -0.0000   XXYY   -1086.1116
      XYYY      -0.0000   YYYY    -173.1074   XXXZ    -188.3980
      XXYZ       0.0000   XYYZ     -41.4074   YYYZ       0.0000
      XXZZ   -1662.3796   XYZZ      -0.0000   YYZZ    -769.7813
      XZZZ    -118.8059   YZZZ      -0.0000   ZZZZ   -4086.1436
 -----------------------------------------------------------------
 Calculating analytic gradient of the SCF energy
 Gradient of SCF Energy
            1           2           3           4           5           6
    1   0.0003894   0.0001134  -0.0015778   0.0011047   0.0006988  -0.0011933
    2  -0.0000000   0.0000000   0.0000000  -0.0000000  -0.0000000  -0.0000000
    3   0.0004049  -0.0011968   0.0008500   0.0006622  -0.0016520   0.0009177
            7           8           9          10          11          12
    1   0.0002074  -0.0002656  -0.0011709   0.0010775   0.0004951   0.0001214
    2   0.0000000  -0.0000000  -0.0000000   0.0000000   0.0000000   0.0000000
    3   0.0002471   0.0001753   0.0005938  -0.0003775  -0.0000976  -0.0005271
 Max gradient component =       1.652E-03
 RMS gradient           =       6.645E-04
 Gradient time:  CPU 100.84 s  wall 16.92 s
 Geometry Optimization Parameters
   NAtoms,    NIC,     NZ,  NCons,   NDum,   NFix, NCnnct, MaxDiis
       12      78      12       0       0       0       0       0

 Cartesian Hessian Update
 Hessian updated using BFGS update


** GEOMETRY OPTIMIZATION IN DELOCALIZED INTERNAL COORDINATES **
   Searching for a Minimum

   Optimization Cycle:   3

                       Coordinates (Angstroms)
     ATOM                X               Y               Z
      1  C         0.0303680198    0.0000000000    0.0193575398
      2  C         0.0049595387    0.0000000000    1.4083818049
      3  C         1.2154201683    0.0000000000    2.1127935670
      4  C         2.4353914143    0.0000000000    1.4064846548
      5  C         2.4441488664    0.0000000000   -0.0030824524
      6  C         1.2234190876    0.0000000000   -0.6946926928
      7  F        -1.1268618022    0.0000000000   -0.6459873776
      8  Br       -1.6933238762    0.0000000000    2.2524793507
      9  Br        1.1730703608    0.0000000000    4.0127668587
     10  Br        4.0756792947    0.0000000000    2.3729065667
     11  I         4.2712761660    0.0000000000   -1.1014384552
     12  Br        1.0821692693    0.0000000000   -2.5895393646
   Point Group: c1    Number of degrees of freedom:    30


   Energy is -17544.615497701

 Hessian updated using BFGS update

 13 Hessian modes will be used to form the next step
  Hessian Eigenvalues:
     0.127759    0.199169    0.200982    0.201020    0.234129    0.245412
     0.350066    0.406393    0.433741    0.461485    0.464757    0.528879
     0.572793

 Minimum search - taking simple RFO step
 Searching for Lamda that Minimizes Along All modes
 Value Taken    Lamda =  -0.00009353
 Step Taken.  Stepsize is  0.018092

                             Maximum     Tolerance    Cnvgd?
         Gradient           0.004015      0.000300      NO
         Displacement       0.012466      0.001200      NO
         Energy change     -0.000534      0.000001      NO


 New Cartesian Coordinates Obtained by Inverse Iteration

 Displacement from previous Coordinates is:  0.041756
 ----------------------------------------------------------------
             Standard Nuclear Orientation (Angstroms)
    I     Atom           X                Y                Z
 ----------------------------------------------------------------
    1      C       0.0292470741     0.0000000000     0.0179918683
    2      C       0.0043675438     0.0000000000     1.4085179983
    3      C       1.2160691449     0.0000000000     2.1104402476
    4      C       2.4324737892     0.0000000000     1.4050686716
    5      C       2.4419350997     0.0000000000    -0.0019608387
    6      C       1.2237149881     0.0000000000    -0.6954773018
    7      F      -1.1275885698     0.0000000000    -0.6487098959
    8      Br     -1.6921605017     0.0000000000     2.2540661928
    9      Br      1.1884936806     0.0000000000     4.0088626287
   10      Br      4.0657575949     0.0000000000     2.3792283366
   11      I       4.2663241673     0.0000000000    -1.0983886577
   12      Br      1.0870824964     0.0000000000    -2.5892092495
 ----------------------------------------------------------------
 Nuclear Repulsion Energy =        3283.52441612 hartrees
 There are      119 alpha and      119 beta electrons
 Applying Cartesian multipole field
    Component          Value
    ---------          -----
     (2,0,0)        1.00000E-11
     (0,2,0)        2.00000E-11
     (0,0,2)       -3.00000E-11
 Nucleus-field energy     =    -0.0000000731 hartrees
 Requested basis set is 6-311++G(d,p)
 There are 142 shells and 408 basis functions
 A cutoff of  1.0D-11 yielded   6288 shell pairs
 There are     57937 function pairs (     64244 Cartesian)
 Smallest overlap matrix eigenvalue = 5.00E-07

 Q-Chem warning in module stvman/mkSTV.C, line 318:

 Overlap eigenvalue is smaller than square root of threshold
 Use THRESH >= 12 to get rid of this warning

 Linear dependence detected in AO basis
 Tighter screening thresholds may be required for diffuse basis sets
 Use S2THRESH > 14 and THRESH = 14 in case of SCF convergence issues
 Number of orthogonalized atomic orbitals = 407
 Maximum deviation from orthogonality = 9.810E-11
 Guess MOs from SCF MO coefficient file

 -----------------------------------------------------------------------
  General SCF calculation program by
  Eric Jon Sundstrom, Paul Horn, Yuezhi Mao, Dmitri Zuev, Alec White,
  David Stuck, Shaama M.S., Shane Yost, Joonho Lee, David Small,
  Daniel Levine, Susi Lehtola, Hugh Burton, Evgeny Epifanovsky,
  Bang C. Huynh
 -----------------------------------------------------------------------
 Exchange:     0.2000 Hartree-Fock + 0.0800 Slater + 0.7200 B88
 Correlation:  0.1900 VWN1RPA + 0.8100 LYP
 Using SG-1 standard quadrature grid
 using 6 threads for integral computing
 -------------------------------------------------------
 OpenMP Integral computing Module                
 Release: version 2.0, May 2017, Q-Chem Inc. Pleasanton 
 -------------------------------------------------------
 A restricted SCF calculation will be
 performed using DIIS
 SCF converges when DIIS error is below 1.0e-08
 ---------------------------------------
  Cycle       Energy         DIIS error
 ---------------------------------------
    1  -17544.6154460506      9.06e-05  
    2  -17544.6155076046      2.63e-05  
    3  -17544.6154641354      5.11e-05  
    4  -17544.6155224395      4.26e-06  
    5  -17544.6155227642      1.41e-06  
    6  -17544.6155227866      6.13e-07  
    7  -17544.6155227924      2.70e-07  
    8  -17544.6155227946      6.24e-08  
    9  -17544.6155227953      1.50e-08  
   10  -17544.6155227945      6.08e-09  Convergence criterion met
 ---------------------------------------
 SCF time:   CPU 215.82s  wall 40.00s 
 SCF   energy in the final basis set =   -17544.6155227945
 Total energy in the final basis set =   -17544.6155227945

 --------------------------------------------------------------

                    Orbital Energies (a.u.)
 --------------------------------------------------------------

 Alpha MOs
 -- Occupied --
********-482.8605-482.8601-482.8586-482.8569-176.3220-165.7259-165.7237
******** -62.5132 -62.5129 -62.5115 -62.5098 -56.3340 -56.3337 -56.3322
-56.3305 -56.3298 -56.3295 -56.3294 -56.3291 -56.3281 -56.3277 -56.3263
-56.3260 -35.8185 -31.3120 -31.3057 -31.3052 -24.7297 -22.9624 -22.9610
-22.9606 -22.9562 -22.9562 -10.3143 -10.2844 -10.2829 -10.2795 -10.2793
-10.2754  -8.7220  -8.7217  -8.7204  -8.7187  -6.5545  -6.5541  -6.5527
 -6.5509  -6.5403  -6.5400  -6.5394  -6.5391  -6.5388  -6.5377  -6.5371
 -6.5361  -6.3679  -4.7809  -4.7655  -4.7645  -2.6652  -2.6648  -2.6634
 -2.6616  -2.6613  -2.6610  -2.6607  -2.6603  -2.6597  -2.6589  -2.6580
 -2.6572  -2.6493  -2.6493  -2.6491  -2.6491  -2.6478  -2.6477  -2.6462
 -2.6461  -2.0465  -2.0421  -2.0413  -2.0280  -2.0277  -1.2754  -0.9450
 -0.8777  -0.8645  -0.8244  -0.8070  -0.7727  -0.7477  -0.6874  -0.6479
 -0.6288  -0.5685  -0.5676  -0.5179  -0.4982  -0.4576  -0.4517  -0.4452
 -0.4400  -0.4180  -0.3856  -0.3851  -0.3653  -0.3436  -0.3331  -0.3303
 -0.3206  -0.3145  -0.3026  -0.2975  -0.2691  -0.2665  -0.2645
 -- Virtual --
 -0.1010  -0.0725  -0.0616  -0.0534  -0.0331  -0.0154  -0.0054  -0.0013
  0.0205   0.0238   0.0377   0.0402   0.0476   0.0535   0.0557   0.0595
  0.0625   0.0654   0.0693   0.0709   0.0826   0.0851   0.0930   0.0987
  0.1028   0.1038   0.1089   0.1109   0.1241   0.1335   0.1406   0.1482
  0.1587   0.1622   0.1637   0.1707   0.1801   0.1923   0.2014   0.2022
  0.2053   0.2064   0.2075   0.2189   0.2291   0.2345   0.2370   0.2476
  0.2505   0.2622   0.2636   0.2712   0.2778   0.3033   0.3134   0.3447
  0.3498   0.3695   0.3765   0.3852   0.3964   0.4023   0.4076   0.4154
  0.4173   0.4208   0.4262   0.4269   0.4341   0.4382   0.4503   0.4529
  0.4699   0.4797   0.4891   0.4914   0.5038   0.5123   0.5125   0.5189
  0.5224   0.5276   0.5387   0.5426   0.5501   0.5566   0.5611   0.5646
  0.5813   0.5938   0.6057   0.6106   0.6332   0.6382   0.6434   0.6560
  0.6720   0.6860   0.7002   0.7032   0.7055   0.7208   0.7313   0.7408
  0.7630   0.7749   0.7923   0.8028   0.8159   0.8322   0.8428   0.8568
  0.8656   0.8824   0.9011   0.9340   0.9420   0.9807   1.0023   1.0126
  1.0284   1.0451   1.0886   1.1030   1.1161   1.1269   1.1433   1.1650
  1.2170   1.2299   1.2378   1.3164   1.3511   1.3572   1.3733   1.4125
  1.4366   1.4443   1.4631   1.4859   1.5203   1.5580   1.5661   1.5843
  1.7114   1.7225   1.7387   1.7478   1.8065   1.8109   1.8379   1.8430
  1.8824   1.9787   2.0040   2.0074   2.0104   2.0189   2.0483   2.0675
  2.0950   2.1139   2.1272   2.1599   2.1899   2.2152   2.2347   2.2492
  2.2538   2.2853   2.2906   2.3297   2.3766   2.3865   2.4480   2.5694
  2.6976   2.7126   2.8105   2.8176   2.8270   2.9346   2.9737   3.0337
  3.0529   3.0626   3.1363   3.1663   3.3823   3.3982   3.6291   3.7500
  3.7525   3.8039   3.8743   3.9512   3.9601   3.9782   3.9889   3.9891
  3.9904   3.9928   4.0038   4.0326   4.0388   4.0628   4.0634   4.0650
  4.0717   4.0730   4.0787   4.1308   4.1330   4.1999   4.2337   4.2606
  4.2719   4.3046   4.3576   4.4013   4.4049   4.4498   4.5283   4.8212
  4.8404   6.0182   6.1207   6.1395   6.2983   6.4463   6.6146   6.7396
  6.7614   6.7815   6.8338   7.5302   7.5455   7.5471   7.5786   7.6475
  7.6542   7.6697   7.6982   7.7082   7.7589   7.7639   7.8145  23.2106
 23.7646  23.7714  23.9277  23.9328  24.0271  27.9086  28.3531  28.4133
 28.4347  28.5246  28.5501  28.5515  28.6146  28.7206  47.9071  48.0117
 48.0299  48.0726  66.7721 127.8912 127.9531 127.9658 151.6974 289.7250
289.7416 289.7427 289.7755 289.8427 289.8543 289.8681 289.9034 289.9230
289.9783 289.9835 290.03591020.70001020.83221020.85481020.90711901.8622
 --------------------------------------------------------------

          Ground-State Mulliken Net Atomic Charges

     Atom                 Charge (a.u.)
  ----------------------------------------
      1 C                    -0.479826
      2 C                     0.707155
      3 C                    -0.158285
      4 C                    -0.282502
      5 C                     0.095773
      6 C                     0.721814
      7 F                    -0.078033
      8 Br                   -0.120183
      9 Br                   -0.155519
     10 Br                   -0.228939
     11 I                     0.109581
     12 Br                   -0.131037
  ----------------------------------------
  Sum of atomic charges =     0.000000

 -----------------------------------------------------------------
                    Cartesian Multipole Moments
 -----------------------------------------------------------------
    Charge (ESU x 10^10)
                -0.0000
    Dipole Moment (Debye)
         X       0.7362      Y       0.0000      Z       0.1709
       Tot       0.7557
    Quadrupole Moments (Debye-Ang)
        XX    -135.2592     XY       0.0000     YY    -141.3001
        XZ      -2.6651     YZ      -0.0000     ZZ    -135.1890
    Octopole Moments (Debye-Ang^2)
       XXX    -686.5603    XXY       0.0000    XYY    -245.8077
       YYY      -0.0000    XXZ    -100.2196    XYZ      -0.0000
       YYZ    -101.5442    XZZ    -231.4869    YZZ      -0.0000
       ZZZ    -290.7639
    Hexadecapole Moments (Debye-Ang^3)
      XXXX   -5824.8011   XXXY       0.0000   XXYY   -1083.9343
      XYYY       0.0000   YYYY    -173.0463   XXXZ    -191.8985
      XXYZ      -0.0000   XYYZ     -42.6865   YYYZ      -0.0000
      XXZZ   -1658.5579   XYZZ      -0.0000   YYZZ    -769.4780
      XZZZ    -119.7570   YZZZ      -0.0000   ZZZZ   -4084.5195
 -----------------------------------------------------------------
 Calculating analytic gradient of the SCF energy
 Gradient of SCF Energy
            1           2           3           4           5           6
    1  -0.0000065   0.0002278   0.0001786  -0.0001942  -0.0000576   0.0003887
    2  -0.0000000   0.0000000  -0.0000000   0.0000000   0.0000000  -0.0000000
    3  -0.0002059   0.0001782   0.0000459   0.0002376  -0.0003471   0.0003072
            7           8           9          10          11          12
    1  -0.0000776  -0.0001513   0.0005047  -0.0006785  -0.0005915   0.0004575
    2   0.0000000   0.0000000  -0.0000000   0.0000000   0.0000000   0.0000000
    3  -0.0001521  -0.0000615  -0.0003783   0.0002254   0.0001603  -0.0000097
 Max gradient component =       6.785E-04
 RMS gradient           =       2.457E-04
 Gradient time:  CPU 100.92 s  wall 16.93 s
 Geometry Optimization Parameters
   NAtoms,    NIC,     NZ,  NCons,   NDum,   NFix, NCnnct, MaxDiis
       12      78      12       0       0       0       0       0

 Cartesian Hessian Update
 Hessian updated using BFGS update


** GEOMETRY OPTIMIZATION IN DELOCALIZED INTERNAL COORDINATES **
   Searching for a Minimum

   Optimization Cycle:   4

                       Coordinates (Angstroms)
     ATOM                X               Y               Z
      1  C         0.0292470741    0.0000000000    0.0179918683
      2  C         0.0043675438    0.0000000000    1.4085179983
      3  C         1.2160691449    0.0000000000    2.1104402476
      4  C         2.4324737892    0.0000000000    1.4050686716
      5  C         2.4419350997    0.0000000000   -0.0019608387
      6  C         1.2237149881    0.0000000000   -0.6954773018
      7  F        -1.1275885698    0.0000000000   -0.6487098959
      8  Br       -1.6921605017    0.0000000000    2.2540661928
      9  Br        1.1884936806    0.0000000000    4.0088626287
     10  Br        4.0657575949    0.0000000000    2.3792283366
     11  I         4.2663241673    0.0000000000   -1.0983886577
     12  Br        1.0870824964    0.0000000000   -2.5892092495
   Point Group: c1    Number of degrees of freedom:    30


   Energy is -17544.615522794

 Hessian updated using BFGS update

 16 Hessian modes will be used to form the next step
  Hessian Eigenvalues:
     0.133359    0.198027    0.200983    0.201019    0.203455    0.235451
     0.246077    0.279525    0.373466    0.426132    0.434997    0.461250
     0.464878    0.495240    0.549371    0.573593

 Minimum search - taking simple RFO step
 Searching for Lamda that Minimizes Along All modes
 Value Taken    Lamda =  -0.00001857
 Step Taken.  Stepsize is  0.007136

                             Maximum     Tolerance    Cnvgd?
         Gradient           0.002200      0.000300      NO
         Displacement       0.004797      0.001200      NO
         Energy change     -0.000025      0.000001      NO


 New Cartesian Coordinates Obtained by Inverse Iteration

 Displacement from previous Coordinates is:  0.016765
 ----------------------------------------------------------------
             Standard Nuclear Orientation (Angstroms)
    I     Atom           X                Y                Z
 ----------------------------------------------------------------
    1      C       0.0296103854     0.0000000000     0.0181985364
    2      C       0.0046396698     0.0000000000     1.4083717225
    3      C       1.2161129053     0.0000000000     2.1106707649
    4      C       2.4332216067     0.0000000000     1.4051517752
    5      C       2.4426127063     0.0000000000    -0.0020415334
    6      C       1.2236672457     0.0000000000    -0.6956961927
    7      F      -1.1272893886     0.0000000000    -0.6482098421
    8      Br     -1.6918329009     0.0000000000     2.2535729200
    9      Br      1.1835646106     0.0000000000     4.0096748688
   10      Br      4.0688953099     0.0000000000     2.3768425036
   11      I       4.2699879339     0.0000000000    -1.0970029100
   12      Br      1.0825264234     0.0000000000    -2.5891026131
 ----------------------------------------------------------------
 Nuclear Repulsion Energy =        3282.44101882 hartrees
 There are      119 alpha and      119 beta electrons
 Applying Cartesian multipole field
    Component          Value
    ---------          -----
     (2,0,0)        1.00000E-11
     (0,2,0)        2.00000E-11
     (0,0,2)       -3.00000E-11
 Nucleus-field energy     =    -0.0000000730 hartrees
 Requested basis set is 6-311++G(d,p)
 There are 142 shells and 408 basis functions
 A cutoff of  1.0D-11 yielded   6289 shell pairs
 There are     57957 function pairs (     64268 Cartesian)
 Smallest overlap matrix eigenvalue = 5.00E-07

 Q-Chem warning in module stvman/mkSTV.C, line 318:

 Overlap eigenvalue is smaller than square root of threshold
 Use THRESH >= 12 to get rid of this warning

 Linear dependence detected in AO basis
 Tighter screening thresholds may be required for diffuse basis sets
 Use S2THRESH > 14 and THRESH = 14 in case of SCF convergence issues
 Number of orthogonalized atomic orbitals = 407
 Maximum deviation from orthogonality = 1.512E-10
 Guess MOs from SCF MO coefficient file

 -----------------------------------------------------------------------
  General SCF calculation program by
  Eric Jon Sundstrom, Paul Horn, Yuezhi Mao, Dmitri Zuev, Alec White,
  David Stuck, Shaama M.S., Shane Yost, Joonho Lee, David Small,
  Daniel Levine, Susi Lehtola, Hugh Burton, Evgeny Epifanovsky,
  Bang C. Huynh
 -----------------------------------------------------------------------
 Exchange:     0.2000 Hartree-Fock + 0.0800 Slater + 0.7200 B88
 Correlation:  0.1900 VWN1RPA + 0.8100 LYP
 Using SG-1 standard quadrature grid
 using 6 threads for integral computing
 -------------------------------------------------------
 OpenMP Integral computing Module                
 Release: version 2.0, May 2017, Q-Chem Inc. Pleasanton 
 -------------------------------------------------------
 A restricted SCF calculation will be
 performed using DIIS
 SCF converges when DIIS error is below 1.0e-08
 ---------------------------------------
  Cycle       Energy         DIIS error
 ---------------------------------------
    1  -17544.6155220592      2.60e-05  
    2  -17544.6155299539      8.13e-06  
    3  -17544.6155268144      1.43e-05  
    4  -17544.6155313079      2.09e-06  
    5  -17544.6155313986      5.45e-07  
    6  -17544.6155314020      2.07e-07  
    7  -17544.6155314029      7.54e-08  
    8  -17544.6155314036      2.99e-08  
    9  -17544.6155314034      4.57e-09  Convergence criterion met
 ---------------------------------------
 SCF time:   CPU 194.56s  wall 36.00s 
 SCF   energy in the final basis set =   -17544.6155314034
 Total energy in the final basis set =   -17544.6155314034

 --------------------------------------------------------------

                    Orbital Energies (a.u.)
 --------------------------------------------------------------

 Alpha MOs
 -- Occupied --
********-482.8605-482.8601-482.8587-482.8569-176.3221-165.7260-165.7237
******** -62.5132 -62.5129 -62.5115 -62.5098 -56.3340 -56.3337 -56.3323
-56.3305 -56.3298 -56.3295 -56.3294 -56.3291 -56.3281 -56.3277 -56.3264
-56.3260 -35.8185 -31.3121 -31.3057 -31.3052 -24.7297 -22.9624 -22.9610
-22.9607 -22.9562 -22.9562 -10.3142 -10.2845 -10.2831 -10.2796 -10.2793
-10.2756  -8.7220  -8.7217  -8.7204  -8.7187  -6.5545  -6.5541  -6.5527
 -6.5509  -6.5403  -6.5400  -6.5394  -6.5392  -6.5388  -6.5377  -6.5371
 -6.5362  -6.3679  -4.7810  -4.7655  -4.7645  -2.6652  -2.6648  -2.6635
 -2.6616  -2.6613  -2.6610  -2.6607  -2.6603  -2.6597  -2.6589  -2.6581
 -2.6573  -2.6493  -2.6493  -2.6491  -2.6491  -2.6478  -2.6477  -2.6462
 -2.6461  -2.0465  -2.0422  -2.0413  -2.0280  -2.0277  -1.2755  -0.9448
 -0.8776  -0.8645  -0.8244  -0.8070  -0.7727  -0.7477  -0.6873  -0.6479
 -0.6289  -0.5684  -0.5677  -0.5179  -0.4981  -0.4575  -0.4517  -0.4451
 -0.4400  -0.4180  -0.3855  -0.3850  -0.3653  -0.3434  -0.3330  -0.3303
 -0.3206  -0.3145  -0.3025  -0.2976  -0.2691  -0.2666  -0.2645
 -- Virtual --
 -0.1012  -0.0726  -0.0616  -0.0536  -0.0331  -0.0156  -0.0054  -0.0014
  0.0205   0.0238   0.0377   0.0402   0.0476   0.0535   0.0557   0.0595
  0.0626   0.0654   0.0693   0.0709   0.0825   0.0851   0.0930   0.0987
  0.1028   0.1038   0.1089   0.1109   0.1241   0.1335   0.1407   0.1482
  0.1587   0.1623   0.1634   0.1707   0.1802   0.1924   0.2012   0.2022
  0.2053   0.2065   0.2075   0.2186   0.2290   0.2346   0.2369   0.2476
  0.2506   0.2621   0.2635   0.2710   0.2777   0.3033   0.3134   0.3447
  0.3497   0.3694   0.3765   0.3851   0.3964   0.4024   0.4074   0.4154
  0.4173   0.4208   0.4262   0.4269   0.4341   0.4382   0.4508   0.4530
  0.4697   0.4795   0.4891   0.4913   0.5035   0.5125   0.5127   0.5190
  0.5224   0.5275   0.5387   0.5424   0.5502   0.5564   0.5611   0.5645
  0.5811   0.5934   0.6058   0.6106   0.6332   0.6383   0.6433   0.6557
  0.6717   0.6860   0.6998   0.7030   0.7053   0.7209   0.7311   0.7407
  0.7628   0.7746   0.7923   0.8028   0.8158   0.8319   0.8428   0.8568
  0.8656   0.8821   0.9009   0.9340   0.9417   0.9806   1.0021   1.0125
  1.0282   1.0450   1.0885   1.1030   1.1161   1.1269   1.1431   1.1649
  1.2168   1.2299   1.2375   1.3161   1.3509   1.3570   1.3731   1.4125
  1.4363   1.4443   1.4628   1.4858   1.5202   1.5579   1.5660   1.5841
  1.7114   1.7224   1.7385   1.7476   1.8063   1.8108   1.8378   1.8429
  1.8822   1.9787   2.0039   2.0072   2.0104   2.0188   2.0480   2.0674
  2.0949   2.1133   2.1271   2.1597   2.1899   2.2150   2.2344   2.2489
  2.2542   2.2851   2.2903   2.3291   2.3763   2.3864   2.4480   2.5693
  2.6976   2.7126   2.8104   2.8174   2.8269   2.9345   2.9735   3.0334
  3.0529   3.0621   3.1361   3.1661   3.3819   3.3982   3.6287   3.7500
  3.7525   3.8036   3.8743   3.9513   3.9602   3.9782   3.9890   3.9895
  3.9904   3.9925   4.0036   4.0324   4.0387   4.0626   4.0638   4.0649
  4.0715   4.0730   4.0783   4.1306   4.1328   4.1999   4.2333   4.2606
  4.2716   4.3042   4.3575   4.4014   4.4048   4.4497   4.5277   4.8206
  4.8406   6.0181   6.1204   6.1391   6.2982   6.4463   6.6144   6.7398
  6.7614   6.7814   6.8333   7.5302   7.5454   7.5471   7.5785   7.6472
  7.6538   7.6698   7.6980   7.7082   7.7589   7.7638   7.8142  23.2106
 23.7639  23.7711  23.9269  23.9319  24.0269  27.9081  28.3530  28.4129
 28.4345  28.5245  28.5500  28.5514  28.6143  28.7203  47.9069  48.0118
 48.0298  48.0722  66.7721 127.8911 127.9528 127.9656 151.6970 289.7250
289.7415 289.7427 289.7754 289.8426 289.8539 289.8679 289.9032 289.9232
289.9782 289.9834 290.03561020.69981020.83231020.85471020.90661901.8617
 --------------------------------------------------------------

          Ground-State Mulliken Net Atomic Charges

     Atom                 Charge (a.u.)
  ----------------------------------------
      1 C                    -0.475496
      2 C                     0.705314
      3 C                    -0.157289
      4 C                    -0.281726
      5 C                     0.095244
      6 C                     0.716609
      7 F                    -0.077597
      8 Br                   -0.120275
      9 Br                   -0.155424
     10 Br                   -0.228459
     11 I                     0.109656
     12 Br                   -0.130557
  ----------------------------------------
  Sum of atomic charges =     0.000000

 -----------------------------------------------------------------
                    Cartesian Multipole Moments
 -----------------------------------------------------------------
    Charge (ESU x 10^10)
                -0.0000
    Dipole Moment (Debye)
         X       0.7327      Y       0.0000      Z       0.1715
       Tot       0.7525
    Quadrupole Moments (Debye-Ang)
        XX    -135.2265     XY       0.0000     YY    -141.3077
        XZ      -2.6716     YZ      -0.0000     ZZ    -135.2210
    Octopole Moments (Debye-Ang^2)
       XXX    -686.1940    XXY       0.0000    XYY    -245.8414
       YYY       0.0000    XXZ    -100.2382    XYZ       0.0000
       YYZ    -101.5551    XZZ    -231.8335    YZZ       0.0000
       ZZZ    -290.8204
    Hexadecapole Moments (Debye-Ang^3)
      XXXX   -5827.4477   XXXY       0.0000   XXYY   -1084.9819
      XYYY       0.0000   YYYY    -173.0650   XXXZ    -191.6125
      XXYZ       0.0000   XYYZ     -42.6227   YYYZ      -0.0000
      XXZZ   -1660.2797   XYZZ       0.0000   YYZZ    -769.2982
      XZZZ    -120.2583   YZZZ       0.0000   ZZZZ   -4083.7106
 -----------------------------------------------------------------
 Calculating analytic gradient of the SCF energy
 Gradient of SCF Energy
            1           2           3           4           5           6
    1  -0.0000080   0.0000961  -0.0000899  -0.0000360   0.0001429  -0.0000485
    2  -0.0000000  -0.0000000  -0.0000000   0.0000000  -0.0000000   0.0000000
    3  -0.0000803  -0.0000259   0.0000340   0.0000964  -0.0001089   0.0001258
            7           8           9          10          11          12
    1   0.0000281  -0.0000112  -0.0000709  -0.0000789   0.0000596   0.0000168
    2  -0.0000000  -0.0000000   0.0000000  -0.0000000  -0.0000000  -0.0000000
    3  -0.0001113  -0.0000541  -0.0000723  -0.0000472   0.0002579  -0.0000141
 Max gradient component =       2.579E-04
 RMS gradient           =       7.306E-05
 Gradient time:  CPU 101.32 s  wall 17.00 s
 Geometry Optimization Parameters
   NAtoms,    NIC,     NZ,  NCons,   NDum,   NFix, NCnnct, MaxDiis
       12      78      12       0       0       0       0       0

 Cartesian Hessian Update
 Hessian updated using BFGS update


** GEOMETRY OPTIMIZATION IN DELOCALIZED INTERNAL COORDINATES **
   Searching for a Minimum

   Optimization Cycle:   5

                       Coordinates (Angstroms)
     ATOM                X               Y               Z
      1  C         0.0296103854    0.0000000000    0.0181985364
      2  C         0.0046396698    0.0000000000    1.4083717225
      3  C         1.2161129053    0.0000000000    2.1106707649
      4  C         2.4332216067    0.0000000000    1.4051517752
      5  C         2.4426127063    0.0000000000   -0.0020415334
      6  C         1.2236672457    0.0000000000   -0.6956961927
      7  F        -1.1272893886    0.0000000000   -0.6482098421
      8  Br       -1.6918329009    0.0000000000    2.2535729200
      9  Br        1.1835646106    0.0000000000    4.0096748688
     10  Br        4.0688953099    0.0000000000    2.3768425036
     11  I         4.2699879339    0.0000000000   -1.0970029100
     12  Br        1.0825264234    0.0000000000   -2.5891026131
   Point Group: c1    Number of degrees of freedom:    30


   Energy is -17544.615531403

 Hessian updated using BFGS update

 17 Hessian modes will be used to form the next step
  Hessian Eigenvalues:
     0.127604    0.197725    0.198490    0.200985    0.201104    0.228083
     0.246580    0.248923    0.309154    0.383971    0.422522    0.437602
     0.461070    0.464319    0.507985    0.563257    0.572892

 Minimum search - taking simple RFO step
 Searching for Lamda that Minimizes Along All modes
 Value Taken    Lamda =  -0.00000128
 Step Taken.  Stepsize is  0.002290

                             Maximum     Tolerance    Cnvgd?
         Gradient           0.000510      0.000300      NO
         Displacement       0.001824      0.001200      NO
         Energy change     -0.000009      0.000001      NO


 New Cartesian Coordinates Obtained by Inverse Iteration

 Displacement from previous Coordinates is:  0.005636
 ----------------------------------------------------------------
             Standard Nuclear Orientation (Angstroms)
    I     Atom           X                Y                Z
 ----------------------------------------------------------------
    1      C       0.0298004568     0.0000000000     0.0183589645
    2      C       0.0046405065     0.0000000000     1.4084541453
    3      C       1.2161631459     0.0000000000     2.1108506929
    4      C       2.4335115488     0.0000000000     1.4054061685
    5      C       2.4427190348     0.0000000000    -0.0019260948
    6      C       1.2238452825     0.0000000000    -0.6955994183
    7      F      -1.1271750185     0.0000000000    -0.6478416610
    8      Br     -1.6921218814     0.0000000000     2.2531499127
    9      Br      1.1828261915     0.0000000000     4.0100777455
   10      Br      4.0690986323     0.0000000000     2.3778372483
   11      I       4.2691999616     0.0000000000    -1.0993128174
   12      Br      1.0832086467     0.0000000000    -2.5890248862
 ----------------------------------------------------------------
 Nuclear Repulsion Energy =        3282.13360356 hartrees
 There are      119 alpha and      119 beta electrons
 Applying Cartesian multipole field
    Component          Value
    ---------          -----
     (2,0,0)        1.00000E-11
     (0,2,0)        2.00000E-11
     (0,0,2)       -3.00000E-11
 Nucleus-field energy     =    -0.0000000731 hartrees
 Requested basis set is 6-311++G(d,p)
 There are 142 shells and 408 basis functions
 A cutoff of  1.0D-11 yielded   6289 shell pairs
 There are     57957 function pairs (     64268 Cartesian)
 Smallest overlap matrix eigenvalue = 5.00E-07

 Q-Chem warning in module stvman/mkSTV.C, line 318:

 Overlap eigenvalue is smaller than square root of threshold
 Use THRESH >= 12 to get rid of this warning

 Linear dependence detected in AO basis
 Tighter screening thresholds may be required for diffuse basis sets
 Use S2THRESH > 14 and THRESH = 14 in case of SCF convergence issues
 Number of orthogonalized atomic orbitals = 407
 Maximum deviation from orthogonality = 3.335E-10
 Guess MOs from SCF MO coefficient file

 -----------------------------------------------------------------------
  General SCF calculation program by
  Eric Jon Sundstrom, Paul Horn, Yuezhi Mao, Dmitri Zuev, Alec White,
  David Stuck, Shaama M.S., Shane Yost, Joonho Lee, David Small,
  Daniel Levine, Susi Lehtola, Hugh Burton, Evgeny Epifanovsky,
  Bang C. Huynh
 -----------------------------------------------------------------------
 Exchange:     0.2000 Hartree-Fock + 0.0800 Slater + 0.7200 B88
 Correlation:  0.1900 VWN1RPA + 0.8100 LYP
 Using SG-1 standard quadrature grid
 using 6 threads for integral computing
 -------------------------------------------------------
 OpenMP Integral computing Module                
 Release: version 2.0, May 2017, Q-Chem Inc. Pleasanton 
 -------------------------------------------------------
 A restricted SCF calculation will be
 performed using DIIS
 SCF converges when DIIS error is below 1.0e-08
 ---------------------------------------
  Cycle       Energy         DIIS error
 ---------------------------------------
    1  -17544.6155308708      7.41e-06  
    2  -17544.6155315600      2.45e-06  
    3  -17544.6155313343      4.02e-06  
    4  -17544.6155316827      6.84e-07  
    5  -17544.6155316918      1.85e-07  
    6  -17544.6155316924      6.77e-08  
    7  -17544.6155316922      3.13e-08  
    8  -17544.6155316922      8.18e-09  Convergence criterion met
 ---------------------------------------
 SCF time:   CPU 173.17s  wall 32.00s 
 SCF   energy in the final basis set =   -17544.6155316922
 Total energy in the final basis set =   -17544.6155316922

 --------------------------------------------------------------

                    Orbital Energies (a.u.)
 --------------------------------------------------------------

 Alpha MOs
 -- Occupied --
********-482.8605-482.8601-482.8587-482.8569-176.3221-165.7260-165.7237
******** -62.5132 -62.5129 -62.5115 -62.5098 -56.3340 -56.3337 -56.3323
-56.3306 -56.3298 -56.3295 -56.3295 -56.3292 -56.3281 -56.3277 -56.3264
-56.3260 -35.8185 -31.3121 -31.3057 -31.3052 -24.7297 -22.9624 -22.9610
-22.9607 -22.9562 -22.9562 -10.3142 -10.2846 -10.2832 -10.2796 -10.2793
-10.2757  -8.7221  -8.7218  -8.7204  -8.7187  -6.5545  -6.5542  -6.5527
 -6.5510  -6.5404  -6.5400  -6.5394  -6.5392  -6.5388  -6.5377  -6.5371
 -6.5362  -6.3679  -4.7810  -4.7655  -4.7645  -2.6652  -2.6649  -2.6635
 -2.6616  -2.6613  -2.6610  -2.6607  -2.6603  -2.6597  -2.6589  -2.6581
 -2.6573  -2.6493  -2.6493  -2.6491  -2.6491  -2.6478  -2.6477  -2.6462
 -2.6461  -2.0465  -2.0422  -2.0413  -2.0280  -2.0277  -1.2755  -0.9448
 -0.8776  -0.8644  -0.8244  -0.8070  -0.7726  -0.7477  -0.6873  -0.6479
 -0.6289  -0.5683  -0.5677  -0.5180  -0.4981  -0.4575  -0.4517  -0.4450
 -0.4399  -0.4180  -0.3855  -0.3850  -0.3652  -0.3434  -0.3331  -0.3303
 -0.3206  -0.3145  -0.3025  -0.2976  -0.2692  -0.2667  -0.2645
 -- Virtual --
 -0.1013  -0.0726  -0.0616  -0.0536  -0.0331  -0.0157  -0.0055  -0.0014
  0.0205   0.0238   0.0377   0.0402   0.0475   0.0535   0.0557   0.0595
  0.0626   0.0653   0.0693   0.0709   0.0824   0.0851   0.0930   0.0987
  0.1028   0.1038   0.1089   0.1109   0.1241   0.1335   0.1407   0.1482
  0.1587   0.1622   0.1635   0.1707   0.1802   0.1922   0.2012   0.2022
  0.2053   0.2064   0.2074   0.2186   0.2291   0.2345   0.2370   0.2476
  0.2506   0.2622   0.2634   0.2710   0.2777   0.3033   0.3133   0.3448
  0.3497   0.3694   0.3765   0.3851   0.3964   0.4024   0.4074   0.4154
  0.4174   0.4207   0.4262   0.4269   0.4341   0.4383   0.4506   0.4530
  0.4695   0.4795   0.4891   0.4913   0.5035   0.5125   0.5128   0.5190
  0.5224   0.5274   0.5387   0.5423   0.5502   0.5564   0.5611   0.5645
  0.5811   0.5933   0.6058   0.6106   0.6332   0.6383   0.6433   0.6555
  0.6717   0.6859   0.6998   0.7030   0.7053   0.7208   0.7310   0.7406
  0.7627   0.7745   0.7922   0.8028   0.8158   0.8319   0.8428   0.8568
  0.8656   0.8821   0.9009   0.9340   0.9417   0.9805   1.0021   1.0126
  1.0281   1.0450   1.0885   1.1029   1.1160   1.1270   1.1430   1.1649
  1.2167   1.2298   1.2374   1.3160   1.3507   1.3570   1.3730   1.4125
  1.4362   1.4442   1.4628   1.4857   1.5202   1.5579   1.5660   1.5840
  1.7114   1.7223   1.7384   1.7475   1.8062   1.8107   1.8378   1.8428
  1.8822   1.9787   2.0039   2.0072   2.0104   2.0187   2.0480   2.0674
  2.0948   2.1132   2.1270   2.1598   2.1899   2.2149   2.2343   2.2489
  2.2542   2.2851   2.2903   2.3290   2.3762   2.3864   2.4479   2.5693
  2.6976   2.7125   2.8104   2.8173   2.8269   2.9344   2.9734   3.0334
  3.0528   3.0620   3.1361   3.1660   3.3818   3.3981   3.6286   3.7499
  3.7525   3.8036   3.8742   3.9513   3.9602   3.9782   3.9890   3.9895
  3.9904   3.9925   4.0036   4.0323   4.0387   4.0626   4.0638   4.0649
  4.0716   4.0729   4.0783   4.1306   4.1328   4.1998   4.2333   4.2605
  4.2715   4.3041   4.3575   4.4014   4.4048   4.4496   4.5274   4.8205
  4.8406   6.0181   6.1204   6.1389   6.2982   6.4463   6.6143   6.7398
  6.7614   6.7814   6.8332   7.5302   7.5454   7.5471   7.5785   7.6471
  7.6537   7.6698   7.6981   7.7082   7.7589   7.7637   7.8142  23.2107
 23.7637  23.7709  23.9266  23.9318  24.0268  27.9079  28.3529  28.4128
 28.4345  28.5245  28.5500  28.5513  28.6143  28.7202  47.9069  48.0118
 48.0297  48.0721  66.7721 127.8911 127.9528 127.9655 151.6968 289.7250
289.7415 289.7427 289.7754 289.8425 289.8538 289.8679 289.9032 289.9231
289.9782 289.9833 290.03551020.69981020.83231020.85461020.90651901.8616
 --------------------------------------------------------------

          Ground-State Mulliken Net Atomic Charges

     Atom                 Charge (a.u.)
  ----------------------------------------
      1 C                    -0.476391
      2 C                     0.705338
      3 C                    -0.157260
      4 C                    -0.282165
      5 C                     0.095715
      6 C                     0.717164
      7 F                    -0.077546
      8 Br                   -0.120219
      9 Br                   -0.155375
     10 Br                   -0.228245
     11 I                     0.109631
     12 Br                   -0.130648
  ----------------------------------------
  Sum of atomic charges =     0.000000

 -----------------------------------------------------------------
                    Cartesian Multipole Moments
 -----------------------------------------------------------------
    Charge (ESU x 10^10)
                -0.0000
    Dipole Moment (Debye)
         X       0.7303      Y       0.0000      Z       0.1686
       Tot       0.7495
    Quadrupole Moments (Debye-Ang)
        XX    -135.2461     XY       0.0000     YY    -141.3101
        XZ      -2.6859     YZ       0.0000     ZZ    -135.2092
    Octopole Moments (Debye-Ang^2)
       XXX    -686.3094    XXY       0.0000    XYY    -245.8301
       YYY       0.0000    XXZ    -100.2498    XYZ       0.0000
       YYZ    -101.5201    XZZ    -231.7533    YZZ       0.0000
       ZZZ    -290.7364
    Hexadecapole Moments (Debye-Ang^3)
      XXXX   -5827.8183   XXXY       0.0000   XXYY   -1084.8813
      XYYY       0.0000   YYYY    -173.0710   XXXZ    -191.1045
      XXYZ       0.0000   XYYZ     -42.3928   YYYZ      -0.0000
      XXZZ   -1660.0889   XYZZ       0.0000   YYZZ    -769.5595
      XZZZ    -119.7435   YZZZ      -0.0000   ZZZZ   -4085.0581
 -----------------------------------------------------------------
 Calculating analytic gradient of the SCF energy
 Gradient of SCF Energy
            1           2           3           4           5           6
    1   0.0000143  -0.0000048  -0.0000962   0.0000054   0.0000388   0.0000001
    2   0.0000000  -0.0000000  -0.0000000   0.0000000  -0.0000000   0.0000000
    3  -0.0000285  -0.0000788   0.0000299   0.0000862  -0.0001023   0.0000771
            7           8           9          10          11          12
    1   0.0000418  -0.0000391  -0.0001211   0.0000036   0.0000443   0.0001130
    2   0.0000000   0.0000000   0.0000000   0.0000000  -0.0000000   0.0000000
    3  -0.0000338  -0.0000727   0.0000265   0.0001295  -0.0000178  -0.0000153
 Max gradient component =       1.295E-04
 RMS gradient           =       5.269E-05
 Gradient time:  CPU 100.89 s  wall 16.93 s
 Geometry Optimization Parameters
   NAtoms,    NIC,     NZ,  NCons,   NDum,   NFix, NCnnct, MaxDiis
       12      78      12       0       0       0       0       0

 Cartesian Hessian Update
 Hessian updated using BFGS update


** GEOMETRY OPTIMIZATION IN DELOCALIZED INTERNAL COORDINATES **
   Searching for a Minimum

   Optimization Cycle:   6

                       Coordinates (Angstroms)
     ATOM                X               Y               Z
      1  C         0.0298004568    0.0000000000    0.0183589645
      2  C         0.0046405065    0.0000000000    1.4084541453
      3  C         1.2161631459    0.0000000000    2.1108506929
      4  C         2.4335115488    0.0000000000    1.4054061685
      5  C         2.4427190348    0.0000000000   -0.0019260948
      6  C         1.2238452825    0.0000000000   -0.6955994183
      7  F        -1.1271750185    0.0000000000   -0.6478416610
      8  Br       -1.6921218814    0.0000000000    2.2531499127
      9  Br        1.1828261915    0.0000000000    4.0100777455
     10  Br        4.0690986323    0.0000000000    2.3778372483
     11  I         4.2691999616    0.0000000000   -1.0993128174
     12  Br        1.0832086467    0.0000000000   -2.5890248862
   Point Group: c1    Number of degrees of freedom:    30


   Energy is -17544.615531692

 Hessian updated using BFGS update

 18 Hessian modes will be used to form the next step
  Hessian Eigenvalues:
     0.131265    0.197720    0.199999    0.201083    0.203876    0.221958
     0.247031    0.249692    0.261439    0.351150    0.404070    0.432141
     0.451851    0.463029    0.482677    0.538731    0.570298    0.577393

 Minimum search - taking simple RFO step
 Searching for Lamda that Minimizes Along All modes
 Value Taken    Lamda =   0.00000000
 Step Taken.  Stepsize is  0.000844

                             Maximum     Tolerance    Cnvgd?
         Gradient           0.000347      0.000300      NO
         Displacement       0.000694      0.001200     YES
         Energy change     -0.000000      0.000001     YES


 New Cartesian Coordinates Obtained by Inverse Iteration

 Displacement from previous Coordinates is:  0.002181
 ----------------------------------------------------------------
             Standard Nuclear Orientation (Angstroms)
    I     Atom           X                Y                Z
 ----------------------------------------------------------------
    1      C       0.0297537994     0.0000000000     0.0183068406
    2      C       0.0045899050     0.0000000000     1.4084626074
    3      C       1.2161664738     0.0000000000     2.1107823350
    4      C       2.4333635249     0.0000000000     1.4052981639
    5      C       2.4425911278     0.0000000000    -0.0018722722
    6      C       1.2238106176     0.0000000000    -0.6957061338
    7      F      -1.1272095650     0.0000000000    -0.6479408837
    8      Br     -1.6921379371     0.0000000000     2.2532145612
    9      Br      1.1833445166     0.0000000000     4.0099667071
   10      Br      4.0689697828     0.0000000000     2.3774659631
   11      I       4.2693893279     0.0000000000    -1.0984488938
   12      Br      1.0830849339     0.0000000000    -2.5890989947
 ----------------------------------------------------------------
 Nuclear Repulsion Energy =        3282.25903436 hartrees
 There are      119 alpha and      119 beta electrons
 Applying Cartesian multipole field
    Component          Value
    ---------          -----
     (2,0,0)        1.00000E-11
     (0,2,0)        2.00000E-11
     (0,0,2)       -3.00000E-11
 Nucleus-field energy     =    -0.0000000731 hartrees
 Requested basis set is 6-311++G(d,p)
 There are 142 shells and 408 basis functions
 A cutoff of  1.0D-11 yielded   6289 shell pairs
 There are     57957 function pairs (     64268 Cartesian)
 Smallest overlap matrix eigenvalue = 5.00E-07

 Q-Chem warning in module stvman/mkSTV.C, line 318:

 Overlap eigenvalue is smaller than square root of threshold
 Use THRESH >= 12 to get rid of this warning

 Linear dependence detected in AO basis
 Tighter screening thresholds may be required for diffuse basis sets
 Use S2THRESH > 14 and THRESH = 14 in case of SCF convergence issues
 Number of orthogonalized atomic orbitals = 407
 Maximum deviation from orthogonality = 2.824E-10
 Guess MOs from SCF MO coefficient file

 -----------------------------------------------------------------------
  General SCF calculation program by
  Eric Jon Sundstrom, Paul Horn, Yuezhi Mao, Dmitri Zuev, Alec White,
  David Stuck, Shaama M.S., Shane Yost, Joonho Lee, David Small,
  Daniel Levine, Susi Lehtola, Hugh Burton, Evgeny Epifanovsky,
  Bang C. Huynh
 -----------------------------------------------------------------------
 Exchange:     0.2000 Hartree-Fock + 0.0800 Slater + 0.7200 B88
 Correlation:  0.1900 VWN1RPA + 0.8100 LYP
 Using SG-1 standard quadrature grid
 using 6 threads for integral computing
 -------------------------------------------------------
 OpenMP Integral computing Module                
 Release: version 2.0, May 2017, Q-Chem Inc. Pleasanton 
 -------------------------------------------------------
 A restricted SCF calculation will be
 performed using DIIS
 SCF converges when DIIS error is below 1.0e-08
 ---------------------------------------
  Cycle       Energy         DIIS error
 ---------------------------------------
    1  -17544.6155316897      4.00e-06  
    2  -17544.6155318216      1.27e-06  
    3  -17544.6155317310      2.38e-06  
    4  -17544.6155318564      2.08e-07  
    5  -17544.6155318580      7.04e-08  
    6  -17544.6155318573      3.26e-08  
    7  -17544.6155318576      1.17e-08  
    8  -17544.6155318583      3.29e-09  Convergence criterion met
 ---------------------------------------
 SCF time:   CPU 168.76s  wall 31.00s 
 SCF   energy in the final basis set =   -17544.6155318583
 Total energy in the final basis set =   -17544.6155318583

 --------------------------------------------------------------

                    Orbital Energies (a.u.)
 --------------------------------------------------------------

 Alpha MOs
 -- Occupied --
********-482.8605-482.8601-482.8587-482.8569-176.3221-165.7260-165.7237
******** -62.5132 -62.5129 -62.5115 -62.5098 -56.3341 -56.3337 -56.3323
-56.3306 -56.3298 -56.3295 -56.3295 -56.3292 -56.3281 -56.3277 -56.3264
-56.3260 -35.8185 -31.3120 -31.3057 -31.3052 -24.7297 -22.9624 -22.9610
-22.9607 -22.9562 -22.9562 -10.3142 -10.2846 -10.2831 -10.2796 -10.2793
-10.2756  -8.7221  -8.7218  -8.7204  -8.7187  -6.5545  -6.5542  -6.5527
 -6.5510  -6.5404  -6.5401  -6.5394  -6.5392  -6.5388  -6.5377  -6.5371
 -6.5362  -6.3679  -4.7810  -4.7655  -4.7645  -2.6652  -2.6649  -2.6635
 -2.6616  -2.6614  -2.6610  -2.6607  -2.6603  -2.6597  -2.6589  -2.6581
 -2.6573  -2.6493  -2.6493  -2.6491  -2.6491  -2.6478  -2.6477  -2.6462
 -2.6461  -2.0465  -2.0421  -2.0413  -2.0280  -2.0277  -1.2755  -0.9448
 -0.8776  -0.8644  -0.8244  -0.8070  -0.7726  -0.7477  -0.6873  -0.6479
 -0.6289  -0.5683  -0.5677  -0.5179  -0.4981  -0.4575  -0.4517  -0.4450
 -0.4400  -0.4180  -0.3855  -0.3850  -0.3653  -0.3434  -0.3331  -0.3303
 -0.3206  -0.3145  -0.3025  -0.2976  -0.2692  -0.2666  -0.2645
 -- Virtual --
 -0.1013  -0.0726  -0.0616  -0.0536  -0.0331  -0.0156  -0.0055  -0.0014
  0.0205   0.0238   0.0377   0.0402   0.0476   0.0535   0.0557   0.0595
  0.0626   0.0654   0.0693   0.0709   0.0824   0.0851   0.0930   0.0987
  0.1028   0.1038   0.1089   0.1109   0.1241   0.1335   0.1407   0.1482
  0.1587   0.1622   0.1635   0.1707   0.1802   0.1923   0.2012   0.2022
  0.2053   0.2064   0.2074   0.2187   0.2290   0.2345   0.2370   0.2476
  0.2506   0.2622   0.2634   0.2710   0.2777   0.3033   0.3133   0.3447
  0.3497   0.3694   0.3765   0.3851   0.3964   0.4024   0.4074   0.4154
  0.4174   0.4208   0.4262   0.4269   0.4341   0.4383   0.4507   0.4530
  0.4696   0.4795   0.4891   0.4913   0.5036   0.5125   0.5127   0.5190
  0.5224   0.5274   0.5387   0.5423   0.5502   0.5564   0.5611   0.5645
  0.5811   0.5934   0.6058   0.6106   0.6332   0.6383   0.6433   0.6556
  0.6717   0.6859   0.6998   0.7030   0.7053   0.7208   0.7310   0.7406
  0.7627   0.7746   0.7923   0.8028   0.8158   0.8319   0.8428   0.8568
  0.8655   0.8821   0.9010   0.9340   0.9417   0.9806   1.0021   1.0125
  1.0281   1.0450   1.0885   1.1029   1.1161   1.1269   1.1430   1.1650
  1.2168   1.2298   1.2374   1.3160   1.3508   1.3570   1.3730   1.4125
  1.4362   1.4443   1.4628   1.4858   1.5202   1.5579   1.5659   1.5840
  1.7114   1.7224   1.7385   1.7476   1.8063   1.8108   1.8378   1.8428
  1.8822   1.9787   2.0039   2.0072   2.0104   2.0188   2.0480   2.0674
  2.0948   2.1132   2.1271   2.1598   2.1899   2.2149   2.2343   2.2489
  2.2542   2.2851   2.2903   2.3291   2.3763   2.3864   2.4480   2.5693
  2.6976   2.7126   2.8104   2.8173   2.8269   2.9345   2.9734   3.0334
  3.0529   3.0620   3.1361   3.1661   3.3818   3.3982   3.6286   3.7499
  3.7525   3.8036   3.8743   3.9513   3.9602   3.9782   3.9890   3.9895
  3.9904   3.9925   4.0036   4.0324   4.0387   4.0626   4.0638   4.0649
  4.0716   4.0729   4.0783   4.1306   4.1328   4.1999   4.2333   4.2605
  4.2716   4.3042   4.3575   4.4014   4.4048   4.4497   4.5275   4.8205
  4.8406   6.0181   6.1204   6.1389   6.2982   6.4463   6.6143   6.7398
  6.7614   6.7814   6.8333   7.5302   7.5454   7.5471   7.5785   7.6471
  7.6538   7.6698   7.6981   7.7082   7.7589   7.7637   7.8142  23.2107
 23.7638  23.7710  23.9269  23.9318  24.0268  27.9080  28.3529  28.4129
 28.4345  28.5245  28.5500  28.5513  28.6143  28.7202  47.9069  48.0118
 48.0298  48.0721  66.7721 127.8911 127.9528 127.9655 151.6969 289.7250
289.7415 289.7427 289.7754 289.8425 289.8538 289.8679 289.9032 289.9232
289.9782 289.9833 290.03551020.69981020.83231020.85461020.90651901.8616
 --------------------------------------------------------------

          Ground-State Mulliken Net Atomic Charges

     Atom                 Charge (a.u.)
  ----------------------------------------
      1 C                    -0.476344
      2 C                     0.705704
      3 C                    -0.157706
      4 C                    -0.281802
      5 C                     0.095684
      6 C                     0.716937
      7 F                    -0.077545
      8 Br                   -0.120187
      9 Br                   -0.155402
     10 Br                   -0.228340
     11 I                     0.109607
     12 Br                   -0.130607
  ----------------------------------------
  Sum of atomic charges =     0.000000

 -----------------------------------------------------------------
                    Cartesian Multipole Moments
 -----------------------------------------------------------------
    Charge (ESU x 10^10)
                -0.0000
    Dipole Moment (Debye)
         X       0.7307      Y       0.0000      Z       0.1693
       Tot       0.7500
    Quadrupole Moments (Debye-Ang)
        XX    -135.2419     XY      -0.0000     YY    -141.3092
        XZ      -2.6797     YZ       0.0000     ZZ    -135.2126
    Octopole Moments (Debye-Ang^2)
       XXX    -686.2947    XXY      -0.0000    XYY    -245.8346
       YYY       0.0000    XXZ    -100.2372    XYZ       0.0000
       YYZ    -101.5323    XZZ    -231.7736    YZZ       0.0000
       ZZZ    -290.7740
    Hexadecapole Moments (Debye-Ang^3)
      XXXX   -5827.7497   XXXY      -0.0000   XXYY   -1084.9086
      XYYY      -0.0000   YYYY    -173.0689   XXXZ    -191.3001
      XXYZ       0.0000   XYYZ     -42.4880   YYYZ       0.0000
      XXZZ   -1660.1323   XYZZ       0.0000   YYZZ    -769.4646
      XZZZ    -119.9366   YZZZ       0.0000   ZZZZ   -4084.5637
 -----------------------------------------------------------------
 Calculating analytic gradient of the SCF energy
 Gradient of SCF Energy
            1           2           3           4           5           6
    1   0.0000036  -0.0000121  -0.0000332  -0.0000241   0.0000307   0.0000360
    2   0.0000000  -0.0000000   0.0000000   0.0000000  -0.0000000  -0.0000000
    3  -0.0000410  -0.0000389   0.0000039   0.0000384  -0.0000017   0.0000322
            7           8           9          10          11          12
    1   0.0000386  -0.0000466  -0.0000779  -0.0000391   0.0000383   0.0000858
    2  -0.0000000   0.0000000  -0.0000000   0.0000000  -0.0000000   0.0000000
    3  -0.0000519  -0.0000751   0.0000035   0.0000678   0.0000784  -0.0000155
 Max gradient component =       8.575E-05
 RMS gradient           =       3.697E-05
 Gradient time:  CPU 101.00 s  wall 16.95 s
 Geometry Optimization Parameters
   NAtoms,    NIC,     NZ,  NCons,   NDum,   NFix, NCnnct, MaxDiis
       12      78      12       0       0       0       0       0

 Cartesian Hessian Update
 Hessian updated using BFGS update


** GEOMETRY OPTIMIZATION IN DELOCALIZED INTERNAL COORDINATES **
   Searching for a Minimum

   Optimization Cycle:   7

                       Coordinates (Angstroms)
     ATOM                X               Y               Z
      1  C         0.0297537994    0.0000000000    0.0183068406
      2  C         0.0045899050    0.0000000000    1.4084626074
      3  C         1.2161664738    0.0000000000    2.1107823350
      4  C         2.4333635249    0.0000000000    1.4052981639
      5  C         2.4425911278    0.0000000000   -0.0018722722
      6  C         1.2238106176    0.0000000000   -0.6957061338
      7  F        -1.1272095650    0.0000000000   -0.6479408837
      8  Br       -1.6921379371    0.0000000000    2.2532145612
      9  Br        1.1833445166    0.0000000000    4.0099667071
     10  Br        4.0689697828    0.0000000000    2.3774659631
     11  I         4.2693893279    0.0000000000   -1.0984488938
     12  Br        1.0830849339    0.0000000000   -2.5890989947
   Point Group: c1    Number of degrees of freedom:    30


   Energy is -17544.615531858

 Hessian updated using BFGS update

 19 Hessian modes will be used to form the next step
  Hessian Eigenvalues:
     0.132909    0.196303    0.199725    0.201048    0.203414    0.220902
     0.243292    0.249732    0.249827    0.264225    0.354569    0.404433
     0.430697    0.455354    0.463029    0.484443    0.536964    0.560199
     0.573052

 Minimum search - taking simple RFO step
 Searching for Lamda that Minimizes Along All modes
 Value Taken    Lamda =   0.00000000
 Step Taken.  Stepsize is  0.000164

                             Maximum     Tolerance    Cnvgd?
         Gradient           0.000020      0.000300     YES
         Displacement       0.000096      0.001200     YES
         Energy change     -0.000000      0.000001     YES


                       Distance Matrix (Angstroms)
             C (  1)   C (  2)   C (  3)   C (  4)   C (  5)   C (  6)
   C (  2)  1.390384
   C (  3)  2.405417  1.400418
   C (  4)  2.775083  2.428776  1.406868
   C (  5)  2.412922  2.816539  2.442832  1.407201
   C (  6)  1.391253  2.431877  2.806499  2.424301  1.402438
   F (  7)  1.335084  2.347289  3.619664  4.110167  3.627793  2.351505
   Br(  8)  2.821298  1.895387  2.911790  4.211737  4.709713  4.147154
   Br(  9)  4.155011  2.856096  1.899468  2.889091  4.204825  4.705847
   Br( 10)  4.677702  4.178295  2.865241  1.902713  2.882075  4.187997
   I ( 11)  4.384251  4.947031  4.429598  3.104793  2.130651  3.072092
   Br( 12)  2.812129  4.140489  4.701765  4.216451  2.922670  1.898615
             F (  7)   Br(  8)   Br(  9)   Br( 10)   I ( 11)
   Br(  8)  2.955647
   Br(  9)  5.199496  3.369655
   Br( 10)  6.012767  5.762447  3.315402
   I ( 11)  5.415370  6.839112  5.968214  3.481688
   Br( 12)  2.941683  5.581206  6.599827  5.795022  3.517751

 Final energy is   -17544.615531858286     


 ******************************
 **  OPTIMIZATION CONVERGED  **
 ******************************

                       Coordinates (Angstroms)
     ATOM                X               Y               Z
      1  C         0.0297537994    0.0000000000    0.0183068406
      2  C         0.0045899050    0.0000000000    1.4084626074
      3  C         1.2161664738    0.0000000000    2.1107823350
      4  C         2.4333635249    0.0000000000    1.4052981639
      5  C         2.4425911278    0.0000000000   -0.0018722722
      6  C         1.2238106176    0.0000000000   -0.6957061338
      7  F        -1.1272095650    0.0000000000   -0.6479408837
      8  Br       -1.6921379371    0.0000000000    2.2532145612
      9  Br        1.1833445166    0.0000000000    4.0099667071
     10  Br        4.0689697828    0.0000000000    2.3774659631
     11  I         4.2693893279    0.0000000000   -1.0984488938
     12  Br        1.0830849339    0.0000000000   -2.5890989947

Z-matrix Print:
$molecule
0 1
I 
C  1 2.130651
C  2 1.402438 1 119.372543
C  3 1.391253 2 119.469518 1 -180.000000 0
F  4 1.335084 3 119.185868 2 -180.000000 0
C  4 1.390384 3 121.915283 2 -0.000000 0
C  6 1.400418 4 119.062739 3 -0.000000 0
C  7 1.406868 6 119.803768 4 -0.000000 0
Br 6 1.895387 4 117.504418 3 -180.000000 0
Br 3 1.898615 2 123.902895 1 -0.000000 0
Br 7 1.899468 6 119.109670 4 -180.000000 0
Br 8 1.902713 7 119.177230 6 -180.000000 0
$end


 --------------------------------------------------------------

                    Orbital Energies (a.u.)
 --------------------------------------------------------------

 Alpha MOs
 -- Occupied --
********-482.8605-482.8601-482.8587-482.8569-176.3221-165.7260-165.7237
******** -62.5132 -62.5129 -62.5115 -62.5098 -56.3341 -56.3337 -56.3323
-56.3306 -56.3298 -56.3295 -56.3295 -56.3292 -56.3281 -56.3277 -56.3264
-56.3260 -35.8185 -31.3120 -31.3057 -31.3052 -24.7297 -22.9624 -22.9610
-22.9607 -22.9562 -22.9562 -10.3142 -10.2846 -10.2831 -10.2796 -10.2793
-10.2756  -8.7221  -8.7218  -8.7204  -8.7187  -6.5545  -6.5542  -6.5527
 -6.5510  -6.5404  -6.5401  -6.5394  -6.5392  -6.5388  -6.5377  -6.5371
 -6.5362  -6.3679  -4.7810  -4.7655  -4.7645  -2.6652  -2.6649  -2.6635
 -2.6616  -2.6614  -2.6610  -2.6607  -2.6603  -2.6597  -2.6589  -2.6581
 -2.6573  -2.6493  -2.6493  -2.6491  -2.6491  -2.6478  -2.6477  -2.6462
 -2.6461  -2.0465  -2.0421  -2.0413  -2.0280  -2.0277  -1.2755  -0.9448
 -0.8776  -0.8644  -0.8244  -0.8070  -0.7726  -0.7477  -0.6873  -0.6479
 -0.6289  -0.5683  -0.5677  -0.5179  -0.4981  -0.4575  -0.4517  -0.4450
 -0.4400  -0.4180  -0.3855  -0.3850  -0.3653  -0.3434  -0.3331  -0.3303
 -0.3206  -0.3145  -0.3025  -0.2976  -0.2692  -0.2666  -0.2645
 -- Virtual --
 -0.1013  -0.0726  -0.0616  -0.0536  -0.0331  -0.0156  -0.0055  -0.0014
  0.0205   0.0238   0.0377   0.0402   0.0476   0.0535   0.0557   0.0595
  0.0626   0.0654   0.0693   0.0709   0.0824   0.0851   0.0930   0.0987
  0.1028   0.1038   0.1089   0.1109   0.1241   0.1335   0.1407   0.1482
  0.1587   0.1622   0.1635   0.1707   0.1802   0.1923   0.2012   0.2022
  0.2053   0.2064   0.2074   0.2187   0.2290   0.2345   0.2370   0.2476
  0.2506   0.2622   0.2634   0.2710   0.2777   0.3033   0.3133   0.3447
  0.3497   0.3694   0.3765   0.3851   0.3964   0.4024   0.4074   0.4154
  0.4174   0.4208   0.4262   0.4269   0.4341   0.4383   0.4507   0.4530
  0.4696   0.4795   0.4891   0.4913   0.5036   0.5125   0.5127   0.5190
  0.5224   0.5274   0.5387   0.5423   0.5502   0.5564   0.5611   0.5645
  0.5811   0.5934   0.6058   0.6106   0.6332   0.6383   0.6433   0.6556
  0.6717   0.6859   0.6998   0.7030   0.7053   0.7208   0.7310   0.7406
  0.7627   0.7746   0.7923   0.8028   0.8158   0.8319   0.8428   0.8568
  0.8655   0.8821   0.9010   0.9340   0.9417   0.9806   1.0021   1.0125
  1.0281   1.0450   1.0885   1.1029   1.1161   1.1269   1.1430   1.1650
  1.2168   1.2298   1.2374   1.3160   1.3508   1.3570   1.3730   1.4125
  1.4362   1.4443   1.4628   1.4858   1.5202   1.5579   1.5659   1.5840
  1.7114   1.7224   1.7385   1.7476   1.8063   1.8108   1.8378   1.8428
  1.8822   1.9787   2.0039   2.0072   2.0104   2.0188   2.0480   2.0674
  2.0948   2.1132   2.1271   2.1598   2.1899   2.2149   2.2343   2.2489
  2.2542   2.2851   2.2903   2.3291   2.3763   2.3864   2.4480   2.5693
  2.6976   2.7126   2.8104   2.8173   2.8269   2.9345   2.9734   3.0334
  3.0529   3.0620   3.1361   3.1661   3.3818   3.3982   3.6286   3.7499
  3.7525   3.8036   3.8743   3.9513   3.9602   3.9782   3.9890   3.9895
  3.9904   3.9925   4.0036   4.0324   4.0387   4.0626   4.0638   4.0649
  4.0716   4.0729   4.0783   4.1306   4.1328   4.1999   4.2333   4.2605
  4.2716   4.3042   4.3575   4.4014   4.4048   4.4497   4.5275   4.8205
  4.8406   6.0181   6.1204   6.1389   6.2982   6.4463   6.6143   6.7398
  6.7614   6.7814   6.8333   7.5302   7.5454   7.5471   7.5785   7.6471
  7.6538   7.6698   7.6981   7.7082   7.7589   7.7637   7.8142  23.2107
 23.7638  23.7710  23.9269  23.9318  24.0268  27.9080  28.3529  28.4129
 28.4345  28.5245  28.5500  28.5513  28.6143  28.7202  47.9069  48.0118
 48.0298  48.0721  66.7721 127.8911 127.9528 127.9655 151.6969 289.7250
289.7415 289.7427 289.7754 289.8425 289.8538 289.8679 289.9032 289.9232
289.9782 289.9833 290.03551020.69981020.83231020.85461020.90651901.8616
 --------------------------------------------------------------

          Ground-State Mulliken Net Atomic Charges

     Atom                 Charge (a.u.)
  ----------------------------------------
      1 C                    -0.476344
      2 C                     0.705704
      3 C                    -0.157706
      4 C                    -0.281802
      5 C                     0.095684
      6 C                     0.716937
      7 F                    -0.077545
      8 Br                   -0.120187
      9 Br                   -0.155402
     10 Br                   -0.228340
     11 I                     0.109607
     12 Br                   -0.130607
  ----------------------------------------
  Sum of atomic charges =     0.000000

 -----------------------------------------------------------------
                    Cartesian Multipole Moments
 -----------------------------------------------------------------
    Charge (ESU x 10^10)
                -0.0000
    Dipole Moment (Debye)
         X       0.7307      Y       0.0000      Z       0.1693
       Tot       0.7500
    Quadrupole Moments (Debye-Ang)
        XX    -135.2419     XY      -0.0000     YY    -141.3092
        XZ      -2.6797     YZ       0.0000     ZZ    -135.2126
    Octopole Moments (Debye-Ang^2)
       XXX    -686.2947    XXY      -0.0000    XYY    -245.8346
       YYY       0.0000    XXZ    -100.2372    XYZ       0.0000
       YYZ    -101.5323    XZZ    -231.7736    YZZ       0.0000
       ZZZ    -290.7740
    Hexadecapole Moments (Debye-Ang^3)
      XXXX   -5827.7497   XXXY      -0.0000   XXYY   -1084.9086
      XYYY      -0.0000   YYYY    -173.0689   XXXZ    -191.3001
      XXYZ       0.0000   XYYZ     -42.4880   YYYZ       0.0000
      XXZZ   -1660.1323   XYZZ       0.0000   YYZZ    -769.4646
      XZZZ    -119.9366   YZZZ       0.0000   ZZZZ   -4084.5637
 -----------------------------------------------------------------
Archival summary:
1\1\february\OPT\ProcedureUnspecified\BasisUnspecified\1r416\taweetha\SunDec116:49:522019SunDec116:49:522019\0\\#,OPT,ProcedureUnspecified,BasisUnspecified,\\0,1\I\C,1,2.13065\C,2,1.40244,1,119.373\C,3,1.39125,2,119.47,1,-180,0\F,4,1.33508,3,119.186,2,-180,0\C,4,1.39038,3,121.915,2,-0,0\C,6,1.40042,4,119.063,3,-0,0\C,7,1.40687,6,119.804,4,-0,0\Br,6,1.89539,4,117.504,3,-180,0\Br,3,1.89862,2,123.903,1,-0,0\Br,7,1.89947,6,119.11,4,-180,0\Br,8,1.90271,7,119.177,6,-180,0\\\@

 Total job time:  407.41s(wall), 2284.53s(cpu) 
 Sun Dec  1 16:49:52 2019

        *************************************************************
        *                                                           *
        *  Thank you very much for using Q-Chem.  Have a nice day.  *
        *                                                           *
        *************************************************************


 
User input: 2 of 2 
 
                  Welcome to Q-Chem
     A Quantum Leap Into The Future Of Chemistry


 Q-Chem 5.2 (devel), Q-Chem, Inc., Pleasanton, CA (2019)

 Yihan Shao,  Zhengting Gan,  E. Epifanovsky,  A. T. B. Gilbert,  M. Wormit,  
 J. Kussmann,  A. W. Lange,  A. Behn,  Jia Deng,  Xintian Feng,  D. Ghosh,  
 M. Goldey,  P. R. Horn,  L. D. Jacobson,  I. Kaliman,  T. Kus,  A. Landau,  
 Jie Liu,  E. I. Proynov,  R. M. Richard,  R. P. Steele,  E. J. Sundstrom,  
 H. L. Woodcock III,  P. M. Zimmerman,  D. Zuev,  B. Albrecht,  E. Alguire,  
 S. A. Baeppler,  D. Barton,  Z. Benda,  Y. A. Bernard,  E. J. Berquist,  
 K. B. Bravaya,  H. Burton,  D. Casanova,  Chun-Min Chang,  Yunqing Chen,  
 A. Chien,  K. D. Closser,  M. P. Coons,  S. Coriani,  S. Dasgupta,  
 A. L. Dempwolff,  M. Diedenhofen,  Hainam Do,  R. G. Edgar,  Po-Tung Fang,  
 S. Faraji,  S. Fatehi,  Qingguo Feng,  K. D. Fenk,  J. Fosso-Tande,  
 J. Gayvert,  Qinghui Ge,  A. Ghysels,  G. Gidofalvi,  J. Gomes,  
 J. Gonthier,  A. Gunina,  D. Hait,  M. W. D. Hanson-Heine,  
 P. H. P. Harbach,  A. W. Hauser,  M. F. Herbst,  J. E. Herr,  
 E. G. Hohenstein,  Z. C. Holden,  Kerwin Hui,  B. C. Huynh,  T.-C. Jagau,  
 Hyunjun Ji,  B. Kaduk,  K. Khistyaev,  Jaehoon Kim,  P. Klunzinger,  K. Koh,  
 D. Kosenkov,  L. Koulias,  T. Kowalczyk,  C. M. Krauter,  A. Kunitsa,  
 Ka Un Lao,  A. Laurent,  K. V. Lawler,  Joonho Lee,  D. Lefrancois,  
 S. Lehtola,  D. S. Levine,  Yi-Pei Li,  You-Sheng Lin,  Fenglai Liu,  
 E. Livshits,  A. Luenser,  P. Manohar,  E. Mansoor,  S. F. Manzer,  
 Shan-Ping Mao,  Yuezhi Mao,  N. Mardirossian,  A. V. Marenich,  
 T. Markovich,  L. A. Martinez-Martinez,  S. A. Maurer,  N. J. Mayhall,  
 S. C. McKenzie,  J.-M. Mewes,  P. Morgante,  A. F. Morrison,  
 J. W. Mullinax,  K. Nanda,  T. S. Nguyen-Beck,  R. Olivares-Amaya,  
 J. A. Parkhill,  Zheng Pei,  T. M. Perrine,  F. Plasser,  P. Pokhilko,  
 S. Prager,  A. Prociuk,  E. Ramos,  D. R. Rehn,  F. Rob,  M. Scheurer,  
 M. Schneider,  N. Sergueev,  S. M. Sharada,  S. Sharma,  D. W. Small,  
 T. Stauch,  T. Stein,  Yu-Chuan Su,  A. J. W. Thom,  A. Tkatchenko,  
 T. Tsuchimochi,  N. M. Tubman,  L. Vogt,  M. L. Vidal,  O. Vydrov,  
 M. A. Watson,  J. Wenzel,  M. de Wergifosse,  T. A. Wesolowski,  A. White,  
 J. Witte,  A. Yamada,  Jun Yang,  K. Yao,  S. Yeganeh,  S. R. Yost,  
 Zhi-Qiang You,  A. Zech,  Igor Ying Zhang,  Xing Zhang,  Yan Zhao,  
 Ying Zhu,  B. R. Brooks,  G. K. L. Chan,  C. J. Cramer,  M. S. Gordon,  
 W. J. Hehre,  A. Klamt,  M. W. Schmidt,  C. D. Sherrill,  D. G. Truhlar,  
 A. Aspuru-Guzik,  R. Baer,  A. T. Bell,  N. A. Besley,  Jeng-Da Chai,  
 A. E. DePrince, III,  R. A. DiStasio Jr.,  A. Dreuw,  B. D. Dunietz,  
 T. R. Furlani,  Chao-Ping Hsu,  Yousung Jung,  Jing Kong,  D. S. Lambrecht,  
 WanZhen Liang,  C. Ochsenfeld,  V. A. Rassolov,  L. V. Slipchenko,  
 J. E. Subotnik,  T. Van Voorhis,  J. M. Herbert,  A. I. Krylov,  
 P. M. W. Gill,  M. Head-Gordon

 Contributors to earlier versions of Q-Chem not listed above: 
 R. D. Adamson,  B. Austin,  J. Baker,  G. J. O. Beran,  K. Brandhorst,  
 S. T. Brown,  E. F. C. Byrd,  A. K. Chakraborty,  C.-L. Cheng,  
 Siu Hung Chien,  D. M. Chipman,  D. L. Crittenden,  H. Dachsel,  
 R. J. Doerksen,  A. D. Dutoi,  L. Fusti-Molnar,  W. A. Goddard III,  
 A. Golubeva-Zadorozhnaya,  S. R. Gwaltney,  G. Hawkins,  A. Heyden,  
 S. Hirata,  G. Kedziora,  F. J. Keil,  C. Kelley,  Jihan Kim,  R. A. King,  
 R. Z. Khaliullin,  P. P. Korambath,  W. Kurlancheek,  A. M. Lee,  M. S. Lee,  
 S. V. Levchenko,  Ching Yeh Lin,  D. Liotard,  R. C. Lochan,  I. Lotan,  
 P. E. Maslen,  N. Nair,  D. P. O'Neill,  D. Neuhauser,  E. Neuscamman,  
 C. M. Oana,  R. Olson,  B. Peters,  R. Peverati,  P. A. Pieniazek,  
 Y. M. Rhee,  J. Ritchie,  M. A. Rohrdanz,  E. Rosta,  N. J. Russ,  
 H. F. Schaefer III,  N. E. Schultz,  N. Shenvi,  A. C. Simmonett,  A. Sodt,  
 D. Stuck,  K. S. Thanthiriwatte,  V. Vanovschi,  Tao Wang,  A. Warshel,  
 C. F. Williams,  Q. Wu,  X. Xu,  W. Zhang

 Please cite Q-Chem as follows:
 Y. Shao et al., Mol. Phys. 113, 184-215 (2015)
 DOI: 10.1080/00268976.2014.952696

 Q-Chem 5.2.1 for Intel X86 EM64T Linux

 Parts of Q-Chem use Armadillo 8.300.2 (Tropical Shenanigans).
 http://arma.sourceforge.net/

 Q-Chem begins on Sun Dec  1 16:49:52 2019  

Host: 
0

     Scratch files written to /scratch/taweetham/qchem23520//
NAlpha2: 238
NElect   238
Mult     1
The previous job contains 0 fragments, simply inherited here

Checking the input file for inconsistencies... 	...done.

--------------------------------------------------------------
User input:
--------------------------------------------------------------

$MOLECULE
READ
$END

$REM
   JOB_TYPE 	FREQUENCY
   BASIS 	6-311++G**
   METHOD	B3LYP	
$END


--------------------------------------------------------------
 ----------------------------------------------------------------
             Standard Nuclear Orientation (Angstroms)
    I     Atom           X                Y                Z
 ----------------------------------------------------------------
    1      C      -0.5866121761    -1.7915333097     0.0000000000
    2      C      -1.6640318195    -0.9127084185    -0.0000000000
    3      C      -1.4174694796     0.4658334903    -0.0000000000
    4      C      -0.0926408854     0.9392316028    -0.0000000000
    5      C       0.9874720019     0.0372504857     0.0000000000
    6      C       0.7297783369    -1.3413086659     0.0000000000
    7      F      -0.8254299294    -3.1050843508     0.0000000000
    8      Br     -3.4049437702    -1.6621861124    -0.0000000000
    9      Br     -2.8883989643     1.6676425480    -0.0000000000
   10      Br      0.2218561816     2.8157735436    -0.0000000000
   11      I       3.0046370165     0.7233388584     0.0000000000
   12      Br      2.0841760279    -2.6718525918     0.0000000000
 ----------------------------------------------------------------
 Molecular Point Group                 Cs    NOp =  2
 Largest Abelian Subgroup              Cs    NOp =  2
 Nuclear Repulsion Energy =        3282.25903436 hartrees
 There are      119 alpha and      119 beta electrons
 Requested basis set is 6-311++G(d,p)
 There are 142 shells and 408 basis functions

 Total QAlloc Memory Limit   2000 MB
 Mega-Array Size       188 MB
 MEM_STATIC part       192 MB

                       Distance Matrix (Angstroms)
             C (  1)   C (  2)   C (  3)   C (  4)   C (  5)   C (  6)
   C (  2)  1.390384
   C (  3)  2.405417  1.400418
   C (  4)  2.775083  2.428776  1.406868
   C (  5)  2.412922  2.816539  2.442832  1.407201
   C (  6)  1.391253  2.431877  2.806499  2.424301  1.402438
   F (  7)  1.335084  2.347289  3.619664  4.110167  3.627793  2.351505
   Br(  8)  2.821298  1.895387  2.911790  4.211737  4.709713  4.147154
   Br(  9)  4.155011  2.856096  1.899468  2.889091  4.204825  4.705847
   Br( 10)  4.677702  4.178295  2.865241  1.902713  2.882075  4.187997
   I ( 11)  4.384251  4.947031  4.429598  3.104793  2.130651  3.072092
   Br( 12)  2.812129  4.140489  4.701765  4.216451  2.922670  1.898615
             F (  7)   Br(  8)   Br(  9)   Br( 10)   I ( 11)
   Br(  8)  2.955647
   Br(  9)  5.199496  3.369655
   Br( 10)  6.012767  5.762447  3.315402
   I ( 11)  5.415370  6.839112  5.968214  3.481688
   Br( 12)  2.941683  5.581206  6.599827  5.795022  3.517751

 A cutoff of  1.0D-11 yielded   6289 shell pairs
 There are     57957 function pairs (     64268 Cartesian)
 Smallest overlap matrix eigenvalue = 5.00E-07

 Q-Chem warning in module stvman/mkSTV.C, line 318:

 Overlap eigenvalue is smaller than square root of threshold
 Use THRESH >= 12 to get rid of this warning

 Linear dependence detected in AO basis
 Tighter screening thresholds may be required for diffuse basis sets
 Use S2THRESH > 14 and THRESH = 14 in case of SCF convergence issues
 Number of orthogonalized atomic orbitals = 407
 Maximum deviation from orthogonality = 1.956E-10
 Guess from superposition of atomic densities
 Warning:  Energy on first SCF cycle will be non-variational
 SAD guess density has 238.000000 electrons

 -----------------------------------------------------------------------
  General SCF calculation program by
  Eric Jon Sundstrom, Paul Horn, Yuezhi Mao, Dmitri Zuev, Alec White,
  David Stuck, Shaama M.S., Shane Yost, Joonho Lee, David Small,
  Daniel Levine, Susi Lehtola, Hugh Burton, Evgeny Epifanovsky,
  Bang C. Huynh
 -----------------------------------------------------------------------
 Exchange:     0.2000 Hartree-Fock + 0.0800 Slater + 0.7200 B88
 Correlation:  0.1900 VWN1RPA + 0.8100 LYP
 Using SG-1 standard quadrature grid
 using 6 threads for integral computing
 -------------------------------------------------------
 OpenMP Integral computing Module                
 Release: version 2.0, May 2017, Q-Chem Inc. Pleasanton 
 -------------------------------------------------------
 A restricted SCF calculation will be
 performed using DIIS
 SCF converges when DIIS error is below 1.0e-08
 ---------------------------------------
  Cycle       Energy         DIIS error
 ---------------------------------------
    1  -17546.9093318633      2.88e-02  
    2  -17544.5671249182      2.15e-03  
    3  -17544.5157403632      2.60e-03  
    4  -17544.5958667201      8.93e-04  
    5  -17544.6138847203      2.12e-04  
    6  -17544.6145203052      8.72e-05  
    7  -17544.6146440881      2.72e-05  
    8  -17544.6146579099      1.13e-05  
    9  -17544.6146600629      1.92e-06  
   10  -17544.6146600989      1.17e-06  
   11  -17544.6146601258      3.32e-07  
   12  -17544.6146601291      7.53e-08  
   13  -17544.6146601286      3.05e-08  
   14  -17544.6146601322      5.68e-09  Convergence criterion met
 ---------------------------------------
 SCF time:   CPU 312.73s  wall 56.00s 
 SCF   energy in the final basis set =   -17544.6146601322
 Total energy in the final basis set =   -17544.6146601322

 --------------------------------------------------------------
             Orbital Energies (a.u.) and Symmetries
 --------------------------------------------------------------

 Alpha MOs, Restricted
 -- Occupied --                  
******* -482.86 -482.86 -482.86 -482.86 -176.32 -165.73 -165.72
  1 A'    2 A'    3 A'    4 A'    5 A'    6 A'    7 A'    1 A"                 
-165.72  -62.51  -62.51  -62.51  -62.51  -56.33  -56.33  -56.33
  8 A'    9 A'   10 A'   11 A'   12 A'   13 A'   14 A'   15 A'                 
-56.331 -56.330 -56.329 -56.329 -56.329 -56.328 -56.328 -56.326
 16 A'    2 A"   17 A'    3 A"   18 A'    4 A"   19 A'    5 A"                 
-56.326 -35.819 -31.312 -31.306 -31.305 -24.730 -22.963 -22.961
 20 A'   21 A'   22 A'    6 A"   23 A'   24 A'   25 A'    7 A"                 
-22.961 -22.956 -22.956 -10.314 -10.285 -10.283 -10.280 -10.279
 26 A'   27 A'    8 A"   28 A'   29 A'   30 A'   31 A'   32 A'                 
-10.276  -8.722  -8.722  -8.720  -8.719  -6.555  -6.554  -6.553
 33 A'   34 A'   35 A'   36 A'   37 A'   38 A'   39 A'   40 A'                 
 -6.551  -6.540  -6.540  -6.539  -6.539  -6.539  -6.538  -6.537
 41 A'    9 A"   10 A"   42 A'   43 A'   11 A"   44 A'   12 A"                 
 -6.536  -6.368  -4.781  -4.766  -4.765  -2.665  -2.665  -2.663
 45 A'   46 A'   47 A'   13 A"   48 A'   49 A'   50 A'   51 A'                 
 -2.662  -2.661  -2.661  -2.661  -2.660  -2.660  -2.659  -2.658
 52 A'   14 A"   15 A"   53 A'   54 A'   16 A"   55 A'   17 A"                 
 -2.657  -2.649  -2.649  -2.649  -2.649  -2.648  -2.648  -2.646
 56 A'   18 A"   57 A'   19 A"   58 A'   20 A"   59 A'   60 A'                 
 -2.646  -2.047  -2.042  -2.041  -2.028  -2.028  -1.275  -0.945
 21 A"   61 A'   22 A"   62 A'   23 A"   63 A'   64 A'   65 A'                 
 -0.878  -0.864  -0.824  -0.807  -0.773  -0.748  -0.687  -0.648
 66 A'   67 A'   68 A'   69 A'   70 A'   71 A'   72 A'   73 A'                 
 -0.629  -0.568  -0.568  -0.518  -0.498  -0.458  -0.452  -0.445
 74 A'   75 A'   76 A'   24 A"   77 A'   78 A'   79 A'   25 A"                 
 -0.440  -0.418  -0.385  -0.385  -0.365  -0.343  -0.333  -0.330
 80 A'   81 A'   82 A'   26 A"   27 A"   83 A'   84 A'   28 A"                 
 -0.321  -0.314  -0.303  -0.298  -0.269  -0.267  -0.265
 85 A'   29 A"   30 A"   86 A'   31 A"   87 A'   32 A"                         
 -- Virtual --                   
 -0.101  -0.073  -0.062  -0.054  -0.033  -0.016  -0.005  -0.001
 88 A'   33 A"   34 A"   89 A'   90 A'   91 A'   92 A'   93 A'                 
  0.021   0.024   0.038   0.040   0.048   0.053   0.056   0.060
 94 A'   95 A'   35 A"   96 A'   97 A'   36 A"   98 A'   37 A"                 
  0.063   0.065   0.069   0.071   0.082   0.085   0.093   0.099
 99 A'  100 A'  101 A'   38 A"  102 A'   39 A"  103 A'   40 A"                 
  0.103   0.104   0.109   0.111   0.124   0.134   0.141   0.148
104 A'  105 A'   41 A"  106 A'  107 A'   42 A"  108 A'   43 A"                 
  0.159   0.162   0.164   0.171   0.180   0.192   0.201   0.202
109 A'   44 A"  110 A'  111 A'  112 A'  113 A'  114 A'  115 A'                 
  0.205   0.207   0.207   0.219   0.229   0.235   0.237   0.248
 45 A"  116 A'  117 A'  118 A'  119 A'  120 A'  121 A'  122 A'                 
  0.251   0.262   0.263   0.271   0.277   0.303   0.313   0.345
123 A'  124 A'   46 A"  125 A'  126 A'  127 A'   47 A"  128 A'                 
  0.350   0.369   0.376   0.385   0.397   0.402   0.407   0.415
129 A'  130 A'  131 A'   48 A"  132 A'   49 A"  133 A'  134 A'                 
  0.417   0.420   0.426   0.427   0.434   0.438   0.451   0.453
 50 A"  135 A'  136 A'   51 A"   52 A"  137 A'  138 A'   53 A"                 
  0.470   0.479   0.489   0.492   0.503   0.513   0.513   0.519
139 A'  140 A'   54 A"  141 A'  142 A'   55 A"  143 A'  144 A'                 
  0.522   0.527   0.539   0.543   0.550   0.557   0.561   0.565
 56 A"   57 A"   58 A"  145 A'   59 A"  146 A'   60 A"   61 A"                 
  0.581   0.593   0.606   0.611   0.633   0.638   0.643   0.656
 62 A"  147 A'  148 A'   63 A"  149 A'  150 A'   64 A"  151 A'                 
  0.672   0.686   0.700   0.703   0.705   0.721   0.731   0.741
152 A'  153 A'  154 A'   65 A"  155 A'   66 A"  156 A'  157 A'                 
  0.763   0.775   0.792   0.803   0.816   0.832   0.843   0.857
158 A'  159 A'  160 A'  161 A'  162 A'  163 A'  164 A'  165 A'                 
  0.865   0.882   0.901   0.934   0.942   0.981   1.002   1.013
166 A'  167 A'   67 A"   68 A"  168 A'  169 A'  170 A'  171 A'                 
  1.028   1.045   1.088   1.103   1.116   1.127   1.143   1.165
172 A'  173 A'  174 A'   69 A"  175 A'  176 A'  177 A'   70 A"                 
  1.217   1.230   1.237   1.316   1.351   1.357   1.373   1.412
 71 A"   72 A"   73 A"  178 A'  179 A'   74 A"  180 A'   75 A"                 
  1.436   1.444   1.463   1.486   1.520   1.558   1.566   1.584
181 A'  182 A'  183 A'  184 A'  185 A'  186 A'  187 A'  188 A'                 
  1.711   1.722   1.738   1.748   1.806   1.811   1.838   1.843
 76 A"   77 A"  189 A'  190 A'  191 A'  192 A'   78 A"   79 A"                 
  1.882   1.979   2.004   2.007   2.010   2.019   2.048   2.068
 80 A"   81 A"   82 A"  193 A'   83 A"  194 A'  195 A'   84 A"                 
  2.095   2.113   2.127   2.160   2.190   2.215   2.234   2.249
196 A'  197 A'  198 A'  199 A'  200 A'  201 A'  202 A'   85 A"                 
  2.254   2.285   2.290   2.329   2.376   2.386   2.448   2.569
203 A'  204 A'  205 A'  206 A'  207 A'  208 A'  209 A'   86 A"                 
  2.698   2.713   2.810   2.817   2.827   2.935   2.973   3.033
 87 A"   88 A"   89 A"  210 A'   90 A"  211 A'  212 A'   91 A"                 
  3.053   3.062   3.136   3.166   3.382   3.398   3.629   3.750
213 A'  214 A'  215 A'  216 A'  217 A'  218 A'  219 A'  220 A'                 
  3.753   3.804   3.874   3.952   3.960   3.978   3.989   3.989
 92 A"  221 A'  222 A'   93 A"   94 A"   95 A"   96 A"  223 A'                 
  3.990   3.992   4.003   4.032   4.038   4.062   4.064   4.065
 97 A"   98 A"   99 A"  224 A'  100 A"  225 A'  226 A'  101 A"                 
  4.072   4.073   4.078   4.130   4.133   4.200   4.233   4.260
227 A'  102 A"  228 A'  103 A"  229 A'  230 A'  231 A'  232 A'                 
  4.272   4.304   4.357   4.401   4.405   4.450   4.527   4.821
233 A'  234 A'  235 A'  236 A'  237 A'  238 A'  239 A'  240 A'                 
  4.841   6.017   6.120   6.139   6.298   6.446   6.614   6.740
241 A'  104 A"  242 A'  243 A'  105 A"  244 A'  245 A'  246 A'                 
  6.762   6.781   6.833   7.530   7.546   7.547   7.579   7.647
247 A'  248 A'  249 A'  106 A"  107 A"  108 A"  109 A"  250 A'                 
  7.654   7.670   7.698   7.709   7.759   7.764   7.814  23.211
251 A'  252 A'  253 A'  254 A'  255 A'  256 A'  257 A'  258 A'                 
 23.764  23.771  23.927  23.932  24.027  27.908  28.353  28.413
259 A'  260 A'  261 A'  262 A'  263 A'  264 A'  110 A"  265 A'                 
 28.434  28.525  28.550  28.551  28.614  28.720  47.907  48.012
266 A'  111 A"  267 A'  112 A"  268 A'  269 A'  270 A'  271 A'                 
 48.030  48.072  66.772 127.891 127.953 127.965 151.697 289.725
272 A'  273 A'  274 A'  113 A"  275 A'  276 A'  277 A'  114 A"                 
289.742 289.743 289.775 289.843 289.854 289.868 289.903 289.923
115 A"  116 A"  117 A"  278 A'  279 A'  280 A'  281 A'  282 A'                 
289.978 289.983 290.0361020.7001020.8321020.8551020.9071901.861
283 A'  284 A'  285 A'  286 A'  287 A'  288 A'  289 A'  290 A'                 

 Beta MOs, Restricted
 -- Occupied --                  
******* -482.86 -482.86 -482.86 -482.86 -176.32 -165.73 -165.72
  1 A'    2 A'    3 A'    4 A'    5 A'    6 A'    7 A'    1 A"                 
-165.72  -62.51  -62.51  -62.51  -62.51  -56.33  -56.33  -56.33
  8 A'    9 A'   10 A'   11 A'   12 A'   13 A'   14 A'   15 A'                 
-56.331 -56.330 -56.329 -56.329 -56.329 -56.328 -56.328 -56.326
 16 A'    2 A"   17 A'    3 A"   18 A'    4 A"   19 A'    5 A"                 
-56.326 -35.819 -31.312 -31.306 -31.305 -24.730 -22.963 -22.961
 20 A'   21 A'   22 A'    6 A"   23 A'   24 A'   25 A'    7 A"                 
-22.961 -22.956 -22.956 -10.314 -10.285 -10.283 -10.280 -10.279
 26 A'   27 A'    8 A"   28 A'   29 A'   30 A'   31 A'   32 A'                 
-10.276  -8.722  -8.722  -8.720  -8.719  -6.555  -6.554  -6.553
 33 A'   34 A'   35 A'   36 A'   37 A'   38 A'   39 A'   40 A'                 
 -6.551  -6.540  -6.540  -6.539  -6.539  -6.539  -6.538  -6.537
 41 A'    9 A"   10 A"   42 A'   43 A'   11 A"   44 A'   12 A"                 
 -6.536  -6.368  -4.781  -4.766  -4.765  -2.665  -2.665  -2.663
 45 A'   46 A'   47 A'   13 A"   48 A'   49 A'   50 A'   51 A'                 
 -2.662  -2.661  -2.661  -2.661  -2.660  -2.660  -2.659  -2.658
 52 A'   14 A"   15 A"   53 A'   54 A'   16 A"   55 A'   17 A"                 
 -2.657  -2.649  -2.649  -2.649  -2.649  -2.648  -2.648  -2.646
 56 A'   18 A"   57 A'   19 A"   58 A'   20 A"   59 A'   60 A'                 
 -2.646  -2.047  -2.042  -2.041  -2.028  -2.028  -1.275  -0.945
 21 A"   61 A'   22 A"   62 A'   23 A"   63 A'   64 A'   65 A'                 
 -0.878  -0.864  -0.824  -0.807  -0.773  -0.748  -0.687  -0.648
 66 A'   67 A'   68 A'   69 A'   70 A'   71 A'   72 A'   73 A'                 
 -0.629  -0.568  -0.568  -0.518  -0.498  -0.458  -0.452  -0.445
 74 A'   75 A'   76 A'   24 A"   77 A'   78 A'   79 A'   25 A"                 
 -0.440  -0.418  -0.385  -0.385  -0.365  -0.343  -0.333  -0.330
 80 A'   81 A'   82 A'   26 A"   27 A"   83 A'   84 A'   28 A"                 
 -0.321  -0.314  -0.303  -0.298  -0.269  -0.267  -0.265
 85 A'   29 A"   30 A"   86 A'   31 A"   87 A'   32 A"                         
 -- Virtual --                   
 -0.101  -0.073  -0.062  -0.054  -0.033  -0.016  -0.005  -0.001
 88 A'   33 A"   34 A"   89 A'   90 A'   91 A'   92 A'   93 A'                 
  0.021   0.024   0.038   0.040   0.048   0.053   0.056   0.060
 94 A'   95 A'   35 A"   96 A'   97 A'   36 A"   98 A'   37 A"                 
  0.063   0.065   0.069   0.071   0.082   0.085   0.093   0.099
 99 A'  100 A'  101 A'   38 A"  102 A'   39 A"  103 A'   40 A"                 
  0.103   0.104   0.109   0.111   0.124   0.134   0.141   0.148
104 A'  105 A'   41 A"  106 A'  107 A'   42 A"  108 A'   43 A"                 
  0.159   0.162   0.164   0.171   0.180   0.192   0.201   0.202
109 A'   44 A"  110 A'  111 A'  112 A'  113 A'  114 A'  115 A'                 
  0.205   0.207   0.207   0.219   0.229   0.235   0.237   0.248
 45 A"  116 A'  117 A'  118 A'  119 A'  120 A'  121 A'  122 A'                 
  0.251   0.262   0.263   0.271   0.277   0.303   0.313   0.345
123 A'  124 A'   46 A"  125 A'  126 A'  127 A'   47 A"  128 A'                 
  0.350   0.369   0.376   0.385   0.397   0.402   0.407   0.415
129 A'  130 A'  131 A'   48 A"  132 A'   49 A"  133 A'  134 A'                 
  0.417   0.420   0.426   0.427   0.434   0.438   0.451   0.453
 50 A"  135 A'  136 A'   51 A"   52 A"  137 A'  138 A'   53 A"                 
  0.470   0.479   0.489   0.492   0.503   0.513   0.513   0.519
139 A'  140 A'   54 A"  141 A'  142 A'   55 A"  143 A'  144 A'                 
  0.522   0.527   0.539   0.543   0.550   0.557   0.561   0.565
 56 A"   57 A"   58 A"  145 A'   59 A"  146 A'   60 A"   61 A"                 
  0.581   0.593   0.606   0.611   0.633   0.638   0.643   0.656
 62 A"  147 A'  148 A'   63 A"  149 A'  150 A'   64 A"  151 A'                 
  0.672   0.686   0.700   0.703   0.705   0.721   0.731   0.741
152 A'  153 A'  154 A'   65 A"  155 A'   66 A"  156 A'  157 A'                 
  0.763   0.775   0.792   0.803   0.816   0.832   0.843   0.857
158 A'  159 A'  160 A'  161 A'  162 A'  163 A'  164 A'  165 A'                 
  0.865   0.882   0.901   0.934   0.942   0.981   1.002   1.013
166 A'  167 A'   67 A"   68 A"  168 A'  169 A'  170 A'  171 A'                 
  1.028   1.045   1.088   1.103   1.116   1.127   1.143   1.165
172 A'  173 A'  174 A'   69 A"  175 A'  176 A'  177 A'   70 A"                 
  1.217   1.230   1.237   1.316   1.351   1.357   1.373   1.412
 71 A"   72 A"   73 A"  178 A'  179 A'   74 A"  180 A'   75 A"                 
  1.436   1.444   1.463   1.486   1.520   1.558   1.566   1.584
181 A'  182 A'  183 A'  184 A'  185 A'  186 A'  187 A'  188 A'                 
  1.711   1.722   1.738   1.748   1.806   1.811   1.838   1.843
 76 A"   77 A"  189 A'  190 A'  191 A'  192 A'   78 A"   79 A"                 
  1.882   1.979   2.004   2.007   2.010   2.019   2.048   2.068
 80 A"   81 A"   82 A"  193 A'   83 A"  194 A'  195 A'   84 A"                 
  2.095   2.113   2.127   2.160   2.190   2.215   2.234   2.249
196 A'  197 A'  198 A'  199 A'  200 A'  201 A'  202 A'   85 A"                 
  2.254   2.285   2.290   2.329   2.376   2.386   2.448   2.569
203 A'  204 A'  205 A'  206 A'  207 A'  208 A'  209 A'   86 A"                 
  2.698   2.713   2.810   2.817   2.827   2.935   2.973   3.033
 87 A"   88 A"   89 A"  210 A'   90 A"  211 A'  212 A'   91 A"                 
  3.053   3.062   3.136   3.166   3.382   3.398   3.629   3.750
213 A'  214 A'  215 A'  216 A'  217 A'  218 A'  219 A'  220 A'                 
  3.753   3.804   3.874   3.952   3.960   3.978   3.989   3.989
 92 A"  221 A'  222 A'   93 A"   94 A"   95 A"   96 A"  223 A'                 
  3.990   3.992   4.003   4.032   4.038   4.062   4.064   4.065
 97 A"   98 A"   99 A"  224 A'  100 A"  225 A'  226 A'  101 A"                 
  4.072   4.073   4.078   4.130   4.133   4.200   4.233   4.260
227 A'  102 A"  228 A'  103 A"  229 A'  230 A'  231 A'  232 A'                 
  4.272   4.304   4.357   4.401   4.405   4.450   4.527   4.821
233 A'  234 A'  235 A'  236 A'  237 A'  238 A'  239 A'  240 A'                 
  4.841   6.017   6.120   6.139   6.298   6.446   6.614   6.740
241 A'  104 A"  242 A'  243 A'  105 A"  244 A'  245 A'  246 A'                 
  6.762   6.781   6.833   7.530   7.546   7.547   7.579   7.647
247 A'  248 A'  249 A'  106 A"  107 A"  108 A"  109 A"  250 A'                 
  7.654   7.670   7.698   7.709   7.759   7.764   7.814  23.211
251 A'  252 A'  253 A'  254 A'  255 A'  256 A'  257 A'  258 A'                 
 23.764  23.771  23.927  23.932  24.027  27.908  28.353  28.413
259 A'  260 A'  261 A'  262 A'  263 A'  264 A'  110 A"  265 A'                 
 28.434  28.525  28.550  28.551  28.614  28.720  47.907  48.012
266 A'  111 A"  267 A'  112 A"  268 A'  269 A'  270 A'  271 A'                 
 48.030  48.072  66.772 127.891 127.953 127.965 151.697 289.725
272 A'  273 A'  274 A'  113 A"  275 A'  276 A'  277 A'  114 A"                 
289.742 289.743 289.775 289.843 289.854 289.868 289.903 289.923
115 A"  116 A"  117 A"  278 A'  279 A'  280 A'  281 A'  282 A'                 
289.978 289.983 290.0361020.7001020.8321020.8551020.9071901.861
283 A'  284 A'  285 A'  286 A'  287 A'  288 A'  289 A'  290 A'                 
 --------------------------------------------------------------

          Ground-State Mulliken Net Atomic Charges

     Atom                 Charge (a.u.)
  ----------------------------------------
      1 C                    -0.484638
      2 C                     0.701494
      3 C                    -0.146671
      4 C                    -0.279425
      5 C                     0.087373
      6 C                     0.727788
      7 F                    -0.076997
      8 Br                   -0.121353
      9 Br                   -0.156258
     10 Br                   -0.229462
     11 I                     0.109217
     12 Br                   -0.131069
  ----------------------------------------
  Sum of atomic charges =     0.000000

 -----------------------------------------------------------------
                    Cartesian Multipole Moments
 -----------------------------------------------------------------
    Charge (ESU x 10^10)
                -0.0000
    Dipole Moment (Debye)
         X       0.3434      Y       0.6669      Z      -0.0000
       Tot       0.7501
    Quadrupole Moments (Debye-Ang)
        XX    -132.9968     XY      -0.6021     YY    -140.3094
        XZ      -0.0000     YZ       0.0000     ZZ    -141.3102
    Octopole Moments (Debye-Ang^2)
       XXX      14.1595    XXY       7.5294    XYY       9.6633
       YYY      43.6224    XXZ      -0.0000    XYZ      -0.0000
       YYZ      -0.0000    XZZ       2.3281    YZZ       4.7913
       ZZZ      -0.0000
    Hexadecapole Moments (Debye-Ang^3)
      XXXX   -4282.9883   XXXY      19.3729   XXYY   -1182.6569
      XYYY     -59.7217   YYYY   -2958.5223   XXXZ      -0.0000
      XXYZ       0.0000   XYYZ      -0.0000   YYYZ       0.0000
      XXZZ    -812.4796   XYZZ      -2.9203   YYZZ    -541.4847
      XZZZ      -0.0000   YZZZ       0.0000   ZZZZ    -173.0745
 -----------------------------------------------------------------
 Calculating MO derivatives via CPSCF
    1     0    39    0.0276096  
    2     0    39    0.0094390  
    3     0    39    0.0017562  
    4     0    39    0.0001821  
    5    22    17    0.0000255  
    6    37     2    0.0000017  
    7    39     0    0.0000001  Converged
 Time for AOints: 337.7 s (CPU) 56.7 s (wall)
 ------------------------------------------------------------------------------
                     AOints        : Timing summary (seconds)
 ------------------------------------------------------------------------------
     job step          cpu (% of tot)      sys (% of tot)     wall (% of tot)
 ------------------------------------------------------------------------------
  AOints            0.3377E+03 ( 8.1)   0.1600E-04 ( 5.6)   0.5670E+02 ( 7.9)
 ------------------------------------------------------------------------------
   Grand Totals     0.4158E+04          0.2840E-03          0.7148E+03
 ------------------------------------------------------------------------------
 Polarizability Matrix (a.u.)
            1           2           3
    1-245.0545048   1.1008877  -0.0000000
    2   1.1008877-206.4111443   0.0000000
    3  -0.0000000   0.0000000-100.2268521
 Calculating analytic Hessian of the SCF energy

 Direct stationary perturbation theory relativistic correction:

 rels  =     164.229328856342
 relv  =    -556.651928403383
 rel2e =      85.219879621688
 E_rel =    -307.202719925353

 Hessian of the SCF Energy
            1           2           3           4           5           6
    1   0.6642440  -0.0018795   0.0000000  -0.2313836   0.0687678   0.0000000
    2  -0.0018795   0.6681927  -0.0000000   0.1428713  -0.1770518  -0.0000000
    3   0.0000000  -0.0000000   0.1357212   0.0000000   0.0000000  -0.0562250
    4  -0.2313836   0.1428713   0.0000000   0.5247127  -0.0375431   0.0000000
    5   0.0687678  -0.1770518   0.0000000  -0.0375431   0.6078947   0.0000000
    6   0.0000000  -0.0000000  -0.0562250   0.0000000   0.0000000   0.0944505
    7   0.0520697   0.0112671  -0.0000000  -0.0998507  -0.0109464   0.0000000
    8   0.0667247  -0.0431643  -0.0000000  -0.0605397  -0.2917496   0.0000000
    9  -0.0000000  -0.0000000  -0.0015863  -0.0000000  -0.0000000  -0.0461122
   10  -0.0695392   0.0120066  -0.0000000   0.0125643  -0.0818896  -0.0000000
   11   0.0117270  -0.0033318   0.0000000  -0.0288778  -0.0088914  -0.0000000
   12   0.0000000   0.0000000   0.0054488  -0.0000000  -0.0000000   0.0005353
   13   0.0144708  -0.0312889  -0.0000000  -0.0082995   0.0215702   0.0000000
   14  -0.0866558  -0.0073140  -0.0000000   0.0227021  -0.0568218  -0.0000000
   15  -0.0000000   0.0000000  -0.0009134   0.0000000  -0.0000000   0.0054975
   16  -0.2904187  -0.0991060  -0.0000000  -0.0525156   0.0492528  -0.0000000
   17  -0.0240434  -0.1127630   0.0000000  -0.0093037   0.0534570  -0.0000000
   18  -0.0000000   0.0000000  -0.0565469  -0.0000000  -0.0000000   0.0044743
   19  -0.0757212  -0.0445478  -0.0000000   0.0054686   0.0300757   0.0000000
   20  -0.0444147  -0.3161858   0.0000000  -0.0049575  -0.0554680  -0.0000000
   21  -0.0000000  -0.0000000  -0.0407914   0.0000000   0.0000000   0.0064517
   22  -0.0393445  -0.0161869   0.0000000  -0.1382721  -0.0463318  -0.0000000
   23   0.0021657   0.0023383  -0.0000000  -0.0474381  -0.0508591   0.0000000
   24  -0.0000000   0.0000000   0.0045872   0.0000000   0.0000000  -0.0165729
   25   0.0021722  -0.0014293  -0.0000000  -0.0089471   0.0109230  -0.0000000
   26  -0.0047405  -0.0011715  -0.0000000   0.0266369  -0.0247413  -0.0000000
   27  -0.0000000   0.0000000   0.0036332  -0.0000000  -0.0000000   0.0022121
   28  -0.0000212   0.0001760   0.0000000  -0.0027461   0.0010801   0.0000000
   29   0.0001986   0.0006582  -0.0000000  -0.0014845   0.0025354  -0.0000000
   30   0.0000000  -0.0000000  -0.0010814   0.0000000   0.0000000   0.0032845
   31   0.0035845  -0.0007391  -0.0000000  -0.0007587   0.0002484  -0.0000000
   32   0.0020090  -0.0022188  -0.0000000  -0.0002182  -0.0001942  -0.0000000
   33   0.0000000  -0.0000000   0.0029825  -0.0000000  -0.0000000  -0.0010017
   34  -0.0301131   0.0288562  -0.0000000   0.0000278  -0.0052072  -0.0000000
   35   0.0101418  -0.0079859   0.0000000  -0.0018491   0.0018873  -0.0000000
   36  -0.0000000   0.0000000   0.0047713  -0.0000000  -0.0000000   0.0030059
            7           8           9          10          11          12
    1   0.0520697   0.0667247  -0.0000000  -0.0695392   0.0117270   0.0000000
    2   0.0112671  -0.0431643  -0.0000000   0.0120066  -0.0033318   0.0000000
    3  -0.0000000  -0.0000000  -0.0015863  -0.0000000   0.0000000   0.0054488
    4  -0.0998507  -0.0605397  -0.0000000   0.0125643  -0.0288778  -0.0000000
    5  -0.0109464  -0.2917496  -0.0000000  -0.0818896  -0.0088914  -0.0000000
    6   0.0000000   0.0000000  -0.0461122  -0.0000000  -0.0000000   0.0005353
    7   0.5143571   0.0431013   0.0000000  -0.2558196  -0.0858861  -0.0000000
    8   0.0431013   0.5441699   0.0000000  -0.0337781  -0.1109820  -0.0000000
    9   0.0000000   0.0000000   0.0951029  -0.0000000  -0.0000000  -0.0456863
   10  -0.2558196  -0.0337781  -0.0000000   0.5523198  -0.0156137   0.0000000
   11  -0.0858861  -0.1109820  -0.0000000  -0.0156137   0.4740449   0.0000000
   12  -0.0000000  -0.0000000  -0.0456863   0.0000000   0.0000000   0.0938982
   13  -0.0512658  -0.0080890  -0.0000000  -0.2006278   0.1148179   0.0000000
   14   0.0474455   0.0513606  -0.0000000   0.0697910  -0.1664103  -0.0000000
   15  -0.0000000  -0.0000000  -0.0006166   0.0000000  -0.0000000  -0.0426417
   16  -0.0299565  -0.0340054   0.0000000   0.0459720   0.0092310  -0.0000000
   17  -0.0325955  -0.0367414  -0.0000000   0.0604717  -0.0424297  -0.0000000
   18  -0.0000000   0.0000000   0.0059509  -0.0000000  -0.0000000  -0.0013160
   19  -0.0058677  -0.0011132   0.0000000   0.0025152  -0.0004614  -0.0000000
   20   0.0030007   0.0026201   0.0000000  -0.0007172  -0.0003426   0.0000000
   21   0.0000000   0.0000000   0.0054972  -0.0000000  -0.0000000  -0.0014180
   22  -0.0175756  -0.0100291   0.0000000   0.0021001  -0.0000782  -0.0000000
   23  -0.0249949  -0.0108060   0.0000000   0.0019430  -0.0024172  -0.0000000
   24  -0.0000000  -0.0000000   0.0015241   0.0000000   0.0000000   0.0031896
   25  -0.1017847   0.0571094   0.0000000  -0.0289651   0.0203747   0.0000000
   26   0.0566741  -0.0753453   0.0000000   0.0059733  -0.0022618   0.0000000
   27   0.0000000   0.0000000  -0.0179490  -0.0000000  -0.0000000   0.0018407
   28  -0.0055545  -0.0237181   0.0000000  -0.0325158  -0.0179855   0.0000000
   29  -0.0082347  -0.0279441   0.0000000  -0.0193672  -0.1380835  -0.0000000
   30   0.0000000   0.0000000   0.0020998  -0.0000000   0.0000000  -0.0182899
   31   0.0010121   0.0034112   0.0000000  -0.0287430  -0.0062005  -0.0000000
   32   0.0012221  -0.0005795   0.0000000   0.0040092   0.0023274  -0.0000000
   33  -0.0000000   0.0000000   0.0028727   0.0000000  -0.0000000   0.0009428
   34   0.0002370   0.0009253   0.0000000   0.0007377  -0.0010467  -0.0000000
   35  -0.0000539  -0.0008397  -0.0000000  -0.0028275  -0.0012199  -0.0000000
   36   0.0000000   0.0000000  -0.0010972   0.0000000  -0.0000000   0.0034965
           13          14          15          16          17          18
    1   0.0144708  -0.0866558  -0.0000000  -0.2904187  -0.0240434  -0.0000000
    2  -0.0312889  -0.0073140   0.0000000  -0.0991060  -0.1127630   0.0000000
    3  -0.0000000  -0.0000000  -0.0009134  -0.0000000   0.0000000  -0.0565469
    4  -0.0082995   0.0227021   0.0000000  -0.0525156  -0.0093037  -0.0000000
    5   0.0215702  -0.0568218  -0.0000000   0.0492528   0.0534570  -0.0000000
    6   0.0000000  -0.0000000   0.0054975  -0.0000000  -0.0000000   0.0044743
    7  -0.0512658   0.0474455  -0.0000000  -0.0299565  -0.0325955  -0.0000000
    8  -0.0080890   0.0513606  -0.0000000  -0.0340054  -0.0367414   0.0000000
    9  -0.0000000  -0.0000000  -0.0006166   0.0000000  -0.0000000   0.0059509
   10  -0.2006278   0.0697910   0.0000000   0.0459720   0.0604717  -0.0000000
   11   0.1148179  -0.1664103  -0.0000000   0.0092310  -0.0424297  -0.0000000
   12   0.0000000  -0.0000000  -0.0426417  -0.0000000  -0.0000000  -0.0013160
   13   0.3939773  -0.0416985   0.0000000  -0.1002602  -0.0593565  -0.0000000
   14  -0.0416985   0.5468776   0.0000000  -0.0160719  -0.2850321   0.0000000
   15   0.0000000   0.0000000   0.0821070  -0.0000000  -0.0000000  -0.0434760
   16  -0.1002602  -0.0160719  -0.0000000   0.5566480   0.0526798   0.0000000
   17  -0.0593565  -0.2850321  -0.0000000   0.0526798   0.5591114   0.0000000
   18  -0.0000000   0.0000000  -0.0434760   0.0000000   0.0000000   0.0943286
   19  -0.0053798   0.0035869   0.0000000  -0.0102937  -0.0468617   0.0000000
   20  -0.0002562   0.0018082  -0.0000000  -0.0120855  -0.0389462  -0.0000000
   21  -0.0000000   0.0000000   0.0053313   0.0000000   0.0000000   0.0064389
   22  -0.0005130  -0.0011806  -0.0000000   0.0026175   0.0048967   0.0000000
   23  -0.0002976  -0.0004154  -0.0000000   0.0016949  -0.0006516   0.0000000
   24   0.0000000   0.0000000  -0.0009582  -0.0000000  -0.0000000   0.0029626
   25  -0.0009811  -0.0036878   0.0000000  -0.0006319  -0.0001242   0.0000000
   26  -0.0012716   0.0007186  -0.0000000   0.0007206   0.0000576   0.0000000
   27  -0.0000000  -0.0000000   0.0033661   0.0000000   0.0000000  -0.0011424
   28   0.0027752   0.0130645  -0.0000000  -0.0017831   0.0006393  -0.0000000
   29  -0.0013928  -0.0342178   0.0000000   0.0027852   0.0015030   0.0000000
   30  -0.0000000  -0.0000000   0.0012564  -0.0000000  -0.0000000   0.0035515
   31  -0.0399337  -0.0152488   0.0000000  -0.0193478  -0.0104952   0.0000000
   32  -0.0149487  -0.0269126   0.0000000  -0.0213603  -0.0087274   0.0000000
   33   0.0000000   0.0000000  -0.0097838  -0.0000000   0.0000000   0.0013268
   34  -0.0039633   0.0079538  -0.0000000  -0.1000286   0.0640924   0.0000000
   35   0.0222104  -0.0236435   0.0000000   0.0662658  -0.0888353  -0.0000000
   36  -0.0000000  -0.0000000   0.0008315   0.0000000   0.0000000  -0.0165523
           19          20          21          22          23          24
    1  -0.0757212  -0.0444147  -0.0000000  -0.0393445   0.0021657  -0.0000000
    2  -0.0445478  -0.3161858  -0.0000000  -0.0161869   0.0023383   0.0000000
    3  -0.0000000   0.0000000  -0.0407914   0.0000000  -0.0000000   0.0045872
    4   0.0054686  -0.0049575   0.0000000  -0.1382721  -0.0474381   0.0000000
    5   0.0300757  -0.0554680   0.0000000  -0.0463318  -0.0508591   0.0000000
    6   0.0000000  -0.0000000   0.0064517  -0.0000000   0.0000000  -0.0165729
    7  -0.0058677   0.0030007   0.0000000  -0.0175756  -0.0249949  -0.0000000
    8  -0.0011132   0.0026201   0.0000000  -0.0100291  -0.0108060  -0.0000000
    9   0.0000000   0.0000000   0.0054972   0.0000000   0.0000000   0.0015241
   10   0.0025152  -0.0007172  -0.0000000   0.0021001   0.0019430   0.0000000
   11  -0.0004614  -0.0003426  -0.0000000  -0.0000782  -0.0024172   0.0000000
   12  -0.0000000   0.0000000  -0.0014180  -0.0000000  -0.0000000   0.0031896
   13  -0.0053798  -0.0002562  -0.0000000  -0.0005130  -0.0002976   0.0000000
   14   0.0035869   0.0018082   0.0000000  -0.0011806  -0.0004154   0.0000000
   15   0.0000000  -0.0000000   0.0053313  -0.0000000  -0.0000000  -0.0009582
   16  -0.0102937  -0.0120855   0.0000000   0.0026175   0.0016949  -0.0000000
   17  -0.0468617  -0.0389462   0.0000000   0.0048967  -0.0006516  -0.0000000
   18   0.0000000  -0.0000000   0.0064389   0.0000000   0.0000000   0.0029626
   19   0.0956570   0.0577975   0.0000000  -0.0018143   0.0064571  -0.0000000
   20   0.0577975   0.4047028   0.0000000   0.0006218   0.0023129  -0.0000000
   21   0.0000000   0.0000000   0.0221199   0.0000000  -0.0000000  -0.0019464
   22  -0.0018143   0.0006218   0.0000000   0.1933967   0.0665264  -0.0000000
   23   0.0064571   0.0023129  -0.0000000   0.0665264   0.0703725  -0.0000000
   24  -0.0000000  -0.0000000  -0.0019464  -0.0000000  -0.0000000   0.0072542
   25   0.0000767   0.0004553   0.0000000   0.0016043  -0.0052111  -0.0000000
   26   0.0012940  -0.0015264  -0.0000000   0.0020297  -0.0093000  -0.0000000
   27   0.0000000  -0.0000000   0.0001549   0.0000000   0.0000000  -0.0002900
   28   0.0001211  -0.0004844  -0.0000000  -0.0002408  -0.0010048  -0.0000000
   29  -0.0005095  -0.0025435   0.0000000  -0.0002038  -0.0005470   0.0000000
   30  -0.0000000   0.0000000  -0.0000290   0.0000000  -0.0000000   0.0002106
   31  -0.0005535  -0.0002852   0.0000000  -0.0005596  -0.0002582  -0.0000000
   32  -0.0012545  -0.0006318   0.0000000  -0.0002007  -0.0000645  -0.0000000
   33   0.0000000  -0.0000000   0.0001443   0.0000000  -0.0000000  -0.0000031
   34  -0.0042085   0.0013256   0.0000000  -0.0013983   0.0004172  -0.0000000
   35  -0.0044632   0.0042003   0.0000000   0.0001364   0.0000374   0.0000000
   36   0.0000000  -0.0000000  -0.0019534   0.0000000   0.0000000   0.0000422
           25          26          27          28          29          30
    1   0.0021722  -0.0047405  -0.0000000  -0.0000212   0.0001986   0.0000000
    2  -0.0014293  -0.0011715   0.0000000   0.0001760   0.0006582  -0.0000000
    3  -0.0000000  -0.0000000   0.0036332   0.0000000  -0.0000000  -0.0010814
    4  -0.0089471   0.0266369  -0.0000000  -0.0027461  -0.0014845   0.0000000
    5   0.0109230  -0.0247413  -0.0000000   0.0010801   0.0025354   0.0000000
    6  -0.0000000  -0.0000000   0.0022121   0.0000000  -0.0000000   0.0032845
    7  -0.1017847   0.0566741   0.0000000  -0.0055545  -0.0082347   0.0000000
    8   0.0571094  -0.0753453   0.0000000  -0.0237181  -0.0279441   0.0000000
    9   0.0000000   0.0000000  -0.0179490   0.0000000   0.0000000   0.0020998
   10  -0.0289651   0.0059733  -0.0000000  -0.0325158  -0.0193672  -0.0000000
   11   0.0203747  -0.0022618  -0.0000000  -0.0179855  -0.1380835   0.0000000
   12   0.0000000   0.0000000   0.0018407   0.0000000  -0.0000000  -0.0182899
   13  -0.0009811  -0.0012716  -0.0000000   0.0027752  -0.0013928  -0.0000000
   14  -0.0036878   0.0007186  -0.0000000   0.0130645  -0.0342178  -0.0000000
   15   0.0000000  -0.0000000   0.0033661  -0.0000000   0.0000000   0.0012564
   16  -0.0006319   0.0007206   0.0000000  -0.0017831   0.0027852  -0.0000000
   17  -0.0001242   0.0000576   0.0000000   0.0006393   0.0015030  -0.0000000
   18   0.0000000   0.0000000  -0.0011424  -0.0000000   0.0000000   0.0035515
   19   0.0000767   0.0012940   0.0000000   0.0001211  -0.0005095  -0.0000000
   20   0.0004553  -0.0015264  -0.0000000  -0.0004844  -0.0025435   0.0000000
   21   0.0000000  -0.0000000   0.0001549  -0.0000000   0.0000000  -0.0000290
   22   0.0016043   0.0020297   0.0000000  -0.0002408  -0.0002038   0.0000000
   23  -0.0052111  -0.0093000   0.0000000  -0.0010048  -0.0005470  -0.0000000
   24  -0.0000000  -0.0000000  -0.0002900  -0.0000000   0.0000000   0.0002106
   25   0.1488949  -0.0790552   0.0000000  -0.0101627  -0.0005899  -0.0000000
   26  -0.0790552   0.1136659   0.0000000  -0.0085336   0.0002247  -0.0000000
   27   0.0000000   0.0000000   0.0080105  -0.0000000   0.0000000   0.0000435
   28  -0.0101627  -0.0085336  -0.0000000   0.0577311   0.0259684   0.0000000
   29  -0.0005899   0.0002247   0.0000000   0.0259684   0.2025725  -0.0000000
   30  -0.0000000  -0.0000000   0.0000435   0.0000000  -0.0000000   0.0083993
   31  -0.0007061  -0.0002384   0.0000000  -0.0077245   0.0029237  -0.0000000
   32   0.0006017   0.0001123   0.0000000   0.0100741  -0.0033908  -0.0000000
   33   0.0000000  -0.0000000   0.0001285  -0.0000000   0.0000000   0.0003404
   34  -0.0005691   0.0005109   0.0000000   0.0001212  -0.0000933  -0.0000000
   35   0.0006336  -0.0004327   0.0000000   0.0007237  -0.0007673  -0.0000000
   36   0.0000000   0.0000000  -0.0000082  -0.0000000   0.0000000   0.0002143
           31          32          33          34          35          36
    1   0.0035845   0.0020090   0.0000000  -0.0301131   0.0101418  -0.0000000
    2  -0.0007391  -0.0022188  -0.0000000   0.0288562  -0.0079859   0.0000000
    3  -0.0000000  -0.0000000   0.0029825  -0.0000000   0.0000000   0.0047713
    4  -0.0007587  -0.0002182  -0.0000000   0.0000278  -0.0018491  -0.0000000
    5   0.0002484  -0.0001942  -0.0000000  -0.0052072   0.0018873  -0.0000000
    6  -0.0000000  -0.0000000  -0.0010017  -0.0000000  -0.0000000   0.0030059
    7   0.0010121   0.0012221  -0.0000000   0.0002370  -0.0000539   0.0000000
    8   0.0034112  -0.0005795   0.0000000   0.0009253  -0.0008397   0.0000000
    9   0.0000000   0.0000000   0.0028727   0.0000000  -0.0000000  -0.0010972
   10  -0.0287430   0.0040092   0.0000000   0.0007377  -0.0028275   0.0000000
   11  -0.0062005   0.0023274  -0.0000000  -0.0010467  -0.0012199  -0.0000000
   12  -0.0000000  -0.0000000   0.0009428  -0.0000000  -0.0000000   0.0034965
   13  -0.0399337  -0.0149487   0.0000000  -0.0039633   0.0222104  -0.0000000
   14  -0.0152488  -0.0269126   0.0000000   0.0079538  -0.0236435  -0.0000000
   15   0.0000000   0.0000000  -0.0097838  -0.0000000   0.0000000   0.0008315
   16  -0.0193478  -0.0213603  -0.0000000  -0.1000286   0.0662658   0.0000000
   17  -0.0104952  -0.0087274   0.0000000   0.0640924  -0.0888353   0.0000000
   18   0.0000000   0.0000000   0.0013268   0.0000000  -0.0000000  -0.0165523
   19  -0.0005535  -0.0012545   0.0000000  -0.0042085  -0.0044632   0.0000000
   20  -0.0002852  -0.0006318  -0.0000000   0.0013256   0.0042003  -0.0000000
   21   0.0000000   0.0000000   0.0001443   0.0000000   0.0000000  -0.0019534
   22  -0.0005596  -0.0002007   0.0000000  -0.0013983   0.0001364   0.0000000
   23  -0.0002582  -0.0000645  -0.0000000   0.0004172   0.0000374   0.0000000
   24  -0.0000000  -0.0000000  -0.0000031  -0.0000000   0.0000000   0.0000422
   25  -0.0007061   0.0006017   0.0000000  -0.0005691   0.0006336   0.0000000
   26  -0.0002384   0.0001123  -0.0000000   0.0005109  -0.0004327   0.0000000
   27   0.0000000   0.0000000   0.0001285   0.0000000   0.0000000  -0.0000082
   28  -0.0077245   0.0100741  -0.0000000   0.0001212   0.0007237  -0.0000000
   29   0.0029237  -0.0033908   0.0000000  -0.0000933  -0.0007673   0.0000000
   30  -0.0000000  -0.0000000   0.0003404  -0.0000000  -0.0000000   0.0002143
   31   0.0935634   0.0268915   0.0000000   0.0001667  -0.0000093   0.0000000
   32   0.0268915   0.0499214   0.0000000  -0.0068253  -0.0096413   0.0000000
   33   0.0000000   0.0000000   0.0019913   0.0000000   0.0000000   0.0000595
   34   0.0001667  -0.0068253   0.0000000   0.1389902  -0.0909086   0.0000000
   35  -0.0000093  -0.0096413   0.0000000  -0.0909086   0.1272405  -0.0000000
   36   0.0000000   0.0000000   0.0000595   0.0000000  -0.0000000   0.0071897
 **********************************************************************
 **                                                                  **
 **                       VIBRATIONAL ANALYSIS                       **
 **                       --------------------                       **
 **                                                                  **
 **        VIBRATIONAL FREQUENCIES (CM**-1) AND NORMAL MODES         **
 **     FORCE CONSTANTS (mDYN/ANGSTROM) AND REDUCED MASSES (AMU)     **
 **                  INFRARED INTENSITIES (KM/MOL)                   **
 **                                                                  **
 **********************************************************************


 Mode:                 1                      2                      3
 Frequency:        24.44                  39.65                  80.66
 Force Cnst:      0.0277                 0.0646                 0.0806
 Red. Mass:      78.5986                69.7501                21.0281
 IR Active:          YES                    YES                    YES
 IR Intens:        0.015                  0.008                  0.167
 Raman Active:       YES                    YES                    YES
               X      Y      Z        X      Y      Z        X      Y      Z
 C          0.000  0.000 -0.145    0.000  0.000 -0.167   -0.000 -0.000  0.445
 C         -0.000 -0.000  0.006    0.000  0.000 -0.112   -0.000 -0.000  0.246
 C         -0.000 -0.000 -0.102   -0.000  0.000  0.048    0.000 -0.000  0.142
 C          0.000  0.000 -0.193   -0.000  0.000 -0.114    0.000 -0.000  0.127
 C         -0.000  0.000 -0.137   -0.000  0.000 -0.072    0.000 -0.000  0.146
 C          0.000  0.000 -0.227   -0.000  0.000 -0.039   -0.000 -0.000  0.247
 F          0.000  0.000 -0.168    0.000  0.000 -0.296   -0.000 -0.000  0.739
 Br        -0.000 -0.000  0.414    0.000 -0.000 -0.333   -0.000 -0.000 -0.187
 Br         0.000  0.000 -0.082   -0.000 -0.000  0.655    0.000 -0.000  0.028
 Br        -0.000  0.000 -0.433    0.000  0.000 -0.510   -0.000 -0.000 -0.060
 I          0.000 -0.000  0.471    0.000 -0.000  0.072    0.000  0.000  0.019
 Br        -0.000  0.000 -0.495   -0.000  0.000  0.213   -0.000 -0.000 -0.194
 TransDip  -0.000 -0.000  0.004    0.000  0.000  0.003    0.000  0.000 -0.013

 Mode:                 4                      5                      6
 Frequency:       114.25                 127.63                 134.69
 Force Cnst:      0.5605                 0.6656                 0.7989
 Red. Mass:      72.8817                69.3578                74.7417
 IR Active:          YES                    YES                    YES
 IR Intens:        0.422                  0.108                  0.216
 Raman Active:       YES                    YES                    YES
               X      Y      Z        X      Y      Z        X      Y      Z
 C          0.015 -0.178 -0.000   -0.028 -0.206  0.000    0.071 -0.104 -0.000
 C          0.038 -0.133 -0.000   -0.031 -0.147  0.000    0.090 -0.086 -0.000
 C          0.101 -0.150 -0.000   -0.015 -0.148  0.000    0.133 -0.132 -0.000
 C          0.095 -0.240 -0.000   -0.044 -0.154  0.000    0.104 -0.094 -0.000
 C          0.078 -0.242  0.000   -0.087 -0.154  0.000    0.153 -0.066 -0.000
 C          0.059 -0.249 -0.000   -0.022 -0.150  0.000    0.107 -0.090 -0.000
 F         -0.060 -0.169 -0.000   -0.010 -0.212 -0.000    0.033 -0.099  0.000
 Br        -0.050  0.067  0.000   -0.262  0.327 -0.000   -0.192  0.581  0.000
 Br         0.326  0.078  0.000    0.086 -0.043  0.000   -0.059 -0.417  0.000
 Br         0.214 -0.280 -0.000    0.063 -0.212 -0.000   -0.358 -0.044  0.000
 I         -0.321  0.451  0.000   -0.242 -0.180 -0.000    0.303  0.147  0.000
 Br        -0.018 -0.369  0.000    0.539  0.414 -0.000    0.013 -0.244  0.000
 TransDip  -0.001  0.021  0.000    0.006  0.008 -0.000   -0.013  0.006  0.000

 Mode:                 7                      8                      9
 Frequency:       151.00                 151.94                 167.54
 Force Cnst:      1.0131                 0.1899                 1.0380
 Red. Mass:      75.4096                13.9640                62.7628
 IR Active:          YES                    YES                    YES
 IR Intens:        0.021                  0.056                  0.024
 Raman Active:       YES                    YES                    YES
               X      Y      Z        X      Y      Z        X      Y      Z
 C         -0.056  0.068  0.000   -0.000  0.000 -0.151   -0.225 -0.063  0.000
 C         -0.023  0.081  0.000   -0.000  0.000 -0.303   -0.326 -0.140  0.000
 C         -0.056  0.099  0.000   -0.000  0.000 -0.401   -0.203 -0.133  0.000
 C         -0.023  0.096  0.000   -0.000  0.000 -0.441   -0.137 -0.189  0.000
 C         -0.054  0.048  0.000   -0.000  0.000 -0.484   -0.071 -0.066  0.000
 C         -0.058  0.065  0.000   -0.000  0.000 -0.344   -0.179 -0.027  0.000
 F         -0.076  0.075 -0.000   -0.000  0.000  0.408   -0.150 -0.087 -0.000
 Br        -0.039  0.088 -0.000   -0.000 -0.000  0.010   -0.441 -0.266 -0.000
 Br        -0.497 -0.414 -0.000   -0.000 -0.000  0.061    0.012  0.200 -0.000
 Br         0.696 -0.009 -0.000    0.000 -0.000  0.076    0.064 -0.325 -0.000
 I         -0.005  0.106 -0.000    0.000  0.000  0.029    0.372  0.179 -0.000
 Br        -0.093  0.077 -0.000   -0.000  0.000  0.032   -0.024  0.219  0.000
 TransDip   0.001 -0.005 -0.000    0.000 -0.000  0.008    0.004  0.003  0.000

 Mode:                10                     11                     12
 Frequency:       215.41                 241.20                 282.21
 Force Cnst:      1.7059                 2.4884                 0.9455
 Red. Mass:      62.3991                72.5976                20.1498
 IR Active:          YES                    YES                    YES
 IR Intens:        0.035                  0.006                  0.247
 Raman Active:       YES                    YES                    YES
               X      Y      Z        X      Y      Z        X      Y      Z
 C         -0.064 -0.067  0.000   -0.014 -0.092  0.000    0.213  0.024 -0.000
 C         -0.047 -0.156  0.000   -0.125 -0.095  0.000    0.037 -0.133  0.000
 C          0.226 -0.192  0.000   -0.008 -0.015  0.000   -0.051 -0.066  0.000
 C          0.105  0.095 -0.000    0.021  0.154 -0.000   -0.066  0.009  0.000
 C          0.032  0.112 -0.000   -0.016 -0.020 -0.000    0.047  0.134 -0.000
 C         -0.159  0.172  0.000    0.090 -0.137 -0.000    0.138  0.172 -0.000
 F          0.174 -0.105 -0.000   -0.014 -0.098 -0.000    0.900 -0.096  0.000
 Br        -0.192 -0.081 -0.000   -0.471 -0.204 -0.000   -0.102  0.034 -0.000
 Br         0.513 -0.403 -0.000   -0.008  0.018 -0.000   -0.069  0.089 -0.000
 Br         0.060  0.233 -0.000    0.106  0.596  0.000    0.023 -0.044  0.000
 I         -0.049 -0.012 -0.000    0.003  0.003 -0.000   -0.026 -0.028  0.000
 Br        -0.357  0.300  0.000    0.379 -0.360  0.000   -0.076 -0.033  0.000
 TransDip  -0.004  0.004  0.000    0.000 -0.002  0.000   -0.016 -0.000  0.000

 Mode:                13                     14                     15
 Frequency:       296.33                 345.95                 363.47
 Force Cnst:      0.6354                 0.8818                 1.4201
 Red. Mass:      12.2814                12.5059                18.2439
 IR Active:          YES                    YES                    YES
 IR Intens:        0.095                  0.700                  0.150
 Raman Active:       YES                    YES                    YES
               X      Y      Z        X      Y      Z        X      Y      Z
 C         -0.000  0.000  0.057    0.000 -0.000 -0.450    0.093  0.507 -0.000
 C         -0.000  0.000  0.552    0.000 -0.000 -0.332   -0.055  0.283 -0.000
 C          0.000  0.000  0.488   -0.000 -0.000  0.274    0.061  0.192 -0.000
 C          0.000 -0.000 -0.011   -0.000 -0.000  0.567    0.098  0.069  0.000
 C          0.000 -0.000 -0.511   -0.000 -0.000  0.192    0.193  0.192  0.000
 C         -0.000 -0.000 -0.433   -0.000 -0.000 -0.442    0.181  0.244 -0.000
 F         -0.000  0.000 -0.040   -0.000 -0.000  0.236    0.002  0.615  0.000
 Br         0.000 -0.000 -0.037    0.000 -0.000  0.011   -0.112 -0.060  0.000
 Br         0.000 -0.000 -0.035    0.000 -0.000 -0.014    0.053 -0.088  0.000
 Br        -0.000  0.000  0.004    0.000  0.000 -0.034   -0.028 -0.127 -0.000
 I          0.000  0.000  0.015    0.000  0.000 -0.004   -0.037 -0.026 -0.000
 Br         0.000  0.000  0.033   -0.000  0.000  0.016    0.059 -0.057 -0.000
 TransDip   0.000  0.000  0.010   -0.000 -0.000 -0.027    0.011 -0.005 -0.000

 Mode:                16                     17                     18
 Frequency:       525.86                 552.77                 590.76
 Force Cnst:      2.2531                 2.1662                 2.4807
 Red. Mass:      13.8289                12.0326                12.0643
 IR Active:          YES                    YES                    YES
 IR Intens:       18.758                  0.525                  1.104
 Raman Active:       YES                    YES                    YES
               X      Y      Z        X      Y      Z        X      Y      Z
 C          0.104 -0.072 -0.000   -0.000  0.000 -0.068   -0.000  0.000  0.283
 C          0.191  0.057 -0.000   -0.000  0.000  0.467   -0.000  0.000  0.153
 C          0.435  0.066  0.000    0.000  0.000 -0.335    0.000  0.000 -0.608
 C          0.567 -0.130  0.000    0.000  0.000 -0.224   -0.000 -0.000  0.651
 C          0.528 -0.226 -0.000   -0.000 -0.000  0.605   -0.000 -0.000 -0.284
 C          0.153 -0.155 -0.000   -0.000 -0.000 -0.498   -0.000 -0.000 -0.127
 F         -0.053 -0.076  0.000    0.000  0.000  0.022    0.000 -0.000 -0.075
 Br        -0.066 -0.036  0.000    0.000  0.000 -0.012    0.000 -0.000 -0.000
 Br        -0.094  0.047 -0.000   -0.000 -0.000  0.010    0.000 -0.000  0.012
 Br        -0.028  0.013 -0.000   -0.000 -0.000  0.004   -0.000  0.000 -0.013
 I         -0.027 -0.001 -0.000    0.000  0.000 -0.006    0.000  0.000  0.001
 Br        -0.057  0.066  0.000   -0.000  0.000  0.010    0.000 -0.000  0.007
 TransDip   0.138 -0.012 -0.000   -0.000 -0.000 -0.023   -0.000 -0.000  0.034

 Mode:                19                     20                     21
 Frequency:       626.28                 677.82                 685.44
 Force Cnst:      2.9730                 3.2728                 3.7979
 Red. Mass:      12.8650                12.0902                13.7201
 IR Active:          YES                    YES                    YES
 IR Intens:       16.357                  0.357                 49.341
 Raman Active:       YES                    YES                    YES
               X      Y      Z        X      Y      Z        X      Y      Z
 C          0.463 -0.113  0.000   -0.000 -0.000  0.733   -0.076 -0.145 -0.000
 C          0.289 -0.347  0.000    0.000  0.000 -0.450    0.161  0.256  0.000
 C         -0.066 -0.300 -0.000    0.000  0.000  0.179    0.223  0.360  0.000
 C         -0.170  0.049  0.000   -0.000  0.000 -0.086    0.113  0.542  0.000
 C          0.096  0.365  0.000    0.000  0.000  0.147   -0.079  0.381 -0.000
 C          0.385  0.255 -0.000    0.000  0.000 -0.433   -0.139  0.277  0.000
 F         -0.290 -0.011 -0.000   -0.000 -0.000 -0.109   -0.049 -0.366  0.000
 Br        -0.035  0.005 -0.000   -0.000 -0.000  0.007   -0.031 -0.026 -0.000
 Br        -0.014  0.031  0.000    0.000 -0.000 -0.001    0.005 -0.012 -0.000
 Br         0.014 -0.007  0.000   -0.000 -0.000 -0.001   -0.015 -0.084 -0.000
 I         -0.008 -0.011 -0.000   -0.000 -0.000  0.000   -0.004 -0.003  0.000
 Br        -0.034  0.006 -0.000    0.000 -0.000  0.007    0.028 -0.039  0.000
 TransDip   0.129 -0.008  0.000    0.000  0.000  0.019    0.029  0.223 -0.000

 Mode:                22                     23                     24
 Frequency:       790.76                 909.18                1096.91
 Force Cnst:      4.5914                 6.2599                 8.7176
 Red. Mass:      12.4626                12.8535                12.2972
 IR Active:          YES                    YES                    YES
 IR Intens:        1.526                 14.080                  4.244
 Raman Active:       YES                    YES                    YES
               X      Y      Z        X      Y      Z        X      Y      Z
 C         -0.303  0.055 -0.000   -0.048 -0.104  0.000   -0.051 -0.264  0.000
 C         -0.455 -0.203 -0.000    0.073 -0.298 -0.000    0.595  0.080  0.000
 C          0.054 -0.306 -0.000    0.502 -0.400  0.000   -0.082  0.071 -0.000
 C          0.113 -0.116  0.000    0.181  0.352  0.000   -0.089 -0.396 -0.000
 C          0.466  0.303  0.000   -0.388 -0.062 -0.000    0.096  0.022  0.000
 C         -0.268  0.374 -0.000   -0.265 -0.027 -0.000   -0.524  0.279 -0.000
 F         -0.022 -0.072  0.000    0.042  0.307 -0.000    0.030  0.164 -0.000
 Br         0.052  0.020  0.000    0.001  0.002  0.000   -0.023 -0.009 -0.000
 Br        -0.018  0.012  0.000   -0.033  0.030 -0.000    0.001  0.001 -0.000
 Br         0.007  0.007 -0.000   -0.003 -0.020 -0.000    0.003  0.015  0.000
 I         -0.009 -0.004 -0.000    0.003  0.004  0.000    0.001  0.001  0.000
 Br         0.038 -0.031  0.000    0.011 -0.010  0.000    0.019 -0.017 -0.000
 TransDip  -0.026  0.030 -0.000   -0.016 -0.119  0.000    0.038  0.054 -0.000

 Mode:                25                     26                     27
 Frequency:      1198.56                1245.44                1326.38
 Force Cnst:     10.4610                10.9688                12.4735
 Red. Mass:      12.3595                12.0023                12.0338
 IR Active:          YES                    YES                    YES
 IR Intens:        3.307                  3.297                101.667
 Raman Active:       YES                    YES                    YES
               X      Y      Z        X      Y      Z        X      Y      Z
 C         -0.097 -0.307 -0.000    0.342 -0.084  0.000    0.268 -0.061  0.000
 C          0.058 -0.251 -0.000   -0.105  0.318 -0.000   -0.197 -0.391 -0.000
 C         -0.405  0.130 -0.000   -0.344 -0.267 -0.000   -0.262  0.372  0.000
 C         -0.032  0.527  0.000    0.496 -0.072  0.000    0.437 -0.011  0.000
 C          0.462 -0.027  0.000   -0.154  0.393  0.000   -0.210 -0.313 -0.000
 C         -0.107 -0.316 -0.000   -0.237 -0.297 -0.000   -0.072  0.431  0.000
 F          0.044  0.207  0.000    0.009  0.011 -0.000   -0.040  0.013 -0.000
 Br         0.004  0.004  0.000   -0.001  0.000  0.000    0.008  0.006  0.000
 Br         0.014 -0.007  0.000    0.002 -0.002  0.000    0.007 -0.007  0.000
 Br        -0.002 -0.018 -0.000   -0.000 -0.001 -0.000   -0.005 -0.001 -0.000
 I         -0.002  0.000 -0.000   -0.001  0.000 -0.000   -0.000  0.001 -0.000
 Br        -0.004  0.008  0.000   -0.001  0.000 -0.000    0.005 -0.008  0.000
 TransDip   0.011  0.057 -0.000   -0.056  0.014  0.000   -0.304  0.108  0.000

 Mode:                28                     29                     30
 Frequency:      1385.11                1539.07                1544.03
 Force Cnst:     13.9429                16.8065                16.8639
 Red. Mass:      12.3349                12.0424                12.0060
 IR Active:          YES                    YES                    YES
 IR Intens:      241.447                 13.271                  1.710
 Raman Active:       YES                    YES                    YES
               X      Y      Z        X      Y      Z        X      Y      Z
 C          0.113  0.604  0.000   -0.162 -0.430  0.000    0.618 -0.178  0.000
 C          0.285  0.062 -0.000   -0.061  0.472 -0.000   -0.361  0.218  0.000
 C         -0.229 -0.345 -0.000   -0.173 -0.367 -0.000    0.257  0.039  0.000
 C          0.020  0.297  0.000    0.072  0.153  0.000   -0.382  0.079 -0.000
 C          0.129 -0.367  0.000   -0.007 -0.331 -0.000    0.195 -0.203 -0.000
 C         -0.261  0.105 -0.000    0.317  0.392  0.000   -0.329  0.026 -0.000
 F         -0.036 -0.212 -0.000    0.018  0.075 -0.000   -0.022  0.016 -0.000
 Br        -0.009 -0.001  0.000    0.001 -0.002  0.000    0.002 -0.000 -0.000
 Br         0.001  0.003  0.000    0.001  0.001  0.000   -0.000 -0.001 -0.000
 Br        -0.000 -0.003  0.000    0.000  0.000  0.000    0.001  0.000  0.000
 I          0.000  0.001 -0.000   -0.001 -0.000 -0.000    0.001  0.001  0.000
 Br         0.008 -0.004 -0.000   -0.003 -0.000 -0.000    0.001 -0.001 -0.000
 TransDip   0.102  0.487  0.000   -0.025 -0.114  0.000    0.035 -0.023  0.000

 STANDARD THERMODYNAMIC QUANTITIES AT   298.15 K  AND     1.00 ATM

   This Molecule has  0 Imaginary Frequencies
   Zero point vibrational energy:       24.918 kcal/mol

   Atom    1 Element C  Has Mass   12.00000
   Atom    2 Element C  Has Mass   12.00000
   Atom    3 Element C  Has Mass   12.00000
   Atom    4 Element C  Has Mass   12.00000
   Atom    5 Element C  Has Mass   12.00000
   Atom    6 Element C  Has Mass   12.00000
   Atom    7 Element F  Has Mass   18.99840
   Atom    8 Element Br Has Mass   78.91830
   Atom    9 Element Br Has Mass   78.91830
   Atom   10 Element Br Has Mass   78.91830
   Atom   11 Element I  Has Mass  126.90440
   Atom   12 Element Br Has Mass   78.91830
   Molecular Mass:   533.576000 amu
   Principal axes and moments of inertia in amu*Bohr^2:
                             1           2           3
    Eigenvalues --     6995.91575 11274.24841 18270.16415
          X               0.99996    -0.00898     0.00000
          Y               0.00898     0.99996     0.00000
          Z               0.00000    -0.00000     1.00000
   Rotational Symmetry Number is   1
   The Molecule is an Asymmetric Top
   Translational Enthalpy:        0.889 kcal/mol
   Rotational Enthalpy:           0.889 kcal/mol
   Vibrational Enthalpy:         31.351 kcal/mol
   gas constant (RT):             0.592 kcal/mol
   Translational Entropy:        44.709  cal/mol.K
   Rotational Entropy:           35.620  cal/mol.K
   Vibrational Entropy:          44.470  cal/mol.K

   Total Enthalpy:               33.721 kcal/mol
   Total Entropy:               124.799  cal/mol.K

 ======================================================================

 STANDARD THERMODYNAMIC QUANTITIES FOR ANHARMONIC VIBRATION -- TOSH

   Zero point vibrational energy: ************ kcal/mol

   Vibrational Enthalpy:       Infinity kcal/mol
   Vibrational Entropy:             NaN  cal/mol.K

   Total Enthalpy:             Infinity kcal/mol
   Total Entropy:                   NaN  cal/mol.K

 ======================================================================

 STANDARD THERMODYNAMIC QUANTITIES FOR ANHARMONIC VIBRATION -- VPT2

   Zero point vibrational energy: ************ kcal/mol

   Vibrational Enthalpy:       Infinity kcal/mol
   Vibrational Entropy:             NaN  cal/mol.K

   Total Enthalpy:             Infinity kcal/mol
   Total Entropy:                   NaN  cal/mol.K

 ======================================================================

Archival summary:
1\1\february\FREQ\ProcedureUnspecified\BasisUnspecified\1r416\taweetha\SunDec117:06:112019SunDec117:06:112019\0\\#,FREQ,ProcedureUnspecified,BasisUnspecified,\\0,1\I\C,1,2.13065\C,2,1.40244,1,119.373\C,3,1.39125,2,119.47,1,180,0\F,4,1.33508,3,119.186,2,-180,0\C,4,1.39038,3,121.915,2,0,0\C,6,1.40042,4,119.063,3,-0,0\C,7,1.40687,6,119.804,4,-0,0\Br,6,1.89539,4,117.504,3,180,0\Br,3,1.89862,2,123.903,1,0,0\Br,7,1.89947,6,119.11,4,180,0\Br,8,1.90271,7,119.177,6,-180,0\\\@

 Total job time:  979.05s(wall), 5621.36s(cpu) 
 Sun Dec  1 17:06:11 2019

        *************************************************************
        *                                                           *
        *  Thank you very much for using Q-Chem.  Have a nice day.  *
        *                                                           *
        *************************************************************
