# Supplementary material for: Geometric and energetic data from quantum chemical calculations of halobenzenes and xylenes
Source: Data Brief. 2020 Mar 5;30:105386. doi: 10.1016/j.dib.2020.105386 (PMC7114895; doi:10.1016/j.dib.2020.105386)
Supplement: Supplementary file 1 [file mmc1.zip › halobenzene/B3LYP/FBrBrBrII.out]

                  Welcome to Q-Chem
     A Quantum Leap Into The Future Of Chemistry


 Q-Chem 5.2 (devel), Q-Chem, Inc., Pleasanton, CA (2019)

 Yihan Shao,  Zhengting Gan,  E. Epifanovsky,  A. T. B. Gilbert,  M. Wormit,  
 J. Kussmann,  A. W. Lange,  A. Behn,  Jia Deng,  Xintian Feng,  D. Ghosh,  
 M. Goldey,  P. R. Horn,  L. D. Jacobson,  I. Kaliman,  T. Kus,  A. Landau,  
 Jie Liu,  E. I. Proynov,  R. M. Richard,  R. P. Steele,  E. J. Sundstrom,  
 H. L. Woodcock III,  P. M. Zimmerman,  D. Zuev,  B. Albrecht,  E. Alguire,  
 S. A. Baeppler,  D. Barton,  Z. Benda,  Y. A. Bernard,  E. J. Berquist,  
 K. B. Bravaya,  H. Burton,  D. Casanova,  Chun-Min Chang,  Yunqing Chen,  
 A. Chien,  K. D. Closser,  M. P. Coons,  S. Coriani,  S. Dasgupta,  
 A. L. Dempwolff,  M. Diedenhofen,  Hainam Do,  R. G. Edgar,  Po-Tung Fang,  
 S. Faraji,  S. Fatehi,  Qingguo Feng,  K. D. Fenk,  J. Fosso-Tande,  
 J. Gayvert,  Qinghui Ge,  A. Ghysels,  G. Gidofalvi,  J. Gomes,  
 J. Gonthier,  A. Gunina,  D. Hait,  M. W. D. Hanson-Heine,  
 P. H. P. Harbach,  A. W. Hauser,  M. F. Herbst,  J. E. Herr,  
 E. G. Hohenstein,  Z. C. Holden,  Kerwin Hui,  B. C. Huynh,  T.-C. Jagau,  
 Hyunjun Ji,  B. Kaduk,  K. Khistyaev,  Jaehoon Kim,  P. Klunzinger,  K. Koh,  
 D. Kosenkov,  L. Koulias,  T. Kowalczyk,  C. M. Krauter,  A. Kunitsa,  
 Ka Un Lao,  A. Laurent,  K. V. Lawler,  Joonho Lee,  D. Lefrancois,  
 S. Lehtola,  D. S. Levine,  Yi-Pei Li,  You-Sheng Lin,  Fenglai Liu,  
 E. Livshits,  A. Luenser,  P. Manohar,  E. Mansoor,  S. F. Manzer,  
 Shan-Ping Mao,  Yuezhi Mao,  N. Mardirossian,  A. V. Marenich,  
 T. Markovich,  L. A. Martinez-Martinez,  S. A. Maurer,  N. J. Mayhall,  
 S. C. McKenzie,  J.-M. Mewes,  P. Morgante,  A. F. Morrison,  
 J. W. Mullinax,  K. Nanda,  T. S. Nguyen-Beck,  R. Olivares-Amaya,  
 J. A. Parkhill,  Zheng Pei,  T. M. Perrine,  F. Plasser,  P. Pokhilko,  
 S. Prager,  A. Prociuk,  E. Ramos,  D. R. Rehn,  F. Rob,  M. Scheurer,  
 M. Schneider,  N. Sergueev,  S. M. Sharada,  S. Sharma,  D. W. Small,  
 T. Stauch,  T. Stein,  Yu-Chuan Su,  A. J. W. Thom,  A. Tkatchenko,  
 T. Tsuchimochi,  N. M. Tubman,  L. Vogt,  M. L. Vidal,  O. Vydrov,  
 M. A. Watson,  J. Wenzel,  M. de Wergifosse,  T. A. Wesolowski,  A. White,  
 J. Witte,  A. Yamada,  Jun Yang,  K. Yao,  S. Yeganeh,  S. R. Yost,  
 Zhi-Qiang You,  A. Zech,  Igor Ying Zhang,  Xing Zhang,  Yan Zhao,  
 Ying Zhu,  B. R. Brooks,  G. K. L. Chan,  C. J. Cramer,  M. S. Gordon,  
 W. J. Hehre,  A. Klamt,  M. W. Schmidt,  C. D. Sherrill,  D. G. Truhlar,  
 A. Aspuru-Guzik,  R. Baer,  A. T. Bell,  N. A. Besley,  Jeng-Da Chai,  
 A. E. DePrince, III,  R. A. DiStasio Jr.,  A. Dreuw,  B. D. Dunietz,  
 T. R. Furlani,  Chao-Ping Hsu,  Yousung Jung,  Jing Kong,  D. S. Lambrecht,  
 WanZhen Liang,  C. Ochsenfeld,  V. A. Rassolov,  L. V. Slipchenko,  
 J. E. Subotnik,  T. Van Voorhis,  J. M. Herbert,  A. I. Krylov,  
 P. M. W. Gill,  M. Head-Gordon

 Contributors to earlier versions of Q-Chem not listed above: 
 R. D. Adamson,  B. Austin,  J. Baker,  G. J. O. Beran,  K. Brandhorst,  
 S. T. Brown,  E. F. C. Byrd,  A. K. Chakraborty,  C.-L. Cheng,  
 Siu Hung Chien,  D. M. Chipman,  D. L. Crittenden,  H. Dachsel,  
 R. J. Doerksen,  A. D. Dutoi,  L. Fusti-Molnar,  W. A. Goddard III,  
 A. Golubeva-Zadorozhnaya,  S. R. Gwaltney,  G. Hawkins,  A. Heyden,  
 S. Hirata,  G. Kedziora,  F. J. Keil,  C. Kelley,  Jihan Kim,  R. A. King,  
 R. Z. Khaliullin,  P. P. Korambath,  W. Kurlancheek,  A. M. Lee,  M. S. Lee,  
 S. V. Levchenko,  Ching Yeh Lin,  D. Liotard,  R. C. Lochan,  I. Lotan,  
 P. E. Maslen,  N. Nair,  D. P. O'Neill,  D. Neuhauser,  E. Neuscamman,  
 C. M. Oana,  R. Olson,  B. Peters,  R. Peverati,  P. A. Pieniazek,  
 Y. M. Rhee,  J. Ritchie,  M. A. Rohrdanz,  E. Rosta,  N. J. Russ,  
 H. F. Schaefer III,  N. E. Schultz,  N. Shenvi,  A. C. Simmonett,  A. Sodt,  
 D. Stuck,  K. S. Thanthiriwatte,  V. Vanovschi,  Tao Wang,  A. Warshel,  
 C. F. Williams,  Q. Wu,  X. Xu,  W. Zhang

 Please cite Q-Chem as follows:
 Y. Shao et al., Mol. Phys. 113, 184-215 (2015)
 DOI: 10.1080/00268976.2014.952696

 Q-Chem 5.2.1 for Intel X86 EM64T Linux

 Parts of Q-Chem use Armadillo 8.300.2 (Tropical Shenanigans).
 http://arma.sourceforge.net/

 Q-Chem begins on Sun Dec  1 17:06:11 2019  

Host: 
0

     Scratch files written to /scratch/taweetham/qchem23842//
NAlpha2: 256
NElect   256
Mult     1

Checking the input file for inconsistencies... 	...done.

--------------------------------------------------------------
User input:
--------------------------------------------------------------
$MOLECULE
0 1
C   
C	1	CC
C	2	CC	1	120.0		
C	3	CC	2	120.0	1	0.0
C	4	CC	3	120.0	2	0.0	
C	5 	CC	4	120.0	3	0.0
F	1	CF	2	120.0	3	180.0
Br	2	CBr	3	120.0	4	180.0
Br	3	CBr	4	120.0	5	180.0
Br	4	CBr	5	120.0	6	180.0
I	5	CI	6	120.0	1	180.0
I	6	CI	1	120.0	2	180.0

CC=1.39483
CH=1.08673
CF=1.33960
CCl=1.72090
CBr=1.89068
CI=2.07886
$END

$REM
   JOB_TYPE	OPTIMIZATION
   BASIS	6-311++G**
   METHOD	B3LYP
   MEM_TOTAL	64000
   SYM_IGNORE	TRUE
$END

--------------------------------------------------------------
 ----------------------------------------------------------------
             Standard Nuclear Orientation (Angstroms)
    I     Atom           X                Y                Z
 ----------------------------------------------------------------
    1      C       0.0000000000     0.0000000000     0.0000000000
    2      C       0.0000000000     0.0000000000     1.3948300000
    3      C       1.2079582140     0.0000000000     2.0922450000
    4      C       2.4159164279     0.0000000000     1.3948300000
    5      C       2.4159164279     0.0000000000    -0.0000000000
    6      C       1.2079582140     0.0000000000    -0.6974150000
    7      F      -1.1601276309    -0.0000000000    -0.6698000000
    8      Br     -1.6373769104    -0.0000000000     2.3401700000
    9      Br      1.2079582140    -0.0000000000     3.9829250000
   10      Br      4.0532933383    -0.0000000000     2.3401700000
   11      I       4.2162619988    -0.0000000000    -1.0394300000
   12      I       1.2079582140    -0.0000000000    -2.7762750000
 ----------------------------------------------------------------
 Nuclear Repulsion Energy =        3728.22600515 hartrees
 There are      128 alpha and      128 beta electrons
 Requested basis set is 6-311++G(d,p)
 There are 147 shells and 422 basis functions

 Total QAlloc Memory Limit  64000 MB
 Mega-Array Size       188 MB
 MEM_STATIC part       192 MB
 A cutoff of  1.0D-11 yielded   6561 shell pairs
 There are     60147 function pairs (     66980 Cartesian)
 Smallest overlap matrix eigenvalue = 5.06E-07

 Q-Chem warning in module stvman/mkSTV.C, line 318:

 Overlap eigenvalue is smaller than square root of threshold
 Use THRESH >= 12 to get rid of this warning

 Linear dependence detected in AO basis
 Tighter screening thresholds may be required for diffuse basis sets
 Use S2THRESH > 14 and THRESH = 14 in case of SCF convergence issues
 Number of orthogonalized atomic orbitals = 421
 Maximum deviation from orthogonality = 2.325E-10

 Scale SEOQF with 1.000000e-01/1.000000e-01/1.000000e-01

 Standard Electronic Orientation quadrupole field applied
 Nucleus-field energy     =    -0.0000000908 hartrees
 Guess from superposition of atomic densities
 Warning:  Energy on first SCF cycle will be non-variational
 SAD guess density has 256.000000 electrons

 -----------------------------------------------------------------------
  General SCF calculation program by
  Eric Jon Sundstrom, Paul Horn, Yuezhi Mao, Dmitri Zuev, Alec White,
  David Stuck, Shaama M.S., Shane Yost, Joonho Lee, David Small,
  Daniel Levine, Susi Lehtola, Hugh Burton, Evgeny Epifanovsky,
  Bang C. Huynh
 -----------------------------------------------------------------------
 Exchange:     0.2000 Hartree-Fock + 0.0800 Slater + 0.7200 B88
 Correlation:  0.1900 VWN1RPA + 0.8100 LYP
 Using SG-1 standard quadrature grid
 using 6 threads for integral computing
 -------------------------------------------------------
 OpenMP Integral computing Module                
 Release: version 2.0, May 2017, Q-Chem Inc. Pleasanton 
 -------------------------------------------------------
 A restricted SCF calculation will be
 performed using DIIS
 SCF converges when DIIS error is below 1.0e-08
 ---------------------------------------
  Cycle       Energy         DIIS error
 ---------------------------------------
    1  -21892.3970655816      2.88e-02  
    2  -21889.9279859043      2.10e-03  
    3  -21889.8450449599      2.77e-03  
    4  -21889.9627285732      9.14e-04  
    5  -21889.9830618669      2.05e-04  
    6  -21889.9836287387      8.81e-05  
    7  -21889.9837637613      2.87e-05  
    8  -21889.9837804582      1.14e-05  
    9  -21889.9837828615      1.87e-06  
   10  -21889.9837828991      1.02e-06  
   11  -21889.9837829205      3.84e-07  
   12  -21889.9837829241      7.68e-08  
   13  -21889.9837829246      3.52e-08  
   14  -21889.9837829260      4.99e-09  Convergence criterion met
 ---------------------------------------
 SCF time:   CPU 298.32s  wall 54.00s 
 SCF   energy in the final basis set =   -21889.9837829260
 Total energy in the final basis set =   -21889.9837829260

 --------------------------------------------------------------

                    Orbital Energies (a.u.)
 --------------------------------------------------------------

 Alpha MOs
 -- Occupied --
*****************-482.8582-482.8570-482.8555-176.3215-176.3198-165.7252
********-165.7231-165.7229-165.7215-165.7212 -62.5110 -62.5099 -62.5085
-56.3318 -56.3307 -56.3292 -56.3276 -56.3272 -56.3266 -56.3261 -56.3251
-56.3247 -35.8180 -35.8165 -31.3114 -31.3098 -31.3053 -31.3048 -31.3038
-31.3032 -24.7302 -22.9618 -22.9604 -22.9602 -22.9601 -22.9589 -22.9585
-22.9559 -22.9559 -22.9543 -22.9543 -10.3152 -10.2802 -10.2775 -10.2774
-10.2686 -10.2662  -8.7199  -8.7189  -8.7175  -6.5522  -6.5512  -6.5497
 -6.5383  -6.5374  -6.5373  -6.5363  -6.5361  -6.5350  -6.3677  -6.3663
 -4.7806  -4.7791  -4.7655  -4.7646  -4.7643  -4.7632  -2.6629  -2.6620
 -2.6604  -2.6593  -2.6585  -2.6583  -2.6574  -2.6569  -2.6561  -2.6473
 -2.6472  -2.6464  -2.6463  -2.6452  -2.6450  -2.0467  -2.0451  -2.0418
 -2.0412  -2.0406  -2.0398  -2.0281  -2.0280  -2.0269  -2.0267  -1.2731
 -0.9453  -0.8692  -0.8611  -0.8170  -0.7780  -0.7679  -0.6986  -0.6822
 -0.6407  -0.6156  -0.5686  -0.5659  -0.5156  -0.4933  -0.4551  -0.4468
 -0.4403  -0.4364  -0.4104  -0.3813  -0.3795  -0.3618  -0.3452  -0.3322
 -0.3256  -0.3094  -0.3033  -0.2988  -0.2892  -0.2644  -0.2612  -0.2505
 -- Virtual --
 -0.0992  -0.0706  -0.0605  -0.0510  -0.0369  -0.0100  -0.0036   0.0001
  0.0242   0.0265   0.0403   0.0483   0.0519   0.0584   0.0588   0.0655
  0.0669   0.0760   0.0807   0.0852   0.0884   0.0946   0.0965   0.1052
  0.1068   0.1155   0.1199   0.1253   0.1345   0.1458   0.1562   0.1563
  0.1666   0.1772   0.1816   0.1867   0.1977   0.2014   0.2051   0.2090
  0.2149   0.2170   0.2310   0.2354   0.2383   0.2437   0.2525   0.2558
  0.2683   0.2782   0.2798   0.2984   0.3121   0.3200   0.3386   0.3540
  0.3719   0.3812   0.3826   0.3855   0.3964   0.4115   0.4145   0.4147
  0.4177   0.4250   0.4285   0.4347   0.4386   0.4455   0.4716   0.4754
  0.4853   0.4897   0.4934   0.4979   0.5043   0.5043   0.5139   0.5242
  0.5314   0.5392   0.5458   0.5654   0.5658   0.5737   0.5777   0.5986
  0.6046   0.6106   0.6204   0.6246   0.6540   0.6745   0.6871   0.6927
  0.6965   0.7076   0.7204   0.7241   0.7457   0.7535   0.7664   0.7763
  0.8011   0.8105   0.8181   0.8411   0.8470   0.8798   0.8964   0.9218
  0.9363   0.9611   0.9863   0.9981   1.0156   1.0230   1.0849   1.0896
  1.1044   1.1140   1.1332   1.1665   1.2075   1.2249   1.2405   1.3174
  1.3320   1.3329   1.3432   1.3723   1.3957   1.4160   1.4284   1.4507
  1.4825   1.4993   1.5152   1.5277   1.5500   1.5689   1.6224   1.7182
  1.7237   1.7448   1.7603   1.8131   1.8174   1.8426   1.8495   1.8913
  1.9815   2.0067   2.0139   2.0255   2.0521   2.0633   2.1086   2.1285
  2.1424   2.1928   2.2040   2.2400   2.2548   2.2575   2.2954   2.3201
  2.3716   2.3846   2.4575   2.5665   2.6989   2.7024   2.8145   2.8148
  2.8251   2.8784   2.9775   3.0389   3.0429   3.0776   3.1385   3.1655
  3.3856   3.3952   3.6376   3.7508   3.7521   3.8058   3.8742   3.9379
  3.9568   3.9609   3.9696   3.9817   3.9905   3.9938   4.0009   4.0341
  4.0355   4.0437   4.0507   4.0636   4.0707   4.0716   4.0766   4.1150
  4.1310   4.1898   4.2074   4.2516   4.2640   4.3052   4.3127   4.3611
  4.4038   4.4410   4.4598   4.5918   4.8308   4.8338   5.9916   6.0348
  6.0599   6.1085   6.1718   6.2341   6.3017   6.4365   6.6449   6.7264
  6.7858   6.8414   7.5323   7.5477   7.5769   7.6609   7.6651   7.6897
  7.7030   7.7629   7.8178  23.2041  23.7792  23.7839  23.9476  23.9555
 24.0445  27.8669  27.9656  28.3340  28.3669  28.3866  28.4039  28.4473
 28.4725  28.5202  28.5312  28.5383  28.5438  28.5663  28.5691  28.5990
 28.6502  28.7019  28.7687  47.9231  48.0338  48.0790  66.7720 127.8774
127.9023 127.9230 127.9480 127.9811 128.0121 151.6616 151.7505 289.7278
289.7443 289.7744 289.8609 289.8659 289.8876 289.9209 289.9852 290.0391
********1020.85921020.91501901.82481901.9179
 --------------------------------------------------------------

          Ground-State Mulliken Net Atomic Charges

     Atom                 Charge (a.u.)
  ----------------------------------------
      1 C                    -0.501425
      2 C                     0.737371
      3 C                    -0.205973
      4 C                    -0.297280
      5 C                     0.104603
      6 C                     0.594878
      7 F                    -0.103178
      8 Br                   -0.123829
      9 Br                   -0.174991
     10 Br                   -0.225710
     11 I                     0.105912
     12 I                     0.089622
  ----------------------------------------
  Sum of atomic charges =     0.000000

 -----------------------------------------------------------------
                    Cartesian Multipole Moments
 -----------------------------------------------------------------
    Charge (ESU x 10^10)
                -0.0000
    Dipole Moment (Debye)
         X       0.9313      Y      -0.0000      Z      -0.1319
       Tot       0.9406
    Quadrupole Moments (Debye-Ang)
        XX    -145.6894     XY      -0.0000     YY    -151.3586
        XZ      -3.4960     YZ       0.0000     ZZ    -143.5017
    Octopole Moments (Debye-Ang^2)
       XXX    -726.0710    XXY      -0.0000    XYY    -258.6750
       YYY      -0.0000    XXZ     -71.0024    XYZ       0.0000
       YYZ     -71.2629    XZZ    -241.6456    YZZ      -0.0000
       ZZZ    -212.2901
    Hexadecapole Moments (Debye-Ang^3)
      XXXX   -5872.6035   XXXY      -0.0000   XXYY   -1090.2313
      XYYY      -0.0000   YYYY    -190.5251   XXXZ     -69.2037
      XXYZ       0.0000   XYYZ      -4.2354   YYYZ       0.0000
      XXZZ   -1756.6138   XYZZ      -0.0000   YYZZ    -867.5638
      XZZZ     -34.8091   YZZZ       0.0000   ZZZZ   -4588.8465
 -----------------------------------------------------------------
 Calculating analytic gradient of the SCF energy
 Gradient of SCF Energy
            1           2           3           4           5           6
    1  -0.0046483   0.0065862  -0.0017329  -0.0022805   0.0008458   0.0049453
    2  -0.0000000   0.0000000  -0.0000000   0.0000000  -0.0000000   0.0000000
    3  -0.0026128  -0.0003663  -0.0025138  -0.0023601  -0.0041369  -0.0000173
            7           8           9          10          11          12
    1  -0.0036859   0.0067107   0.0006203  -0.0038621  -0.0175290   0.0140305
    2  -0.0000000  -0.0000000   0.0000000  -0.0000000   0.0000000  -0.0000000
    3  -0.0034109   0.0052387  -0.0049441  -0.0058509   0.0066218   0.0143525
 Max gradient component =       1.753E-02
 RMS gradient           =       5.426E-03
 Gradient time:  CPU 103.13 s  wall 17.33 s
 Geometry Optimization Parameters
   NAtoms,    NIC,     NZ,  NCons,   NDum,   NFix, NCnnct, MaxDiis
       12      78      12       0       0       0       0       0


** GEOMETRY OPTIMIZATION IN DELOCALIZED INTERNAL COORDINATES **
   Searching for a Minimum

   Optimization Cycle:   1

                       Coordinates (Angstroms)
     ATOM                X               Y               Z
      1  C         0.0000000000    0.0000000000    0.0000000000
      2  C         0.0000000000    0.0000000000    1.3948300000
      3  C         1.2079582140    0.0000000000    2.0922450000
      4  C         2.4159164279    0.0000000000    1.3948300000
      5  C         2.4159164279    0.0000000000    0.0000000000
      6  C         1.2079582140    0.0000000000   -0.6974150000
      7  F        -1.1601276309    0.0000000000   -0.6698000000
      8  Br       -1.6373769104    0.0000000000    2.3401700000
      9  Br        1.2079582140    0.0000000000    3.9829250000
     10  Br        4.0532933383    0.0000000000    2.3401700000
     11  I         4.2162619988    0.0000000000   -1.0394300000
     12  I         1.2079582140    0.0000000000   -2.7762750000
   Point Group: c1    Number of degrees of freedom:    30


   Energy is -21889.983782926


 Attempting to generate delocalized internal coordinates
 Initial Hessian constructed with Jon Baker's OPTIMIZE code

 21 Hessian modes will be used to form the next step
  Hessian Eigenvalues:
     0.124424    0.124424    0.201019    0.201019    0.201019    0.250000
     0.250000    0.250000    0.250000    0.250000    0.250000    0.250000
     0.250000    0.250000    0.426727    0.426727    0.464882    0.464882
     0.464882    0.464882    0.572947

 Minimum search - taking simple RFO step
 Searching for Lamda that Minimizes Along All modes
 Value Taken    Lamda =  -0.01588769
 Step Taken.  Stepsize is  0.262965

                             Maximum     Tolerance    Cnvgd?
         Gradient           0.045237      0.000300      NO
         Displacement       0.162979      0.001200      NO
         Energy change     *********      0.000001      NO


 New Cartesian Coordinates Obtained by Inverse Iteration

 Displacement from previous Coordinates is:  0.610239
 ----------------------------------------------------------------
             Standard Nuclear Orientation (Angstroms)
    I     Atom           X                Y                Z
 ----------------------------------------------------------------
    1      C       0.0386250066     0.0000000000     0.0166971765
    2      C       0.0078016661     0.0000000000     1.4015809906
    3      C       1.2167005773     0.0000000000     2.1092978941
    4      C       2.4361647248     0.0000000000     1.4052723557
    5      C       2.4581450733     0.0000000000    -0.0108627647
    6      C       1.2234685842     0.0000000000    -0.7100685604
    7      F      -1.1223668074     0.0000000000    -0.6427385529
    8      Br     -1.6969133014     0.0000000000     2.2371170051
    9      Br      1.2016848370     0.0000000000     4.0119764913
   10      Br      4.0579323641     0.0000000000     2.4065763984
   11      I       4.3469906495     0.0000000000    -1.0349503579
   12      I       0.9674831334     0.0000000000    -2.8276480757
 ----------------------------------------------------------------
 Nuclear Repulsion Energy =        3653.29798351 hartrees
 There are      128 alpha and      128 beta electrons
 Applying Cartesian multipole field
    Component          Value
    ---------          -----
     (2,0,0)        1.00000E-11
     (0,2,0)        2.00000E-11
     (0,0,2)       -3.00000E-11
 Nucleus-field energy     =    -0.0000000913 hartrees
 Requested basis set is 6-311++G(d,p)
 There are 147 shells and 422 basis functions
 A cutoff of  1.0D-11 yielded   6532 shell pairs
 There are     59890 function pairs (     66664 Cartesian)
 Smallest overlap matrix eigenvalue = 5.06E-07

 Q-Chem warning in module stvman/mkSTV.C, line 318:

 Overlap eigenvalue is smaller than square root of threshold
 Use THRESH >= 12 to get rid of this warning

 Linear dependence detected in AO basis
 Tighter screening thresholds may be required for diffuse basis sets
 Use S2THRESH > 14 and THRESH = 14 in case of SCF convergence issues
 Number of orthogonalized atomic orbitals = 421
 Maximum deviation from orthogonality = 1.515E-10
 Guess MOs from SCF MO coefficient file

 -----------------------------------------------------------------------
  General SCF calculation program by
  Eric Jon Sundstrom, Paul Horn, Yuezhi Mao, Dmitri Zuev, Alec White,
  David Stuck, Shaama M.S., Shane Yost, Joonho Lee, David Small,
  Daniel Levine, Susi Lehtola, Hugh Burton, Evgeny Epifanovsky,
  Bang C. Huynh
 -----------------------------------------------------------------------
 Exchange:     0.2000 Hartree-Fock + 0.0800 Slater + 0.7200 B88
 Correlation:  0.1900 VWN1RPA + 0.8100 LYP
 Using SG-1 standard quadrature grid
 using 6 threads for integral computing
 -------------------------------------------------------
 OpenMP Integral computing Module                
 Release: version 2.0, May 2017, Q-Chem Inc. Pleasanton 
 -------------------------------------------------------
 A restricted SCF calculation will be
 performed using DIIS
 SCF converges when DIIS error is below 1.0e-08
 ---------------------------------------
  Cycle       Energy         DIIS error
 ---------------------------------------
    1  -21889.9767847981      9.51e-04  
    2  -21889.9849744530      3.42e-04  
    3  -21889.9785462670      6.16e-04  
    4  -21889.9875989140      8.27e-05  
    5  -21889.9877252202      1.96e-05  
    6  -21889.9877312977      6.73e-06  
    7  -21889.9877320700      3.67e-06  
    8  -21889.9877323594      7.49e-07  
    9  -21889.9877323702      3.24e-07  
   10  -21889.9877323718      9.40e-08  
   11  -21889.9877323715      5.14e-08  
   12  -21889.9877323725      1.26e-08  
   13  -21889.9877323728      3.27e-09  Convergence criterion met
 ---------------------------------------
 SCF time:   CPU 275.19s  wall 50.00s 
 SCF   energy in the final basis set =   -21889.9877323728
 Total energy in the final basis set =   -21889.9877323728

 --------------------------------------------------------------

                    Orbital Energies (a.u.)
 --------------------------------------------------------------

 Alpha MOs
 -- Occupied --
*****************-482.8595-482.8583-482.8559-176.3228-176.3221-165.7267
********-165.7245-165.7243-165.7237-165.7235 -62.5123 -62.5111 -62.5088
-56.3331 -56.3319 -56.3295 -56.3288 -56.3285 -56.3277 -56.3273 -56.3254
-56.3250 -35.8192 -35.8184 -31.3128 -31.3120 -31.3064 -31.3060 -31.3056
-31.3051 -24.7288 -22.9632 -22.9624 -22.9617 -22.9615 -22.9610 -22.9607
-22.9569 -22.9569 -22.9562 -22.9561 -10.3128 -10.2845 -10.2831 -10.2788
-10.2782 -10.2715  -8.7211  -8.7199  -8.7177  -6.5535  -6.5523  -6.5499
 -6.5394  -6.5384  -6.5384  -6.5373  -6.5361  -6.5352  -6.3685  -6.3677
 -4.7817  -4.7808  -4.7660  -4.7653  -4.7651  -4.7644  -2.6642  -2.6630
 -2.6606  -2.6603  -2.6597  -2.6593  -2.6585  -2.6571  -2.6562  -2.6483
 -2.6483  -2.6474  -2.6473  -2.6452  -2.6451  -2.0473  -2.0463  -2.0426
 -2.0419  -2.0418  -2.0411  -2.0283  -2.0283  -2.0277  -2.0276  -1.2757
 -0.9399  -0.8640  -0.8574  -0.8164  -0.7725  -0.7659  -0.6967  -0.6748
 -0.6399  -0.6186  -0.5667  -0.5622  -0.5174  -0.4908  -0.4549  -0.4419
 -0.4398  -0.4346  -0.4075  -0.3779  -0.3758  -0.3598  -0.3438  -0.3270
 -0.3259  -0.3025  -0.3015  -0.2989  -0.2911  -0.2661  -0.2622  -0.2618
 -- Virtual --
 -0.1069  -0.0745  -0.0606  -0.0576  -0.0501  -0.0179  -0.0056  -0.0030
  0.0244   0.0259   0.0406   0.0475   0.0522   0.0580   0.0588   0.0658
  0.0669   0.0751   0.0814   0.0836   0.0884   0.0938   0.0960   0.1048
  0.1063   0.1160   0.1188   0.1234   0.1330   0.1436   0.1502   0.1584
  0.1619   0.1716   0.1798   0.1842   0.1963   0.1994   0.2021   0.2087
  0.2116   0.2186   0.2258   0.2336   0.2363   0.2422   0.2506   0.2552
  0.2623   0.2733   0.2835   0.2965   0.3062   0.3167   0.3530   0.3578
  0.3653   0.3806   0.3823   0.3993   0.3997   0.4054   0.4091   0.4124
  0.4153   0.4155   0.4340   0.4347   0.4365   0.4440   0.4624   0.4709
  0.4819   0.4907   0.4939   0.4970   0.5004   0.5051   0.5147   0.5194
  0.5233   0.5417   0.5418   0.5605   0.5641   0.5658   0.5744   0.5798
  0.5993   0.6027   0.6218   0.6271   0.6391   0.6687   0.6760   0.6834
  0.6878   0.7070   0.7075   0.7194   0.7433   0.7522   0.7534   0.7689
  0.7915   0.8094   0.8148   0.8374   0.8440   0.8714   0.8898   0.9203
  0.9349   0.9566   0.9786   0.9905   1.0127   1.0220   1.0806   1.0814
  1.0958   1.1106   1.1341   1.1634   1.1986   1.2163   1.2362   1.2945
  1.3199   1.3311   1.3360   1.3612   1.4139   1.4151   1.4350   1.4509
  1.4590   1.4817   1.5096   1.5269   1.5395   1.5592   1.6107   1.7125
  1.7214   1.7410   1.7516   1.8049   1.8081   1.8317   1.8471   1.8864
  1.9796   2.0044   2.0048   2.0084   2.0410   2.0609   2.1031   2.1196
  2.1298   2.1899   2.1987   2.2238   2.2452   2.2539   2.2815   2.3067
  2.3565   2.3768   2.4547   2.5632   2.6945   2.7014   2.8011   2.8088
  2.8246   2.8773   2.9705   3.0323   3.0397   3.0546   3.1247   3.1628
  3.3700   3.3880   3.6168   3.7433   3.7525   3.7887   3.8767   3.9481
  3.9569   3.9611   3.9826   3.9864   3.9894   3.9897   3.9979   4.0117
  4.0297   4.0446   4.0496   4.0610   4.0667   4.0668   4.0779   4.1204
  4.1246   4.1676   4.1975   4.2453   4.2464   4.2987   4.3105   4.3569
  4.3956   4.4160   4.4542   4.5581   4.8003   4.8383   5.9921   6.0249
  6.0863   6.0985   6.1309   6.1865   6.3004   6.4389   6.6414   6.7314
  6.7794   6.8296   7.5309   7.5465   7.5757   7.6511   7.6609   7.6878
  7.7021   7.7587   7.8085  23.2083  23.7454  23.7669  23.9053  23.9241
 24.0274  27.8419  27.9425  28.3329  28.3586  28.3936  28.4115  28.4260
 28.4404  28.5233  28.5251  28.5400  28.5467  28.5510  28.5623  28.5987
 28.6275  28.6883  28.7570  47.9214  48.0284  48.0688  66.7693 127.8758
127.8953 127.9347 127.9443 127.9575 127.9870 151.6398 151.7276 289.7257
289.7426 289.7728 289.8492 289.8620 289.8865 289.9194 289.9789 290.0297
********1020.85261020.90231901.80211901.8935
 --------------------------------------------------------------

          Ground-State Mulliken Net Atomic Charges

     Atom                 Charge (a.u.)
  ----------------------------------------
      1 C                    -0.272722
      2 C                     0.743164
      3 C                    -0.294107
      4 C                    -0.315299
      5 C                     0.047128
      6 C                     0.455929
      7 F                    -0.076958
      8 Br                   -0.109785
      9 Br                   -0.171438
     10 Br                   -0.212361
     11 I                     0.109615
     12 I                     0.096835
  ----------------------------------------
  Sum of atomic charges =     0.000000

 -----------------------------------------------------------------
                    Cartesian Multipole Moments
 -----------------------------------------------------------------
    Charge (ESU x 10^10)
                -0.0000
    Dipole Moment (Debye)
         X       0.7011      Y       0.0000      Z      -0.0877
       Tot       0.7066
    Quadrupole Moments (Debye-Ang)
        XX    -145.3212     XY       0.0000     YY    -151.7651
        XZ      -2.1532     YZ      -0.0000     ZZ    -143.6628
    Octopole Moments (Debye-Ang^2)
       XXX    -713.7556    XXY       0.0000    XYY    -256.4218
       YYY       0.0000    XXZ     -67.4923    XYZ       0.0000
       YYZ     -69.9102    XZZ    -242.3262    YZZ      -0.0000
       ZZZ    -209.1651
    Hexadecapole Moments (Debye-Ang^3)
      XXXX   -5959.3425   XXXY       0.0000   XXYY   -1116.0601
      XYYY       0.0000   YYYY    -191.5636   XXXZ    -134.4882
      XXYZ       0.0000   XYYZ     -23.9317   YYYZ      -0.0000
      XXZZ   -1799.4616   XYZZ       0.0000   YYZZ    -878.9063
      XZZZ     -57.3000   YZZZ      -0.0000   ZZZZ   -4641.1754
 -----------------------------------------------------------------
 Calculating analytic gradient of the SCF energy
 Gradient of SCF Energy
            1           2           3           4           5           6
    1  -0.0014862  -0.0001278  -0.0008317  -0.0001043   0.0071840  -0.0110981
    2  -0.0000000  -0.0000000   0.0000000  -0.0000000   0.0000000  -0.0000000
    3   0.0026725  -0.0064188   0.0007249   0.0044135  -0.0025918  -0.0031387
            7           8           9          10          11          12
    1   0.0029054  -0.0013014   0.0029438  -0.0003928   0.0077533  -0.0054443
    2   0.0000000   0.0000000   0.0000000  -0.0000000  -0.0000000   0.0000000
    3   0.0003446  -0.0007800   0.0015170   0.0015933   0.0029062  -0.0012427
 Max gradient component =       1.110E-02
 RMS gradient           =       3.278E-03
 Gradient time:  CPU 99.60 s  wall 16.72 s
 Geometry Optimization Parameters
   NAtoms,    NIC,     NZ,  NCons,   NDum,   NFix, NCnnct, MaxDiis
       12      78      12       0       0       0       0       0

 Cartesian Hessian Update
 Hessian updated using BFGS update


** GEOMETRY OPTIMIZATION IN DELOCALIZED INTERNAL COORDINATES **
   Searching for a Minimum

   Optimization Cycle:   2

                       Coordinates (Angstroms)
     ATOM                X               Y               Z
      1  C         0.0386250066    0.0000000000    0.0166971765
      2  C         0.0078016661    0.0000000000    1.4015809906
      3  C         1.2167005773    0.0000000000    2.1092978941
      4  C         2.4361647248    0.0000000000    1.4052723557
      5  C         2.4581450733    0.0000000000   -0.0108627647
      6  C         1.2234685842    0.0000000000   -0.7100685604
      7  F        -1.1223668074    0.0000000000   -0.6427385529
      8  Br       -1.6969133014    0.0000000000    2.2371170051
      9  Br        1.2016848370    0.0000000000    4.0119764913
     10  Br        4.0579323641    0.0000000000    2.4065763984
     11  I         4.3469906495    0.0000000000   -1.0349503579
     12  I         0.9674831334    0.0000000000   -2.8276480757
   Point Group: c1    Number of degrees of freedom:    30


   Energy is -21889.987732373

 Hessian updated using BFGS update

 11 Hessian modes will be used to form the next step
  Hessian Eigenvalues:
     0.123714    0.128207    0.200201    0.201121    0.230046    0.325780
     0.422735    0.443436    0.463041    0.535784    0.577926

 Minimum search - taking simple RFO step
 Searching for Lamda that Minimizes Along All modes
 Value Taken    Lamda =  -0.00239707
 Step Taken.  Stepsize is  0.075798

                             Maximum     Tolerance    Cnvgd?
         Gradient           0.029473      0.000300      NO
         Displacement       0.067659      0.001200      NO
         Energy change     -0.003949      0.000001      NO


 New Cartesian Coordinates Obtained by Inverse Iteration

 Displacement from previous Coordinates is:  0.210947
 ----------------------------------------------------------------
             Standard Nuclear Orientation (Angstroms)
    I     Atom           X                Y                Z
 ----------------------------------------------------------------
    1      C       0.0395574399     0.0000000000     0.0199149253
    2      C       0.0086762051     0.0000000000     1.4083141286
    3      C       1.2169967334     0.0000000000     2.1150693829
    4      C       2.4386358261     0.0000000000     1.4109055216
    5      C       2.4502258168     0.0000000000    -0.0017092877
    6      C       1.2296442943     0.0000000000    -0.7000438994
    7      F      -1.1234994000     0.0000000000    -0.6390358458
    8      Br     -1.6931491474     0.0000000000     2.2474729035
    9      Br      1.1702627907     0.0000000000     4.0152662298
   10      Br      4.0698257101     0.0000000000     2.3971352993
   11      I       4.2917199027     0.0000000000    -1.0878613132
   12      I       1.0368203358     0.0000000000    -2.8231780449
 ----------------------------------------------------------------
 Nuclear Repulsion Energy =        3664.43362915 hartrees
 There are      128 alpha and      128 beta electrons
 Applying Cartesian multipole field
    Component          Value
    ---------          -----
     (2,0,0)        1.00000E-11
     (0,2,0)        2.00000E-11
     (0,0,2)       -3.00000E-11
 Nucleus-field energy     =    -0.0000000926 hartrees
 Requested basis set is 6-311++G(d,p)
 There are 147 shells and 422 basis functions
 A cutoff of  1.0D-11 yielded   6530 shell pairs
 There are     59866 function pairs (     66637 Cartesian)
 Smallest overlap matrix eigenvalue = 4.98E-07

 Q-Chem warning in module stvman/mkSTV.C, line 318:

 Overlap eigenvalue is smaller than square root of threshold
 Use THRESH >= 12 to get rid of this warning

 Linear dependence detected in AO basis
 Tighter screening thresholds may be required for diffuse basis sets
 Use S2THRESH > 14 and THRESH = 14 in case of SCF convergence issues
 Number of orthogonalized atomic orbitals = 421
 Maximum deviation from orthogonality = 1.557E-10
 Guess MOs from SCF MO coefficient file

 -----------------------------------------------------------------------
  General SCF calculation program by
  Eric Jon Sundstrom, Paul Horn, Yuezhi Mao, Dmitri Zuev, Alec White,
  David Stuck, Shaama M.S., Shane Yost, Joonho Lee, David Small,
  Daniel Levine, Susi Lehtola, Hugh Burton, Evgeny Epifanovsky,
  Bang C. Huynh
 -----------------------------------------------------------------------
 Exchange:     0.2000 Hartree-Fock + 0.0800 Slater + 0.7200 B88
 Correlation:  0.1900 VWN1RPA + 0.8100 LYP
 Using SG-1 standard quadrature grid
 using 6 threads for integral computing
 -------------------------------------------------------
 OpenMP Integral computing Module                
 Release: version 2.0, May 2017, Q-Chem Inc. Pleasanton 
 -------------------------------------------------------
 A restricted SCF calculation will be
 performed using DIIS
 SCF converges when DIIS error is below 1.0e-08
 ---------------------------------------
  Cycle       Energy         DIIS error
 ---------------------------------------
    1  -21889.9879303281      2.54e-04  
    2  -21889.9888044296      8.91e-05  
    3  -21889.9884860502      1.45e-04  
    4  -21889.9889781786      2.74e-05  
    5  -21889.9889956890      7.20e-06  
    6  -21889.9889966865      2.11e-06  
    7  -21889.9889967792      7.97e-07  
    8  -21889.9889967904      2.87e-07  
    9  -21889.9889967926      1.18e-07  
   10  -21889.9889967927      2.16e-08  
   11  -21889.9889967928      1.74e-08  
   12  -21889.9889967957      4.33e-09  Convergence criterion met
 ---------------------------------------
 SCF time:   CPU 251.47s  wall 46.00s 
 SCF   energy in the final basis set =   -21889.9889967957
 Total energy in the final basis set =   -21889.9889967957

 --------------------------------------------------------------

                    Orbital Energies (a.u.)
 --------------------------------------------------------------

 Alpha MOs
 -- Occupied --
*****************-482.8595-482.8583-482.8563-176.3228-176.3215-165.7267
********-165.7244-165.7242-165.7232-165.7230 -62.5122 -62.5112 -62.5091
-56.3330 -56.3319 -56.3299 -56.3288 -56.3284 -56.3278 -56.3274 -56.3257
-56.3254 -35.8192 -35.8180 -31.3128 -31.3115 -31.3063 -31.3059 -31.3051
-31.3047 -24.7285 -22.9631 -22.9619 -22.9617 -22.9614 -22.9605 -22.9601
-22.9569 -22.9569 -22.9557 -22.9557 -10.3132 -10.2846 -10.2832 -10.2781
-10.2767 -10.2700  -8.7210  -8.7200  -8.7180  -6.5535  -6.5524  -6.5502
 -6.5393  -6.5384  -6.5384  -6.5374  -6.5364  -6.5355  -6.3685  -6.3673
 -4.7816  -4.7803  -4.7660  -4.7652  -4.7650  -4.7640  -2.6642  -2.6631
 -2.6609  -2.6603  -2.6597  -2.6593  -2.6585  -2.6573  -2.6565  -2.6483
 -2.6483  -2.6474  -2.6474  -2.6455  -2.6454  -2.0473  -2.0458  -2.0425
 -2.0419  -2.0415  -2.0407  -2.0284  -2.0284  -2.0275  -2.0272  -1.2744
 -0.9406  -0.8649  -0.8576  -0.8168  -0.7739  -0.7655  -0.6954  -0.6771
 -0.6402  -0.6180  -0.5664  -0.5632  -0.5165  -0.4910  -0.4549  -0.4425
 -0.4395  -0.4352  -0.4081  -0.3774  -0.3773  -0.3596  -0.3427  -0.3279
 -0.3260  -0.3049  -0.3020  -0.2985  -0.2920  -0.2654  -0.2628  -0.2597
 -- Virtual --
 -0.1068  -0.0731  -0.0613  -0.0573  -0.0476  -0.0173  -0.0051  -0.0030
  0.0243   0.0261   0.0405   0.0476   0.0519   0.0581   0.0589   0.0658
  0.0668   0.0752   0.0811   0.0832   0.0886   0.0943   0.0964   0.1052
  0.1060   0.1154   0.1192   0.1243   0.1345   0.1435   0.1549   0.1572
  0.1644   0.1718   0.1801   0.1840   0.1935   0.2000   0.2037   0.2068
  0.2124   0.2157   0.2270   0.2336   0.2365   0.2424   0.2514   0.2571
  0.2635   0.2735   0.2807   0.2965   0.3066   0.3180   0.3504   0.3550
  0.3686   0.3823   0.3833   0.3939   0.4029   0.4037   0.4079   0.4133
  0.4155   0.4189   0.4314   0.4334   0.4361   0.4440   0.4625   0.4714
  0.4834   0.4913   0.4936   0.5004   0.5023   0.5048   0.5127   0.5224
  0.5231   0.5422   0.5428   0.5616   0.5633   0.5645   0.5741   0.5859
  0.6042   0.6050   0.6221   0.6279   0.6405   0.6654   0.6768   0.6844
  0.6886   0.7064   0.7098   0.7171   0.7441   0.7503   0.7565   0.7682
  0.7934   0.8082   0.8154   0.8385   0.8444   0.8722   0.8919   0.9189
  0.9350   0.9602   0.9781   0.9922   1.0132   1.0214   1.0802   1.0820
  1.1011   1.1088   1.1343   1.1654   1.1992   1.2178   1.2348   1.2990
  1.3203   1.3306   1.3413   1.3632   1.4138   1.4155   1.4288   1.4516
  1.4687   1.4825   1.5086   1.5259   1.5379   1.5612   1.6119   1.7122
  1.7235   1.7454   1.7520   1.8060   1.8092   1.8370   1.8446   1.8881
  1.9796   2.0047   2.0052   2.0114   2.0440   2.0613   2.1009   2.1239
  2.1321   2.1913   2.1977   2.2269   2.2479   2.2568   2.2836   2.3061
  2.3592   2.3791   2.4564   2.5638   2.6952   2.7015   2.8030   2.8099
  2.8246   2.8778   2.9722   3.0343   3.0380   3.0590   3.1272   3.1629
  3.3760   3.3856   3.6211   3.7439   3.7530   3.7965   3.8739   3.9456
  3.9585   3.9619   3.9799   3.9823   3.9894   3.9904   3.9967   4.0203
  4.0304   4.0451   4.0474   4.0633   4.0656   4.0668   4.0730   4.1184
  4.1252   4.1724   4.1979   4.2447   4.2513   4.2984   4.3091   4.3575
  4.3984   4.4187   4.4551   4.5618   4.8072   4.8364   5.9915   6.0268
  6.0766   6.0948   6.1437   6.1951   6.3007   6.4375   6.6406   6.7305
  6.7794   6.8295   7.5308   7.5463   7.5760   7.6518   7.6611   7.6885
  7.7037   7.7591   7.8087  23.2073  23.7587  23.7654  23.9172  23.9279
 24.0257  27.8448  27.9455  28.3328  28.3599  28.3925  28.4039  28.4317
 28.4487  28.5222  28.5266  28.5404  28.5428  28.5548  28.5631  28.5973
 28.6310  28.6915  28.7576  47.9213  48.0287  48.0685  66.7696 127.8758
127.8965 127.9315 127.9417 127.9638 127.9911 151.6425 151.7306 289.7256
289.7423 289.7732 289.8509 289.8595 289.8887 289.9207 289.9791 290.0297
********1020.85311020.90191901.80491901.8968
 --------------------------------------------------------------

          Ground-State Mulliken Net Atomic Charges

     Atom                 Charge (a.u.)
  ----------------------------------------
      1 C                    -0.332565
      2 C                     0.747330
      3 C                    -0.279718
      4 C                    -0.315723
      5 C                     0.062675
      6 C                     0.484538
      7 F                    -0.082263
      8 Br                   -0.110973
      9 Br                   -0.170034
     10 Br                   -0.209957
     11 I                     0.107860
     12 I                     0.098831
  ----------------------------------------
  Sum of atomic charges =     0.000000

 -----------------------------------------------------------------
                    Cartesian Multipole Moments
 -----------------------------------------------------------------
    Charge (ESU x 10^10)
                -0.0000
    Dipole Moment (Debye)
         X       0.7065      Y       0.0000      Z      -0.1418
       Tot       0.7206
    Quadrupole Moments (Debye-Ang)
        XX    -145.7745     XY      -0.0000     YY    -151.7192
        XZ      -2.8774     YZ       0.0000     ZZ    -143.3491
    Octopole Moments (Debye-Ang^2)
       XXX    -718.2830    XXY      -0.0000    XYY    -256.4360
       YYY       0.0000    XXZ     -68.2319    XYZ       0.0000
       YYZ     -68.8977    XZZ    -240.8384    YZZ       0.0000
       ZZZ    -207.2405
    Hexadecapole Moments (Debye-Ang^3)
      XXXX   -5937.2701   XXXY      -0.0000   XXYY   -1106.3871
      XYYY      -0.0000   YYYY    -191.4588   XXXZ    -100.6988
      XXYZ       0.0000   XYYZ     -11.6584   YYYZ      -0.0000
      XXZZ   -1786.8058   XYZZ      -0.0000   YYZZ    -881.9092
      XZZZ     -37.8741   YZZZ      -0.0000   ZZZZ   -4657.2809
 -----------------------------------------------------------------
 Calculating analytic gradient of the SCF energy
 Gradient of SCF Energy
            1           2           3           4           5           6
    1   0.0000239   0.0001058  -0.0015103   0.0008745   0.0014446  -0.0013637
    2  -0.0000000  -0.0000000   0.0000000   0.0000000  -0.0000000   0.0000000
    3   0.0013166  -0.0017642   0.0009962   0.0015985  -0.0020370   0.0000920
            7           8           9          10          11          12
    1   0.0006102  -0.0005157  -0.0008564   0.0008969   0.0010418  -0.0007516
    2  -0.0000000   0.0000000   0.0000000  -0.0000000  -0.0000000   0.0000000
    3   0.0007286   0.0000102   0.0007279   0.0013640  -0.0015127  -0.0015201
 Max gradient component =       2.037E-03
 RMS gradient           =       9.265E-04
 Gradient time:  CPU 99.93 s  wall 16.78 s
 Geometry Optimization Parameters
   NAtoms,    NIC,     NZ,  NCons,   NDum,   NFix, NCnnct, MaxDiis
       12      78      12       0       0       0       0       0

 Cartesian Hessian Update
 Hessian updated using BFGS update


** GEOMETRY OPTIMIZATION IN DELOCALIZED INTERNAL COORDINATES **
   Searching for a Minimum

   Optimization Cycle:   3

                       Coordinates (Angstroms)
     ATOM                X               Y               Z
      1  C         0.0395574399    0.0000000000    0.0199149253
      2  C         0.0086762051    0.0000000000    1.4083141286
      3  C         1.2169967334    0.0000000000    2.1150693829
      4  C         2.4386358261    0.0000000000    1.4109055216
      5  C         2.4502258168    0.0000000000   -0.0017092877
      6  C         1.2296442943    0.0000000000   -0.7000438994
      7  F        -1.1234994000    0.0000000000   -0.6390358458
      8  Br       -1.6931491474    0.0000000000    2.2474729035
      9  Br        1.1702627907    0.0000000000    4.0152662298
     10  Br        4.0698257101    0.0000000000    2.3971352993
     11  I         4.2917199027    0.0000000000   -1.0878613132
     12  I         1.0368203358    0.0000000000   -2.8231780449
   Point Group: c1    Number of degrees of freedom:    30


   Energy is -21889.988996796

 Hessian updated using BFGS update

 14 Hessian modes will be used to form the next step
  Hessian Eigenvalues:
     0.124173    0.125506    0.199979    0.201018    0.201100    0.238073
     0.246638    0.351665    0.404127    0.433872    0.461195    0.464817
     0.521662    0.572712

 Minimum search - taking simple RFO step
 Searching for Lamda that Minimizes Along All modes
 Value Taken    Lamda =  -0.00026239
 Step Taken.  Stepsize is  0.033228

                             Maximum     Tolerance    Cnvgd?
         Gradient           0.006639      0.000300      NO
         Displacement       0.022232      0.001200      NO
         Energy change     -0.001264      0.000001      NO


 New Cartesian Coordinates Obtained by Inverse Iteration

 Displacement from previous Coordinates is:  0.075775
 ----------------------------------------------------------------
             Standard Nuclear Orientation (Angstroms)
    I     Atom           X                Y                Z
 ----------------------------------------------------------------
    1      C       0.0348128562     0.0000000000     0.0173925121
    2      C       0.0060358077     0.0000000000     1.4087434641
    3      C       1.2164172980     0.0000000000     2.1125371824
    4      C       2.4331007778     0.0000000000     1.4074289633
    5      C       2.4428259058     0.0000000000     0.0012937791
    6      C       1.2274782141     0.0000000000    -0.6991342449
    7      F      -1.1273886751     0.0000000000    -0.6449500287
    8      Br     -1.6912508373     0.0000000000     2.2540498711
    9      Br      1.1852547889     0.0000000000     4.0109006806
   10      Br      4.0678269636     0.0000000000     2.3798060099
   11      I       4.2848163700     0.0000000000    -1.0688262684
   12      I       1.0557870379     0.0000000000    -2.8169919204
 ----------------------------------------------------------------
 Nuclear Repulsion Energy =        3673.78252434 hartrees
 There are      128 alpha and      128 beta electrons
 Applying Cartesian multipole field
    Component          Value
    ---------          -----
     (2,0,0)        1.00000E-11
     (0,2,0)        2.00000E-11
     (0,0,2)       -3.00000E-11
 Nucleus-field energy     =    -0.0000000918 hartrees
 Requested basis set is 6-311++G(d,p)
 There are 147 shells and 422 basis functions
 A cutoff of  1.0D-11 yielded   6532 shell pairs
 There are     59891 function pairs (     66673 Cartesian)
 Smallest overlap matrix eigenvalue = 4.92E-07

 Q-Chem warning in module stvman/mkSTV.C, line 318:

 Overlap eigenvalue is smaller than square root of threshold
 Use THRESH >= 12 to get rid of this warning

 Linear dependence detected in AO basis
 Tighter screening thresholds may be required for diffuse basis sets
 Use S2THRESH > 14 and THRESH = 14 in case of SCF convergence issues
 Number of orthogonalized atomic orbitals = 421
 Maximum deviation from orthogonality = 1.717E-10
 Guess MOs from SCF MO coefficient file

 -----------------------------------------------------------------------
  General SCF calculation program by
  Eric Jon Sundstrom, Paul Horn, Yuezhi Mao, Dmitri Zuev, Alec White,
  David Stuck, Shaama M.S., Shane Yost, Joonho Lee, David Small,
  Daniel Levine, Susi Lehtola, Hugh Burton, Evgeny Epifanovsky,
  Bang C. Huynh
 -----------------------------------------------------------------------
 Exchange:     0.2000 Hartree-Fock + 0.0800 Slater + 0.7200 B88
 Correlation:  0.1900 VWN1RPA + 0.8100 LYP
 Using SG-1 standard quadrature grid
 using 6 threads for integral computing
 -------------------------------------------------------
 OpenMP Integral computing Module                
 Release: version 2.0, May 2017, Q-Chem Inc. Pleasanton 
 -------------------------------------------------------
 A restricted SCF calculation will be
 performed using DIIS
 SCF converges when DIIS error is below 1.0e-08
 ---------------------------------------
  Cycle       Energy         DIIS error
 ---------------------------------------
    1  -21889.9888543135      1.61e-04  
    2  -21889.9890107703      5.34e-05  
    3  -21889.9888133474      1.04e-04  
    4  -21889.9890776737      7.88e-06  
    5  -21889.9890786037      2.27e-06  
    6  -21889.9890786678      1.05e-06  
    7  -21889.9890786880      4.52e-07  
    8  -21889.9890786929      9.23e-08  
    9  -21889.9890786935      2.64e-08  
   10  -21889.9890786917      1.10e-08  
   11  -21889.9890786919      4.91e-09  Convergence criterion met
 ---------------------------------------
 SCF time:   CPU 229.60s  wall 42.00s 
 SCF   energy in the final basis set =   -21889.9890786919
 Total energy in the final basis set =   -21889.9890786919

 --------------------------------------------------------------

                    Orbital Energies (a.u.)
 --------------------------------------------------------------

 Alpha MOs
 -- Occupied --
*****************-482.8595-482.8582-482.8561-176.3226-176.3210-165.7265
********-165.7242-165.7241-165.7227-165.7225 -62.5123 -62.5111 -62.5090
-56.3331 -56.3318 -56.3297 -56.3289 -56.3285 -56.3277 -56.3273 -56.3255
-56.3252 -35.8191 -35.8175 -31.3126 -31.3110 -31.3062 -31.3058 -31.3047
-31.3042 -24.7287 -22.9630 -22.9615 -22.9614 -22.9613 -22.9600 -22.9596
-22.9568 -22.9568 -22.9552 -22.9552 -10.3135 -10.2840 -10.2818 -10.2783
-10.2750 -10.2693  -8.7211  -8.7199  -8.7179  -6.5536  -6.5523  -6.5501
 -6.5394  -6.5384  -6.5384  -6.5373  -6.5363  -6.5354  -6.3683  -6.3669
 -4.7815  -4.7799  -4.7659  -4.7651  -4.7646  -4.7636  -2.6642  -2.6630
 -2.6608  -2.6604  -2.6597  -2.6592  -2.6584  -2.6572  -2.6564  -2.6484
 -2.6484  -2.6474  -2.6473  -2.6454  -2.6453  -2.0472  -2.0455  -2.0424
 -2.0418  -2.0411  -2.0403  -2.0283  -2.0283  -2.0271  -2.0269  -1.2740
 -0.9417  -0.8658  -0.8584  -0.8172  -0.7742  -0.7660  -0.6959  -0.6776
 -0.6404  -0.6177  -0.5666  -0.5638  -0.5162  -0.4916  -0.4551  -0.4434
 -0.4396  -0.4355  -0.4084  -0.3779  -0.3775  -0.3600  -0.3431  -0.3284
 -0.3262  -0.3052  -0.3019  -0.2985  -0.2920  -0.2654  -0.2625  -0.2584
 -- Virtual --
 -0.1057  -0.0727  -0.0609  -0.0563  -0.0459  -0.0157  -0.0045  -0.0031
  0.0243   0.0262   0.0405   0.0477   0.0520   0.0582   0.0588   0.0659
  0.0667   0.0754   0.0811   0.0834   0.0885   0.0943   0.0965   0.1052
  0.1059   0.1156   0.1193   0.1243   0.1345   0.1438   0.1555   0.1571
  0.1648   0.1726   0.1803   0.1840   0.1949   0.2009   0.2034   0.2073
  0.2127   0.2158   0.2274   0.2340   0.2364   0.2422   0.2514   0.2568
  0.2645   0.2744   0.2813   0.2968   0.3072   0.3186   0.3493   0.3546
  0.3689   0.3828   0.3835   0.3932   0.4024   0.4041   0.4087   0.4133
  0.4168   0.4197   0.4310   0.4336   0.4363   0.4445   0.4644   0.4717
  0.4833   0.4919   0.4940   0.5006   0.5015   0.5047   0.5135   0.5227
  0.5235   0.5418   0.5433   0.5615   0.5644   0.5653   0.5748   0.5880
  0.6045   0.6058   0.6223   0.6275   0.6428   0.6669   0.6779   0.6856
  0.6896   0.7066   0.7125   0.7182   0.7448   0.7509   0.7579   0.7695
  0.7942   0.8084   0.8158   0.8387   0.8453   0.8730   0.8932   0.9191
  0.9352   0.9611   0.9802   0.9935   1.0136   1.0213   1.0805   1.0833
  1.1025   1.1093   1.1347   1.1661   1.2001   1.2190   1.2361   1.3013
  1.3238   1.3312   1.3430   1.3646   1.4152   1.4156   1.4287   1.4523
  1.4717   1.4828   1.5098   1.5254   1.5390   1.5626   1.6136   1.7134
  1.7241   1.7473   1.7533   1.8073   1.8106   1.8389   1.8455   1.8892
  1.9798   2.0049   2.0065   2.0135   2.0452   2.0619   2.1019   2.1263
  2.1332   2.1927   2.1983   2.2293   2.2504   2.2570   2.2858   2.3085
  2.3618   2.3804   2.4580   2.5645   2.6958   2.7019   2.8053   2.8105
  2.8252   2.8784   2.9740   3.0363   3.0380   3.0635   3.1291   3.1644
  3.3783   3.3876   3.6250   3.7449   3.7528   3.7985   3.8750   3.9451
  3.9579   3.9623   3.9779   3.9827   3.9896   3.9904   3.9976   4.0216
  4.0312   4.0459   4.0486   4.0633   4.0647   4.0674   4.0731   4.1184
  4.1264   4.1743   4.1991   4.2460   4.2532   4.3003   4.3100   4.3577
  4.3990   4.4215   4.4561   4.5667   4.8124   4.8355   5.9919   6.0279
  6.0763   6.0966   6.1466   6.1993   6.3009   6.4375   6.6417   6.7296
  6.7808   6.8311   7.5309   7.5464   7.5763   7.6521   7.6616   7.6897
  7.7043   7.7605   7.8101  23.2066  23.7636  23.7709  23.9285  23.9327
 24.0264  27.8471  27.9489  28.3332  28.3610  28.3937  28.4041  28.4338
 28.4513  28.5223  28.5272  28.5411  28.5426  28.5558  28.5641  28.5980
 28.6327  28.6930  28.7594  47.9222  48.0297  48.0698  66.7697 127.8762
127.8974 127.9317 127.9428 127.9658 127.9932 151.6445 151.7338 289.7257
289.7425 289.7735 289.8511 289.8606 289.8901 289.9214 289.9804 290.0313
********1020.85431020.90351901.80691901.9002
 --------------------------------------------------------------

          Ground-State Mulliken Net Atomic Charges

     Atom                 Charge (a.u.)
  ----------------------------------------
      1 C                    -0.348807
      2 C                     0.754798
      3 C                    -0.282531
      4 C                    -0.308949
      5 C                     0.068163
      6 C                     0.492133
      7 F                    -0.084200
      8 Br                   -0.110953
      9 Br                   -0.170778
     10 Br                   -0.213693
     11 I                     0.106726
     12 I                     0.098092
  ----------------------------------------
  Sum of atomic charges =     0.000000

 -----------------------------------------------------------------
                    Cartesian Multipole Moments
 -----------------------------------------------------------------
    Charge (ESU x 10^10)
                -0.0000
    Dipole Moment (Debye)
         X       0.7283      Y      -0.0000      Z      -0.1267
       Tot       0.7392
    Quadrupole Moments (Debye-Ang)
        XX    -145.7008     XY      -0.0000     YY    -151.6596
        XZ      -2.8334     YZ       0.0000     ZZ    -143.4521
    Octopole Moments (Debye-Ang^2)
       XXX    -719.0875    XXY      -0.0000    XYY    -256.7489
       YYY       0.0000    XXZ     -68.1301    XYZ       0.0000
       YYZ     -69.2699    XZZ    -241.2345    YZZ       0.0000
       ZZZ    -208.3973
    Hexadecapole Moments (Debye-Ang^3)
      XXXX   -5929.8924   XXXY      -0.0000   XXYY   -1105.2173
      XYYY       0.0000   YYYY    -191.3143   XXXZ     -99.6048
      XXYZ      -0.0000   XYYZ     -12.2298   YYYZ       0.0000
      XXZZ   -1783.9697   XYZZ      -0.0000   YYZZ    -877.8650
      XZZZ     -40.3622   YZZZ       0.0000   ZZZZ   -4637.0502
 -----------------------------------------------------------------
 Calculating analytic gradient of the SCF energy
 Gradient of SCF Energy
            1           2           3           4           5           6
    1  -0.0001373   0.0001701   0.0003617  -0.0002301  -0.0002478   0.0013703
    2   0.0000000  -0.0000000   0.0000000   0.0000000  -0.0000000   0.0000000
    3  -0.0003739   0.0003362   0.0001471  -0.0004549   0.0001621   0.0007120
            7           8           9          10          11          12
    1  -0.0002615  -0.0001594   0.0002021  -0.0002763  -0.0008737   0.0000819
    2  -0.0000000  -0.0000000  -0.0000000   0.0000000  -0.0000000   0.0000000
    3  -0.0002801   0.0000391  -0.0002526  -0.0009538   0.0009939  -0.0000752
 Max gradient component =       1.370E-03
 RMS gradient           =       4.154E-04
 Gradient time:  CPU 100.40 s  wall 16.85 s
 Geometry Optimization Parameters
   NAtoms,    NIC,     NZ,  NCons,   NDum,   NFix, NCnnct, MaxDiis
       12      78      12       0       0       0       0       0

 Cartesian Hessian Update
 Hessian updated using BFGS update


** GEOMETRY OPTIMIZATION IN DELOCALIZED INTERNAL COORDINATES **
   Searching for a Minimum

   Optimization Cycle:   4

                       Coordinates (Angstroms)
     ATOM                X               Y               Z
      1  C         0.0348128562    0.0000000000    0.0173925121
      2  C         0.0060358077    0.0000000000    1.4087434641
      3  C         1.2164172980    0.0000000000    2.1125371824
      4  C         2.4331007778    0.0000000000    1.4074289633
      5  C         2.4428259058    0.0000000000    0.0012937791
      6  C         1.2274782141    0.0000000000   -0.6991342449
      7  F        -1.1273886751    0.0000000000   -0.6449500287
      8  Br       -1.6912508373    0.0000000000    2.2540498711
      9  Br        1.1852547889    0.0000000000    4.0109006806
     10  Br        4.0678269636    0.0000000000    2.3798060099
     11  I         4.2848163700    0.0000000000   -1.0688262684
     12  I         1.0557870379    0.0000000000   -2.8169919204
   Point Group: c1    Number of degrees of freedom:    30


   Energy is -21889.989078692

 Hessian updated using BFGS update

 16 Hessian modes will be used to form the next step
  Hessian Eigenvalues:
     0.119997    0.134501    0.199844    0.201060    0.203630    0.234773
     0.247522    0.273138    0.350818    0.432794    0.454822    0.463333
     0.464819    0.497613    0.528370    0.574695

 Minimum search - taking simple RFO step
 Searching for Lamda that Minimizes Along All modes
 Value Taken    Lamda =  -0.00003674
 Step Taken.  Stepsize is  0.010719

                             Maximum     Tolerance    Cnvgd?
         Gradient           0.002623      0.000300      NO
         Displacement       0.005867      0.001200      NO
         Energy change     -0.000082      0.000001      NO


 New Cartesian Coordinates Obtained by Inverse Iteration

 Displacement from previous Coordinates is:  0.022895
 ----------------------------------------------------------------
             Standard Nuclear Orientation (Angstroms)
    I     Atom           X                Y                Z
 ----------------------------------------------------------------
    1      C       0.0353060280     0.0000000000     0.0176450058
    2      C       0.0065208173     0.0000000000     1.4083464158
    3      C       1.2166295218     0.0000000000     2.1120794531
    4      C       2.4343671231     0.0000000000     1.4079362461
    5      C       2.4443992485     0.0000000000     0.0002757685
    6      C       1.2272606638     0.0000000000    -0.6996107993
    7      F      -1.1271216396     0.0000000000    -0.6438031069
    8      Br     -1.6904292835     0.0000000000     2.2536157221
    9      Br      1.1829865492     0.0000000000     4.0108669667
   10      Br      4.0661907311     0.0000000000     2.3876963599
   11      I       4.2871934620     0.0000000000    -1.0759531941
   12      I       1.0524132858     0.0000000000    -2.8168448376
 ----------------------------------------------------------------
 Nuclear Repulsion Energy =        3671.75524854 hartrees
 There are      128 alpha and      128 beta electrons
 Applying Cartesian multipole field
    Component          Value
    ---------          -----
     (2,0,0)        1.00000E-11
     (0,2,0)        2.00000E-11
     (0,0,2)       -3.00000E-11
 Nucleus-field energy     =    -0.0000000920 hartrees
 Requested basis set is 6-311++G(d,p)
 There are 147 shells and 422 basis functions
 A cutoff of  1.0D-11 yielded   6531 shell pairs
 There are     59879 function pairs (     66661 Cartesian)
 Smallest overlap matrix eigenvalue = 4.93E-07

 Q-Chem warning in module stvman/mkSTV.C, line 318:

 Overlap eigenvalue is smaller than square root of threshold
 Use THRESH >= 12 to get rid of this warning

 Linear dependence detected in AO basis
 Tighter screening thresholds may be required for diffuse basis sets
 Use S2THRESH > 14 and THRESH = 14 in case of SCF convergence issues
 Number of orthogonalized atomic orbitals = 421
 Maximum deviation from orthogonality = 2.809E-10
 Guess MOs from SCF MO coefficient file

 -----------------------------------------------------------------------
  General SCF calculation program by
  Eric Jon Sundstrom, Paul Horn, Yuezhi Mao, Dmitri Zuev, Alec White,
  David Stuck, Shaama M.S., Shane Yost, Joonho Lee, David Small,
  Daniel Levine, Susi Lehtola, Hugh Burton, Evgeny Epifanovsky,
  Bang C. Huynh
 -----------------------------------------------------------------------
 Exchange:     0.2000 Hartree-Fock + 0.0800 Slater + 0.7200 B88
 Correlation:  0.1900 VWN1RPA + 0.8100 LYP
 Using SG-1 standard quadrature grid
 using 6 threads for integral computing
 -------------------------------------------------------
 OpenMP Integral computing Module                
 Release: version 2.0, May 2017, Q-Chem Inc. Pleasanton 
 -------------------------------------------------------
 A restricted SCF calculation will be
 performed using DIIS
 SCF converges when DIIS error is below 1.0e-08
 ---------------------------------------
  Cycle       Energy         DIIS error
 ---------------------------------------
    1  -21889.9890758234      4.25e-05  
    2  -21889.9890892297      1.62e-05  
    3  -21889.9890745002      2.95e-05  
    4  -21889.9890953035      2.56e-06  
    5  -21889.9890954315      8.08e-07  
    6  -21889.9890954424      3.12e-07  
    7  -21889.9890954437      1.46e-07  
    8  -21889.9890954449      3.08e-08  
    9  -21889.9890954437      1.14e-08  
   10  -21889.9890954450      5.64e-09  Convergence criterion met
 ---------------------------------------
 SCF time:   CPU 208.21s  wall 38.00s 
 SCF   energy in the final basis set =   -21889.9890954450
 Total energy in the final basis set =   -21889.9890954450

 --------------------------------------------------------------

                    Orbital Energies (a.u.)
 --------------------------------------------------------------

 Alpha MOs
 -- Occupied --
*****************-482.8595-482.8582-482.8561-176.3227-176.3212-165.7266
********-165.7243-165.7241-165.7228-165.7226 -62.5123 -62.5110 -62.5090
-56.3331 -56.3318 -56.3297 -56.3289 -56.3285 -56.3276 -56.3272 -56.3256
-56.3252 -35.8191 -35.8176 -31.3126 -31.3111 -31.3062 -31.3058 -31.3048
-31.3043 -24.7287 -22.9630 -22.9616 -22.9615 -22.9613 -22.9601 -22.9598
-22.9568 -22.9568 -22.9554 -22.9553 -10.3134 -10.2840 -10.2821 -10.2782
-10.2755 -10.2694  -8.7211  -8.7199  -8.7179  -6.5536  -6.5522  -6.5501
 -6.5394  -6.5385  -6.5383  -6.5372  -6.5363  -6.5354  -6.3684  -6.3670
 -4.7815  -4.7800  -4.7659  -4.7651  -4.7647  -4.7637  -2.6642  -2.6630
 -2.6608  -2.6604  -2.6597  -2.6592  -2.6584  -2.6572  -2.6564  -2.6484
 -2.6484  -2.6473  -2.6472  -2.6454  -2.6453  -2.0472  -2.0456  -2.0425
 -2.0418  -2.0412  -2.0404  -2.0284  -2.0283  -2.0272  -2.0270  -1.2741
 -0.9415  -0.8655  -0.8583  -0.8170  -0.7741  -0.7660  -0.6957  -0.6775
 -0.6403  -0.6178  -0.5666  -0.5637  -0.5163  -0.4915  -0.4550  -0.4432
 -0.4396  -0.4355  -0.4084  -0.3778  -0.3775  -0.3600  -0.3431  -0.3282
 -0.3261  -0.3052  -0.3019  -0.2986  -0.2919  -0.2654  -0.2626  -0.2588
 -- Virtual --
 -0.1059  -0.0728  -0.0609  -0.0564  -0.0463  -0.0162  -0.0045  -0.0031
  0.0243   0.0261   0.0405   0.0477   0.0520   0.0581   0.0588   0.0659
  0.0667   0.0754   0.0812   0.0834   0.0885   0.0943   0.0965   0.1052
  0.1060   0.1155   0.1193   0.1242   0.1345   0.1437   0.1554   0.1572
  0.1647   0.1724   0.1802   0.1840   0.1944   0.2007   0.2035   0.2072
  0.2127   0.2158   0.2274   0.2339   0.2366   0.2422   0.2514   0.2569
  0.2641   0.2743   0.2810   0.2967   0.3071   0.3186   0.3496   0.3547
  0.3688   0.3830   0.3832   0.3933   0.4026   0.4040   0.4086   0.4133
  0.4164   0.4195   0.4310   0.4335   0.4363   0.4442   0.4641   0.4717
  0.4835   0.4918   0.4938   0.5004   0.5018   0.5047   0.5135   0.5225
  0.5233   0.5417   0.5431   0.5617   0.5646   0.5648   0.5747   0.5875
  0.6044   0.6054   0.6223   0.6274   0.6425   0.6669   0.6778   0.6853
  0.6893   0.7067   0.7118   0.7180   0.7447   0.7508   0.7574   0.7692
  0.7942   0.8084   0.8157   0.8388   0.8451   0.8729   0.8928   0.9192
  0.9351   0.9610   0.9796   0.9932   1.0136   1.0215   1.0805   1.0830
  1.1023   1.1091   1.1348   1.1657   1.1999   1.2189   1.2357   1.3011
  1.3226   1.3311   1.3424   1.3642   1.4146   1.4156   1.4286   1.4521
  1.4712   1.4828   1.5096   1.5255   1.5388   1.5622   1.6131   1.7133
  1.7238   1.7468   1.7532   1.8071   1.8105   1.8385   1.8454   1.8890
  1.9798   2.0049   2.0063   2.0131   2.0450   2.0617   2.1021   2.1258
  2.1325   2.1926   2.1985   2.2287   2.2498   2.2569   2.2854   2.3083
  2.3613   2.3800   2.4577   2.5643   2.6957   2.7018   2.8049   2.8105
  2.8250   2.8783   2.9736   3.0359   3.0382   3.0626   3.1288   3.1640
  3.3779   3.3871   3.6243   3.7448   3.7528   3.7978   3.8748   3.9452
  3.9581   3.9623   3.9783   3.9824   3.9896   3.9904   3.9974   4.0216
  4.0311   4.0458   4.0477   4.0635   4.0650   4.0673   4.0736   4.1181
  4.1261   4.1741   4.1987   4.2459   4.2526   4.2999   4.3097   4.3579
  4.3990   4.4208   4.4559   4.5654   4.8114   4.8357   5.9918   6.0276
  6.0760   6.0960   6.1461   6.1985   6.3009   6.4375   6.6413   6.7298
  6.7804   6.8311   7.5310   7.5464   7.5762   7.6524   7.6616   7.6895
  7.7040   7.7601   7.8100  23.2067  23.7623  23.7701  23.9261  23.9318
 24.0262  27.8466  27.9481  28.3331  28.3607  28.3932  28.4039  28.4335
 28.4508  28.5222  28.5270  28.5409  28.5425  28.5556  28.5638  28.5977
 28.6324  28.6926  28.7590  47.9218  48.0295  48.0699  66.7697 127.8761
127.8971 127.9315 127.9424 127.9654 127.9928 151.6440 151.7330 289.7258
289.7425 289.7734 289.8513 289.8607 289.8896 289.9211 289.9801 290.0311
********1020.85401020.90361901.80651901.8994
 --------------------------------------------------------------

          Ground-State Mulliken Net Atomic Charges

     Atom                 Charge (a.u.)
  ----------------------------------------
      1 C                    -0.348310
      2 C                     0.754688
      3 C                    -0.280862
      4 C                    -0.311438
      5 C                     0.070428
      6 C                     0.488600
      7 F                    -0.083727
      8 Br                   -0.111104
      9 Br                   -0.170831
     10 Br                   -0.212645
     11 I                     0.106988
     12 I                     0.098212
  ----------------------------------------
  Sum of atomic charges =     0.000000

 -----------------------------------------------------------------
                    Cartesian Multipole Moments
 -----------------------------------------------------------------
    Charge (ESU x 10^10)
                -0.0000
    Dipole Moment (Debye)
         X       0.7190      Y      -0.0000      Z      -0.1322
       Tot       0.7311
    Quadrupole Moments (Debye-Ang)
        XX    -145.7539     XY      -0.0000     YY    -151.6724
        XZ      -2.8530     YZ       0.0000     ZZ    -143.4077
    Octopole Moments (Debye-Ang^2)
       XXX    -719.2945    XXY      -0.0000    XYY    -256.7398
       YYY      -0.0000    XXZ     -68.2171    XYZ       0.0000
       YYZ     -69.2109    XZZ    -241.0212    YZZ      -0.0000
       ZZZ    -208.1416
    Hexadecapole Moments (Debye-Ang^3)
      XXXX   -5933.0101   XXXY      -0.0000   XXYY   -1105.4623
      XYYY      -0.0000   YYYY    -191.3455   XXXZ     -99.8893
      XXYZ       0.0000   XYYZ     -11.9847   YYYZ       0.0000
      XXZZ   -1783.8496   XYZZ      -0.0000   YYZZ    -878.9283
      XZZZ     -39.1315   YZZZ       0.0000   ZZZZ   -4642.5744
 -----------------------------------------------------------------
 Calculating analytic gradient of the SCF energy
 Gradient of SCF Energy
            1           2           3           4           5           6
    1  -0.0001024   0.0001034   0.0000972  -0.0002338   0.0000036   0.0002636
    2  -0.0000000   0.0000000   0.0000000  -0.0000000  -0.0000000  -0.0000000
    3  -0.0001283  -0.0000220   0.0000420   0.0002005  -0.0002331   0.0002950
            7           8           9          10          11          12
    1  -0.0000433   0.0000072   0.0001458  -0.0001639  -0.0000724  -0.0000052
    2   0.0000000  -0.0000000   0.0000000   0.0000000  -0.0000000  -0.0000000
    3  -0.0000623   0.0000067  -0.0001470   0.0001544  -0.0001230   0.0000170
 Max gradient component =       2.950E-04
 RMS gradient           =       1.149E-04
 Gradient time:  CPU 100.51 s  wall 16.87 s
 Geometry Optimization Parameters
   NAtoms,    NIC,     NZ,  NCons,   NDum,   NFix, NCnnct, MaxDiis
       12      78      12       0       0       0       0       0

 Cartesian Hessian Update
 Hessian updated using BFGS update


** GEOMETRY OPTIMIZATION IN DELOCALIZED INTERNAL COORDINATES **
   Searching for a Minimum

   Optimization Cycle:   5

                       Coordinates (Angstroms)
     ATOM                X               Y               Z
      1  C         0.0353060280    0.0000000000    0.0176450058
      2  C         0.0065208173    0.0000000000    1.4083464158
      3  C         1.2166295218    0.0000000000    2.1120794531
      4  C         2.4343671231    0.0000000000    1.4079362461
      5  C         2.4443992485    0.0000000000    0.0002757685
      6  C         1.2272606638    0.0000000000   -0.6996107993
      7  F        -1.1271216396    0.0000000000   -0.6438031069
      8  Br       -1.6904292835    0.0000000000    2.2536157221
      9  Br        1.1829865492    0.0000000000    4.0108669667
     10  Br        4.0661907311    0.0000000000    2.3876963599
     11  I         4.2871934620    0.0000000000   -1.0759531941
     12  I         1.0524132858    0.0000000000   -2.8168448376
   Point Group: c1    Number of degrees of freedom:    30


   Energy is -21889.989095445

 Hessian updated using BFGS update

 17 Hessian modes will be used to form the next step
  Hessian Eigenvalues:
     0.120171    0.129335    0.197497    0.200143    0.201505    0.233354
     0.245005    0.247678    0.309040    0.354125    0.432365    0.442007
     0.459603    0.464328    0.504908    0.563652    0.573439

 Minimum search - taking simple RFO step
 Searching for Lamda that Minimizes Along All modes
 Value Taken    Lamda =  -0.00000296
 Step Taken.  Stepsize is  0.003241

                             Maximum     Tolerance    Cnvgd?
         Gradient           0.000667      0.000300      NO
         Displacement       0.002301      0.001200      NO
         Energy change     -0.000017      0.000001      NO


 New Cartesian Coordinates Obtained by Inverse Iteration

 Displacement from previous Coordinates is:  0.007671
 ----------------------------------------------------------------
             Standard Nuclear Orientation (Angstroms)
    I     Atom           X                Y                Z
 ----------------------------------------------------------------
    1      C       0.0354170696     0.0000000000     0.0178605461
    2      C       0.0066002317     0.0000000000     1.4084465786
    3      C       1.2166294763     0.0000000000     2.1123166300
    4      C       2.4347139747     0.0000000000     1.4078869985
    5      C       2.4443192710     0.0000000000     0.0002424108
    6      C       1.2269869226     0.0000000000    -0.6999890825
    7      F      -1.1272170044     0.0000000000    -0.6430527821
    8      Br     -1.6904936002     0.0000000000     2.2534183256
    9      Br      1.1806984512     0.0000000000     4.0114815405
   10      Br      4.0680094536     0.0000000000     2.3857751312
   11      I       4.2881916078     0.0000000000    -1.0748317806
   12      I       1.0518606537     0.0000000000    -2.8173045163
 ----------------------------------------------------------------
 Nuclear Repulsion Energy =        3671.32941298 hartrees
 There are      128 alpha and      128 beta electrons
 Applying Cartesian multipole field
    Component          Value
    ---------          -----
     (2,0,0)        1.00000E-11
     (0,2,0)        2.00000E-11
     (0,0,2)       -3.00000E-11
 Nucleus-field energy     =    -0.0000000920 hartrees
 Requested basis set is 6-311++G(d,p)
 There are 147 shells and 422 basis functions
 A cutoff of  1.0D-11 yielded   6531 shell pairs
 There are     59879 function pairs (     66661 Cartesian)
 Smallest overlap matrix eigenvalue = 4.92E-07

 Q-Chem warning in module stvman/mkSTV.C, line 318:

 Overlap eigenvalue is smaller than square root of threshold
 Use THRESH >= 12 to get rid of this warning

 Linear dependence detected in AO basis
 Tighter screening thresholds may be required for diffuse basis sets
 Use S2THRESH > 14 and THRESH = 14 in case of SCF convergence issues
 Number of orthogonalized atomic orbitals = 421
 Maximum deviation from orthogonality = 1.614E-10
 Guess MOs from SCF MO coefficient file

 -----------------------------------------------------------------------
  General SCF calculation program by
  Eric Jon Sundstrom, Paul Horn, Yuezhi Mao, Dmitri Zuev, Alec White,
  David Stuck, Shaama M.S., Shane Yost, Joonho Lee, David Small,
  Daniel Levine, Susi Lehtola, Hugh Burton, Evgeny Epifanovsky,
  Bang C. Huynh
 -----------------------------------------------------------------------
 Exchange:     0.2000 Hartree-Fock + 0.0800 Slater + 0.7200 B88
 Correlation:  0.1900 VWN1RPA + 0.8100 LYP
 Using SG-1 standard quadrature grid
 using 6 threads for integral computing
 -------------------------------------------------------
 OpenMP Integral computing Module                
 Release: version 2.0, May 2017, Q-Chem Inc. Pleasanton 
 -------------------------------------------------------
 A restricted SCF calculation will be
 performed using DIIS
 SCF converges when DIIS error is below 1.0e-08
 ---------------------------------------
  Cycle       Energy         DIIS error
 ---------------------------------------
    1  -21889.9890935853      1.52e-05  
    2  -21889.9890958373      3.39e-06  
    3  -21889.9890953578      5.63e-06  
    4  -21889.9890960550      1.20e-06  
    5  -21889.9890960875      3.28e-07  
    6  -21889.9890960898      1.00e-07  
    7  -21889.9890960884      5.00e-08  
    8  -21889.9890960885      1.28e-08  
    9  -21889.9890960883      3.65e-09  Convergence criterion met
 ---------------------------------------
 SCF time:   CPU 187.36s  wall 34.00s 
 SCF   energy in the final basis set =   -21889.9890960883
 Total energy in the final basis set =   -21889.9890960883

 --------------------------------------------------------------

                    Orbital Energies (a.u.)
 --------------------------------------------------------------

 Alpha MOs
 -- Occupied --
*****************-482.8595-482.8582-482.8561-176.3227-176.3211-165.7266
********-165.7243-165.7242-165.7228-165.7226 -62.5123 -62.5110 -62.5090
-56.3331 -56.3318 -56.3297 -56.3289 -56.3285 -56.3276 -56.3272 -56.3256
-56.3252 -35.8191 -35.8176 -31.3127 -31.3111 -31.3063 -31.3059 -31.3048
-31.3043 -24.7287 -22.9631 -22.9616 -22.9615 -22.9613 -22.9601 -22.9598
-22.9568 -22.9568 -22.9553 -22.9553 -10.3134 -10.2841 -10.2822 -10.2782
-10.2755 -10.2695  -8.7211  -8.7199  -8.7179  -6.5536  -6.5522  -6.5501
 -6.5394  -6.5385  -6.5383  -6.5372  -6.5363  -6.5354  -6.3684  -6.3670
 -4.7816  -4.7800  -4.7660  -4.7651  -4.7647  -4.7637  -2.6642  -2.6630
 -2.6608  -2.6604  -2.6597  -2.6592  -2.6584  -2.6573  -2.6565  -2.6484
 -2.6484  -2.6473  -2.6472  -2.6454  -2.6453  -2.0473  -2.0455  -2.0425
 -2.0419  -2.0412  -2.0404  -2.0284  -2.0284  -2.0272  -2.0270  -1.2741
 -0.9414  -0.8656  -0.8582  -0.8170  -0.7741  -0.7660  -0.6958  -0.6775
 -0.6403  -0.6178  -0.5666  -0.5636  -0.5163  -0.4915  -0.4550  -0.4432
 -0.4396  -0.4354  -0.4083  -0.3777  -0.3775  -0.3599  -0.3430  -0.3283
 -0.3261  -0.3051  -0.3019  -0.2986  -0.2920  -0.2654  -0.2626  -0.2588
 -- Virtual --
 -0.1060  -0.0728  -0.0610  -0.0565  -0.0464  -0.0163  -0.0046  -0.0030
  0.0243   0.0261   0.0405   0.0477   0.0520   0.0581   0.0588   0.0659
  0.0667   0.0754   0.0811   0.0833   0.0885   0.0942   0.0965   0.1052
  0.1060   0.1155   0.1193   0.1243   0.1345   0.1437   0.1553   0.1572
  0.1647   0.1724   0.1802   0.1840   0.1946   0.2006   0.2035   0.2071
  0.2127   0.2158   0.2273   0.2339   0.2365   0.2422   0.2515   0.2569
  0.2641   0.2742   0.2810   0.2967   0.3071   0.3187   0.3496   0.3547
  0.3687   0.3830   0.3832   0.3934   0.4025   0.4039   0.4086   0.4133
  0.4164   0.4194   0.4310   0.4335   0.4363   0.4443   0.4640   0.4717
  0.4834   0.4917   0.4938   0.5006   0.5017   0.5047   0.5133   0.5225
  0.5234   0.5419   0.5431   0.5617   0.5645   0.5647   0.5746   0.5875
  0.6044   0.6056   0.6223   0.6275   0.6423   0.6666   0.6778   0.6855
  0.6894   0.7065   0.7118   0.7179   0.7446   0.7507   0.7573   0.7691
  0.7941   0.8084   0.8156   0.8387   0.8450   0.8729   0.8928   0.9191
  0.9351   0.9609   0.9796   0.9931   1.0136   1.0213   1.0805   1.0831
  1.1023   1.1091   1.1345   1.1658   1.1998   1.2188   1.2356   1.3008
  1.3228   1.3311   1.3424   1.3642   1.4147   1.4156   1.4286   1.4521
  1.4710   1.4828   1.5095   1.5255   1.5386   1.5622   1.6130   1.7132
  1.7237   1.7468   1.7530   1.8070   1.8104   1.8385   1.8453   1.8889
  1.9798   2.0049   2.0061   2.0130   2.0449   2.0617   2.1016   2.1258
  2.1327   2.1925   2.1983   2.2285   2.2497   2.2570   2.2853   2.3079
  2.3611   2.3799   2.4575   2.5643   2.6956   2.7018   2.8047   2.8104
  2.8249   2.8782   2.9735   3.0358   3.0382   3.0623   3.1287   3.1639
  3.3776   3.3871   3.6240   3.7447   3.7528   3.7977   3.8748   3.9452
  3.9581   3.9623   3.9783   3.9825   3.9896   3.9904   3.9973   4.0214
  4.0310   4.0457   4.0480   4.0635   4.0651   4.0672   4.0732   4.1182
  4.1261   4.1739   4.1987   4.2457   4.2525   4.2998   4.3097   4.3578
  4.3990   4.4207   4.4559   4.5653   4.8110   4.8358   5.9918   6.0276
  6.0762   6.0959   6.1459   6.1983   6.3008   6.4375   6.6413   6.7299
  6.7804   6.8308   7.5309   7.5463   7.5762   7.6522   7.6615   7.6894
  7.7041   7.7600   7.8098  23.2068  23.7619  23.7699  23.9258  23.9312
 24.0260  27.8465  27.9480  28.3331  28.3607  28.3933  28.4040  28.4333
 28.4506  28.5222  28.5270  28.5409  28.5426  28.5556  28.5638  28.5977
 28.6323  28.6925  28.7590  47.9218  48.0294  48.0696  66.7696 127.8761
127.8971 127.9316 127.9424 127.9652 127.9927 151.6440 151.7330 289.7258
289.7425 289.7734 289.8513 289.8604 289.8897 289.9212 289.9801 290.0309
********1020.85391020.90321901.80641901.8993
 --------------------------------------------------------------

          Ground-State Mulliken Net Atomic Charges

     Atom                 Charge (a.u.)
  ----------------------------------------
      1 C                    -0.347914
      2 C                     0.754697
      3 C                    -0.280557
      4 C                    -0.310161
      5 C                     0.069398
      6 C                     0.487187
      7 F                    -0.083609
      8 Br                   -0.111054
      9 Br                   -0.170770
     10 Br                   -0.212499
     11 I                     0.106942
     12 I                     0.098341
  ----------------------------------------
  Sum of atomic charges =     0.000000

 -----------------------------------------------------------------
                    Cartesian Multipole Moments
 -----------------------------------------------------------------
    Charge (ESU x 10^10)
                -0.0000
    Dipole Moment (Debye)
         X       0.7176      Y       0.0000      Z      -0.1336
       Tot       0.7299
    Quadrupole Moments (Debye-Ang)
        XX    -145.7416     XY       0.0000     YY    -151.6756
        XZ      -2.8586     YZ       0.0000     ZZ    -143.4198
    Octopole Moments (Debye-Ang^2)
       XXX    -719.1445    XXY      -0.0000    XYY    -256.7529
       YYY       0.0000    XXZ     -68.1963    XYZ       0.0000
       YYZ     -69.2112    XZZ    -241.1785    YZZ      -0.0000
       ZZZ    -208.2002
    Hexadecapole Moments (Debye-Ang^3)
      XXXX   -5933.9283   XXXY       0.0000   XXYY   -1105.8761
      XYYY       0.0000   YYYY    -191.3530   XXXZ     -99.4256
      XXYZ       0.0000   XYYZ     -11.9135   YYYZ       0.0000
      XXZZ   -1784.6870   XYZZ       0.0000   YYZZ    -878.8640
      XZZZ     -39.4220   YZZZ       0.0000   ZZZZ   -4642.2216
 -----------------------------------------------------------------
 Calculating analytic gradient of the SCF energy
 Gradient of SCF Energy
            1           2           3           4           5           6
    1  -0.0000765  -0.0000039  -0.0000732  -0.0000200   0.0000717   0.0000120
    2   0.0000000   0.0000000  -0.0000000   0.0000000  -0.0000000   0.0000000
    3   0.0000262  -0.0001118   0.0000330   0.0000592  -0.0001165   0.0000864
            7           8           9          10          11          12
    1   0.0000337   0.0000269  -0.0001478   0.0001443   0.0000806  -0.0000477
    2  -0.0000000   0.0000000  -0.0000000  -0.0000000   0.0000000  -0.0000000
    3   0.0000488   0.0000137   0.0000515  -0.0000553   0.0000319  -0.0000671
 Max gradient component =       1.478E-04
 RMS gradient           =       5.841E-05
 Gradient time:  CPU 100.28 s  wall 16.83 s
 Geometry Optimization Parameters
   NAtoms,    NIC,     NZ,  NCons,   NDum,   NFix, NCnnct, MaxDiis
       12      78      12       0       0       0       0       0

 Cartesian Hessian Update
 Hessian updated using BFGS update


** GEOMETRY OPTIMIZATION IN DELOCALIZED INTERNAL COORDINATES **
   Searching for a Minimum

   Optimization Cycle:   6

                       Coordinates (Angstroms)
     ATOM                X               Y               Z
      1  C         0.0354170696    0.0000000000    0.0178605461
      2  C         0.0066002317    0.0000000000    1.4084465786
      3  C         1.2166294763    0.0000000000    2.1123166300
      4  C         2.4347139747    0.0000000000    1.4078869985
      5  C         2.4443192710    0.0000000000    0.0002424108
      6  C         1.2269869226    0.0000000000   -0.6999890825
      7  F        -1.1272170044    0.0000000000   -0.6430527821
      8  Br       -1.6904936002    0.0000000000    2.2534183256
      9  Br        1.1806984512    0.0000000000    4.0114815405
     10  Br        4.0680094536    0.0000000000    2.3857751312
     11  I         4.2881916078    0.0000000000   -1.0748317806
     12  I         1.0518606537    0.0000000000   -2.8173045163
   Point Group: c1    Number of degrees of freedom:    30


   Energy is -21889.989096088

 Hessian updated using BFGS update

 18 Hessian modes will be used to form the next step
  Hessian Eigenvalues:
     0.119799    0.133040    0.198358    0.200144    0.203514    0.228515
     0.238768    0.249507    0.263204    0.342849    0.415760    0.434681
     0.454060    0.463361    0.480274    0.524529    0.566800    0.581781

 Minimum search - taking simple RFO step
 Searching for Lamda that Minimizes Along All modes
 Value Taken    Lamda =   0.00000000
 Step Taken.  Stepsize is  0.001447

                             Maximum     Tolerance    Cnvgd?
         Gradient           0.000537      0.000300      NO
         Displacement       0.001106      0.001200     YES
         Energy change     -0.000001      0.000001     YES


 New Cartesian Coordinates Obtained by Inverse Iteration

 Displacement from previous Coordinates is:  0.003485
 ----------------------------------------------------------------
             Standard Nuclear Orientation (Angstroms)
    I     Atom           X                Y                Z
 ----------------------------------------------------------------
    1      C       0.0353450285     0.0000000000     0.0178230660
    2      C       0.0064981078     0.0000000000     1.4085155342
    3      C       1.2166521632     0.0000000000     2.1122449947
    4      C       2.4345602430     0.0000000000     1.4078058268
    5      C       2.4441072998     0.0000000000     0.0003057146
    6      C       1.2269105531     0.0000000000    -0.7000121933
    7      F      -1.1272397487     0.0000000000    -0.6432427668
    8      Br     -1.6906958665     0.0000000000     2.2533434275
    9      Br      1.1820088051     0.0000000000     4.0113620375
   10      Br      4.0673390514     0.0000000000     2.3862210572
   11      I       4.2876563741     0.0000000000    -1.0749415441
   12      I       1.0525744967     0.0000000000    -2.8171751544
 ----------------------------------------------------------------
 Nuclear Repulsion Energy =        3671.57411359 hartrees
 There are      128 alpha and      128 beta electrons
 Applying Cartesian multipole field
    Component          Value
    ---------          -----
     (2,0,0)        1.00000E-11
     (0,2,0)        2.00000E-11
     (0,0,2)       -3.00000E-11
 Nucleus-field energy     =    -0.0000000920 hartrees
 Requested basis set is 6-311++G(d,p)
 There are 147 shells and 422 basis functions
 A cutoff of  1.0D-11 yielded   6531 shell pairs
 There are     59879 function pairs (     66661 Cartesian)
 Smallest overlap matrix eigenvalue = 4.92E-07

 Q-Chem warning in module stvman/mkSTV.C, line 318:

 Overlap eigenvalue is smaller than square root of threshold
 Use THRESH >= 12 to get rid of this warning

 Linear dependence detected in AO basis
 Tighter screening thresholds may be required for diffuse basis sets
 Use S2THRESH > 14 and THRESH = 14 in case of SCF convergence issues
 Number of orthogonalized atomic orbitals = 421
 Maximum deviation from orthogonality = 1.511E-10
 Guess MOs from SCF MO coefficient file

 -----------------------------------------------------------------------
  General SCF calculation program by
  Eric Jon Sundstrom, Paul Horn, Yuezhi Mao, Dmitri Zuev, Alec White,
  David Stuck, Shaama M.S., Shane Yost, Joonho Lee, David Small,
  Daniel Levine, Susi Lehtola, Hugh Burton, Evgeny Epifanovsky,
  Bang C. Huynh
 -----------------------------------------------------------------------
 Exchange:     0.2000 Hartree-Fock + 0.0800 Slater + 0.7200 B88
 Correlation:  0.1900 VWN1RPA + 0.8100 LYP
 Using SG-1 standard quadrature grid
 using 6 threads for integral computing
 -------------------------------------------------------
 OpenMP Integral computing Module                
 Release: version 2.0, May 2017, Q-Chem Inc. Pleasanton 
 -------------------------------------------------------
 A restricted SCF calculation will be
 performed using DIIS
 SCF converges when DIIS error is below 1.0e-08
 ---------------------------------------
  Cycle       Energy         DIIS error
 ---------------------------------------
    1  -21889.9890961080      6.00e-06  
    2  -21889.9890964712      1.71e-06  
    3  -21889.9890962808      3.29e-06  
    4  -21889.9890965376      3.60e-07  
    5  -21889.9890965402      1.03e-07  
    6  -21889.9890965389      5.30e-08  
    7  -21889.9890965415      1.81e-08  
    8  -21889.9890965408      4.65e-09  Convergence criterion met
 ---------------------------------------
 SCF time:   CPU 168.40s  wall 31.00s 
 SCF   energy in the final basis set =   -21889.9890965408
 Total energy in the final basis set =   -21889.9890965408

 --------------------------------------------------------------

                    Orbital Energies (a.u.)
 --------------------------------------------------------------

 Alpha MOs
 -- Occupied --
*****************-482.8595-482.8582-482.8561-176.3227-176.3211-165.7266
********-165.7243-165.7242-165.7228-165.7226 -62.5123 -62.5110 -62.5090
-56.3331 -56.3318 -56.3297 -56.3289 -56.3285 -56.3276 -56.3272 -56.3256
-56.3252 -35.8191 -35.8176 -31.3127 -31.3111 -31.3063 -31.3059 -31.3048
-31.3043 -24.7287 -22.9631 -22.9616 -22.9615 -22.9613 -22.9601 -22.9597
-22.9568 -22.9568 -22.9553 -22.9553 -10.3134 -10.2841 -10.2821 -10.2782
-10.2755 -10.2695  -8.7211  -8.7199  -8.7179  -6.5536  -6.5522  -6.5501
 -6.5394  -6.5385  -6.5383  -6.5372  -6.5363  -6.5354  -6.3684  -6.3670
 -4.7816  -4.7800  -4.7660  -4.7651  -4.7647  -4.7637  -2.6643  -2.6630
 -2.6608  -2.6604  -2.6597  -2.6592  -2.6584  -2.6573  -2.6564  -2.6484
 -2.6484  -2.6473  -2.6472  -2.6454  -2.6453  -2.0473  -2.0455  -2.0425
 -2.0419  -2.0412  -2.0404  -2.0284  -2.0284  -2.0272  -2.0270  -1.2741
 -0.9414  -0.8656  -0.8582  -0.8170  -0.7741  -0.7660  -0.6958  -0.6775
 -0.6403  -0.6178  -0.5666  -0.5636  -0.5163  -0.4915  -0.4550  -0.4432
 -0.4396  -0.4354  -0.4084  -0.3777  -0.3775  -0.3600  -0.3430  -0.3282
 -0.3261  -0.3052  -0.3019  -0.2986  -0.2919  -0.2654  -0.2626  -0.2588
 -- Virtual --
 -0.1060  -0.0728  -0.0609  -0.0564  -0.0463  -0.0162  -0.0046  -0.0031
  0.0243   0.0261   0.0405   0.0477   0.0520   0.0581   0.0588   0.0659
  0.0667   0.0754   0.0811   0.0833   0.0885   0.0942   0.0965   0.1052
  0.1060   0.1155   0.1193   0.1243   0.1345   0.1437   0.1554   0.1572
  0.1647   0.1724   0.1802   0.1840   0.1946   0.2006   0.2035   0.2072
  0.2127   0.2158   0.2274   0.2339   0.2366   0.2422   0.2515   0.2569
  0.2642   0.2743   0.2810   0.2967   0.3071   0.3187   0.3496   0.3547
  0.3687   0.3830   0.3832   0.3933   0.4025   0.4039   0.4086   0.4133
  0.4164   0.4195   0.4310   0.4335   0.4363   0.4443   0.4641   0.4717
  0.4834   0.4917   0.4938   0.5006   0.5017   0.5047   0.5134   0.5225
  0.5234   0.5418   0.5431   0.5617   0.5645   0.5648   0.5747   0.5875
  0.6044   0.6055   0.6223   0.6275   0.6424   0.6667   0.6778   0.6854
  0.6894   0.7066   0.7118   0.7180   0.7446   0.7507   0.7574   0.7692
  0.7942   0.8084   0.8157   0.8387   0.8450   0.8729   0.8929   0.9191
  0.9351   0.9610   0.9797   0.9932   1.0136   1.0213   1.0805   1.0831
  1.1023   1.1091   1.1346   1.1658   1.1998   1.2189   1.2356   1.3008
  1.3228   1.3311   1.3425   1.3642   1.4146   1.4156   1.4285   1.4521
  1.4711   1.4828   1.5095   1.5255   1.5387   1.5623   1.6131   1.7132
  1.7238   1.7468   1.7531   1.8070   1.8104   1.8385   1.8454   1.8889
  1.9798   2.0049   2.0061   2.0130   2.0450   2.0617   2.1018   2.1258
  2.1327   2.1925   2.1984   2.2285   2.2497   2.2570   2.2854   2.3080
  2.3611   2.3799   2.4576   2.5643   2.6956   2.7018   2.8048   2.8105
  2.8250   2.8782   2.9736   3.0359   3.0382   3.0624   3.1287   3.1640
  3.3776   3.3872   3.6240   3.7447   3.7528   3.7977   3.8749   3.9452
  3.9581   3.9623   3.9783   3.9825   3.9896   3.9904   3.9974   4.0215
  4.0311   4.0458   4.0479   4.0635   4.0651   4.0672   4.0733   4.1182
  4.1261   4.1740   4.1987   4.2458   4.2526   4.2998   4.3097   4.3579
  4.3990   4.4208   4.4559   4.5654   4.8111   4.8357   5.9918   6.0276
  6.0761   6.0960   6.1460   6.1984   6.3009   6.4375   6.6413   6.7298
  6.7804   6.8309   7.5309   7.5463   7.5762   7.6522   7.6616   7.6895
  7.7041   7.7601   7.8099  23.2068  23.7619  23.7701  23.9260  23.9313
 24.0260  27.8465  27.9481  28.3331  28.3607  28.3933  28.4040  28.4334
 28.4507  28.5222  28.5270  28.5409  28.5425  28.5556  28.5638  28.5977
 28.6323  28.6926  28.7590  47.9218  48.0294  48.0697  66.7696 127.8761
127.8971 127.9315 127.9424 127.9653 127.9928 151.6440 151.7330 289.7258
289.7425 289.7734 289.8512 289.8605 289.8897 289.9212 289.9801 290.0310
********1020.85401020.90331901.80641901.8994
 --------------------------------------------------------------

          Ground-State Mulliken Net Atomic Charges

     Atom                 Charge (a.u.)
  ----------------------------------------
      1 C                    -0.348684
      2 C                     0.755424
      3 C                    -0.280905
      4 C                    -0.310132
      5 C                     0.069816
      6 C                     0.487249
      7 F                    -0.083649
      8 Br                   -0.110990
      9 Br                   -0.170807
     10 Br                   -0.212583
     11 I                     0.106914
     12 I                     0.098348
  ----------------------------------------
  Sum of atomic charges =     0.000000

 -----------------------------------------------------------------
                    Cartesian Multipole Moments
 -----------------------------------------------------------------
    Charge (ESU x 10^10)
                -0.0000
    Dipole Moment (Debye)
         X       0.7182      Y      -0.0000      Z      -0.1337
       Tot       0.7306
    Quadrupole Moments (Debye-Ang)
        XX    -145.7466     XY      -0.0000     YY    -151.6740
        XZ      -2.8551     YZ      -0.0000     ZZ    -143.4150
    Octopole Moments (Debye-Ang^2)
       XXX    -719.2474    XXY      -0.0000    XYY    -256.7580
       YYY      -0.0000    XXZ     -68.1878    XYZ      -0.0000
       YYZ     -69.2151    XZZ    -241.1120    YZZ      -0.0000
       ZZZ    -208.2074
    Hexadecapole Moments (Debye-Ang^3)
      XXXX   -5933.7119   XXXY       0.0000   XXYY   -1105.7363
      XYYY      -0.0000   YYYY    -191.3490   XXXZ     -99.5337
      XXYZ      -0.0000   XYYZ     -11.9496   YYYZ       0.0000
      XXZZ   -1784.3612   XYZZ      -0.0000   YYZZ    -878.8555
      XZZZ     -39.3336   YZZZ      -0.0000   ZZZZ   -4642.1642
 -----------------------------------------------------------------
 Calculating analytic gradient of the SCF energy
 Gradient of SCF Energy
            1           2           3           4           5           6
    1  -0.0000466  -0.0000154   0.0000297  -0.0000421   0.0000066   0.0000548
    2   0.0000000   0.0000000  -0.0000000   0.0000000   0.0000000  -0.0000000
    3  -0.0000139  -0.0000481   0.0000090   0.0000369  -0.0000538   0.0000627
            7           8           9          10          11          12
    1   0.0000200  -0.0000144  -0.0000011   0.0000112  -0.0000050   0.0000023
    2   0.0000000  -0.0000000  -0.0000000   0.0000000   0.0000000   0.0000000
    3   0.0000169  -0.0000093   0.0000149  -0.0000003   0.0000129  -0.0000278
 Max gradient component =       6.266E-05
 RMS gradient           =       2.426E-05
 Gradient time:  CPU 100.16 s  wall 16.82 s
 Geometry Optimization Parameters
   NAtoms,    NIC,     NZ,  NCons,   NDum,   NFix, NCnnct, MaxDiis
       12      78      12       0       0       0       0       0

 Cartesian Hessian Update
 Hessian updated using BFGS update


** GEOMETRY OPTIMIZATION IN DELOCALIZED INTERNAL COORDINATES **
   Searching for a Minimum

   Optimization Cycle:   7

                       Coordinates (Angstroms)
     ATOM                X               Y               Z
      1  C         0.0353450285    0.0000000000    0.0178230660
      2  C         0.0064981078    0.0000000000    1.4085155342
      3  C         1.2166521632    0.0000000000    2.1122449947
      4  C         2.4345602430    0.0000000000    1.4078058268
      5  C         2.4441072998    0.0000000000    0.0003057146
      6  C         1.2269105531    0.0000000000   -0.7000121933
      7  F        -1.1272397487    0.0000000000   -0.6432427668
      8  Br       -1.6906958665    0.0000000000    2.2533434275
      9  Br        1.1820088051    0.0000000000    4.0113620375
     10  Br        4.0673390514    0.0000000000    2.3862210572
     11  I         4.2876563741    0.0000000000   -1.0749415441
     12  I         1.0525744967    0.0000000000   -2.8171751544
   Point Group: c1    Number of degrees of freedom:    30


   Energy is -21889.989096541

 Hessian updated using BFGS update

 19 Hessian modes will be used to form the next step
  Hessian Eigenvalues:
     0.116873    0.133439    0.198277    0.199955    0.202872    0.222114
     0.236478    0.249373    0.249514    0.269771    0.345489    0.397271
     0.432314    0.455707    0.460292    0.491464    0.528623    0.570811
     0.590108

 Minimum search - taking simple RFO step
 Searching for Lamda that Minimizes Along All modes
 Value Taken    Lamda =   0.00000000
 Step Taken.  Stepsize is  0.000414

                             Maximum     Tolerance    Cnvgd?
         Gradient           0.000056      0.000300     YES
         Displacement       0.000219      0.001200     YES
         Energy change     -0.000000      0.000001     YES


                       Distance Matrix (Angstroms)
             C (  1)   C (  2)   C (  3)   C (  4)   C (  5)   C (  6)
   C (  2)  1.390992
   C (  3)  2.404598  1.399896
   C (  4)  2.772776  2.428062  1.406959
   C (  5)  2.408826  2.815136  2.442731  1.407532
   C (  6)  1.391084  2.436246  2.812276  2.429262  1.404284
   F (  7)  1.337390  2.344157  3.617533  4.110136  3.628867  2.354835
   Br(  8)  2.824317  1.895838  2.910770  4.211018  4.708798  4.151474
   Br(  9)  4.154900  2.855982  1.899433  2.889185  4.204933  4.711588
   Br( 10)  4.676140  4.176881  2.863822  1.903487  2.885736  4.194386
   I ( 11)  4.390477  4.949331  4.425972  3.098064  2.134205  3.083624
   I ( 12)  3.011971  4.353244  4.932150  4.445261  3.142382  2.124329
             F (  7)   Br(  8)   Br(  9)   Br( 10)   I ( 11)
   Br(  8)  2.950880
   Br(  9)  5.195958  3.367946
   Br( 10)  6.013427  5.759568  3.311527
   I ( 11)  5.432077  6.842381  5.959491  3.468168
   I ( 12)  3.078567  5.765040  6.829764  6.013663  3.674389

 Final energy is   -21889.989096540841     


 ******************************
 **  OPTIMIZATION CONVERGED  **
 ******************************

                       Coordinates (Angstroms)
     ATOM                X               Y               Z
      1  C         0.0353450285    0.0000000000    0.0178230660
      2  C         0.0064981078    0.0000000000    1.4085155342
      3  C         1.2166521632    0.0000000000    2.1122449947
      4  C         2.4345602430    0.0000000000    1.4078058268
      5  C         2.4441072998    0.0000000000    0.0003057146
      6  C         1.2269105531    0.0000000000   -0.7000121933
      7  F        -1.1272397487    0.0000000000   -0.6432427668
      8  Br       -1.6906958665    0.0000000000    2.2533434275
      9  Br        1.1820088051    0.0000000000    4.0113620375
     10  Br        4.0673390514    0.0000000000    2.3862210572
     11  I         4.2876563741    0.0000000000   -1.0749415441
     12  I         1.0525744967    0.0000000000   -2.8171751544

Z-matrix Print:
$molecule
0 1
I 
C  1 2.134205
C  2 1.404284 1 119.833086
C  3 1.391084 2 119.019860 1 -180.000000 0
F  4 1.337390 3 119.310654 2 -180.000000 0
C  4 1.390992 3 122.254344 2 -0.000000 0
C  6 1.399896 4 118.990574 3 -0.000000 0
C  7 1.406959 6 119.775990 4 -0.000000 0
Br 6 1.895838 4 117.651475 3 -180.000000 0
Br 7 1.899433 6 119.133818 4 -180.000000 0
Br 8 1.903487 7 119.023432 6 -180.000000 0
I  3 2.124329 2 124.621457 1 -0.000000 0
$end


 --------------------------------------------------------------

                    Orbital Energies (a.u.)
 --------------------------------------------------------------

 Alpha MOs
 -- Occupied --
*****************-482.8595-482.8582-482.8561-176.3227-176.3211-165.7266
********-165.7243-165.7242-165.7228-165.7226 -62.5123 -62.5110 -62.5090
-56.3331 -56.3318 -56.3297 -56.3289 -56.3285 -56.3276 -56.3272 -56.3256
-56.3252 -35.8191 -35.8176 -31.3127 -31.3111 -31.3063 -31.3059 -31.3048
-31.3043 -24.7287 -22.9631 -22.9616 -22.9615 -22.9613 -22.9601 -22.9597
-22.9568 -22.9568 -22.9553 -22.9553 -10.3134 -10.2841 -10.2821 -10.2782
-10.2755 -10.2695  -8.7211  -8.7199  -8.7179  -6.5536  -6.5522  -6.5501
 -6.5394  -6.5385  -6.5383  -6.5372  -6.5363  -6.5354  -6.3684  -6.3670
 -4.7816  -4.7800  -4.7660  -4.7651  -4.7647  -4.7637  -2.6643  -2.6630
 -2.6608  -2.6604  -2.6597  -2.6592  -2.6584  -2.6573  -2.6564  -2.6484
 -2.6484  -2.6473  -2.6472  -2.6454  -2.6453  -2.0473  -2.0455  -2.0425
 -2.0419  -2.0412  -2.0404  -2.0284  -2.0284  -2.0272  -2.0270  -1.2741
 -0.9414  -0.8656  -0.8582  -0.8170  -0.7741  -0.7660  -0.6958  -0.6775
 -0.6403  -0.6178  -0.5666  -0.5636  -0.5163  -0.4915  -0.4550  -0.4432
 -0.4396  -0.4354  -0.4084  -0.3777  -0.3775  -0.3600  -0.3430  -0.3282
 -0.3261  -0.3052  -0.3019  -0.2986  -0.2919  -0.2654  -0.2626  -0.2588
 -- Virtual --
 -0.1060  -0.0728  -0.0609  -0.0564  -0.0463  -0.0162  -0.0046  -0.0031
  0.0243   0.0261   0.0405   0.0477   0.0520   0.0581   0.0588   0.0659
  0.0667   0.0754   0.0811   0.0833   0.0885   0.0942   0.0965   0.1052
  0.1060   0.1155   0.1193   0.1243   0.1345   0.1437   0.1554   0.1572
  0.1647   0.1724   0.1802   0.1840   0.1946   0.2006   0.2035   0.2072
  0.2127   0.2158   0.2274   0.2339   0.2366   0.2422   0.2515   0.2569
  0.2642   0.2743   0.2810   0.2967   0.3071   0.3187   0.3496   0.3547
  0.3687   0.3830   0.3832   0.3933   0.4025   0.4039   0.4086   0.4133
  0.4164   0.4195   0.4310   0.4335   0.4363   0.4443   0.4641   0.4717
  0.4834   0.4917   0.4938   0.5006   0.5017   0.5047   0.5134   0.5225
  0.5234   0.5418   0.5431   0.5617   0.5645   0.5648   0.5747   0.5875
  0.6044   0.6055   0.6223   0.6275   0.6424   0.6667   0.6778   0.6854
  0.6894   0.7066   0.7118   0.7180   0.7446   0.7507   0.7574   0.7692
  0.7942   0.8084   0.8157   0.8387   0.8450   0.8729   0.8929   0.9191
  0.9351   0.9610   0.9797   0.9932   1.0136   1.0213   1.0805   1.0831
  1.1023   1.1091   1.1346   1.1658   1.1998   1.2189   1.2356   1.3008
  1.3228   1.3311   1.3425   1.3642   1.4146   1.4156   1.4285   1.4521
  1.4711   1.4828   1.5095   1.5255   1.5387   1.5623   1.6131   1.7132
  1.7238   1.7468   1.7531   1.8070   1.8104   1.8385   1.8454   1.8889
  1.9798   2.0049   2.0061   2.0130   2.0450   2.0617   2.1018   2.1258
  2.1327   2.1925   2.1984   2.2285   2.2497   2.2570   2.2854   2.3080
  2.3611   2.3799   2.4576   2.5643   2.6956   2.7018   2.8048   2.8105
  2.8250   2.8782   2.9736   3.0359   3.0382   3.0624   3.1287   3.1640
  3.3776   3.3872   3.6240   3.7447   3.7528   3.7977   3.8749   3.9452
  3.9581   3.9623   3.9783   3.9825   3.9896   3.9904   3.9974   4.0215
  4.0311   4.0458   4.0479   4.0635   4.0651   4.0672   4.0733   4.1182
  4.1261   4.1740   4.1987   4.2458   4.2526   4.2998   4.3097   4.3579
  4.3990   4.4208   4.4559   4.5654   4.8111   4.8357   5.9918   6.0276
  6.0761   6.0960   6.1460   6.1984   6.3009   6.4375   6.6413   6.7298
  6.7804   6.8309   7.5309   7.5463   7.5762   7.6522   7.6616   7.6895
  7.7041   7.7601   7.8099  23.2068  23.7619  23.7701  23.9260  23.9313
 24.0260  27.8465  27.9481  28.3331  28.3607  28.3933  28.4040  28.4334
 28.4507  28.5222  28.5270  28.5409  28.5425  28.5556  28.5638  28.5977
 28.6323  28.6926  28.7590  47.9218  48.0294  48.0697  66.7696 127.8761
127.8971 127.9315 127.9424 127.9653 127.9928 151.6440 151.7330 289.7258
289.7425 289.7734 289.8512 289.8605 289.8897 289.9212 289.9801 290.0310
********1020.85401020.90331901.80641901.8994
 --------------------------------------------------------------

          Ground-State Mulliken Net Atomic Charges

     Atom                 Charge (a.u.)
  ----------------------------------------
      1 C                    -0.348684
      2 C                     0.755424
      3 C                    -0.280905
      4 C                    -0.310132
      5 C                     0.069816
      6 C                     0.487249
      7 F                    -0.083649
      8 Br                   -0.110990
      9 Br                   -0.170807
     10 Br                   -0.212583
     11 I                     0.106914
     12 I                     0.098348
  ----------------------------------------
  Sum of atomic charges =     0.000000

 -----------------------------------------------------------------
                    Cartesian Multipole Moments
 -----------------------------------------------------------------
    Charge (ESU x 10^10)
                -0.0000
    Dipole Moment (Debye)
         X       0.7182      Y      -0.0000      Z      -0.1337
       Tot       0.7306
    Quadrupole Moments (Debye-Ang)
        XX    -145.7466     XY      -0.0000     YY    -151.6740
        XZ      -2.8551     YZ      -0.0000     ZZ    -143.4150
    Octopole Moments (Debye-Ang^2)
       XXX    -719.2474    XXY      -0.0000    XYY    -256.7580
       YYY      -0.0000    XXZ     -68.1878    XYZ      -0.0000
       YYZ     -69.2151    XZZ    -241.1120    YZZ      -0.0000
       ZZZ    -208.2074
    Hexadecapole Moments (Debye-Ang^3)
      XXXX   -5933.7119   XXXY       0.0000   XXYY   -1105.7363
      XYYY      -0.0000   YYYY    -191.3490   XXXZ     -99.5337
      XXYZ      -0.0000   XYYZ     -11.9496   YYYZ       0.0000
      XXZZ   -1784.3612   XYZZ      -0.0000   YYZZ    -878.8555
      XZZZ     -39.3336   YZZZ      -0.0000   ZZZZ   -4642.1642
 -----------------------------------------------------------------
Archival summary:
1\1\february\OPT\ProcedureUnspecified\BasisUnspecified\2r316\taweetha\SunDec117:13:102019SunDec117:13:102019\0\\#,OPT,ProcedureUnspecified,BasisUnspecified,\\0,1\I\C,1,2.1342\C,2,1.40428,1,119.833\C,3,1.39108,2,119.02,1,-180,0\F,4,1.33739,3,119.311,2,-180,0\C,4,1.39099,3,122.254,2,-0,0\C,6,1.3999,4,118.991,3,-0,0\C,7,1.40696,6,119.776,4,-0,0\Br,6,1.89584,4,117.651,3,-180,0\Br,7,1.89943,6,119.134,4,-180,0\Br,8,1.90349,7,119.023,6,-180,0\I,3,2.12433,2,124.621,1,-0,0\\\@

 Total job time:  418.75s(wall), 2328.63s(cpu) 
 Sun Dec  1 17:13:10 2019

        *************************************************************
        *                                                           *
        *  Thank you very much for using Q-Chem.  Have a nice day.  *
        *                                                           *
        *************************************************************


 
User input: 2 of 2 
 
                  Welcome to Q-Chem
     A Quantum Leap Into The Future Of Chemistry


 Q-Chem 5.2 (devel), Q-Chem, Inc., Pleasanton, CA (2019)

 Yihan Shao,  Zhengting Gan,  E. Epifanovsky,  A. T. B. Gilbert,  M. Wormit,  
 J. Kussmann,  A. W. Lange,  A. Behn,  Jia Deng,  Xintian Feng,  D. Ghosh,  
 M. Goldey,  P. R. Horn,  L. D. Jacobson,  I. Kaliman,  T. Kus,  A. Landau,  
 Jie Liu,  E. I. Proynov,  R. M. Richard,  R. P. Steele,  E. J. Sundstrom,  
 H. L. Woodcock III,  P. M. Zimmerman,  D. Zuev,  B. Albrecht,  E. Alguire,  
 S. A. Baeppler,  D. Barton,  Z. Benda,  Y. A. Bernard,  E. J. Berquist,  
 K. B. Bravaya,  H. Burton,  D. Casanova,  Chun-Min Chang,  Yunqing Chen,  
 A. Chien,  K. D. Closser,  M. P. Coons,  S. Coriani,  S. Dasgupta,  
 A. L. Dempwolff,  M. Diedenhofen,  Hainam Do,  R. G. Edgar,  Po-Tung Fang,  
 S. Faraji,  S. Fatehi,  Qingguo Feng,  K. D. Fenk,  J. Fosso-Tande,  
 J. Gayvert,  Qinghui Ge,  A. Ghysels,  G. Gidofalvi,  J. Gomes,  
 J. Gonthier,  A. Gunina,  D. Hait,  M. W. D. Hanson-Heine,  
 P. H. P. Harbach,  A. W. Hauser,  M. F. Herbst,  J. E. Herr,  
 E. G. Hohenstein,  Z. C. Holden,  Kerwin Hui,  B. C. Huynh,  T.-C. Jagau,  
 Hyunjun Ji,  B. Kaduk,  K. Khistyaev,  Jaehoon Kim,  P. Klunzinger,  K. Koh,  
 D. Kosenkov,  L. Koulias,  T. Kowalczyk,  C. M. Krauter,  A. Kunitsa,  
 Ka Un Lao,  A. Laurent,  K. V. Lawler,  Joonho Lee,  D. Lefrancois,  
 S. Lehtola,  D. S. Levine,  Yi-Pei Li,  You-Sheng Lin,  Fenglai Liu,  
 E. Livshits,  A. Luenser,  P. Manohar,  E. Mansoor,  S. F. Manzer,  
 Shan-Ping Mao,  Yuezhi Mao,  N. Mardirossian,  A. V. Marenich,  
 T. Markovich,  L. A. Martinez-Martinez,  S. A. Maurer,  N. J. Mayhall,  
 S. C. McKenzie,  J.-M. Mewes,  P. Morgante,  A. F. Morrison,  
 J. W. Mullinax,  K. Nanda,  T. S. Nguyen-Beck,  R. Olivares-Amaya,  
 J. A. Parkhill,  Zheng Pei,  T. M. Perrine,  F. Plasser,  P. Pokhilko,  
 S. Prager,  A. Prociuk,  E. Ramos,  D. R. Rehn,  F. Rob,  M. Scheurer,  
 M. Schneider,  N. Sergueev,  S. M. Sharada,  S. Sharma,  D. W. Small,  
 T. Stauch,  T. Stein,  Yu-Chuan Su,  A. J. W. Thom,  A. Tkatchenko,  
 T. Tsuchimochi,  N. M. Tubman,  L. Vogt,  M. L. Vidal,  O. Vydrov,  
 M. A. Watson,  J. Wenzel,  M. de Wergifosse,  T. A. Wesolowski,  A. White,  
 J. Witte,  A. Yamada,  Jun Yang,  K. Yao,  S. Yeganeh,  S. R. Yost,  
 Zhi-Qiang You,  A. Zech,  Igor Ying Zhang,  Xing Zhang,  Yan Zhao,  
 Ying Zhu,  B. R. Brooks,  G. K. L. Chan,  C. J. Cramer,  M. S. Gordon,  
 W. J. Hehre,  A. Klamt,  M. W. Schmidt,  C. D. Sherrill,  D. G. Truhlar,  
 A. Aspuru-Guzik,  R. Baer,  A. T. Bell,  N. A. Besley,  Jeng-Da Chai,  
 A. E. DePrince, III,  R. A. DiStasio Jr.,  A. Dreuw,  B. D. Dunietz,  
 T. R. Furlani,  Chao-Ping Hsu,  Yousung Jung,  Jing Kong,  D. S. Lambrecht,  
 WanZhen Liang,  C. Ochsenfeld,  V. A. Rassolov,  L. V. Slipchenko,  
 J. E. Subotnik,  T. Van Voorhis,  J. M. Herbert,  A. I. Krylov,  
 P. M. W. Gill,  M. Head-Gordon

 Contributors to earlier versions of Q-Chem not listed above: 
 R. D. Adamson,  B. Austin,  J. Baker,  G. J. O. Beran,  K. Brandhorst,  
 S. T. Brown,  E. F. C. Byrd,  A. K. Chakraborty,  C.-L. Cheng,  
 Siu Hung Chien,  D. M. Chipman,  D. L. Crittenden,  H. Dachsel,  
 R. J. Doerksen,  A. D. Dutoi,  L. Fusti-Molnar,  W. A. Goddard III,  
 A. Golubeva-Zadorozhnaya,  S. R. Gwaltney,  G. Hawkins,  A. Heyden,  
 S. Hirata,  G. Kedziora,  F. J. Keil,  C. Kelley,  Jihan Kim,  R. A. King,  
 R. Z. Khaliullin,  P. P. Korambath,  W. Kurlancheek,  A. M. Lee,  M. S. Lee,  
 S. V. Levchenko,  Ching Yeh Lin,  D. Liotard,  R. C. Lochan,  I. Lotan,  
 P. E. Maslen,  N. Nair,  D. P. O'Neill,  D. Neuhauser,  E. Neuscamman,  
 C. M. Oana,  R. Olson,  B. Peters,  R. Peverati,  P. A. Pieniazek,  
 Y. M. Rhee,  J. Ritchie,  M. A. Rohrdanz,  E. Rosta,  N. J. Russ,  
 H. F. Schaefer III,  N. E. Schultz,  N. Shenvi,  A. C. Simmonett,  A. Sodt,  
 D. Stuck,  K. S. Thanthiriwatte,  V. Vanovschi,  Tao Wang,  A. Warshel,  
 C. F. Williams,  Q. Wu,  X. Xu,  W. Zhang

 Please cite Q-Chem as follows:
 Y. Shao et al., Mol. Phys. 113, 184-215 (2015)
 DOI: 10.1080/00268976.2014.952696

 Q-Chem 5.2.1 for Intel X86 EM64T Linux

 Parts of Q-Chem use Armadillo 8.300.2 (Tropical Shenanigans).
 http://arma.sourceforge.net/

 Q-Chem begins on Sun Dec  1 17:13:10 2019  

Host: 
0

     Scratch files written to /scratch/taweetham/qchem23842//
NAlpha2: 256
NElect   256
Mult     1
The previous job contains 0 fragments, simply inherited here

Checking the input file for inconsistencies... 	...done.

--------------------------------------------------------------
User input:
--------------------------------------------------------------

$MOLECULE
READ
$END

$REM
   JOB_TYPE 	FREQUENCY
   BASIS 	6-311++G**
   METHOD	B3LYP	
$END


--------------------------------------------------------------
 ----------------------------------------------------------------
             Standard Nuclear Orientation (Angstroms)
    I     Atom           X                Y                Z
 ----------------------------------------------------------------
    1      C      -0.3135230764    -1.7167110718     0.0000000000
    2      C      -1.5878710450    -1.1591315343    -0.0000000000
    3      C      -1.7186209548     0.2346447937    -0.0000000000
    4      C      -0.5680149758     1.0443611101    -0.0000000000
    5      C       0.7134867949     0.4622091335     0.0000000000
    6      C       0.8381840003    -0.9365273317     0.0000000000
    7      F      -0.2015282569    -3.0494032944     0.0000000000
    8      Br     -3.0670852708    -2.3449337227    -0.0000000000
    9      Br     -3.4568652367     1.0003813808    -0.0000000000
   10      Br     -0.7706764395     2.9370288917    -0.0000000000
   11      I       2.4632718900     1.6841264702     0.0000000000
   12      I       2.6866121288    -1.9834683606     0.0000000000
 ----------------------------------------------------------------
 Molecular Point Group                 Cs    NOp =  2
 Largest Abelian Subgroup              Cs    NOp =  2
 Nuclear Repulsion Energy =        3671.57411359 hartrees
 There are      128 alpha and      128 beta electrons
 Requested basis set is 6-311++G(d,p)
 There are 147 shells and 422 basis functions

 Total QAlloc Memory Limit   2000 MB
 Mega-Array Size       188 MB
 MEM_STATIC part       192 MB

                       Distance Matrix (Angstroms)
             C (  1)   C (  2)   C (  3)   C (  4)   C (  5)   C (  6)
   C (  2)  1.390992
   C (  3)  2.404598  1.399896
   C (  4)  2.772776  2.428062  1.406959
   C (  5)  2.408826  2.815136  2.442731  1.407532
   C (  6)  1.391084  2.436246  2.812276  2.429262  1.404284
   F (  7)  1.337390  2.344157  3.617533  4.110136  3.628867  2.354835
   Br(  8)  2.824317  1.895838  2.910770  4.211018  4.708798  4.151474
   Br(  9)  4.154900  2.855982  1.899433  2.889185  4.204933  4.711588
   Br( 10)  4.676140  4.176881  2.863822  1.903487  2.885736  4.194386
   I ( 11)  4.390477  4.949331  4.425972  3.098064  2.134205  3.083624
   I ( 12)  3.011971  4.353244  4.932150  4.445261  3.142382  2.124329
             F (  7)   Br(  8)   Br(  9)   Br( 10)   I ( 11)
   Br(  8)  2.950880
   Br(  9)  5.195958  3.367946
   Br( 10)  6.013427  5.759568  3.311527
   I ( 11)  5.432077  6.842381  5.959491  3.468168
   I ( 12)  3.078567  5.765040  6.829764  6.013663  3.674389

 A cutoff of  1.0D-11 yielded   6531 shell pairs
 There are     59879 function pairs (     66661 Cartesian)
 Smallest overlap matrix eigenvalue = 4.92E-07

 Q-Chem warning in module stvman/mkSTV.C, line 318:

 Overlap eigenvalue is smaller than square root of threshold
 Use THRESH >= 12 to get rid of this warning

 Linear dependence detected in AO basis
 Tighter screening thresholds may be required for diffuse basis sets
 Use S2THRESH > 14 and THRESH = 14 in case of SCF convergence issues
 Number of orthogonalized atomic orbitals = 421
 Maximum deviation from orthogonality = 1.984E-10
 Guess from superposition of atomic densities
 Warning:  Energy on first SCF cycle will be non-variational
 SAD guess density has 256.000000 electrons

 -----------------------------------------------------------------------
  General SCF calculation program by
  Eric Jon Sundstrom, Paul Horn, Yuezhi Mao, Dmitri Zuev, Alec White,
  David Stuck, Shaama M.S., Shane Yost, Joonho Lee, David Small,
  Daniel Levine, Susi Lehtola, Hugh Burton, Evgeny Epifanovsky,
  Bang C. Huynh
 -----------------------------------------------------------------------
 Exchange:     0.2000 Hartree-Fock + 0.0800 Slater + 0.7200 B88
 Correlation:  0.1900 VWN1RPA + 0.8100 LYP
 Using SG-1 standard quadrature grid
 using 6 threads for integral computing
 -------------------------------------------------------
 OpenMP Integral computing Module                
 Release: version 2.0, May 2017, Q-Chem Inc. Pleasanton 
 -------------------------------------------------------
 A restricted SCF calculation will be
 performed using DIIS
 SCF converges when DIIS error is below 1.0e-08
 ---------------------------------------
  Cycle       Energy         DIIS error
 ---------------------------------------
    1  -21892.2271770221      2.80e-02  
    2  -21889.9391044902      2.03e-03  
    3  -21889.8727989536      2.59e-03  
    4  -21889.9686388546      8.99e-04  
    5  -21889.9885577743      2.10e-04  
    6  -21889.9891767986      9.17e-05  
    7  -21889.9893281032      3.10e-05  
    8  -21889.9893478919      1.11e-05  
    9  -21889.9893500497      2.06e-06  
   10  -21889.9893500977      1.22e-06  
   11  -21889.9893501292      3.46e-07  
   12  -21889.9893501322      7.86e-08  
   13  -21889.9893501330      3.42e-08  
   14  -21889.9893501355      5.35e-09  Convergence criterion met
 ---------------------------------------
 SCF time:   CPU 307.50s  wall 55.00s 
 SCF   energy in the final basis set =   -21889.9893501355
 Total energy in the final basis set =   -21889.9893501355

 --------------------------------------------------------------
             Orbital Energies (a.u.) and Symmetries
 --------------------------------------------------------------

 Alpha MOs, Restricted
 -- Occupied --                  
*******-1165.89 -482.86 -482.86 -482.86 -176.32 -176.32 -165.73
  1 A'    2 A'    3 A'    4 A'    5 A'    6 A'    7 A'    8 A'                 
-165.72 -165.72 -165.72 -165.72 -165.72  -62.51  -62.51  -62.51
  9 A'    1 A"   10 A'    2 A"   11 A'   12 A'   13 A'   14 A'                 
-56.333 -56.332 -56.330 -56.329 -56.328 -56.328 -56.327 -56.326
 15 A'   16 A'   17 A'    3 A"   18 A'    4 A"   19 A'    5 A"                 
-56.325 -35.819 -35.818 -31.313 -31.311 -31.306 -31.306 -31.305
 20 A'   21 A'   22 A'   23 A'   24 A'    6 A"   25 A'    7 A"                 
-31.304 -24.729 -22.963 -22.962 -22.961 -22.961 -22.960 -22.960
 26 A'   27 A'   28 A'    8 A"   29 A'   30 A'    9 A"   31 A'                 
-22.957 -22.957 -22.955 -22.955 -10.313 -10.284 -10.282 -10.278
 32 A'   10 A"   33 A'   11 A"   34 A'   35 A'   36 A'   37 A'                 
-10.275 -10.269  -8.721  -8.720  -8.718  -6.554  -6.552  -6.550
 38 A'   39 A'   40 A'   41 A'   42 A'   43 A'   44 A'   45 A'                 
 -6.539  -6.538  -6.538  -6.537  -6.536  -6.535  -6.368  -6.367
 12 A"   46 A'   13 A"   47 A'   14 A"   48 A'   49 A'   50 A'                 
 -4.782  -4.780  -4.766  -4.765  -4.765  -4.764  -2.664  -2.663
 51 A'   52 A'   15 A"   53 A'   16 A"   54 A'   55 A'   56 A'                 
 -2.661  -2.660  -2.660  -2.659  -2.658  -2.657  -2.656  -2.648
 57 A'   17 A"   58 A'   18 A"   59 A'   19 A"   60 A'   20 A"                 
 -2.648  -2.647  -2.647  -2.645  -2.645  -2.047  -2.045  -2.043
 61 A'   21 A"   62 A'   63 A'   22 A"   64 A'   65 A'   23 A"                 
 -2.042  -2.041  -2.040  -2.028  -2.028  -2.027  -2.027  -1.274
 66 A'   24 A"   67 A'   68 A'   25 A"   69 A'   26 A"   70 A'                 
 -0.941  -0.866  -0.858  -0.817  -0.774  -0.766  -0.696  -0.677
 71 A'   72 A'   73 A'   74 A'   75 A'   76 A'   77 A'   78 A'                 
 -0.640  -0.618  -0.567  -0.564  -0.516  -0.491  -0.455  -0.443
 79 A'   80 A'   81 A'   82 A'   27 A"   83 A'   84 A'   28 A"                 
 -0.440  -0.435  -0.408  -0.378  -0.377  -0.360  -0.343  -0.328
 85 A'   86 A'   87 A'   29 A"   88 A'   30 A"   89 A'   90 A'                 
 -0.326  -0.305  -0.302  -0.299  -0.292  -0.265  -0.263  -0.259
 31 A"   91 A'   32 A"   33 A"   92 A'   34 A"   35 A"   93 A'                 
 -- Virtual --                   
 -0.106  -0.073  -0.061  -0.056  -0.046  -0.016  -0.005  -0.003
 94 A'   36 A"   37 A"   95 A'   96 A'   97 A'   98 A'   99 A'                 
  0.024   0.026   0.041   0.048   0.052   0.058   0.059   0.066
100 A'  101 A'   38 A"  102 A'  103 A'  104 A'   39 A"   40 A"                 
  0.067   0.076   0.081   0.083   0.089   0.094   0.097   0.105
105 A'   41 A"  106 A'  107 A'  108 A'   42 A"  109 A'   43 A"                 
  0.106   0.116   0.120   0.124   0.135   0.144   0.156   0.157
110 A'  111 A'   44 A"  112 A'  113 A'   45 A"  114 A'   46 A"                 
  0.165   0.173   0.180   0.184   0.194   0.201   0.204   0.207
115 A'  116 A'  117 A'  118 A'  119 A'  120 A'   47 A"  121 A'                 
  0.213   0.216   0.227   0.234   0.236   0.242   0.252   0.257
122 A'  123 A'  124 A'   48 A"  125 A'  126 A'  127 A'  128 A'                 
  0.264   0.275   0.281   0.296   0.307   0.319   0.350   0.355
 49 A"  129 A'  130 A'  131 A'   50 A"  132 A'  133 A'  134 A'                 
  0.369   0.383   0.383   0.393   0.402   0.404   0.409   0.413
135 A'   51 A"  136 A'   52 A"  137 A'  138 A'  139 A'   53 A"                 
  0.416   0.419   0.431   0.434   0.436   0.444   0.464   0.472
140 A'   54 A"  141 A'   55 A"   56 A"  142 A'  143 A'   57 A"                 
  0.484   0.492   0.494   0.501   0.502   0.505   0.513   0.523
144 A'  145 A'   58 A"  146 A'  147 A'   59 A"  148 A'  149 A'                 
  0.523   0.542   0.544   0.562   0.565   0.565   0.575   0.588
 60 A"   61 A"  150 A'   62 A"   63 A"  151 A'   64 A"  152 A'                 
  0.604   0.605   0.622   0.628   0.642   0.667   0.678   0.685
 65 A"  153 A'   66 A"  154 A'  155 A'  156 A'  157 A'  158 A'                 
  0.689   0.707   0.712   0.718   0.745   0.751   0.757   0.769
 67 A"   68 A"  159 A'  160 A'  161 A'  162 A'  163 A'  164 A'                 
  0.794   0.808   0.816   0.839   0.845   0.873   0.893   0.919
165 A'  166 A'  167 A'  168 A'  169 A'  170 A'   69 A"  171 A'                 
  0.935   0.961   0.980   0.993   1.013   1.021   1.080   1.083
 70 A"  172 A'  173 A'  174 A'  175 A'  176 A'   71 A"  177 A'                 
  1.102   1.109   1.135   1.166   1.200   1.219   1.236   1.301
178 A'  179 A'  180 A'   72 A"   73 A"   74 A"   75 A"  181 A'                 
  1.323   1.331   1.343   1.364   1.415   1.416   1.429   1.452
182 A'   76 A"  183 A'   77 A"  184 A'   78 A"  185 A'  186 A'                 
  1.471   1.483   1.510   1.526   1.539   1.562   1.613   1.713
187 A'  188 A'  189 A'  190 A'  191 A'  192 A'  193 A'   79 A"                 
  1.724   1.747   1.753   1.807   1.810   1.838   1.845   1.889
 80 A"  194 A'  195 A'  196 A'  197 A'   81 A"   82 A"   83 A"                 
  1.980   2.005   2.006   2.013   2.045   2.062   2.102   2.126
 84 A"   85 A"  198 A'  199 A'  200 A'   86 A"  201 A'  202 A'                 
  2.133   2.192   2.198   2.229   2.250   2.257   2.285   2.308
203 A'  204 A'  205 A'  206 A'   87 A"  207 A'  208 A'  209 A'                 
  2.361   2.380   2.458   2.564   2.696   2.702   2.805   2.810
210 A'  211 A'  212 A'   88 A"   89 A"   90 A"  213 A'   91 A"                 
  2.825   2.878   2.974   3.036   3.038   3.062   3.129   3.164
 92 A"  214 A'  215 A'   93 A"  216 A'  217 A'  218 A'  219 A'                 
  3.378   3.387   3.624   3.745   3.753   3.798   3.875   3.945
220 A'  221 A'  222 A'  223 A'   94 A"  224 A'  225 A'   95 A"                 
  3.958   3.962   3.978   3.983   3.990   3.990   3.997   4.022
 96 A"   97 A"  226 A'   98 A"   99 A"  100 A"  101 A"  227 A'                 
  4.031   4.046   4.048   4.064   4.065   4.067   4.073   4.118
102 A"  103 A"  228 A'  229 A'  230 A'  104 A"  231 A'  232 A'                 
  4.126   4.174   4.199   4.246   4.253   4.300   4.310   4.358
105 A"  233 A'  234 A'  235 A'  236 A'  237 A'  238 A'  239 A'                 
  4.399   4.421   4.456   4.565   4.811   4.836   5.992   6.028
240 A'  241 A'  242 A'  243 A'  244 A'  245 A'  106 A"  107 A"                 
  6.076   6.096   6.146   6.198   6.301   6.437   6.641   6.730
246 A'  247 A'  248 A'  249 A'  108 A"  250 A'  251 A'  252 A'                 
  6.781   6.831   7.531   7.547   7.576   7.652   7.662   7.689
253 A'  254 A'  109 A"  110 A"  111 A"  255 A'  256 A'  257 A'                 
  7.704   7.760   7.810  23.207  23.762  23.770  23.926  23.931
258 A'  259 A'  260 A'  261 A'  262 A'  263 A'  264 A'  265 A'                 
 24.026  27.847  27.948  28.333  28.361  28.393  28.404  28.433
266 A'  267 A'  268 A'  112 A"  113 A"  269 A'  270 A'  271 A'                 
 28.451  28.522  28.527  28.541  28.543  28.556  28.564  28.598
272 A'  114 A"  115 A"  116 A"  273 A'  274 A'  117 A"  275 A'                 
 28.632  28.693  28.759  47.922  48.029  48.070  66.770 127.876
276 A'  277 A'  278 A'  279 A'  280 A'  281 A'  282 A'  118 A"                 
127.897 127.932 127.942 127.965 127.993 151.644 151.733 289.726
119 A"  283 A'  284 A'  285 A'  286 A'  287 A'  288 A'  120 A"                 
289.743 289.773 289.851 289.860 289.890 289.921 289.980 290.031
121 A"  122 A"  289 A'  290 A'  291 A'  292 A'  293 A'  294 A'                 
*******1020.8541020.9031901.8061901.899
295 A'  296 A'  297 A'  298 A'  299 A'                                         

 Beta MOs, Restricted
 -- Occupied --                  
*******-1165.89 -482.86 -482.86 -482.86 -176.32 -176.32 -165.73
  1 A'    2 A'    3 A'    4 A'    5 A'    6 A'    7 A'    8 A'                 
-165.72 -165.72 -165.72 -165.72 -165.72  -62.51  -62.51  -62.51
  9 A'    1 A"   10 A'    2 A"   11 A'   12 A'   13 A'   14 A'                 
-56.333 -56.332 -56.330 -56.329 -56.328 -56.328 -56.327 -56.326
 15 A'   16 A'   17 A'    3 A"   18 A'    4 A"   19 A'    5 A"                 
-56.325 -35.819 -35.818 -31.313 -31.311 -31.306 -31.306 -31.305
 20 A'   21 A'   22 A'   23 A'   24 A'    6 A"   25 A'    7 A"                 
-31.304 -24.729 -22.963 -22.962 -22.961 -22.961 -22.960 -22.960
 26 A'   27 A'   28 A'    8 A"   29 A'   30 A'    9 A"   31 A'                 
-22.957 -22.957 -22.955 -22.955 -10.313 -10.284 -10.282 -10.278
 32 A'   10 A"   33 A'   11 A"   34 A'   35 A'   36 A'   37 A'                 
-10.275 -10.269  -8.721  -8.720  -8.718  -6.554  -6.552  -6.550
 38 A'   39 A'   40 A'   41 A'   42 A'   43 A'   44 A'   45 A'                 
 -6.539  -6.538  -6.538  -6.537  -6.536  -6.535  -6.368  -6.367
 12 A"   46 A'   13 A"   47 A'   14 A"   48 A'   49 A'   50 A'                 
 -4.782  -4.780  -4.766  -4.765  -4.765  -4.764  -2.664  -2.663
 51 A'   52 A'   15 A"   53 A'   16 A"   54 A'   55 A'   56 A'                 
 -2.661  -2.660  -2.660  -2.659  -2.658  -2.657  -2.656  -2.648
 57 A'   17 A"   58 A'   18 A"   59 A'   19 A"   60 A'   20 A"                 
 -2.648  -2.647  -2.647  -2.645  -2.645  -2.047  -2.045  -2.043
 61 A'   21 A"   62 A'   63 A'   22 A"   64 A'   65 A'   23 A"                 
 -2.042  -2.041  -2.040  -2.028  -2.028  -2.027  -2.027  -1.274
 66 A'   24 A"   67 A'   68 A'   25 A"   69 A'   26 A"   70 A'                 
 -0.941  -0.866  -0.858  -0.817  -0.774  -0.766  -0.696  -0.677
 71 A'   72 A'   73 A'   74 A'   75 A'   76 A'   77 A'   78 A'                 
 -0.640  -0.618  -0.567  -0.564  -0.516  -0.491  -0.455  -0.443
 79 A'   80 A'   81 A'   82 A'   27 A"   83 A'   84 A'   28 A"                 
 -0.440  -0.435  -0.408  -0.378  -0.377  -0.360  -0.343  -0.328
 85 A'   86 A'   87 A'   29 A"   88 A'   30 A"   89 A'   90 A'                 
 -0.326  -0.305  -0.302  -0.299  -0.292  -0.265  -0.263  -0.259
 31 A"   91 A'   32 A"   33 A"   92 A'   34 A"   35 A"   93 A'                 
 -- Virtual --                   
 -0.106  -0.073  -0.061  -0.056  -0.046  -0.016  -0.005  -0.003
 94 A'   36 A"   37 A"   95 A'   96 A'   97 A'   98 A'   99 A'                 
  0.024   0.026   0.041   0.048   0.052   0.058   0.059   0.066
100 A'  101 A'   38 A"  102 A'  103 A'  104 A'   39 A"   40 A"                 
  0.067   0.076   0.081   0.083   0.089   0.094   0.097   0.105
105 A'   41 A"  106 A'  107 A'  108 A'   42 A"  109 A'   43 A"                 
  0.106   0.116   0.120   0.124   0.135   0.144   0.156   0.157
110 A'  111 A'   44 A"  112 A'  113 A'   45 A"  114 A'   46 A"                 
  0.165   0.173   0.180   0.184   0.194   0.201   0.204   0.207
115 A'  116 A'  117 A'  118 A'  119 A'  120 A'   47 A"  121 A'                 
  0.213   0.216   0.227   0.234   0.236   0.242   0.252   0.257
122 A'  123 A'  124 A'   48 A"  125 A'  126 A'  127 A'  128 A'                 
  0.264   0.275   0.281   0.296   0.307   0.319   0.350   0.355
 49 A"  129 A'  130 A'  131 A'   50 A"  132 A'  133 A'  134 A'                 
  0.369   0.383   0.383   0.393   0.402   0.404   0.409   0.413
135 A'   51 A"  136 A'   52 A"  137 A'  138 A'  139 A'   53 A"                 
  0.416   0.419   0.431   0.434   0.436   0.444   0.464   0.472
140 A'   54 A"  141 A'   55 A"   56 A"  142 A'  143 A'   57 A"                 
  0.484   0.492   0.494   0.501   0.502   0.505   0.513   0.523
144 A'  145 A'   58 A"  146 A'  147 A'   59 A"  148 A'  149 A'                 
  0.523   0.542   0.544   0.562   0.565   0.565   0.575   0.588
 60 A"   61 A"  150 A'   62 A"   63 A"  151 A'   64 A"  152 A'                 
  0.604   0.605   0.622   0.628   0.642   0.667   0.678   0.685
 65 A"  153 A'   66 A"  154 A'  155 A'  156 A'  157 A'  158 A'                 
  0.689   0.707   0.712   0.718   0.745   0.751   0.757   0.769
 67 A"   68 A"  159 A'  160 A'  161 A'  162 A'  163 A'  164 A'                 
  0.794   0.808   0.816   0.839   0.845   0.873   0.893   0.919
165 A'  166 A'  167 A'  168 A'  169 A'  170 A'   69 A"  171 A'                 
  0.935   0.961   0.980   0.993   1.013   1.021   1.080   1.083
 70 A"  172 A'  173 A'  174 A'  175 A'  176 A'   71 A"  177 A'                 
  1.102   1.109   1.135   1.166   1.200   1.219   1.236   1.301
178 A'  179 A'  180 A'   72 A"   73 A"   74 A"   75 A"  181 A'                 
  1.323   1.331   1.343   1.364   1.415   1.416   1.429   1.452
182 A'   76 A"  183 A'   77 A"  184 A'   78 A"  185 A'  186 A'                 
  1.471   1.483   1.510   1.526   1.539   1.562   1.613   1.713
187 A'  188 A'  189 A'  190 A'  191 A'  192 A'  193 A'   79 A"                 
  1.724   1.747   1.753   1.807   1.810   1.838   1.845   1.889
 80 A"  194 A'  195 A'  196 A'  197 A'   81 A"   82 A"   83 A"                 
  1.980   2.005   2.006   2.013   2.045   2.062   2.102   2.126
 84 A"   85 A"  198 A'  199 A'  200 A'   86 A"  201 A'  202 A'                 
  2.133   2.192   2.198   2.229   2.250   2.257   2.285   2.308
203 A'  204 A'  205 A'  206 A'   87 A"  207 A'  208 A'  209 A'                 
  2.361   2.380   2.458   2.564   2.696   2.702   2.805   2.810
210 A'  211 A'  212 A'   88 A"   89 A"   90 A"  213 A'   91 A"                 
  2.825   2.878   2.974   3.036   3.038   3.062   3.129   3.164
 92 A"  214 A'  215 A'   93 A"  216 A'  217 A'  218 A'  219 A'                 
  3.378   3.387   3.624   3.745   3.753   3.798   3.875   3.945
220 A'  221 A'  222 A'  223 A'   94 A"  224 A'  225 A'   95 A"                 
  3.958   3.962   3.978   3.983   3.990   3.990   3.997   4.022
 96 A"   97 A"  226 A'   98 A"   99 A"  100 A"  101 A"  227 A'                 
  4.031   4.046   4.048   4.064   4.065   4.067   4.073   4.118
102 A"  103 A"  228 A'  229 A'  230 A'  104 A"  231 A'  232 A'                 
  4.126   4.174   4.199   4.246   4.253   4.300   4.310   4.358
105 A"  233 A'  234 A'  235 A'  236 A'  237 A'  238 A'  239 A'                 
  4.399   4.421   4.456   4.565   4.811   4.836   5.992   6.028
240 A'  241 A'  242 A'  243 A'  244 A'  245 A'  106 A"  107 A"                 
  6.076   6.096   6.146   6.198   6.301   6.437   6.641   6.730
246 A'  247 A'  248 A'  249 A'  108 A"  250 A'  251 A'  252 A'                 
  6.781   6.831   7.531   7.547   7.576   7.652   7.662   7.689
253 A'  254 A'  109 A"  110 A"  111 A"  255 A'  256 A'  257 A'                 
  7.704   7.760   7.810  23.207  23.762  23.770  23.926  23.931
258 A'  259 A'  260 A'  261 A'  262 A'  263 A'  264 A'  265 A'                 
 24.026  27.847  27.948  28.333  28.361  28.393  28.404  28.433
266 A'  267 A'  268 A'  112 A"  113 A"  269 A'  270 A'  271 A'                 
 28.451  28.522  28.527  28.541  28.543  28.556  28.564  28.598
272 A'  114 A"  115 A"  116 A"  273 A'  274 A'  117 A"  275 A'                 
 28.632  28.693  28.759  47.922  48.029  48.070  66.770 127.876
276 A'  277 A'  278 A'  279 A'  280 A'  281 A'  282 A'  118 A"                 
127.897 127.932 127.942 127.965 127.993 151.644 151.733 289.726
119 A"  283 A'  284 A'  285 A'  286 A'  287 A'  288 A'  120 A"                 
289.743 289.773 289.851 289.860 289.890 289.921 289.980 290.031
121 A"  122 A"  289 A'  290 A'  291 A'  292 A'  293 A'  294 A'                 
*******1020.8541020.9031901.8061901.899
295 A'  296 A'  297 A'  298 A'  299 A'                                         
 --------------------------------------------------------------

          Ground-State Mulliken Net Atomic Charges

     Atom                 Charge (a.u.)
  ----------------------------------------
      1 C                    -0.353234
      2 C                     0.743871
      3 C                    -0.276001
      4 C                    -0.320124
      5 C                     0.071868
      6 C                     0.508132
      7 F                    -0.083520
      8 Br                   -0.110177
      9 Br                   -0.171819
     10 Br                   -0.212543
     11 I                     0.106824
     12 I                     0.096723
  ----------------------------------------
  Sum of atomic charges =     0.000000

 -----------------------------------------------------------------
                    Cartesian Multipole Moments
 -----------------------------------------------------------------
    Charge (ESU x 10^10)
                -0.0000
    Dipole Moment (Debye)
         X       0.4207      Y       0.5950      Z       0.0000
       Tot       0.7287
    Quadrupole Moments (Debye-Ang)
        XX    -141.9183     XY       0.0330     YY    -149.6032
        XZ      -0.0000     YZ      -0.0000     ZZ    -151.6722
    Octopole Moments (Debye-Ang^2)
       XXX      17.8081    XXY       0.6302    XYY       7.2930
       YYY      43.1088    XXZ       0.0000    XYZ       0.0000
       YYZ       0.0000    XZZ       2.3932    YZZ       4.2788
       ZZZ      -0.0000
    Hexadecapole Moments (Debye-Ang^3)
      XXXX   -4751.9899   XXXY     -10.9773   XXYY   -1291.2890
      XYYY      -0.0199   YYYY   -3407.6832   XXXZ      -0.0000
      XXYZ      -0.0000   XYYZ      -0.0000   YYYZ       0.0000
      XXZZ    -896.4262   XYZZ      -1.0838   YYZZ    -622.0851
      XZZZ      -0.0000   YZZZ      -0.0000   ZZZZ    -191.3372
 -----------------------------------------------------------------
 Calculating MO derivatives via CPSCF
    1     0    39    0.0268259  
    2     0    39    0.0076050  
    3     0    39    0.0016195  
    4     0    39    0.0002013  
    5    22    17    0.0000272  
    6    37     2    0.0000018  
    7    39     0    0.0000001  Converged
 Time for AOints: 362.5 s (CPU) 60.9 s (wall)
 ------------------------------------------------------------------------------
                     AOints        : Timing summary (seconds)
 ------------------------------------------------------------------------------
     job step          cpu (% of tot)      sys (% of tot)     wall (% of tot)
 ------------------------------------------------------------------------------
  AOints            0.3625E+03 ( 8.4)   0.1500E-04 ( 4.9)   0.6088E+02 ( 8.2)
 ------------------------------------------------------------------------------
   Grand Totals     0.4336E+04          0.3080E-03          0.7467E+03
 ------------------------------------------------------------------------------
 Polarizability Matrix (a.u.)
            1           2           3
    1-258.8077858  -1.1797387  -0.0000000
    2  -1.1797387-221.3566548   0.0000000
    3  -0.0000000   0.0000000-107.8018095
 Calculating analytic Hessian of the SCF energy

 Direct stationary perturbation theory relativistic correction:

 rels  =     244.387454423856
 relv  =    -823.653276335654
 rel2e =     120.446689942051
 E_rel =    -458.819131969746

 Hessian of the SCF Energy
            1           2           3           4           5           6
    1   0.6595822  -0.0012493   0.0000000  -0.2801123   0.0381112   0.0000000
    2  -0.0012493   0.6547956   0.0000000   0.1126774  -0.1236841   0.0000000
    3   0.0000000   0.0000000   0.1352227  -0.0000000   0.0000000  -0.0559643
    4  -0.2801123   0.1126774  -0.0000000   0.5501021  -0.0567597   0.0000000
    5   0.0381112  -0.1236841   0.0000000  -0.0567597   0.5747021   0.0000000
    6   0.0000000   0.0000000  -0.0559643   0.0000000   0.0000000   0.0942851
    7   0.0250766   0.0298331  -0.0000000  -0.0946886   0.0429900  -0.0000000
    8   0.0860491  -0.0169511   0.0000000  -0.0065523  -0.2976963   0.0000000
    9  -0.0000000  -0.0000000  -0.0025278   0.0000000   0.0000000  -0.0450203
   10  -0.0709924  -0.0060982   0.0000000   0.0396022  -0.0683298  -0.0000000
   11  -0.0066602  -0.0021964  -0.0000000  -0.0156945  -0.0356447  -0.0000000
   12  -0.0000000  -0.0000000   0.0068625  -0.0000000  -0.0000000  -0.0006005
   13   0.0426924  -0.0178796  -0.0000000  -0.0232984   0.0311854  -0.0000000
   14  -0.0719936  -0.0358104  -0.0000000   0.0321033  -0.0418006  -0.0000000
   15  -0.0000000  -0.0000000  -0.0037646  -0.0000000  -0.0000000   0.0064718
   16  -0.2478117  -0.1303545  -0.0000000  -0.0545336   0.0184074   0.0000000
   17  -0.0622791  -0.1545834  -0.0000000  -0.0395864   0.0543746  -0.0000000
   18   0.0000000  -0.0000000  -0.0527609  -0.0000000  -0.0000000   0.0045057
   19  -0.0700899   0.0206953   0.0000000  -0.0058444   0.0448610   0.0000000
   20   0.0230779  -0.3151873  -0.0000000   0.0091353  -0.0452520   0.0000000
   21   0.0000000  -0.0000000  -0.0409994   0.0000000   0.0000000   0.0067353
   22  -0.0326367  -0.0254847   0.0000000  -0.1099162  -0.0580132   0.0000000
   23  -0.0075023  -0.0041588   0.0000000  -0.0585941  -0.0731436  -0.0000000
   24  -0.0000000   0.0000000   0.0044907   0.0000000  -0.0000000  -0.0173632
   25   0.0036466  -0.0000368  -0.0000000  -0.0199283   0.0123417  -0.0000000
   26  -0.0034451  -0.0025522  -0.0000000   0.0281170  -0.0142723  -0.0000000
   27  -0.0000000  -0.0000000   0.0037056  -0.0000000  -0.0000000   0.0021831
   28  -0.0001658  -0.0000443  -0.0000000  -0.0022545  -0.0002731   0.0000000
   29   0.0001406   0.0006746   0.0000000  -0.0028323   0.0020951   0.0000000
   30   0.0000000  -0.0000000  -0.0010977   0.0000000   0.0000000   0.0033501
   31   0.0026847   0.0005569   0.0000000  -0.0006917   0.0001121  -0.0000000
   32   0.0029440  -0.0015181  -0.0000000  -0.0003815  -0.0002145   0.0000000
   33   0.0000000   0.0000000   0.0032672  -0.0000000  -0.0000000  -0.0010399
   34  -0.0318733   0.0173847   0.0000000   0.0015636  -0.0046336  -0.0000000
   35   0.0028072   0.0011719  -0.0000000  -0.0016307   0.0005351   0.0000000
   36  -0.0000000   0.0000000   0.0035662   0.0000000   0.0000000   0.0024572
            7           8           9          10          11          12
    1   0.0250766   0.0860491  -0.0000000  -0.0709924  -0.0066602  -0.0000000
    2   0.0298331  -0.0169511  -0.0000000  -0.0060982  -0.0021964  -0.0000000
    3  -0.0000000   0.0000000  -0.0025278   0.0000000  -0.0000000   0.0068625
    4  -0.0946886  -0.0065523   0.0000000   0.0396022  -0.0156945  -0.0000000
    5   0.0429900  -0.2976963   0.0000000  -0.0683298  -0.0356447  -0.0000000
    6  -0.0000000   0.0000000  -0.0450203  -0.0000000  -0.0000000  -0.0006005
    7   0.4925859   0.0246062   0.0000000  -0.2141734  -0.1151491   0.0000000
    8   0.0246062   0.5706459   0.0000000  -0.0625656  -0.1522510  -0.0000000
    9   0.0000000   0.0000000   0.0931985  -0.0000000  -0.0000000  -0.0440148
   10  -0.2141734  -0.0625656  -0.0000000   0.5519673   0.0083058   0.0000000
   11  -0.1151491  -0.1522510  -0.0000000   0.0083058   0.4707592   0.0000000
   12   0.0000000  -0.0000000  -0.0440148   0.0000000   0.0000000   0.0911557
   13  -0.0543609  -0.0378995  -0.0000000  -0.2444326   0.0924519   0.0000000
   14   0.0183607   0.0538469  -0.0000000   0.0465205  -0.1196333   0.0000000
   15  -0.0000000  -0.0000000  -0.0019967   0.0000000   0.0000000  -0.0403016
   16  -0.0128618  -0.0268047   0.0000000   0.0208780   0.0260561  -0.0000000
   17  -0.0255669  -0.0526285  -0.0000000   0.0771288  -0.0188072  -0.0000000
   18  -0.0000000  -0.0000000   0.0068866   0.0000000  -0.0000000  -0.0025709
   19  -0.0058005  -0.0035758  -0.0000000   0.0027117   0.0002544  -0.0000000
   20   0.0009501   0.0026612  -0.0000000  -0.0001239  -0.0004645   0.0000000
   21  -0.0000000   0.0000000   0.0054120  -0.0000000   0.0000000  -0.0013907
   22  -0.0081684  -0.0093577  -0.0000000   0.0013183   0.0009904  -0.0000000
   23  -0.0242953  -0.0200147   0.0000000   0.0029791  -0.0015584   0.0000000
   24  -0.0000000  -0.0000000   0.0014944   0.0000000   0.0000000   0.0032661
   25  -0.1279552   0.0475251   0.0000000  -0.0339059   0.0117225  -0.0000000
   26   0.0470511  -0.0529847   0.0000000  -0.0027310   0.0026420  -0.0000000
   27   0.0000000  -0.0000000  -0.0174808  -0.0000000   0.0000000   0.0018356
   28   0.0010273  -0.0157556   0.0000000  -0.0290027   0.0122640  -0.0000000
   29  -0.0000620  -0.0346612  -0.0000000   0.0107959  -0.1403207  -0.0000000
   30  -0.0000000   0.0000000   0.0019905  -0.0000000  -0.0000000  -0.0181492
   31  -0.0004020   0.0035294  -0.0000000  -0.0258733  -0.0145673   0.0000000
   32   0.0012175   0.0007524  -0.0000000  -0.0042497  -0.0007802   0.0000000
   33  -0.0000000   0.0000000   0.0029528   0.0000000  -0.0000000   0.0009465
   34  -0.0002805   0.0008012   0.0000000   0.0019012   0.0000262  -0.0000000
   35   0.0000629  -0.0007185  -0.0000000  -0.0016318  -0.0017441   0.0000000
   36   0.0000000  -0.0000000  -0.0008945  -0.0000000   0.0000000   0.0029613
           13          14          15          16          17          18
    1   0.0426924  -0.0719936  -0.0000000  -0.2478117  -0.0622791   0.0000000
    2  -0.0178796  -0.0358104  -0.0000000  -0.1303545  -0.1545834  -0.0000000
    3  -0.0000000  -0.0000000  -0.0037646  -0.0000000  -0.0000000  -0.0527609
    4  -0.0232984   0.0321033  -0.0000000  -0.0545336  -0.0395864  -0.0000000
    5   0.0311854  -0.0418006  -0.0000000   0.0184074   0.0543746  -0.0000000
    6  -0.0000000  -0.0000000   0.0064718   0.0000000  -0.0000000   0.0045057
    7  -0.0543609   0.0183607  -0.0000000  -0.0128618  -0.0255669  -0.0000000
    8  -0.0378995   0.0538469  -0.0000000  -0.0268047  -0.0526285  -0.0000000
    9  -0.0000000  -0.0000000  -0.0019967   0.0000000  -0.0000000   0.0068866
   10  -0.2444326   0.0465205   0.0000000   0.0208780   0.0771288   0.0000000
   11   0.0924519  -0.1196333   0.0000000   0.0260561  -0.0188072  -0.0000000
   12   0.0000000   0.0000000  -0.0403016  -0.0000000  -0.0000000  -0.0025709
   13   0.4565414  -0.0651700   0.0000000  -0.0919166  -0.0013847   0.0000000
   14  -0.0651700   0.5118686   0.0000000   0.0352545  -0.2860971  -0.0000000
   15   0.0000000   0.0000000   0.0943317  -0.0000000   0.0000000  -0.0390131
   16  -0.0919166   0.0352545  -0.0000000   0.4639548   0.0735167  -0.0000000
   17  -0.0013847  -0.2860971   0.0000000   0.0735167   0.5617403   0.0000000
   18   0.0000000  -0.0000000  -0.0390131  -0.0000000   0.0000000   0.0948533
   19  -0.0055107   0.0015589  -0.0000000   0.0035963  -0.0361866   0.0000000
   20  -0.0023052   0.0017905  -0.0000000  -0.0027049  -0.0510206  -0.0000000
   21   0.0000000  -0.0000000   0.0056479  -0.0000000   0.0000000   0.0056238
   22  -0.0001278  -0.0010350   0.0000000   0.0002165   0.0050967  -0.0000000
   23  -0.0002396  -0.0007923  -0.0000000   0.0019557   0.0013420   0.0000000
   24   0.0000000   0.0000000  -0.0009259  -0.0000000  -0.0000000   0.0029302
   25   0.0003953  -0.0038622  -0.0000000  -0.0009800  -0.0002105   0.0000000
   26  -0.0013710  -0.0006200  -0.0000000   0.0006286   0.0001044   0.0000000
   27  -0.0000000  -0.0000000   0.0033789   0.0000000   0.0000000  -0.0011233
   28  -0.0036554   0.0218184  -0.0000000  -0.0023831  -0.0002827  -0.0000000
   29   0.0073749  -0.0284987  -0.0000000   0.0018452   0.0018804   0.0000000
   30  -0.0000000   0.0000000   0.0010312  -0.0000000  -0.0000000   0.0036778
   31  -0.0648821  -0.0234653   0.0000000  -0.0095396  -0.0110832  -0.0000000
   32  -0.0243478  -0.0418494  -0.0000000  -0.0207970  -0.0186838   0.0000000
   33   0.0000000   0.0000000  -0.0248741  -0.0000000  -0.0000000   0.0005435
   34  -0.0114429   0.0099105  -0.0000000  -0.0686188   0.0208378  -0.0000000
   35   0.0195842  -0.0124049   0.0000000   0.0229972  -0.0376207   0.0000000
   36  -0.0000000  -0.0000000   0.0000147   0.0000000  -0.0000000  -0.0235528
           19          20          21          22          23          24
    1  -0.0700899   0.0230779   0.0000000  -0.0326367  -0.0075023  -0.0000000
    2   0.0206953  -0.3151873  -0.0000000  -0.0254847  -0.0041588   0.0000000
    3   0.0000000  -0.0000000  -0.0409994   0.0000000   0.0000000   0.0044907
    4  -0.0058444   0.0091353   0.0000000  -0.1099162  -0.0585941   0.0000000
    5   0.0448610  -0.0452520   0.0000000  -0.0580132  -0.0731436  -0.0000000
    6   0.0000000   0.0000000   0.0067353   0.0000000  -0.0000000  -0.0173632
    7  -0.0058005   0.0009501  -0.0000000  -0.0081684  -0.0242953  -0.0000000
    8  -0.0035758   0.0026612   0.0000000  -0.0093577  -0.0200147  -0.0000000
    9  -0.0000000  -0.0000000   0.0054120  -0.0000000   0.0000000   0.0014944
   10   0.0027117  -0.0001239  -0.0000000   0.0013183   0.0029791   0.0000000
   11   0.0002544  -0.0004645   0.0000000   0.0009904  -0.0015584   0.0000000
   12  -0.0000000   0.0000000  -0.0013907  -0.0000000   0.0000000   0.0032661
   13  -0.0055107  -0.0023052   0.0000000  -0.0001278  -0.0002396   0.0000000
   14   0.0015589   0.0017905  -0.0000000  -0.0010350  -0.0007923   0.0000000
   15  -0.0000000  -0.0000000   0.0056479   0.0000000  -0.0000000  -0.0009259
   16   0.0035963  -0.0027049  -0.0000000   0.0002165   0.0019557  -0.0000000
   17  -0.0361866  -0.0510206   0.0000000   0.0050967   0.0013420  -0.0000000
   18   0.0000000  -0.0000000   0.0056238  -0.0000000   0.0000000   0.0029302
   19   0.0892298  -0.0280439  -0.0000000  -0.0032689   0.0051412   0.0000000
   20  -0.0280439   0.4084811   0.0000000  -0.0004785   0.0031509  -0.0000000
   21  -0.0000000   0.0000000   0.0222090  -0.0000000   0.0000000  -0.0019689
   22  -0.0032689  -0.0004785  -0.0000000   0.1523602   0.0838539   0.0000000
   23   0.0051412   0.0031509   0.0000000   0.0838539   0.1056712   0.0000000
   24   0.0000000  -0.0000000  -0.0019689   0.0000000   0.0000000   0.0081237
   25  -0.0004978   0.0007344   0.0000000   0.0016605  -0.0021958  -0.0000000
   26   0.0015929  -0.0009766   0.0000000   0.0050591  -0.0094524  -0.0000000
   27   0.0000000   0.0000000   0.0001324  -0.0000000   0.0000000  -0.0002695
   28   0.0002155   0.0002689   0.0000000   0.0000540  -0.0008330  -0.0000000
   29   0.0002244  -0.0025863  -0.0000000  -0.0000363  -0.0008372  -0.0000000
   30   0.0000000   0.0000000  -0.0000679   0.0000000   0.0000000   0.0002067
   31  -0.0001391  -0.0000776   0.0000000  -0.0004007  -0.0003441  -0.0000000
   32  -0.0010744  -0.0008853  -0.0000000  -0.0002962  -0.0002146   0.0000000
   33   0.0000000  -0.0000000   0.0001510   0.0000000   0.0000000  -0.0000310
   34  -0.0046021  -0.0004327   0.0000000  -0.0010908   0.0000744  -0.0000000
   35  -0.0054476   0.0002888  -0.0000000  -0.0002986   0.0000082   0.0000000
   36   0.0000000   0.0000000  -0.0014847  -0.0000000  -0.0000000   0.0000468
           25          26          27          28          29          30
    1   0.0036466  -0.0034451  -0.0000000  -0.0001658   0.0001406   0.0000000
    2  -0.0000368  -0.0025522  -0.0000000  -0.0000443   0.0006746  -0.0000000
    3  -0.0000000  -0.0000000   0.0037056  -0.0000000   0.0000000  -0.0010977
    4  -0.0199283   0.0281170  -0.0000000  -0.0022545  -0.0028323   0.0000000
    5   0.0123417  -0.0142723  -0.0000000  -0.0002731   0.0020951   0.0000000
    6  -0.0000000  -0.0000000   0.0021831   0.0000000   0.0000000   0.0033501
    7  -0.1279552   0.0470511   0.0000000   0.0010273  -0.0000620  -0.0000000
    8   0.0475251  -0.0529847  -0.0000000  -0.0157556  -0.0346612   0.0000000
    9   0.0000000   0.0000000  -0.0174808   0.0000000  -0.0000000   0.0019905
   10  -0.0339059  -0.0027310  -0.0000000  -0.0290027   0.0107959  -0.0000000
   11   0.0117225   0.0026420   0.0000000   0.0122640  -0.1403207  -0.0000000
   12  -0.0000000  -0.0000000   0.0018356  -0.0000000  -0.0000000  -0.0181492
   13   0.0003953  -0.0013710  -0.0000000  -0.0036554   0.0073749  -0.0000000
   14  -0.0038622  -0.0006200  -0.0000000   0.0218184  -0.0284987   0.0000000
   15  -0.0000000  -0.0000000   0.0033789  -0.0000000  -0.0000000   0.0010312
   16  -0.0009800   0.0006286   0.0000000  -0.0023831   0.0018452  -0.0000000
   17  -0.0002105   0.0001044   0.0000000  -0.0002827   0.0018804  -0.0000000
   18   0.0000000   0.0000000  -0.0011233  -0.0000000   0.0000000   0.0036778
   19  -0.0004978   0.0015929   0.0000000   0.0002155   0.0002244   0.0000000
   20   0.0007344  -0.0009766   0.0000000   0.0002689  -0.0025863   0.0000000
   21   0.0000000   0.0000000   0.0001324   0.0000000  -0.0000000  -0.0000679
   22   0.0016605   0.0050591  -0.0000000   0.0000540  -0.0000363   0.0000000
   23  -0.0021958  -0.0094524   0.0000000  -0.0008330  -0.0008372   0.0000000
   24  -0.0000000  -0.0000000  -0.0002695  -0.0000000  -0.0000000   0.0002067
   25   0.1860036  -0.0639711   0.0000000  -0.0071753  -0.0027178  -0.0000000
   26  -0.0639711   0.0810024   0.0000000  -0.0106610  -0.0029661  -0.0000000
   27   0.0000000   0.0000000   0.0074823  -0.0000000  -0.0000000   0.0000604
   28  -0.0071753  -0.0106610  -0.0000000   0.0546774  -0.0155483   0.0000000
   29  -0.0027178  -0.0029661  -0.0000000  -0.0155483   0.2058637   0.0000000
   30  -0.0000000  -0.0000000   0.0000604   0.0000000   0.0000000   0.0084354
   31  -0.0007609  -0.0004748   0.0000000  -0.0112743   0.0009757  -0.0000000
   32   0.0003488   0.0001635   0.0000000   0.0082711  -0.0002654  -0.0000000
   33   0.0000000   0.0000000   0.0001186   0.0000000   0.0000000   0.0003753
   34  -0.0005030   0.0002050   0.0000000  -0.0000628  -0.0001598   0.0000000
   35   0.0003220  -0.0000882  -0.0000000   0.0007755  -0.0003783   0.0000000
   36  -0.0000000  -0.0000000  -0.0000233  -0.0000000  -0.0000000   0.0001875
           31          32          33          34          35          36
    1   0.0026847   0.0029440   0.0000000  -0.0318733   0.0028072  -0.0000000
    2   0.0005569  -0.0015181   0.0000000   0.0173847   0.0011719   0.0000000
    3   0.0000000  -0.0000000   0.0032672   0.0000000  -0.0000000   0.0035662
    4  -0.0006917  -0.0003815  -0.0000000   0.0015636  -0.0016307   0.0000000
    5   0.0001121  -0.0002145  -0.0000000  -0.0046336   0.0005351   0.0000000
    6  -0.0000000   0.0000000  -0.0010399  -0.0000000   0.0000000   0.0024572
    7  -0.0004020   0.0012175  -0.0000000  -0.0002805   0.0000629   0.0000000
    8   0.0035294   0.0007524   0.0000000   0.0008012  -0.0007185  -0.0000000
    9  -0.0000000  -0.0000000   0.0029528   0.0000000  -0.0000000  -0.0008945
   10  -0.0258733  -0.0042497   0.0000000   0.0019012  -0.0016318  -0.0000000
   11  -0.0145673  -0.0007802  -0.0000000   0.0000262  -0.0017441   0.0000000
   12   0.0000000   0.0000000   0.0009465  -0.0000000   0.0000000   0.0029613
   13  -0.0648821  -0.0243478   0.0000000  -0.0114429   0.0195842  -0.0000000
   14  -0.0234653  -0.0418494   0.0000000   0.0099105  -0.0124049  -0.0000000
   15   0.0000000  -0.0000000  -0.0248741  -0.0000000   0.0000000   0.0000147
   16  -0.0095396  -0.0207970  -0.0000000  -0.0686188   0.0229972   0.0000000
   17  -0.0110832  -0.0186838  -0.0000000   0.0208378  -0.0376207  -0.0000000
   18  -0.0000000   0.0000000   0.0005435  -0.0000000   0.0000000  -0.0235528
   19  -0.0001391  -0.0010744   0.0000000  -0.0046021  -0.0054476   0.0000000
   20  -0.0000776  -0.0008853  -0.0000000  -0.0004327   0.0002888   0.0000000
   21   0.0000000  -0.0000000   0.0001510   0.0000000  -0.0000000  -0.0014847
   22  -0.0004007  -0.0002962   0.0000000  -0.0010908  -0.0002986  -0.0000000
   23  -0.0003441  -0.0002146   0.0000000   0.0000744   0.0000082  -0.0000000
   24  -0.0000000   0.0000000  -0.0000310  -0.0000000   0.0000000   0.0000468
   25  -0.0007609   0.0003488   0.0000000  -0.0005030   0.0003220  -0.0000000
   26  -0.0004748   0.0001635   0.0000000   0.0002050  -0.0000882  -0.0000000
   27   0.0000000   0.0000000   0.0001186   0.0000000  -0.0000000  -0.0000233
   28  -0.0112743   0.0082711   0.0000000  -0.0000628   0.0007755  -0.0000000
   29   0.0009757  -0.0002654   0.0000000  -0.0001598  -0.0003783  -0.0000000
   30  -0.0000000  -0.0000000   0.0003753   0.0000000   0.0000000   0.0001875
   31   0.1102050   0.0410719  -0.0000000   0.0010745   0.0037659  -0.0000000
   32   0.0410719   0.0747626   0.0000000  -0.0027070  -0.0112669   0.0000000
   33  -0.0000000   0.0000000   0.0171088  -0.0000000   0.0000000   0.0004813
   34   0.0010745  -0.0027070  -0.0000000   0.1139351  -0.0413063  -0.0000000
   35   0.0037659  -0.0112669   0.0000000  -0.0413063   0.0622180   0.0000000
   36  -0.0000000   0.0000000   0.0004813  -0.0000000   0.0000000   0.0162403
 **********************************************************************
 **                                                                  **
 **                       VIBRATIONAL ANALYSIS                       **
 **                       --------------------                       **
 **                                                                  **
 **        VIBRATIONAL FREQUENCIES (CM**-1) AND NORMAL MODES         **
 **     FORCE CONSTANTS (mDYN/ANGSTROM) AND REDUCED MASSES (AMU)     **
 **                  INFRARED INTENSITIES (KM/MOL)                   **
 **                                                                  **
 **********************************************************************


 Mode:                 1                      2                      3
 Frequency:        39.66                  45.01                  88.56
 Force Cnst:      0.0723                 0.1062                 0.0952
 Red. Mass:      78.0415                89.0122                20.6078
 IR Active:          YES                    YES                    YES
 IR Intens:        0.003                  0.002                  0.191
 Raman Active:       YES                    YES                    YES
               X      Y      Z        X      Y      Z        X      Y      Z
 C          0.000  0.000 -0.106   -0.000 -0.000  0.100   -0.000 -0.000  0.424
 C          0.000  0.000 -0.115    0.000  0.000 -0.034   -0.000 -0.000  0.200
 C         -0.000  0.000  0.085    0.000  0.000 -0.010    0.000 -0.000  0.085
 C         -0.000  0.000 -0.036    0.000 -0.000  0.113    0.000  0.000  0.063
 C         -0.000  0.000 -0.048    0.000 -0.000 -0.067    0.000 -0.000  0.064
 C          0.000  0.000  0.035   -0.000 -0.000  0.068   -0.000 -0.000  0.184
 F          0.000  0.000 -0.219   -0.000 -0.000  0.233   -0.000 -0.000  0.827
 Br         0.000  0.000 -0.513   -0.000  0.000 -0.226   -0.000  0.000 -0.177
 Br        -0.000 -0.000  0.691    0.000  0.000 -0.194    0.000 -0.000  0.011
 Br         0.000  0.000 -0.288   -0.000 -0.000  0.706   -0.000 -0.000 -0.033
 I          0.000 -0.000 -0.147   -0.000  0.000 -0.501    0.000  0.000  0.021
 I         -0.000 -0.000  0.266    0.000  0.000  0.272   -0.000  0.000 -0.118
 TransDip  -0.000 -0.000  0.002    0.000  0.000 -0.002    0.000  0.000 -0.014

 Mode:                 4                      5                      6
 Frequency:       108.78                 123.01                 134.04
 Force Cnst:      0.6762                 0.6155                 0.8414
 Red. Mass:      96.9969                69.0302                79.4879
 IR Active:          YES                    YES                    YES
 IR Intens:        0.188                  0.396                  0.139
 Raman Active:       YES                    YES                    YES
               X      Y      Z        X      Y      Z        X      Y      Z
 C         -0.122 -0.151 -0.000   -0.024  0.228  0.000   -0.100 -0.032  0.000
 C         -0.128 -0.096 -0.000   -0.015  0.158  0.000   -0.108 -0.042  0.000
 C         -0.097 -0.083 -0.000   -0.078  0.162  0.000   -0.114 -0.007  0.000
 C         -0.088 -0.106 -0.000   -0.081  0.237  0.000   -0.065 -0.069  0.000
 C         -0.129 -0.152  0.000   -0.051  0.244 -0.000   -0.118 -0.095  0.000
 C         -0.124 -0.125 -0.000   -0.087  0.255  0.000   -0.105 -0.061  0.000
 F         -0.111 -0.147 -0.000    0.048  0.238  0.000   -0.078 -0.032  0.000
 Br        -0.324  0.114  0.000    0.335 -0.274 -0.000    0.224 -0.521 -0.000
 Br        -0.068  0.008  0.000   -0.228 -0.102 -0.000    0.081  0.410  0.000
 Br         0.080 -0.111 -0.000   -0.108  0.272  0.000    0.524 -0.010 -0.000
 I          0.019 -0.500 -0.000    0.348 -0.230  0.000   -0.329 -0.016 -0.000
 I          0.257  0.583  0.000   -0.322  0.138 -0.000   -0.117  0.125 -0.000
 TransDip   0.012  0.007  0.000    0.009 -0.018 -0.000    0.009  0.008 -0.000

 Mode:                 7                      8                      9
 Frequency:       150.24                 166.25                 179.16
 Force Cnst:      1.0752                 1.1497                 0.2564
 Red. Mass:      80.8481                70.6014                13.5571
 IR Active:          YES                    YES                    YES
 IR Intens:        0.002                  0.127                  0.102
 Raman Active:       YES                    YES                    YES
               X      Y      Z        X      Y      Z        X      Y      Z
 C         -0.037 -0.012 -0.000   -0.085 -0.171 -0.000   -0.000  0.000  0.215
 C         -0.008  0.005 -0.000   -0.119 -0.273  0.000   -0.000 -0.000  0.406
 C         -0.006  0.007 -0.000    0.077 -0.256 -0.000   -0.000 -0.000  0.492
 C          0.011  0.018 -0.000    0.088 -0.253 -0.000   -0.000 -0.000  0.462
 C         -0.000 -0.008 -0.000    0.120 -0.079 -0.000   -0.000  0.000  0.378
 C         -0.038  0.004  0.000   -0.092 -0.078 -0.000    0.000  0.000  0.293
 F         -0.046 -0.012 -0.000    0.033 -0.170 -0.000   -0.000  0.000 -0.303
 Br        -0.144  0.160  0.000   -0.313 -0.193  0.000   -0.000 -0.000 -0.046
 Br        -0.289 -0.603 -0.000    0.299  0.049  0.000   -0.000  0.000 -0.071
 Br         0.669  0.075  0.000   -0.024 -0.390  0.000    0.000 -0.000 -0.055
 I         -0.004  0.166  0.000    0.309  0.257  0.000    0.000  0.000 -0.041
 I         -0.128  0.063 -0.000   -0.289  0.205  0.000    0.000 -0.000 -0.020
 TransDip  -0.001 -0.001  0.000   -0.005  0.010  0.000    0.000 -0.000 -0.010

 Mode:                10                     11                     12
 Frequency:       188.54                 229.06                 282.50
 Force Cnst:      1.3745                 2.1235                 0.9418
 Red. Mass:      65.6300                68.6947                20.0297
 IR Active:          YES                    YES                    YES
 IR Intens:        0.233                  0.001                  0.564
 Raman Active:       YES                    YES                    YES
               X      Y      Z        X      Y      Z        X      Y      Z
 C          0.188 -0.076  0.000   -0.065 -0.089  0.000    0.209  0.075 -0.000
 C          0.285 -0.032  0.000   -0.116 -0.173  0.000    0.074 -0.126  0.000
 C          0.329 -0.069  0.000    0.140 -0.074  0.000   -0.040 -0.083  0.000
 C          0.156  0.041  0.000    0.001  0.217 -0.000   -0.078 -0.010  0.000
 C          0.062  0.001  0.000   -0.041  0.090 -0.000   -0.009  0.137 -0.000
 C          0.054  0.023  0.000   -0.092  0.038  0.000    0.097  0.201 -0.000
 F          0.268 -0.066 -0.000    0.094 -0.073 -0.000    0.892  0.136  0.000
 Br         0.228  0.306 -0.000   -0.424 -0.338 -0.000   -0.114  0.004 -0.000
 Br         0.505 -0.235 -0.000    0.355 -0.162 -0.000   -0.089  0.073 -0.000
 Br        -0.065  0.019 -0.000   -0.035  0.617  0.000    0.034 -0.033 -0.000
 I         -0.254 -0.155 -0.000   -0.015 -0.011 -0.000   -0.021 -0.037  0.000
 I         -0.302  0.119 -0.000    0.083 -0.051  0.000   -0.031 -0.029  0.000
 TransDip  -0.015  0.004 -0.000   -0.001 -0.000  0.000   -0.023 -0.008  0.000

 Mode:                13                     14                     15
 Frequency:       317.41                 351.66                 363.99
 Force Cnst:      0.7249                 0.9083                 1.4300
 Red. Mass:      12.2113                12.4659                18.3201
 IR Active:          YES                    YES                    YES
 IR Intens:        0.276                  0.369                  0.051
 Raman Active:       YES                    YES                    YES
               X      Y      Z        X      Y      Z        X      Y      Z
 C          0.000 -0.000  0.017    0.000  0.000 -0.452   -0.069  0.512  0.000
 C          0.000 -0.000 -0.483   -0.000  0.000 -0.377   -0.137  0.261 -0.000
 C          0.000 -0.000 -0.426   -0.000  0.000  0.249   -0.009  0.192 -0.000
 C         -0.000 -0.000  0.081   -0.000 -0.000  0.580    0.029  0.105 -0.000
 C         -0.000 -0.000  0.535   -0.000 -0.000  0.195    0.063  0.253  0.000
 C          0.000 -0.000  0.539    0.000  0.000 -0.404    0.042  0.315  0.000
 F          0.000 -0.000 -0.008   -0.000  0.000  0.227   -0.139  0.598 -0.000
 Br        -0.000 -0.000  0.025   -0.000 -0.000  0.013   -0.069 -0.070  0.000
 Br        -0.000  0.000  0.021    0.000 -0.000 -0.011    0.101 -0.083  0.000
 Br        -0.000  0.000 -0.006   -0.000  0.000 -0.031    0.015 -0.146  0.000
 I          0.000  0.000 -0.025    0.000  0.000 -0.008   -0.033 -0.038 -0.000
 I         -0.000  0.000 -0.024    0.000  0.000  0.012    0.032 -0.021 -0.000
 TransDip  -0.000 -0.000 -0.017   -0.000 -0.000 -0.019    0.004 -0.006  0.000

 Mode:                16                     17                     18
 Frequency:       516.51                 558.34                 586.53
 Force Cnst:      2.1485                 2.2117                 2.4438
 Red. Mass:      13.6687                12.0416                12.0570
 IR Active:          YES                    YES                    YES
 IR Intens:       15.792                  0.033                  0.933
 Raman Active:       YES                    YES                    YES
               X      Y      Z        X      Y      Z        X      Y      Z
 C          0.188  0.025 -0.000   -0.000 -0.000 -0.012   -0.000 -0.000  0.241
 C          0.200  0.131 -0.000   -0.000  0.000  0.437   -0.000  0.000  0.142
 C          0.366  0.182 -0.000    0.000  0.000 -0.401    0.000  0.000 -0.574
 C          0.546  0.007  0.000    0.000  0.000 -0.119    0.000  0.000  0.660
 C          0.510 -0.132  0.000   -0.000 -0.000  0.610    0.000 -0.000 -0.387
 C          0.338 -0.157 -0.000   -0.000  0.000 -0.511   -0.000 -0.000 -0.050
 F         -0.051 -0.000  0.000    0.000  0.000  0.008    0.000 -0.000 -0.068
 Br        -0.071 -0.057  0.000    0.000  0.000 -0.013    0.000 -0.000  0.001
 Br        -0.097  0.022 -0.000   -0.000 -0.000  0.012    0.000 -0.000  0.012
 Br        -0.032  0.012 -0.000    0.000 -0.000  0.003   -0.000 -0.000 -0.013
 I         -0.038 -0.012 -0.000    0.000  0.000 -0.011    0.000  0.000  0.005
 I         -0.033  0.021  0.000    0.000 -0.000  0.008    0.000 -0.000  0.003
 TransDip   0.127  0.006 -0.000   -0.000 -0.000 -0.006   -0.000  0.000  0.031

 Mode:                19                     20                     21
 Frequency:       619.67                 667.50                 670.25
 Force Cnst:      2.8902                 3.5886                 3.2031
 Red. Mass:      12.7748                13.6702                12.1016
 IR Active:          YES                    YES                    YES
 IR Intens:       12.085                 47.999                  1.463
 Raman Active:       YES                    YES                    YES
               X      Y      Z        X      Y      Z        X      Y      Z
 C          0.489  0.049  0.000    0.025 -0.176  0.000   -0.000  0.000  0.751
 C          0.351 -0.261  0.000    0.143  0.196 -0.000   -0.000 -0.000 -0.465
 C         -0.058 -0.330 -0.000    0.207  0.303  0.000   -0.000 -0.000  0.153
 C         -0.228 -0.063  0.000    0.031  0.511 -0.000   -0.000 -0.000 -0.034
 C         -0.058  0.292 -0.000   -0.068  0.433  0.000    0.000 -0.000  0.098
 C          0.386  0.278 -0.000   -0.234  0.329 -0.000    0.000 -0.000 -0.414
 F         -0.284 -0.024 -0.000   -0.002 -0.386 -0.000   -0.000  0.000 -0.116
 Br        -0.035 -0.002 -0.000   -0.024 -0.031  0.000    0.000  0.000  0.008
 Br        -0.014  0.025  0.000   -0.008 -0.002 -0.000    0.000  0.000  0.000
 Br         0.014  0.009  0.000    0.009 -0.083 -0.000   -0.000  0.000 -0.002
 I         -0.002 -0.012  0.000   -0.008 -0.008 -0.000    0.000  0.000  0.000
 I         -0.017 -0.001 -0.000    0.012 -0.012  0.000   -0.000  0.000  0.005
 TransDip   0.111 -0.013  0.000    0.009  0.222  0.000   -0.000 -0.000  0.039

 Mode:                22                     23                     24
 Frequency:       776.13                 914.30                1068.00
 Force Cnst:      4.3880                 6.3622                 8.2160
 Red. Mass:      12.3637                12.9176                12.2256
 IR Active:          YES                    YES                    YES
 IR Intens:        0.553                 15.753                  5.639
 Raman Active:       YES                    YES                    YES
               X      Y      Z        X      Y      Z        X      Y      Z
 C         -0.212 -0.011 -0.000    0.027 -0.129 -0.000    0.088 -0.217  0.000
 C         -0.277 -0.388 -0.000    0.227 -0.238 -0.000    0.564  0.257  0.000
 C          0.225 -0.363 -0.000    0.548 -0.220  0.000   -0.124  0.059 -0.000
 C          0.228 -0.161  0.000    0.037  0.375  0.000    0.043 -0.454 -0.000
 C          0.404  0.331  0.000   -0.388 -0.229 -0.000    0.079 -0.027  0.000
 C         -0.333  0.275  0.000   -0.230 -0.130 -0.000   -0.533  0.146  0.000
 F         -0.040  0.015  0.000   -0.043  0.326  0.000   -0.019  0.142 -0.000
 Br         0.040  0.030  0.000   -0.005 -0.002 -0.000   -0.023 -0.016 -0.000
 Br        -0.036  0.017  0.000   -0.037  0.021 -0.000    0.001  0.000  0.000
 Br         0.003  0.019 -0.000    0.002 -0.019 -0.000   -0.003  0.019  0.000
 I         -0.014 -0.008 -0.000    0.007  0.007  0.000    0.001  0.001  0.000
 I          0.013 -0.005 -0.000    0.004 -0.001  0.000    0.006 -0.003 -0.000
 TransDip   0.004 -0.024 -0.000    0.036 -0.122 -0.000    0.032  0.069  0.000

 Mode:                25                     26                     27
 Frequency:      1199.31                1243.65                1316.32
 Force Cnst:     10.4912                10.9359                12.2845
 Red. Mass:      12.3799                12.0007                12.0333
 IR Active:          YES                    YES                    YES
 IR Intens:        7.201                  2.974                 94.503
 Raman Active:       YES                    YES                    YES
               X      Y      Z        X      Y      Z        X      Y      Z
 C         -0.000 -0.353 -0.000    0.344  0.025  0.000    0.302  0.093  0.000
 C          0.129 -0.183 -0.000   -0.196  0.298 -0.000   -0.086 -0.397 -0.000
 C         -0.442  0.001 -0.000   -0.207 -0.352 -0.000   -0.382  0.228 -0.000
 C         -0.123  0.460  0.000    0.494  0.024  0.000    0.410  0.177 -0.000
 C          0.451  0.170  0.000   -0.302  0.340  0.000   -0.085 -0.408 -0.000
 C         -0.055 -0.345 -0.000   -0.145 -0.340 -0.000   -0.180  0.360  0.000
 F         -0.011  0.220  0.000    0.008  0.003 -0.000   -0.041 -0.027 -0.000
 Br         0.002  0.004  0.000   -0.001 -0.000  0.000    0.005  0.007 -0.000
 Br         0.015 -0.003  0.000    0.000 -0.001  0.000    0.010 -0.006  0.000
 Br         0.003 -0.017 -0.000    0.000  0.001  0.000   -0.004 -0.003  0.000
 I         -0.005 -0.002 -0.000    0.000  0.000 -0.000    0.000  0.002  0.000
 I         -0.002  0.002  0.000   -0.000  0.000 -0.000    0.001 -0.002 -0.000
 TransDip  -0.022  0.083 -0.000   -0.053 -0.015  0.000   -0.306  0.059  0.000

 Mode:                28                     29                     30
 Frequency:      1374.62                1530.87                1537.73
 Force Cnst:     13.7224                16.6179                16.7270
 Red. Mass:      12.3258                12.0351                12.0062
 IR Active:          YES                    YES                    YES
 IR Intens:      214.732                 10.451                  3.076
 Raman Active:       YES                    YES                    YES
               X      Y      Z        X      Y      Z        X      Y      Z
 C         -0.062  0.618  0.000   -0.043 -0.437 -0.000    0.640 -0.015  0.000
 C          0.259  0.170  0.000   -0.187  0.448 -0.000   -0.414  0.113  0.000
 C         -0.087 -0.421 -0.000   -0.064 -0.421 -0.000    0.244  0.112  0.000
 C         -0.120  0.288  0.000    0.019  0.175  0.000   -0.399 -0.031 -0.000
 C          0.253 -0.256  0.000    0.095 -0.323  0.000    0.249 -0.125 -0.000
 C         -0.241 -0.060 -0.000    0.194  0.452  0.000   -0.297 -0.085 -0.000
 F          0.024 -0.211 -0.000   -0.001  0.070  0.000   -0.025  0.013 -0.000
 Br        -0.009 -0.004  0.000    0.002 -0.001  0.000    0.002  0.000 -0.000
 Br        -0.001  0.004  0.000   -0.000  0.001  0.000    0.000 -0.001 -0.000
 Br         0.001 -0.003  0.000    0.000  0.000 -0.000    0.001  0.000  0.000
 I         -0.001  0.001 -0.000   -0.001 -0.000 -0.000    0.000  0.001  0.000
 I          0.002  0.000 -0.000   -0.002 -0.001 -0.000   -0.001  0.001 -0.000
 TransDip   0.041  0.468  0.000   -0.009 -0.103 -0.000    0.053 -0.020  0.000

 STANDARD THERMODYNAMIC QUANTITIES AT   298.15 K  AND     1.00 ATM

   This Molecule has  0 Imaginary Frequencies
   Zero point vibrational energy:       24.800 kcal/mol

   Atom    1 Element C  Has Mass   12.00000
   Atom    2 Element C  Has Mass   12.00000
   Atom    3 Element C  Has Mass   12.00000
   Atom    4 Element C  Has Mass   12.00000
   Atom    5 Element C  Has Mass   12.00000
   Atom    6 Element C  Has Mass   12.00000
   Atom    7 Element F  Has Mass   18.99840
   Atom    8 Element Br Has Mass   78.91830
   Atom    9 Element Br Has Mass   78.91830
   Atom   10 Element Br Has Mass   78.91830
   Atom   11 Element I  Has Mass  126.90440
   Atom   12 Element I  Has Mass  126.90440
   Molecular Mass:   581.562100 amu
   Principal axes and moments of inertia in amu*Bohr^2:
                             1           2           3
    Eigenvalues --     8241.03921 12503.74024 20744.77944
          X               0.99996     0.00947     0.00000
          Y              -0.00947     0.99996     0.00000
          Z               0.00000    -0.00000     1.00000
   Rotational Symmetry Number is   1
   The Molecule is an Asymmetric Top
   Translational Enthalpy:        0.889 kcal/mol
   Rotational Enthalpy:           0.889 kcal/mol
   Vibrational Enthalpy:         31.215 kcal/mol
   gas constant (RT):             0.592 kcal/mol
   Translational Entropy:        44.966  cal/mol.K
   Rotational Entropy:           36.012  cal/mol.K
   Vibrational Entropy:          43.239  cal/mol.K

   Total Enthalpy:               33.585 kcal/mol
   Total Entropy:               124.217  cal/mol.K

 ======================================================================

 STANDARD THERMODYNAMIC QUANTITIES FOR ANHARMONIC VIBRATION -- TOSH

   Zero point vibrational energy: ************ kcal/mol

   Vibrational Enthalpy:       Infinity kcal/mol
   Vibrational Entropy:             NaN  cal/mol.K

   Total Enthalpy:             Infinity kcal/mol
   Total Entropy:                   NaN  cal/mol.K

 ======================================================================

 STANDARD THERMODYNAMIC QUANTITIES FOR ANHARMONIC VIBRATION -- VPT2

   Zero point vibrational energy: ************ kcal/mol

   Vibrational Enthalpy:       Infinity kcal/mol
   Vibrational Entropy:             NaN  cal/mol.K

   Total Enthalpy:             Infinity kcal/mol
   Total Entropy:                   NaN  cal/mol.K

 ======================================================================

Archival summary:
1\1\february\FREQ\ProcedureUnspecified\BasisUnspecified\2r316\taweetha\SunDec117:30:062019SunDec117:30:062019\0\\#,FREQ,ProcedureUnspecified,BasisUnspecified,\\0,1\I\C,1,2.1342\C,2,1.40428,1,119.833\C,3,1.39108,2,119.02,1,-180,0\F,4,1.33739,3,119.311,2,-180,0\C,4,1.39099,3,122.254,2,-0,0\C,6,1.3999,4,118.991,3,0,0\C,7,1.40696,6,119.776,4,0,0\Br,6,1.89584,4,117.651,3,-180,0\Br,7,1.89943,6,119.134,4,-180,0\Br,8,1.90349,7,119.023,6,-180,0\I,3,2.12433,2,124.621,1,-0,0\\\@

 Total job time:  1016.36s(wall), 5818.77s(cpu) 
 Sun Dec  1 17:30:06 2019

        *************************************************************
        *                                                           *
        *  Thank you very much for using Q-Chem.  Have a nice day.  *
        *                                                           *
        *************************************************************
