# Supplementary material for: Geometric and energetic data from quantum chemical calculations of halobenzenes and xylenes
Source: Data Brief. 2020 Mar 5;30:105386. doi: 10.1016/j.dib.2020.105386 (PMC7114895; doi:10.1016/j.dib.2020.105386)
Supplement: Supplementary file 1 [file mmc1.zip › halobenzene/B3LYP/FBrBrClBrBr.out]

                  Welcome to Q-Chem
     A Quantum Leap Into The Future Of Chemistry


 Q-Chem 5.2 (devel), Q-Chem, Inc., Pleasanton, CA (2019)

 Yihan Shao,  Zhengting Gan,  E. Epifanovsky,  A. T. B. Gilbert,  M. Wormit,  
 J. Kussmann,  A. W. Lange,  A. Behn,  Jia Deng,  Xintian Feng,  D. Ghosh,  
 M. Goldey,  P. R. Horn,  L. D. Jacobson,  I. Kaliman,  T. Kus,  A. Landau,  
 Jie Liu,  E. I. Proynov,  R. M. Richard,  R. P. Steele,  E. J. Sundstrom,  
 H. L. Woodcock III,  P. M. Zimmerman,  D. Zuev,  B. Albrecht,  E. Alguire,  
 S. A. Baeppler,  D. Barton,  Z. Benda,  Y. A. Bernard,  E. J. Berquist,  
 K. B. Bravaya,  H. Burton,  D. Casanova,  Chun-Min Chang,  Yunqing Chen,  
 A. Chien,  K. D. Closser,  M. P. Coons,  S. Coriani,  S. Dasgupta,  
 A. L. Dempwolff,  M. Diedenhofen,  Hainam Do,  R. G. Edgar,  Po-Tung Fang,  
 S. Faraji,  S. Fatehi,  Qingguo Feng,  K. D. Fenk,  J. Fosso-Tande,  
 J. Gayvert,  Qinghui Ge,  A. Ghysels,  G. Gidofalvi,  J. Gomes,  
 J. Gonthier,  A. Gunina,  D. Hait,  M. W. D. Hanson-Heine,  
 P. H. P. Harbach,  A. W. Hauser,  M. F. Herbst,  J. E. Herr,  
 E. G. Hohenstein,  Z. C. Holden,  Kerwin Hui,  B. C. Huynh,  T.-C. Jagau,  
 Hyunjun Ji,  B. Kaduk,  K. Khistyaev,  Jaehoon Kim,  P. Klunzinger,  K. Koh,  
 D. Kosenkov,  L. Koulias,  T. Kowalczyk,  C. M. Krauter,  A. Kunitsa,  
 Ka Un Lao,  A. Laurent,  K. V. Lawler,  Joonho Lee,  D. Lefrancois,  
 S. Lehtola,  D. S. Levine,  Yi-Pei Li,  You-Sheng Lin,  Fenglai Liu,  
 E. Livshits,  A. Luenser,  P. Manohar,  E. Mansoor,  S. F. Manzer,  
 Shan-Ping Mao,  Yuezhi Mao,  N. Mardirossian,  A. V. Marenich,  
 T. Markovich,  L. A. Martinez-Martinez,  S. A. Maurer,  N. J. Mayhall,  
 S. C. McKenzie,  J.-M. Mewes,  P. Morgante,  A. F. Morrison,  
 J. W. Mullinax,  K. Nanda,  T. S. Nguyen-Beck,  R. Olivares-Amaya,  
 J. A. Parkhill,  Zheng Pei,  T. M. Perrine,  F. Plasser,  P. Pokhilko,  
 S. Prager,  A. Prociuk,  E. Ramos,  D. R. Rehn,  F. Rob,  M. Scheurer,  
 M. Schneider,  N. Sergueev,  S. M. Sharada,  S. Sharma,  D. W. Small,  
 T. Stauch,  T. Stein,  Yu-Chuan Su,  A. J. W. Thom,  A. Tkatchenko,  
 T. Tsuchimochi,  N. M. Tubman,  L. Vogt,  M. L. Vidal,  O. Vydrov,  
 M. A. Watson,  J. Wenzel,  M. de Wergifosse,  T. A. Wesolowski,  A. White,  
 J. Witte,  A. Yamada,  Jun Yang,  K. Yao,  S. Yeganeh,  S. R. Yost,  
 Zhi-Qiang You,  A. Zech,  Igor Ying Zhang,  Xing Zhang,  Yan Zhao,  
 Ying Zhu,  B. R. Brooks,  G. K. L. Chan,  C. J. Cramer,  M. S. Gordon,  
 W. J. Hehre,  A. Klamt,  M. W. Schmidt,  C. D. Sherrill,  D. G. Truhlar,  
 A. Aspuru-Guzik,  R. Baer,  A. T. Bell,  N. A. Besley,  Jeng-Da Chai,  
 A. E. DePrince, III,  R. A. DiStasio Jr.,  A. Dreuw,  B. D. Dunietz,  
 T. R. Furlani,  Chao-Ping Hsu,  Yousung Jung,  Jing Kong,  D. S. Lambrecht,  
 WanZhen Liang,  C. Ochsenfeld,  V. A. Rassolov,  L. V. Slipchenko,  
 J. E. Subotnik,  T. Van Voorhis,  J. M. Herbert,  A. I. Krylov,  
 P. M. W. Gill,  M. Head-Gordon

 Contributors to earlier versions of Q-Chem not listed above: 
 R. D. Adamson,  B. Austin,  J. Baker,  G. J. O. Beran,  K. Brandhorst,  
 S. T. Brown,  E. F. C. Byrd,  A. K. Chakraborty,  C.-L. Cheng,  
 Siu Hung Chien,  D. M. Chipman,  D. L. Crittenden,  H. Dachsel,  
 R. J. Doerksen,  A. D. Dutoi,  L. Fusti-Molnar,  W. A. Goddard III,  
 A. Golubeva-Zadorozhnaya,  S. R. Gwaltney,  G. Hawkins,  A. Heyden,  
 S. Hirata,  G. Kedziora,  F. J. Keil,  C. Kelley,  Jihan Kim,  R. A. King,  
 R. Z. Khaliullin,  P. P. Korambath,  W. Kurlancheek,  A. M. Lee,  M. S. Lee,  
 S. V. Levchenko,  Ching Yeh Lin,  D. Liotard,  R. C. Lochan,  I. Lotan,  
 P. E. Maslen,  N. Nair,  D. P. O'Neill,  D. Neuhauser,  E. Neuscamman,  
 C. M. Oana,  R. Olson,  B. Peters,  R. Peverati,  P. A. Pieniazek,  
 Y. M. Rhee,  J. Ritchie,  M. A. Rohrdanz,  E. Rosta,  N. J. Russ,  
 H. F. Schaefer III,  N. E. Schultz,  N. Shenvi,  A. C. Simmonett,  A. Sodt,  
 D. Stuck,  K. S. Thanthiriwatte,  V. Vanovschi,  Tao Wang,  A. Warshel,  
 C. F. Williams,  Q. Wu,  X. Xu,  W. Zhang

 Please cite Q-Chem as follows:
 Y. Shao et al., Mol. Phys. 113, 184-215 (2015)
 DOI: 10.1080/00268976.2014.952696

 Q-Chem 5.2.1 for Intel X86 EM64T Linux

 Parts of Q-Chem use Armadillo 8.300.2 (Tropical Shenanigans).
 http://arma.sourceforge.net/

 Q-Chem begins on Sun Dec  1 17:30:07 2019  

Host: 
0

     Scratch files written to /scratch/taweetham/qchem24031//
NAlpha2: 202
NElect   202
Mult     1

Checking the input file for inconsistencies... 	...done.

--------------------------------------------------------------
User input:
--------------------------------------------------------------
$MOLECULE
0 1
C   
C	1	CC
C	2	CC	1	120.0		
C	3	CC	2	120.0	1	0.0
C	4	CC	3	120.0	2	0.0	
C	5 	CC	4	120.0	3	0.0
F	1	CF	2	120.0	3	180.0
Br	2	CBr	3	120.0	4	180.0
Br	3	CBr	4	120.0	5	180.0
Cl	4	CCl	5	120.0	6	180.0
Br	5	CBr	6	120.0	1	180.0
Br	6	CBr	1	120.0	2	180.0

CC=1.39483
CH=1.08673
CF=1.33960
CCl=1.72090
CBr=1.89068
CI=2.07886
$END

$REM
   JOB_TYPE	OPTIMIZATION
   BASIS	6-311++G**
   METHOD	B3LYP
   MEM_TOTAL	64000
   SYM_IGNORE	TRUE
$END

--------------------------------------------------------------
 ----------------------------------------------------------------
             Standard Nuclear Orientation (Angstroms)
    I     Atom           X                Y                Z
 ----------------------------------------------------------------
    1      C       0.0000000000     0.0000000000     0.0000000000
    2      C       0.0000000000     0.0000000000     1.3948300000
    3      C       1.2079582140     0.0000000000     2.0922450000
    4      C       2.4159164279     0.0000000000     1.3948300000
    5      C       2.4159164279     0.0000000000    -0.0000000000
    6      C       1.2079582140     0.0000000000    -0.6974150000
    7      F      -1.1601276309    -0.0000000000    -0.6698000000
    8      Br     -1.6373769104    -0.0000000000     2.3401700000
    9      Br      1.2079582140    -0.0000000000     3.9829250000
   10      Cl      3.9062595453    -0.0000000000     2.2552800000
   11      Br      4.0532933383    -0.0000000000    -0.9453400000
   12      Br      1.2079582140    -0.0000000000    -2.5880950000
 ----------------------------------------------------------------
 Nuclear Repulsion Energy =        2499.98884002 hartrees
 There are      101 alpha and      101 beta electrons
 Requested basis set is 6-311++G(d,p)
 There are 131 shells and 376 basis functions

 Total QAlloc Memory Limit  64000 MB
 Mega-Array Size       188 MB
 MEM_STATIC part       192 MB
 A cutoff of  1.0D-11 yielded   5691 shell pairs
 There are     52528 function pairs (     57792 Cartesian)
 Smallest overlap matrix eigenvalue = 4.37E-07

 Q-Chem warning in module stvman/mkSTV.C, line 318:

 Overlap eigenvalue is smaller than square root of threshold
 Use THRESH >= 12 to get rid of this warning

 Linear dependence detected in AO basis
 Tighter screening thresholds may be required for diffuse basis sets
 Use S2THRESH > 14 and THRESH = 14 in case of SCF convergence issues
 Number of orthogonalized atomic orbitals = 374
 Maximum deviation from orthogonality = 1.775E-10

 Scale SEOQF with 1.000000e-01/1.000000e-01/1.000000e-01

 Standard Electronic Orientation quadrupole field applied
 Nucleus-field energy     =    -0.0000000835 hartrees
 Guess from superposition of atomic densities
 Warning:  Energy on first SCF cycle will be non-variational
 SAD guess density has 202.000000 electrons

 -----------------------------------------------------------------------
  General SCF calculation program by
  Eric Jon Sundstrom, Paul Horn, Yuezhi Mao, Dmitri Zuev, Alec White,
  David Stuck, Shaama M.S., Shane Yost, Joonho Lee, David Small,
  Daniel Levine, Susi Lehtola, Hugh Burton, Evgeny Epifanovsky,
  Bang C. Huynh
 -----------------------------------------------------------------------
 Exchange:     0.2000 Hartree-Fock + 0.0800 Slater + 0.7200 B88
 Correlation:  0.1900 VWN1RPA + 0.8100 LYP
 Using SG-1 standard quadrature grid
 using 6 threads for integral computing
 -------------------------------------------------------
 OpenMP Integral computing Module                
 Release: version 2.0, May 2017, Q-Chem Inc. Pleasanton 
 -------------------------------------------------------
 A restricted SCF calculation will be
 performed using DIIS
 SCF converges when DIIS error is below 1.0e-08
 ---------------------------------------
  Cycle       Energy         DIIS error
 ---------------------------------------
    1  -11087.8186248533      3.08e-02  
    2  -11085.2791890324      2.28e-03  
    3  -11085.2487357906      2.58e-03  
    4  -11085.3118199446      7.90e-04  
    5  -11085.3231011385      2.13e-04  
    6  -11085.3236925032      7.57e-05  
    7  -11085.3237612521      1.90e-05  
    8  -11085.3237660110      9.32e-06  
    9  -11085.3237674773      1.99e-06  
   10  -11085.3237675231      4.68e-07  
   11  -11085.3237675252      1.63e-07  
   12  -11085.3237675261      4.75e-08  
   13  -11085.3237675266      8.33e-09  Convergence criterion met
 ---------------------------------------
 SCF time:   CPU 247.23s  wall 44.00s 
 SCF   energy in the final basis set =   -11085.3237675266
 Total energy in the final basis set =   -11085.3237675266

 --------------------------------------------------------------

                    Orbital Energies (a.u.)
 --------------------------------------------------------------

 Alpha MOs
 -- Occupied --
********-482.8605-482.8597-482.8596-101.5836 -62.5133 -62.5133 -62.5126
-62.5125 -56.3341 -56.3341 -56.3333 -56.3333 -56.3299 -56.3299 -56.3296
-56.3295 -56.3292 -56.3291 -56.3287 -56.3287 -24.7320 -10.3177 -10.2866
-10.2820 -10.2819 -10.2800 -10.2799  -9.4988  -8.7222  -8.7222  -8.7215
 -8.7215  -7.2638  -7.2537  -7.2527  -6.5546  -6.5546  -6.5538  -6.5538
 -6.5406  -6.5405  -6.5400  -6.5399  -6.5396  -6.5395  -6.5388  -6.5388
 -2.6654  -2.6652  -2.6646  -2.6645  -2.6616  -2.6615  -2.6610  -2.6608
 -2.6608  -2.6608  -2.6600  -2.6600  -2.6496  -2.6496  -2.6495  -2.6494
 -2.6489  -2.6489  -2.6488  -2.6488  -1.2745  -0.9619  -0.9010  -0.8886
 -0.8312  -0.8305  -0.8151  -0.7598  -0.7422  -0.6537  -0.6445  -0.5771
 -0.5750  -0.5180  -0.5151  -0.4612  -0.4585  -0.4572  -0.4525  -0.4424
 -0.4022  -0.3930  -0.3839  -0.3593  -0.3435  -0.3347  -0.3341  -0.3311
 -0.3153  -0.3023  -0.2876  -0.2722  -0.2693
 -- Virtual --
 -0.0884  -0.0712  -0.0608  -0.0424  -0.0262  -0.0077   0.0021   0.0120
  0.0187   0.0256   0.0370   0.0381   0.0530   0.0533   0.0554   0.0583
  0.0610   0.0673   0.0687   0.0772   0.0772   0.0885   0.0895   0.0920
  0.0969   0.1017   0.1070   0.1117   0.1167   0.1283   0.1382   0.1400
  0.1452   0.1599   0.1616   0.1650   0.1704   0.1761   0.1783   0.1794
  0.2043   0.2052   0.2174   0.2218   0.2230   0.2252   0.2284   0.2425
  0.2482   0.2529   0.2542   0.2721   0.2724   0.2815   0.2872   0.3210
  0.3567   0.3618   0.3664   0.3910   0.3976   0.4045   0.4101   0.4114
  0.4207   0.4243   0.4287   0.4339   0.4361   0.4380   0.4521   0.4732
  0.4788   0.4908   0.4946   0.4961   0.4979   0.4988   0.5154   0.5247
  0.5356   0.5443   0.5476   0.5506   0.5593   0.5629   0.5689   0.5719
  0.5952   0.5966   0.6031   0.6147   0.6470   0.6472   0.6554   0.6791
  0.6880   0.6895   0.7047   0.7277   0.7345   0.7435   0.7717   0.7761
  0.7837   0.7986   0.8092   0.8162   0.8332   0.8412   0.8419   0.8580
  0.8689   0.8799   0.8955   0.9209   0.9352   0.9537   0.9621   0.9734
  1.0197   1.0383   1.0524   1.0536   1.0606   1.1177   1.1272   1.1709
  1.1929   1.1949   1.2306   1.2334   1.2380   1.2754   1.3296   1.3982
  1.4123   1.4155   1.4414   1.4696   1.5208   1.5476   1.5749   1.6151
  1.7220   1.7233   1.7457   1.7461   1.8124   1.8157   1.8373   1.8455
  1.8913   1.9859   1.9866   2.0153   2.0221   2.0381   2.0434   2.0614
  2.0916   2.1052   2.1381   2.1755   2.1880   2.2191   2.2384   2.2538
  2.2594   2.2645   2.2648   2.2892   2.3378   2.3518   2.3944   2.4346
  2.4800   2.5695   2.5752   2.7081   2.7154   2.8195   2.8304   2.8735
  2.9570   3.0381   3.0493   3.0703   3.0748   3.1591   3.1943   3.4056
  3.4212   3.6548   3.7508   3.7610   3.8115   3.8941   3.9554   3.9715
  3.9878   3.9921   3.9929   4.0057   4.0432   4.0470   4.0612   4.0687
  4.0766   4.0803   4.0814   4.1198   4.1881   4.2284   4.2659   4.2993
  4.3678   4.3739   4.4369   4.4549   4.8329   4.8336   6.2982   6.4429
  6.6172   6.7291   6.7516   6.8221   6.8265   7.5329   7.5350   7.5540
  7.5763   7.6402   7.6558   7.6583   7.6764   7.7093   7.7205   7.8005
  7.8067   9.7757  23.2157  23.7770  23.7809  23.9349  23.9522  24.0340
 25.8215  26.2263  26.6530  47.9124  48.0035  48.0658  48.0677  66.7717
215.7687 289.7285 289.7303 289.7509 289.7730 289.8399 289.8468 289.8627
289.8739 289.9337 289.9397 290.0242 290.02481020.70711020.82211020.8991
********
 --------------------------------------------------------------

          Ground-State Mulliken Net Atomic Charges

     Atom                 Charge (a.u.)
  ----------------------------------------
      1 C                    -0.315987
      2 C                     0.349763
      3 C                    -0.126906
      4 C                     0.047075
      5 C                    -0.117832
      6 C                     0.348261
      7 F                    -0.101765
      8 Br                   -0.135294
      9 Br                   -0.176538
     10 Cl                    0.543097
     11 Br                   -0.177617
     12 Br                   -0.136258
  ----------------------------------------
  Sum of atomic charges =     0.000000

 -----------------------------------------------------------------
                    Cartesian Multipole Moments
 -----------------------------------------------------------------
    Charge (ESU x 10^10)
                -0.0000
    Dipole Moment (Debye)
         X       0.4708      Y       0.0000      Z       0.2729
       Tot       0.5442
    Quadrupole Moments (Debye-Ang)
        XX    -122.9878     XY       0.0000     YY    -124.9030
        XZ      -2.9275     YZ       0.0000     ZZ    -119.6231
    Octopole Moments (Debye-Ang^2)
       XXX    -503.1233    XXY       0.0000    XYY    -174.2910
       YYY       0.0000    XXZ     -99.5133    XYZ       0.0000
       YYZ    -100.6261    XZZ    -167.7090    YZZ       0.0000
       ZZZ    -287.7921
    Hexadecapole Moments (Debye-Ang^3)
      XXXX   -4043.0117   XXXY       0.0000   XXYY    -742.0763
      XYYY       0.0000   YYYY    -146.1624   XXXZ    -157.4732
      XXYZ       0.0000   XYYZ     -32.9891   YYYZ       0.0000
      XXZZ   -1312.4823   XYZZ       0.0000   YYZZ    -704.0348
      XZZZ    -113.4469   YZZZ       0.0000   ZZZZ   -3730.5474
 -----------------------------------------------------------------
 Calculating analytic gradient of the SCF energy
 Gradient of SCF Energy
            1           2           3           4           5           6
    1  -0.0023040   0.0055508   0.0007442  -0.0010075  -0.0016171   0.0024159
    2   0.0000000  -0.0000000  -0.0000000   0.0000000  -0.0000000  -0.0000000
    3  -0.0012541  -0.0003898  -0.0016175  -0.0004049   0.0017498   0.0043556
            7           8           9          10          11          12
    1  -0.0050254   0.0063438  -0.0014238  -0.0078696  -0.0039543   0.0081470
    2   0.0000000  -0.0000000   0.0000000   0.0000000  -0.0000000   0.0000000
    3  -0.0030261   0.0055494  -0.0040668  -0.0046516   0.0004188   0.0033370
 Max gradient component =       8.147E-03
 RMS gradient           =       3.221E-03
 Gradient time:  CPU 88.55 s  wall 14.86 s
 Geometry Optimization Parameters
   NAtoms,    NIC,     NZ,  NCons,   NDum,   NFix, NCnnct, MaxDiis
       12      78      12       0       0       0       0       0


** GEOMETRY OPTIMIZATION IN DELOCALIZED INTERNAL COORDINATES **
   Searching for a Minimum

   Optimization Cycle:   1

                       Coordinates (Angstroms)
     ATOM                X               Y               Z
      1  C         0.0000000000    0.0000000000    0.0000000000
      2  C         0.0000000000    0.0000000000    1.3948300000
      3  C         1.2079582140    0.0000000000    2.0922450000
      4  C         2.4159164279    0.0000000000    1.3948300000
      5  C         2.4159164279    0.0000000000    0.0000000000
      6  C         1.2079582140    0.0000000000   -0.6974150000
      7  F        -1.1601276309    0.0000000000   -0.6698000000
      8  Br       -1.6373769104    0.0000000000    2.3401700000
      9  Br        1.2079582140    0.0000000000    3.9829250000
     10  Cl        3.9062595453    0.0000000000    2.2552800000
     11  Br        4.0532933383    0.0000000000   -0.9453400000
     12  Br        1.2079582140    0.0000000000   -2.5880950000
   Point Group: c1    Number of degrees of freedom:    30


   Energy is -11085.323767527


 Attempting to generate delocalized internal coordinates
 Initial Hessian constructed with Jon Baker's OPTIMIZE code

 21 Hessian modes will be used to form the next step
  Hessian Eigenvalues:
     0.201019    0.201019    0.201019    0.201019    0.250000    0.250000
     0.250000    0.250000    0.250000    0.250000    0.250000    0.250000
     0.250000    0.334879    0.426727    0.426727    0.464882    0.464882
     0.464882    0.464882    0.572947

 Minimum search - taking simple RFO step
 Searching for Lamda that Minimizes Along All modes
 Value Taken    Lamda =  -0.00556249
 Step Taken.  Stepsize is  0.140824

                             Maximum     Tolerance    Cnvgd?
         Gradient           0.027003      0.000300      NO
         Displacement       0.102306      0.001200      NO
         Energy change     *********      0.000001      NO


 New Cartesian Coordinates Obtained by Inverse Iteration

 Displacement from previous Coordinates is:  0.359173
 ----------------------------------------------------------------
             Standard Nuclear Orientation (Angstroms)
    I     Atom           X                Y                Z
 ----------------------------------------------------------------
    1      C       0.0249085902     0.0000000000     0.0141911267
    2      C       0.0003518235     0.0000000000     1.4024049453
    3      C       1.2137116875     0.0000000000     2.1095121352
    4      C       2.4311071405     0.0000000000     1.4031179619
    5      C       2.4346681322     0.0000000000    -0.0043845711
    6      C       1.2149529263     0.0000000000    -0.7014537506
    7      F      -1.1309769339     0.0000000000    -0.6522258739
    8      Br     -1.7025825656     0.0000000000     2.2397059825
    9      Br      1.2308613215     0.0000000000     4.0105322146
   10      Cl      3.9330898786     0.0000000000     2.2718240969
   11      Br      4.0898437020     0.0000000000    -0.9373103216
   12      Br      1.0857783513     0.0000000000    -2.5962839458
 ----------------------------------------------------------------
 Nuclear Repulsion Energy =        2479.91125424 hartrees
 There are      101 alpha and      101 beta electrons
 Applying Cartesian multipole field
    Component          Value
    ---------          -----
     (2,0,0)        1.00000E-11
     (0,2,0)        2.00000E-11
     (0,0,2)       -3.00000E-11
 Nucleus-field energy     =    -0.0000000823 hartrees
 Requested basis set is 6-311++G(d,p)
 There are 131 shells and 376 basis functions
 A cutoff of  1.0D-11 yielded   5678 shell pairs
 There are     52455 function pairs (     57710 Cartesian)
 Smallest overlap matrix eigenvalue = 4.27E-07

 Q-Chem warning in module stvman/mkSTV.C, line 318:

 Overlap eigenvalue is smaller than square root of threshold
 Use THRESH >= 12 to get rid of this warning

 Linear dependence detected in AO basis
 Tighter screening thresholds may be required for diffuse basis sets
 Use S2THRESH > 14 and THRESH = 14 in case of SCF convergence issues
 Number of orthogonalized atomic orbitals = 374
 Maximum deviation from orthogonality = 1.313E-10
 Guess MOs from SCF MO coefficient file

 -----------------------------------------------------------------------
  General SCF calculation program by
  Eric Jon Sundstrom, Paul Horn, Yuezhi Mao, Dmitri Zuev, Alec White,
  David Stuck, Shaama M.S., Shane Yost, Joonho Lee, David Small,
  Daniel Levine, Susi Lehtola, Hugh Burton, Evgeny Epifanovsky,
  Bang C. Huynh
 -----------------------------------------------------------------------
 Exchange:     0.2000 Hartree-Fock + 0.0800 Slater + 0.7200 B88
 Correlation:  0.1900 VWN1RPA + 0.8100 LYP
 Using SG-1 standard quadrature grid
 using 6 threads for integral computing
 -------------------------------------------------------
 OpenMP Integral computing Module                
 Release: version 2.0, May 2017, Q-Chem Inc. Pleasanton 
 -------------------------------------------------------
 A restricted SCF calculation will be
 performed using DIIS
 SCF converges when DIIS error is below 1.0e-08
 ---------------------------------------
  Cycle       Energy         DIIS error
 ---------------------------------------
    1  -11085.3212269951      6.40e-04  
    2  -11085.3252614799      1.81e-04  
    3  -11085.3245696635      2.74e-04  
    4  -11085.3257006491      4.88e-05  
    5  -11085.3257392309      1.27e-05  
    6  -11085.3257413467      3.36e-06  
    7  -11085.3257415399      9.11e-07  
    8  -11085.3257415507      3.34e-07  
    9  -11085.3257415525      1.46e-07  
   10  -11085.3257415527      3.47e-08  
   11  -11085.3257415527      1.64e-08  
   12  -11085.3257415537      5.50e-09  Convergence criterion met
 ---------------------------------------
 SCF time:   CPU 226.90s  wall 41.00s 
 SCF   energy in the final basis set =   -11085.3257415537
 Total energy in the final basis set =   -11085.3257415537

 --------------------------------------------------------------

                    Orbital Energies (a.u.)
 --------------------------------------------------------------

 Alpha MOs
 -- Occupied --
********-482.8614-482.8606-482.8605-101.5842 -62.5142 -62.5142 -62.5134
-62.5133 -56.3350 -56.3350 -56.3342 -56.3340 -56.3307 -56.3307 -56.3304
-56.3304 -56.3300 -56.3298 -56.3296 -56.3294 -24.7308 -10.3151 -10.2902
-10.2861 -10.2860 -10.2809 -10.2807  -9.4990  -8.7230  -8.7229  -8.7222
 -8.7221  -7.2641  -7.2539  -7.2529  -6.5555  -6.5554  -6.5546  -6.5545
 -6.5412  -6.5412  -6.5406  -6.5404  -6.5403  -6.5403  -6.5395  -6.5394
 -2.6661  -2.6661  -2.6652  -2.6652  -2.6623  -2.6622  -2.6616  -2.6616
 -2.6615  -2.6614  -2.6607  -2.6606  -2.6502  -2.6502  -2.6502  -2.6502
 -2.6496  -2.6495  -2.6494  -2.6494  -1.2770  -0.9572  -0.8984  -0.8843
 -0.8317  -0.8313  -0.8122  -0.7586  -0.7427  -0.6523  -0.6460  -0.5747
 -0.5736  -0.5196  -0.5128  -0.4610  -0.4582  -0.4537  -0.4524  -0.4417
 -0.4021  -0.3902  -0.3824  -0.3590  -0.3385  -0.3354  -0.3353  -0.3262
 -0.3145  -0.3082  -0.2922  -0.2725  -0.2694
 -- Virtual --
 -0.0898  -0.0736  -0.0609  -0.0450  -0.0292  -0.0076  -0.0021   0.0090
  0.0183   0.0251   0.0370   0.0378   0.0523   0.0535   0.0546   0.0566
  0.0611   0.0674   0.0687   0.0762   0.0769   0.0857   0.0890   0.0932
  0.0934   0.1010   0.1060   0.1107   0.1171   0.1272   0.1377   0.1381
  0.1443   0.1585   0.1594   0.1690   0.1699   0.1745   0.1762   0.1788
  0.2026   0.2056   0.2148   0.2174   0.2227   0.2238   0.2306   0.2423
  0.2442   0.2524   0.2546   0.2723   0.2736   0.2826   0.2886   0.3186
  0.3524   0.3590   0.3691   0.3943   0.3967   0.4043   0.4115   0.4124
  0.4183   0.4273   0.4295   0.4335   0.4344   0.4347   0.4523   0.4773
  0.4826   0.4940   0.4948   0.4962   0.4992   0.5081   0.5187   0.5270
  0.5359   0.5414   0.5431   0.5512   0.5585   0.5602   0.5649   0.5656
  0.5935   0.5940   0.5969   0.6217   0.6405   0.6473   0.6528   0.6723
  0.6729   0.6842   0.7052   0.7312   0.7329   0.7389   0.7706   0.7717
  0.7793   0.8010   0.8080   0.8146   0.8318   0.8338   0.8423   0.8547
  0.8611   0.8776   0.8946   0.9183   0.9337   0.9565   0.9599   0.9641
  1.0137   1.0368   1.0475   1.0527   1.0571   1.1147   1.1258   1.1810
  1.1824   1.1954   1.2228   1.2275   1.2297   1.2694   1.3249   1.3910
  1.4124   1.4190   1.4380   1.4787   1.5178   1.5468   1.5625   1.6174
  1.7185   1.7199   1.7320   1.7489   1.8062   1.8081   1.8345   1.8394
  1.8855   1.9830   1.9837   2.0070   2.0233   2.0330   2.0426   2.0600
  2.0755   2.1132   2.1351   2.1665   2.1808   2.2082   2.2311   2.2454
  2.2580   2.2604   2.2642   2.2754   2.3250   2.3433   2.3846   2.4332
  2.4734   2.5676   2.5699   2.7042   2.7149   2.8154   2.8299   2.8624
  2.9567   3.0321   3.0447   3.0556   3.0756   3.1455   3.1877   3.4048
  3.4072   3.6407   3.7515   3.7581   3.8019   3.8987   3.9600   3.9740
  3.9880   3.9883   3.9907   4.0145   4.0417   4.0455   4.0585   4.0594
  4.0770   4.0792   4.0823   4.1160   4.1871   4.2269   4.2669   4.2886
  4.3628   4.3668   4.4399   4.4591   4.8164   4.8407   6.2975   6.4447
  6.6160   6.7377   6.7560   6.8093   6.8123   7.5310   7.5330   7.5543
  7.5757   7.6359   7.6503   7.6537   7.6594   7.7134   7.7288   7.7949
  7.7980   9.7689  23.2197  23.7569  23.7721  23.9149  23.9249  24.0241
 25.8196  26.2152  26.6419  47.9133  48.0076  48.0508  48.0574  66.7708
215.7610 289.7259 289.7276 289.7509 289.7721 289.8316 289.8494 289.8530
289.8626 289.9336 289.9413 290.0174 290.01771020.70901020.82781020.8800
********
 --------------------------------------------------------------

          Ground-State Mulliken Net Atomic Charges

     Atom                 Charge (a.u.)
  ----------------------------------------
      1 C                    -0.347382
      2 C                     0.309387
      3 C                    -0.089364
      4 C                     0.020682
      5 C                    -0.084619
      6 C                     0.301488
      7 F                    -0.080115
      8 Br                   -0.119879
      9 Br                   -0.170921
     10 Cl                    0.551758
     11 Br                   -0.171275
     12 Br                   -0.119760
  ----------------------------------------
  Sum of atomic charges =     0.000000

 -----------------------------------------------------------------
                    Cartesian Multipole Moments
 -----------------------------------------------------------------
    Charge (ESU x 10^10)
                -0.0000
    Dipole Moment (Debye)
         X       0.3717      Y      -0.0000      Z       0.2155
       Tot       0.4296
    Quadrupole Moments (Debye-Ang)
        XX    -122.7020     XY       0.0000     YY    -125.0593
        XZ      -2.3449     YZ       0.0000     ZZ    -120.0300
    Octopole Moments (Debye-Ang^2)
       XXX    -499.5737    XXY       0.0000    XYY    -173.1952
       YYY      -0.0000    XXZ     -97.5372    XYZ      -0.0000
       YYZ    -100.0071    XZZ    -166.6336    YZZ      -0.0000
       ZZZ    -287.1789
    Hexadecapole Moments (Debye-Ang^3)
      XXXX   -4079.3078   XXXY       0.0000   XXYY    -751.8165
      XYYY       0.0000   YYYY    -146.5056   XXXZ    -187.5715
      XXYZ      -0.0000   XYYZ     -43.1410   YYYZ       0.0000
      XXZZ   -1324.5402   XYZZ      -0.0000   YYZZ    -702.4387
      XZZZ    -124.6618   YZZZ      -0.0000   ZZZZ   -3721.5851
 -----------------------------------------------------------------
 Calculating analytic gradient of the SCF energy
 Gradient of SCF Energy
            1           2           3           4           5           6
    1   0.0003018  -0.0015565   0.0002378   0.0033171   0.0015114  -0.0050562
    2   0.0000000  -0.0000000  -0.0000000   0.0000000  -0.0000000  -0.0000000
    3   0.0003727  -0.0050977   0.0015457   0.0019142  -0.0004459   0.0013632
            7           8           9          10          11          12
    1   0.0006567  -0.0017738   0.0026985  -0.0012359   0.0029325  -0.0020333
    2   0.0000000  -0.0000000  -0.0000000   0.0000000  -0.0000000   0.0000000
    3   0.0003489  -0.0012411   0.0018810  -0.0007318   0.0014306  -0.0013398
 Max gradient component =       5.098E-03
 RMS gradient           =       1.751E-03
 Gradient time:  CPU 87.02 s  wall 14.61 s
 Geometry Optimization Parameters
   NAtoms,    NIC,     NZ,  NCons,   NDum,   NFix, NCnnct, MaxDiis
       12      78      12       0       0       0       0       0

 Cartesian Hessian Update
 Hessian updated using BFGS update


** GEOMETRY OPTIMIZATION IN DELOCALIZED INTERNAL COORDINATES **
   Searching for a Minimum

   Optimization Cycle:   2

                       Coordinates (Angstroms)
     ATOM                X               Y               Z
      1  C         0.0249085902    0.0000000000    0.0141911267
      2  C         0.0003518235    0.0000000000    1.4024049453
      3  C         1.2137116875    0.0000000000    2.1095121352
      4  C         2.4311071405    0.0000000000    1.4031179619
      5  C         2.4346681322    0.0000000000   -0.0043845711
      6  C         1.2149529263    0.0000000000   -0.7014537506
      7  F        -1.1309769339    0.0000000000   -0.6522258739
      8  Br       -1.7025825656    0.0000000000    2.2397059825
      9  Br        1.2308613215    0.0000000000    4.0105322146
     10  Cl        3.9330898786    0.0000000000    2.2718240969
     11  Br        4.0898437020    0.0000000000   -0.9373103216
     12  Br        1.0857783513    0.0000000000   -2.5962839458
   Point Group: c1    Number of degrees of freedom:    30


   Energy is -11085.325741554

 Hessian updated using BFGS update

 10 Hessian modes will be used to form the next step
  Hessian Eigenvalues:
     0.200986    0.203116    0.225599    0.317140    0.329581    0.426725
     0.430039    0.462321    0.521849    0.574726

 Minimum search - taking simple RFO step
 Searching for Lamda that Minimizes Along All modes
 Value Taken    Lamda =  -0.00056168
 Step Taken.  Stepsize is  0.038310

                             Maximum     Tolerance    Cnvgd?
         Gradient           0.013435      0.000300      NO
         Displacement       0.034276      0.001200      NO
         Energy change     -0.001974      0.000001      NO


 New Cartesian Coordinates Obtained by Inverse Iteration

 Displacement from previous Coordinates is:  0.095127
 ----------------------------------------------------------------
             Standard Nuclear Orientation (Angstroms)
    I     Atom           X                Y                Z
 ----------------------------------------------------------------
    1      C       0.0266433769     0.0000000000     0.0151347380
    2      C       0.0029657140     0.0000000000     1.4054232761
    3      C       1.2136434775     0.0000000000     2.1082952042
    4      C       2.4316376002     0.0000000000     1.4032876086
    5      C       2.4337034690     0.0000000000    -0.0040492719
    6      C       1.2188958374     0.0000000000    -0.7006123753
    7      F      -1.1295387053     0.0000000000    -0.6513256974
    8      Br     -1.6907237120     0.0000000000     2.2572559191
    9      Br      1.2033184793     0.0000000000     4.0059448269
   10      Cl      3.9357115103     0.0000000000     2.2734211681
   11      Br      4.0722464359     0.0000000000    -0.9592176825
   12      Br      1.1072105709     0.0000000000    -2.5939277140
 ----------------------------------------------------------------
 Nuclear Repulsion Energy =        2483.98186361 hartrees
 There are      101 alpha and      101 beta electrons
 Applying Cartesian multipole field
    Component          Value
    ---------          -----
     (2,0,0)        1.00000E-11
     (0,2,0)        2.00000E-11
     (0,0,2)       -3.00000E-11
 Nucleus-field energy     =    -0.0000000829 hartrees
 Requested basis set is 6-311++G(d,p)
 There are 131 shells and 376 basis functions
 A cutoff of  1.0D-11 yielded   5676 shell pairs
 There are     52437 function pairs (     57692 Cartesian)
 Smallest overlap matrix eigenvalue = 4.28E-07

 Q-Chem warning in module stvman/mkSTV.C, line 318:

 Overlap eigenvalue is smaller than square root of threshold
 Use THRESH >= 12 to get rid of this warning

 Linear dependence detected in AO basis
 Tighter screening thresholds may be required for diffuse basis sets
 Use S2THRESH > 14 and THRESH = 14 in case of SCF convergence issues
 Number of orthogonalized atomic orbitals = 374
 Maximum deviation from orthogonality = 9.170E-11
 Guess MOs from SCF MO coefficient file

 -----------------------------------------------------------------------
  General SCF calculation program by
  Eric Jon Sundstrom, Paul Horn, Yuezhi Mao, Dmitri Zuev, Alec White,
  David Stuck, Shaama M.S., Shane Yost, Joonho Lee, David Small,
  Daniel Levine, Susi Lehtola, Hugh Burton, Evgeny Epifanovsky,
  Bang C. Huynh
 -----------------------------------------------------------------------
 Exchange:     0.2000 Hartree-Fock + 0.0800 Slater + 0.7200 B88
 Correlation:  0.1900 VWN1RPA + 0.8100 LYP
 Using SG-1 standard quadrature grid
 using 6 threads for integral computing
 -------------------------------------------------------
 OpenMP Integral computing Module                
 Release: version 2.0, May 2017, Q-Chem Inc. Pleasanton 
 -------------------------------------------------------
 A restricted SCF calculation will be
 performed using DIIS
 SCF converges when DIIS error is below 1.0e-08
 ---------------------------------------
  Cycle       Energy         DIIS error
 ---------------------------------------
    1  -11085.3257381534      1.45e-04  
    2  -11085.3259875119      3.82e-05  
    3  -11085.3259602523      5.50e-05  
    4  -11085.3260110075      9.60e-06  
    5  -11085.3260124583      3.86e-06  
    6  -11085.3260126773      9.65e-07  
    7  -11085.3260126911      4.37e-07  
    8  -11085.3260126943      1.18e-07  
    9  -11085.3260126941      3.43e-08  
   10  -11085.3260126943      8.66e-09  Convergence criterion met
 ---------------------------------------
 SCF time:   CPU 192.60s  wall 34.00s 
 SCF   energy in the final basis set =   -11085.3260126943
 Total energy in the final basis set =   -11085.3260126943

 --------------------------------------------------------------

                    Orbital Energies (a.u.)
 --------------------------------------------------------------

 Alpha MOs
 -- Occupied --
********-482.8614-482.8604-482.8603-101.5842 -62.5142 -62.5141 -62.5133
-62.5131 -56.3350 -56.3350 -56.3340 -56.3339 -56.3307 -56.3307 -56.3304
-56.3304 -56.3299 -56.3297 -56.3295 -56.3293 -24.7308 -10.3154 -10.2904
-10.2854 -10.2853 -10.2803 -10.2802  -9.4990  -8.7230  -8.7229  -8.7221
 -8.7220  -7.2640  -7.2538  -7.2528  -6.5555  -6.5554  -6.5544  -6.5543
 -6.5413  -6.5412  -6.5405  -6.5404  -6.5403  -6.5403  -6.5394  -6.5393
 -2.6662  -2.6661  -2.6651  -2.6651  -2.6623  -2.6622  -2.6616  -2.6616
 -2.6616  -2.6613  -2.6606  -2.6605  -2.6503  -2.6502  -2.6502  -2.6502
 -2.6495  -2.6494  -2.6493  -2.6493  -1.2766  -0.9574  -0.8979  -0.8859
 -0.8315  -0.8313  -0.8130  -0.7583  -0.7430  -0.6529  -0.6453  -0.5750
 -0.5738  -0.5193  -0.5128  -0.4610  -0.4585  -0.4539  -0.4528  -0.4417
 -0.4020  -0.3913  -0.3821  -0.3581  -0.3400  -0.3354  -0.3350  -0.3280
 -0.3147  -0.3066  -0.2917  -0.2721  -0.2696
 -- Virtual --
 -0.0895  -0.0727  -0.0613  -0.0445  -0.0283  -0.0076  -0.0009   0.0087
  0.0183   0.0251   0.0370   0.0378   0.0523   0.0534   0.0548   0.0568
  0.0613   0.0673   0.0688   0.0762   0.0770   0.0861   0.0889   0.0932
  0.0943   0.1013   0.1063   0.1110   0.1168   0.1275   0.1378   0.1384
  0.1446   0.1577   0.1596   0.1685   0.1703   0.1756   0.1768   0.1783
  0.2033   0.2053   0.2155   0.2179   0.2220   0.2246   0.2301   0.2429
  0.2463   0.2520   0.2540   0.2725   0.2730   0.2831   0.2877   0.3184
  0.3527   0.3593   0.3688   0.3943   0.3968   0.4045   0.4111   0.4118
  0.4195   0.4275   0.4293   0.4335   0.4347   0.4351   0.4527   0.4772
  0.4800   0.4921   0.4931   0.4967   0.4990   0.5051   0.5174   0.5261
  0.5356   0.5429   0.5431   0.5513   0.5591   0.5601   0.5663   0.5676
  0.5935   0.5954   0.5966   0.6219   0.6436   0.6484   0.6532   0.6747
  0.6764   0.6855   0.7054   0.7294   0.7331   0.7395   0.7706   0.7724
  0.7795   0.8002   0.8080   0.8150   0.8329   0.8343   0.8428   0.8548
  0.8623   0.8785   0.8942   0.9175   0.9338   0.9580   0.9590   0.9661
  1.0141   1.0377   1.0487   1.0525   1.0591   1.1148   1.1257   1.1769
  1.1839   1.1957   1.2227   1.2279   1.2321   1.2684   1.3254   1.3916
  1.4125   1.4218   1.4387   1.4786   1.5188   1.5478   1.5643   1.6169
  1.7174   1.7218   1.7344   1.7481   1.8073   1.8088   1.8368   1.8384
  1.8867   1.9837   1.9847   2.0071   2.0228   2.0347   2.0424   2.0598
  2.0815   2.1073   2.1311   2.1720   2.1809   2.2106   2.2326   2.2467
  2.2581   2.2626   2.2654   2.2770   2.3272   2.3451   2.3863   2.4311
  2.4724   2.5680   2.5692   2.7046   2.7151   2.8158   2.8302   2.8646
  2.9575   3.0331   3.0459   3.0584   3.0750   3.1477   3.1880   3.4036
  3.4102   3.6427   3.7516   3.7578   3.8069   3.8962   3.9599   3.9732
  3.9888   3.9893   3.9899   4.0120   4.0420   4.0461   4.0607   4.0654
  4.0756   4.0795   4.0799   4.1170   4.1898   4.2272   4.2652   4.2910
  4.3650   4.3687   4.4386   4.4576   4.8179   4.8400   6.2975   6.4448
  6.6156   6.7370   6.7544   6.8144   6.8151   7.5315   7.5335   7.5539
  7.5758   7.6384   7.6503   7.6541   7.6610   7.7127   7.7283   7.7972
  7.7989   9.7683  23.2193  23.7645  23.7690  23.9144  23.9345  24.0246
 25.8187  26.2102  26.6408  47.9124  48.0061  48.0552  48.0601  66.7707
215.7603 289.7266 289.7282 289.7506 289.7723 289.8354 289.8463 289.8558
289.8622 289.9342 289.9424 290.0180 290.02011020.70771020.82581020.8856
********
 --------------------------------------------------------------

          Ground-State Mulliken Net Atomic Charges

     Atom                 Charge (a.u.)
  ----------------------------------------
      1 C                    -0.354322
      2 C                     0.305541
      3 C                    -0.099232
      4 C                     0.062892
      5 C                    -0.094289
      6 C                     0.297991
      7 F                    -0.082260
      8 Br                   -0.122547
      9 Br                   -0.170886
     10 Cl                    0.550887
     11 Br                   -0.171208
     12 Br                   -0.122566
  ----------------------------------------
  Sum of atomic charges =     0.000000

 -----------------------------------------------------------------
                    Cartesian Multipole Moments
 -----------------------------------------------------------------
    Charge (ESU x 10^10)
                -0.0000
    Dipole Moment (Debye)
         X       0.3518      Y      -0.0000      Z       0.2024
       Tot       0.4058
    Quadrupole Moments (Debye-Ang)
        XX    -122.9265     XY       0.0000     YY    -125.0317
        XZ      -2.6758     YZ      -0.0000     ZZ    -119.8763
    Octopole Moments (Debye-Ang^2)
       XXX    -500.3089    XXY      -0.0000    XYY    -173.0379
       YYY      -0.0000    XXZ     -98.3460    XYZ       0.0000
       YYZ     -99.9246    XZZ    -166.8728    YZZ      -0.0000
       ZZZ    -286.9612
    Hexadecapole Moments (Debye-Ang^3)
      XXXX   -4069.1614   XXXY       0.0000   XXYY    -748.3553
      XYYY      -0.0000   YYYY    -146.4363   XXXZ    -177.0911
      XXYZ      -0.0000   XYYZ     -38.9568   YYYZ      -0.0000
      XXZZ   -1321.8065   XYZZ      -0.0000   YYZZ    -703.6711
      XZZZ    -119.7410   YZZZ      -0.0000   ZZZZ   -3728.5313
 -----------------------------------------------------------------
 Calculating analytic gradient of the SCF energy
 Gradient of SCF Energy
            1           2           3           4           5           6
    1   0.0002549   0.0002626  -0.0014075   0.0019298  -0.0001799  -0.0005246
    2   0.0000000   0.0000000   0.0000000  -0.0000000  -0.0000000  -0.0000000
    3   0.0001728  -0.0008313   0.0006571   0.0011262  -0.0015376   0.0006121
            7           8           9          10          11          12
    1   0.0003769  -0.0002828  -0.0003473  -0.0000701   0.0000241  -0.0000363
    2  -0.0000000  -0.0000000   0.0000000   0.0000000   0.0000000   0.0000000
    3   0.0002302   0.0001648   0.0001673  -0.0000530  -0.0003826  -0.0003261
 Max gradient component =       1.930E-03
 RMS gradient           =       5.778E-04
 Gradient time:  CPU 87.42 s  wall 14.68 s
 Geometry Optimization Parameters
   NAtoms,    NIC,     NZ,  NCons,   NDum,   NFix, NCnnct, MaxDiis
       12      78      12       0       0       0       0       0

 Cartesian Hessian Update
 Hessian updated using BFGS update


** GEOMETRY OPTIMIZATION IN DELOCALIZED INTERNAL COORDINATES **
   Searching for a Minimum

   Optimization Cycle:   3

                       Coordinates (Angstroms)
     ATOM                X               Y               Z
      1  C         0.0266433769    0.0000000000    0.0151347380
      2  C         0.0029657140    0.0000000000    1.4054232761
      3  C         1.2136434775    0.0000000000    2.1082952042
      4  C         2.4316376002    0.0000000000    1.4032876086
      5  C         2.4337034690    0.0000000000   -0.0040492719
      6  C         1.2188958374    0.0000000000   -0.7006123753
      7  F        -1.1295387053    0.0000000000   -0.6513256974
      8  Br       -1.6907237120    0.0000000000    2.2572559191
      9  Br        1.2033184793    0.0000000000    4.0059448269
     10  Cl        3.9357115103    0.0000000000    2.2734211681
     11  Br        4.0722464359    0.0000000000   -0.9592176825
     12  Br        1.1072105709    0.0000000000   -2.5939277140
   Point Group: c1    Number of degrees of freedom:    30


   Energy is -11085.326012694

 Hessian updated using BFGS update

 13 Hessian modes will be used to form the next step
  Hessian Eigenvalues:
     0.199768    0.201013    0.201259    0.231491    0.249498    0.328915
     0.335648    0.412375    0.426728    0.462637    0.464879    0.535048
     0.572267

 Minimum search - taking simple RFO step
 Searching for Lamda that Minimizes Along All modes
 Value Taken    Lamda =  -0.00002863
 Step Taken.  Stepsize is  0.008794

                             Maximum     Tolerance    Cnvgd?
         Gradient           0.002374      0.000300      NO
         Displacement       0.006698      0.001200      NO
         Energy change     -0.000271      0.000001      NO


 New Cartesian Coordinates Obtained by Inverse Iteration

 Displacement from previous Coordinates is:  0.020134
 ----------------------------------------------------------------
             Standard Nuclear Orientation (Angstroms)
    I     Atom           X                Y                Z
 ----------------------------------------------------------------
    1      C       0.0252292198     0.0000000000     0.0143410071
    2      C       0.0022617518     0.0000000000     1.4055975897
    3      C       1.2136712272     0.0000000000     2.1068934259
    4      C       2.4289566304     0.0000000000     1.4017522310
    5      C       2.4324494560     0.0000000000    -0.0032957758
    6      C       1.2186456969     0.0000000000    -0.7012121126
    7      F      -1.1312913143     0.0000000000    -0.6524076161
    8      Br     -1.6894282345     0.0000000000     2.2593370946
    9      Br      1.2090617143     0.0000000000     4.0039624517
   10      Cl      3.9330937554     0.0000000000     2.2720051465
   11      Br      4.0730005944     0.0000000000    -0.9536031288
   12      Br      1.1100635566     0.0000000000    -2.5937403133
 ----------------------------------------------------------------
 Nuclear Repulsion Energy =        2484.81266520 hartrees
 There are      101 alpha and      101 beta electrons
 Applying Cartesian multipole field
    Component          Value
    ---------          -----
     (2,0,0)        1.00000E-11
     (0,2,0)        2.00000E-11
     (0,0,2)       -3.00000E-11
 Nucleus-field energy     =    -0.0000000828 hartrees
 Requested basis set is 6-311++G(d,p)
 There are 131 shells and 376 basis functions
 A cutoff of  1.0D-11 yielded   5676 shell pairs
 There are     52417 function pairs (     57662 Cartesian)
 Smallest overlap matrix eigenvalue = 4.26E-07

 Q-Chem warning in module stvman/mkSTV.C, line 318:

 Overlap eigenvalue is smaller than square root of threshold
 Use THRESH >= 12 to get rid of this warning

 Linear dependence detected in AO basis
 Tighter screening thresholds may be required for diffuse basis sets
 Use S2THRESH > 14 and THRESH = 14 in case of SCF convergence issues
 Number of orthogonalized atomic orbitals = 374
 Maximum deviation from orthogonality = 1.474E-10
 Guess MOs from SCF MO coefficient file

 -----------------------------------------------------------------------
  General SCF calculation program by
  Eric Jon Sundstrom, Paul Horn, Yuezhi Mao, Dmitri Zuev, Alec White,
  David Stuck, Shaama M.S., Shane Yost, Joonho Lee, David Small,
  Daniel Levine, Susi Lehtola, Hugh Burton, Evgeny Epifanovsky,
  Bang C. Huynh
 -----------------------------------------------------------------------
 Exchange:     0.2000 Hartree-Fock + 0.0800 Slater + 0.7200 B88
 Correlation:  0.1900 VWN1RPA + 0.8100 LYP
 Using SG-1 standard quadrature grid
 using 6 threads for integral computing
 -------------------------------------------------------
 OpenMP Integral computing Module                
 Release: version 2.0, May 2017, Q-Chem Inc. Pleasanton 
 -------------------------------------------------------
 A restricted SCF calculation will be
 performed using DIIS
 SCF converges when DIIS error is below 1.0e-08
 ---------------------------------------
  Cycle       Energy         DIIS error
 ---------------------------------------
    1  -11085.3260029549      5.14e-05  
    2  -11085.3260211629      1.46e-05  
    3  -11085.3260115737      2.70e-05  
    4  -11085.3260249583      2.06e-06  
    5  -11085.3260250126      6.93e-07  
    6  -11085.3260250175      1.57e-07  
    7  -11085.3260250178      5.01e-08  
    8  -11085.3260250173      2.84e-08  
    9  -11085.3260250162      7.17e-09  Convergence criterion met
 ---------------------------------------
 SCF time:   CPU 169.88s  wall 30.00s 
 SCF   energy in the final basis set =   -11085.3260250162
 Total energy in the final basis set =   -11085.3260250162

 --------------------------------------------------------------

                    Orbital Energies (a.u.)
 --------------------------------------------------------------

 Alpha MOs
 -- Occupied --
********-482.8614-482.8604-482.8602-101.5840 -62.5142 -62.5142 -62.5132
-62.5130 -56.3350 -56.3350 -56.3340 -56.3338 -56.3308 -56.3307 -56.3304
-56.3304 -56.3298 -56.3296 -56.3294 -56.3292 -24.7308 -10.3156 -10.2898
-10.2851 -10.2850 -10.2804 -10.2802  -9.4987  -8.7230  -8.7230  -8.7220
 -8.7219  -7.2638  -7.2536  -7.2526  -6.5555  -6.5555  -6.5544  -6.5543
 -6.5413  -6.5413  -6.5405  -6.5404  -6.5403  -6.5403  -6.5394  -6.5392
 -2.6662  -2.6661  -2.6650  -2.6650  -2.6623  -2.6623  -2.6616  -2.6616
 -2.6615  -2.6612  -2.6606  -2.6604  -2.6503  -2.6503  -2.6502  -2.6502
 -2.6495  -2.6494  -2.6493  -2.6492  -1.2764  -0.9578  -0.8978  -0.8860
 -0.8316  -0.8313  -0.8131  -0.7584  -0.7431  -0.6530  -0.6454  -0.5753
 -0.5737  -0.5192  -0.5129  -0.4611  -0.4585  -0.4542  -0.4529  -0.4416
 -0.4020  -0.3914  -0.3821  -0.3584  -0.3400  -0.3353  -0.3351  -0.3279
 -0.3148  -0.3067  -0.2915  -0.2722  -0.2696
 -- Virtual --
 -0.0894  -0.0727  -0.0611  -0.0443  -0.0282  -0.0076  -0.0008   0.0090
  0.0183   0.0251   0.0370   0.0379   0.0523   0.0534   0.0548   0.0569
  0.0612   0.0673   0.0688   0.0763   0.0770   0.0863   0.0889   0.0931
  0.0943   0.1013   0.1062   0.1111   0.1168   0.1275   0.1379   0.1385
  0.1447   0.1580   0.1597   0.1685   0.1703   0.1755   0.1771   0.1785
  0.2032   0.2053   0.2156   0.2180   0.2225   0.2244   0.2299   0.2429
  0.2462   0.2520   0.2541   0.2726   0.2729   0.2830   0.2879   0.3185
  0.3531   0.3595   0.3687   0.3942   0.3968   0.4044   0.4111   0.4118
  0.4195   0.4274   0.4293   0.4335   0.4348   0.4353   0.4527   0.4775
  0.4806   0.4927   0.4931   0.4967   0.4990   0.5053   0.5174   0.5259
  0.5356   0.5428   0.5435   0.5512   0.5591   0.5601   0.5664   0.5675
  0.5937   0.5962   0.5968   0.6213   0.6433   0.6483   0.6533   0.6749
  0.6766   0.6854   0.7053   0.7297   0.7333   0.7400   0.7709   0.7729
  0.7798   0.8002   0.8079   0.8150   0.8329   0.8352   0.8429   0.8550
  0.8626   0.8785   0.8944   0.9180   0.9339   0.9580   0.9593   0.9665
  1.0144   1.0379   1.0490   1.0526   1.0591   1.1150   1.1257   1.1777
  1.1847   1.1955   1.2230   1.2280   1.2326   1.2690   1.3258   1.3920
  1.4124   1.4216   1.4388   1.4784   1.5189   1.5479   1.5647   1.6174
  1.7176   1.7221   1.7349   1.7486   1.8080   1.8092   1.8369   1.8391
  1.8872   1.9838   1.9847   2.0075   2.0229   2.0353   2.0425   2.0600
  2.0812   2.1083   2.1323   2.1720   2.1811   2.2110   2.2331   2.2475
  2.2583   2.2627   2.2659   2.2781   2.3276   2.3452   2.3873   2.4319
  2.4733   2.5681   2.5695   2.7046   2.7153   2.8160   2.8304   2.8655
  2.9579   3.0337   3.0465   3.0598   3.0745   3.1484   3.1889   3.4046
  3.4102   3.6439   3.7515   3.7577   3.8072   3.8966   3.9595   3.9732
  3.9889   3.9893   3.9899   4.0120   4.0421   4.0462   4.0608   4.0653
  4.0748   4.0797   4.0801   4.1172   4.1897   4.2277   4.2656   4.2914
  4.3650   4.3687   4.4388   4.4578   4.8193   4.8394   6.2975   6.4447
  6.6159   6.7364   6.7546   6.8148   6.8152   7.5315   7.5335   7.5539
  7.5758   7.6384   7.6510   7.6541   7.6618   7.7130   7.7287   7.7973
  7.7995   9.7686  23.2191  23.7658  23.7710  23.9188  23.9352  24.0239
 25.8192  26.2124  26.6413  47.9128  48.0063  48.0554  48.0602  66.7706
215.7606 289.7266 289.7282 289.7507 289.7724 289.8353 289.8471 289.8557
289.8631 289.9344 289.9427 290.0186 290.02031020.70821020.82601020.8859
********
 --------------------------------------------------------------

          Ground-State Mulliken Net Atomic Charges

     Atom                 Charge (a.u.)
  ----------------------------------------
      1 C                    -0.354031
      2 C                     0.309235
      3 C                    -0.099150
      4 C                     0.058078
      5 C                    -0.094328
      6 C                     0.302055
      7 F                    -0.082813
      8 Br                   -0.122467
      9 Br                   -0.171675
     10 Cl                    0.549677
     11 Br                   -0.172014
     12 Br                   -0.122567
  ----------------------------------------
  Sum of atomic charges =     0.000000

 -----------------------------------------------------------------
                    Cartesian Multipole Moments
 -----------------------------------------------------------------
    Charge (ESU x 10^10)
                -0.0000
    Dipole Moment (Debye)
         X       0.3514      Y       0.0000      Z       0.2017
       Tot       0.4051
    Quadrupole Moments (Debye-Ang)
        XX    -122.9295     XY      -0.0000     YY    -125.0201
        XZ      -2.6704     YZ       0.0000     ZZ    -119.8870
    Octopole Moments (Debye-Ang^2)
       XXX    -500.6037    XXY       0.0000    XYY    -173.1349
       YYY       0.0000    XXZ     -98.3635    XYZ       0.0000
       YYZ     -99.9795    XZZ    -166.9516    YZZ      -0.0000
       ZZZ    -287.1603
    Hexadecapole Moments (Debye-Ang^3)
      XXXX   -4069.0832   XXXY       0.0000   XXYY    -748.3471
      XYYY      -0.0000   YYYY    -146.4093   XXXZ    -178.3651
      XXYZ       0.0000   XYYZ     -39.4053   YYYZ       0.0000
      XXZZ   -1321.4940   XYZZ      -0.0000   YYZZ    -703.1701
      XZZZ    -120.5590   YZZZ       0.0000   ZZZZ   -3726.0896
 -----------------------------------------------------------------
 Calculating analytic gradient of the SCF energy
 Gradient of SCF Energy
            1           2           3           4           5           6
    1  -0.0001492   0.0002646  -0.0002359   0.0003821  -0.0001567   0.0002470
    2  -0.0000000   0.0000000  -0.0000000  -0.0000000   0.0000000   0.0000000
    3  -0.0000822   0.0000906  -0.0000003   0.0002251  -0.0002182   0.0001599
            7           8           9          10          11          12
    1  -0.0000503  -0.0000046   0.0001112  -0.0003568  -0.0001246   0.0000732
    2   0.0000000  -0.0000000   0.0000000  -0.0000000  -0.0000000   0.0000000
    3  -0.0000271   0.0000731  -0.0001908  -0.0001908   0.0001646  -0.0000039
 Max gradient component =       3.821E-04
 RMS gradient           =       1.479E-04
 Gradient time:  CPU 87.58 s  wall 14.70 s
 Geometry Optimization Parameters
   NAtoms,    NIC,     NZ,  NCons,   NDum,   NFix, NCnnct, MaxDiis
       12      78      12       0       0       0       0       0

 Cartesian Hessian Update
 Hessian updated using BFGS update


** GEOMETRY OPTIMIZATION IN DELOCALIZED INTERNAL COORDINATES **
   Searching for a Minimum

   Optimization Cycle:   4

                       Coordinates (Angstroms)
     ATOM                X               Y               Z
      1  C         0.0252292198    0.0000000000    0.0143410071
      2  C         0.0022617518    0.0000000000    1.4055975897
      3  C         1.2136712272    0.0000000000    2.1068934259
      4  C         2.4289566304    0.0000000000    1.4017522310
      5  C         2.4324494560    0.0000000000   -0.0032957758
      6  C         1.2186456969    0.0000000000   -0.7012121126
      7  F        -1.1312913143    0.0000000000   -0.6524076161
      8  Br       -1.6894282345    0.0000000000    2.2593370946
      9  Br        1.2090617143    0.0000000000    4.0039624517
     10  Cl        3.9330937554    0.0000000000    2.2720051465
     11  Br        4.0730005944    0.0000000000   -0.9536031288
     12  Br        1.1100635566    0.0000000000   -2.5937403133
   Point Group: c1    Number of degrees of freedom:    30


   Energy is -11085.326025016

 Hessian updated using BFGS update

 16 Hessian modes will be used to form the next step
  Hessian Eigenvalues:
     0.196019    0.201010    0.201024    0.204051    0.241820    0.247979
     0.254859    0.318740    0.335676    0.426664    0.455884    0.464531
     0.464880    0.484929    0.515340    0.573674

 Minimum search - taking simple RFO step
 Searching for Lamda that Minimizes Along All modes
 Value Taken    Lamda =  -0.00000181
 Step Taken.  Stepsize is  0.002377

                             Maximum     Tolerance    Cnvgd?
         Gradient           0.000575      0.000300      NO
         Displacement       0.001537      0.001200      NO
         Energy change     -0.000012      0.000001      NO


 New Cartesian Coordinates Obtained by Inverse Iteration

 Displacement from previous Coordinates is:  0.004562
 ----------------------------------------------------------------
             Standard Nuclear Orientation (Angstroms)
    I     Atom           X                Y                Z
 ----------------------------------------------------------------
    1      C       0.0255707093     0.0000000000     0.0145419031
    2      C       0.0023121865     0.0000000000     1.4056816246
    3      C       1.2138340966     0.0000000000     2.1071407013
    4      C       2.4291187522     0.0000000000     1.4018287911
    5      C       2.4327718821     0.0000000000    -0.0032819840
    6      C       1.2187199011     0.0000000000    -0.7012296829
    7      F      -1.1309253342     0.0000000000    -0.6521820428
    8      Br     -1.6897358972     0.0000000000     2.2584312339
    9      Br      1.2080268155     0.0000000000     4.0046196914
   10      Cl      3.9338386760     0.0000000000     2.2722685302
   11      Br      4.0732391254     0.0000000000    -0.9545428287
   12      Br      1.1089431406     0.0000000000    -2.5936459372
 ----------------------------------------------------------------
 Nuclear Repulsion Energy =        2484.56835412 hartrees
 There are      101 alpha and      101 beta electrons
 Applying Cartesian multipole field
    Component          Value
    ---------          -----
     (2,0,0)        1.00000E-11
     (0,2,0)        2.00000E-11
     (0,0,2)       -3.00000E-11
 Nucleus-field energy     =    -0.0000000828 hartrees
 Requested basis set is 6-311++G(d,p)
 There are 131 shells and 376 basis functions
 A cutoff of  1.0D-11 yielded   5675 shell pairs
 There are     52412 function pairs (     57656 Cartesian)
 Smallest overlap matrix eigenvalue = 4.26E-07

 Q-Chem warning in module stvman/mkSTV.C, line 318:

 Overlap eigenvalue is smaller than square root of threshold
 Use THRESH >= 12 to get rid of this warning

 Linear dependence detected in AO basis
 Tighter screening thresholds may be required for diffuse basis sets
 Use S2THRESH > 14 and THRESH = 14 in case of SCF convergence issues
 Number of orthogonalized atomic orbitals = 374
 Maximum deviation from orthogonality = 1.405E-10
 Guess MOs from SCF MO coefficient file

 -----------------------------------------------------------------------
  General SCF calculation program by
  Eric Jon Sundstrom, Paul Horn, Yuezhi Mao, Dmitri Zuev, Alec White,
  David Stuck, Shaama M.S., Shane Yost, Joonho Lee, David Small,
  Daniel Levine, Susi Lehtola, Hugh Burton, Evgeny Epifanovsky,
  Bang C. Huynh
 -----------------------------------------------------------------------
 Exchange:     0.2000 Hartree-Fock + 0.0800 Slater + 0.7200 B88
 Correlation:  0.1900 VWN1RPA + 0.8100 LYP
 Using SG-1 standard quadrature grid
 using 6 threads for integral computing
 -------------------------------------------------------
 OpenMP Integral computing Module                
 Release: version 2.0, May 2017, Q-Chem Inc. Pleasanton 
 -------------------------------------------------------
 A restricted SCF calculation will be
 performed using DIIS
 SCF converges when DIIS error is below 1.0e-08
 ---------------------------------------
  Cycle       Energy         DIIS error
 ---------------------------------------
    1  -11085.3260252635      8.42e-06  
    2  -11085.3260259530      2.73e-06  
    3  -11085.3260257384      4.41e-06  
    4  -11085.3260260677      6.06e-07  
    5  -11085.3260260720      1.56e-07  
    6  -11085.3260260724      3.67e-08  
    7  -11085.3260260723      1.24e-08  
    8  -11085.3260260701      5.50e-09  Convergence criterion met
 ---------------------------------------
 SCF time:   CPU 149.81s  wall 27.00s 
 SCF   energy in the final basis set =   -11085.3260260701
 Total energy in the final basis set =   -11085.3260260701

 --------------------------------------------------------------

                    Orbital Energies (a.u.)
 --------------------------------------------------------------

 Alpha MOs
 -- Occupied --
********-482.8614-482.8604-482.8602-101.5839 -62.5142 -62.5142 -62.5132
-62.5131 -56.3350 -56.3350 -56.3340 -56.3338 -56.3308 -56.3308 -56.3305
-56.3304 -56.3298 -56.3297 -56.3294 -56.3293 -24.7308 -10.3156 -10.2899
-10.2852 -10.2851 -10.2804 -10.2803  -9.4987  -8.7230  -8.7230  -8.7221
 -8.7219  -7.2638  -7.2536  -7.2526  -6.5555  -6.5555  -6.5544  -6.5543
 -6.5413  -6.5413  -6.5405  -6.5404  -6.5404  -6.5403  -6.5394  -6.5392
 -2.6662  -2.6662  -2.6651  -2.6650  -2.6624  -2.6623  -2.6617  -2.6616
 -2.6615  -2.6612  -2.6606  -2.6604  -2.6503  -2.6503  -2.6503  -2.6503
 -2.6495  -2.6494  -2.6493  -2.6492  -1.2765  -0.9577  -0.8977  -0.8860
 -0.8316  -0.8313  -0.8131  -0.7584  -0.7431  -0.6529  -0.6454  -0.5753
 -0.5736  -0.5192  -0.5128  -0.4611  -0.4585  -0.4542  -0.4529  -0.4415
 -0.4020  -0.3914  -0.3821  -0.3583  -0.3400  -0.3353  -0.3351  -0.3279
 -0.3148  -0.3067  -0.2915  -0.2722  -0.2696
 -- Virtual --
 -0.0894  -0.0727  -0.0611  -0.0443  -0.0282  -0.0076  -0.0008   0.0089
  0.0183   0.0251   0.0370   0.0379   0.0522   0.0534   0.0548   0.0569
  0.0612   0.0673   0.0688   0.0763   0.0770   0.0862   0.0889   0.0932
  0.0943   0.1012   0.1062   0.1111   0.1168   0.1275   0.1378   0.1384
  0.1446   0.1580   0.1597   0.1685   0.1703   0.1755   0.1770   0.1784
  0.2032   0.2053   0.2156   0.2180   0.2224   0.2245   0.2299   0.2429
  0.2462   0.2520   0.2540   0.2726   0.2729   0.2830   0.2879   0.3185
  0.3531   0.3594   0.3687   0.3943   0.3968   0.4045   0.4111   0.4118
  0.4195   0.4275   0.4293   0.4335   0.4348   0.4352   0.4527   0.4774
  0.4806   0.4927   0.4931   0.4967   0.4990   0.5053   0.5175   0.5260
  0.5356   0.5428   0.5435   0.5512   0.5590   0.5601   0.5664   0.5675
  0.5937   0.5961   0.5968   0.6214   0.6433   0.6483   0.6532   0.6748
  0.6765   0.6854   0.7053   0.7297   0.7333   0.7399   0.7708   0.7729
  0.7796   0.8002   0.8079   0.8150   0.8329   0.8350   0.8429   0.8550
  0.8626   0.8785   0.8943   0.9179   0.9338   0.9580   0.9592   0.9664
  1.0143   1.0379   1.0489   1.0526   1.0590   1.1150   1.1257   1.1776
  1.1845   1.1954   1.2228   1.2279   1.2325   1.2689   1.3258   1.3919
  1.4124   1.4218   1.4387   1.4785   1.5188   1.5478   1.5646   1.6172
  1.7175   1.7221   1.7347   1.7486   1.8079   1.8091   1.8367   1.8392
  1.8871   1.9837   1.9847   2.0074   2.0229   2.0352   2.0425   2.0600
  2.0812   2.1081   2.1322   2.1718   2.1812   2.2108   2.2330   2.2474
  2.2583   2.2628   2.2658   2.2779   2.3274   2.3451   2.3871   2.4318
  2.4732   2.5681   2.5693   2.7046   2.7153   2.8159   2.8304   2.8654
  2.9579   3.0336   3.0463   3.0597   3.0744   3.1483   3.1887   3.4047
  3.4099   3.6437   3.7515   3.7577   3.8070   3.8967   3.9595   3.9732
  3.9888   3.9893   3.9899   4.0121   4.0421   4.0462   4.0607   4.0652
  4.0749   4.0797   4.0800   4.1172   4.1897   4.2276   4.2656   4.2913
  4.3650   4.3687   4.4387   4.4579   4.8191   4.8395   6.2975   6.4447
  6.6159   6.7364   6.7546   6.8146   6.8151   7.5315   7.5335   7.5539
  7.5758   7.6384   7.6509   7.6540   7.6617   7.7130   7.7286   7.7973
  7.7994   9.7684  23.2191  23.7654  23.7711  23.9188  23.9347  24.0239
 25.8191  26.2119  26.6408  47.9127  48.0063  48.0553  48.0601  66.7706
215.7604 289.7266 289.7282 289.7506 289.7724 289.8353 289.8469 289.8557
289.8630 289.9344 289.9427 290.0184 290.02031020.70811020.82601020.8857
********
 --------------------------------------------------------------

          Ground-State Mulliken Net Atomic Charges

     Atom                 Charge (a.u.)
  ----------------------------------------
      1 C                    -0.354332
      2 C                     0.308074
      3 C                    -0.098620
      4 C                     0.059256
      5 C                    -0.093998
      6 C                     0.300878
      7 F                    -0.082621
      8 Br                   -0.122383
      9 Br                   -0.171613
     10 Cl                    0.549757
     11 Br                   -0.171955
     12 Br                   -0.122444
  ----------------------------------------
  Sum of atomic charges =     0.000000

 -----------------------------------------------------------------
                    Cartesian Multipole Moments
 -----------------------------------------------------------------
    Charge (ESU x 10^10)
                -0.0000
    Dipole Moment (Debye)
         X       0.3474      Y       0.0000      Z       0.1997
       Tot       0.4007
    Quadrupole Moments (Debye-Ang)
        XX    -122.9406     XY       0.0000     YY    -125.0227
        XZ      -2.6813     YZ      -0.0000     ZZ    -119.8874
    Octopole Moments (Debye-Ang^2)
       XXX    -500.6100    XXY       0.0000    XYY    -173.1226
       YYY       0.0000    XXZ     -98.3975    XYZ       0.0000
       YYZ     -99.9730    XZZ    -166.9690    YZZ       0.0000
       ZZZ    -287.1436
    Hexadecapole Moments (Debye-Ang^3)
      XXXX   -4069.6085   XXXY      -0.0000   XXYY    -748.4304
      XYYY       0.0000   YYYY    -146.4147   XXXZ    -178.4983
      XXYZ       0.0000   XYYZ     -39.3965   YYYZ      -0.0000
      XXZZ   -1321.7302   XYZZ      -0.0000   YYZZ    -703.2509
      XZZZ    -120.6074   YZZZ       0.0000   ZZZZ   -3726.4331
 -----------------------------------------------------------------
 Calculating analytic gradient of the SCF energy
 Gradient of SCF Energy
            1           2           3           4           5           6
    1  -0.0000735   0.0000819  -0.0001123   0.0001957  -0.0000797   0.0000582
    2  -0.0000000   0.0000000  -0.0000000  -0.0000000   0.0000000  -0.0000000
    3  -0.0000319   0.0000109  -0.0000229   0.0001098  -0.0000804   0.0000600
            7           8           9          10          11          12
    1   0.0000094   0.0000104   0.0000124  -0.0001155   0.0000130  -0.0000002
    2   0.0000000  -0.0000000   0.0000000  -0.0000000   0.0000000   0.0000000
    3   0.0000045   0.0000019   0.0000040  -0.0000793   0.0000195   0.0000040
 Max gradient component =       1.957E-04
 RMS gradient           =       5.703E-05
 Gradient time:  CPU 87.52 s  wall 14.69 s
 Geometry Optimization Parameters
   NAtoms,    NIC,     NZ,  NCons,   NDum,   NFix, NCnnct, MaxDiis
       12      78      12       0       0       0       0       0

 Cartesian Hessian Update
 Hessian updated using BFGS update


** GEOMETRY OPTIMIZATION IN DELOCALIZED INTERNAL COORDINATES **
   Searching for a Minimum

   Optimization Cycle:   5

                       Coordinates (Angstroms)
     ATOM                X               Y               Z
      1  C         0.0255707093    0.0000000000    0.0145419031
      2  C         0.0023121865    0.0000000000    1.4056816246
      3  C         1.2138340966    0.0000000000    2.1071407013
      4  C         2.4291187522    0.0000000000    1.4018287911
      5  C         2.4327718821    0.0000000000   -0.0032819840
      6  C         1.2187199011    0.0000000000   -0.7012296829
      7  F        -1.1309253342    0.0000000000   -0.6521820428
      8  Br       -1.6897358972    0.0000000000    2.2584312339
      9  Br        1.2080268155    0.0000000000    4.0046196914
     10  Cl        3.9338386760    0.0000000000    2.2722685302
     11  Br        4.0732391254    0.0000000000   -0.9545428287
     12  Br        1.1089431406    0.0000000000   -2.5936459372
   Point Group: c1    Number of degrees of freedom:    30


   Energy is -11085.326026070

 Hessian updated using BFGS update

 17 Hessian modes will be used to form the next step
  Hessian Eigenvalues:
     0.186869    0.201004    0.201014    0.205857    0.208577    0.247993
     0.249894    0.264852    0.302426    0.335823    0.426654    0.455555
     0.464245    0.464833    0.492902    0.511015    0.575957

 Minimum search - taking simple RFO step
 Searching for Lamda that Minimizes Along All modes
 Value Taken    Lamda =   0.00000000
 Step Taken.  Stepsize is  0.000886

                             Maximum     Tolerance    Cnvgd?
         Gradient           0.000139      0.000300     YES
         Displacement       0.000597      0.001200     YES
         Energy change     -0.000001      0.000001      NO


                       Distance Matrix (Angstroms)
             C (  1)   C (  2)   C (  3)   C (  4)   C (  5)   C (  6)
   C (  2)  1.391334
   C (  3)  2.406437  1.399939
   C (  4)  2.775177  2.426810  1.405127
   C (  5)  2.407267  2.809326  2.437149  1.405116
   C (  6)  1.391378  2.432843  2.808375  2.426504  1.400376
   F (  7)  1.334917  2.349262  3.621016  4.110094  3.622293  2.350157
   Br(  8)  2.824414  1.894785  2.907509  4.206986  4.702172  4.149543
   Br(  9)  4.161601  2.865000  1.897488  2.874993  4.190856  4.705862
   Cl( 10)  4.513523  4.025900  2.725012  1.738346  2.726047  4.026607
   Br( 11)  4.162060  4.705646  4.189284  2.873259  1.896320  2.865737
   Br( 12)  2.824241  4.149609  4.701957  4.207931  2.909039  1.895598
             F (  7)   Br(  8)   Br(  9)   Cl( 10)   Br( 11)
   Br(  8)  2.963771
   Br(  9)  5.211190  3.383224
   Cl( 10)  5.848440  5.623592  3.229720
   Br( 11)  5.212941  6.598112  5.727367  3.229821
   Br( 12)  2.964168  5.601362  6.599010  5.626469  3.387286

 Final energy is   -11085.326026070145     


 ******************************
 **  OPTIMIZATION CONVERGED  **
 ******************************

                       Coordinates (Angstroms)
     ATOM                X               Y               Z
      1  C         0.0255707093    0.0000000000    0.0145419031
      2  C         0.0023121865    0.0000000000    1.4056816246
      3  C         1.2138340966    0.0000000000    2.1071407013
      4  C         2.4291187522    0.0000000000    1.4018287911
      5  C         2.4327718821    0.0000000000   -0.0032819840
      6  C         1.2187199011    0.0000000000   -0.7012296829
      7  F        -1.1309253342    0.0000000000   -0.6521820428
      8  Br       -1.6897358972    0.0000000000    2.2584312339
      9  Br        1.2080268155    0.0000000000    4.0046196914
     10  Cl        3.9338386760    0.0000000000    2.2722685302
     11  Br        4.0732391254    0.0000000000   -0.9545428287
     12  Br        1.1089431406    0.0000000000   -2.5936459372

Z-matrix Print:
$molecule
0 1
Br
C  1 1.897488
C  2 1.399939 1 119.895058
C  3 1.391334 2 119.112571 1 -180.000000 0
F  4 1.334917 3 119.005756 2 -180.000000 0
C  4 1.391378 3 121.917434 2 -0.000000 0
C  6 1.400376 4 119.146194 3 -0.000000 0
C  7 1.405116 6 119.745251 4 -0.000000 0
Cl 8 1.738346 7 119.899257 6 -180.000000 0
Br 3 1.894785 2 123.182634 1 -0.000000 0
Br 6 1.895598 4 117.639655 3 -180.000000 0
Br 7 1.896320 6 119.997546 4 -180.000000 0
$end


 --------------------------------------------------------------

                    Orbital Energies (a.u.)
 --------------------------------------------------------------

 Alpha MOs
 -- Occupied --
********-482.8614-482.8604-482.8602-101.5839 -62.5142 -62.5142 -62.5132
-62.5131 -56.3350 -56.3350 -56.3340 -56.3338 -56.3308 -56.3308 -56.3305
-56.3304 -56.3298 -56.3297 -56.3294 -56.3293 -24.7308 -10.3156 -10.2899
-10.2852 -10.2851 -10.2804 -10.2803  -9.4987  -8.7230  -8.7230  -8.7221
 -8.7219  -7.2638  -7.2536  -7.2526  -6.5555  -6.5555  -6.5544  -6.5543
 -6.5413  -6.5413  -6.5405  -6.5404  -6.5404  -6.5403  -6.5394  -6.5392
 -2.6662  -2.6662  -2.6651  -2.6650  -2.6624  -2.6623  -2.6617  -2.6616
 -2.6615  -2.6612  -2.6606  -2.6604  -2.6503  -2.6503  -2.6503  -2.6503
 -2.6495  -2.6494  -2.6493  -2.6492  -1.2765  -0.9577  -0.8977  -0.8860
 -0.8316  -0.8313  -0.8131  -0.7584  -0.7431  -0.6529  -0.6454  -0.5753
 -0.5736  -0.5192  -0.5128  -0.4611  -0.4585  -0.4542  -0.4529  -0.4415
 -0.4020  -0.3914  -0.3821  -0.3583  -0.3400  -0.3353  -0.3351  -0.3279
 -0.3148  -0.3067  -0.2915  -0.2722  -0.2696
 -- Virtual --
 -0.0894  -0.0727  -0.0611  -0.0443  -0.0282  -0.0076  -0.0008   0.0089
  0.0183   0.0251   0.0370   0.0379   0.0522   0.0534   0.0548   0.0569
  0.0612   0.0673   0.0688   0.0763   0.0770   0.0862   0.0889   0.0932
  0.0943   0.1012   0.1062   0.1111   0.1168   0.1275   0.1378   0.1384
  0.1446   0.1580   0.1597   0.1685   0.1703   0.1755   0.1770   0.1784
  0.2032   0.2053   0.2156   0.2180   0.2224   0.2245   0.2299   0.2429
  0.2462   0.2520   0.2540   0.2726   0.2729   0.2830   0.2879   0.3185
  0.3531   0.3594   0.3687   0.3943   0.3968   0.4045   0.4111   0.4118
  0.4195   0.4275   0.4293   0.4335   0.4348   0.4352   0.4527   0.4774
  0.4806   0.4927   0.4931   0.4967   0.4990   0.5053   0.5175   0.5260
  0.5356   0.5428   0.5435   0.5512   0.5590   0.5601   0.5664   0.5675
  0.5937   0.5961   0.5968   0.6214   0.6433   0.6483   0.6532   0.6748
  0.6765   0.6854   0.7053   0.7297   0.7333   0.7399   0.7708   0.7729
  0.7796   0.8002   0.8079   0.8150   0.8329   0.8350   0.8429   0.8550
  0.8626   0.8785   0.8943   0.9179   0.9338   0.9580   0.9592   0.9664
  1.0143   1.0379   1.0489   1.0526   1.0590   1.1150   1.1257   1.1776
  1.1845   1.1954   1.2228   1.2279   1.2325   1.2689   1.3258   1.3919
  1.4124   1.4218   1.4387   1.4785   1.5188   1.5478   1.5646   1.6172
  1.7175   1.7221   1.7347   1.7486   1.8079   1.8091   1.8367   1.8392
  1.8871   1.9837   1.9847   2.0074   2.0229   2.0352   2.0425   2.0600
  2.0812   2.1081   2.1322   2.1718   2.1812   2.2108   2.2330   2.2474
  2.2583   2.2628   2.2658   2.2779   2.3274   2.3451   2.3871   2.4318
  2.4732   2.5681   2.5693   2.7046   2.7153   2.8159   2.8304   2.8654
  2.9579   3.0336   3.0463   3.0597   3.0744   3.1483   3.1887   3.4047
  3.4099   3.6437   3.7515   3.7577   3.8070   3.8967   3.9595   3.9732
  3.9888   3.9893   3.9899   4.0121   4.0421   4.0462   4.0607   4.0652
  4.0749   4.0797   4.0800   4.1172   4.1897   4.2276   4.2656   4.2913
  4.3650   4.3687   4.4387   4.4579   4.8191   4.8395   6.2975   6.4447
  6.6159   6.7364   6.7546   6.8146   6.8151   7.5315   7.5335   7.5539
  7.5758   7.6384   7.6509   7.6540   7.6617   7.7130   7.7286   7.7973
  7.7994   9.7684  23.2191  23.7654  23.7711  23.9188  23.9347  24.0239
 25.8191  26.2119  26.6408  47.9127  48.0063  48.0553  48.0601  66.7706
215.7604 289.7266 289.7282 289.7506 289.7724 289.8353 289.8469 289.8557
289.8630 289.9344 289.9427 290.0184 290.02031020.70811020.82601020.8857
********
 --------------------------------------------------------------

          Ground-State Mulliken Net Atomic Charges

     Atom                 Charge (a.u.)
  ----------------------------------------
      1 C                    -0.354332
      2 C                     0.308074
      3 C                    -0.098620
      4 C                     0.059256
      5 C                    -0.093998
      6 C                     0.300878
      7 F                    -0.082621
      8 Br                   -0.122383
      9 Br                   -0.171613
     10 Cl                    0.549757
     11 Br                   -0.171955
     12 Br                   -0.122444
  ----------------------------------------
  Sum of atomic charges =     0.000000

 -----------------------------------------------------------------
                    Cartesian Multipole Moments
 -----------------------------------------------------------------
    Charge (ESU x 10^10)
                -0.0000
    Dipole Moment (Debye)
         X       0.3474      Y       0.0000      Z       0.1997
       Tot       0.4007
    Quadrupole Moments (Debye-Ang)
        XX    -122.9406     XY       0.0000     YY    -125.0227
        XZ      -2.6813     YZ      -0.0000     ZZ    -119.8874
    Octopole Moments (Debye-Ang^2)
       XXX    -500.6100    XXY       0.0000    XYY    -173.1226
       YYY       0.0000    XXZ     -98.3975    XYZ       0.0000
       YYZ     -99.9730    XZZ    -166.9690    YZZ       0.0000
       ZZZ    -287.1436
    Hexadecapole Moments (Debye-Ang^3)
      XXXX   -4069.6085   XXXY      -0.0000   XXYY    -748.4304
      XYYY       0.0000   YYYY    -146.4147   XXXZ    -178.4983
      XXYZ       0.0000   XYYZ     -39.3965   YYYZ      -0.0000
      XXZZ   -1321.7302   XYZZ      -0.0000   YYZZ    -703.2509
      XZZZ    -120.6074   YZZZ       0.0000   ZZZZ   -3726.4331
 -----------------------------------------------------------------
Archival summary:
1\1\february\OPT\ProcedureUnspecified\BasisUnspecified\r4l116\taweetha\SunDec117:34:192019SunDec117:34:192019\0\\#,OPT,ProcedureUnspecified,BasisUnspecified,\\0,1\Br\C,1,1.89749\C,2,1.39994,1,119.895\C,3,1.39133,2,119.113,1,-180,0\F,4,1.33492,3,119.006,2,-180,0\C,4,1.39138,3,121.917,2,-0,0\C,6,1.40038,4,119.146,3,-0,0\C,7,1.40512,6,119.745,4,-0,0\Cl,8,1.73835,7,119.899,6,-180,0\Br,3,1.89478,2,123.183,1,-0,0\Br,6,1.8956,4,117.64,3,-180,0\Br,7,1.89632,6,119.998,4,-180,0\\\@

 Total job time:  252.76s(wall), 1428.00s(cpu) 
 Sun Dec  1 17:34:19 2019

        *************************************************************
        *                                                           *
        *  Thank you very much for using Q-Chem.  Have a nice day.  *
        *                                                           *
        *************************************************************


 
User input: 2 of 2 
 
                  Welcome to Q-Chem
     A Quantum Leap Into The Future Of Chemistry


 Q-Chem 5.2 (devel), Q-Chem, Inc., Pleasanton, CA (2019)

 Yihan Shao,  Zhengting Gan,  E. Epifanovsky,  A. T. B. Gilbert,  M. Wormit,  
 J. Kussmann,  A. W. Lange,  A. Behn,  Jia Deng,  Xintian Feng,  D. Ghosh,  
 M. Goldey,  P. R. Horn,  L. D. Jacobson,  I. Kaliman,  T. Kus,  A. Landau,  
 Jie Liu,  E. I. Proynov,  R. M. Richard,  R. P. Steele,  E. J. Sundstrom,  
 H. L. Woodcock III,  P. M. Zimmerman,  D. Zuev,  B. Albrecht,  E. Alguire,  
 S. A. Baeppler,  D. Barton,  Z. Benda,  Y. A. Bernard,  E. J. Berquist,  
 K. B. Bravaya,  H. Burton,  D. Casanova,  Chun-Min Chang,  Yunqing Chen,  
 A. Chien,  K. D. Closser,  M. P. Coons,  S. Coriani,  S. Dasgupta,  
 A. L. Dempwolff,  M. Diedenhofen,  Hainam Do,  R. G. Edgar,  Po-Tung Fang,  
 S. Faraji,  S. Fatehi,  Qingguo Feng,  K. D. Fenk,  J. Fosso-Tande,  
 J. Gayvert,  Qinghui Ge,  A. Ghysels,  G. Gidofalvi,  J. Gomes,  
 J. Gonthier,  A. Gunina,  D. Hait,  M. W. D. Hanson-Heine,  
 P. H. P. Harbach,  A. W. Hauser,  M. F. Herbst,  J. E. Herr,  
 E. G. Hohenstein,  Z. C. Holden,  Kerwin Hui,  B. C. Huynh,  T.-C. Jagau,  
 Hyunjun Ji,  B. Kaduk,  K. Khistyaev,  Jaehoon Kim,  P. Klunzinger,  K. Koh,  
 D. Kosenkov,  L. Koulias,  T. Kowalczyk,  C. M. Krauter,  A. Kunitsa,  
 Ka Un Lao,  A. Laurent,  K. V. Lawler,  Joonho Lee,  D. Lefrancois,  
 S. Lehtola,  D. S. Levine,  Yi-Pei Li,  You-Sheng Lin,  Fenglai Liu,  
 E. Livshits,  A. Luenser,  P. Manohar,  E. Mansoor,  S. F. Manzer,  
 Shan-Ping Mao,  Yuezhi Mao,  N. Mardirossian,  A. V. Marenich,  
 T. Markovich,  L. A. Martinez-Martinez,  S. A. Maurer,  N. J. Mayhall,  
 S. C. McKenzie,  J.-M. Mewes,  P. Morgante,  A. F. Morrison,  
 J. W. Mullinax,  K. Nanda,  T. S. Nguyen-Beck,  R. Olivares-Amaya,  
 J. A. Parkhill,  Zheng Pei,  T. M. Perrine,  F. Plasser,  P. Pokhilko,  
 S. Prager,  A. Prociuk,  E. Ramos,  D. R. Rehn,  F. Rob,  M. Scheurer,  
 M. Schneider,  N. Sergueev,  S. M. Sharada,  S. Sharma,  D. W. Small,  
 T. Stauch,  T. Stein,  Yu-Chuan Su,  A. J. W. Thom,  A. Tkatchenko,  
 T. Tsuchimochi,  N. M. Tubman,  L. Vogt,  M. L. Vidal,  O. Vydrov,  
 M. A. Watson,  J. Wenzel,  M. de Wergifosse,  T. A. Wesolowski,  A. White,  
 J. Witte,  A. Yamada,  Jun Yang,  K. Yao,  S. Yeganeh,  S. R. Yost,  
 Zhi-Qiang You,  A. Zech,  Igor Ying Zhang,  Xing Zhang,  Yan Zhao,  
 Ying Zhu,  B. R. Brooks,  G. K. L. Chan,  C. J. Cramer,  M. S. Gordon,  
 W. J. Hehre,  A. Klamt,  M. W. Schmidt,  C. D. Sherrill,  D. G. Truhlar,  
 A. Aspuru-Guzik,  R. Baer,  A. T. Bell,  N. A. Besley,  Jeng-Da Chai,  
 A. E. DePrince, III,  R. A. DiStasio Jr.,  A. Dreuw,  B. D. Dunietz,  
 T. R. Furlani,  Chao-Ping Hsu,  Yousung Jung,  Jing Kong,  D. S. Lambrecht,  
 WanZhen Liang,  C. Ochsenfeld,  V. A. Rassolov,  L. V. Slipchenko,  
 J. E. Subotnik,  T. Van Voorhis,  J. M. Herbert,  A. I. Krylov,  
 P. M. W. Gill,  M. Head-Gordon

 Contributors to earlier versions of Q-Chem not listed above: 
 R. D. Adamson,  B. Austin,  J. Baker,  G. J. O. Beran,  K. Brandhorst,  
 S. T. Brown,  E. F. C. Byrd,  A. K. Chakraborty,  C.-L. Cheng,  
 Siu Hung Chien,  D. M. Chipman,  D. L. Crittenden,  H. Dachsel,  
 R. J. Doerksen,  A. D. Dutoi,  L. Fusti-Molnar,  W. A. Goddard III,  
 A. Golubeva-Zadorozhnaya,  S. R. Gwaltney,  G. Hawkins,  A. Heyden,  
 S. Hirata,  G. Kedziora,  F. J. Keil,  C. Kelley,  Jihan Kim,  R. A. King,  
 R. Z. Khaliullin,  P. P. Korambath,  W. Kurlancheek,  A. M. Lee,  M. S. Lee,  
 S. V. Levchenko,  Ching Yeh Lin,  D. Liotard,  R. C. Lochan,  I. Lotan,  
 P. E. Maslen,  N. Nair,  D. P. O'Neill,  D. Neuhauser,  E. Neuscamman,  
 C. M. Oana,  R. Olson,  B. Peters,  R. Peverati,  P. A. Pieniazek,  
 Y. M. Rhee,  J. Ritchie,  M. A. Rohrdanz,  E. Rosta,  N. J. Russ,  
 H. F. Schaefer III,  N. E. Schultz,  N. Shenvi,  A. C. Simmonett,  A. Sodt,  
 D. Stuck,  K. S. Thanthiriwatte,  V. Vanovschi,  Tao Wang,  A. Warshel,  
 C. F. Williams,  Q. Wu,  X. Xu,  W. Zhang

 Please cite Q-Chem as follows:
 Y. Shao et al., Mol. Phys. 113, 184-215 (2015)
 DOI: 10.1080/00268976.2014.952696

 Q-Chem 5.2.1 for Intel X86 EM64T Linux

 Parts of Q-Chem use Armadillo 8.300.2 (Tropical Shenanigans).
 http://arma.sourceforge.net/

 Q-Chem begins on Sun Dec  1 17:34:19 2019  

Host: 
0

     Scratch files written to /scratch/taweetham/qchem24031//
NAlpha2: 202
NElect   202
Mult     1
The previous job contains 0 fragments, simply inherited here

Checking the input file for inconsistencies... 	...done.

--------------------------------------------------------------
User input:
--------------------------------------------------------------

$MOLECULE
READ
$END

$REM
   JOB_TYPE 	FREQUENCY
   BASIS 	6-311++G**
   METHOD	B3LYP	
$END


--------------------------------------------------------------
 ----------------------------------------------------------------
             Standard Nuclear Orientation (Angstroms)
    I     Atom           X                Y                Z
 ----------------------------------------------------------------
    1      C       0.0007144506    -1.4863663581     0.0000000000
    2      C      -1.2158284877    -0.8112115885     0.0000000000
    3      C      -1.2178626496     0.5887262805     0.0000000000
    4      C       0.0004408464     1.2888107586    -0.0000000000
    5      C       1.2192857461     0.5896922092    -0.0000000000
    6      C       1.2170140279    -0.8106820416    -0.0000000000
    7      F       0.0001654684    -2.8212834407     0.0000000000
    8      Br     -2.8001224708    -1.8505484872     0.0000000000
    9      Br     -2.8642427499     1.5320675800     0.0000000000
   10      Cl     -0.0014116946     3.0271559363    -0.0000000000
   11      Br      2.8631235894     1.5351165139    -0.0000000000
   12      Br      2.8012395168    -1.8516046213    -0.0000000000
 ----------------------------------------------------------------
 Molecular Point Group                 Cs    NOp =  2
 Largest Abelian Subgroup              Cs    NOp =  2
 Nuclear Repulsion Energy =        2484.56835412 hartrees
 There are      101 alpha and      101 beta electrons
 Requested basis set is 6-311++G(d,p)
 There are 131 shells and 376 basis functions

 Total QAlloc Memory Limit   2000 MB
 Mega-Array Size       188 MB
 MEM_STATIC part       192 MB

                       Distance Matrix (Angstroms)
             C (  1)   C (  2)   C (  3)   C (  4)   C (  5)   C (  6)
   C (  2)  1.391334
   C (  3)  2.406437  1.399939
   C (  4)  2.775177  2.426810  1.405127
   C (  5)  2.407267  2.809326  2.437149  1.405116
   C (  6)  1.391378  2.432843  2.808375  2.426504  1.400376
   F (  7)  1.334917  2.349262  3.621016  4.110094  3.622293  2.350157
   Br(  8)  2.824414  1.894785  2.907509  4.206986  4.702172  4.149543
   Br(  9)  4.161601  2.865000  1.897488  2.874993  4.190856  4.705862
   Cl( 10)  4.513523  4.025900  2.725012  1.738346  2.726047  4.026607
   Br( 11)  4.162060  4.705646  4.189284  2.873259  1.896320  2.865737
   Br( 12)  2.824241  4.149609  4.701957  4.207931  2.909039  1.895598
             F (  7)   Br(  8)   Br(  9)   Cl( 10)   Br( 11)
   Br(  8)  2.963771
   Br(  9)  5.211190  3.383224
   Cl( 10)  5.848440  5.623592  3.229720
   Br( 11)  5.212941  6.598112  5.727367  3.229821
   Br( 12)  2.964168  5.601362  6.599010  5.626469  3.387286

 A cutoff of  1.0D-11 yielded   5675 shell pairs
 There are     52412 function pairs (     57656 Cartesian)
 Smallest overlap matrix eigenvalue = 4.26E-07

 Q-Chem warning in module stvman/mkSTV.C, line 318:

 Overlap eigenvalue is smaller than square root of threshold
 Use THRESH >= 12 to get rid of this warning

 Linear dependence detected in AO basis
 Tighter screening thresholds may be required for diffuse basis sets
 Use S2THRESH > 14 and THRESH = 14 in case of SCF convergence issues
 Number of orthogonalized atomic orbitals = 374
 Maximum deviation from orthogonality = 1.569E-10
 Guess from superposition of atomic densities
 Warning:  Energy on first SCF cycle will be non-variational
 SAD guess density has 202.000000 electrons

 -----------------------------------------------------------------------
  General SCF calculation program by
  Eric Jon Sundstrom, Paul Horn, Yuezhi Mao, Dmitri Zuev, Alec White,
  David Stuck, Shaama M.S., Shane Yost, Joonho Lee, David Small,
  Daniel Levine, Susi Lehtola, Hugh Burton, Evgeny Epifanovsky,
  Bang C. Huynh
 -----------------------------------------------------------------------
 Exchange:     0.2000 Hartree-Fock + 0.0800 Slater + 0.7200 B88
 Correlation:  0.1900 VWN1RPA + 0.8100 LYP
 Using SG-1 standard quadrature grid
 using 6 threads for integral computing
 -------------------------------------------------------
 OpenMP Integral computing Module                
 Release: version 2.0, May 2017, Q-Chem Inc. Pleasanton 
 -------------------------------------------------------
 A restricted SCF calculation will be
 performed using DIIS
 SCF converges when DIIS error is below 1.0e-08
 ---------------------------------------
  Cycle       Energy         DIIS error
 ---------------------------------------
    1  -11087.7462684421      3.05e-02  
    2  -11085.2837194760      2.25e-03  
    3  -11085.2601230952      2.48e-03  
    4  -11085.3154211241      7.44e-04  
    5  -11085.3253279841      2.15e-04  
    6  -11085.3259648543      7.54e-05  
    7  -11085.3260322943      1.95e-05  
    8  -11085.3260373760      9.45e-06  
    9  -11085.3260388789      1.96e-06  
   10  -11085.3260389235      4.68e-07  
   11  -11085.3260389261      1.64e-07  
   12  -11085.3260389267      4.69e-08  
   13  -11085.3260389272      1.02e-08  
   14  -11085.3260389306      6.79e-09  Convergence criterion met
 ---------------------------------------
 SCF time:   CPU 270.66s  wall 48.00s 
 SCF   energy in the final basis set =   -11085.3260389306
 Total energy in the final basis set =   -11085.3260389306

 --------------------------------------------------------------
             Orbital Energies (a.u.) and Symmetries
 --------------------------------------------------------------

 Alpha MOs, Restricted
 -- Occupied --                  
-482.86 -482.86 -482.86 -482.86 -101.58  -62.51  -62.51  -62.51
  1 A'    2 A'    3 A'    4 A'    5 A'    6 A'    7 A'    8 A'                 
-62.513 -56.335 -56.335 -56.334 -56.334 -56.331 -56.331 -56.330
  9 A'   10 A'   11 A'   12 A'   13 A'    1 A"    2 A"   14 A'                 
-56.330 -56.330 -56.330 -56.329 -56.329 -24.731 -10.316 -10.290
 15 A'    3 A"    4 A"   16 A'   17 A'   18 A'   19 A'   20 A'                 
-10.285 -10.285 -10.280 -10.280  -9.499  -8.723  -8.723  -8.722
 21 A'   22 A'   23 A'   24 A'   25 A'   26 A'   27 A'   28 A'                 
 -8.722  -7.264  -7.254  -7.253  -6.555  -6.555  -6.554  -6.554
 29 A'   30 A'    5 A"   31 A'   32 A'   33 A'   34 A'   35 A'                 
 -6.541  -6.541  -6.541  -6.540  -6.540  -6.540  -6.539  -6.539
  6 A"    7 A"    8 A"    9 A"   36 A'   37 A'   38 A'   39 A'                 
 -2.666  -2.666  -2.665  -2.665  -2.662  -2.662  -2.662  -2.662
 40 A'   41 A'   42 A'   43 A'   10 A"   11 A"   44 A'   45 A'                 
 -2.662  -2.661  -2.661  -2.661  -2.650  -2.650  -2.650  -2.650
 12 A"   13 A"   46 A'   47 A'   48 A'   49 A'   14 A"   15 A"                 
 -2.650  -2.649  -2.649  -2.649  -1.276  -0.958  -0.898  -0.886
 50 A'   16 A"   51 A'   17 A"   52 A'   53 A'   54 A'   55 A'                 
 -0.832  -0.831  -0.813  -0.758  -0.743  -0.653  -0.645  -0.575
 56 A'   57 A'   58 A'   59 A'   60 A'   61 A'   62 A'   63 A'                 
 -0.574  -0.519  -0.513  -0.461  -0.458  -0.454  -0.453  -0.442
 64 A'   18 A"   65 A'   66 A'   67 A'   19 A"   68 A'   69 A'                 
 -0.402  -0.391  -0.382  -0.358  -0.340  -0.335  -0.335  -0.328
 70 A'   20 A"   21 A"   71 A'   72 A'   22 A"   23 A"   73 A'                 
 -0.315  -0.307  -0.292  -0.272  -0.270
 24 A"   74 A'   75 A'   25 A"   26 A"                                         
 -- Virtual --                   
 -0.089  -0.073  -0.061  -0.044  -0.028  -0.008  -0.001   0.009
 76 A'   27 A"   28 A"   77 A'   78 A'   79 A'   80 A'   81 A'                 
  0.018   0.025   0.037   0.038   0.052   0.053   0.055   0.057
 82 A'   83 A'   29 A"   84 A'   85 A'   30 A"   31 A"   86 A'                 
  0.061   0.067   0.069   0.076   0.077   0.086   0.089   0.093
 87 A'   88 A'   89 A'   32 A"   33 A"   90 A'   34 A"   91 A'                 
  0.094   0.101   0.106   0.111   0.117   0.128   0.138   0.138
 92 A'   93 A'   35 A"   94 A'   95 A'   36 A"   37 A"   96 A'                 
  0.145   0.158   0.160   0.169   0.170   0.175   0.177   0.178
 97 A'   98 A'   38 A"   99 A'  100 A'  101 A'  102 A'   39 A"                 
  0.203   0.205   0.216   0.218   0.223   0.225   0.230   0.243
103 A'  104 A'  105 A'  106 A'  107 A'   40 A"  108 A'  109 A'                 
  0.246   0.252   0.253   0.272   0.273   0.283   0.288   0.318
110 A'  111 A'  112 A'  113 A'  114 A'  115 A'  116 A'   41 A"                 
  0.353   0.359   0.369   0.394   0.397   0.404   0.411   0.412
117 A'  118 A'  119 A'  120 A'  121 A'   42 A"   43 A"  122 A'                 
  0.420   0.427   0.429   0.434   0.435   0.435   0.453   0.477
123 A'  124 A'   44 A"   45 A"  125 A'  126 A'   46 A"  127 A'                 
  0.481   0.493   0.493   0.497   0.499   0.505   0.517   0.526
128 A'  129 A'   47 A"  130 A'   48 A"  131 A'   49 A"  132 A'                 
  0.536   0.543   0.544   0.551   0.559   0.560   0.566   0.568
 50 A"   51 A"  133 A'   52 A"   53 A"   54 A"   55 A"  134 A'                 
  0.594   0.596   0.597   0.621   0.643   0.648   0.653   0.675
135 A'  136 A'   56 A"  137 A'  138 A'   57 A"   58 A"  139 A'                 
  0.676   0.685   0.705   0.730   0.733   0.740   0.771   0.773
140 A'  141 A'  142 A'   59 A"  143 A'  144 A'  145 A'   60 A"                 
  0.779   0.800   0.808   0.815   0.833   0.835   0.843   0.855
146 A'  147 A'  148 A'  149 A'  150 A'  151 A'   61 A"  152 A'                 
  0.862   0.878   0.894   0.918   0.934   0.958   0.959   0.966
153 A'  154 A'  155 A'  156 A'   62 A"   63 A"  157 A'  158 A'                 
  1.015   1.038   1.049   1.053   1.059   1.115   1.126   1.177
159 A'  160 A'  161 A'  162 A'  163 A'   64 A"  164 A'  165 A'                 
  1.184   1.195   1.223   1.228   1.232   1.269   1.326   1.392
166 A'   65 A"  167 A'   66 A"   67 A"   68 A"  168 A'  169 A'                 
  1.412   1.422   1.439   1.479   1.519   1.548   1.565   1.617
 69 A"  170 A'  171 A'  172 A'  173 A'  174 A'  175 A'  176 A'                 
  1.717   1.722   1.735   1.749   1.808   1.809   1.837   1.839
 70 A"   71 A"  177 A'  178 A'  179 A'  180 A'   72 A"   73 A"                 
  1.887   1.983   1.984   2.007   2.023   2.035   2.043   2.060
 74 A"   75 A"   76 A"  181 A'   77 A"  182 A'  183 A'   78 A"                 
  2.081   2.108   2.132   2.172   2.181   2.211   2.233   2.247
184 A'  185 A'  186 A'  187 A'  188 A'  189 A'  190 A'   79 A"                 
  2.258   2.263   2.266   2.278   2.327   2.345   2.387   2.432
 80 A"  191 A'  192 A'  193 A'  194 A'  195 A'  196 A'  197 A'                 
  2.473   2.568   2.569   2.704   2.715   2.816   2.830   2.865
198 A'   81 A"  199 A'   82 A"   83 A"   84 A"   85 A"  200 A'                 
  2.958   3.034   3.046   3.060   3.074   3.148   3.189   3.405
201 A'   86 A"  202 A'  203 A'  204 A'  205 A'  206 A'  207 A'                 
  3.410   3.644   3.752   3.758   3.807   3.897   3.960   3.973
208 A'  209 A'   87 A"  210 A'  211 A'  212 A'   88 A"   89 A"                 
  3.989   3.989   3.990   4.012   4.042   4.046   4.061   4.065
 90 A"   91 A"   92 A"  213 A'   93 A"   94 A"  214 A'  215 A'                 
  4.075   4.080   4.080   4.117   4.190   4.228   4.266   4.291
216 A'   95 A"  217 A'   96 A"  218 A'  219 A'  220 A'  221 A'                 
  4.365   4.369   4.439   4.458   4.819   4.840   6.298   6.445
222 A'  223 A'  224 A'  225 A'  226 A'  227 A'   97 A"  228 A'                 
  6.616   6.736   6.755   6.815   6.815   7.531   7.533   7.554
229 A'  230 A'  231 A'  232 A'  233 A'   98 A"   99 A"  100 A"                 
  7.576   7.638   7.651   7.653   7.661   7.713   7.729   7.797
101 A"  234 A'  235 A'  236 A'  237 A'  238 A'  239 A'  240 A'                 
  7.799   9.768  23.219  23.765  23.771  23.919  23.935  24.024
241 A'  242 A'  243 A'  244 A'  245 A'  246 A'  247 A'  248 A'                 
 25.820  26.212  26.641  47.913  48.006  48.055  48.060  66.771
102 A"  249 A'  250 A'  251 A'  252 A'  253 A'  254 A'  255 A'                 
215.760 289.727 289.728 289.751 289.772 289.835 289.847 289.856
256 A'  103 A"  104 A"  105 A"  106 A"  257 A'  258 A'  259 A'                 
289.863 289.934 289.943 290.018 290.0201020.7081020.8261020.886
260 A'  261 A'  262 A'  263 A'  264 A'  265 A'  266 A'  267 A'                 
*******
268 A'                                                                         

 Beta MOs, Restricted
 -- Occupied --                  
-482.86 -482.86 -482.86 -482.86 -101.58  -62.51  -62.51  -62.51
  1 A'    2 A'    3 A'    4 A'    5 A'    6 A'    7 A'    8 A'                 
-62.513 -56.335 -56.335 -56.334 -56.334 -56.331 -56.331 -56.330
  9 A'   10 A'   11 A'   12 A'   13 A'    1 A"    2 A"   14 A'                 
-56.330 -56.330 -56.330 -56.329 -56.329 -24.731 -10.316 -10.290
 15 A'    3 A"    4 A"   16 A'   17 A'   18 A'   19 A'   20 A'                 
-10.285 -10.285 -10.280 -10.280  -9.499  -8.723  -8.723  -8.722
 21 A'   22 A'   23 A'   24 A'   25 A'   26 A'   27 A'   28 A'                 
 -8.722  -7.264  -7.254  -7.253  -6.555  -6.555  -6.554  -6.554
 29 A'   30 A'    5 A"   31 A'   32 A'   33 A'   34 A'   35 A'                 
 -6.541  -6.541  -6.541  -6.540  -6.540  -6.540  -6.539  -6.539
  6 A"    7 A"    8 A"    9 A"   36 A'   37 A'   38 A'   39 A'                 
 -2.666  -2.666  -2.665  -2.665  -2.662  -2.662  -2.662  -2.662
 40 A'   41 A'   42 A'   43 A'   10 A"   11 A"   44 A'   45 A'                 
 -2.662  -2.661  -2.661  -2.661  -2.650  -2.650  -2.650  -2.650
 12 A"   13 A"   46 A'   47 A'   48 A'   49 A'   14 A"   15 A"                 
 -2.650  -2.649  -2.649  -2.649  -1.276  -0.958  -0.898  -0.886
 50 A'   16 A"   51 A'   17 A"   52 A'   53 A'   54 A'   55 A'                 
 -0.832  -0.831  -0.813  -0.758  -0.743  -0.653  -0.645  -0.575
 56 A'   57 A'   58 A'   59 A'   60 A'   61 A'   62 A'   63 A'                 
 -0.574  -0.519  -0.513  -0.461  -0.458  -0.454  -0.453  -0.442
 64 A'   18 A"   65 A'   66 A'   67 A'   19 A"   68 A'   69 A'                 
 -0.402  -0.391  -0.382  -0.358  -0.340  -0.335  -0.335  -0.328
 70 A'   20 A"   21 A"   71 A'   72 A'   22 A"   23 A"   73 A'                 
 -0.315  -0.307  -0.292  -0.272  -0.270
 24 A"   74 A'   75 A'   25 A"   26 A"                                         
 -- Virtual --                   
 -0.089  -0.073  -0.061  -0.044  -0.028  -0.008  -0.001   0.009
 76 A'   27 A"   28 A"   77 A'   78 A'   79 A'   80 A'   81 A'                 
  0.018   0.025   0.037   0.038   0.052   0.053   0.055   0.057
 82 A'   83 A'   29 A"   84 A'   85 A'   30 A"   31 A"   86 A'                 
  0.061   0.067   0.069   0.076   0.077   0.086   0.089   0.093
 87 A'   88 A'   89 A'   32 A"   33 A"   90 A'   34 A"   91 A'                 
  0.094   0.101   0.106   0.111   0.117   0.128   0.138   0.138
 92 A'   93 A'   35 A"   94 A'   95 A'   36 A"   37 A"   96 A'                 
  0.145   0.158   0.160   0.169   0.170   0.175   0.177   0.178
 97 A'   98 A'   38 A"   99 A'  100 A'  101 A'  102 A'   39 A"                 
  0.203   0.205   0.216   0.218   0.223   0.225   0.230   0.243
103 A'  104 A'  105 A'  106 A'  107 A'   40 A"  108 A'  109 A'                 
  0.246   0.252   0.253   0.272   0.273   0.283   0.288   0.318
110 A'  111 A'  112 A'  113 A'  114 A'  115 A'  116 A'   41 A"                 
  0.353   0.359   0.369   0.394   0.397   0.404   0.411   0.412
117 A'  118 A'  119 A'  120 A'  121 A'   42 A"   43 A"  122 A'                 
  0.420   0.427   0.429   0.434   0.435   0.435   0.453   0.477
123 A'  124 A'   44 A"   45 A"  125 A'  126 A'   46 A"  127 A'                 
  0.481   0.493   0.493   0.497   0.499   0.505   0.517   0.526
128 A'  129 A'   47 A"  130 A'   48 A"  131 A'   49 A"  132 A'                 
  0.536   0.543   0.544   0.551   0.559   0.560   0.566   0.568
 50 A"   51 A"  133 A'   52 A"   53 A"   54 A"   55 A"  134 A'                 
  0.594   0.596   0.597   0.621   0.643   0.648   0.653   0.675
135 A'  136 A'   56 A"  137 A'  138 A'   57 A"   58 A"  139 A'                 
  0.676   0.685   0.705   0.730   0.733   0.740   0.771   0.773
140 A'  141 A'  142 A'   59 A"  143 A'  144 A'  145 A'   60 A"                 
  0.779   0.800   0.808   0.815   0.833   0.835   0.843   0.855
146 A'  147 A'  148 A'  149 A'  150 A'  151 A'   61 A"  152 A'                 
  0.862   0.878   0.894   0.918   0.934   0.958   0.959   0.966
153 A'  154 A'  155 A'  156 A'   62 A"   63 A"  157 A'  158 A'                 
  1.015   1.038   1.049   1.053   1.059   1.115   1.126   1.177
159 A'  160 A'  161 A'  162 A'  163 A'   64 A"  164 A'  165 A'                 
  1.184   1.195   1.223   1.228   1.232   1.269   1.326   1.392
166 A'   65 A"  167 A'   66 A"   67 A"   68 A"  168 A'  169 A'                 
  1.412   1.422   1.439   1.479   1.519   1.548   1.565   1.617
 69 A"  170 A'  171 A'  172 A'  173 A'  174 A'  175 A'  176 A'                 
  1.717   1.722   1.735   1.749   1.808   1.809   1.837   1.839
 70 A"   71 A"  177 A'  178 A'  179 A'  180 A'   72 A"   73 A"                 
  1.887   1.983   1.984   2.007   2.023   2.035   2.043   2.060
 74 A"   75 A"   76 A"  181 A'   77 A"  182 A'  183 A'   78 A"                 
  2.081   2.108   2.132   2.172   2.181   2.211   2.233   2.247
184 A'  185 A'  186 A'  187 A'  188 A'  189 A'  190 A'   79 A"                 
  2.258   2.263   2.266   2.278   2.327   2.345   2.387   2.432
 80 A"  191 A'  192 A'  193 A'  194 A'  195 A'  196 A'  197 A'                 
  2.473   2.568   2.569   2.704   2.715   2.816   2.830   2.865
198 A'   81 A"  199 A'   82 A"   83 A"   84 A"   85 A"  200 A'                 
  2.958   3.034   3.046   3.060   3.074   3.148   3.189   3.405
201 A'   86 A"  202 A'  203 A'  204 A'  205 A'  206 A'  207 A'                 
  3.410   3.644   3.752   3.758   3.807   3.897   3.960   3.973
208 A'  209 A'   87 A"  210 A'  211 A'  212 A'   88 A"   89 A"                 
  3.989   3.989   3.990   4.012   4.042   4.046   4.061   4.065
 90 A"   91 A"   92 A"  213 A'   93 A"   94 A"  214 A'  215 A'                 
  4.075   4.080   4.080   4.117   4.190   4.228   4.266   4.291
216 A'   95 A"  217 A'   96 A"  218 A'  219 A'  220 A'  221 A'                 
  4.365   4.369   4.439   4.458   4.819   4.840   6.298   6.445
222 A'  223 A'  224 A'  225 A'  226 A'  227 A'   97 A"  228 A'                 
  6.616   6.736   6.755   6.815   6.815   7.531   7.533   7.554
229 A'  230 A'  231 A'  232 A'  233 A'   98 A"   99 A"  100 A"                 
  7.576   7.638   7.651   7.653   7.661   7.713   7.729   7.797
101 A"  234 A'  235 A'  236 A'  237 A'  238 A'  239 A'  240 A'                 
  7.799   9.768  23.219  23.765  23.771  23.919  23.935  24.024
241 A'  242 A'  243 A'  244 A'  245 A'  246 A'  247 A'  248 A'                 
 25.820  26.212  26.641  47.913  48.006  48.055  48.060  66.771
102 A"  249 A'  250 A'  251 A'  252 A'  253 A'  254 A'  255 A'                 
215.760 289.727 289.728 289.751 289.772 289.835 289.847 289.856
256 A'  103 A"  104 A"  105 A"  106 A"  257 A'  258 A'  259 A'                 
289.863 289.934 289.943 290.018 290.0201020.7081020.8261020.886
260 A'  261 A'  262 A'  263 A'  264 A'  265 A'  266 A'  267 A'                 
*******
268 A'                                                                         
 --------------------------------------------------------------

          Ground-State Mulliken Net Atomic Charges

     Atom                 Charge (a.u.)
  ----------------------------------------
      1 C                    -0.336410
      2 C                     0.294671
      3 C                    -0.090331
      4 C                     0.053193
      5 C                    -0.095933
      6 C                     0.297090
      7 F                    -0.083355
      8 Br                   -0.121673
      9 Br                   -0.172645
     10 Cl                    0.548996
     11 Br                   -0.172267
     12 Br                   -0.121335
  ----------------------------------------
  Sum of atomic charges =     0.000000

 -----------------------------------------------------------------
                    Cartesian Multipole Moments
 -----------------------------------------------------------------
    Charge (ESU x 10^10)
                -0.0000
    Dipole Moment (Debye)
         X       0.0012      Y       0.3968      Z       0.0000
       Tot       0.3968
    Quadrupole Moments (Debye-Ang)
        XX    -118.3272     XY       0.0127     YY    -125.7164
        XZ       0.0000     YZ       0.0000     ZZ    -125.0208
    Octopole Moments (Debye-Ang^2)
       XXX      -0.0700    XXY     -11.4203    XYY       0.0382
       YYY     -11.3609    XXZ       0.0000    XYZ      -0.0000
       YYZ      -0.0000    XZZ      -0.0033    YZZ     -10.4151
       ZZZ       0.0000
    Hexadecapole Moments (Debye-Ang^3)
      XXXX   -3603.4316   XXXY       0.1694   XXYY    -965.1699
      XYYY       0.0712   YYYY   -2497.1763   XXXZ      -0.0000
      XXYZ       0.0000   XYYZ       0.0000   YYYZ       0.0000
      XXZZ    -680.4048   XYZZ       0.0354   YYZZ    -452.4390
      XZZZ       0.0000   YZZZ       0.0000   ZZZZ    -146.4016
 -----------------------------------------------------------------
 Calculating MO derivatives via CPSCF
    1     0    39    0.0211876  
    2     0    39    0.0103988  
    3     0    39    0.0014540  
    4     0    39    0.0001299  
    5    22    17    0.0000085  
    6    39     0    0.0000008  Converged
 Time for AOints: 269.6 s (CPU) 45.5 s (wall)
 ------------------------------------------------------------------------------
                     AOints        : Timing summary (seconds)
 ------------------------------------------------------------------------------
     job step          cpu (% of tot)      sys (% of tot)     wall (% of tot)
 ------------------------------------------------------------------------------
  AOints            0.2696E+03 ( 8.6)   0.1300E-04 ( 5.6)   0.4551E+02 ( 8.5)
 ------------------------------------------------------------------------------
   Grand Totals     0.3130E+04          0.2330E-03          0.5366E+03
 ------------------------------------------------------------------------------
 Polarizability Matrix (a.u.)
            1           2           3
    1-222.0666152   0.0055718   0.0000000
    2   0.0055718-184.3737718  -0.0000000
    3   0.0000000  -0.0000000 -87.9564232
 Calculating analytic Hessian of the SCF energy

 Direct stationary perturbation theory relativistic correction:

 rels  =      68.053788153835
 relv  =    -234.436176711665
 rel2e =      40.483747113042
 E_rel =    -125.898641444788

 Hessian of the SCF Energy
            1           2           3           4           5           6
    1   0.6640272  -0.0000215  -0.0000000  -0.2649713   0.0509860   0.0000000
    2  -0.0000215   0.6695670   0.0000000   0.1252175  -0.1417061  -0.0000000
    3  -0.0000000   0.0000000   0.1342105   0.0000000  -0.0000000  -0.0563068
    4  -0.2649713   0.1252175   0.0000000   0.5364712  -0.0534195   0.0000000
    5   0.0509860  -0.1417061  -0.0000000  -0.0534195   0.5873234  -0.0000000
    6   0.0000000  -0.0000000  -0.0563068   0.0000000  -0.0000000   0.0968540
    7   0.0357447   0.0249450   0.0000000  -0.0952009   0.0240943  -0.0000000
    8   0.0807677  -0.0266481   0.0000000  -0.0245530  -0.3007124   0.0000000
    9  -0.0000000  -0.0000000  -0.0007380   0.0000000   0.0000000  -0.0481501
   10  -0.0725043  -0.0000095  -0.0000000   0.0325968  -0.0748730   0.0000000
   11  -0.0000327  -0.0016290   0.0000000  -0.0222961  -0.0270045   0.0000000
   12   0.0000000   0.0000000   0.0052545  -0.0000000  -0.0000000   0.0020528
   13   0.0357646  -0.0249058   0.0000000  -0.0184115   0.0292330  -0.0000000
   14  -0.0806904  -0.0266251  -0.0000000   0.0304377  -0.0484914  -0.0000000
   15  -0.0000000   0.0000000  -0.0007712  -0.0000000  -0.0000000   0.0037990
   16  -0.2647727  -0.1252089  -0.0000000  -0.0558192   0.0292555   0.0000000
   17  -0.0510253  -0.1418210   0.0000000  -0.0292653   0.0573132  -0.0000000
   18   0.0000000   0.0000000  -0.0562713   0.0000000   0.0000000   0.0059056
   19  -0.0689849  -0.0000565   0.0000000  -0.0006426   0.0403952  -0.0000000
   20  -0.0000298  -0.3258097  -0.0000000   0.0051473  -0.0486150   0.0000000
   21   0.0000000   0.0000000  -0.0400631   0.0000000  -0.0000000   0.0060545
   22  -0.0352247  -0.0228605  -0.0000000  -0.1166065  -0.0532804   0.0000000
   23  -0.0043245  -0.0011638  -0.0000000  -0.0541583  -0.0633848   0.0000000
   24  -0.0000000   0.0000000   0.0045662  -0.0000000  -0.0000000  -0.0180214
   25   0.0029354  -0.0007345   0.0000000  -0.0150106   0.0122638  -0.0000000
   26  -0.0038869  -0.0020744   0.0000000   0.0275608  -0.0177199  -0.0000000
   27  -0.0000000  -0.0000000   0.0034491   0.0000000   0.0000000   0.0023297
   28   0.0003194  -0.0000010   0.0000000  -0.0031112   0.0004728   0.0000000
   29   0.0000130   0.0011612   0.0000000  -0.0021461   0.0024062   0.0000000
   30  -0.0000000   0.0000000  -0.0013445  -0.0000000  -0.0000000   0.0036775
   31   0.0029093   0.0007462   0.0000000  -0.0006307   0.0000389   0.0000000
   32   0.0038875  -0.0020650   0.0000000  -0.0005402   0.0001151  -0.0000000
   33  -0.0000000   0.0000000   0.0034461  -0.0000000   0.0000000  -0.0010580
   34  -0.0352429   0.0228898  -0.0000000   0.0013369  -0.0051665  -0.0000000
   35   0.0043571  -0.0011864   0.0000000  -0.0019850   0.0004768   0.0000000
   36  -0.0000000   0.0000000   0.0045686  -0.0000000  -0.0000000   0.0028633
            7           8           9          10          11          12
    1   0.0357447   0.0807677  -0.0000000  -0.0725043  -0.0000327   0.0000000
    2   0.0249450  -0.0266481  -0.0000000  -0.0000095  -0.0016290   0.0000000
    3   0.0000000   0.0000000  -0.0007380  -0.0000000   0.0000000   0.0052545
    4  -0.0952009  -0.0245530   0.0000000   0.0325968  -0.0222961  -0.0000000
    5   0.0240943  -0.3007124   0.0000000  -0.0748730  -0.0270045  -0.0000000
    6  -0.0000000   0.0000000  -0.0481501   0.0000000   0.0000000   0.0020528
    7   0.5035745   0.0382925   0.0000000  -0.2360330  -0.1106888   0.0000000
    8   0.0382925   0.5706626  -0.0000000  -0.0535735  -0.1394504   0.0000000
    9   0.0000000  -0.0000000   0.0996126  -0.0000000  -0.0000000  -0.0511985
   10  -0.2360330  -0.0535735  -0.0000000   0.5772003  -0.0000066  -0.0000000
   11  -0.1106888  -0.1394504  -0.0000000  -0.0000066   0.4986508  -0.0000000
   12   0.0000000   0.0000000  -0.0511985  -0.0000000  -0.0000000   0.1045655
   13  -0.0558069  -0.0285914  -0.0000000  -0.2362120   0.1106382   0.0000000
   14   0.0285236   0.0570663   0.0000000   0.0534913  -0.1393491   0.0000000
   15  -0.0000000  -0.0000000   0.0031038   0.0000000   0.0000000  -0.0511939
   16  -0.0184378  -0.0304296  -0.0000000   0.0325592   0.0223346  -0.0000000
   17  -0.0292091  -0.0485275  -0.0000000   0.0749153  -0.0269672   0.0000000
   18  -0.0000000  -0.0000000   0.0038024   0.0000000   0.0000000   0.0020488
   19  -0.0060247  -0.0026869   0.0000000   0.0027192   0.0000010  -0.0000000
   20   0.0012670   0.0025434   0.0000000  -0.0000166   0.0002785  -0.0000000
   21  -0.0000000  -0.0000000   0.0057161   0.0000000  -0.0000000  -0.0019077
   22  -0.0112962  -0.0102629  -0.0000000   0.0016200   0.0008761   0.0000000
   23  -0.0251880  -0.0172091  -0.0000000   0.0028592  -0.0017788   0.0000000
   24   0.0000000   0.0000000   0.0016561   0.0000000  -0.0000000   0.0031201
   25  -0.1162450   0.0494764   0.0000000  -0.0331194   0.0161292  -0.0000000
   26   0.0500079  -0.0599260  -0.0000000   0.0009290   0.0008237   0.0000000
   27   0.0000000  -0.0000000  -0.0189631  -0.0000000   0.0000000   0.0027977
   28  -0.0008052  -0.0236728  -0.0000000  -0.0371884   0.0001252  -0.0000000
   29  -0.0037433  -0.0370613  -0.0000000   0.0001199  -0.1626033  -0.0000000
   30   0.0000000   0.0000000   0.0030317   0.0000000  -0.0000000  -0.0214837
   31   0.0005720   0.0042559  -0.0000000  -0.0332517  -0.0162106  -0.0000000
   32   0.0015244  -0.0002285   0.0000000  -0.0009768   0.0008144  -0.0000000
   33   0.0000000  -0.0000000   0.0031195  -0.0000000   0.0000000   0.0028299
   34  -0.0000418   0.0009775   0.0000000   0.0016133  -0.0008695   0.0000000
   35   0.0001745  -0.0005100  -0.0000000  -0.0028588  -0.0017853  -0.0000000
   36   0.0000000   0.0000000  -0.0009925   0.0000000  -0.0000000   0.0031146
           13          14          15          16          17          18
    1   0.0357646  -0.0806904  -0.0000000  -0.2647727  -0.0510253   0.0000000
    2  -0.0249058  -0.0266251   0.0000000  -0.1252089  -0.1418210   0.0000000
    3   0.0000000  -0.0000000  -0.0007712  -0.0000000   0.0000000  -0.0562713
    4  -0.0184115   0.0304377  -0.0000000  -0.0558192  -0.0292653   0.0000000
    5   0.0292330  -0.0484914  -0.0000000   0.0292555   0.0573132   0.0000000
    6  -0.0000000  -0.0000000   0.0037990   0.0000000  -0.0000000   0.0059056
    7  -0.0558069   0.0285236  -0.0000000  -0.0184378  -0.0292091  -0.0000000
    8  -0.0285914   0.0570663  -0.0000000  -0.0304296  -0.0485275  -0.0000000
    9  -0.0000000   0.0000000   0.0031038  -0.0000000  -0.0000000   0.0038024
   10  -0.2362120   0.0534913   0.0000000   0.0325592   0.0749153   0.0000000
   11   0.1106382  -0.1393491   0.0000000   0.0223346  -0.0269672   0.0000000
   12   0.0000000   0.0000000  -0.0511939  -0.0000000   0.0000000   0.0020488
   13   0.5044870  -0.0375161  -0.0000000  -0.0952747  -0.0241700  -0.0000000
   14  -0.0375161   0.5697100   0.0000000   0.0244703  -0.2997491  -0.0000000
   15  -0.0000000   0.0000000   0.0996382   0.0000000  -0.0000000  -0.0481518
   16  -0.0952747   0.0244703   0.0000000   0.5357140   0.0537621  -0.0000000
   17  -0.0241700  -0.2997491  -0.0000000   0.0537621   0.5861430   0.0000000
   18  -0.0000000  -0.0000000  -0.0481518  -0.0000000   0.0000000   0.0968983
   19  -0.0060185   0.0026902   0.0000000  -0.0006363  -0.0403400   0.0000000
   20  -0.0012394   0.0025249   0.0000000  -0.0051244  -0.0484271  -0.0000000
   21  -0.0000000   0.0000000   0.0057136  -0.0000000  -0.0000000   0.0060137
   22  -0.0000474  -0.0009763   0.0000000   0.0013416   0.0051609  -0.0000000
   23  -0.0001763  -0.0005109   0.0000000   0.0019856   0.0004730  -0.0000000
   24   0.0000000  -0.0000000  -0.0009935  -0.0000000   0.0000000   0.0028614
   25   0.0005772  -0.0042489  -0.0000000  -0.0006318  -0.0000493   0.0000000
   26  -0.0015215  -0.0002301  -0.0000000   0.0005357   0.0001147  -0.0000000
   27   0.0000000   0.0000000   0.0031139   0.0000000  -0.0000000  -0.0010569
   28  -0.0008404   0.0236794   0.0000000  -0.0031142  -0.0004810   0.0000000
   29   0.0037608  -0.0369056   0.0000000   0.0021301   0.0023908   0.0000000
   30   0.0000000   0.0000000   0.0030174  -0.0000000   0.0000000   0.0036740
   31  -0.1169679  -0.0500681   0.0000000  -0.0149111  -0.0122179  -0.0000000
   32  -0.0506534  -0.0603028   0.0000000  -0.0275490  -0.0177043   0.0000000
   33   0.0000000   0.0000000  -0.0189086  -0.0000000  -0.0000000   0.0023110
   34  -0.0112494   0.0102074  -0.0000000  -0.1160172   0.0529195   0.0000000
   35   0.0251415  -0.0171365   0.0000000   0.0538384  -0.0632386  -0.0000000
   36   0.0000000  -0.0000000   0.0016330  -0.0000000   0.0000000  -0.0180352
           19          20          21          22          23          24
    1  -0.0689849  -0.0000298   0.0000000  -0.0352247  -0.0043245  -0.0000000
    2  -0.0000565  -0.3258097   0.0000000  -0.0228605  -0.0011638   0.0000000
    3   0.0000000  -0.0000000  -0.0400631  -0.0000000  -0.0000000   0.0045662
    4  -0.0006426   0.0051473   0.0000000  -0.1166065  -0.0541583  -0.0000000
    5   0.0403952  -0.0486150  -0.0000000  -0.0532804  -0.0633848  -0.0000000
    6  -0.0000000   0.0000000   0.0060545   0.0000000   0.0000000  -0.0180214
    7  -0.0060247   0.0012670  -0.0000000  -0.0112962  -0.0251880   0.0000000
    8  -0.0026869   0.0025434  -0.0000000  -0.0102629  -0.0172091   0.0000000
    9   0.0000000   0.0000000   0.0057161  -0.0000000  -0.0000000   0.0016561
   10   0.0027192  -0.0000166   0.0000000   0.0016200   0.0028592   0.0000000
   11   0.0000010   0.0002785  -0.0000000   0.0008761  -0.0017788  -0.0000000
   12  -0.0000000  -0.0000000  -0.0019077   0.0000000   0.0000000   0.0031201
   13  -0.0060185  -0.0012394  -0.0000000  -0.0000474  -0.0001763   0.0000000
   14   0.0026902   0.0025249   0.0000000  -0.0009763  -0.0005109  -0.0000000
   15   0.0000000   0.0000000   0.0057136   0.0000000   0.0000000  -0.0009935
   16  -0.0006363  -0.0051244  -0.0000000   0.0013416   0.0019856  -0.0000000
   17  -0.0403400  -0.0484271  -0.0000000   0.0051609   0.0004730   0.0000000
   18   0.0000000  -0.0000000   0.0060137  -0.0000000  -0.0000000   0.0028614
   19   0.0852507  -0.0000098  -0.0000000  -0.0026827   0.0053576  -0.0000000
   20  -0.0000098   0.4190558  -0.0000000  -0.0000061   0.0021868   0.0000000
   21  -0.0000000  -0.0000000   0.0222535  -0.0000000   0.0000000  -0.0021002
   22  -0.0026827  -0.0000061  -0.0000000   0.1633587   0.0783452   0.0000000
   23   0.0053576   0.0021868   0.0000000   0.0783452   0.0913569   0.0000000
   24  -0.0000000   0.0000000  -0.0021002   0.0000000   0.0000000   0.0089883
   25  -0.0002648   0.0006403   0.0000000   0.0017634  -0.0033159   0.0000000
   26   0.0014958  -0.0011943   0.0000000   0.0038884  -0.0088464   0.0000000
   27   0.0000000   0.0000000   0.0001730  -0.0000000   0.0000000  -0.0004236
   28   0.0002226   0.0000036  -0.0000000  -0.0000597  -0.0009933   0.0000000
   29  -0.0000022  -0.0035428  -0.0000000  -0.0002597  -0.0009240   0.0000000
   30  -0.0000000  -0.0000000   0.0000733  -0.0000000  -0.0000000   0.0002441
   31  -0.0002595  -0.0006318   0.0000000  -0.0007720  -0.0005462   0.0000000
   32  -0.0014919  -0.0011921  -0.0000000  -0.0004714  -0.0002699  -0.0000000
   33   0.0000000  -0.0000000   0.0001755   0.0000000   0.0000000   0.0000354
   34  -0.0026787  -0.0000003  -0.0000000  -0.0013945   0.0001551  -0.0000000
   35  -0.0053524   0.0021916  -0.0000000  -0.0001533   0.0000711  -0.0000000
   36   0.0000000  -0.0000000  -0.0021022  -0.0000000   0.0000000   0.0000670
           25          26          27          28          29          30
    1   0.0029354  -0.0038869  -0.0000000   0.0003194   0.0000130  -0.0000000
    2  -0.0007345  -0.0020744  -0.0000000  -0.0000010   0.0011612   0.0000000
    3   0.0000000   0.0000000   0.0034491   0.0000000   0.0000000  -0.0013445
    4  -0.0150106   0.0275608   0.0000000  -0.0031112  -0.0021461  -0.0000000
    5   0.0122638  -0.0177199   0.0000000   0.0004728   0.0024062  -0.0000000
    6  -0.0000000  -0.0000000   0.0023297   0.0000000   0.0000000   0.0036775
    7  -0.1162450   0.0500079   0.0000000  -0.0008052  -0.0037433   0.0000000
    8   0.0494764  -0.0599260  -0.0000000  -0.0236728  -0.0370613   0.0000000
    9   0.0000000  -0.0000000  -0.0189631  -0.0000000  -0.0000000   0.0030317
   10  -0.0331194   0.0009290  -0.0000000  -0.0371884   0.0001199   0.0000000
   11   0.0161292   0.0008237   0.0000000   0.0001252  -0.1626033  -0.0000000
   12  -0.0000000   0.0000000   0.0027977  -0.0000000  -0.0000000  -0.0214837
   13   0.0005772  -0.0015215   0.0000000  -0.0008404   0.0037608   0.0000000
   14  -0.0042489  -0.0002301   0.0000000   0.0236794  -0.0369056   0.0000000
   15  -0.0000000  -0.0000000   0.0031139   0.0000000   0.0000000   0.0030174
   16  -0.0006318   0.0005357   0.0000000  -0.0031142   0.0021301  -0.0000000
   17  -0.0000493   0.0001147  -0.0000000  -0.0004810   0.0023908   0.0000000
   18   0.0000000  -0.0000000  -0.0010569   0.0000000   0.0000000   0.0036740
   19  -0.0002648   0.0014958   0.0000000   0.0002226  -0.0000022  -0.0000000
   20   0.0006403  -0.0011943   0.0000000   0.0000036  -0.0035428  -0.0000000
   21   0.0000000   0.0000000   0.0001730  -0.0000000  -0.0000000   0.0000733
   22   0.0017634   0.0038884  -0.0000000  -0.0000597  -0.0002597  -0.0000000
   23  -0.0033159  -0.0088464   0.0000000  -0.0009933  -0.0009240  -0.0000000
   24   0.0000000   0.0000000  -0.0004236   0.0000000   0.0000000   0.0002441
   25   0.1693930  -0.0701753   0.0000000  -0.0074828  -0.0008958   0.0000000
   26  -0.0701753   0.0888417   0.0000000  -0.0089374   0.0002852  -0.0000000
   27   0.0000000   0.0000000   0.0089050  -0.0000000  -0.0000000  -0.0004718
   28  -0.0074828  -0.0089374  -0.0000000   0.0595854  -0.0001080  -0.0000000
   29  -0.0008958   0.0002852  -0.0000000  -0.0001080   0.2354161  -0.0000000
   30   0.0000000  -0.0000000  -0.0004718  -0.0000000  -0.0000000   0.0098139
   31  -0.0011445  -0.0003653  -0.0000000  -0.0074653   0.0008733   0.0000000
   32   0.0003644   0.0001943   0.0000000   0.0089194   0.0002995  -0.0000000
   33   0.0000000   0.0000000   0.0001114   0.0000000  -0.0000000  -0.0004777
   34  -0.0007702   0.0004689   0.0000000  -0.0000602   0.0002581  -0.0000000
   35   0.0005458  -0.0002686  -0.0000000   0.0009933  -0.0009219   0.0000000
   36   0.0000000  -0.0000000   0.0000357  -0.0000000   0.0000000   0.0002458
           31          32          33          34          35          36
    1   0.0029093   0.0038875  -0.0000000  -0.0352429   0.0043571  -0.0000000
    2   0.0007462  -0.0020650   0.0000000   0.0228898  -0.0011864   0.0000000
    3   0.0000000   0.0000000   0.0034461  -0.0000000   0.0000000   0.0045686
    4  -0.0006307  -0.0005402  -0.0000000   0.0013369  -0.0019850  -0.0000000
    5   0.0000389   0.0001151   0.0000000  -0.0051665   0.0004768  -0.0000000
    6   0.0000000  -0.0000000  -0.0010580  -0.0000000   0.0000000   0.0028633
    7   0.0005720   0.0015244   0.0000000  -0.0000418   0.0001745   0.0000000
    8   0.0042559  -0.0002285  -0.0000000   0.0009775  -0.0005100   0.0000000
    9  -0.0000000   0.0000000   0.0031195   0.0000000  -0.0000000  -0.0009925
   10  -0.0332517  -0.0009768  -0.0000000   0.0016133  -0.0028588   0.0000000
   11  -0.0162106   0.0008144   0.0000000  -0.0008695  -0.0017853  -0.0000000
   12  -0.0000000  -0.0000000   0.0028299   0.0000000  -0.0000000   0.0031146
   13  -0.1169679  -0.0506534   0.0000000  -0.0112494   0.0251415   0.0000000
   14  -0.0500681  -0.0603028   0.0000000   0.0102074  -0.0171365  -0.0000000
   15   0.0000000   0.0000000  -0.0189086  -0.0000000   0.0000000   0.0016330
   16  -0.0149111  -0.0275490  -0.0000000  -0.1160172   0.0538384  -0.0000000
   17  -0.0122179  -0.0177043  -0.0000000   0.0529195  -0.0632386   0.0000000
   18  -0.0000000   0.0000000   0.0023110   0.0000000  -0.0000000  -0.0180352
   19  -0.0002595  -0.0014919   0.0000000  -0.0026787  -0.0053524   0.0000000
   20  -0.0006318  -0.0011921  -0.0000000  -0.0000003   0.0021916  -0.0000000
   21   0.0000000  -0.0000000   0.0001755  -0.0000000  -0.0000000  -0.0021022
   22  -0.0007720  -0.0004714   0.0000000  -0.0013945  -0.0001533  -0.0000000
   23  -0.0005462  -0.0002699   0.0000000   0.0001551   0.0000711   0.0000000
   24   0.0000000  -0.0000000   0.0000354  -0.0000000  -0.0000000   0.0000670
   25  -0.0011445   0.0003644   0.0000000  -0.0007702   0.0005458   0.0000000
   26  -0.0003653   0.0001943   0.0000000   0.0004689  -0.0002686  -0.0000000
   27  -0.0000000   0.0000000   0.0001114   0.0000000  -0.0000000   0.0000357
   28  -0.0074653   0.0089194   0.0000000  -0.0000602   0.0009933  -0.0000000
   29   0.0008733   0.0002995  -0.0000000   0.0002581  -0.0009219   0.0000000
   30   0.0000000  -0.0000000  -0.0004777  -0.0000000   0.0000000   0.0002458
   31   0.1701646   0.0708277   0.0000000   0.0017568   0.0032980   0.0000000
   32   0.0708277   0.0890376  -0.0000000  -0.0038407  -0.0086982  -0.0000000
   33   0.0000000  -0.0000000   0.0088561  -0.0000000  -0.0000000  -0.0004405
   34   0.0017568  -0.0038407  -0.0000000   0.1627481  -0.0779991  -0.0000000
   35   0.0032980  -0.0086982  -0.0000000  -0.0779991   0.0910058  -0.0000000
   36   0.0000000  -0.0000000  -0.0004405  -0.0000000  -0.0000000   0.0090425
 **********************************************************************
 **                                                                  **
 **                       VIBRATIONAL ANALYSIS                       **
 **                       --------------------                       **
 **                                                                  **
 **        VIBRATIONAL FREQUENCIES (CM**-1) AND NORMAL MODES         **
 **     FORCE CONSTANTS (mDYN/ANGSTROM) AND REDUCED MASSES (AMU)     **
 **                  INFRARED INTENSITIES (KM/MOL)                   **
 **                                                                  **
 **********************************************************************


 Mode:                 1                      2                      3
 Frequency:        41.69                  57.66                  87.98
 Force Cnst:      0.0789                 0.0746                 0.0979
 Red. Mass:      77.0497                38.0801                21.4632
 IR Active:          YES                    YES                    YES
 IR Intens:        0.000                  0.024                  0.133
 Raman Active:       YES                    YES                    YES
               X      Y      Z        X      Y      Z        X      Y      Z
 C          0.000 -0.000 -0.001    0.000 -0.000  0.161    0.000 -0.000  0.436
 C          0.000  0.000  0.088    0.000 -0.000  0.084   -0.000 -0.000  0.222
 C          0.000 -0.000 -0.079   -0.000 -0.000  0.089    0.000 -0.000  0.108
 C          0.000 -0.000 -0.002   -0.000  0.000  0.264    0.000 -0.000  0.076
 C          0.000  0.000  0.076   -0.000 -0.000  0.089    0.000  0.000  0.108
 C         -0.000  0.000 -0.090    0.000 -0.000  0.084    0.000 -0.000  0.222
 F          0.000 -0.000 -0.002    0.000 -0.000  0.254    0.000 -0.000  0.770
 Br        -0.000 -0.000  0.499   -0.000  0.000  0.015   -0.000  0.000 -0.189
 Br         0.000  0.000 -0.487   -0.000  0.000 -0.283    0.000 -0.000  0.035
 Cl        -0.000 -0.000 -0.002   -0.000  0.000  0.806   -0.000 -0.000 -0.124
 Br        -0.000  0.000  0.489   -0.000 -0.000 -0.282    0.000  0.000  0.035
 Br         0.000 -0.000 -0.497    0.000  0.000  0.014    0.000 -0.000 -0.190
 TransDip   0.000  0.000  0.000    0.000  0.000 -0.005   -0.000 -0.000 -0.012

 Mode:                 4                      5                      6
 Frequency:       130.94                 142.38                 146.41
 Force Cnst:      0.6675                 0.7958                 0.5971
 Red. Mass:      66.0746                66.6335                47.2821
 IR Active:          YES                    YES                    YES
 IR Intens:        0.049                  0.253                  0.354
 Raman Active:       YES                    YES                    YES
               X      Y      Z        X      Y      Z        X      Y      Z
 C         -0.002 -0.200 -0.000    0.152 -0.012 -0.000   -0.004 -0.245 -0.000
 C         -0.004 -0.142 -0.000    0.175 -0.008 -0.000   -0.041 -0.237  0.000
 C          0.027 -0.148 -0.000    0.177 -0.044 -0.000    0.014 -0.230 -0.000
 C         -0.002 -0.128 -0.000    0.131 -0.013 -0.000   -0.004 -0.276 -0.000
 C         -0.032 -0.149 -0.000    0.175  0.022 -0.000   -0.024 -0.232 -0.000
 C         -0.001 -0.142 -0.000    0.178 -0.014 -0.000    0.031 -0.237 -0.000
 F         -0.002 -0.199 -0.000    0.116 -0.013 -0.000   -0.003 -0.252 -0.000
 Br        -0.385  0.403  0.000   -0.075  0.458  0.000   -0.204 -0.072 -0.000
 Br        -0.033 -0.278  0.000    0.003 -0.435  0.000    0.359  0.278  0.000
 Cl         0.001 -0.145  0.000   -0.077 -0.014  0.000    0.003 -0.295  0.000
 Br         0.033 -0.290  0.000   -0.024  0.448 -0.000   -0.358  0.254 -0.000
 Br         0.387  0.415  0.000   -0.048 -0.452  0.000    0.207 -0.047  0.000
 TransDip   0.000  0.007  0.000   -0.016  0.001  0.000    0.000  0.019  0.000

 Mode:                 7                      8                      9
 Frequency:       168.04                 203.59                 213.46
 Force Cnst:      0.2341                 1.0942                 1.2891
 Red. Mass:      14.0689                44.8079                48.0196
 IR Active:          YES                    YES                    YES
 IR Intens:        0.000                  0.064                  0.000
 Raman Active:       YES                    YES                    YES
               X      Y      Z        X      Y      Z        X      Y      Z
 C          0.000 -0.000 -0.193   -0.017  0.000  0.000   -0.133 -0.000 -0.000
 C          0.000  0.000 -0.352    0.048  0.157  0.000   -0.138 -0.065 -0.000
 C         -0.000  0.000 -0.431   -0.096  0.166  0.000    0.083 -0.031 -0.000
 C         -0.000  0.000 -0.417   -0.007 -0.000  0.000    0.113  0.000 -0.000
 C         -0.000 -0.000 -0.431   -0.095 -0.166  0.000    0.082  0.031 -0.000
 C          0.000 -0.000 -0.351    0.049 -0.157  0.000   -0.140  0.065 -0.000
 F         -0.000 -0.000  0.375   -0.254  0.000 -0.000   -0.042 -0.000  0.000
 Br         0.000  0.000  0.027    0.209  0.080 -0.000   -0.261 -0.209  0.000
 Br        -0.000  0.000  0.061   -0.327  0.021 -0.000    0.115 -0.218  0.000
 Cl         0.000  0.000  0.147    0.703  0.000 -0.000    0.748  0.000  0.000
 Br        -0.000 -0.000  0.060   -0.324 -0.020 -0.000    0.111  0.216  0.000
 Br         0.000 -0.000  0.027    0.211 -0.081 -0.000   -0.265  0.211  0.000
 TransDip   0.000 -0.000 -0.000    0.008 -0.000 -0.000   -0.000  0.000 -0.000

 Mode:                10                     11                     12
 Frequency:       227.17                 288.58                 300.16
 Force Cnst:      2.0740                 1.0112                 1.8920
 Red. Mass:      68.2099                20.6100                35.6421
 IR Active:          YES                    YES                    YES
 IR Intens:        0.020                  0.273                  0.062
 Raman Active:       YES                    YES                    YES
               X      Y      Z        X      Y      Z        X      Y      Z
 C         -0.001  0.086  0.000    0.197 -0.001 -0.000    0.001  0.182 -0.000
 C         -0.173 -0.025  0.000    0.076 -0.140  0.000   -0.043  0.137  0.000
 C         -0.185  0.025  0.000   -0.037 -0.078  0.000    0.082  0.184  0.000
 C          0.001 -0.097 -0.000   -0.075 -0.001  0.000   -0.001  0.393  0.000
 C          0.189  0.028 -0.000   -0.037  0.076 -0.000   -0.085  0.185 -0.000
 C          0.170 -0.021 -0.000    0.076  0.139 -0.000    0.043  0.139 -0.000
 F          0.002  0.077  0.000    0.917 -0.001  0.000    0.006  0.210  0.000
 Br        -0.366 -0.220 -0.000   -0.073  0.031 -0.000   -0.198 -0.155 -0.000
 Br        -0.428  0.230 -0.000   -0.079  0.075 -0.000    0.147 -0.111 -0.000
 Cl         0.002 -0.103  0.000    0.118 -0.002 -0.000    0.001  0.670 -0.000
 Br         0.432  0.233  0.000   -0.078 -0.074  0.000   -0.148 -0.112  0.000
 Br         0.360 -0.215  0.000   -0.074 -0.030  0.000    0.197 -0.155  0.000
 TransDip   0.000 -0.005  0.000   -0.017  0.000 -0.000   -0.000 -0.008 -0.000

 Mode:                13                     14                     15
 Frequency:       307.57                 353.49                 407.88
 Force Cnst:      0.6847                 0.9254                 1.8732
 Red. Mass:      12.2848                12.5697                19.1104
 IR Active:          YES                    YES                    YES
 IR Intens:        0.000                  0.424                  0.017
 Raman Active:       YES                    YES                    YES
               X      Y      Z        X      Y      Z        X      Y      Z
 C         -0.000  0.000  0.000    0.000 -0.000 -0.461   -0.000  0.520 -0.000
 C         -0.000 -0.000  0.512    0.000 -0.000 -0.374   -0.118  0.226 -0.000
 C         -0.000 -0.000  0.485   -0.000 -0.000  0.243   -0.064  0.115 -0.000
 C         -0.000 -0.000 -0.001   -0.000  0.000  0.574   -0.000 -0.085  0.000
 C          0.000 -0.000 -0.486   -0.000 -0.000  0.242    0.063  0.115  0.000
 C          0.000 -0.000 -0.512   -0.000 -0.000 -0.375    0.117  0.226  0.000
 F         -0.000  0.000  0.000   -0.000 -0.000  0.230    0.000  0.637  0.000
 Br         0.000  0.000 -0.033    0.000  0.000  0.014   -0.034 -0.022  0.000
 Br        -0.000 -0.000 -0.032    0.000 -0.000 -0.011    0.062 -0.058  0.000
 Cl        -0.000 -0.000  0.000   -0.000 -0.000 -0.083    0.000 -0.367 -0.000
 Br         0.000  0.000  0.032    0.000  0.000 -0.011   -0.062 -0.058 -0.000
 Br        -0.000  0.000  0.033   -0.000  0.000  0.014    0.034 -0.022 -0.000
 TransDip   0.000 -0.000  0.000   -0.000  0.000 -0.021   -0.000  0.004 -0.000

 Mode:                16                     17                     18
 Frequency:       567.79                 575.43                 621.01
 Force Cnst:      2.2877                 2.6847                 2.7519
 Red. Mass:      12.0442                13.7616                12.1113
 IR Active:          YES                    YES                    YES
 IR Intens:        0.000                 27.060                  0.630
 Raman Active:       YES                    YES                    YES
               X      Y      Z        X      Y      Z        X      Y      Z
 C         -0.000  0.000 -0.000    0.153  0.001 -0.000    0.000 -0.000  0.457
 C         -0.000 -0.000 -0.486    0.228  0.157 -0.000    0.000 -0.000 -0.094
 C         -0.000 -0.000  0.513    0.446  0.188  0.000    0.000 -0.000 -0.415
 C         -0.000 -0.000 -0.000    0.569 -0.000 -0.000   -0.000  0.000  0.646
 C         -0.000  0.000 -0.513    0.445 -0.189 -0.000   -0.000  0.000 -0.416
 C          0.000  0.000  0.487    0.229 -0.158  0.000    0.000  0.000 -0.093
 F         -0.000  0.000 -0.000   -0.020  0.001  0.000   -0.000  0.000 -0.100
 Br         0.000  0.000  0.012   -0.061 -0.045  0.000   -0.000 -0.000  0.005
 Br         0.000 -0.000 -0.014   -0.076  0.022 -0.000   -0.000  0.000  0.009
 Cl         0.000  0.000  0.000   -0.082  0.001  0.000    0.000 -0.000 -0.036
 Br         0.000  0.000  0.014   -0.076 -0.023  0.000   -0.000 -0.000  0.009
 Br         0.000 -0.000 -0.012   -0.061  0.045 -0.000   -0.000  0.000  0.005
 TransDip  -0.000 -0.000 -0.000    0.167 -0.001 -0.000    0.000  0.000  0.025

 Mode:                19                     20                     21
 Frequency:       642.08                 687.64                 723.83
 Force Cnst:      3.1319                 3.3592                 4.4152
 Red. Mass:      12.8939                12.0577                14.3029
 IR Active:          YES                    YES                    YES
 IR Intens:       17.842                  1.038                 71.098
 Raman Active:       YES                    YES                    YES
               X      Y      Z        X      Y      Z        X      Y      Z
 C          0.515  0.000 -0.000   -0.000 -0.000  0.633    0.000 -0.122 -0.000
 C          0.379 -0.280 -0.000   -0.000  0.000 -0.437    0.160  0.308  0.000
 C         -0.014 -0.301  0.000   -0.000  0.000  0.275    0.138  0.388  0.000
 C         -0.172 -0.000 -0.000    0.000  0.000 -0.241    0.001  0.477  0.000
 C         -0.015  0.300  0.000   -0.000 -0.000  0.275   -0.136  0.388 -0.000
 C          0.380  0.280 -0.000   -0.000 -0.000 -0.437   -0.160  0.308  0.000
 F         -0.270  0.000  0.000    0.000 -0.000 -0.085   -0.000 -0.349  0.000
 Br        -0.040 -0.004 -0.000   -0.000 -0.000  0.006   -0.028 -0.028 -0.000
 Br        -0.018  0.027 -0.000    0.000 -0.000 -0.002    0.008 -0.011 -0.000
 Cl         0.037  0.000  0.000   -0.000 -0.000  0.005    0.000 -0.230  0.000
 Br        -0.018 -0.027 -0.000    0.000  0.000 -0.002   -0.009 -0.012  0.000
 Br        -0.039  0.004 -0.000    0.000  0.000  0.006    0.027 -0.028 -0.000
 TransDip   0.135 -0.000 -0.000   -0.000  0.000  0.033    0.000  0.270 -0.000

 Mode:                22                     23                     24
 Frequency:       820.61                 940.74                1101.49
 Force Cnst:      4.9429                 6.7624                 8.7850
 Red. Mass:      12.4584                12.9691                12.2894
 IR Active:          YES                    YES                    YES
 IR Intens:        0.002                 13.883                  1.916
 Raman Active:       YES                    YES                    YES
               X      Y      Z        X      Y      Z        X      Y      Z
 C          0.230 -0.000 -0.000   -0.001  0.153 -0.000    0.001 -0.252 -0.000
 C          0.317  0.344  0.000   -0.244  0.182  0.000    0.554  0.182 -0.000
 C         -0.322  0.347 -0.000   -0.468  0.205 -0.000   -0.136  0.039  0.000
 C         -0.238 -0.000 -0.000    0.001 -0.395  0.000    0.001 -0.434  0.000
 C         -0.319 -0.345  0.000    0.470  0.207 -0.000    0.136  0.038 -0.000
 C          0.319 -0.343  0.000    0.242  0.185 -0.000   -0.554  0.183  0.000
 F          0.032 -0.002  0.000   -0.000 -0.325  0.000   -0.000  0.154 -0.000
 Br        -0.036 -0.021 -0.000    0.008  0.004  0.000   -0.020 -0.011 -0.000
 Br         0.035 -0.019 -0.000    0.026 -0.019 -0.000    0.001  0.001 -0.000
 Cl        -0.010 -0.000  0.000   -0.000  0.059 -0.000   -0.000  0.048 -0.000
 Br         0.035  0.019 -0.000   -0.026 -0.019 -0.000   -0.001  0.001  0.000
 Br        -0.036  0.021 -0.000   -0.008  0.004  0.000    0.020 -0.011  0.000
 TransDip  -0.001  0.001 -0.000   -0.000  0.119 -0.000   -0.000  0.044 -0.000

 Mode:                25                     26                     27
 Frequency:      1233.55                1256.17                1346.19
 Force Cnst:     11.1002                11.1570                12.8508
 Red. Mass:      12.3814                12.0006                12.0356
 IR Active:          YES                    YES                    YES
 IR Intens:       10.271                  2.856                101.005
 Raman Active:       YES                    YES                    YES
               X      Y      Z        X      Y      Z        X      Y      Z
 C          0.004 -0.339 -0.000    0.368  0.003 -0.000    0.309  0.004 -0.000
 C          0.046 -0.266  0.000   -0.180  0.325  0.000   -0.148 -0.394  0.000
 C         -0.464  0.097 -0.000   -0.243 -0.343  0.000   -0.246  0.346 -0.000
 C          0.006  0.495 -0.000    0.483 -0.006 -0.000    0.427  0.004  0.000
 C          0.459  0.106  0.000   -0.254  0.343  0.000   -0.243 -0.353 -0.000
 C         -0.050 -0.272  0.000   -0.179 -0.321  0.000   -0.150  0.395  0.000
 F          0.000  0.203 -0.000    0.007 -0.002  0.000   -0.042 -0.002 -0.000
 Br         0.005  0.005 -0.000   -0.001  0.000 -0.000    0.006  0.006 -0.000
 Br         0.014 -0.005  0.000    0.000 -0.001 -0.000    0.006 -0.006  0.000
 Cl         0.000 -0.049  0.000    0.000  0.001 -0.000   -0.013 -0.000  0.000
 Br        -0.015 -0.005  0.000    0.001  0.001 -0.000    0.006  0.006  0.000
 Br        -0.005  0.005 -0.000   -0.001 -0.000  0.000    0.006 -0.006 -0.000
 TransDip  -0.001  0.103 -0.000   -0.054 -0.002 -0.000   -0.322  0.003 -0.000

 Mode:                28                     29                     30
 Frequency:      1395.73                1550.19                1552.56
 Force Cnst:     14.1423                17.0399                17.0492
 Red. Mass:      12.3216                12.0349                12.0048
 IR Active:          YES                    YES                    YES
 IR Intens:      241.195                 11.634                  1.437
 Raman Active:       YES                    YES                    YES
               X      Y      Z        X      Y      Z        X      Y      Z
 C         -0.001  0.624  0.000    0.025 -0.426 -0.000    0.621  0.017  0.000
 C          0.276  0.044 -0.000   -0.195  0.455  0.000   -0.346  0.078 -0.000
 C         -0.196 -0.342 -0.000   -0.074 -0.380  0.000    0.264  0.137 -0.000
 C         -0.003  0.322 -0.000   -0.017  0.186 -0.000   -0.423 -0.008  0.000
 C          0.199 -0.335 -0.000    0.095 -0.387 -0.000    0.257 -0.105 -0.000
 C         -0.275  0.036  0.000    0.166  0.444  0.000   -0.360 -0.114 -0.000
 F          0.000 -0.210 -0.000   -0.001  0.070 -0.000   -0.024 -0.003 -0.000
 Br        -0.008 -0.002 -0.000    0.002 -0.001 -0.000    0.001  0.000  0.000
 Br         0.001  0.003  0.000    0.001  0.001 -0.000   -0.000 -0.001 -0.000
 Cl         0.000 -0.011  0.000    0.000  0.000  0.000    0.004 -0.000 -0.000
 Br        -0.002  0.003  0.000   -0.001  0.001  0.000   -0.000  0.001  0.000
 Br         0.007 -0.002 -0.000   -0.002 -0.001  0.000    0.001  0.000  0.000
 TransDip   0.003  0.497  0.000    0.002 -0.109 -0.000    0.038  0.004  0.000

 STANDARD THERMODYNAMIC QUANTITIES AT   298.15 K  AND     1.00 ATM

   This Molecule has  0 Imaginary Frequencies
   Zero point vibrational energy:       25.864 kcal/mol

   Atom    1 Element C  Has Mass   12.00000
   Atom    2 Element C  Has Mass   12.00000
   Atom    3 Element C  Has Mass   12.00000
   Atom    4 Element C  Has Mass   12.00000
   Atom    5 Element C  Has Mass   12.00000
   Atom    6 Element C  Has Mass   12.00000
   Atom    7 Element F  Has Mass   18.99840
   Atom    8 Element Br Has Mass   78.91830
   Atom    9 Element Br Has Mass   78.91830
   Atom   10 Element Cl Has Mass   34.96885
   Atom   11 Element Br Has Mass   78.91830
   Atom   12 Element Br Has Mass   78.91830
   Molecular Mass:   441.640450 amu
   Principal axes and moments of inertia in amu*Bohr^2:
                             1           2           3
    Eigenvalues --     5193.02331  9297.47897 14490.50228
          X               1.00000    -0.00001     0.00000
          Y               0.00001     1.00000     0.00000
          Z               0.00000    -0.00000     1.00000
   Rotational Symmetry Number is   1
   The Molecule is an Asymmetric Top
   Translational Enthalpy:        0.889 kcal/mol
   Rotational Enthalpy:           0.889 kcal/mol
   Vibrational Enthalpy:         31.901 kcal/mol
   gas constant (RT):             0.592 kcal/mol
   Translational Entropy:        44.145  cal/mol.K
   Rotational Entropy:           34.902  cal/mol.K
   Vibrational Entropy:          39.571  cal/mol.K

   Total Enthalpy:               34.271 kcal/mol
   Total Entropy:               118.618  cal/mol.K

 ======================================================================

 STANDARD THERMODYNAMIC QUANTITIES FOR ANHARMONIC VIBRATION -- TOSH

   Zero point vibrational energy: ************ kcal/mol

   Vibrational Enthalpy:       Infinity kcal/mol
   Vibrational Entropy:             NaN  cal/mol.K

   Total Enthalpy:             Infinity kcal/mol
   Total Entropy:                   NaN  cal/mol.K

 ======================================================================

 STANDARD THERMODYNAMIC QUANTITIES FOR ANHARMONIC VIBRATION -- VPT2

   Zero point vibrational energy: ************ kcal/mol

   Vibrational Enthalpy:       Infinity kcal/mol
   Vibrational Entropy:             NaN  cal/mol.K

   Total Enthalpy:             Infinity kcal/mol
   Total Entropy:                   NaN  cal/mol.K

 ======================================================================

Archival summary:
1\1\february\FREQ\ProcedureUnspecified\BasisUnspecified\r4l116\taweetha\SunDec117:47:012019SunDec117:47:012019\0\\#,FREQ,ProcedureUnspecified,BasisUnspecified,\\0,1\Br\C,1,1.89749\C,2,1.39994,1,119.895\C,3,1.39133,2,119.113,1,-180,0\F,4,1.33492,3,119.006,2,180,0\C,4,1.39138,3,121.917,2,0,0\C,6,1.40038,4,119.146,3,0,0\C,7,1.40512,6,119.745,4,-0,0\Cl,8,1.73835,7,119.899,6,-180,0\Br,3,1.89478,2,123.183,1,0,0\Br,6,1.8956,4,117.64,3,-180,0\Br,7,1.89632,6,119.998,4,180,0\\\@

 Total job time:  761.63s(wall), 4384.33s(cpu) 
 Sun Dec  1 17:47:01 2019

        *************************************************************
        *                                                           *
        *  Thank you very much for using Q-Chem.  Have a nice day.  *
        *                                                           *
        *************************************************************
