# Supplementary material for: Geometric and energetic data from quantum chemical calculations of halobenzenes and xylenes
Source: Data Brief. 2020 Mar 5;30:105386. doi: 10.1016/j.dib.2020.105386 (PMC7114895; doi:10.1016/j.dib.2020.105386)
Supplement: Supplementary file 1 [file mmc1.zip › halobenzene/B3LYP/FBrBrClBrI.out]

                  Welcome to Q-Chem
     A Quantum Leap Into The Future Of Chemistry


 Q-Chem 5.2 (devel), Q-Chem, Inc., Pleasanton, CA (2019)

 Yihan Shao,  Zhengting Gan,  E. Epifanovsky,  A. T. B. Gilbert,  M. Wormit,  
 J. Kussmann,  A. W. Lange,  A. Behn,  Jia Deng,  Xintian Feng,  D. Ghosh,  
 M. Goldey,  P. R. Horn,  L. D. Jacobson,  I. Kaliman,  T. Kus,  A. Landau,  
 Jie Liu,  E. I. Proynov,  R. M. Richard,  R. P. Steele,  E. J. Sundstrom,  
 H. L. Woodcock III,  P. M. Zimmerman,  D. Zuev,  B. Albrecht,  E. Alguire,  
 S. A. Baeppler,  D. Barton,  Z. Benda,  Y. A. Bernard,  E. J. Berquist,  
 K. B. Bravaya,  H. Burton,  D. Casanova,  Chun-Min Chang,  Yunqing Chen,  
 A. Chien,  K. D. Closser,  M. P. Coons,  S. Coriani,  S. Dasgupta,  
 A. L. Dempwolff,  M. Diedenhofen,  Hainam Do,  R. G. Edgar,  Po-Tung Fang,  
 S. Faraji,  S. Fatehi,  Qingguo Feng,  K. D. Fenk,  J. Fosso-Tande,  
 J. Gayvert,  Qinghui Ge,  A. Ghysels,  G. Gidofalvi,  J. Gomes,  
 J. Gonthier,  A. Gunina,  D. Hait,  M. W. D. Hanson-Heine,  
 P. H. P. Harbach,  A. W. Hauser,  M. F. Herbst,  J. E. Herr,  
 E. G. Hohenstein,  Z. C. Holden,  Kerwin Hui,  B. C. Huynh,  T.-C. Jagau,  
 Hyunjun Ji,  B. Kaduk,  K. Khistyaev,  Jaehoon Kim,  P. Klunzinger,  K. Koh,  
 D. Kosenkov,  L. Koulias,  T. Kowalczyk,  C. M. Krauter,  A. Kunitsa,  
 Ka Un Lao,  A. Laurent,  K. V. Lawler,  Joonho Lee,  D. Lefrancois,  
 S. Lehtola,  D. S. Levine,  Yi-Pei Li,  You-Sheng Lin,  Fenglai Liu,  
 E. Livshits,  A. Luenser,  P. Manohar,  E. Mansoor,  S. F. Manzer,  
 Shan-Ping Mao,  Yuezhi Mao,  N. Mardirossian,  A. V. Marenich,  
 T. Markovich,  L. A. Martinez-Martinez,  S. A. Maurer,  N. J. Mayhall,  
 S. C. McKenzie,  J.-M. Mewes,  P. Morgante,  A. F. Morrison,  
 J. W. Mullinax,  K. Nanda,  T. S. Nguyen-Beck,  R. Olivares-Amaya,  
 J. A. Parkhill,  Zheng Pei,  T. M. Perrine,  F. Plasser,  P. Pokhilko,  
 S. Prager,  A. Prociuk,  E. Ramos,  D. R. Rehn,  F. Rob,  M. Scheurer,  
 M. Schneider,  N. Sergueev,  S. M. Sharada,  S. Sharma,  D. W. Small,  
 T. Stauch,  T. Stein,  Yu-Chuan Su,  A. J. W. Thom,  A. Tkatchenko,  
 T. Tsuchimochi,  N. M. Tubman,  L. Vogt,  M. L. Vidal,  O. Vydrov,  
 M. A. Watson,  J. Wenzel,  M. de Wergifosse,  T. A. Wesolowski,  A. White,  
 J. Witte,  A. Yamada,  Jun Yang,  K. Yao,  S. Yeganeh,  S. R. Yost,  
 Zhi-Qiang You,  A. Zech,  Igor Ying Zhang,  Xing Zhang,  Yan Zhao,  
 Ying Zhu,  B. R. Brooks,  G. K. L. Chan,  C. J. Cramer,  M. S. Gordon,  
 W. J. Hehre,  A. Klamt,  M. W. Schmidt,  C. D. Sherrill,  D. G. Truhlar,  
 A. Aspuru-Guzik,  R. Baer,  A. T. Bell,  N. A. Besley,  Jeng-Da Chai,  
 A. E. DePrince, III,  R. A. DiStasio Jr.,  A. Dreuw,  B. D. Dunietz,  
 T. R. Furlani,  Chao-Ping Hsu,  Yousung Jung,  Jing Kong,  D. S. Lambrecht,  
 WanZhen Liang,  C. Ochsenfeld,  V. A. Rassolov,  L. V. Slipchenko,  
 J. E. Subotnik,  T. Van Voorhis,  J. M. Herbert,  A. I. Krylov,  
 P. M. W. Gill,  M. Head-Gordon

 Contributors to earlier versions of Q-Chem not listed above: 
 R. D. Adamson,  B. Austin,  J. Baker,  G. J. O. Beran,  K. Brandhorst,  
 S. T. Brown,  E. F. C. Byrd,  A. K. Chakraborty,  C.-L. Cheng,  
 Siu Hung Chien,  D. M. Chipman,  D. L. Crittenden,  H. Dachsel,  
 R. J. Doerksen,  A. D. Dutoi,  L. Fusti-Molnar,  W. A. Goddard III,  
 A. Golubeva-Zadorozhnaya,  S. R. Gwaltney,  G. Hawkins,  A. Heyden,  
 S. Hirata,  G. Kedziora,  F. J. Keil,  C. Kelley,  Jihan Kim,  R. A. King,  
 R. Z. Khaliullin,  P. P. Korambath,  W. Kurlancheek,  A. M. Lee,  M. S. Lee,  
 S. V. Levchenko,  Ching Yeh Lin,  D. Liotard,  R. C. Lochan,  I. Lotan,  
 P. E. Maslen,  N. Nair,  D. P. O'Neill,  D. Neuhauser,  E. Neuscamman,  
 C. M. Oana,  R. Olson,  B. Peters,  R. Peverati,  P. A. Pieniazek,  
 Y. M. Rhee,  J. Ritchie,  M. A. Rohrdanz,  E. Rosta,  N. J. Russ,  
 H. F. Schaefer III,  N. E. Schultz,  N. Shenvi,  A. C. Simmonett,  A. Sodt,  
 D. Stuck,  K. S. Thanthiriwatte,  V. Vanovschi,  Tao Wang,  A. Warshel,  
 C. F. Williams,  Q. Wu,  X. Xu,  W. Zhang

 Please cite Q-Chem as follows:
 Y. Shao et al., Mol. Phys. 113, 184-215 (2015)
 DOI: 10.1080/00268976.2014.952696

 Q-Chem 5.2.1 for Intel X86 EM64T Linux

 Parts of Q-Chem use Armadillo 8.300.2 (Tropical Shenanigans).
 http://arma.sourceforge.net/

 Q-Chem begins on Sun Dec  1 17:47:01 2019  

Host: 
0

     Scratch files written to /scratch/taweetham/qchem24232//
NAlpha2: 220
NElect   220
Mult     1

Checking the input file for inconsistencies... 	...done.

--------------------------------------------------------------
User input:
--------------------------------------------------------------
$MOLECULE
0 1
C   
C	1	CC
C	2	CC	1	120.0		
C	3	CC	2	120.0	1	0.0
C	4	CC	3	120.0	2	0.0	
C	5 	CC	4	120.0	3	0.0
F	1	CF	2	120.0	3	180.0
Br	2	CBr	3	120.0	4	180.0
Br	3	CBr	4	120.0	5	180.0
Cl	4	CCl	5	120.0	6	180.0
Br	5	CBr	6	120.0	1	180.0
I	6	CI	1	120.0	2	180.0

CC=1.39483
CH=1.08673
CF=1.33960
CCl=1.72090
CBr=1.89068
CI=2.07886
$END

$REM
   JOB_TYPE	OPTIMIZATION
   BASIS	6-311++G**
   METHOD	B3LYP
   MEM_TOTAL	64000
   SYM_IGNORE	TRUE
$END

--------------------------------------------------------------
 ----------------------------------------------------------------
             Standard Nuclear Orientation (Angstroms)
    I     Atom           X                Y                Z
 ----------------------------------------------------------------
    1      C       0.0000000000     0.0000000000     0.0000000000
    2      C       0.0000000000     0.0000000000     1.3948300000
    3      C       1.2079582140     0.0000000000     2.0922450000
    4      C       2.4159164279     0.0000000000     1.3948300000
    5      C       2.4159164279     0.0000000000    -0.0000000000
    6      C       1.2079582140     0.0000000000    -0.6974150000
    7      F      -1.1601276309    -0.0000000000    -0.6698000000
    8      Br     -1.6373769104    -0.0000000000     2.3401700000
    9      Br      1.2079582140    -0.0000000000     3.9829250000
   10      Cl      3.9062595453    -0.0000000000     2.2552800000
   11      Br      4.0532933383    -0.0000000000    -0.9453400000
   12      I       1.2079582140    -0.0000000000    -2.7762750000
 ----------------------------------------------------------------
 Nuclear Repulsion Energy =        2835.24316971 hartrees
 There are      110 alpha and      110 beta electrons
 Requested basis set is 6-311++G(d,p)
 There are 136 shells and 390 basis functions

 Total QAlloc Memory Limit  64000 MB
 Mega-Array Size       188 MB
 MEM_STATIC part       192 MB
 A cutoff of  1.0D-11 yielded   5942 shell pairs
 There are     54583 function pairs (     60338 Cartesian)
 Smallest overlap matrix eigenvalue = 4.94E-07

 Q-Chem warning in module stvman/mkSTV.C, line 318:

 Overlap eigenvalue is smaller than square root of threshold
 Use THRESH >= 12 to get rid of this warning

 Linear dependence detected in AO basis
 Tighter screening thresholds may be required for diffuse basis sets
 Use S2THRESH > 14 and THRESH = 14 in case of SCF convergence issues
 Number of orthogonalized atomic orbitals = 389
 Maximum deviation from orthogonality = 1.038E-10

 Scale SEOQF with 1.000000e-01/1.000000e-01/1.000000e-01

 Standard Electronic Orientation quadrupole field applied
 Nucleus-field energy     =    -0.0000001012 hartrees
 Guess from superposition of atomic densities
 Warning:  Energy on first SCF cycle will be non-variational
 SAD guess density has 220.000000 electrons

 -----------------------------------------------------------------------
  General SCF calculation program by
  Eric Jon Sundstrom, Paul Horn, Yuezhi Mao, Dmitri Zuev, Alec White,
  David Stuck, Shaama M.S., Shane Yost, Joonho Lee, David Small,
  Daniel Levine, Susi Lehtola, Hugh Burton, Evgeny Epifanovsky,
  Bang C. Huynh
 -----------------------------------------------------------------------
 Exchange:     0.2000 Hartree-Fock + 0.0800 Slater + 0.7200 B88
 Correlation:  0.1900 VWN1RPA + 0.8100 LYP
 Using SG-1 standard quadrature grid
 using 6 threads for integral computing
 -------------------------------------------------------
 OpenMP Integral computing Module                
 Release: version 2.0, May 2017, Q-Chem Inc. Pleasanton 
 -------------------------------------------------------
 A restricted SCF calculation will be
 performed using DIIS
 SCF converges when DIIS error is below 1.0e-08
 ---------------------------------------
  Cycle       Energy         DIIS error
 ---------------------------------------
    1  -15433.1792748743      3.00e-02  
    2  -15430.6492916502      2.15e-03  
    3  -15430.6065798042      2.56e-03  
    4  -15430.6839144148      7.96e-04  
    5  -15430.6966205945      2.09e-04  
    6  -15430.6971979409      7.65e-05  
    7  -15430.6972735718      2.24e-05  
    8  -15430.6972810998      1.11e-05  
    9  -15430.6972832936      2.06e-06  
   10  -15430.6972833440      7.12e-07  
   11  -15430.6972833500      3.97e-07  
   12  -15430.6972833533      8.16e-08  
   13  -15430.6972833547      3.47e-08  
   14  -15430.6972833558      6.45e-09  Convergence criterion met
 ---------------------------------------
 SCF time:   CPU 260.81s  wall 47.00s 
 SCF   energy in the final basis set =   -15430.6972833558
 Total energy in the final basis set =   -15430.6972833558

 --------------------------------------------------------------

                    Orbital Energies (a.u.)
 --------------------------------------------------------------

 Alpha MOs
 -- Occupied --
********-482.8593-482.8592-482.8590-176.3223-165.7262-165.7240-165.7238
******** -62.5123 -62.5121 -62.5118 -56.3330 -56.3328 -56.3326 -56.3289
-56.3286 -56.3285 -56.3285 -56.3283 -56.3280 -35.8189 -31.3123 -31.3061
-31.3056 -24.7313 -22.9627 -22.9613 -22.9610 -22.9567 -22.9567 -10.3163
-10.2854 -10.2812 -10.2810 -10.2786 -10.2677  -9.4978  -8.7213  -8.7210
 -8.7208  -7.2628  -7.2527  -7.2516  -6.5535  -6.5533  -6.5531  -6.5398
 -6.5393  -6.5393  -6.5387  -6.5384  -6.5381  -6.3685  -4.7815  -4.7662
 -4.7653  -2.6642  -2.6640  -2.6639  -2.6607  -2.6604  -2.6601  -2.6598
 -2.6595  -2.6593  -2.6488  -2.6487  -2.6484  -2.6483  -2.6482  -2.6481
 -2.0476  -2.0426  -2.0420  -2.0288  -2.0286  -1.2741  -0.9593  -0.8977
 -0.8788  -0.8302  -0.8226  -0.7763  -0.7515  -0.6918  -0.6501  -0.6270
 -0.5754  -0.5717  -0.5169  -0.5098  -0.4583  -0.4575  -0.4557  -0.4450
 -0.4288  -0.3921  -0.3892  -0.3788  -0.3580  -0.3406  -0.3337  -0.3257
 -0.3242  -0.3032  -0.2947  -0.2716  -0.2704  -0.2634
 -- Virtual --
 -0.0912  -0.0711  -0.0600  -0.0490  -0.0292  -0.0078   0.0008   0.0121
  0.0211   0.0281   0.0389   0.0435   0.0527   0.0537   0.0566   0.0641
  0.0651   0.0685   0.0762   0.0849   0.0852   0.0902   0.0940   0.1024
  0.1042   0.1096   0.1142   0.1192   0.1331   0.1342   0.1506   0.1567
  0.1590   0.1649   0.1651   0.1705   0.1745   0.1857   0.1958   0.2042
  0.2066   0.2165   0.2191   0.2249   0.2357   0.2413   0.2490   0.2513
  0.2521   0.2528   0.2683   0.2803   0.2836   0.2917   0.3167   0.3314
  0.3554   0.3659   0.3803   0.3917   0.4033   0.4062   0.4110   0.4182
  0.4195   0.4284   0.4307   0.4354   0.4362   0.4509   0.4554   0.4558
  0.4797   0.4859   0.4956   0.4977   0.5020   0.5052   0.5309   0.5331
  0.5379   0.5432   0.5498   0.5563   0.5601   0.5696   0.5806   0.5883
  0.5920   0.6183   0.6271   0.6372   0.6452   0.6603   0.6811   0.6961
  0.7055   0.7077   0.7206   0.7402   0.7590   0.7675   0.7713   0.7826
  0.8078   0.8151   0.8281   0.8393   0.8418   0.8556   0.8714   0.8913
  0.9136   0.9229   0.9365   0.9479   0.9572   0.9998   1.0242   1.0332
  1.0426   1.0463   1.0971   1.1113   1.1608   1.1820   1.1918   1.2133
  1.2283   1.2373   1.2745   1.3281   1.3498   1.3820   1.3965   1.4158
  1.4338   1.4514   1.4680   1.4886   1.5225   1.5456   1.5969   1.6180
  1.7207   1.7270   1.7463   1.7517   1.8139   1.8196   1.8394   1.8468
  1.8957   1.9870   2.0069   2.0242   2.0318   2.0484   2.0617   2.1070
  2.1364   2.1768   2.1973   2.2148   2.2354   2.2550   2.2595   2.2616
  2.2849   2.3002   2.3431   2.3814   2.4419   2.4725   2.5671   2.5735
  2.7005   2.7137   2.8207   2.8248   2.8370   2.9345   3.0345   3.0402
  3.0726   3.0756   3.1509   3.1960   3.3936   3.4206   3.6476   3.7511
  3.7578   3.8084   3.8956   3.9504   3.9562   3.9810   3.9898   3.9903
  3.9933   4.0152   4.0419   4.0461   4.0628   4.0744   4.0757   4.0798
  4.1125   4.1487   4.2109   4.2507   4.2881   4.2896   4.3718   4.3994
  4.4431   4.5289   4.8267   4.8323   6.0108   6.1156   6.1641   6.3007
  6.4354   6.6606   6.7263   6.7751   6.8247   7.5348   7.5465   7.5699
  7.6536   7.6635   7.7117   7.7166   7.7463   7.7977   9.7769  23.2151
 23.7772  23.7840  23.9366  23.9536  24.0352  25.8225  26.2259  26.6519
 27.9220  28.3483  28.4270  28.4296  28.5242  28.5503  28.5555  28.6224
 28.7333  47.9387  48.0239  48.0659  66.7714 127.8878 127.9505 127.9782
151.7087 215.7700 289.7304 289.7435 289.7667 289.8526 289.8615 289.9115
289.9391 289.9685 290.01931020.73991020.84721020.89941901.8741
 --------------------------------------------------------------

          Ground-State Mulliken Net Atomic Charges

     Atom                 Charge (a.u.)
  ----------------------------------------
      1 C                    -0.510051
      2 C                     0.437148
      3 C                     0.339222
      4 C                    -0.652725
      5 C                     0.012831
      6 C                     0.376875
      7 F                    -0.098746
      8 Br                   -0.145057
      9 Br                   -0.184062
     10 Cl                    0.565803
     11 Br                   -0.236786
     12 I                     0.095547
  ----------------------------------------
  Sum of atomic charges =     0.000000

 -----------------------------------------------------------------
                    Cartesian Multipole Moments
 -----------------------------------------------------------------
    Charge (ESU x 10^10)
                -0.0000
    Dipole Moment (Debye)
         X       0.5217      Y       0.0000      Z      -0.0508
       Tot       0.5241
    Quadrupole Moments (Debye-Ang)
        XX    -133.3161     XY       0.0000     YY    -135.1961
        XZ      -3.4442     YZ       0.0000     ZZ    -128.0764
    Octopole Moments (Debye-Ang^2)
       XXX    -540.6125    XXY       0.0000    XYY    -186.6706
       YYY       0.0000    XXZ     -68.9486    XYZ       0.0000
       YYZ     -68.6889    XZZ    -177.2885    YZZ       0.0000
       ZZZ    -205.0972
    Hexadecapole Moments (Debye-Ang^3)
      XXXX   -4155.3318   XXXY       0.0000   XXYY    -763.1590
      XYYY       0.0000   YYYY    -164.3412   XXXZ     -45.2696
      XXYZ      -0.0000   XYYZ       5.4711   YYYZ       0.0000
      XXZZ   -1427.7101   XYZZ       0.0000   YYZZ    -807.3395
      XZZZ     -14.9180   YZZZ       0.0000   ZZZZ   -4262.0938
 -----------------------------------------------------------------
 Calculating analytic gradient of the SCF energy
 Gradient of SCF Energy
            1           2           3           4           5           6
    1  -0.0048700   0.0064294   0.0007120  -0.0018073  -0.0004937   0.0032706
    2  -0.0000000   0.0000000  -0.0000000   0.0000000  -0.0000000   0.0000000
    3  -0.0034865  -0.0001468  -0.0014716  -0.0003309  -0.0001534   0.0012223
            7           8           9          10          11          12
    1  -0.0040214   0.0065730  -0.0014404  -0.0081074  -0.0061554   0.0099106
    2   0.0000000  -0.0000000   0.0000000  -0.0000000  -0.0000000   0.0000000
    3  -0.0032292   0.0052208  -0.0040226  -0.0049852  -0.0018176   0.0132007
 Max gradient component =       1.320E-02
 RMS gradient           =       4.134E-03
 Gradient time:  CPU 88.38 s  wall 14.84 s
 Geometry Optimization Parameters
   NAtoms,    NIC,     NZ,  NCons,   NDum,   NFix, NCnnct, MaxDiis
       12      78      12       0       0       0       0       0


** GEOMETRY OPTIMIZATION IN DELOCALIZED INTERNAL COORDINATES **
   Searching for a Minimum

   Optimization Cycle:   1

                       Coordinates (Angstroms)
     ATOM                X               Y               Z
      1  C         0.0000000000    0.0000000000    0.0000000000
      2  C         0.0000000000    0.0000000000    1.3948300000
      3  C         1.2079582140    0.0000000000    2.0922450000
      4  C         2.4159164279    0.0000000000    1.3948300000
      5  C         2.4159164279    0.0000000000    0.0000000000
      6  C         1.2079582140    0.0000000000   -0.6974150000
      7  F        -1.1601276309    0.0000000000   -0.6698000000
      8  Br       -1.6373769104    0.0000000000    2.3401700000
      9  Br        1.2079582140    0.0000000000    3.9829250000
     10  Cl        3.9062595453    0.0000000000    2.2552800000
     11  Br        4.0532933383    0.0000000000   -0.9453400000
     12  I         1.2079582140    0.0000000000   -2.7762750000
   Point Group: c1    Number of degrees of freedom:    30


   Energy is -15430.697283356


 Attempting to generate delocalized internal coordinates
 Initial Hessian constructed with Jon Baker's OPTIMIZE code

 21 Hessian modes will be used to form the next step
  Hessian Eigenvalues:
     0.124424    0.201019    0.201019    0.201019    0.250000    0.250000
     0.250000    0.250000    0.250000    0.250000    0.250000    0.250000
     0.250000    0.334879    0.426727    0.426727    0.464882    0.464882
     0.464882    0.464882    0.572947

 Minimum search - taking simple RFO step
 Searching for Lamda that Minimizes Along All modes
 Value Taken    Lamda =  -0.00924462
 Step Taken.  Stepsize is  0.195445

                             Maximum     Tolerance    Cnvgd?
         Gradient           0.039628      0.000300      NO
         Displacement       0.137702      0.001200      NO
         Energy change     *********      0.000001      NO


 New Cartesian Coordinates Obtained by Inverse Iteration

 Displacement from previous Coordinates is:  0.468345
 ----------------------------------------------------------------
             Standard Nuclear Orientation (Angstroms)
    I     Atom           X                Y                Z
 ----------------------------------------------------------------
    1      C       0.0324543050     0.0000000000     0.0141769273
    2      C       0.0036076490     0.0000000000     1.4019702854
    3      C       1.2144152319     0.0000000000     2.1106393623
    4      C       2.4309637123     0.0000000000     1.4049985653
    5      C       2.4389276684     0.0000000000    -0.0029483030
    6      C       1.2189335951     0.0000000000    -0.7109647407
    7      F      -1.1276121918     0.0000000000    -0.6464154658
    8      Br     -1.7004716008     0.0000000000     2.2387350338
    9      Br      1.2295798635     0.0000000000     4.0113828289
   10      Cl      3.9309608670     0.0000000000     2.2779661916
   11      Br      4.1190931986     0.0000000000    -0.8939705368
   12      I       1.0348617559     0.0000000000    -2.8341201483
 ----------------------------------------------------------------
 Nuclear Repulsion Energy =        2797.70414359 hartrees
 There are      110 alpha and      110 beta electrons
 Applying Cartesian multipole field
    Component          Value
    ---------          -----
     (2,0,0)        1.00000E-11
     (0,2,0)        2.00000E-11
     (0,0,2)       -3.00000E-11
 Nucleus-field energy     =    -0.0000001016 hartrees
 Requested basis set is 6-311++G(d,p)
 There are 136 shells and 390 basis functions
 A cutoff of  1.0D-11 yielded   5924 shell pairs
 There are     54465 function pairs (     60195 Cartesian)
 Smallest overlap matrix eigenvalue = 5.05E-07

 Q-Chem warning in module stvman/mkSTV.C, line 318:

 Overlap eigenvalue is smaller than square root of threshold
 Use THRESH >= 12 to get rid of this warning

 Linear dependence detected in AO basis
 Tighter screening thresholds may be required for diffuse basis sets
 Use S2THRESH > 14 and THRESH = 14 in case of SCF convergence issues
 Number of orthogonalized atomic orbitals = 389
 Maximum deviation from orthogonality = 2.940E-10
 Guess MOs from SCF MO coefficient file

 -----------------------------------------------------------------------
  General SCF calculation program by
  Eric Jon Sundstrom, Paul Horn, Yuezhi Mao, Dmitri Zuev, Alec White,
  David Stuck, Shaama M.S., Shane Yost, Joonho Lee, David Small,
  Daniel Levine, Susi Lehtola, Hugh Burton, Evgeny Epifanovsky,
  Bang C. Huynh
 -----------------------------------------------------------------------
 Exchange:     0.2000 Hartree-Fock + 0.0800 Slater + 0.7200 B88
 Correlation:  0.1900 VWN1RPA + 0.8100 LYP
 Using SG-1 standard quadrature grid
 using 6 threads for integral computing
 -------------------------------------------------------
 OpenMP Integral computing Module                
 Release: version 2.0, May 2017, Q-Chem Inc. Pleasanton 
 -------------------------------------------------------
 A restricted SCF calculation will be
 performed using DIIS
 SCF converges when DIIS error is below 1.0e-08
 ---------------------------------------
  Cycle       Energy         DIIS error
 ---------------------------------------
    1  -15430.6928646900      7.75e-04  
    2  -15430.6986741809      2.32e-04  
    3  -15430.6971104570      3.64e-04  
    4  -15430.6995705757      7.09e-05  
    5  -15430.6996567839      1.68e-05  
    6  -15430.6996605600      6.35e-06  
    7  -15430.6996611861      3.36e-06  
    8  -15430.6996613923      5.20e-07  
    9  -15430.6996613963      2.40e-07  
   10  -15430.6996613969      7.66e-08  
   11  -15430.6996613962      3.73e-08  
   12  -15430.6996613975      9.97e-09  Convergence criterion met
 ---------------------------------------
 SCF time:   CPU 228.38s  wall 41.00s 
 SCF   energy in the final basis set =   -15430.6996613975
 Total energy in the final basis set =   -15430.6996613975

 --------------------------------------------------------------

                    Orbital Energies (a.u.)
 --------------------------------------------------------------

 Alpha MOs
 -- Occupied --
********-482.8604-482.8600-482.8595-176.3245-165.7284-165.7261-165.7260
******** -62.5132 -62.5127 -62.5123 -56.3340 -56.3335 -56.3331 -56.3297
-56.3294 -56.3293 -56.3289 -56.3289 -56.3285 -35.8209 -31.3145 -31.3080
-31.3076 -24.7298 -22.9649 -22.9634 -22.9631 -22.9586 -22.9586 -10.3143
-10.2888 -10.2862 -10.2853 -10.2794 -10.2716  -9.4978  -8.7219  -8.7215
 -8.7211  -7.2629  -7.2527  -7.2517  -6.5544  -6.5539  -6.5534  -6.5402
 -6.5400  -6.5396  -6.5393  -6.5389  -6.5385  -6.3701  -4.7834  -4.7675
 -4.7667  -2.6651  -2.6647  -2.6641  -2.6612  -2.6609  -2.6606  -2.6605
 -2.6601  -2.6597  -2.6492  -2.6492  -2.6489  -2.6488  -2.6486  -2.6485
 -2.0489  -2.0442  -2.0435  -2.0298  -2.0298  -1.2764  -0.9543  -0.8950
 -0.8730  -0.8303  -0.8211  -0.7737  -0.7506  -0.6884  -0.6488  -0.6291
 -0.5731  -0.5692  -0.5183  -0.5072  -0.4575  -0.4573  -0.4519  -0.4440
 -0.4273  -0.3916  -0.3862  -0.3758  -0.3584  -0.3351  -0.3345  -0.3256
 -0.3175  -0.3022  -0.2990  -0.2788  -0.2706  -0.2648
 -- Virtual --
 -0.0962  -0.0741  -0.0598  -0.0560  -0.0338  -0.0084  -0.0036   0.0096
  0.0207   0.0276   0.0391   0.0427   0.0529   0.0535   0.0558   0.0638
  0.0648   0.0688   0.0748   0.0857   0.0857   0.0879   0.0935   0.1014
  0.1030   0.1091   0.1144   0.1196   0.1318   0.1322   0.1439   0.1550
  0.1581   0.1668   0.1668   0.1686   0.1750   0.1844   0.1880   0.2020
  0.2042   0.2181   0.2192   0.2263   0.2330   0.2371   0.2459   0.2476
  0.2534   0.2557   0.2697   0.2808   0.2823   0.2934   0.3113   0.3233
  0.3562   0.3707   0.3850   0.3964   0.4047   0.4068   0.4103   0.4141
  0.4182   0.4227   0.4311   0.4320   0.4410   0.4502   0.4568   0.4637
  0.4774   0.4827   0.4986   0.5004   0.5025   0.5043   0.5242   0.5293
  0.5345   0.5441   0.5500   0.5515   0.5586   0.5642   0.5783   0.5879
  0.5924   0.6119   0.6325   0.6347   0.6453   0.6455   0.6695   0.6808
  0.6955   0.7100   0.7217   0.7395   0.7543   0.7631   0.7710   0.7755
  0.8077   0.8142   0.8239   0.8380   0.8426   0.8500   0.8693   0.8880
  0.9110   0.9207   0.9348   0.9477   0.9559   0.9892   1.0135   1.0287
  1.0427   1.0475   1.0933   1.1083   1.1628   1.1769   1.1930   1.2056
  1.2186   1.2306   1.2682   1.3167   1.3431   1.3769   1.3936   1.4154
  1.4355   1.4565   1.4616   1.4807   1.5293   1.5336   1.5817   1.6242
  1.7182   1.7219   1.7324   1.7549   1.8064   1.8117   1.8333   1.8434
  1.8903   1.9841   2.0067   2.0110   2.0249   2.0470   2.0554   2.1052
  2.1337   2.1751   2.1844   2.2000   2.2268   2.2455   2.2583   2.2592
  2.2719   2.2911   2.3323   2.3732   2.4419   2.4636   2.5649   2.5684
  2.6972   2.7120   2.8156   2.8241   2.8250   2.9332   3.0312   3.0328
  3.0577   3.0716   3.1373   3.1888   3.3938   3.4029   3.6317   3.7515
  3.7518   3.7960   3.9011   3.9513   3.9600   3.9806   3.9890   3.9894
  3.9990   4.0117   4.0325   4.0445   4.0588   4.0710   4.0760   4.0814
  4.1077   4.1520   4.2072   4.2432   4.2789   4.2826   4.3657   4.3994
  4.4435   4.5028   4.8033   4.8375   6.0060   6.1063   6.1499   6.2997
  6.4382   6.6551   6.7322   6.7733   6.8100   7.5328   7.5462   7.5689
  7.6452   7.6612   7.7080   7.7235   7.7379   7.7904   9.7703  23.2199
 23.7524  23.7744  23.9142  23.9211  24.0213  25.8215  26.2211  26.6407
 27.9018  28.3437  28.4158  28.4229  28.5222  28.5472  28.5509  28.6168
 28.7269  47.9374  48.0232  48.0526  66.7688 127.8834 127.9442 127.9691
151.6901 215.7626 289.7276 289.7426 289.7655 289.8433 289.8581 289.9101
289.9395 289.9601 290.01191020.73891020.84651020.88241901.8546
 --------------------------------------------------------------

          Ground-State Mulliken Net Atomic Charges

     Atom                 Charge (a.u.)
  ----------------------------------------
      1 C                    -0.510802
      2 C                     0.379273
      3 C                     0.355779
      4 C                    -0.636435
      5 C                    -0.023418
      6 C                     0.368644
      7 F                    -0.077100
      8 Br                   -0.129968
      9 Br                   -0.177506
     10 Cl                    0.572486
     11 Br                   -0.225982
     12 I                     0.105029
  ----------------------------------------
  Sum of atomic charges =     0.000000

 -----------------------------------------------------------------
                    Cartesian Multipole Moments
 -----------------------------------------------------------------
    Charge (ESU x 10^10)
                -0.0000
    Dipole Moment (Debye)
         X       0.3284      Y      -0.0000      Z      -0.0944
       Tot       0.3417
    Quadrupole Moments (Debye-Ang)
        XX    -133.2230     XY      -0.0000     YY    -135.4485
        XZ      -2.3094     YZ      -0.0000     ZZ    -128.2396
    Octopole Moments (Debye-Ang^2)
       XXX    -530.6344    XXY      -0.0000    XYY    -183.7010
       YYY      -0.0000    XXZ     -64.4494    XYZ      -0.0000
       YYZ     -67.2394    XZZ    -176.5023    YZZ       0.0000
       ZZZ    -203.7461
    Hexadecapole Moments (Debye-Ang^3)
      XXXX   -4172.9011   XXXY      -0.0000   XXYY    -771.5458
      XYYY      -0.0000   YYYY    -164.9523   XXXZ     -96.9292
      XXYZ      -0.0000   XYYZ     -13.6314   YYYZ      -0.0000
      XXZZ   -1452.6839   XYZZ      -0.0000   YYZZ    -813.4663
      XZZZ     -44.4527   YZZZ      -0.0000   ZZZZ   -4286.4638
 -----------------------------------------------------------------
 Calculating analytic gradient of the SCF energy
 Gradient of SCF Energy
            1           2           3           4           5           6
    1  -0.0016066  -0.0011281   0.0004185   0.0028742   0.0038694  -0.0064648
    2   0.0000000  -0.0000000  -0.0000000  -0.0000000   0.0000000  -0.0000000
    3   0.0020928  -0.0055046   0.0011689   0.0019874   0.0007436  -0.0013346
            7           8           9          10          11          12
    1   0.0021946  -0.0017900   0.0027476  -0.0012157   0.0042429  -0.0041420
    2  -0.0000000   0.0000000   0.0000000   0.0000000  -0.0000000   0.0000000
    3   0.0008488  -0.0011376   0.0018046  -0.0016590   0.0041327  -0.0031431
 Max gradient component =       6.465E-03
 RMS gradient           =       2.349E-03
 Gradient time:  CPU 86.57 s  wall 14.54 s
 Geometry Optimization Parameters
   NAtoms,    NIC,     NZ,  NCons,   NDum,   NFix, NCnnct, MaxDiis
       12      78      12       0       0       0       0       0

 Cartesian Hessian Update
 Hessian updated using BFGS update


** GEOMETRY OPTIMIZATION IN DELOCALIZED INTERNAL COORDINATES **
   Searching for a Minimum

   Optimization Cycle:   2

                       Coordinates (Angstroms)
     ATOM                X               Y               Z
      1  C         0.0324543050    0.0000000000    0.0141769273
      2  C         0.0036076490    0.0000000000    1.4019702854
      3  C         1.2144152319    0.0000000000    2.1106393623
      4  C         2.4309637123    0.0000000000    1.4049985653
      5  C         2.4389276684    0.0000000000   -0.0029483030
      6  C         1.2189335951    0.0000000000   -0.7109647407
      7  F        -1.1276121918    0.0000000000   -0.6464154658
      8  Br       -1.7004716008    0.0000000000    2.2387350338
      9  Br        1.2295798635    0.0000000000    4.0113828289
     10  Cl        3.9309608670    0.0000000000    2.2779661916
     11  Br        4.1190931986    0.0000000000   -0.8939705368
     12  I         1.0348617559    0.0000000000   -2.8341201483
   Point Group: c1    Number of degrees of freedom:    30


   Energy is -15430.699661398

 Hessian updated using BFGS update

 11 Hessian modes will be used to form the next step
  Hessian Eigenvalues:
     0.126062    0.201002    0.201610    0.230688    0.330226    0.338934
     0.422221    0.432334    0.462582    0.523998    0.578017

 Minimum search - taking simple RFO step
 Searching for Lamda that Minimizes Along All modes
 Value Taken    Lamda =  -0.00138368
 Step Taken.  Stepsize is  0.058179

                             Maximum     Tolerance    Cnvgd?
         Gradient           0.016170      0.000300      NO
         Displacement       0.043007      0.001200      NO
         Energy change     -0.002378      0.000001      NO


 New Cartesian Coordinates Obtained by Inverse Iteration

 Displacement from previous Coordinates is:  0.153973
 ----------------------------------------------------------------
             Standard Nuclear Orientation (Angstroms)
    I     Atom           X                Y                Z
 ----------------------------------------------------------------
    1      C       0.0326936457     0.0000000000     0.0156694716
    2      C       0.0049052044     0.0000000000     1.4059352800
    3      C       1.2142481792     0.0000000000     2.1108635840
    4      C       2.4327366036     0.0000000000     1.4069997929
    5      C       2.4355538355     0.0000000000    -0.0016677862
    6      C       1.2224186260     0.0000000000    -0.7051231076
    7      F      -1.1286495593     0.0000000000    -0.6453368569
    8      Br     -1.6910553328     0.0000000000     2.2553960768
    9      Br      1.2041642527     0.0000000000     4.0087822469
   10      Cl      3.9329438362     0.0000000000     2.2856026647
   11      Br      4.0858421115     0.0000000000    -0.9412896239
   12      I       1.0799126514     0.0000000000    -2.8243817422
 ----------------------------------------------------------------
 Nuclear Repulsion Energy =        2805.32105292 hartrees
 There are      110 alpha and      110 beta electrons
 Applying Cartesian multipole field
    Component          Value
    ---------          -----
     (2,0,0)        1.00000E-11
     (0,2,0)        2.00000E-11
     (0,0,2)       -3.00000E-11
 Nucleus-field energy     =    -0.0000001022 hartrees
 Requested basis set is 6-311++G(d,p)
 There are 136 shells and 390 basis functions
 A cutoff of  1.0D-11 yielded   5916 shell pairs
 There are     54390 function pairs (     60113 Cartesian)
 Smallest overlap matrix eigenvalue = 5.00E-07

 Q-Chem warning in module stvman/mkSTV.C, line 318:

 Overlap eigenvalue is smaller than square root of threshold
 Use THRESH >= 12 to get rid of this warning

 Linear dependence detected in AO basis
 Tighter screening thresholds may be required for diffuse basis sets
 Use S2THRESH > 14 and THRESH = 14 in case of SCF convergence issues
 Number of orthogonalized atomic orbitals = 389
 Maximum deviation from orthogonality = 2.106E-10
 Guess MOs from SCF MO coefficient file

 -----------------------------------------------------------------------
  General SCF calculation program by
  Eric Jon Sundstrom, Paul Horn, Yuezhi Mao, Dmitri Zuev, Alec White,
  David Stuck, Shaama M.S., Shane Yost, Joonho Lee, David Small,
  Daniel Levine, Susi Lehtola, Hugh Burton, Evgeny Epifanovsky,
  Bang C. Huynh
 -----------------------------------------------------------------------
 Exchange:     0.2000 Hartree-Fock + 0.0800 Slater + 0.7200 B88
 Correlation:  0.1900 VWN1RPA + 0.8100 LYP
 Using SG-1 standard quadrature grid
 using 6 threads for integral computing
 -------------------------------------------------------
 OpenMP Integral computing Module                
 Release: version 2.0, May 2017, Q-Chem Inc. Pleasanton 
 -------------------------------------------------------
 A restricted SCF calculation will be
 performed using DIIS
 SCF converges when DIIS error is below 1.0e-08
 ---------------------------------------
  Cycle       Energy         DIIS error
 ---------------------------------------
    1  -15430.6997352039      1.95e-04  
    2  -15430.7003211218      5.97e-05  
    3  -15430.7002337969      8.92e-05  
    4  -15430.7003848204      1.88e-05  
    5  -15430.7003913844      6.01e-06  
    6  -15430.7003919847      1.80e-06  
    7  -15430.7003920357      9.32e-07  
    8  -15430.7003920516      1.57e-07  
    9  -15430.7003920519      5.38e-08  
   10  -15430.7003920524      1.54e-08  
   11  -15430.7003920555      8.73e-09  Convergence criterion met
 ---------------------------------------
 SCF time:   CPU 206.14s  wall 37.00s 
 SCF   energy in the final basis set =   -15430.7003920555
 Total energy in the final basis set =   -15430.7003920555

 --------------------------------------------------------------

                    Orbital Energies (a.u.)
 --------------------------------------------------------------

 Alpha MOs
 -- Occupied --
********-482.8604-482.8598-482.8596-176.3242-165.7281-165.7258-165.7256
******** -62.5132 -62.5126 -62.5124 -56.3340 -56.3334 -56.3332 -56.3297
-56.3294 -56.3292 -56.3290 -56.3288 -56.3286 -35.8206 -31.3142 -31.3077
-31.3073 -24.7296 -22.9645 -22.9631 -22.9628 -22.9583 -22.9583 -10.3146
-10.2894 -10.2853 -10.2848 -10.2791 -10.2703  -9.4981  -8.7220  -8.7215
 -8.7213  -7.2631  -7.2529  -7.2519  -6.5544  -6.5538  -6.5535  -6.5402
 -6.5399  -6.5397  -6.5393  -6.5388  -6.5387  -6.3698  -4.7831  -4.7673
 -4.7664  -2.6651  -2.6646  -2.6642  -2.6612  -2.6608  -2.6606  -2.6606
 -2.6600  -2.6598  -2.6492  -2.6492  -2.6489  -2.6488  -2.6487  -2.6486
 -2.0487  -2.0439  -2.0433  -2.0297  -2.0296  -1.2754  -0.9544  -0.8945
 -0.8750  -0.8303  -0.8214  -0.7740  -0.7507  -0.6888  -0.6494  -0.6286
 -0.5731  -0.5697  -0.5177  -0.5071  -0.4578  -0.4571  -0.4520  -0.4441
 -0.4276  -0.3914  -0.3870  -0.3763  -0.3572  -0.3366  -0.3344  -0.3254
 -0.3203  -0.3024  -0.2985  -0.2771  -0.2704  -0.2649
 -- Virtual --
 -0.0958  -0.0730  -0.0606  -0.0550  -0.0328  -0.0080  -0.0026   0.0088
  0.0208   0.0274   0.0391   0.0429   0.0525   0.0535   0.0556   0.0639
  0.0654   0.0686   0.0748   0.0855   0.0858   0.0877   0.0936   0.1017
  0.1028   0.1093   0.1144   0.1198   0.1322   0.1323   0.1462   0.1549
  0.1575   0.1659   0.1673   0.1679   0.1755   0.1850   0.1891   0.2027
  0.2042   0.2169   0.2197   0.2258   0.2334   0.2389   0.2468   0.2492
  0.2526   0.2556   0.2701   0.2817   0.2826   0.2933   0.3118   0.3243
  0.3567   0.3690   0.3837   0.3942   0.4038   0.4068   0.4116   0.4158
  0.4176   0.4230   0.4308   0.4329   0.4424   0.4507   0.4566   0.4575
  0.4772   0.4817   0.4984   0.4984   0.5034   0.5035   0.5262   0.5303
  0.5318   0.5439   0.5517   0.5520   0.5589   0.5637   0.5801   0.5874
  0.5918   0.6156   0.6324   0.6363   0.6462   0.6495   0.6725   0.6850
  0.6966   0.7076   0.7201   0.7388   0.7547   0.7635   0.7707   0.7757
  0.8073   0.8132   0.8260   0.8390   0.8431   0.8507   0.8696   0.8881
  0.9097   0.9193   0.9348   0.9497   0.9547   0.9923   1.0155   1.0303
  1.0429   1.0473   1.0935   1.1085   1.1597   1.1760   1.1933   1.2062
  1.2187   1.2328   1.2663   1.3183   1.3445   1.3788   1.4002   1.4157
  1.4347   1.4563   1.4648   1.4808   1.5279   1.5347   1.5854   1.6218
  1.7186   1.7225   1.7359   1.7537   1.8073   1.8127   1.8370   1.8413
  1.8915   1.9848   2.0064   2.0123   2.0267   2.0467   2.0559   2.1038
  2.1333   2.1726   2.1885   2.2021   2.2276   2.2471   2.2582   2.2608
  2.2766   2.2925   2.3337   2.3742   2.4402   2.4633   2.5654   2.5675
  2.6975   2.7123   2.8163   2.8248   2.8264   2.9332   3.0317   3.0340
  3.0605   3.0702   3.1398   3.1885   3.3916   3.4071   3.6339   3.7521
  3.7521   3.8018   3.8973   3.9509   3.9592   3.9809   3.9890   3.9898
  3.9957   4.0122   4.0362   4.0448   4.0626   4.0713   4.0747   4.0774
  4.1086   4.1516   4.2090   4.2418   4.2809   4.2848   4.3673   4.3993
  4.4428   4.5069   4.8066   4.8362   6.0072   6.1084   6.1521   6.3000
  6.4377   6.6556   6.7310   6.7733   6.8140   7.5332   7.5461   7.5690
  7.6475   7.6589   7.7092   7.7227   7.7397   7.7916   9.7692  23.2184
 23.7621  23.7703  23.9135  23.9324  24.0229  25.8199  26.2134  26.6392
 27.9050  28.3447  28.4178  28.4241  28.5224  28.5471  28.5516  28.6180
 28.7285  47.9371  48.0230  48.0562  66.7691 127.8843 127.9454 127.9707
151.6930 215.7614 289.7282 289.7425 289.7657 289.8460 289.8559 289.9112
289.9402 289.9613 290.01311020.73841020.84631020.88691901.8576
 --------------------------------------------------------------

          Ground-State Mulliken Net Atomic Charges

     Atom                 Charge (a.u.)
  ----------------------------------------
      1 C                    -0.525537
      2 C                     0.367169
      3 C                     0.350325
      4 C                    -0.543413
      5 C                    -0.049336
      6 C                     0.344841
      7 F                    -0.080915
      8 Br                   -0.131736
      9 Br                   -0.178064
     10 Cl                    0.569318
     11 Br                   -0.227015
     12 I                     0.104362
  ----------------------------------------
  Sum of atomic charges =     0.000000

 -----------------------------------------------------------------
                    Cartesian Multipole Moments
 -----------------------------------------------------------------
    Charge (ESU x 10^10)
                -0.0000
    Dipole Moment (Debye)
         X       0.3372      Y       0.0000      Z      -0.1093
       Tot       0.3545
    Quadrupole Moments (Debye-Ang)
        XX    -133.4686     XY       0.0000     YY    -135.4122
        XZ      -2.8272     YZ       0.0000     ZZ    -128.0552
    Octopole Moments (Debye-Ang^2)
       XXX    -533.8817    XXY       0.0000    XYY    -184.0761
       YYY       0.0000    XXZ     -65.7939    XYZ       0.0000
       YYZ     -67.1158    XZZ    -176.1057    YZZ       0.0000
       ZZZ    -203.1586
    Hexadecapole Moments (Debye-Ang^3)
      XXXX   -4168.3597   XXXY       0.0000   XXYY    -767.7105
      XYYY       0.0000   YYYY    -164.8559   XXXZ     -78.4341
      XXYZ       0.0000   XYYZ      -6.0025   YYYZ      -0.0000
      XXZZ   -1445.8628   XYZZ       0.0000   YYZZ    -814.7719
      XZZZ     -31.7582   YZZZ      -0.0000   ZZZZ   -4294.5570
 -----------------------------------------------------------------
 Calculating analytic gradient of the SCF energy
 Gradient of SCF Energy
            1           2           3           4           5           6
    1  -0.0002449   0.0002114  -0.0011395   0.0018685   0.0002086  -0.0000903
    2  -0.0000000   0.0000000  -0.0000000   0.0000000   0.0000000  -0.0000000
    3   0.0007736  -0.0013007   0.0008028   0.0015243  -0.0015820   0.0004354
            7           8           9          10          11          12
    1   0.0006926  -0.0005314   0.0000560  -0.0002258   0.0001381  -0.0009432
    2  -0.0000000  -0.0000000   0.0000000   0.0000000   0.0000000   0.0000000
    3   0.0005845   0.0000791   0.0003466   0.0005219  -0.0007164  -0.0014692
 Max gradient component =       1.869E-03
 RMS gradient           =       7.078E-04
 Gradient time:  CPU 86.72 s  wall 14.56 s
 Geometry Optimization Parameters
   NAtoms,    NIC,     NZ,  NCons,   NDum,   NFix, NCnnct, MaxDiis
       12      78      12       0       0       0       0       0

 Cartesian Hessian Update
 Hessian updated using BFGS update


** GEOMETRY OPTIMIZATION IN DELOCALIZED INTERNAL COORDINATES **
   Searching for a Minimum

   Optimization Cycle:   3

                       Coordinates (Angstroms)
     ATOM                X               Y               Z
      1  C         0.0326936457    0.0000000000    0.0156694716
      2  C         0.0049052044    0.0000000000    1.4059352800
      3  C         1.2142481792    0.0000000000    2.1108635840
      4  C         2.4327366036    0.0000000000    1.4069997929
      5  C         2.4355538355    0.0000000000   -0.0016677862
      6  C         1.2224186260    0.0000000000   -0.7051231076
      7  F        -1.1286495593    0.0000000000   -0.6453368569
      8  Br       -1.6910553328    0.0000000000    2.2553960768
      9  Br        1.2041642527    0.0000000000    4.0087822469
     10  Cl        3.9329438362    0.0000000000    2.2856026647
     11  Br        4.0858421115    0.0000000000   -0.9412896239
     12  I         1.0799126514    0.0000000000   -2.8243817422
   Point Group: c1    Number of degrees of freedom:    30


   Energy is -15430.700392055

 Hessian updated using BFGS update

 14 Hessian modes will be used to form the next step
  Hessian Eigenvalues:
     0.123281    0.200495    0.201018    0.201100    0.236440    0.245968
     0.330218    0.340270    0.417812    0.428746    0.461961    0.464632
     0.528840    0.572297

 Minimum search - taking simple RFO step
 Searching for Lamda that Minimizes Along All modes
 Value Taken    Lamda =  -0.00010994
 Step Taken.  Stepsize is  0.021944

                             Maximum     Tolerance    Cnvgd?
         Gradient           0.003550      0.000300      NO
         Displacement       0.012996      0.001200      NO
         Energy change     -0.000731      0.000001      NO


 New Cartesian Coordinates Obtained by Inverse Iteration

 Displacement from previous Coordinates is:  0.048131
 ----------------------------------------------------------------
             Standard Nuclear Orientation (Angstroms)
    I     Atom           X                Y                Z
 ----------------------------------------------------------------
    1      C       0.0287078465     0.0000000000     0.0142065975
    2      C       0.0031139205     0.0000000000     1.4062563486
    3      C       1.2135918011     0.0000000000     2.1087563114
    4      C       2.4290382379     0.0000000000     1.4041695429
    5      C       2.4314630056     0.0000000000    -0.0003892304
    6      C       1.2203175246     0.0000000000    -0.7043472201
    7      F      -1.1330096955     0.0000000000    -0.6479650515
    8      Br     -1.6878864650     0.0000000000     2.2623160669
    9      Br      1.2073724305     0.0000000000     4.0056681912
   10      Cl      3.9338848618     0.0000000000     2.2743810438
   11      Br      4.0836305818     0.0000000000    -0.9338944071
   12      I       1.0954900042     0.0000000000    -2.8177081932
 ----------------------------------------------------------------
 Nuclear Repulsion Energy =        2808.86310708 hartrees
 There are      110 alpha and      110 beta electrons
 Applying Cartesian multipole field
    Component          Value
    ---------          -----
     (2,0,0)        1.00000E-11
     (0,2,0)        2.00000E-11
     (0,0,2)       -3.00000E-11
 Nucleus-field energy     =    -0.0000001018 hartrees
 Requested basis set is 6-311++G(d,p)
 There are 136 shells and 390 basis functions
 A cutoff of  1.0D-11 yielded   5918 shell pairs
 There are     54412 function pairs (     60140 Cartesian)
 Smallest overlap matrix eigenvalue = 4.96E-07

 Q-Chem warning in module stvman/mkSTV.C, line 318:

 Overlap eigenvalue is smaller than square root of threshold
 Use THRESH >= 12 to get rid of this warning

 Linear dependence detected in AO basis
 Tighter screening thresholds may be required for diffuse basis sets
 Use S2THRESH > 14 and THRESH = 14 in case of SCF convergence issues
 Number of orthogonalized atomic orbitals = 389
 Maximum deviation from orthogonality = 3.958E-10
 Guess MOs from SCF MO coefficient file

 -----------------------------------------------------------------------
  General SCF calculation program by
  Eric Jon Sundstrom, Paul Horn, Yuezhi Mao, Dmitri Zuev, Alec White,
  David Stuck, Shaama M.S., Shane Yost, Joonho Lee, David Small,
  Daniel Levine, Susi Lehtola, Hugh Burton, Evgeny Epifanovsky,
  Bang C. Huynh
 -----------------------------------------------------------------------
 Exchange:     0.2000 Hartree-Fock + 0.0800 Slater + 0.7200 B88
 Correlation:  0.1900 VWN1RPA + 0.8100 LYP
 Using SG-1 standard quadrature grid
 using 6 threads for integral computing
 -------------------------------------------------------
 OpenMP Integral computing Module                
 Release: version 2.0, May 2017, Q-Chem Inc. Pleasanton 
 -------------------------------------------------------
 A restricted SCF calculation will be
 performed using DIIS
 SCF converges when DIIS error is below 1.0e-08
 ---------------------------------------
  Cycle       Energy         DIIS error
 ---------------------------------------
    1  -15430.7003328521      1.05e-04  
    2  -15430.7004169369      2.89e-05  
    3  -15430.7003764500      5.30e-05  
    4  -15430.7004328600      6.23e-06  
    5  -15430.7004334270      1.61e-06  
    6  -15430.7004334572      7.79e-07  
    7  -15430.7004334670      3.01e-07  
    8  -15430.7004334696      6.04e-08  
    9  -15430.7004334699      2.47e-08  
   10  -15430.7004334686      9.87e-09  Convergence criterion met
 ---------------------------------------
 SCF time:   CPU 187.72s  wall 34.00s 
 SCF   energy in the final basis set =   -15430.7004334686
 Total energy in the final basis set =   -15430.7004334686

 --------------------------------------------------------------

                    Orbital Energies (a.u.)
 --------------------------------------------------------------

 Alpha MOs
 -- Occupied --
********-482.8604-482.8597-482.8594-176.3240-165.7279-165.7256-165.7255
******** -62.5132 -62.5126 -62.5122 -56.3340 -56.3333 -56.3330 -56.3298
-56.3294 -56.3292 -56.3288 -56.3287 -56.3285 -35.8204 -31.3140 -31.3076
-31.3071 -24.7298 -22.9644 -22.9630 -22.9627 -22.9581 -22.9581 -10.3149
-10.2886 -10.2845 -10.2845 -10.2792 -10.2699  -9.4978  -8.7220  -8.7214
 -8.7211  -7.2628  -7.2527  -7.2517  -6.5545  -6.5538  -6.5534  -6.5403
 -6.5398  -6.5396  -6.5394  -6.5387  -6.5385  -6.3697  -4.7830  -4.7673
 -4.7664  -2.6651  -2.6645  -2.6641  -2.6613  -2.6607  -2.6607  -2.6605
 -2.6599  -2.6596  -2.6493  -2.6493  -2.6488  -2.6487  -2.6486  -2.6485
 -2.0487  -2.0439  -2.0432  -2.0296  -2.0296  -1.2750  -0.9551  -0.8947
 -0.8754  -0.8304  -0.8216  -0.7744  -0.7509  -0.6893  -0.6495  -0.6285
 -0.5734  -0.5699  -0.5174  -0.5074  -0.4578  -0.4573  -0.4526  -0.4442
 -0.4278  -0.3915  -0.3873  -0.3764  -0.3575  -0.3369  -0.3345  -0.3255
 -0.3202  -0.3026  -0.2984  -0.2766  -0.2705  -0.2647
 -- Virtual --
 -0.0951  -0.0728  -0.0604  -0.0542  -0.0323  -0.0080  -0.0022   0.0092
  0.0208   0.0275   0.0391   0.0430   0.0526   0.0535   0.0557   0.0639
  0.0654   0.0686   0.0751   0.0855   0.0857   0.0879   0.0936   0.1018
  0.1031   0.1093   0.1143   0.1197   0.1323   0.1325   0.1467   0.1552
  0.1578   0.1658   0.1674   0.1682   0.1754   0.1850   0.1897   0.2031
  0.2040   0.2174   0.2194   0.2256   0.2335   0.2389   0.2467   0.2496
  0.2527   0.2553   0.2700   0.2821   0.2824   0.2931   0.3123   0.3254
  0.3565   0.3689   0.3837   0.3941   0.4038   0.4067   0.4115   0.4160
  0.4180   0.4244   0.4308   0.4329   0.4415   0.4509   0.4565   0.4579
  0.4773   0.4819   0.4983   0.4985   0.5034   0.5035   0.5277   0.5305
  0.5320   0.5437   0.5515   0.5523   0.5589   0.5643   0.5800   0.5877
  0.5919   0.6162   0.6316   0.6364   0.6460   0.6513   0.6731   0.6869
  0.6976   0.7083   0.7203   0.7394   0.7552   0.7641   0.7710   0.7765
  0.8074   0.8136   0.8258   0.8391   0.8431   0.8516   0.8698   0.8886
  0.9106   0.9192   0.9350   0.9501   0.9550   0.9933   1.0166   1.0307
  1.0425   1.0475   1.0939   1.1090   1.1620   1.1759   1.1933   1.2065
  1.2195   1.2338   1.2671   1.3200   1.3453   1.3797   1.4006   1.4158
  1.4346   1.4566   1.4653   1.4814   1.5269   1.5353   1.5871   1.6218
  1.7193   1.7228   1.7373   1.7540   1.8085   1.8138   1.8380   1.8418
  1.8922   1.9849   2.0067   2.0135   2.0279   2.0470   2.0567   2.1044
  2.1341   2.1735   2.1888   2.2032   2.2283   2.2487   2.2585   2.2612
  2.2776   2.2939   2.3343   2.3758   2.4412   2.4646   2.5656   2.5680
  2.6978   2.7126   2.8168   2.8250   2.8281   2.9339   3.0325   3.0352
  3.0632   3.0698   3.1411   3.1898   3.3925   3.4082   3.6362   3.7520
  3.7525   3.8028   3.8975   3.9509   3.9584   3.9810   3.9892   3.9899
  3.9955   4.0127   4.0367   4.0450   4.0633   4.0719   4.0732   4.0780
  4.1091   4.1513   4.2093   4.2436   4.2816   4.2852   4.3675   4.3995
  4.4431   4.5102   4.8096   4.8353   6.0077   6.1096   6.1540   6.3001
  6.4376   6.6561   6.7302   6.7738   6.8150   7.5333   7.5463   7.5692
  7.6478   7.6598   7.7095   7.7227   7.7405   7.7923   9.7697  23.2178
 23.7647  23.7734  23.9200  23.9352  24.0231  25.8204  26.2158  26.6406
 27.9073  28.3452  28.4190  28.4251  28.5225  28.5474  28.5521  28.6185
 28.7294  47.9376  48.0234  48.0569  66.7692 127.8847 127.9462 127.9717
151.6951 215.7620 289.7282 289.7428 289.7658 289.8465 289.8569 289.9114
289.9404 289.9624 290.01381020.73901020.84681020.88791901.8598
 --------------------------------------------------------------

          Ground-State Mulliken Net Atomic Charges

     Atom                 Charge (a.u.)
  ----------------------------------------
      1 C                    -0.526505
      2 C                     0.384138
      3 C                     0.364448
      4 C                    -0.562336
      5 C                    -0.055636
      6 C                     0.346399
      7 F                    -0.082593
      8 Br                   -0.132233
      9 Br                   -0.178838
     10 Cl                    0.568282
     11 Br                   -0.228829
     12 I                     0.103703
  ----------------------------------------
  Sum of atomic charges =     0.000000

 -----------------------------------------------------------------
                    Cartesian Multipole Moments
 -----------------------------------------------------------------
    Charge (ESU x 10^10)
                -0.0000
    Dipole Moment (Debye)
         X       0.3476      Y       0.0000      Z      -0.1060
       Tot       0.3634
    Quadrupole Moments (Debye-Ang)
        XX    -133.4382     XY       0.0000     YY    -135.3809
        XZ      -2.9086     YZ       0.0000     ZZ    -128.1057
    Octopole Moments (Debye-Ang^2)
       XXX    -534.7417    XXY       0.0000    XYY    -184.4399
       YYY       0.0000    XXZ     -66.1087    XYZ       0.0000
       YYZ     -67.3400    XZZ    -176.4950    YZZ      -0.0000
       ZZZ    -203.7131
    Hexadecapole Moments (Debye-Ang^3)
      XXXX   -4169.2898   XXXY       0.0000   XXYY    -768.0260
      XYYY       0.0000   YYYY    -164.7782   XXXZ     -75.5138
      XXYZ       0.0000   XYYZ      -5.0880   YYYZ       0.0000
      XXZZ   -1444.6641   XYZZ      -0.0000   YYZZ    -812.7333
      XZZZ     -31.0475   YZZZ       0.0000   ZZZZ   -4284.8027
 -----------------------------------------------------------------
 Calculating analytic gradient of the SCF energy
 Gradient of SCF Energy
            1           2           3           4           5           6
    1  -0.0003710   0.0003103  -0.0001448   0.0002458  -0.0003825   0.0010344
    2   0.0000000   0.0000000  -0.0000000   0.0000000   0.0000000  -0.0000000
    3  -0.0002467   0.0002160   0.0000298  -0.0000968  -0.0001387   0.0005743
            7           8           9          10          11          12
    1  -0.0002242   0.0000971  -0.0000164  -0.0000675  -0.0004277  -0.0000534
    2  -0.0000000  -0.0000000   0.0000000   0.0000000  -0.0000000   0.0000000
    3  -0.0000216   0.0002517  -0.0001899  -0.0007319   0.0002148   0.0001391
 Max gradient component =       1.034E-03
 RMS gradient           =       2.862E-04
 Gradient time:  CPU 87.05 s  wall 14.62 s
 Geometry Optimization Parameters
   NAtoms,    NIC,     NZ,  NCons,   NDum,   NFix, NCnnct, MaxDiis
       12      78      12       0       0       0       0       0

 Cartesian Hessian Update
 Hessian updated using BFGS update


** GEOMETRY OPTIMIZATION IN DELOCALIZED INTERNAL COORDINATES **
   Searching for a Minimum

   Optimization Cycle:   4

                       Coordinates (Angstroms)
     ATOM                X               Y               Z
      1  C         0.0287078465    0.0000000000    0.0142065975
      2  C         0.0031139205    0.0000000000    1.4062563486
      3  C         1.2135918011    0.0000000000    2.1087563114
      4  C         2.4290382379    0.0000000000    1.4041695429
      5  C         2.4314630056    0.0000000000   -0.0003892304
      6  C         1.2203175246    0.0000000000   -0.7043472201
      7  F        -1.1330096955    0.0000000000   -0.6479650515
      8  Br       -1.6878864650    0.0000000000    2.2623160669
      9  Br        1.2073724305    0.0000000000    4.0056681912
     10  Cl        3.9338848618    0.0000000000    2.2743810438
     11  Br        4.0836305818    0.0000000000   -0.9338944071
     12  I         1.0954900042    0.0000000000   -2.8177081932
   Point Group: c1    Number of degrees of freedom:    30


   Energy is -15430.700433469

 Hessian updated using BFGS update

 16 Hessian modes will be used to form the next step
  Hessian Eigenvalues:
     0.120624    0.199314    0.201053    0.203494    0.233550    0.244597
     0.283381    0.330623    0.337650    0.425861    0.448286    0.461210
     0.464643    0.504840    0.524707    0.575629

 Minimum search - taking simple RFO step
 Searching for Lamda that Minimizes Along All modes
 Value Taken    Lamda =  -0.00001046
 Step Taken.  Stepsize is  0.005270

                             Maximum     Tolerance    Cnvgd?
         Gradient           0.001280      0.000300      NO
         Displacement       0.003583      0.001200      NO
         Energy change     -0.000041      0.000001      NO


 New Cartesian Coordinates Obtained by Inverse Iteration

 Displacement from previous Coordinates is:  0.011700
 ----------------------------------------------------------------
             Standard Nuclear Orientation (Angstroms)
    I     Atom           X                Y                Z
 ----------------------------------------------------------------
    1      C       0.0291538033     0.0000000000     0.0144236298
    2      C       0.0032145161     0.0000000000     1.4062390249
    3      C       1.2138442155     0.0000000000     2.1087236193
    4      C       2.4292127865     0.0000000000     1.4042532953
    5      C       2.4320513086     0.0000000000    -0.0009589096
    6      C       1.2199595550     0.0000000000    -0.7050390258
    7      F      -1.1326733243     0.0000000000    -0.6472957624
    8      Br     -1.6884465250     0.0000000000     2.2607650848
    9      Br      1.2091672042     0.0000000000     4.0060123955
   10      Cl      3.9322906244     0.0000000000     2.2786022570
   11      Br      4.0846170823     0.0000000000    -0.9357191384
   12      I       1.0933228073     0.0000000000    -2.8185564704
 ----------------------------------------------------------------
 Nuclear Repulsion Energy =        2808.22013341 hartrees
 There are      110 alpha and      110 beta electrons
 Applying Cartesian multipole field
    Component          Value
    ---------          -----
     (2,0,0)        1.00000E-11
     (0,2,0)        2.00000E-11
     (0,0,2)       -3.00000E-11
 Nucleus-field energy     =    -0.0000001018 hartrees
 Requested basis set is 6-311++G(d,p)
 There are 136 shells and 390 basis functions
 A cutoff of  1.0D-11 yielded   5920 shell pairs
 There are     54433 function pairs (     60161 Cartesian)
 Smallest overlap matrix eigenvalue = 4.97E-07

 Q-Chem warning in module stvman/mkSTV.C, line 318:

 Overlap eigenvalue is smaller than square root of threshold
 Use THRESH >= 12 to get rid of this warning

 Linear dependence detected in AO basis
 Tighter screening thresholds may be required for diffuse basis sets
 Use S2THRESH > 14 and THRESH = 14 in case of SCF convergence issues
 Number of orthogonalized atomic orbitals = 389
 Maximum deviation from orthogonality = 2.233E-10
 Guess MOs from SCF MO coefficient file

 -----------------------------------------------------------------------
  General SCF calculation program by
  Eric Jon Sundstrom, Paul Horn, Yuezhi Mao, Dmitri Zuev, Alec White,
  David Stuck, Shaama M.S., Shane Yost, Joonho Lee, David Small,
  Daniel Levine, Susi Lehtola, Hugh Burton, Evgeny Epifanovsky,
  Bang C. Huynh
 -----------------------------------------------------------------------
 Exchange:     0.2000 Hartree-Fock + 0.0800 Slater + 0.7200 B88
 Correlation:  0.1900 VWN1RPA + 0.8100 LYP
 Using SG-1 standard quadrature grid
 using 6 threads for integral computing
 -------------------------------------------------------
 OpenMP Integral computing Module                
 Release: version 2.0, May 2017, Q-Chem Inc. Pleasanton 
 -------------------------------------------------------
 A restricted SCF calculation will be
 performed using DIIS
 SCF converges when DIIS error is below 1.0e-08
 ---------------------------------------
  Cycle       Energy         DIIS error
 ---------------------------------------
    1  -15430.7004311807      2.37e-05  
    2  -15430.7004374438      6.92e-06  
    3  -15430.7004355805      1.19e-05  
    4  -15430.7004382700      1.76e-06  
    5  -15430.7004383220      4.47e-07  
    6  -15430.7004383247      1.56e-07  
    7  -15430.7004383256      8.62e-08  
    8  -15430.7004383262      1.55e-08  
    9  -15430.7004383266      5.12e-09  Convergence criterion met
 ---------------------------------------
 SCF time:   CPU 167.19s  wall 31.00s 
 SCF   energy in the final basis set =   -15430.7004383266
 Total energy in the final basis set =   -15430.7004383266

 --------------------------------------------------------------

                    Orbital Energies (a.u.)
 --------------------------------------------------------------

 Alpha MOs
 -- Occupied --
********-482.8605-482.8597-482.8594-176.3241-165.7280-165.7257-165.7255
******** -62.5132 -62.5125 -62.5123 -56.3340 -56.3333 -56.3330 -56.3298
-56.3294 -56.3291 -56.3289 -56.3287 -56.3285 -35.8205 -31.3141 -31.3076
-31.3072 -24.7297 -22.9645 -22.9630 -22.9627 -22.9582 -22.9582 -10.3148
-10.2887 -10.2847 -10.2845 -10.2792 -10.2700  -9.4978  -8.7220  -8.7214
 -8.7211  -7.2628  -7.2526  -7.2516  -6.5545  -6.5538  -6.5534  -6.5403
 -6.5398  -6.5396  -6.5394  -6.5387  -6.5386  -6.3698  -4.7830  -4.7673
 -4.7664  -2.6652  -2.6645  -2.6641  -2.6613  -2.6607  -2.6607  -2.6605
 -2.6599  -2.6597  -2.6493  -2.6493  -2.6488  -2.6487  -2.6486  -2.6485
 -2.0487  -2.0439  -2.0432  -2.0297  -2.0296  -1.2750  -0.9549  -0.8945
 -0.8752  -0.8304  -0.8216  -0.7744  -0.7508  -0.6893  -0.6495  -0.6285
 -0.5733  -0.5698  -0.5175  -0.5073  -0.4577  -0.4573  -0.4525  -0.4441
 -0.4278  -0.3916  -0.3872  -0.3764  -0.3575  -0.3368  -0.3344  -0.3255
 -0.3203  -0.3026  -0.2984  -0.2767  -0.2705  -0.2648
 -- Virtual --
 -0.0952  -0.0729  -0.0603  -0.0543  -0.0325  -0.0080  -0.0023   0.0091
  0.0208   0.0274   0.0391   0.0430   0.0525   0.0535   0.0557   0.0639
  0.0653   0.0686   0.0751   0.0855   0.0857   0.0879   0.0936   0.1017
  0.1029   0.1093   0.1143   0.1197   0.1323   0.1325   0.1467   0.1551
  0.1578   0.1659   0.1674   0.1681   0.1754   0.1850   0.1896   0.2031
  0.2040   0.2173   0.2194   0.2257   0.2335   0.2389   0.2467   0.2496
  0.2527   0.2554   0.2700   0.2821   0.2824   0.2932   0.3122   0.3254
  0.3565   0.3689   0.3836   0.3942   0.4039   0.4067   0.4115   0.4160
  0.4180   0.4241   0.4308   0.4329   0.4416   0.4509   0.4566   0.4580
  0.4774   0.4818   0.4984   0.4986   0.5034   0.5034   0.5275   0.5305
  0.5321   0.5437   0.5515   0.5522   0.5588   0.5642   0.5800   0.5877
  0.5919   0.6160   0.6318   0.6363   0.6460   0.6510   0.6729   0.6866
  0.6975   0.7082   0.7203   0.7393   0.7552   0.7641   0.7709   0.7764
  0.8074   0.8134   0.8259   0.8390   0.8432   0.8513   0.8697   0.8885
  0.9103   0.9193   0.9350   0.9500   0.9549   0.9930   1.0165   1.0305
  1.0427   1.0473   1.0938   1.1090   1.1613   1.1764   1.1933   1.2064
  1.2192   1.2335   1.2669   1.3198   1.3452   1.3797   1.4005   1.4158
  1.4345   1.4566   1.4653   1.4813   1.5270   1.5351   1.5869   1.6217
  1.7191   1.7227   1.7369   1.7540   1.8082   1.8138   1.8376   1.8419
  1.8920   1.9849   2.0066   2.0133   2.0276   2.0470   2.0565   2.1044
  2.1337   2.1734   2.1889   2.2028   2.2280   2.2484   2.2585   2.2612
  2.2772   2.2935   2.3342   2.3755   2.4410   2.4644   2.5656   2.5678
  2.6977   2.7126   2.8167   2.8250   2.8279   2.9336   3.0323   3.0350
  3.0627   3.0698   3.1408   3.1895   3.3925   3.4076   3.6357   3.7520
  3.7524   3.8023   3.8977   3.9509   3.9585   3.9810   3.9892   3.9899
  3.9955   4.0126   4.0367   4.0450   4.0630   4.0717   4.0736   4.0780
  4.1090   4.1513   4.2092   4.2432   4.2816   4.2851   4.3674   4.3994
  4.4432   4.5101   4.8090   4.8354   6.0076   6.1095   6.1539   6.3001
  6.4376   6.6560   6.7303   6.7736   6.8146   7.5333   7.5462   7.5691
  7.6477   7.6597   7.7093   7.7228   7.7402   7.7921   9.7694  23.2178
 23.7638  23.7734  23.9195  23.9340  24.0229  25.8204  26.2156  26.6400
 27.9071  28.3451  28.4189  28.4250  28.5225  28.5473  28.5521  28.6185
 28.7294  47.9375  48.0233  48.0567  66.7691 127.8847 127.9461 127.9716
151.6949 215.7617 289.7282 289.7427 289.7658 289.8463 289.8568 289.9113
289.9404 289.9620 290.01361020.73891020.84661020.88761901.8596
 --------------------------------------------------------------

          Ground-State Mulliken Net Atomic Charges

     Atom                 Charge (a.u.)
  ----------------------------------------
      1 C                    -0.526800
      2 C                     0.378648
      3 C                     0.357518
      4 C                    -0.562281
      5 C                    -0.046060
      6 C                     0.348676
      7 F                    -0.082286
      8 Br                   -0.131918
      9 Br                   -0.178928
     10 Cl                    0.568063
     11 Br                   -0.228539
     12 I                     0.103909
  ----------------------------------------
  Sum of atomic charges =     0.000000

 -----------------------------------------------------------------
                    Cartesian Multipole Moments
 -----------------------------------------------------------------
    Charge (ESU x 10^10)
                -0.0000
    Dipole Moment (Debye)
         X       0.3434      Y      -0.0000      Z      -0.1098
       Tot       0.3605
    Quadrupole Moments (Debye-Ang)
        XX    -133.4583     XY      -0.0000     YY    -135.3863
        XZ      -2.8979     YZ      -0.0000     ZZ    -128.0913
    Octopole Moments (Debye-Ang^2)
       XXX    -534.8405    XXY      -0.0000    XYY    -184.4264
       YYY      -0.0000    XXZ     -66.0754    XYZ      -0.0000
       YYZ     -67.3154    XZZ    -176.3631    YZZ      -0.0000
       ZZZ    -203.6610
    Hexadecapole Moments (Debye-Ang^3)
      XXXX   -4170.2244   XXXY      -0.0000   XXYY    -768.0703
      XYYY      -0.0000   YYYY    -164.7898   XXXZ     -76.6549
      XXYZ      -0.0000   XYYZ      -5.4085   YYYZ      -0.0000
      XXZZ   -1444.6563   XYZZ      -0.0000   YYZZ    -813.1067
      XZZZ     -31.2493   YZZZ      -0.0000   ZZZZ   -4286.6145
 -----------------------------------------------------------------
 Calculating analytic gradient of the SCF energy
 Gradient of SCF Energy
            1           2           3           4           5           6
    1  -0.0002337   0.0001085   0.0000906   0.0000712  -0.0001909   0.0002460
    2  -0.0000000   0.0000000  -0.0000000   0.0000000   0.0000000   0.0000000
    3  -0.0000769   0.0000003  -0.0000211   0.0001771  -0.0001989   0.0002081
            7           8           9          10          11          12
    1  -0.0000473   0.0000468   0.0002586  -0.0001484  -0.0000610  -0.0001403
    2   0.0000000   0.0000000   0.0000000  -0.0000000  -0.0000000  -0.0000000
    3   0.0001038   0.0001011  -0.0000558  -0.0000936  -0.0001660   0.0000218
 Max gradient component =       2.586E-04
 RMS gradient           =       1.149E-04
 Gradient time:  CPU 87.12 s  wall 14.63 s
 Geometry Optimization Parameters
   NAtoms,    NIC,     NZ,  NCons,   NDum,   NFix, NCnnct, MaxDiis
       12      78      12       0       0       0       0       0

 Cartesian Hessian Update
 Hessian updated using BFGS update


** GEOMETRY OPTIMIZATION IN DELOCALIZED INTERNAL COORDINATES **
   Searching for a Minimum

   Optimization Cycle:   5

                       Coordinates (Angstroms)
     ATOM                X               Y               Z
      1  C         0.0291538033    0.0000000000    0.0144236298
      2  C         0.0032145161    0.0000000000    1.4062390249
      3  C         1.2138442155    0.0000000000    2.1087236193
      4  C         2.4292127865    0.0000000000    1.4042532953
      5  C         2.4320513086    0.0000000000   -0.0009589096
      6  C         1.2199595550    0.0000000000   -0.7050390258
      7  F        -1.1326733243    0.0000000000   -0.6472957624
      8  Br       -1.6884465250    0.0000000000    2.2607650848
      9  Br        1.2091672042    0.0000000000    4.0060123955
     10  Cl        3.9322906244    0.0000000000    2.2786022570
     11  Br        4.0846170823    0.0000000000   -0.9357191384
     12  I         1.0933228073    0.0000000000   -2.8185564704
   Point Group: c1    Number of degrees of freedom:    30


   Energy is -15430.700438327

 Hessian updated using BFGS update

 17 Hessian modes will be used to form the next step
  Hessian Eigenvalues:
     0.120487    0.196887    0.200168    0.201891    0.228305    0.236370
     0.247501    0.321835    0.333195    0.344806    0.421813    0.430199
     0.460896    0.461773    0.509998    0.548280    0.581025

 Minimum search - taking simple RFO step
 Searching for Lamda that Minimizes Along All modes
 Value Taken    Lamda =  -0.00000115
 Step Taken.  Stepsize is  0.001968

                             Maximum     Tolerance    Cnvgd?
         Gradient           0.000454      0.000300      NO
         Displacement       0.001119      0.001200     YES
         Energy change     -0.000005      0.000001      NO


 New Cartesian Coordinates Obtained by Inverse Iteration

 Displacement from previous Coordinates is:  0.004058
 ----------------------------------------------------------------
             Standard Nuclear Orientation (Angstroms)
    I     Atom           X                Y                Z
 ----------------------------------------------------------------
    1      C       0.0294245657     0.0000000000     0.0146234080
    2      C       0.0033261751     0.0000000000     1.4063803263
    3      C       1.2138967581     0.0000000000     2.1088993605
    4      C       2.4294184636     0.0000000000     1.4041949594
    5      C       2.4321551217     0.0000000000    -0.0010470510
    6      C       1.2198221833     0.0000000000    -0.7053163232
    7      F      -1.1324737784     0.0000000000    -0.6469519278
    8      Br     -1.6883955037     0.0000000000     2.2607425287
    9      Br      1.2076376554     0.0000000000     4.0063651877
   10      Cl      3.9331764639     0.0000000000     2.2780333534
   11      Br      4.0849180522     0.0000000000    -0.9355327318
   12      I       1.0928078971     0.0000000000    -2.8189410902
 ----------------------------------------------------------------
 Nuclear Repulsion Energy =        2808.03376416 hartrees
 There are      110 alpha and      110 beta electrons
 Applying Cartesian multipole field
    Component          Value
    ---------          -----
     (2,0,0)        1.00000E-11
     (0,2,0)        2.00000E-11
     (0,0,2)       -3.00000E-11
 Nucleus-field energy     =    -0.0000001019 hartrees
 Requested basis set is 6-311++G(d,p)
 There are 136 shells and 390 basis functions
 A cutoff of  1.0D-11 yielded   5919 shell pairs
 There are     54424 function pairs (     60152 Cartesian)
 Smallest overlap matrix eigenvalue = 4.97E-07

 Q-Chem warning in module stvman/mkSTV.C, line 318:

 Overlap eigenvalue is smaller than square root of threshold
 Use THRESH >= 12 to get rid of this warning

 Linear dependence detected in AO basis
 Tighter screening thresholds may be required for diffuse basis sets
 Use S2THRESH > 14 and THRESH = 14 in case of SCF convergence issues
 Number of orthogonalized atomic orbitals = 389
 Maximum deviation from orthogonality = 1.896E-10
 Guess MOs from SCF MO coefficient file

 -----------------------------------------------------------------------
  General SCF calculation program by
  Eric Jon Sundstrom, Paul Horn, Yuezhi Mao, Dmitri Zuev, Alec White,
  David Stuck, Shaama M.S., Shane Yost, Joonho Lee, David Small,
  Daniel Levine, Susi Lehtola, Hugh Burton, Evgeny Epifanovsky,
  Bang C. Huynh
 -----------------------------------------------------------------------
 Exchange:     0.2000 Hartree-Fock + 0.0800 Slater + 0.7200 B88
 Correlation:  0.1900 VWN1RPA + 0.8100 LYP
 Using SG-1 standard quadrature grid
 using 6 threads for integral computing
 -------------------------------------------------------
 OpenMP Integral computing Module                
 Release: version 2.0, May 2017, Q-Chem Inc. Pleasanton 
 -------------------------------------------------------
 A restricted SCF calculation will be
 performed using DIIS
 SCF converges when DIIS error is below 1.0e-08
 ---------------------------------------
  Cycle       Energy         DIIS error
 ---------------------------------------
    1  -15430.7004377551      1.09e-05  
    2  -15430.7004386822      2.38e-06  
    3  -15430.7004385266      3.81e-06  
    4  -15430.7004387636      6.70e-07  
    5  -15430.7004387708      1.95e-07  
    6  -15430.7004387724      5.41e-08  
    7  -15430.7004387723      2.84e-08  
    8  -15430.7004387725      8.02e-09  Convergence criterion met
 ---------------------------------------
 SCF time:   CPU 149.51s  wall 27.00s 
 SCF   energy in the final basis set =   -15430.7004387725
 Total energy in the final basis set =   -15430.7004387725

 --------------------------------------------------------------

                    Orbital Energies (a.u.)
 --------------------------------------------------------------

 Alpha MOs
 -- Occupied --
********-482.8605-482.8597-482.8594-176.3241-165.7280-165.7257-165.7256
******** -62.5132 -62.5125 -62.5123 -56.3340 -56.3333 -56.3330 -56.3298
-56.3295 -56.3292 -56.3289 -56.3287 -56.3285 -35.8205 -31.3141 -31.3077
-31.3072 -24.7297 -22.9645 -22.9630 -22.9628 -22.9582 -22.9582 -10.3148
-10.2888 -10.2848 -10.2846 -10.2792 -10.2701  -9.4978  -8.7220  -8.7214
 -8.7211  -7.2628  -7.2526  -7.2516  -6.5545  -6.5538  -6.5534  -6.5403
 -6.5398  -6.5396  -6.5394  -6.5387  -6.5386  -6.3698  -4.7830  -4.7673
 -4.7665  -2.6652  -2.6645  -2.6641  -2.6613  -2.6607  -2.6607  -2.6605
 -2.6599  -2.6597  -2.6493  -2.6493  -2.6488  -2.6487  -2.6486  -2.6485
 -2.0487  -2.0439  -2.0432  -2.0297  -2.0296  -1.2750  -0.9549  -0.8945
 -0.8752  -0.8304  -0.8216  -0.7744  -0.7508  -0.6893  -0.6494  -0.6286
 -0.5733  -0.5697  -0.5175  -0.5073  -0.4577  -0.4573  -0.4524  -0.4441
 -0.4277  -0.3916  -0.3872  -0.3763  -0.3574  -0.3368  -0.3344  -0.3255
 -0.3203  -0.3026  -0.2984  -0.2767  -0.2705  -0.2648
 -- Virtual --
 -0.0952  -0.0730  -0.0603  -0.0543  -0.0325  -0.0080  -0.0023   0.0090
  0.0208   0.0274   0.0391   0.0429   0.0525   0.0535   0.0557   0.0639
  0.0653   0.0686   0.0750   0.0855   0.0857   0.0879   0.0936   0.1017
  0.1029   0.1093   0.1143   0.1197   0.1323   0.1325   0.1466   0.1551
  0.1578   0.1659   0.1674   0.1681   0.1754   0.1850   0.1895   0.2031
  0.2041   0.2173   0.2194   0.2257   0.2335   0.2389   0.2467   0.2496
  0.2526   0.2554   0.2700   0.2821   0.2825   0.2932   0.3122   0.3253
  0.3565   0.3689   0.3836   0.3942   0.4038   0.4067   0.4115   0.4160
  0.4179   0.4241   0.4308   0.4329   0.4417   0.4509   0.4566   0.4579
  0.4773   0.4818   0.4983   0.4985   0.5034   0.5034   0.5274   0.5305
  0.5320   0.5437   0.5515   0.5522   0.5589   0.5642   0.5800   0.5876
  0.5919   0.6160   0.6318   0.6363   0.6461   0.6509   0.6730   0.6866
  0.6975   0.7082   0.7202   0.7393   0.7552   0.7641   0.7709   0.7763
  0.8074   0.8135   0.8258   0.8390   0.8432   0.8512   0.8697   0.8885
  0.9103   0.9192   0.9350   0.9501   0.9548   0.9929   1.0164   1.0305
  1.0427   1.0474   1.0938   1.1089   1.1614   1.1761   1.1933   1.2063
  1.2191   1.2335   1.2668   1.3196   1.3451   1.3798   1.4005   1.4158
  1.4345   1.4567   1.4653   1.4813   1.5270   1.5351   1.5869   1.6217
  1.7190   1.7227   1.7368   1.7539   1.8081   1.8137   1.8374   1.8420
  1.8920   1.9849   2.0066   2.0132   2.0275   2.0469   2.0565   2.1043
  2.1338   2.1733   2.1887   2.2027   2.2278   2.2483   2.2584   2.2612
  2.2771   2.2934   2.3341   2.3755   2.4408   2.4643   2.5655   2.5677
  2.6976   2.7125   2.8166   2.8250   2.8278   2.9336   3.0322   3.0349
  3.0625   3.0697   3.1407   3.1894   3.3926   3.4074   3.6355   3.7521
  3.7524   3.8022   3.8978   3.9509   3.9585   3.9809   3.9892   3.9899
  3.9955   4.0126   4.0366   4.0450   4.0631   4.0717   4.0737   4.0779
  4.1090   4.1514   4.2092   4.2431   4.2815   4.2851   4.3674   4.3994
  4.4431   4.5100   4.8087   4.8355   6.0076   6.1095   6.1539   6.3001
  6.4377   6.6559   6.7303   6.7735   6.8147   7.5333   7.5462   7.5691
  7.6478   7.6596   7.7093   7.7227   7.7401   7.7921   9.7693  23.2179
 23.7635  23.7733  23.9193  23.9337  24.0228  25.8203  26.2153  26.6397
 27.9070  28.3451  28.4189  28.4249  28.5225  28.5473  28.5520  28.6184
 28.7294  47.9375  48.0232  48.0567  66.7691 127.8846 127.9460 127.9716
151.6949 215.7615 289.7282 289.7427 289.7658 289.8463 289.8567 289.9113
289.9403 289.9619 290.01361020.73891020.84651020.88761901.8595
 --------------------------------------------------------------

          Ground-State Mulliken Net Atomic Charges

     Atom                 Charge (a.u.)
  ----------------------------------------
      1 C                    -0.526395
      2 C                     0.377098
      3 C                     0.356827
      4 C                    -0.560904
      5 C                    -0.045744
      6 C                     0.348574
      7 F                    -0.082249
      8 Br                   -0.131901
      9 Br                   -0.178856
     10 Cl                    0.568044
     11 Br                   -0.228515
     12 I                     0.104022
  ----------------------------------------
  Sum of atomic charges =     0.000000

 -----------------------------------------------------------------
                    Cartesian Multipole Moments
 -----------------------------------------------------------------
    Charge (ESU x 10^10)
                -0.0000
    Dipole Moment (Debye)
         X       0.3413      Y       0.0000      Z      -0.1110
       Tot       0.3589
    Quadrupole Moments (Debye-Ang)
        XX    -133.4628     XY       0.0000     YY    -135.3880
        XZ      -2.9081     YZ      -0.0000     ZZ    -128.0885
    Octopole Moments (Debye-Ang^2)
       XXX    -534.7761    XXY       0.0000    XYY    -184.4118
       YYY       0.0000    XXZ     -66.0923    XYZ      -0.0000
       YYZ     -67.3121    XZZ    -176.4139    YZZ       0.0000
       ZZZ    -203.6672
    Hexadecapole Moments (Debye-Ang^3)
      XXXX   -4170.2612   XXXY       0.0000   XXYY    -768.1220
      XYYY       0.0000   YYYY    -164.7928   XXXZ     -76.5104
      XXYZ      -0.0000   XYYZ      -5.3526   YYYZ      -0.0000
      XXZZ   -1444.9827   XYZZ      -0.0000   YYZZ    -813.1893
      XZZZ     -31.3415   YZZZ      -0.0000   ZZZZ   -4286.9439
 -----------------------------------------------------------------
 Calculating analytic gradient of the SCF energy
 Gradient of SCF Energy
            1           2           3           4           5           6
    1  -0.0001160   0.0000426   0.0000048   0.0001088  -0.0000640  -0.0000202
    2   0.0000000   0.0000000   0.0000000   0.0000000  -0.0000000  -0.0000000
    3   0.0000463  -0.0000175  -0.0000096   0.0000717  -0.0001347   0.0000488
            7           8           9          10          11          12
    1   0.0000157   0.0000640   0.0000812   0.0000594  -0.0000122  -0.0001642
    2   0.0000000  -0.0000000   0.0000000   0.0000000  -0.0000000   0.0000000
    3   0.0001323   0.0001195   0.0000386  -0.0001284  -0.0001188  -0.0000482
 Max gradient component =       1.642E-04
 RMS gradient           =       6.823E-05
 Gradient time:  CPU 86.97 s  wall 14.61 s
 Geometry Optimization Parameters
   NAtoms,    NIC,     NZ,  NCons,   NDum,   NFix, NCnnct, MaxDiis
       12      78      12       0       0       0       0       0

 Cartesian Hessian Update
 Hessian updated using BFGS update


** GEOMETRY OPTIMIZATION IN DELOCALIZED INTERNAL COORDINATES **
   Searching for a Minimum

   Optimization Cycle:   6

                       Coordinates (Angstroms)
     ATOM                X               Y               Z
      1  C         0.0294245657    0.0000000000    0.0146234080
      2  C         0.0033261751    0.0000000000    1.4063803263
      3  C         1.2138967581    0.0000000000    2.1088993605
      4  C         2.4294184636    0.0000000000    1.4041949594
      5  C         2.4321551217    0.0000000000   -0.0010470510
      6  C         1.2198221833    0.0000000000   -0.7053163232
      7  F        -1.1324737784    0.0000000000   -0.6469519278
      8  Br       -1.6883955037    0.0000000000    2.2607425287
      9  Br        1.2076376554    0.0000000000    4.0063651877
     10  Cl        3.9331764639    0.0000000000    2.2780333534
     11  Br        4.0849180522    0.0000000000   -0.9355327318
     12  I         1.0928078971    0.0000000000   -2.8189410902
   Point Group: c1    Number of degrees of freedom:    30


   Energy is -15430.700438773

 Hessian updated using BFGS update

 18 Hessian modes will be used to form the next step
  Hessian Eigenvalues:
     0.121965    0.196320    0.200199    0.204442    0.206378    0.240835
     0.249467    0.259013    0.316575    0.332076    0.394648    0.429387
     0.450465    0.458071    0.484053    0.511949    0.537964    0.586859

 Minimum search - taking simple RFO step
 Searching for Lamda that Minimizes Along All modes
 Value Taken    Lamda =   0.00000000
 Step Taken.  Stepsize is  0.000752

                             Maximum     Tolerance    Cnvgd?
         Gradient           0.000135      0.000300     YES
         Displacement       0.000363      0.001200     YES
         Energy change     -0.000000      0.000001     YES


                       Distance Matrix (Angstroms)
             C (  1)   C (  2)   C (  3)   C (  4)   C (  5)   C (  6)
   C (  2)  1.392002
   C (  3)  2.406027  1.399648
   C (  4)  2.773244  2.426093  1.405027
   C (  5)  2.402782  2.807145  2.436396  1.405245
   C (  6)  1.391172  2.437032  2.814222  2.431699  1.402051
   F (  7)  1.337045  2.346533  3.619416  4.110265  3.622675  2.353020
   Br(  8)  2.827712  1.895220  2.906262  4.205956  4.700492  4.153942
   Br(  9)  4.161993  2.865360  1.897476  2.874724  4.190322  4.711697
   Cl( 10)  4.512461  4.025357  2.724535  1.739219  2.728969  4.032700
   Br( 11)  4.165312  4.705736  4.184654  2.866183  1.898654  2.874330
   I ( 12)  3.026528  4.363521  4.929328  4.429606  3.119996  2.117438
             F (  7)   Br(  8)   Br(  9)   Cl( 10)   Br( 11)
   Br(  8)  2.960361
   Br(  9)  5.208597  3.381450
   Cl( 10)  5.849474  5.621599  3.227335
   Br( 11)  5.225367  6.599040  5.718487  3.217147
   I ( 12)  3.109568  5.791224  6.826272  5.834967  3.535527

 Final energy is   -15430.700438772505     


 ******************************
 **  OPTIMIZATION CONVERGED  **
 ******************************

                       Coordinates (Angstroms)
     ATOM                X               Y               Z
      1  C         0.0294245657    0.0000000000    0.0146234080
      2  C         0.0033261751    0.0000000000    1.4063803263
      3  C         1.2138967581    0.0000000000    2.1088993605
      4  C         2.4294184636    0.0000000000    1.4041949594
      5  C         2.4321551217    0.0000000000   -0.0010470510
      6  C         1.2198221833    0.0000000000   -0.7053163232
      7  F        -1.1324737784    0.0000000000   -0.6469519278
      8  Br       -1.6883955037    0.0000000000    2.2607425287
      9  Br        1.2076376554    0.0000000000    4.0063651877
     10  Cl        3.9331764639    0.0000000000    2.2780333534
     11  Br        4.0849180522    0.0000000000   -0.9355327318
     12  I         1.0928078971    0.0000000000   -2.8189410902

Z-matrix Print:
$molecule
0 1
I 
C  1 2.117438
C  2 1.391172 1 117.726153
F  3 1.337045 2 119.178071 1 -0.000000 0
C  3 1.392002 2 122.239391 1 -180.000000 0
C  5 1.399648 3 119.053185 2 -0.000000 0
C  2 1.402051 1 123.592136 3 -180.000000 0
C  6 1.405027 5 119.769310 3 -0.000000 0
Cl 8 1.739219 6 119.735783 5 -180.000000 0
Br 5 1.895220 3 117.869221 2 -180.000000 0
Br 6 1.897476 5 119.938477 3 -180.000000 0
Br 7 1.898654 2 120.362637 1 -0.000000 0
$end


 --------------------------------------------------------------

                    Orbital Energies (a.u.)
 --------------------------------------------------------------

 Alpha MOs
 -- Occupied --
********-482.8605-482.8597-482.8594-176.3241-165.7280-165.7257-165.7256
******** -62.5132 -62.5125 -62.5123 -56.3340 -56.3333 -56.3330 -56.3298
-56.3295 -56.3292 -56.3289 -56.3287 -56.3285 -35.8205 -31.3141 -31.3077
-31.3072 -24.7297 -22.9645 -22.9630 -22.9628 -22.9582 -22.9582 -10.3148
-10.2888 -10.2848 -10.2846 -10.2792 -10.2701  -9.4978  -8.7220  -8.7214
 -8.7211  -7.2628  -7.2526  -7.2516  -6.5545  -6.5538  -6.5534  -6.5403
 -6.5398  -6.5396  -6.5394  -6.5387  -6.5386  -6.3698  -4.7830  -4.7673
 -4.7665  -2.6652  -2.6645  -2.6641  -2.6613  -2.6607  -2.6607  -2.6605
 -2.6599  -2.6597  -2.6493  -2.6493  -2.6488  -2.6487  -2.6486  -2.6485
 -2.0487  -2.0439  -2.0432  -2.0297  -2.0296  -1.2750  -0.9549  -0.8945
 -0.8752  -0.8304  -0.8216  -0.7744  -0.7508  -0.6893  -0.6494  -0.6286
 -0.5733  -0.5697  -0.5175  -0.5073  -0.4577  -0.4573  -0.4524  -0.4441
 -0.4277  -0.3916  -0.3872  -0.3763  -0.3574  -0.3368  -0.3344  -0.3255
 -0.3203  -0.3026  -0.2984  -0.2767  -0.2705  -0.2648
 -- Virtual --
 -0.0952  -0.0730  -0.0603  -0.0543  -0.0325  -0.0080  -0.0023   0.0090
  0.0208   0.0274   0.0391   0.0429   0.0525   0.0535   0.0557   0.0639
  0.0653   0.0686   0.0750   0.0855   0.0857   0.0879   0.0936   0.1017
  0.1029   0.1093   0.1143   0.1197   0.1323   0.1325   0.1466   0.1551
  0.1578   0.1659   0.1674   0.1681   0.1754   0.1850   0.1895   0.2031
  0.2041   0.2173   0.2194   0.2257   0.2335   0.2389   0.2467   0.2496
  0.2526   0.2554   0.2700   0.2821   0.2825   0.2932   0.3122   0.3253
  0.3565   0.3689   0.3836   0.3942   0.4038   0.4067   0.4115   0.4160
  0.4179   0.4241   0.4308   0.4329   0.4417   0.4509   0.4566   0.4579
  0.4773   0.4818   0.4983   0.4985   0.5034   0.5034   0.5274   0.5305
  0.5320   0.5437   0.5515   0.5522   0.5589   0.5642   0.5800   0.5876
  0.5919   0.6160   0.6318   0.6363   0.6461   0.6509   0.6730   0.6866
  0.6975   0.7082   0.7202   0.7393   0.7552   0.7641   0.7709   0.7763
  0.8074   0.8135   0.8258   0.8390   0.8432   0.8512   0.8697   0.8885
  0.9103   0.9192   0.9350   0.9501   0.9548   0.9929   1.0164   1.0305
  1.0427   1.0474   1.0938   1.1089   1.1614   1.1761   1.1933   1.2063
  1.2191   1.2335   1.2668   1.3196   1.3451   1.3798   1.4005   1.4158
  1.4345   1.4567   1.4653   1.4813   1.5270   1.5351   1.5869   1.6217
  1.7190   1.7227   1.7368   1.7539   1.8081   1.8137   1.8374   1.8420
  1.8920   1.9849   2.0066   2.0132   2.0275   2.0469   2.0565   2.1043
  2.1338   2.1733   2.1887   2.2027   2.2278   2.2483   2.2584   2.2612
  2.2771   2.2934   2.3341   2.3755   2.4408   2.4643   2.5655   2.5677
  2.6976   2.7125   2.8166   2.8250   2.8278   2.9336   3.0322   3.0349
  3.0625   3.0697   3.1407   3.1894   3.3926   3.4074   3.6355   3.7521
  3.7524   3.8022   3.8978   3.9509   3.9585   3.9809   3.9892   3.9899
  3.9955   4.0126   4.0366   4.0450   4.0631   4.0717   4.0737   4.0779
  4.1090   4.1514   4.2092   4.2431   4.2815   4.2851   4.3674   4.3994
  4.4431   4.5100   4.8087   4.8355   6.0076   6.1095   6.1539   6.3001
  6.4377   6.6559   6.7303   6.7735   6.8147   7.5333   7.5462   7.5691
  7.6478   7.6596   7.7093   7.7227   7.7401   7.7921   9.7693  23.2179
 23.7635  23.7733  23.9193  23.9337  24.0228  25.8203  26.2153  26.6397
 27.9070  28.3451  28.4189  28.4249  28.5225  28.5473  28.5520  28.6184
 28.7294  47.9375  48.0232  48.0567  66.7691 127.8846 127.9460 127.9716
151.6949 215.7615 289.7282 289.7427 289.7658 289.8463 289.8567 289.9113
289.9403 289.9619 290.01361020.73891020.84651020.88761901.8595
 --------------------------------------------------------------

          Ground-State Mulliken Net Atomic Charges

     Atom                 Charge (a.u.)
  ----------------------------------------
      1 C                    -0.526395
      2 C                     0.377098
      3 C                     0.356827
      4 C                    -0.560904
      5 C                    -0.045744
      6 C                     0.348574
      7 F                    -0.082249
      8 Br                   -0.131901
      9 Br                   -0.178856
     10 Cl                    0.568044
     11 Br                   -0.228515
     12 I                     0.104022
  ----------------------------------------
  Sum of atomic charges =     0.000000

 -----------------------------------------------------------------
                    Cartesian Multipole Moments
 -----------------------------------------------------------------
    Charge (ESU x 10^10)
                -0.0000
    Dipole Moment (Debye)
         X       0.3413      Y       0.0000      Z      -0.1110
       Tot       0.3589
    Quadrupole Moments (Debye-Ang)
        XX    -133.4628     XY       0.0000     YY    -135.3880
        XZ      -2.9081     YZ      -0.0000     ZZ    -128.0885
    Octopole Moments (Debye-Ang^2)
       XXX    -534.7761    XXY       0.0000    XYY    -184.4118
       YYY       0.0000    XXZ     -66.0923    XYZ      -0.0000
       YYZ     -67.3121    XZZ    -176.4139    YZZ       0.0000
       ZZZ    -203.6672
    Hexadecapole Moments (Debye-Ang^3)
      XXXX   -4170.2612   XXXY       0.0000   XXYY    -768.1220
      XYYY       0.0000   YYYY    -164.7928   XXXZ     -76.5104
      XXYZ      -0.0000   XYYZ      -5.3526   YYYZ      -0.0000
      XXZZ   -1444.9827   XYZZ      -0.0000   YYZZ    -813.1893
      XZZZ     -31.3415   YZZZ      -0.0000   ZZZZ   -4286.9439
 -----------------------------------------------------------------
Archival summary:
1\1\february\OPT\ProcedureUnspecified\BasisUnspecified\1r3l116\taweetha\SunDec117:52:092019SunDec117:52:092019\0\\#,OPT,ProcedureUnspecified,BasisUnspecified,\\0,1\I\C,1,2.11744\C,2,1.39117,1,117.726\F,3,1.33705,2,119.178,1,-0,0\C,3,1.392,2,122.239,1,-180,0\C,5,1.39965,3,119.053,2,-0,0\C,2,1.40205,1,123.592,3,-180,0\C,6,1.40503,5,119.769,3,-0,0\Cl,8,1.73922,6,119.736,5,-180,0\Br,5,1.89522,3,117.869,2,-180,0\Br,6,1.89748,5,119.938,3,-180,0\Br,7,1.89865,2,120.363,1,-0,0\\\@

 Total job time:  308.07s(wall), 1727.05s(cpu) 
 Sun Dec  1 17:52:09 2019

        *************************************************************
        *                                                           *
        *  Thank you very much for using Q-Chem.  Have a nice day.  *
        *                                                           *
        *************************************************************


 
User input: 2 of 2 
 
                  Welcome to Q-Chem
     A Quantum Leap Into The Future Of Chemistry


 Q-Chem 5.2 (devel), Q-Chem, Inc., Pleasanton, CA (2019)

 Yihan Shao,  Zhengting Gan,  E. Epifanovsky,  A. T. B. Gilbert,  M. Wormit,  
 J. Kussmann,  A. W. Lange,  A. Behn,  Jia Deng,  Xintian Feng,  D. Ghosh,  
 M. Goldey,  P. R. Horn,  L. D. Jacobson,  I. Kaliman,  T. Kus,  A. Landau,  
 Jie Liu,  E. I. Proynov,  R. M. Richard,  R. P. Steele,  E. J. Sundstrom,  
 H. L. Woodcock III,  P. M. Zimmerman,  D. Zuev,  B. Albrecht,  E. Alguire,  
 S. A. Baeppler,  D. Barton,  Z. Benda,  Y. A. Bernard,  E. J. Berquist,  
 K. B. Bravaya,  H. Burton,  D. Casanova,  Chun-Min Chang,  Yunqing Chen,  
 A. Chien,  K. D. Closser,  M. P. Coons,  S. Coriani,  S. Dasgupta,  
 A. L. Dempwolff,  M. Diedenhofen,  Hainam Do,  R. G. Edgar,  Po-Tung Fang,  
 S. Faraji,  S. Fatehi,  Qingguo Feng,  K. D. Fenk,  J. Fosso-Tande,  
 J. Gayvert,  Qinghui Ge,  A. Ghysels,  G. Gidofalvi,  J. Gomes,  
 J. Gonthier,  A. Gunina,  D. Hait,  M. W. D. Hanson-Heine,  
 P. H. P. Harbach,  A. W. Hauser,  M. F. Herbst,  J. E. Herr,  
 E. G. Hohenstein,  Z. C. Holden,  Kerwin Hui,  B. C. Huynh,  T.-C. Jagau,  
 Hyunjun Ji,  B. Kaduk,  K. Khistyaev,  Jaehoon Kim,  P. Klunzinger,  K. Koh,  
 D. Kosenkov,  L. Koulias,  T. Kowalczyk,  C. M. Krauter,  A. Kunitsa,  
 Ka Un Lao,  A. Laurent,  K. V. Lawler,  Joonho Lee,  D. Lefrancois,  
 S. Lehtola,  D. S. Levine,  Yi-Pei Li,  You-Sheng Lin,  Fenglai Liu,  
 E. Livshits,  A. Luenser,  P. Manohar,  E. Mansoor,  S. F. Manzer,  
 Shan-Ping Mao,  Yuezhi Mao,  N. Mardirossian,  A. V. Marenich,  
 T. Markovich,  L. A. Martinez-Martinez,  S. A. Maurer,  N. J. Mayhall,  
 S. C. McKenzie,  J.-M. Mewes,  P. Morgante,  A. F. Morrison,  
 J. W. Mullinax,  K. Nanda,  T. S. Nguyen-Beck,  R. Olivares-Amaya,  
 J. A. Parkhill,  Zheng Pei,  T. M. Perrine,  F. Plasser,  P. Pokhilko,  
 S. Prager,  A. Prociuk,  E. Ramos,  D. R. Rehn,  F. Rob,  M. Scheurer,  
 M. Schneider,  N. Sergueev,  S. M. Sharada,  S. Sharma,  D. W. Small,  
 T. Stauch,  T. Stein,  Yu-Chuan Su,  A. J. W. Thom,  A. Tkatchenko,  
 T. Tsuchimochi,  N. M. Tubman,  L. Vogt,  M. L. Vidal,  O. Vydrov,  
 M. A. Watson,  J. Wenzel,  M. de Wergifosse,  T. A. Wesolowski,  A. White,  
 J. Witte,  A. Yamada,  Jun Yang,  K. Yao,  S. Yeganeh,  S. R. Yost,  
 Zhi-Qiang You,  A. Zech,  Igor Ying Zhang,  Xing Zhang,  Yan Zhao,  
 Ying Zhu,  B. R. Brooks,  G. K. L. Chan,  C. J. Cramer,  M. S. Gordon,  
 W. J. Hehre,  A. Klamt,  M. W. Schmidt,  C. D. Sherrill,  D. G. Truhlar,  
 A. Aspuru-Guzik,  R. Baer,  A. T. Bell,  N. A. Besley,  Jeng-Da Chai,  
 A. E. DePrince, III,  R. A. DiStasio Jr.,  A. Dreuw,  B. D. Dunietz,  
 T. R. Furlani,  Chao-Ping Hsu,  Yousung Jung,  Jing Kong,  D. S. Lambrecht,  
 WanZhen Liang,  C. Ochsenfeld,  V. A. Rassolov,  L. V. Slipchenko,  
 J. E. Subotnik,  T. Van Voorhis,  J. M. Herbert,  A. I. Krylov,  
 P. M. W. Gill,  M. Head-Gordon

 Contributors to earlier versions of Q-Chem not listed above: 
 R. D. Adamson,  B. Austin,  J. Baker,  G. J. O. Beran,  K. Brandhorst,  
 S. T. Brown,  E. F. C. Byrd,  A. K. Chakraborty,  C.-L. Cheng,  
 Siu Hung Chien,  D. M. Chipman,  D. L. Crittenden,  H. Dachsel,  
 R. J. Doerksen,  A. D. Dutoi,  L. Fusti-Molnar,  W. A. Goddard III,  
 A. Golubeva-Zadorozhnaya,  S. R. Gwaltney,  G. Hawkins,  A. Heyden,  
 S. Hirata,  G. Kedziora,  F. J. Keil,  C. Kelley,  Jihan Kim,  R. A. King,  
 R. Z. Khaliullin,  P. P. Korambath,  W. Kurlancheek,  A. M. Lee,  M. S. Lee,  
 S. V. Levchenko,  Ching Yeh Lin,  D. Liotard,  R. C. Lochan,  I. Lotan,  
 P. E. Maslen,  N. Nair,  D. P. O'Neill,  D. Neuhauser,  E. Neuscamman,  
 C. M. Oana,  R. Olson,  B. Peters,  R. Peverati,  P. A. Pieniazek,  
 Y. M. Rhee,  J. Ritchie,  M. A. Rohrdanz,  E. Rosta,  N. J. Russ,  
 H. F. Schaefer III,  N. E. Schultz,  N. Shenvi,  A. C. Simmonett,  A. Sodt,  
 D. Stuck,  K. S. Thanthiriwatte,  V. Vanovschi,  Tao Wang,  A. Warshel,  
 C. F. Williams,  Q. Wu,  X. Xu,  W. Zhang

 Please cite Q-Chem as follows:
 Y. Shao et al., Mol. Phys. 113, 184-215 (2015)
 DOI: 10.1080/00268976.2014.952696

 Q-Chem 5.2.1 for Intel X86 EM64T Linux

 Parts of Q-Chem use Armadillo 8.300.2 (Tropical Shenanigans).
 http://arma.sourceforge.net/

 Q-Chem begins on Sun Dec  1 17:52:09 2019  

Host: 
0

     Scratch files written to /scratch/taweetham/qchem24232//
NAlpha2: 220
NElect   220
Mult     1
The previous job contains 0 fragments, simply inherited here

Checking the input file for inconsistencies... 	...done.

--------------------------------------------------------------
User input:
--------------------------------------------------------------

$MOLECULE
READ
$END

$REM
   JOB_TYPE 	FREQUENCY
   BASIS 	6-311++G**
   METHOD	B3LYP	
$END


--------------------------------------------------------------
 ----------------------------------------------------------------
             Standard Nuclear Orientation (Angstroms)
    I     Atom           X                Y                Z
 ----------------------------------------------------------------
    1      C      -0.0128779999    -1.3323328628     0.0000000000
    2      C      -1.3380672149    -0.9062554167    -0.0000000000
    3      C      -1.6106324849     0.4665964702    -0.0000000000
    4      C      -0.5502250032     1.3883541836    -0.0000000000
    5      C       0.7801558979     0.9358066665     0.0000000000
    6      C       1.0538062617    -0.4392794543     0.0000000000
    7      F       0.2367147835    -2.6458750698     0.0000000000
    8      Br     -2.6942993957    -2.2300723539    -0.0000000000
    9      Br     -3.4078454797     1.0752352736    -0.0000000000
   10      Cl     -0.8899159432     3.0940774107    -0.0000000000
   11      Br      2.1995744706     2.1968140844     0.0000000000
   12      I       3.0123612341    -1.2440183588     0.0000000000
 ----------------------------------------------------------------
 Molecular Point Group                 Cs    NOp =  2
 Largest Abelian Subgroup              Cs    NOp =  2
 Nuclear Repulsion Energy =        2808.03376416 hartrees
 There are      110 alpha and      110 beta electrons
 Requested basis set is 6-311++G(d,p)
 There are 136 shells and 390 basis functions

 Total QAlloc Memory Limit   2000 MB
 Mega-Array Size       188 MB
 MEM_STATIC part       192 MB

                       Distance Matrix (Angstroms)
             C (  1)   C (  2)   C (  3)   C (  4)   C (  5)   C (  6)
   C (  2)  1.392002
   C (  3)  2.406027  1.399648
   C (  4)  2.773244  2.426093  1.405027
   C (  5)  2.402782  2.807145  2.436396  1.405245
   C (  6)  1.391172  2.437032  2.814222  2.431699  1.402051
   F (  7)  1.337045  2.346533  3.619416  4.110265  3.622675  2.353020
   Br(  8)  2.827712  1.895220  2.906262  4.205956  4.700492  4.153942
   Br(  9)  4.161993  2.865360  1.897476  2.874724  4.190322  4.711697
   Cl( 10)  4.512461  4.025357  2.724535  1.739219  2.728969  4.032700
   Br( 11)  4.165312  4.705736  4.184654  2.866183  1.898654  2.874330
   I ( 12)  3.026528  4.363521  4.929328  4.429606  3.119996  2.117438
             F (  7)   Br(  8)   Br(  9)   Cl( 10)   Br( 11)
   Br(  8)  2.960361
   Br(  9)  5.208597  3.381450
   Cl( 10)  5.849474  5.621599  3.227335
   Br( 11)  5.225367  6.599040  5.718487  3.217147
   I ( 12)  3.109568  5.791224  6.826272  5.834967  3.535527

 A cutoff of  1.0D-11 yielded   5919 shell pairs
 There are     54424 function pairs (     60152 Cartesian)
 Smallest overlap matrix eigenvalue = 4.97E-07

 Q-Chem warning in module stvman/mkSTV.C, line 318:

 Overlap eigenvalue is smaller than square root of threshold
 Use THRESH >= 12 to get rid of this warning

 Linear dependence detected in AO basis
 Tighter screening thresholds may be required for diffuse basis sets
 Use S2THRESH > 14 and THRESH = 14 in case of SCF convergence issues
 Number of orthogonalized atomic orbitals = 389
 Maximum deviation from orthogonality = 2.256E-10
 Guess from superposition of atomic densities
 Warning:  Energy on first SCF cycle will be non-variational
 SAD guess density has 220.000000 electrons

 -----------------------------------------------------------------------
  General SCF calculation program by
  Eric Jon Sundstrom, Paul Horn, Yuezhi Mao, Dmitri Zuev, Alec White,
  David Stuck, Shaama M.S., Shane Yost, Joonho Lee, David Small,
  Daniel Levine, Susi Lehtola, Hugh Burton, Evgeny Epifanovsky,
  Bang C. Huynh
 -----------------------------------------------------------------------
 Exchange:     0.2000 Hartree-Fock + 0.0800 Slater + 0.7200 B88
 Correlation:  0.1900 VWN1RPA + 0.8100 LYP
 Using SG-1 standard quadrature grid
 using 6 threads for integral computing
 -------------------------------------------------------
 OpenMP Integral computing Module                
 Release: version 2.0, May 2017, Q-Chem Inc. Pleasanton 
 -------------------------------------------------------
 A restricted SCF calculation will be
 performed using DIIS
 SCF converges when DIIS error is below 1.0e-08
 ---------------------------------------
  Cycle       Energy         DIIS error
 ---------------------------------------
    1  -15433.0652660784      2.95e-02  
    2  -15430.6551273352      2.11e-03  
    3  -15430.6204792500      2.45e-03  
    4  -15430.6875497412      7.67e-04  
    5  -15430.6993892925      2.11e-04  
    6  -15430.7000050328      7.75e-05  
    7  -15430.7000819867      2.39e-05  
    8  -15430.7000908723      1.12e-05  
    9  -15430.7000931096      2.06e-06  
   10  -15430.7000931594      7.53e-07  
   11  -15430.7000931666      4.06e-07  
   12  -15430.7000931695      8.06e-08  
   13  -15430.7000931706      3.39e-08  
   14  -15430.7000931729      6.59e-09  Convergence criterion met
 ---------------------------------------
 SCF time:   CPU 269.21s  wall 49.00s 
 SCF   energy in the final basis set =   -15430.7000931729
 Total energy in the final basis set =   -15430.7000931729

 --------------------------------------------------------------
             Orbital Energies (a.u.) and Symmetries
 --------------------------------------------------------------

 Alpha MOs, Restricted
 -- Occupied --                  
******* -482.86 -482.86 -482.86 -176.32 -165.73 -165.73 -165.73
  1 A'    2 A'    3 A'    4 A'    5 A'    6 A'    1 A"    7 A'                 
-101.58  -62.51  -62.51  -62.51  -56.33  -56.33  -56.33  -56.33
  8 A'    9 A'   10 A'   11 A'   12 A'   13 A'   14 A'    2 A"                 
-56.329 -56.329 -56.329 -56.329 -56.328 -35.821 -31.314 -31.308
 15 A'    3 A"    4 A"   16 A'   17 A'   18 A'   19 A'    5 A"                 
-31.307 -24.730 -22.965 -22.963 -22.963 -22.958 -22.958 -10.315
 20 A'   21 A'   22 A'    6 A"   23 A'   24 A'    7 A"   25 A'                 
-10.289 -10.285 -10.285 -10.279 -10.270  -9.498  -8.722  -8.721
 26 A'   27 A'   28 A'   29 A'   30 A'   31 A'   32 A'   33 A'                 
 -8.721  -7.263  -7.253  -7.252  -6.555  -6.554  -6.553  -6.540
 34 A'   35 A'    8 A"   36 A'   37 A'   38 A'   39 A'    9 A"                 
 -6.540  -6.540  -6.539  -6.539  -6.539  -6.370  -4.783  -4.767
 10 A"   11 A"   40 A'   41 A'   42 A'   43 A'   44 A'   12 A"                 
 -4.767  -2.666  -2.665  -2.664  -2.661  -2.661  -2.660  -2.660
 45 A'   46 A'   47 A'   48 A'   13 A"   14 A"   49 A'   15 A"                 
 -2.660  -2.660  -2.649  -2.649  -2.649  -2.649  -2.649  -2.649
 50 A'   51 A'   16 A"   52 A'   17 A"   53 A'   18 A"   54 A'                 
 -2.049  -2.044  -2.043  -2.030  -2.030  -1.275  -0.955  -0.895
 55 A'   19 A"   56 A'   20 A"   57 A'   58 A'   59 A'   60 A'                 
 -0.875  -0.830  -0.822  -0.774  -0.751  -0.689  -0.649  -0.629
 61 A'   62 A'   63 A'   64 A'   65 A'   66 A'   67 A'   68 A'                 
 -0.573  -0.570  -0.517  -0.507  -0.458  -0.457  -0.452  -0.444
 69 A'   70 A'   21 A"   71 A'   72 A'   73 A'   22 A"   74 A'                 
 -0.428  -0.392  -0.387  -0.376  -0.357  -0.337  -0.334  -0.325
 75 A'   76 A'   23 A"   24 A"   77 A'   78 A'   25 A"   26 A"                 
 -0.320  -0.303  -0.298  -0.277  -0.271  -0.265
 79 A'   27 A"   80 A'   81 A'   28 A"   29 A"                                 
 -- Virtual --                   
 -0.095  -0.073  -0.060  -0.054  -0.033  -0.008  -0.002   0.009
 82 A'   30 A"   31 A"   83 A'   84 A'   85 A'   86 A'   87 A'                 
  0.021   0.027   0.039   0.043   0.053   0.053   0.056   0.064
 88 A'   89 A'   32 A"   90 A'   91 A'   33 A"   92 A'   34 A"                 
  0.065   0.069   0.075   0.086   0.086   0.088   0.094   0.102
 93 A'   94 A'   35 A"   36 A"   95 A'   96 A'   97 A'   37 A"                 
  0.103   0.109   0.115   0.120   0.133   0.133   0.147   0.155
 98 A'   99 A'   38 A"  100 A'  101 A'   39 A"  102 A'   40 A"                 
  0.158   0.166   0.167   0.168   0.175   0.185   0.190   0.203
103 A'   41 A"  104 A'  105 A'  106 A'  107 A'  108 A'  109 A'                 
  0.204   0.217   0.219   0.226   0.234   0.239   0.247   0.249
110 A'  111 A'   42 A"  112 A'  113 A'  114 A'  115 A'   43 A"                 
  0.253   0.255   0.270   0.282   0.282   0.293   0.312   0.325
116 A'  117 A'  118 A'  119 A'  120 A'  121 A'   44 A"  122 A'                 
  0.356   0.369   0.384   0.394   0.404   0.407   0.411   0.416
123 A'  124 A'  125 A'   45 A"  126 A'   46 A"  127 A'   47 A"                 
  0.418   0.424   0.431   0.433   0.442   0.451   0.457   0.458
128 A'  129 A'   48 A"  130 A'  131 A'   49 A"   50 A"  132 A'                 
  0.478   0.482   0.498   0.499   0.503   0.504   0.527   0.530
133 A'  134 A'   51 A"  135 A'   52 A"  136 A'  137 A'   53 A"                 
  0.532   0.544   0.552   0.552   0.559   0.564   0.580   0.588
138 A'   54 A"   55 A"  139 A'   56 A"   57 A"  140 A'   58 A"                 
  0.592   0.616   0.632   0.636   0.646   0.651   0.673   0.687
141 A'  142 A'  143 A'   59 A"   60 A"  144 A'  145 A'  146 A'                 
  0.698   0.708   0.720   0.739   0.755   0.764   0.771   0.776
147 A'   61 A"  148 A'  149 A'  150 A'   62 A"  151 A'  152 A'                 
  0.807   0.813   0.826   0.839   0.843   0.851   0.870   0.888
153 A'  154 A'  155 A'  156 A'   63 A"  157 A'  158 A'  159 A'                 
  0.910   0.919   0.935   0.950   0.955   0.993   1.016   1.031
160 A'  161 A'   64 A"   65 A"  162 A'  163 A'  164 A'  165 A'                 
  1.043   1.047   1.094   1.109   1.161   1.176   1.193   1.206
166 A'  167 A'   66 A"  168 A'  169 A'  170 A'   67 A"   68 A"                 
  1.219   1.233   1.267   1.320   1.345   1.380   1.401   1.416
171 A'   69 A"   70 A"  172 A'   71 A"  173 A'  174 A'   72 A"                 
  1.435   1.457   1.465   1.481   1.527   1.535   1.587   1.622
175 A'  176 A'  177 A'  178 A'  179 A'  180 A'  181 A'  182 A'                 
  1.719   1.723   1.737   1.754   1.808   1.814   1.837   1.842
 73 A"   74 A"  183 A'  184 A'  185 A'  186 A'   75 A"   76 A"                 
  1.892   1.985   2.007   2.013   2.027   2.047   2.056   2.104
 77 A"   78 A"   79 A"  187 A'  188 A'   80 A"  189 A'  190 A'                 
  2.134   2.173   2.189   2.203   2.228   2.248   2.258   2.261
191 A'  192 A'  193 A'  194 A'  195 A'   81 A"   82 A"  196 A'                 
  2.277   2.293   2.334   2.375   2.441   2.464   2.566   2.568
197 A'  198 A'  199 A'  200 A'  201 A'  202 A'   83 A"  203 A'                 
  2.698   2.713   2.817   2.825   2.828   2.934   3.032   3.035
 84 A"   85 A"   86 A"   87 A"  204 A'  205 A'  206 A'   88 A"                 
  3.063   3.070   3.141   3.189   3.393   3.407   3.636   3.752
207 A'  208 A'  209 A'  210 A'  211 A'  212 A'  213 A'   89 A"                 
  3.752   3.802   3.898   3.951   3.959   3.981   3.989   3.990
214 A'  215 A'  216 A'   90 A"   91 A"   92 A"   93 A"   94 A"                 
  3.995   4.012   4.036   4.045   4.063   4.071   4.074   4.078
217 A'   95 A"  218 A'   96 A"  219 A'   97 A"  220 A'  221 A'                 
  4.109   4.151   4.209   4.243   4.281   4.285   4.368   4.400
 98 A"  222 A'  223 A'  224 A'  225 A'  226 A'  227 A'  228 A'                 
  4.443   4.510   4.809   4.836   6.007   6.109   6.154   6.300
229 A'  230 A'  231 A'  232 A'   99 A"  233 A'  234 A'  100 A"                 
  6.438   6.656   6.730   6.774   6.815   7.533   7.547   7.569
235 A'  236 A'  237 A'  238 A'  239 A'  101 A"  102 A"  103 A"                 
  7.648   7.659   7.709   7.723   7.741   7.792   9.769  23.218
240 A'  241 A'  242 A'  243 A'  244 A'  245 A'  246 A'  247 A'                 
 23.764  23.773  23.919  23.934  24.023  25.821  26.215  26.640
248 A'  249 A'  250 A'  251 A'  252 A'  104 A"  253 A'  254 A'                 
 27.907  28.345  28.419  28.425  28.522  28.547  28.552  28.618
255 A'  105 A"  256 A'  257 A'  106 A"  258 A'  107 A"  259 A'                 
 28.729  47.937  48.023  48.057  66.769 127.884 127.946 127.971
260 A'  261 A'  262 A'  263 A'  264 A'  108 A"  265 A'  266 A'                 
151.695 215.762 289.728 289.743 289.766 289.846 289.857 289.911
267 A'  268 A'  109 A"  110 A"  111 A"  269 A'  270 A'  271 A'                 
289.940 289.962 290.0141020.7391020.8471020.8881901.859
272 A'  273 A'  274 A'  275 A'  276 A'  277 A'  278 A'                         

 Beta MOs, Restricted
 -- Occupied --                  
******* -482.86 -482.86 -482.86 -176.32 -165.73 -165.73 -165.73
  1 A'    2 A'    3 A'    4 A'    5 A'    6 A'    1 A"    7 A'                 
-101.58  -62.51  -62.51  -62.51  -56.33  -56.33  -56.33  -56.33
  8 A'    9 A'   10 A'   11 A'   12 A'   13 A'   14 A'    2 A"                 
-56.329 -56.329 -56.329 -56.329 -56.328 -35.821 -31.314 -31.308
 15 A'    3 A"    4 A"   16 A'   17 A'   18 A'   19 A'    5 A"                 
-31.307 -24.730 -22.965 -22.963 -22.963 -22.958 -22.958 -10.315
 20 A'   21 A'   22 A'    6 A"   23 A'   24 A'    7 A"   25 A'                 
-10.289 -10.285 -10.285 -10.279 -10.270  -9.498  -8.722  -8.721
 26 A'   27 A'   28 A'   29 A'   30 A'   31 A'   32 A'   33 A'                 
 -8.721  -7.263  -7.253  -7.252  -6.555  -6.554  -6.553  -6.540
 34 A'   35 A'    8 A"   36 A'   37 A'   38 A'   39 A'    9 A"                 
 -6.540  -6.540  -6.539  -6.539  -6.539  -6.370  -4.783  -4.767
 10 A"   11 A"   40 A'   41 A'   42 A'   43 A'   44 A'   12 A"                 
 -4.767  -2.666  -2.665  -2.664  -2.661  -2.661  -2.660  -2.660
 45 A'   46 A'   47 A'   48 A'   13 A"   14 A"   49 A'   15 A"                 
 -2.660  -2.660  -2.649  -2.649  -2.649  -2.649  -2.649  -2.649
 50 A'   51 A'   16 A"   52 A'   17 A"   53 A'   18 A"   54 A'                 
 -2.049  -2.044  -2.043  -2.030  -2.030  -1.275  -0.955  -0.895
 55 A'   19 A"   56 A'   20 A"   57 A'   58 A'   59 A'   60 A'                 
 -0.875  -0.830  -0.822  -0.774  -0.751  -0.689  -0.649  -0.629
 61 A'   62 A'   63 A'   64 A'   65 A'   66 A'   67 A'   68 A'                 
 -0.573  -0.570  -0.517  -0.507  -0.458  -0.457  -0.452  -0.444
 69 A'   70 A'   21 A"   71 A'   72 A'   73 A'   22 A"   74 A'                 
 -0.428  -0.392  -0.387  -0.376  -0.357  -0.337  -0.334  -0.325
 75 A'   76 A'   23 A"   24 A"   77 A'   78 A'   25 A"   26 A"                 
 -0.320  -0.303  -0.298  -0.277  -0.271  -0.265
 79 A'   27 A"   80 A'   81 A'   28 A"   29 A"                                 
 -- Virtual --                   
 -0.095  -0.073  -0.060  -0.054  -0.033  -0.008  -0.002   0.009
 82 A'   30 A"   31 A"   83 A'   84 A'   85 A'   86 A'   87 A'                 
  0.021   0.027   0.039   0.043   0.053   0.053   0.056   0.064
 88 A'   89 A'   32 A"   90 A'   91 A'   33 A"   92 A'   34 A"                 
  0.065   0.069   0.075   0.086   0.086   0.088   0.094   0.102
 93 A'   94 A'   35 A"   36 A"   95 A'   96 A'   97 A'   37 A"                 
  0.103   0.109   0.115   0.120   0.133   0.133   0.147   0.155
 98 A'   99 A'   38 A"  100 A'  101 A'   39 A"  102 A'   40 A"                 
  0.158   0.166   0.167   0.168   0.175   0.185   0.190   0.203
103 A'   41 A"  104 A'  105 A'  106 A'  107 A'  108 A'  109 A'                 
  0.204   0.217   0.219   0.226   0.234   0.239   0.247   0.249
110 A'  111 A'   42 A"  112 A'  113 A'  114 A'  115 A'   43 A"                 
  0.253   0.255   0.270   0.282   0.282   0.293   0.312   0.325
116 A'  117 A'  118 A'  119 A'  120 A'  121 A'   44 A"  122 A'                 
  0.356   0.369   0.384   0.394   0.404   0.407   0.411   0.416
123 A'  124 A'  125 A'   45 A"  126 A'   46 A"  127 A'   47 A"                 
  0.418   0.424   0.431   0.433   0.442   0.451   0.457   0.458
128 A'  129 A'   48 A"  130 A'  131 A'   49 A"   50 A"  132 A'                 
  0.478   0.482   0.498   0.499   0.503   0.504   0.527   0.530
133 A'  134 A'   51 A"  135 A'   52 A"  136 A'  137 A'   53 A"                 
  0.532   0.544   0.552   0.552   0.559   0.564   0.580   0.588
138 A'   54 A"   55 A"  139 A'   56 A"   57 A"  140 A'   58 A"                 
  0.592   0.616   0.632   0.636   0.646   0.651   0.673   0.687
141 A'  142 A'  143 A'   59 A"   60 A"  144 A'  145 A'  146 A'                 
  0.698   0.708   0.720   0.739   0.755   0.764   0.771   0.776
147 A'   61 A"  148 A'  149 A'  150 A'   62 A"  151 A'  152 A'                 
  0.807   0.813   0.826   0.839   0.843   0.851   0.870   0.888
153 A'  154 A'  155 A'  156 A'   63 A"  157 A'  158 A'  159 A'                 
  0.910   0.919   0.935   0.950   0.955   0.993   1.016   1.031
160 A'  161 A'   64 A"   65 A"  162 A'  163 A'  164 A'  165 A'                 
  1.043   1.047   1.094   1.109   1.161   1.176   1.193   1.206
166 A'  167 A'   66 A"  168 A'  169 A'  170 A'   67 A"   68 A"                 
  1.219   1.233   1.267   1.320   1.345   1.380   1.401   1.416
171 A'   69 A"   70 A"  172 A'   71 A"  173 A'  174 A'   72 A"                 
  1.435   1.457   1.465   1.481   1.527   1.535   1.587   1.622
175 A'  176 A'  177 A'  178 A'  179 A'  180 A'  181 A'  182 A'                 
  1.719   1.723   1.737   1.754   1.808   1.814   1.837   1.842
 73 A"   74 A"  183 A'  184 A'  185 A'  186 A'   75 A"   76 A"                 
  1.892   1.985   2.007   2.013   2.027   2.047   2.056   2.104
 77 A"   78 A"   79 A"  187 A'  188 A'   80 A"  189 A'  190 A'                 
  2.134   2.173   2.189   2.203   2.228   2.248   2.258   2.261
191 A'  192 A'  193 A'  194 A'  195 A'   81 A"   82 A"  196 A'                 
  2.277   2.293   2.334   2.375   2.441   2.464   2.566   2.568
197 A'  198 A'  199 A'  200 A'  201 A'  202 A'   83 A"  203 A'                 
  2.698   2.713   2.817   2.825   2.828   2.934   3.032   3.035
 84 A"   85 A"   86 A"   87 A"  204 A'  205 A'  206 A'   88 A"                 
  3.063   3.070   3.141   3.189   3.393   3.407   3.636   3.752
207 A'  208 A'  209 A'  210 A'  211 A'  212 A'  213 A'   89 A"                 
  3.752   3.802   3.898   3.951   3.959   3.981   3.989   3.990
214 A'  215 A'  216 A'   90 A"   91 A"   92 A"   93 A"   94 A"                 
  3.995   4.012   4.036   4.045   4.063   4.071   4.074   4.078
217 A'   95 A"  218 A'   96 A"  219 A'   97 A"  220 A'  221 A'                 
  4.109   4.151   4.209   4.243   4.281   4.285   4.368   4.400
 98 A"  222 A'  223 A'  224 A'  225 A'  226 A'  227 A'  228 A'                 
  4.443   4.510   4.809   4.836   6.007   6.109   6.154   6.300
229 A'  230 A'  231 A'  232 A'   99 A"  233 A'  234 A'  100 A"                 
  6.438   6.656   6.730   6.774   6.815   7.533   7.547   7.569
235 A'  236 A'  237 A'  238 A'  239 A'  101 A"  102 A"  103 A"                 
  7.648   7.659   7.709   7.723   7.741   7.792   9.769  23.218
240 A'  241 A'  242 A'  243 A'  244 A'  245 A'  246 A'  247 A'                 
 23.764  23.773  23.919  23.934  24.023  25.821  26.215  26.640
248 A'  249 A'  250 A'  251 A'  252 A'  104 A"  253 A'  254 A'                 
 27.907  28.345  28.419  28.425  28.522  28.547  28.552  28.618
255 A'  105 A"  256 A'  257 A'  106 A"  258 A'  107 A"  259 A'                 
 28.729  47.937  48.023  48.057  66.769 127.884 127.946 127.971
260 A'  261 A'  262 A'  263 A'  264 A'  108 A"  265 A'  266 A'                 
151.695 215.762 289.728 289.743 289.766 289.846 289.857 289.911
267 A'  268 A'  109 A"  110 A"  111 A"  269 A'  270 A'  271 A'                 
289.940 289.962 290.0141020.7391020.8471020.8881901.859
272 A'  273 A'  274 A'  275 A'  276 A'  277 A'  278 A'                         
 --------------------------------------------------------------

          Ground-State Mulliken Net Atomic Charges

     Atom                 Charge (a.u.)
  ----------------------------------------
      1 C                    -0.542335
      2 C                     0.369135
      3 C                     0.355013
      4 C                    -0.554967
      5 C                    -0.039873
      6 C                     0.367520
      7 F                    -0.081424
      8 Br                   -0.132687
      9 Br                   -0.180005
     10 Cl                    0.566531
     11 Br                   -0.228640
     12 I                     0.101733
  ----------------------------------------
  Sum of atomic charges =     0.000000

 -----------------------------------------------------------------
                    Cartesian Multipole Moments
 -----------------------------------------------------------------
    Charge (ESU x 10^10)
                -0.0000
    Dipole Moment (Debye)
         X       0.2120      Y       0.2903      Z       0.0000
       Tot       0.3595
    Quadrupole Moments (Debye-Ang)
        XX    -126.8821     XY       0.3602     YY    -135.4718
        XZ      -0.0000     YZ      -0.0000     ZZ    -135.3881
    Octopole Moments (Debye-Ang^2)
       XXX      23.7059    XXY     -17.2085    XYY       4.1000
       YYY     -16.6716    XXZ       0.0000    XYZ       0.0000
       YYZ       0.0000    XZZ       5.1060    YZZ     -11.4754
       ZZZ       0.0000
    Hexadecapole Moments (Debye-Ang^3)
      XXXX   -4251.3989   XXXY       1.6176   XXYY   -1119.8173
      XYYY      77.4325   YYYY   -2687.9871   XXXZ       0.0000
      XXYZ      -0.0000   XYYZ      -0.0000   YYYZ      -0.0000
      XXZZ    -805.2714   XYZZ      12.7400   YYZZ    -492.5682
      XZZZ      -0.0000   YZZZ       0.0000   ZZZZ    -164.7900
 -----------------------------------------------------------------
 Calculating MO derivatives via CPSCF
    1     0    39    0.0307386  
    2     0    39    0.0082951  
    3     0    39    0.0016134  
    4     0    39    0.0001727  
    5    21    18    0.0000212  
    6    38     1    0.0000014  
    7    39     0    0.0000001  Converged
 Time for AOints: 294.2 s (CPU) 49.4 s (wall)
 ------------------------------------------------------------------------------
                     AOints        : Timing summary (seconds)
 ------------------------------------------------------------------------------
     job step          cpu (% of tot)      sys (% of tot)     wall (% of tot)
 ------------------------------------------------------------------------------
  AOints            0.2942E+03 ( 8.0)   0.1200E-04 ( 4.8)   0.4939E+02 ( 7.8)
 ------------------------------------------------------------------------------
   Grand Totals     0.3663E+04          0.2500E-03          0.6292E+03
 ------------------------------------------------------------------------------
 Polarizability Matrix (a.u.)
            1           2           3
    1-239.9725356  -0.7244161   0.0000000
    2  -0.7244161-195.5820056   0.0000000
    3   0.0000000   0.0000000 -96.0504001
 Calculating analytic Hessian of the SCF energy

 Direct stationary perturbation theory relativistic correction:

 rels  =     148.212290248206
 relv  =    -500.636554107282
 rel2e =      74.909299594184
 E_rel =    -277.514964264892

 Hessian of the SCF Energy
            1           2           3           4           5           6
    1   0.6558952   0.0011127  -0.0000000  -0.2912665   0.0201048   0.0000000
    2   0.0011127   0.6584451   0.0000000   0.0948775  -0.1105543  -0.0000000
    3  -0.0000000   0.0000000   0.1373629  -0.0000000   0.0000000  -0.0574156
    4  -0.2912665   0.0948775  -0.0000000   0.5640163  -0.0515400   0.0000000
    5   0.0201048  -0.1105543   0.0000000  -0.0515400   0.5707535  -0.0000000
    6   0.0000000  -0.0000000  -0.0574156   0.0000000  -0.0000000   0.0941131
    7   0.0133022   0.0325029  -0.0000000  -0.1026272   0.0637158   0.0000000
    8   0.0890158  -0.0047016  -0.0000000   0.0147032  -0.2936569   0.0000000
    9   0.0000000  -0.0000000  -0.0006308   0.0000000  -0.0000000  -0.0467056
   10  -0.0701121  -0.0127725  -0.0000000   0.0490559  -0.0599487  -0.0000000
   11  -0.0131421  -0.0042254  -0.0000000  -0.0076827  -0.0433811   0.0000000
   12  -0.0000000  -0.0000000   0.0045399   0.0000000  -0.0000000   0.0014476
   13   0.0530213  -0.0099238   0.0000000  -0.0313790   0.0328931  -0.0000000
   14  -0.0642166  -0.0441848  -0.0000000   0.0338888  -0.0355743   0.0000000
   15   0.0000000   0.0000000  -0.0018513  -0.0000000   0.0000000   0.0042982
   16  -0.2287687  -0.1372126   0.0000000  -0.0508056   0.0074781  -0.0000000
   17  -0.0704101  -0.1776998   0.0000000  -0.0504766   0.0512764   0.0000000
   18  -0.0000000   0.0000000  -0.0552617  -0.0000000   0.0000000   0.0065520
   19  -0.0763829   0.0449202  -0.0000000  -0.0114808   0.0479470  -0.0000000
   20   0.0473713  -0.3097717   0.0000000   0.0125329  -0.0393927   0.0000000
   21  -0.0000000   0.0000000  -0.0408119   0.0000000   0.0000000   0.0066853
   22  -0.0286671  -0.0279305  -0.0000000  -0.1019207  -0.0669720  -0.0000000
   23  -0.0098108  -0.0075622  -0.0000000  -0.0676671  -0.0911693  -0.0000000
   24  -0.0000000   0.0000000   0.0043973  -0.0000000   0.0000000  -0.0158942
   25   0.0037187   0.0004793  -0.0000000  -0.0227471   0.0112045  -0.0000000
   26  -0.0027800  -0.0027936   0.0000000   0.0266603  -0.0099892   0.0000000
   27  -0.0000000   0.0000000   0.0035360  -0.0000000  -0.0000000   0.0020580
   28   0.0002516  -0.0002076  -0.0000000  -0.0026140  -0.0004238  -0.0000000
   29   0.0000114   0.0010627  -0.0000000  -0.0031549   0.0019256   0.0000000
   30   0.0000000  -0.0000000  -0.0011217  -0.0000000   0.0000000   0.0036548
   31   0.0017373   0.0013377  -0.0000000  -0.0004391  -0.0000798  -0.0000000
   32   0.0041943  -0.0011353  -0.0000000  -0.0006568  -0.0000620   0.0000000
   33   0.0000000  -0.0000000   0.0036896  -0.0000000   0.0000000  -0.0010718
   34  -0.0327289   0.0128175   0.0000000   0.0022079  -0.0043799   0.0000000
   35  -0.0014499   0.0031213  -0.0000000  -0.0014859  -0.0001759  -0.0000000
   36   0.0000000   0.0000000   0.0035671  -0.0000000   0.0000000   0.0022781
            7           8           9          10          11          12
    1   0.0133022   0.0890158   0.0000000  -0.0701121  -0.0131421  -0.0000000
    2   0.0325029  -0.0047016  -0.0000000  -0.0127725  -0.0042254  -0.0000000
    3  -0.0000000  -0.0000000  -0.0006308  -0.0000000  -0.0000000   0.0045399
    4  -0.1026272   0.0147032   0.0000000   0.0490559  -0.0076827   0.0000000
    5   0.0637158  -0.2936569  -0.0000000  -0.0599487  -0.0433811  -0.0000000
    6   0.0000000   0.0000000  -0.0467056  -0.0000000   0.0000000   0.0014476
    7   0.5020396   0.0205562   0.0000000  -0.2007574  -0.1232181   0.0000000
    8   0.0205562   0.5818200   0.0000000  -0.0661083  -0.1751535   0.0000000
    9   0.0000000   0.0000000   0.0960127  -0.0000000   0.0000000  -0.0502233
   10  -0.2007574  -0.0661083  -0.0000000   0.5728942   0.0161697   0.0000000
   11  -0.1232181  -0.1751535   0.0000000   0.0161697   0.5036396   0.0000000
   12   0.0000000   0.0000000  -0.0502233   0.0000000   0.0000000   0.1048184
   13  -0.0517406  -0.0504291  -0.0000000  -0.2618387   0.0867771  -0.0000000
   14   0.0071657   0.0526442  -0.0000000   0.0290366  -0.1108287   0.0000000
   15  -0.0000000   0.0000000   0.0023047  -0.0000000  -0.0000000  -0.0501618
   16  -0.0078873  -0.0220307  -0.0000000   0.0114267   0.0290875  -0.0000000
   17  -0.0209564  -0.0577297   0.0000000   0.0813049  -0.0071981  -0.0000000
   18   0.0000000  -0.0000000   0.0037706  -0.0000000  -0.0000000   0.0021768
   19  -0.0054685  -0.0043950  -0.0000000   0.0027788   0.0003901   0.0000000
   20  -0.0000359   0.0021394  -0.0000000   0.0002530   0.0003320  -0.0000000
   21   0.0000000  -0.0000000   0.0053111   0.0000000   0.0000000  -0.0014248
   22  -0.0049252  -0.0078211   0.0000000   0.0007882   0.0014199  -0.0000000
   23  -0.0229559  -0.0238627   0.0000000   0.0033969  -0.0009031  -0.0000000
   24  -0.0000000  -0.0000000   0.0014922   0.0000000  -0.0000000   0.0032452
   25  -0.1440243   0.0370362   0.0000000  -0.0353102   0.0090115   0.0000000
   26   0.0374073  -0.0409521  -0.0000000  -0.0061905   0.0027362   0.0000000
   27   0.0000000  -0.0000000  -0.0167319  -0.0000000   0.0000000   0.0025940
   28   0.0031672  -0.0155906   0.0000000  -0.0422025   0.0235167   0.0000000
   29   0.0043065  -0.0409632   0.0000000   0.0235439  -0.1588344   0.0000000
   30  -0.0000000   0.0000000   0.0029835  -0.0000000  -0.0000000  -0.0222939
   31  -0.0006430   0.0042935  -0.0000000  -0.0291071  -0.0226348   0.0000000
   32   0.0013749   0.0009336  -0.0000000  -0.0070916  -0.0041987  -0.0000000
   33  -0.0000000  -0.0000000   0.0031661   0.0000000   0.0000000   0.0027719
   34  -0.0004378   0.0007720   0.0000000   0.0023873   0.0003054  -0.0000000
   35   0.0001362  -0.0005203  -0.0000000  -0.0015909  -0.0019848   0.0000000
   36  -0.0000000  -0.0000000  -0.0007494  -0.0000000  -0.0000000   0.0025098
           13          14          15          16          17          18
    1   0.0530213  -0.0642166   0.0000000  -0.2287687  -0.0704101  -0.0000000
    2  -0.0099238  -0.0441848   0.0000000  -0.1372126  -0.1776998   0.0000000
    3   0.0000000  -0.0000000  -0.0018513   0.0000000   0.0000000  -0.0552617
    4  -0.0313790   0.0338888  -0.0000000  -0.0508056  -0.0504766  -0.0000000
    5   0.0328931  -0.0355743   0.0000000   0.0074781   0.0512764   0.0000000
    6  -0.0000000   0.0000000   0.0042982  -0.0000000   0.0000000   0.0065520
    7  -0.0517406   0.0071657  -0.0000000  -0.0078873  -0.0209564   0.0000000
    8  -0.0504291   0.0526442   0.0000000  -0.0220307  -0.0577297  -0.0000000
    9  -0.0000000  -0.0000000   0.0023047  -0.0000000   0.0000000   0.0037706
   10  -0.2618387   0.0290366  -0.0000000   0.0114267   0.0813049  -0.0000000
   11   0.0867771  -0.1108287  -0.0000000   0.0290875  -0.0071981  -0.0000000
   12  -0.0000000   0.0000000  -0.0501618  -0.0000000  -0.0000000   0.0021768
   13   0.5246775  -0.0426637   0.0000000  -0.1015602   0.0192734   0.0000000
   14  -0.0426637   0.5432616   0.0000000   0.0617681  -0.2862654  -0.0000000
   15   0.0000000   0.0000000   0.0968136  -0.0000000  -0.0000000  -0.0453841
   16  -0.1015602   0.0617681  -0.0000000   0.4507079   0.0715513   0.0000000
   17   0.0192734  -0.2862654  -0.0000000   0.0715513   0.5721241   0.0000000
   18   0.0000000  -0.0000000  -0.0453841   0.0000000   0.0000000   0.0875044
   19  -0.0057486   0.0010793  -0.0000000   0.0070411  -0.0296764   0.0000000
   20  -0.0028647   0.0020919  -0.0000000   0.0037370  -0.0546722   0.0000000
   21   0.0000000   0.0000000   0.0055707  -0.0000000  -0.0000000   0.0056157
   22   0.0001251  -0.0007873  -0.0000000  -0.0005058   0.0048358   0.0000000
   23  -0.0000643  -0.0007003  -0.0000000   0.0017035   0.0018882  -0.0000000
   24   0.0000000   0.0000000  -0.0009855  -0.0000000  -0.0000000   0.0028979
   25   0.0016402  -0.0040084  -0.0000000  -0.0009954  -0.0000690   0.0000000
   26  -0.0011658  -0.0012464   0.0000000   0.0004797   0.0001118  -0.0000000
   27  -0.0000000  -0.0000000   0.0030972   0.0000000   0.0000000  -0.0009806
   28  -0.0073167   0.0291956  -0.0000000  -0.0032352  -0.0013277   0.0000000
   29   0.0095958  -0.0303762  -0.0000000   0.0012380   0.0021277   0.0000000
   30  -0.0000000   0.0000000   0.0029425   0.0000000   0.0000000   0.0036373
   31  -0.1041785  -0.0598731  -0.0000000  -0.0062770  -0.0102583  -0.0000000
   32  -0.0615364  -0.0800661   0.0000000  -0.0249673  -0.0256743  -0.0000000
   33   0.0000000   0.0000000  -0.0176947  -0.0000000  -0.0000000   0.0015081
   34  -0.0157006   0.0094153  -0.0000000  -0.0691428   0.0062075  -0.0000000
   35   0.0201067  -0.0087529   0.0000000   0.0071673  -0.0182864   0.0000000
   36   0.0000000   0.0000000   0.0010506   0.0000000   0.0000000  -0.0120365
           19          20          21          22          23          24
    1  -0.0763829   0.0473713  -0.0000000  -0.0286671  -0.0098108  -0.0000000
    2   0.0449202  -0.3097717   0.0000000  -0.0279305  -0.0075622   0.0000000
    3  -0.0000000   0.0000000  -0.0408119  -0.0000000  -0.0000000   0.0043973
    4  -0.0114808   0.0125329   0.0000000  -0.1019207  -0.0676671  -0.0000000
    5   0.0479470  -0.0393927   0.0000000  -0.0669720  -0.0911693   0.0000000
    6  -0.0000000   0.0000000   0.0066853  -0.0000000  -0.0000000  -0.0158942
    7  -0.0054685  -0.0000359   0.0000000  -0.0049252  -0.0229559  -0.0000000
    8  -0.0043950   0.0021394  -0.0000000  -0.0078211  -0.0238627  -0.0000000
    9  -0.0000000  -0.0000000   0.0053111   0.0000000   0.0000000   0.0014922
   10   0.0027788   0.0002530   0.0000000   0.0007882   0.0033969   0.0000000
   11   0.0003901   0.0003320   0.0000000   0.0014199  -0.0009031  -0.0000000
   12   0.0000000  -0.0000000  -0.0014248  -0.0000000  -0.0000000   0.0032452
   13  -0.0057486  -0.0028647   0.0000000   0.0001251  -0.0000643   0.0000000
   14   0.0010793   0.0020919   0.0000000  -0.0007873  -0.0007003   0.0000000
   15  -0.0000000  -0.0000000   0.0055707  -0.0000000  -0.0000000  -0.0009855
   16   0.0070411   0.0037370  -0.0000000  -0.0005058   0.0017035  -0.0000000
   17  -0.0296764  -0.0546722  -0.0000000   0.0048358   0.0018882  -0.0000000
   18   0.0000000   0.0000000   0.0056157   0.0000000  -0.0000000   0.0028979
   19   0.0966214  -0.0607578  -0.0000000  -0.0035935   0.0042197  -0.0000000
   20  -0.0607578   0.4001852  -0.0000000  -0.0015141   0.0040836  -0.0000000
   21  -0.0000000  -0.0000000   0.0223016  -0.0000000  -0.0000000  -0.0020028
   22  -0.0035935  -0.0015141  -0.0000000   0.1388023   0.0938976  -0.0000000
   23   0.0042197   0.0040836  -0.0000000   0.0938976   0.1281957   0.0000000
   24  -0.0000000  -0.0000000  -0.0020028  -0.0000000   0.0000000   0.0069229
   25  -0.0007143   0.0007168   0.0000000   0.0012743  -0.0013278  -0.0000000
   26   0.0015953  -0.0007452  -0.0000000   0.0058619  -0.0083190   0.0000000
   27   0.0000000   0.0000000   0.0001595  -0.0000000   0.0000000  -0.0003847
   28   0.0001048   0.0007082  -0.0000000   0.0001645  -0.0007908  -0.0000000
   29   0.0006873  -0.0033623  -0.0000000  -0.0000359  -0.0011337  -0.0000000
   30   0.0000000   0.0000000  -0.0000168   0.0000000   0.0000000   0.0002459
   31   0.0001266  -0.0003333  -0.0000000  -0.0005467  -0.0005982  -0.0000000
   32  -0.0011734  -0.0013998   0.0000000  -0.0005323  -0.0004665  -0.0000000
   33  -0.0000000  -0.0000000   0.0002097   0.0000000  -0.0000000  -0.0000034
   34  -0.0032839   0.0001865   0.0000000  -0.0009954  -0.0000028  -0.0000000
   35  -0.0048362   0.0005117   0.0000000  -0.0004220  -0.0000515   0.0000000
   36   0.0000000   0.0000000  -0.0015972  -0.0000000  -0.0000000   0.0000693
           25          26          27          28          29          30
    1   0.0037187  -0.0027800  -0.0000000   0.0002516   0.0000114   0.0000000
    2   0.0004793  -0.0027936   0.0000000  -0.0002076   0.0010627  -0.0000000
    3  -0.0000000   0.0000000   0.0035360  -0.0000000  -0.0000000  -0.0011217
    4  -0.0227471   0.0266603  -0.0000000  -0.0026140  -0.0031549  -0.0000000
    5   0.0112045  -0.0099892  -0.0000000  -0.0004238   0.0019256   0.0000000
    6  -0.0000000   0.0000000   0.0020580  -0.0000000   0.0000000   0.0036548
    7  -0.1440243   0.0374073   0.0000000   0.0031672   0.0043065  -0.0000000
    8   0.0370362  -0.0409521  -0.0000000  -0.0155906  -0.0409632   0.0000000
    9   0.0000000  -0.0000000  -0.0167319   0.0000000   0.0000000   0.0029835
   10  -0.0353102  -0.0061905  -0.0000000  -0.0422025   0.0235439  -0.0000000
   11   0.0090115   0.0027362   0.0000000   0.0235167  -0.1588344  -0.0000000
   12   0.0000000   0.0000000   0.0025940   0.0000000   0.0000000  -0.0222939
   13   0.0016402  -0.0011658  -0.0000000  -0.0073167   0.0095958  -0.0000000
   14  -0.0040084  -0.0012464  -0.0000000   0.0291956  -0.0303762   0.0000000
   15  -0.0000000   0.0000000   0.0030972  -0.0000000  -0.0000000   0.0029425
   16  -0.0009954   0.0004797   0.0000000  -0.0032352   0.0012380   0.0000000
   17  -0.0000690   0.0001118   0.0000000  -0.0013277   0.0021277   0.0000000
   18   0.0000000  -0.0000000  -0.0009806   0.0000000   0.0000000   0.0036373
   19  -0.0007143   0.0015953   0.0000000   0.0001048   0.0006873   0.0000000
   20   0.0007168  -0.0007452   0.0000000   0.0007082  -0.0033623   0.0000000
   21   0.0000000  -0.0000000   0.0001595  -0.0000000  -0.0000000  -0.0000168
   22   0.0012743   0.0058619  -0.0000000   0.0001645  -0.0000359   0.0000000
   23  -0.0013278  -0.0083190   0.0000000  -0.0007908  -0.0011337   0.0000000
   24  -0.0000000   0.0000000  -0.0003847  -0.0000000  -0.0000000   0.0002459
   25   0.2043336  -0.0513429   0.0000000  -0.0055330  -0.0020499   0.0000000
   26  -0.0513429   0.0638518  -0.0000000  -0.0100725  -0.0027586  -0.0000000
   27   0.0000000  -0.0000000   0.0070226   0.0000000   0.0000000  -0.0004984
   28  -0.0055330  -0.0100725   0.0000000   0.0673394  -0.0334915   0.0000000
   29  -0.0020499  -0.0027586   0.0000000  -0.0334915   0.2316266   0.0000000
   30   0.0000000  -0.0000000  -0.0004984   0.0000000   0.0000000   0.0106268
   31  -0.0011051  -0.0006333  -0.0000000  -0.0099056  -0.0006890   0.0000000
   32   0.0001066   0.0001626  -0.0000000   0.0075689   0.0011813   0.0000000
   33  -0.0000000   0.0000000   0.0001184   0.0000000   0.0000000  -0.0003798
   34  -0.0005367   0.0001802   0.0000000  -0.0002209   0.0000383  -0.0000000
   35   0.0002430  -0.0000589  -0.0000000   0.0009150  -0.0004956   0.0000000
   36  -0.0000000   0.0000000   0.0000099   0.0000000  -0.0000000   0.0002197
           31          32          33          34          35          36
    1   0.0017373   0.0041943   0.0000000  -0.0327289  -0.0014499   0.0000000
    2   0.0013377  -0.0011353  -0.0000000   0.0128175   0.0031213   0.0000000
    3  -0.0000000  -0.0000000   0.0036896   0.0000000  -0.0000000   0.0035671
    4  -0.0004391  -0.0006568  -0.0000000   0.0022079  -0.0014859  -0.0000000
    5  -0.0000798  -0.0000620   0.0000000  -0.0043799  -0.0001759   0.0000000
    6  -0.0000000   0.0000000  -0.0010718   0.0000000  -0.0000000   0.0022781
    7  -0.0006430   0.0013749  -0.0000000  -0.0004378   0.0001362  -0.0000000
    8   0.0042935   0.0009336  -0.0000000   0.0007720  -0.0005203  -0.0000000
    9  -0.0000000  -0.0000000   0.0031661   0.0000000  -0.0000000  -0.0007494
   10  -0.0291071  -0.0070916   0.0000000   0.0023873  -0.0015909  -0.0000000
   11  -0.0226348  -0.0041987   0.0000000   0.0003054  -0.0019848  -0.0000000
   12   0.0000000  -0.0000000   0.0027719  -0.0000000   0.0000000   0.0025098
   13  -0.1041785  -0.0615364   0.0000000  -0.0157006   0.0201067   0.0000000
   14  -0.0598731  -0.0800661   0.0000000   0.0094153  -0.0087529   0.0000000
   15  -0.0000000   0.0000000  -0.0176947  -0.0000000   0.0000000   0.0010506
   16  -0.0062770  -0.0249673  -0.0000000  -0.0691428   0.0071673   0.0000000
   17  -0.0102583  -0.0256743  -0.0000000   0.0062075  -0.0182864   0.0000000
   18  -0.0000000  -0.0000000   0.0015081  -0.0000000   0.0000000  -0.0120365
   19   0.0001266  -0.0011734  -0.0000000  -0.0032839  -0.0048362   0.0000000
   20  -0.0003333  -0.0013998  -0.0000000   0.0001865   0.0005117   0.0000000
   21  -0.0000000   0.0000000   0.0002097   0.0000000   0.0000000  -0.0015972
   22  -0.0005467  -0.0005323   0.0000000  -0.0009954  -0.0004220  -0.0000000
   23  -0.0005982  -0.0004665  -0.0000000  -0.0000028  -0.0000515  -0.0000000
   24  -0.0000000  -0.0000000  -0.0000034  -0.0000000   0.0000000   0.0000693
   25  -0.0011051   0.0001066  -0.0000000  -0.0005367   0.0002430  -0.0000000
   26  -0.0006333   0.0001626   0.0000000   0.0001802  -0.0000589   0.0000000
   27  -0.0000000  -0.0000000   0.0001184   0.0000000  -0.0000000   0.0000099
   28  -0.0099056   0.0075689   0.0000000  -0.0002209   0.0009150   0.0000000
   29  -0.0006890   0.0011813   0.0000000   0.0000383  -0.0004956  -0.0000000
   30   0.0000000   0.0000000  -0.0003798  -0.0000000   0.0000000   0.0002197
   31   0.1498529   0.0834867   0.0000000   0.0004849   0.0059828   0.0000000
   32   0.0834867   0.1198976   0.0000000  -0.0007742  -0.0091728  -0.0000000
   33   0.0000000   0.0000000   0.0077338  -0.0000000   0.0000000  -0.0000480
   34   0.0004849  -0.0007742  -0.0000000   0.1179671  -0.0247656  -0.0000000
   35   0.0059828  -0.0091728   0.0000000  -0.0247656   0.0358655   0.0000000
   36   0.0000000  -0.0000000  -0.0000480  -0.0000000   0.0000000   0.0047266
 **********************************************************************
 **                                                                  **
 **                       VIBRATIONAL ANALYSIS                       **
 **                       --------------------                       **
 **                                                                  **
 **        VIBRATIONAL FREQUENCIES (CM**-1) AND NORMAL MODES         **
 **     FORCE CONSTANTS (mDYN/ANGSTROM) AND REDUCED MASSES (AMU)     **
 **                  INFRARED INTENSITIES (KM/MOL)                   **
 **                                                                  **
 **********************************************************************


 Mode:                 1                      2                      3
 Frequency:        32.32                  55.79                  77.23
 Force Cnst:      0.0476                 0.0643                 0.0749
 Red. Mass:      77.4089                35.0594                21.3011
 IR Active:          YES                    YES                    YES
 IR Intens:        0.007                  0.046                  0.172
 Raman Active:       YES                    YES                    YES
               X      Y      Z        X      Y      Z        X      Y      Z
 C          0.000  0.000 -0.143    0.000  0.000  0.219   -0.000 -0.000  0.443
 C         -0.000  0.000 -0.144    0.000  0.000  0.131    0.000 -0.000  0.232
 C         -0.000 -0.000  0.049   -0.000 -0.000  0.136    0.000 -0.000  0.122
 C          0.000 -0.000 -0.028   -0.000 -0.000  0.294    0.000  0.000  0.073
 C          0.000  0.000 -0.157    0.000  0.000  0.130   -0.000 -0.000  0.142
 C          0.000  0.000 -0.073    0.000  0.000  0.136   -0.000 -0.000  0.293
 F          0.000  0.000 -0.197    0.000  0.000  0.315   -0.000 -0.000  0.722
 Br         0.000 -0.000 -0.471    0.000  0.000 -0.020   -0.000  0.000 -0.213
 Br        -0.000  0.000  0.525   -0.000  0.000 -0.261    0.000 -0.000  0.068
 Cl        -0.000 -0.000  0.045   -0.000 -0.000  0.742    0.000  0.000 -0.202
 Br         0.000  0.000 -0.515   -0.000  0.000 -0.276    0.000 -0.000  0.033
 I          0.000 -0.000  0.350    0.000 -0.000 -0.003    0.000  0.000 -0.106
 TransDip   0.000  0.000  0.003   -0.000 -0.000 -0.007    0.000  0.000 -0.013

 Mode:                 4                      5                      6
 Frequency:       105.97                 131.83                 143.49
 Force Cnst:      0.3881                 0.8051                 0.7232
 Red. Mass:      58.6570                78.6261                59.6178
 IR Active:          YES                    YES                    YES
 IR Intens:        0.318                  0.132                  0.179
 Raman Active:       YES                    YES                    YES
               X      Y      Z        X      Y      Z        X      Y      Z
 C         -0.080 -0.265 -0.000    0.118 -0.074 -0.000   -0.024 -0.184  0.000
 C         -0.080 -0.178 -0.000    0.107 -0.046 -0.000   -0.071 -0.195  0.000
 C         -0.008 -0.157 -0.000    0.102 -0.074 -0.000   -0.043 -0.173  0.000
 C          0.017 -0.199 -0.000    0.048 -0.064  0.000   -0.022 -0.236  0.000
 C         -0.032 -0.273 -0.000    0.077 -0.033  0.000   -0.044 -0.207  0.000
 C         -0.050 -0.271 -0.000    0.150 -0.047  0.000    0.024 -0.198  0.000
 F         -0.125 -0.276 -0.000    0.076 -0.084  0.000   -0.033 -0.193 -0.000
 Br        -0.363  0.080  0.000   -0.415  0.514 -0.000   -0.070 -0.264 -0.000
 Br         0.046  0.003 -0.000    0.024 -0.361  0.000    0.197  0.536 -0.000
 Cl         0.148 -0.186  0.000   -0.149 -0.108 -0.000    0.009 -0.237 -0.000
 Br         0.065 -0.414 -0.000   -0.203  0.309  0.000   -0.425  0.168  0.000
 I          0.156  0.426  0.000    0.342 -0.213 -0.000    0.205 -0.067 -0.000
 TransDip   0.009  0.015  0.000   -0.012  0.001 -0.000    0.004  0.013 -0.000

 Mode:                 7                      8                      9
 Frequency:       162.52                 177.29                 208.13
 Force Cnst:      0.2230                 1.0356                 0.9633
 Red. Mass:      14.3316                55.9242                37.7433
 IR Active:          YES                    YES                    YES
 IR Intens:        0.004                  0.226                  0.054
 Raman Active:       YES                    YES                    YES
               X      Y      Z        X      Y      Z        X      Y      Z
 C          0.000 -0.000 -0.169    0.094 -0.190  0.000   -0.058 -0.037  0.000
 C          0.000 -0.000 -0.341    0.127 -0.230  0.000   -0.008  0.094  0.000
 C          0.000 -0.000 -0.424    0.305 -0.210 -0.000   -0.033  0.102 -0.000
 C          0.000  0.000 -0.394    0.201 -0.140 -0.000    0.059 -0.003 -0.000
 C         -0.000 -0.000 -0.421    0.158 -0.061  0.000   -0.015 -0.152 -0.000
 C         -0.000 -0.000 -0.354    0.019 -0.082  0.000    0.004 -0.128  0.000
 F          0.000 -0.000  0.431    0.215 -0.173 -0.000   -0.228 -0.070 -0.000
 Br        -0.000 -0.000  0.020   -0.133  0.015  0.000    0.103  0.028  0.000
 Br         0.000  0.000  0.053    0.523 -0.151 -0.000   -0.135 -0.130 -0.000
 Cl        -0.000  0.000  0.159    0.149 -0.181  0.000    0.857  0.149  0.000
 Br        -0.000  0.000  0.059   -0.043  0.239 -0.000   -0.265  0.040 -0.000
 I         -0.000 -0.000  0.009   -0.374  0.098  0.000   -0.012  0.020  0.000
 TransDip  -0.000  0.000  0.002   -0.013  0.007  0.000    0.007  0.003  0.000

 Mode:                10                     11                     12
 Frequency:       223.27                 286.14                 286.28
 Force Cnst:      1.8170                 1.1038                 1.4301
 Red. Mass:      61.8692                22.8825                29.6170
 IR Active:          YES                    YES                    YES
 IR Intens:        0.037                  0.478                  0.127
 Raman Active:       YES                    YES                    YES
               X      Y      Z        X      Y      Z        X      Y      Z
 C          0.137 -0.079  0.000    0.139  0.107 -0.000   -0.201  0.109  0.000
 C          0.253  0.118 -0.000    0.047 -0.074 -0.000   -0.146  0.156 -0.000
 C          0.076  0.022 -0.000    0.000 -0.011 -0.000    0.073  0.189 -0.000
 C         -0.066  0.015 -0.000   -0.113  0.137 -0.000   -0.032  0.318 -0.000
 C         -0.174 -0.150  0.000   -0.123  0.143  0.000   -0.105  0.121  0.000
 C          0.034 -0.096  0.000   -0.004  0.224  0.000   -0.145  0.070  0.000
 F          0.024 -0.097 -0.000    0.801  0.246 -0.000   -0.563  0.065 -0.000
 Br         0.424  0.424  0.000   -0.140 -0.063  0.000   -0.065 -0.152  0.000
 Br         0.182  0.018  0.000    0.025  0.005  0.000    0.281 -0.131  0.000
 Cl        -0.327 -0.047  0.000    0.102  0.267  0.000   -0.121  0.481  0.000
 Br        -0.402 -0.381 -0.000   -0.115 -0.148 -0.000   -0.073 -0.071 -0.000
 I         -0.065  0.005 -0.000    0.000 -0.032 -0.000    0.081 -0.013 -0.000
 TransDip   0.001  0.006 -0.000   -0.021 -0.008 -0.000    0.011 -0.004 -0.000

 Mode:                13                     14                     15
 Frequency:       295.66                 351.66                 405.75
 Force Cnst:      0.6316                 0.9161                 1.9011
 Red. Mass:      12.2638                12.5738                19.5988
 IR Active:          YES                    YES                    YES
 IR Intens:        0.041                  0.150                  0.050
 Raman Active:       YES                    YES                    YES
               X      Y      Z        X      Y      Z        X      Y      Z
 C          0.000 -0.000  0.015   -0.000  0.000 -0.436   -0.119  0.494  0.000
 C          0.000 -0.000 -0.498   -0.000  0.000 -0.409   -0.170  0.183  0.000
 C         -0.000 -0.000 -0.493   -0.000  0.000  0.221   -0.090  0.081 -0.000
 C          0.000 -0.000 -0.042   -0.000 -0.000  0.570    0.001 -0.101 -0.000
 C          0.000 -0.000  0.448   -0.000  0.000  0.298    0.019  0.129 -0.000
 C          0.000 -0.000  0.549    0.000  0.000 -0.346    0.024  0.255  0.000
 F         -0.000 -0.000 -0.024   -0.000  0.000  0.227   -0.126  0.611 -0.000
 Br         0.000  0.000  0.034   -0.000 -0.000  0.014   -0.019 -0.017  0.000
 Br        -0.000  0.000  0.033    0.000 -0.000 -0.009    0.081 -0.044  0.000
 Cl         0.000 -0.000  0.009    0.000 -0.000 -0.088    0.088 -0.398  0.000
 Br         0.000  0.000 -0.033   -0.000 -0.000 -0.013   -0.045 -0.063  0.000
 I         -0.000  0.000 -0.018    0.000  0.000  0.005    0.016 -0.003 -0.000
 TransDip   0.000  0.000 -0.007    0.000 -0.000 -0.012   -0.006  0.004 -0.000

 Mode:                16                     17                     18
 Frequency:       554.89                 555.61                 618.19
 Force Cnst:      2.1832                 2.5159                 2.7246
 Red. Mass:      12.0346                13.8328                12.1008
 IR Active:          YES                    YES                    YES
 IR Intens:        0.213                 24.409                  0.009
 Raman Active:       YES                    YES                    YES
               X      Y      Z        X      Y      Z        X      Y      Z
 C          0.000  0.000 -0.050    0.214  0.103  0.000    0.000  0.000  0.409
 C          0.000  0.000 -0.461    0.203  0.178  0.000    0.000 -0.000 -0.079
 C          0.000  0.000  0.529    0.322  0.225 -0.000   -0.000 -0.000 -0.412
 C          0.000  0.000 -0.013    0.496  0.060  0.000   -0.000 -0.000  0.667
 C          0.000 -0.000 -0.518    0.446 -0.144  0.000   -0.000  0.000 -0.448
 C          0.000 -0.000  0.486    0.429 -0.149 -0.000    0.000  0.000 -0.041
 F         -0.000  0.000  0.008   -0.055  0.082 -0.000   -0.000 -0.000 -0.091
 Br        -0.000 -0.000  0.011   -0.065 -0.063 -0.000   -0.000 -0.000  0.005
 Br        -0.000  0.000 -0.013   -0.078  0.008  0.000   -0.000  0.000  0.008
 Cl        -0.000  0.000  0.001   -0.093  0.033 -0.000    0.000  0.000 -0.037
 Br        -0.000 -0.000  0.013   -0.073 -0.040 -0.000   -0.000 -0.000  0.009
 I         -0.000  0.000 -0.005   -0.032  0.011  0.000   -0.000 -0.000  0.002
 TransDip   0.000 -0.000 -0.015    0.158 -0.004  0.000    0.000 -0.000  0.003

 Mode:                19                     20                     21
 Frequency:       629.35                 683.78                 706.58
 Force Cnst:      2.9799                 3.3246                 4.1887
 Red. Mass:      12.7694                12.0685                14.2398
 IR Active:          YES                    YES                    YES
 IR Intens:       10.612                  4.880                 63.988
 Raman Active:       YES                    YES                    YES
               X      Y      Z        X      Y      Z        X      Y      Z
 C          0.486  0.108 -0.000    0.000 -0.000  0.679    0.066 -0.122 -0.000
 C          0.380 -0.225  0.000    0.000  0.000 -0.454    0.143  0.248  0.000
 C         -0.029 -0.333  0.000    0.000  0.000  0.256    0.215  0.346 -0.000
 C         -0.236 -0.068 -0.000    0.000  0.000 -0.208    0.062  0.444  0.000
 C         -0.126  0.264  0.000   -0.000  0.000  0.223   -0.063  0.415 -0.000
 C          0.341  0.323  0.000   -0.000  0.000 -0.406   -0.250  0.346  0.000
 F         -0.269 -0.029  0.000   -0.000 -0.000 -0.096    0.026 -0.345  0.000
 Br        -0.035 -0.006 -0.000   -0.000 -0.000  0.006   -0.026 -0.035 -0.000
 Br        -0.013  0.022 -0.000   -0.000  0.000 -0.002   -0.014 -0.002 -0.000
 Cl         0.041  0.026  0.000    0.000 -0.000  0.003    0.039 -0.222 -0.000
 Br        -0.003 -0.025 -0.000   -0.000 -0.000 -0.001   -0.024 -0.026  0.000
 I         -0.017 -0.004 -0.000    0.000 -0.000  0.003    0.009 -0.007  0.000
 TransDip   0.104 -0.001 -0.000    0.000  0.000  0.071   -0.005  0.256 -0.000

 Mode:                22                     23                     24
 Frequency:       805.47                 944.35                1081.73
 Force Cnst:      4.7965                 6.8316                 8.4543
 Red. Mass:      12.5481                13.0020                12.2628
 IR Active:          YES                    YES                    YES
 IR Intens:        4.281                 13.493                  1.686
 Raman Active:       YES                    YES                    YES
               X      Y      Z        X      Y      Z        X      Y      Z
 C          0.173  0.029  0.000    0.049 -0.165 -0.000    0.110 -0.207  0.000
 C          0.163  0.433  0.000    0.308 -0.120  0.000    0.526  0.303  0.000
 C         -0.393  0.351  0.000    0.478 -0.099  0.000   -0.184  0.050  0.000
 C         -0.305  0.083 -0.000   -0.079  0.381  0.000    0.092 -0.457 -0.000
 C         -0.323 -0.288  0.000   -0.410 -0.305 -0.000    0.130 -0.029  0.000
 C          0.353 -0.221 -0.000   -0.208 -0.229  0.000   -0.524  0.082 -0.000
 F          0.059 -0.071 -0.000   -0.064  0.324  0.000   -0.032  0.134 -0.000
 Br        -0.031 -0.031 -0.000   -0.009 -0.007 -0.000   -0.022 -0.018 -0.000
 Br         0.048 -0.016 -0.000   -0.030  0.013 -0.000    0.004  0.000  0.000
 Cl         0.002 -0.049  0.000    0.011 -0.058 -0.000   -0.013  0.055  0.000
 Br         0.034  0.025  0.000    0.024  0.024  0.000   -0.000  0.002 -0.000
 I         -0.010  0.001  0.000    0.003 -0.001  0.000    0.005 -0.001 -0.000
 TransDip  -0.036  0.056  0.000    0.040 -0.111 -0.000    0.000  0.042  0.000

 Mode:                25                     26                     27
 Frequency:      1231.67                1252.74                1335.44
 Force Cnst:     11.0804                11.0990                12.6488
 Red. Mass:      12.3970                12.0036                12.0380
 IR Active:          YES                    YES                    YES
 IR Intens:       14.452                  2.453                 87.622
 Raman Active:       YES                    YES                    YES
               X      Y      Z        X      Y      Z        X      Y      Z
 C         -0.075  0.358  0.000    0.343  0.087 -0.000   -0.326 -0.123 -0.000
 C         -0.081  0.183  0.000   -0.241  0.321  0.000    0.085  0.401  0.000
 C          0.466  0.036  0.000   -0.108 -0.378 -0.000    0.366 -0.210 -0.000
 C          0.072 -0.451 -0.000    0.467  0.022  0.000   -0.401 -0.193 -0.000
 C         -0.404 -0.289 -0.000   -0.361  0.291 -0.000    0.103  0.427  0.000
 C          0.010  0.326  0.000   -0.115 -0.337 -0.000    0.212 -0.307 -0.000
 F          0.034 -0.206 -0.000    0.011 -0.011  0.000    0.037  0.026  0.000
 Br        -0.003 -0.006 -0.000   -0.002 -0.001  0.000   -0.005 -0.008  0.000
 Br        -0.016  0.003  0.000   -0.001 -0.001 -0.000   -0.010  0.004  0.000
 Cl        -0.010  0.046  0.000   -0.001  0.006 -0.000    0.012  0.009  0.000
 Br         0.015  0.010  0.000    0.002  0.002 -0.000   -0.004 -0.007  0.000
 I          0.002 -0.001 -0.000    0.000 -0.001  0.000   -0.001  0.001 -0.000
 TransDip   0.031 -0.118  0.000   -0.039 -0.032 -0.000    0.299  0.015  0.000

 Mode:                28                     29                     30
 Frequency:      1386.06                1540.02                1547.06
 Force Cnst:     13.9277                16.8112                16.9284
 Red. Mass:      12.3046                12.0308                12.0048
 IR Active:          YES                    YES                    YES
 IR Intens:      223.615                 10.324                  2.599
 Raman Active:       YES                    YES                    YES
               X      Y      Z        X      Y      Z        X      Y      Z
 C         -0.129  0.606  0.000    0.157 -0.390  0.000    0.590  0.162 -0.000
 C          0.265  0.145 -0.000   -0.316  0.424 -0.000   -0.337 -0.036 -0.000
 C         -0.093 -0.402 -0.000    0.032 -0.385  0.000    0.242  0.232  0.000
 C         -0.125  0.314  0.000   -0.108  0.176 -0.000   -0.413 -0.114 -0.000
 C          0.289 -0.219  0.000    0.208 -0.351  0.000    0.250 -0.006  0.000
 C         -0.236 -0.103 -0.000    0.059  0.422  0.000   -0.312 -0.235 -0.000
 F          0.043 -0.200 -0.000   -0.014  0.064 -0.000   -0.022 -0.009  0.000
 Br        -0.008 -0.004  0.000    0.002 -0.001 -0.000    0.002  0.001  0.000
 Br         0.000  0.003  0.000    0.000  0.001  0.000   -0.000 -0.001  0.000
 Cl         0.004 -0.012 -0.000    0.001  0.000  0.000    0.004  0.001  0.000
 Br        -0.003  0.001 -0.000   -0.001  0.001  0.000   -0.001  0.001 -0.000
 I          0.002  0.001 -0.000   -0.002 -0.000 -0.000   -0.000  0.001 -0.000
 TransDip  -0.017  0.479  0.000    0.024 -0.100  0.000    0.050  0.012  0.000

 STANDARD THERMODYNAMIC QUANTITIES AT   298.15 K  AND     1.00 ATM

   This Molecule has  0 Imaginary Frequencies
   Zero point vibrational energy:       25.470 kcal/mol

   Atom    1 Element C  Has Mass   12.00000
   Atom    2 Element C  Has Mass   12.00000
   Atom    3 Element C  Has Mass   12.00000
   Atom    4 Element C  Has Mass   12.00000
   Atom    5 Element C  Has Mass   12.00000
   Atom    6 Element C  Has Mass   12.00000
   Atom    7 Element F  Has Mass   18.99840
   Atom    8 Element Br Has Mass   78.91830
   Atom    9 Element Br Has Mass   78.91830
   Atom   10 Element Cl Has Mass   34.96885
   Atom   11 Element Br Has Mass   78.91830
   Atom   12 Element I  Has Mass  126.90440
   Molecular Mass:   489.626550 amu
   Principal axes and moments of inertia in amu*Bohr^2:
                             1           2           3
    Eigenvalues --     5705.62030 11166.92430 16872.54460
          X               0.99994     0.01093    -0.00000
          Y              -0.01093     0.99994     0.00000
          Z               0.00000    -0.00000     1.00000
   Rotational Symmetry Number is   1
   The Molecule is an Asymmetric Top
   Translational Enthalpy:        0.889 kcal/mol
   Rotational Enthalpy:           0.889 kcal/mol
   Vibrational Enthalpy:         31.672 kcal/mol
   gas constant (RT):             0.592 kcal/mol
   Translational Entropy:        44.453  cal/mol.K
   Rotational Entropy:           35.329  cal/mol.K
   Vibrational Entropy:          41.695  cal/mol.K

   Total Enthalpy:               34.042 kcal/mol
   Total Entropy:               121.476  cal/mol.K

 ======================================================================

 STANDARD THERMODYNAMIC QUANTITIES FOR ANHARMONIC VIBRATION -- TOSH

   Zero point vibrational energy: ************ kcal/mol

   Vibrational Enthalpy:       Infinity kcal/mol
   Vibrational Entropy:             NaN  cal/mol.K

   Total Enthalpy:             Infinity kcal/mol
   Total Entropy:                   NaN  cal/mol.K

 ======================================================================

 STANDARD THERMODYNAMIC QUANTITIES FOR ANHARMONIC VIBRATION -- VPT2

   Zero point vibrational energy: ************ kcal/mol

   Vibrational Enthalpy:       Infinity kcal/mol
   Vibrational Entropy:             NaN  cal/mol.K

   Total Enthalpy:             Infinity kcal/mol
   Total Entropy:                   NaN  cal/mol.K

 ======================================================================

Archival summary:
1\1\february\FREQ\ProcedureUnspecified\BasisUnspecified\1r3l116\taweetha\SunDec118:06:312019SunDec118:06:312019\0\\#,FREQ,ProcedureUnspecified,BasisUnspecified,\\0,1\I\C,1,2.11744\C,2,1.39117,1,117.726\F,3,1.33705,2,119.178,1,-0,0\C,3,1.392,2,122.239,1,180,0\C,5,1.39965,3,119.053,2,0,0\C,2,1.40205,1,123.592,3,180,0\C,6,1.40503,5,119.769,3,0,0\Cl,8,1.73922,6,119.736,5,-180,0\Br,5,1.89522,3,117.869,2,-180,0\Br,6,1.89748,5,119.938,3,-180,0\Br,7,1.89865,2,120.363,1,0,0\\\@

 Total job time:  862.19s(wall), 4953.25s(cpu) 
 Sun Dec  1 18:06:31 2019

        *************************************************************
        *                                                           *
        *  Thank you very much for using Q-Chem.  Have a nice day.  *
        *                                                           *
        *************************************************************
