# Supplementary material for: Geometric and energetic data from quantum chemical calculations of halobenzenes and xylenes
Source: Data Brief. 2020 Mar 5;30:105386. doi: 10.1016/j.dib.2020.105386 (PMC7114895; doi:10.1016/j.dib.2020.105386)
Supplement: Supplementary file 1 [file mmc1.zip › halobenzene/B3LYP/FBrBrClClI.out]

                  Welcome to Q-Chem
     A Quantum Leap Into The Future Of Chemistry


 Q-Chem 5.2 (devel), Q-Chem, Inc., Pleasanton, CA (2019)

 Yihan Shao,  Zhengting Gan,  E. Epifanovsky,  A. T. B. Gilbert,  M. Wormit,  
 J. Kussmann,  A. W. Lange,  A. Behn,  Jia Deng,  Xintian Feng,  D. Ghosh,  
 M. Goldey,  P. R. Horn,  L. D. Jacobson,  I. Kaliman,  T. Kus,  A. Landau,  
 Jie Liu,  E. I. Proynov,  R. M. Richard,  R. P. Steele,  E. J. Sundstrom,  
 H. L. Woodcock III,  P. M. Zimmerman,  D. Zuev,  B. Albrecht,  E. Alguire,  
 S. A. Baeppler,  D. Barton,  Z. Benda,  Y. A. Bernard,  E. J. Berquist,  
 K. B. Bravaya,  H. Burton,  D. Casanova,  Chun-Min Chang,  Yunqing Chen,  
 A. Chien,  K. D. Closser,  M. P. Coons,  S. Coriani,  S. Dasgupta,  
 A. L. Dempwolff,  M. Diedenhofen,  Hainam Do,  R. G. Edgar,  Po-Tung Fang,  
 S. Faraji,  S. Fatehi,  Qingguo Feng,  K. D. Fenk,  J. Fosso-Tande,  
 J. Gayvert,  Qinghui Ge,  A. Ghysels,  G. Gidofalvi,  J. Gomes,  
 J. Gonthier,  A. Gunina,  D. Hait,  M. W. D. Hanson-Heine,  
 P. H. P. Harbach,  A. W. Hauser,  M. F. Herbst,  J. E. Herr,  
 E. G. Hohenstein,  Z. C. Holden,  Kerwin Hui,  B. C. Huynh,  T.-C. Jagau,  
 Hyunjun Ji,  B. Kaduk,  K. Khistyaev,  Jaehoon Kim,  P. Klunzinger,  K. Koh,  
 D. Kosenkov,  L. Koulias,  T. Kowalczyk,  C. M. Krauter,  A. Kunitsa,  
 Ka Un Lao,  A. Laurent,  K. V. Lawler,  Joonho Lee,  D. Lefrancois,  
 S. Lehtola,  D. S. Levine,  Yi-Pei Li,  You-Sheng Lin,  Fenglai Liu,  
 E. Livshits,  A. Luenser,  P. Manohar,  E. Mansoor,  S. F. Manzer,  
 Shan-Ping Mao,  Yuezhi Mao,  N. Mardirossian,  A. V. Marenich,  
 T. Markovich,  L. A. Martinez-Martinez,  S. A. Maurer,  N. J. Mayhall,  
 S. C. McKenzie,  J.-M. Mewes,  P. Morgante,  A. F. Morrison,  
 J. W. Mullinax,  K. Nanda,  T. S. Nguyen-Beck,  R. Olivares-Amaya,  
 J. A. Parkhill,  Zheng Pei,  T. M. Perrine,  F. Plasser,  P. Pokhilko,  
 S. Prager,  A. Prociuk,  E. Ramos,  D. R. Rehn,  F. Rob,  M. Scheurer,  
 M. Schneider,  N. Sergueev,  S. M. Sharada,  S. Sharma,  D. W. Small,  
 T. Stauch,  T. Stein,  Yu-Chuan Su,  A. J. W. Thom,  A. Tkatchenko,  
 T. Tsuchimochi,  N. M. Tubman,  L. Vogt,  M. L. Vidal,  O. Vydrov,  
 M. A. Watson,  J. Wenzel,  M. de Wergifosse,  T. A. Wesolowski,  A. White,  
 J. Witte,  A. Yamada,  Jun Yang,  K. Yao,  S. Yeganeh,  S. R. Yost,  
 Zhi-Qiang You,  A. Zech,  Igor Ying Zhang,  Xing Zhang,  Yan Zhao,  
 Ying Zhu,  B. R. Brooks,  G. K. L. Chan,  C. J. Cramer,  M. S. Gordon,  
 W. J. Hehre,  A. Klamt,  M. W. Schmidt,  C. D. Sherrill,  D. G. Truhlar,  
 A. Aspuru-Guzik,  R. Baer,  A. T. Bell,  N. A. Besley,  Jeng-Da Chai,  
 A. E. DePrince, III,  R. A. DiStasio Jr.,  A. Dreuw,  B. D. Dunietz,  
 T. R. Furlani,  Chao-Ping Hsu,  Yousung Jung,  Jing Kong,  D. S. Lambrecht,  
 WanZhen Liang,  C. Ochsenfeld,  V. A. Rassolov,  L. V. Slipchenko,  
 J. E. Subotnik,  T. Van Voorhis,  J. M. Herbert,  A. I. Krylov,  
 P. M. W. Gill,  M. Head-Gordon

 Contributors to earlier versions of Q-Chem not listed above: 
 R. D. Adamson,  B. Austin,  J. Baker,  G. J. O. Beran,  K. Brandhorst,  
 S. T. Brown,  E. F. C. Byrd,  A. K. Chakraborty,  C.-L. Cheng,  
 Siu Hung Chien,  D. M. Chipman,  D. L. Crittenden,  H. Dachsel,  
 R. J. Doerksen,  A. D. Dutoi,  L. Fusti-Molnar,  W. A. Goddard III,  
 A. Golubeva-Zadorozhnaya,  S. R. Gwaltney,  G. Hawkins,  A. Heyden,  
 S. Hirata,  G. Kedziora,  F. J. Keil,  C. Kelley,  Jihan Kim,  R. A. King,  
 R. Z. Khaliullin,  P. P. Korambath,  W. Kurlancheek,  A. M. Lee,  M. S. Lee,  
 S. V. Levchenko,  Ching Yeh Lin,  D. Liotard,  R. C. Lochan,  I. Lotan,  
 P. E. Maslen,  N. Nair,  D. P. O'Neill,  D. Neuhauser,  E. Neuscamman,  
 C. M. Oana,  R. Olson,  B. Peters,  R. Peverati,  P. A. Pieniazek,  
 Y. M. Rhee,  J. Ritchie,  M. A. Rohrdanz,  E. Rosta,  N. J. Russ,  
 H. F. Schaefer III,  N. E. Schultz,  N. Shenvi,  A. C. Simmonett,  A. Sodt,  
 D. Stuck,  K. S. Thanthiriwatte,  V. Vanovschi,  Tao Wang,  A. Warshel,  
 C. F. Williams,  Q. Wu,  X. Xu,  W. Zhang

 Please cite Q-Chem as follows:
 Y. Shao et al., Mol. Phys. 113, 184-215 (2015)
 DOI: 10.1080/00268976.2014.952696

 Q-Chem 5.2.1 for Intel X86 EM64T Linux

 Parts of Q-Chem use Armadillo 8.300.2 (Tropical Shenanigans).
 http://arma.sourceforge.net/

 Q-Chem begins on Sun Dec  1 18:06:31 2019  

Host: 
0

     Scratch files written to /scratch/taweetham/qchem24414//
NAlpha2: 202
NElect   202
Mult     1

Checking the input file for inconsistencies... 	...done.

--------------------------------------------------------------
User input:
--------------------------------------------------------------
$MOLECULE
0 1
C   
C	1	CC
C	2	CC	1	120.0		
C	3	CC	2	120.0	1	0.0
C	4	CC	3	120.0	2	0.0	
C	5 	CC	4	120.0	3	0.0
F	1	CF	2	120.0	3	180.0
Br	2	CBr	3	120.0	4	180.0
Br	3	CBr	4	120.0	5	180.0
Cl	4	CCl	5	120.0	6	180.0
Cl	5	CCl	6	120.0	1	180.0
I	6	CI	1	120.0	2	180.0

CC=1.39483
CH=1.08673
CF=1.33960
CCl=1.72090
CBr=1.89068
CI=2.07886
$END

$REM
   JOB_TYPE	OPTIMIZATION
   BASIS	6-311++G**
   METHOD	B3LYP
   MEM_TOTAL	64000
   SYM_IGNORE	TRUE
$END

--------------------------------------------------------------
 ----------------------------------------------------------------
             Standard Nuclear Orientation (Angstroms)
    I     Atom           X                Y                Z
 ----------------------------------------------------------------
    1      C       0.0000000000     0.0000000000     0.0000000000
    2      C       0.0000000000     0.0000000000     1.3948300000
    3      C       1.2079582140     0.0000000000     2.0922450000
    4      C       2.4159164279     0.0000000000     1.3948300000
    5      C       2.4159164279     0.0000000000    -0.0000000000
    6      C       1.2079582140     0.0000000000    -0.6974150000
    7      F      -1.1601276309    -0.0000000000    -0.6698000000
    8      Br     -1.6373769104    -0.0000000000     2.3401700000
    9      Br      1.2079582140    -0.0000000000     3.9829250000
   10      Cl      3.9062595453    -0.0000000000     2.2552800000
   11      Cl      3.9062595453    -0.0000000000    -0.8604500000
   12      I       1.2079582140    -0.0000000000    -2.7762750000
 ----------------------------------------------------------------
 Nuclear Repulsion Energy =        2413.98588150 hartrees
 There are      101 alpha and      101 beta electrons
 Requested basis set is 6-311++G(d,p)
 There are 130 shells and 372 basis functions

 Total QAlloc Memory Limit  64000 MB
 Mega-Array Size       188 MB
 MEM_STATIC part       192 MB
 A cutoff of  1.0D-11 yielded   5580 shell pairs
 There are     51157 function pairs (     56357 Cartesian)
 Smallest overlap matrix eigenvalue = 4.81E-07

 Q-Chem warning in module stvman/mkSTV.C, line 318:

 Overlap eigenvalue is smaller than square root of threshold
 Use THRESH >= 12 to get rid of this warning

 Linear dependence detected in AO basis
 Tighter screening thresholds may be required for diffuse basis sets
 Use S2THRESH > 14 and THRESH = 14 in case of SCF convergence issues
 Number of orthogonalized atomic orbitals = 370
 Maximum deviation from orthogonality = 1.305E-10

 Scale SEOQF with 1.000000e-01/1.000000e-01/1.000000e-01

 Standard Electronic Orientation quadrupole field applied
 Nucleus-field energy     =    -0.0000001104 hartrees
 Guess from superposition of atomic densities
 Warning:  Energy on first SCF cycle will be non-variational
 SAD guess density has 202.000000 electrons

 -----------------------------------------------------------------------
  General SCF calculation program by
  Eric Jon Sundstrom, Paul Horn, Yuezhi Mao, Dmitri Zuev, Alec White,
  David Stuck, Shaama M.S., Shane Yost, Joonho Lee, David Small,
  Daniel Levine, Susi Lehtola, Hugh Burton, Evgeny Epifanovsky,
  Bang C. Huynh
 -----------------------------------------------------------------------
 Exchange:     0.2000 Hartree-Fock + 0.0800 Slater + 0.7200 B88
 Correlation:  0.1900 VWN1RPA + 0.8100 LYP
 Using SG-1 standard quadrature grid
 using 6 threads for integral computing
 -------------------------------------------------------
 OpenMP Integral computing Module                
 Release: version 2.0, May 2017, Q-Chem Inc. Pleasanton 
 -------------------------------------------------------
 A restricted SCF calculation will be
 performed using DIIS
 SCF converges when DIIS error is below 1.0e-08
 ---------------------------------------
  Cycle       Energy         DIIS error
 ---------------------------------------
    1  -13319.3300997112      3.08e-02  
    2  -13316.7365687236      2.08e-03  
    3  -13316.7071008703      2.41e-03  
    4  -13316.7709160239      7.27e-04  
    5  -13316.7802725617      2.08e-04  
    6  -13316.7808046781      7.06e-05  
    7  -13316.7808603865      1.55e-05  
    8  -13316.7808629255      7.43e-06  
    9  -13316.7808638429      2.52e-06  
   10  -13316.7808639313      4.86e-07  
   11  -13316.7808639342      1.92e-07  
   12  -13316.7808639355      5.48e-08  
   13  -13316.7808639359      2.26e-08  
   14  -13316.7808639376      1.02e-08  
   15  -13316.7808639396      2.66e-09  Convergence criterion met
 ---------------------------------------
 SCF time:   CPU 233.96s  wall 42.00s 
 SCF   energy in the final basis set =   -13316.7808639396
 Total energy in the final basis set =   -13316.7808639396

 --------------------------------------------------------------

                    Orbital Energies (a.u.)
 --------------------------------------------------------------

 Alpha MOs
 -- Occupied --
********-482.8594-482.8593-176.3233-165.7272-165.7250-165.7248-101.5865
******** -62.5123 -62.5121 -56.3331 -56.3329 -56.3289 -56.3287 -56.3285
-56.3283 -35.8199 -31.3133 -31.3071 -31.3066 -24.7319 -22.9637 -22.9623
-22.9620 -22.9577 -22.9577 -10.3169 -10.2880 -10.2852 -10.2816 -10.2785
-10.2677  -9.5017  -9.4988  -8.7213  -8.7210  -7.2666  -7.2637  -7.2566
 -7.2555  -7.2536  -7.2526  -6.5536  -6.5534  -6.5397  -6.5394  -6.5386
 -6.5384  -6.3694  -4.7825  -4.7671  -4.7662  -2.6644  -2.6640  -2.6606
 -2.6604  -2.6598  -2.6596  -2.6487  -2.6486  -2.6484  -2.6483  -2.0485
 -2.0436  -2.0429  -2.0297  -2.0295  -1.2746  -0.9672  -0.9083  -0.8970
 -0.8462  -0.8291  -0.7772  -0.7568  -0.6929  -0.6517  -0.6286  -0.5780
 -0.5749  -0.5176  -0.5130  -0.4792  -0.4604  -0.4590  -0.4459  -0.4320
 -0.4007  -0.3970  -0.3806  -0.3636  -0.3501  -0.3441  -0.3330  -0.3315
 -0.3036  -0.2951  -0.2799  -0.2720  -0.2639
 -- Virtual --
 -0.0865  -0.0707  -0.0599  -0.0482  -0.0191  -0.0079   0.0082   0.0143
  0.0285   0.0298   0.0400   0.0473   0.0552   0.0590   0.0626   0.0657
  0.0713   0.0763   0.0789   0.0839   0.0902   0.0924   0.1005   0.1034
  0.1084   0.1159   0.1173   0.1229   0.1394   0.1419   0.1544   0.1545
  0.1577   0.1673   0.1676   0.1754   0.1848   0.1962   0.1993   0.2065
  0.2121   0.2193   0.2227   0.2289   0.2356   0.2447   0.2525   0.2551
  0.2612   0.2680   0.2789   0.2879   0.2943   0.3160   0.3294   0.3504
  0.3670   0.3908   0.3921   0.3978   0.4074   0.4081   0.4175   0.4267
  0.4285   0.4353   0.4360   0.4362   0.4511   0.4514   0.4807   0.4822
  0.4905   0.4975   0.4976   0.5012   0.5051   0.5275   0.5461   0.5524
  0.5549   0.5630   0.5642   0.5677   0.5802   0.5987   0.6017   0.6117
  0.6290   0.6437   0.6553   0.6727   0.6858   0.6965   0.7361   0.7510
  0.7643   0.7703   0.7748   0.7776   0.7987   0.8101   0.8231   0.8329
  0.8382   0.8431   0.8476   0.8715   0.8846   0.9095   0.9236   0.9307
  0.9376   0.9413   0.9759   0.9774   1.0066   1.0430   1.0447   1.0631
  1.0988   1.1002   1.1530   1.1849   1.2035   1.2129   1.2133   1.2607
  1.2661   1.2773   1.3314   1.3513   1.3880   1.4152   1.4186   1.4381
  1.4593   1.4657   1.4952   1.5292   1.5476   1.6112   1.6372   1.7248
  1.7292   1.7502   1.7575   1.8180   1.8208   1.8384   1.8455   1.9039
  1.9868   2.0202   2.0394   2.0437   2.0685   2.1199   2.1394   2.2035
  2.2239   2.2262   2.2446   2.2537   2.2586   2.2776   2.2839   2.3370
  2.3398   2.4140   2.4404   2.4594   2.5364   2.5662   2.6035   2.6999
  2.7176   2.8204   2.8260   2.8417   2.9843   3.0393   3.0448   3.0726
  3.0828   3.1827   3.2024   3.4015   3.4372   3.6591   3.7506   3.7601
  3.8292   3.8996   3.9524   3.9562   3.9820   3.9930   4.0019   4.0260
  4.0458   4.0466   4.0674   4.0759   4.1035   4.1642   4.2108   4.2799
  4.2888   4.3714   4.4410   4.5067   4.8199   4.8311   6.0115   6.1144
  6.1676   6.3001   6.4333   6.6706   6.7256   6.8248   7.5346   7.5662
  7.6571   7.6626   7.7113   7.7966   9.7403   9.8053  23.2208  23.7703
 23.7873  23.9323  23.9482  24.0289  25.7739  25.8562  26.1346  26.1549
 26.5144  26.7908  27.9207  28.3487  28.4269  28.4278  28.5232  28.5490
 28.5547  28.6214  28.7342  47.9483  48.0656  66.7705 127.8878 127.9488
127.9783 151.7045 215.7288 215.8042 289.7301 289.7631 289.8544 289.8607
289.9343 290.01861020.75231020.89901901.8698
 --------------------------------------------------------------

          Ground-State Mulliken Net Atomic Charges

     Atom                 Charge (a.u.)
  ----------------------------------------
      1 C                    -0.680642
      2 C                     0.336006
      3 C                    -0.119242
      4 C                    -0.347643
      5 C                    -0.029358
      6 C                    -0.054908
      7 F                    -0.096843
      8 Br                   -0.142817
      9 Br                   -0.146330
     10 Cl                    0.545924
     11 Cl                    0.643654
     12 I                     0.092198
  ----------------------------------------
  Sum of atomic charges =     0.000000

 -----------------------------------------------------------------
                    Cartesian Multipole Moments
 -----------------------------------------------------------------
    Charge (ESU x 10^10)
                -0.0000
    Dipole Moment (Debye)
         X       0.3564      Y       0.0000      Z       0.0402
       Tot       0.3587
    Quadrupole Moments (Debye-Ang)
        XX    -129.1505     XY       0.0000     YY    -129.3094
        XZ      -2.5482     YZ      -0.0000     ZZ    -122.4363
    Octopole Moments (Debye-Ang^2)
       XXX    -476.9294    XXY       0.0000    XYY    -160.9575
       YYY       0.0000    XXZ     -69.9485    XYZ      -0.0000
       YYZ     -75.3308    XZZ    -153.9221    YZZ       0.0000
       ZZZ    -223.8731
    Hexadecapole Moments (Debye-Ang^3)
      XXXX   -3573.4167   XXXY       0.0000   XXYY    -649.2312
      XYYY       0.0000   YYYY    -156.1502   XXXZ     -94.8155
      XXYZ      -0.0000   XYYZ     -22.7583   YYYZ      -0.0000
      XXZZ   -1320.5963   XYZZ       0.0000   YYZZ    -797.4728
      XZZZ     -92.5399   YZZZ      -0.0000   ZZZZ   -4210.1184
 -----------------------------------------------------------------
 Calculating analytic gradient of the SCF energy
 Gradient of SCF Energy
            1           2           3           4           5           6
    1  -0.0051987   0.0065009   0.0007417  -0.0006720   0.0026325   0.0050179
    2   0.0000000   0.0000000  -0.0000000  -0.0000000   0.0000000  -0.0000000
    3  -0.0036897  -0.0002532  -0.0011104  -0.0017953  -0.0020266   0.0008862
            7           8           9          10          11          12
    1  -0.0042512   0.0066697  -0.0014841  -0.0086646  -0.0087470   0.0074550
    2   0.0000000  -0.0000000   0.0000000  -0.0000000   0.0000000   0.0000000
    3  -0.0032164   0.0051717  -0.0038362  -0.0032977   0.0006949   0.0124728
 Max gradient component =       1.247E-02
 RMS gradient           =       4.137E-03
 Gradient time:  CPU 75.17 s  wall 12.63 s
 Geometry Optimization Parameters
   NAtoms,    NIC,     NZ,  NCons,   NDum,   NFix, NCnnct, MaxDiis
       12      78      12       0       0       0       0       0


** GEOMETRY OPTIMIZATION IN DELOCALIZED INTERNAL COORDINATES **
   Searching for a Minimum

   Optimization Cycle:   1

                       Coordinates (Angstroms)
     ATOM                X               Y               Z
      1  C         0.0000000000    0.0000000000    0.0000000000
      2  C         0.0000000000    0.0000000000    1.3948300000
      3  C         1.2079582140    0.0000000000    2.0922450000
      4  C         2.4159164279    0.0000000000    1.3948300000
      5  C         2.4159164279    0.0000000000    0.0000000000
      6  C         1.2079582140    0.0000000000   -0.6974150000
      7  F        -1.1601276309    0.0000000000   -0.6698000000
      8  Br       -1.6373769104    0.0000000000    2.3401700000
      9  Br        1.2079582140    0.0000000000    3.9829250000
     10  Cl        3.9062595453    0.0000000000    2.2552800000
     11  Cl        3.9062595453    0.0000000000   -0.8604500000
     12  I         1.2079582140    0.0000000000   -2.7762750000
   Point Group: c1    Number of degrees of freedom:    30


   Energy is -13316.780863940


 Attempting to generate delocalized internal coordinates
 Initial Hessian constructed with Jon Baker's OPTIMIZE code

 21 Hessian modes will be used to form the next step
  Hessian Eigenvalues:
     0.124424    0.201019    0.201019    0.250000    0.250000    0.250000
     0.250000    0.250000    0.250000    0.250000    0.250000    0.250000
     0.334879    0.334879    0.426727    0.426727    0.464882    0.464882
     0.464882    0.464882    0.572947

 Minimum search - taking simple RFO step
 Searching for Lamda that Minimizes Along All modes
 Value Taken    Lamda =  -0.00745244
 Step Taken.  Stepsize is  0.176514

                             Maximum     Tolerance    Cnvgd?
         Gradient           0.032048      0.000300      NO
         Displacement       0.109227      0.001200      NO
         Energy change     *********      0.000001      NO


 New Cartesian Coordinates Obtained by Inverse Iteration

 Displacement from previous Coordinates is:  0.402965
 ----------------------------------------------------------------
             Standard Nuclear Orientation (Angstroms)
    I     Atom           X                Y                Z
 ----------------------------------------------------------------
    1      C       0.0284655986     0.0000000000     0.0164307059
    2      C       0.0000616035     0.0000000000     1.4049968155
    3      C       1.2117509034     0.0000000000     2.1141297638
    4      C       2.4280101540     0.0000000000     1.4078449328
    5      C       2.4329992405     0.0000000000     0.0013129294
    6      C       1.2158691503     0.0000000000    -0.7061379969
    7      F      -1.1305098660     0.0000000000    -0.6456911913
    8      Br     -1.7045327039     0.0000000000     2.2414874096
    9      Br      1.2280952011     0.0000000000     4.0144772774
   10      Cl      3.9381853472     0.0000000000     2.2621066497
   11      Cl      3.9568415478     0.0000000000    -0.8243396471
   12      I       1.0734440844     0.0000000000    -2.8302776488
 ----------------------------------------------------------------
 Nuclear Repulsion Energy =        2388.10203179 hartrees
 There are      101 alpha and      101 beta electrons
 Applying Cartesian multipole field
    Component          Value
    ---------          -----
     (2,0,0)        1.00000E-11
     (0,2,0)        2.00000E-11
     (0,0,2)       -3.00000E-11
 Nucleus-field energy     =    -0.0000001113 hartrees
 Requested basis set is 6-311++G(d,p)
 There are 130 shells and 372 basis functions
 A cutoff of  1.0D-11 yielded   5546 shell pairs
 There are     50901 function pairs (     56043 Cartesian)
 Smallest overlap matrix eigenvalue = 4.78E-07

 Q-Chem warning in module stvman/mkSTV.C, line 318:

 Overlap eigenvalue is smaller than square root of threshold
 Use THRESH >= 12 to get rid of this warning

 Linear dependence detected in AO basis
 Tighter screening thresholds may be required for diffuse basis sets
 Use S2THRESH > 14 and THRESH = 14 in case of SCF convergence issues
 Number of orthogonalized atomic orbitals = 370
 Maximum deviation from orthogonality = 1.203E-10
 Guess MOs from SCF MO coefficient file

 -----------------------------------------------------------------------
  General SCF calculation program by
  Eric Jon Sundstrom, Paul Horn, Yuezhi Mao, Dmitri Zuev, Alec White,
  David Stuck, Shaama M.S., Shane Yost, Joonho Lee, David Small,
  Daniel Levine, Susi Lehtola, Hugh Burton, Evgeny Epifanovsky,
  Bang C. Huynh
 -----------------------------------------------------------------------
 Exchange:     0.2000 Hartree-Fock + 0.0800 Slater + 0.7200 B88
 Correlation:  0.1900 VWN1RPA + 0.8100 LYP
 Using SG-1 standard quadrature grid
 using 6 threads for integral computing
 -------------------------------------------------------
 OpenMP Integral computing Module                
 Release: version 2.0, May 2017, Q-Chem Inc. Pleasanton 
 -------------------------------------------------------
 A restricted SCF calculation will be
 performed using DIIS
 SCF converges when DIIS error is below 1.0e-08
 ---------------------------------------
  Cycle       Energy         DIIS error
 ---------------------------------------
    1  -13316.7780304922      6.33e-04  
    2  -13316.7823542796      2.11e-04  
    3  -13316.7814987282      3.04e-04  
    4  -13316.7830216910      5.75e-05  
    5  -13316.7830717676      1.49e-05  
    6  -13316.7830744535      5.18e-06  
    7  -13316.7830748066      2.95e-06  
    8  -13316.7830749531      4.00e-07  
    9  -13316.7830749555      2.12e-07  
   10  -13316.7830749559      5.85e-08  
   11  -13316.7830749555      3.20e-08  
   12  -13316.7830749566      7.47e-09  Convergence criterion met
 ---------------------------------------
 SCF time:   CPU 195.79s  wall 35.00s 
 SCF   energy in the final basis set =   -13316.7830749566
 Total energy in the final basis set =   -13316.7830749566

 --------------------------------------------------------------

                    Orbital Energies (a.u.)
 --------------------------------------------------------------

 Alpha MOs
 -- Occupied --
********-482.8606-482.8606-176.3253-165.7292-165.7269-165.7267-101.5864
******** -62.5134 -62.5133 -56.3341 -56.3341 -56.3300 -56.3299 -56.3295
-56.3295 -35.8217 -31.3153 -31.3088 -31.3084 -24.7304 -22.9657 -22.9642
-22.9639 -22.9593 -22.9593 -10.3150 -10.2924 -10.2885 -10.2860 -10.2796
-10.2711  -9.5012  -9.4987  -8.7222  -8.7221  -7.2662  -7.2638  -7.2561
 -7.2551  -7.2536  -7.2526  -6.5546  -6.5546  -6.5406  -6.5404  -6.5395
 -6.5395  -6.3709  -4.7842  -4.7683  -4.7675  -2.6653  -2.6653  -2.6615
 -2.6614  -2.6608  -2.6607  -2.6495  -2.6495  -2.6494  -2.6493  -2.0497
 -2.0450  -2.0443  -2.0307  -2.0306  -1.2768  -0.9621  -0.9039  -0.8930
 -0.8436  -0.8301  -0.7745  -0.7557  -0.6897  -0.6505  -0.6309  -0.5756
 -0.5728  -0.5189  -0.5101  -0.4776  -0.4589  -0.4566  -0.4450  -0.4308
 -0.3974  -0.3965  -0.3784  -0.3630  -0.3455  -0.3428  -0.3342  -0.3273
 -0.3027  -0.3001  -0.2839  -0.2722  -0.2655
 -- Virtual --
 -0.0924  -0.0736  -0.0598  -0.0561  -0.0225  -0.0078   0.0041   0.0128
  0.0274   0.0290   0.0402   0.0463   0.0550   0.0585   0.0613   0.0657
  0.0729   0.0749   0.0780   0.0838   0.0886   0.0910   0.1011   0.1025
  0.1085   0.1158   0.1174   0.1231   0.1388   0.1390   0.1485   0.1543
  0.1558   0.1689   0.1711   0.1745   0.1816   0.1929   0.1960   0.2047
  0.2135   0.2205   0.2221   0.2311   0.2339   0.2448   0.2474   0.2508
  0.2614   0.2662   0.2786   0.2901   0.2919   0.3114   0.3224   0.3525
  0.3694   0.3871   0.3962   0.3976   0.4078   0.4088   0.4164   0.4228
  0.4233   0.4307   0.4355   0.4424   0.4501   0.4532   0.4818   0.4843
  0.4906   0.4980   0.5008   0.5027   0.5039   0.5261   0.5481   0.5508
  0.5520   0.5576   0.5593   0.5676   0.5781   0.5883   0.5986   0.6145
  0.6264   0.6424   0.6570   0.6629   0.6692   0.6938   0.7341   0.7464
  0.7543   0.7611   0.7722   0.7784   0.7993   0.8116   0.8190   0.8321
  0.8393   0.8442   0.8454   0.8705   0.8842   0.9094   0.9229   0.9310
  0.9344   0.9358   0.9740   0.9751   0.9997   1.0320   1.0459   1.0555
  1.0943   1.0986   1.1451   1.1797   1.1998   1.2072   1.2172   1.2567
  1.2606   1.2712   1.3205   1.3449   1.3849   1.4149   1.4194   1.4371
  1.4591   1.4729   1.4818   1.5301   1.5332   1.6011   1.6376   1.7213
  1.7252   1.7420   1.7595   1.8099   1.8139   1.8330   1.8422   1.8979
  1.9838   2.0072   2.0334   2.0431   2.0599   2.1213   2.1288   2.1941
  2.2172   2.2266   2.2336   2.2449   2.2532   2.2684   2.2756   2.3225
  2.3323   2.4114   2.4360   2.4484   2.5309   2.5641   2.5977   2.6970
  2.7158   2.8160   2.8254   2.8305   2.9828   3.0324   3.0442   3.0565
  3.0765   3.1677   3.1946   3.3953   3.4283   3.6446   3.7515   3.7544
  3.8168   3.9052   3.9508   3.9599   3.9843   3.9886   3.9994   4.0201
  4.0439   4.0558   4.0589   4.0787   4.1000   4.1561   4.2085   4.2759
  4.2857   4.3652   4.4406   4.4879   4.7986   4.8366   6.0072   6.1027
  6.1531   6.2990   6.4348   6.6694   6.7319   6.8106   7.5324   7.5657
  7.6483   7.6528   7.7192   7.7892   9.7321   9.8029  23.2255  23.7487
 23.7752  23.9076  23.9212  24.0189  25.7729  25.8539  26.1167  26.1502
 26.5025  26.7660  27.9052  28.3444  28.4160  28.4190  28.5213  28.5462
 28.5503  28.6151  28.7285  47.9497  48.0527  66.7680 127.8838 127.9407
127.9701 151.6888 215.7194 215.8016 289.7271 289.7623 289.8459 289.8536
289.9357 290.01101020.75481020.88261901.8533
 --------------------------------------------------------------

          Ground-State Mulliken Net Atomic Charges

     Atom                 Charge (a.u.)
  ----------------------------------------
      1 C                    -0.752832
      2 C                     0.302658
      3 C                    -0.073651
      4 C                    -0.371981
      5 C                     0.019777
      6 C                    -0.082981
      7 F                    -0.077468
      8 Br                   -0.126597
      9 Br                   -0.138209
     10 Cl                    0.558851
     11 Cl                    0.640925
     12 I                     0.101507
  ----------------------------------------
  Sum of atomic charges =     0.000000

 -----------------------------------------------------------------
                    Cartesian Multipole Moments
 -----------------------------------------------------------------
    Charge (ESU x 10^10)
                -0.0000
    Dipole Moment (Debye)
         X       0.1699      Y       0.0000      Z      -0.0280
       Tot       0.1722
    Quadrupole Moments (Debye-Ang)
        XX    -129.2067     XY       0.0000     YY    -129.5418
        XZ      -1.7627     YZ      -0.0000     ZZ    -122.4807
    Octopole Moments (Debye-Ang^2)
       XXX    -469.6848    XXY       0.0000    XYY    -158.3132
       YYY       0.0000    XXZ     -66.0376    XYZ      -0.0000
       YYZ     -73.5846    XZZ    -152.2816    YZZ      -0.0000
       ZZZ    -222.0344
    Hexadecapole Moments (Debye-Ang^3)
      XXXX   -3591.4485   XXXY       0.0000   XXYY    -655.5749
      XYYY       0.0000   YYYY    -156.6963   XXXZ    -133.3542
      XXYZ      -0.0000   XYYZ     -36.8041   YYYZ      -0.0000
      XXZZ   -1340.4595   XYZZ       0.0000   YYZZ    -803.7038
      XZZZ    -113.7823   YZZZ      -0.0000   ZZZZ   -4234.8258
 -----------------------------------------------------------------
 Calculating analytic gradient of the SCF energy
 Gradient of SCF Energy
            1           2           3           4           5           6
    1  -0.0016136  -0.0013940   0.0002469   0.0032784   0.0048530  -0.0047411
    2  -0.0000000   0.0000000  -0.0000000  -0.0000000   0.0000000  -0.0000000
    3   0.0018044  -0.0052383   0.0016311   0.0009870  -0.0003828   0.0000305
            7           8           9          10          11          12
    1   0.0018168  -0.0019193   0.0023322  -0.0009655   0.0012948  -0.0031886
    2   0.0000000   0.0000000   0.0000000  -0.0000000   0.0000000   0.0000000
    3   0.0010624  -0.0011332   0.0019962  -0.0017023   0.0044735  -0.0035286
 Max gradient component =       5.238E-03
 RMS gradient           =       2.127E-03
 Gradient time:  CPU 74.10 s  wall 12.45 s
 Geometry Optimization Parameters
   NAtoms,    NIC,     NZ,  NCons,   NDum,   NFix, NCnnct, MaxDiis
       12      78      12       0       0       0       0       0

 Cartesian Hessian Update
 Hessian updated using BFGS update


** GEOMETRY OPTIMIZATION IN DELOCALIZED INTERNAL COORDINATES **
   Searching for a Minimum

   Optimization Cycle:   2

                       Coordinates (Angstroms)
     ATOM                X               Y               Z
      1  C         0.0284655986    0.0000000000    0.0164307059
      2  C         0.0000616035    0.0000000000    1.4049968155
      3  C         1.2117509034    0.0000000000    2.1141297638
      4  C         2.4280101540    0.0000000000    1.4078449328
      5  C         2.4329992405    0.0000000000    0.0013129294
      6  C         1.2158691503    0.0000000000   -0.7061379969
      7  F        -1.1305098660    0.0000000000   -0.6456911913
      8  Br       -1.7045327039    0.0000000000    2.2414874096
      9  Br        1.2280952011    0.0000000000    4.0144772774
     10  Cl        3.9381853472    0.0000000000    2.2621066497
     11  Cl        3.9568415478    0.0000000000   -0.8243396471
     12  I         1.0734440844    0.0000000000   -2.8302776488
   Point Group: c1    Number of degrees of freedom:    30


   Energy is -13316.783074957

 Hessian updated using BFGS update

 12 Hessian modes will be used to form the next step
  Hessian Eigenvalues:
     0.127780    0.200989    0.201750    0.232457    0.326639    0.327982
     0.335095    0.423992    0.429536    0.462805    0.516913    0.577765

 Minimum search - taking simple RFO step
 Searching for Lamda that Minimizes Along All modes
 Value Taken    Lamda =  -0.00093638
 Step Taken.  Stepsize is  0.049511

                             Maximum     Tolerance    Cnvgd?
         Gradient           0.010172      0.000300      NO
         Displacement       0.024528      0.001200      NO
         Energy change     -0.002211      0.000001      NO


 New Cartesian Coordinates Obtained by Inverse Iteration

 Displacement from previous Coordinates is:  0.121437
 ----------------------------------------------------------------
             Standard Nuclear Orientation (Angstroms)
    I     Atom           X                Y                Z
 ----------------------------------------------------------------
    1      C       0.0278966873     0.0000000000     0.0170135367
    2      C       0.0012926356     0.0000000000     1.4080336777
    3      C       1.2114218716     0.0000000000     2.1124951869
    4      C       2.4284067675     0.0000000000     1.4083761848
    5      C       2.4295318065     0.0000000000     0.0009943209
    6      C       1.2175261562     0.0000000000    -0.7025287698
    7      F      -1.1319641107     0.0000000000    -0.6460386814
    8      Br     -1.6934408723     0.0000000000     2.2599142758
    9      Br      1.2067911556     0.0000000000     4.0094517315
   10      Cl      3.9380082303     0.0000000000     2.2691369095
   11      Cl      3.9352982089     0.0000000000    -0.8608051519
   12      I       1.1079117244     0.0000000000    -2.8197032207
 ----------------------------------------------------------------
 Nuclear Repulsion Energy =        2392.91641860 hartrees
 There are      101 alpha and      101 beta electrons
 Applying Cartesian multipole field
    Component          Value
    ---------          -----
     (2,0,0)        1.00000E-11
     (0,2,0)        2.00000E-11
     (0,0,2)       -3.00000E-11
 Nucleus-field energy     =    -0.0000001113 hartrees
 Requested basis set is 6-311++G(d,p)
 There are 130 shells and 372 basis functions
 A cutoff of  1.0D-11 yielded   5551 shell pairs
 There are     50950 function pairs (     56114 Cartesian)
 Smallest overlap matrix eigenvalue = 4.72E-07

 Q-Chem warning in module stvman/mkSTV.C, line 318:

 Overlap eigenvalue is smaller than square root of threshold
 Use THRESH >= 12 to get rid of this warning

 Linear dependence detected in AO basis
 Tighter screening thresholds may be required for diffuse basis sets
 Use S2THRESH > 14 and THRESH = 14 in case of SCF convergence issues
 Number of orthogonalized atomic orbitals = 370
 Maximum deviation from orthogonality = 1.582E-10
 Guess MOs from SCF MO coefficient file

 -----------------------------------------------------------------------
  General SCF calculation program by
  Eric Jon Sundstrom, Paul Horn, Yuezhi Mao, Dmitri Zuev, Alec White,
  David Stuck, Shaama M.S., Shane Yost, Joonho Lee, David Small,
  Daniel Levine, Susi Lehtola, Hugh Burton, Evgeny Epifanovsky,
  Bang C. Huynh
 -----------------------------------------------------------------------
 Exchange:     0.2000 Hartree-Fock + 0.0800 Slater + 0.7200 B88
 Correlation:  0.1900 VWN1RPA + 0.8100 LYP
 Using SG-1 standard quadrature grid
 using 6 threads for integral computing
 -------------------------------------------------------
 OpenMP Integral computing Module                
 Release: version 2.0, May 2017, Q-Chem Inc. Pleasanton 
 -------------------------------------------------------
 A restricted SCF calculation will be
 performed using DIIS
 SCF converges when DIIS error is below 1.0e-08
 ---------------------------------------
  Cycle       Energy         DIIS error
 ---------------------------------------
    1  -13316.7829888775      1.77e-04  
    2  -13316.7835146646      4.97e-05  
    3  -13316.7834689996      7.17e-05  
    4  -13316.7835549176      1.37e-05  
    5  -13316.7835578902      5.04e-06  
    6  -13316.7835582750      1.36e-06  
    7  -13316.7835582980      7.95e-07  
    8  -13316.7835583086      1.27e-07  
    9  -13316.7835583094      4.68e-08  
   10  -13316.7835583102      1.08e-08  
   11  -13316.7835583124      4.73e-09  Convergence criterion met
 ---------------------------------------
 SCF time:   CPU 176.64s  wall 32.00s 
 SCF   energy in the final basis set =   -13316.7835583124
 Total energy in the final basis set =   -13316.7835583124

 --------------------------------------------------------------

                    Orbital Energies (a.u.)
 --------------------------------------------------------------

 Alpha MOs
 -- Occupied --
********-482.8606-482.8604-176.3250-165.7289-165.7266-165.7264-101.5864
******** -62.5134 -62.5132 -56.3342 -56.3340 -56.3300 -56.3298 -56.3296
-56.3294 -35.8214 -31.3150 -31.3085 -31.3081 -24.7303 -22.9654 -22.9639
-22.9636 -22.9591 -22.9591 -10.3153 -10.2920 -10.2890 -10.2854 -10.2793
-10.2700  -9.5011  -9.4989  -8.7222  -8.7221  -7.2661  -7.2640  -7.2560
 -7.2550  -7.2537  -7.2528  -6.5547  -6.5545  -6.5405  -6.5405  -6.5396
 -6.5394  -6.3706  -4.7839  -4.7681  -4.7673  -2.6653  -2.6652  -2.6615
 -2.6614  -2.6609  -2.6606  -2.6495  -2.6495  -2.6495  -2.6494  -2.0496
 -2.0448  -2.0441  -2.0305  -2.0304  -1.2760  -0.9621  -0.9044  -0.8933
 -0.8443  -0.8300  -0.7750  -0.7560  -0.6903  -0.6511  -0.6304  -0.5757
 -0.5731  -0.5184  -0.5101  -0.4775  -0.4588  -0.4567  -0.4453  -0.4310
 -0.3982  -0.3964  -0.3785  -0.3623  -0.3471  -0.3430  -0.3341  -0.3290
 -0.3030  -0.2993  -0.2829  -0.2722  -0.2656
 -- Virtual --
 -0.0917  -0.0727  -0.0604  -0.0548  -0.0223  -0.0077   0.0047   0.0122
  0.0275   0.0289   0.0401   0.0464   0.0548   0.0586   0.0615   0.0657
  0.0724   0.0749   0.0783   0.0838   0.0892   0.0908   0.1011   0.1027
  0.1077   0.1158   0.1173   0.1230   0.1390   0.1404   0.1499   0.1536
  0.1559   0.1681   0.1695   0.1753   0.1824   0.1940   0.1962   0.2049
  0.2130   0.2199   0.2222   0.2306   0.2339   0.2447   0.2490   0.2524
  0.2616   0.2668   0.2784   0.2907   0.2917   0.3119   0.3239   0.3517
  0.3680   0.3875   0.3946   0.3986   0.4076   0.4086   0.4171   0.4233
  0.4241   0.4309   0.4354   0.4407   0.4506   0.4507   0.4823   0.4842
  0.4891   0.4979   0.4998   0.5029   0.5036   0.5255   0.5481   0.5515
  0.5516   0.5590   0.5602   0.5674   0.5790   0.5909   0.5987   0.6129
  0.6281   0.6426   0.6575   0.6649   0.6734   0.6941   0.7365   0.7471
  0.7594   0.7611   0.7720   0.7775   0.7987   0.8113   0.8191   0.8322
  0.8396   0.8446   0.8455   0.8682   0.8842   0.9091   0.9220   0.9293
  0.9337   0.9358   0.9746   0.9759   1.0008   1.0351   1.0451   1.0579
  1.0958   1.0986   1.1452   1.1809   1.2010   1.2074   1.2129   1.2553
  1.2602   1.2705   1.3209   1.3464   1.3861   1.4151   1.4253   1.4368
  1.4605   1.4724   1.4837   1.5301   1.5346   1.6043   1.6349   1.7206
  1.7265   1.7456   1.7577   1.8110   1.8143   1.8363   1.8405   1.8987
  1.9844   2.0083   2.0347   2.0428   2.0612   2.1184   2.1301   2.1976
  2.2166   2.2256   2.2344   2.2466   2.2541   2.2704   2.2763   2.3259
  2.3324   2.4113   2.4346   2.4497   2.5301   2.5644   2.5971   2.6972
  2.7159   2.8165   2.8253   2.8327   2.9830   3.0336   3.0442   3.0593
  3.0758   3.1695   3.1949   3.3958   3.4288   3.6462   3.7516   3.7550
  3.8220   3.9018   3.9510   3.9591   3.9835   3.9894   3.9990   4.0213
  4.0443   4.0539   4.0627   4.0771   4.1007   4.1582   4.2096   4.2763
  4.2866   4.3668   4.4402   4.4911   4.8016   4.8354   6.0083   6.1052
  6.1561   6.2993   6.4347   6.6686   6.7307   6.8144   7.5328   7.5656
  7.6506   7.6523   7.7184   7.7907   9.7351   9.7982  23.2240  23.7572
 23.7728  23.9083  23.9308  24.0203  25.7711  25.8546  26.1204  26.1438
 26.5026  26.7642  27.9074  28.3454  28.4180  28.4208  28.5215  28.5465
 28.5511  28.6167  28.7300  47.9487  48.0561  66.7682 127.8847 127.9423
127.9717 151.6917 215.7232 215.7960 289.7277 289.7623 289.8490 289.8515
289.9363 290.01251020.75351020.88691901.8563
 --------------------------------------------------------------

          Ground-State Mulliken Net Atomic Charges

     Atom                 Charge (a.u.)
  ----------------------------------------
      1 C                    -0.774054
      2 C                     0.290221
      3 C                    -0.095142
      4 C                    -0.309563
      5 C                     0.017439
      6 C                    -0.075121
      7 F                    -0.080757
      8 Br                   -0.128915
      9 Br                   -0.139865
     10 Cl                    0.552562
     11 Cl                    0.642267
     12 I                     0.100927
  ----------------------------------------
  Sum of atomic charges =     0.000000

 -----------------------------------------------------------------
                    Cartesian Multipole Moments
 -----------------------------------------------------------------
    Charge (ESU x 10^10)
                -0.0000
    Dipole Moment (Debye)
         X       0.1703      Y       0.0000      Z      -0.0162
       Tot       0.1710
    Quadrupole Moments (Debye-Ang)
        XX    -129.3827     XY      -0.0000     YY    -129.5099
        XZ      -2.1053     YZ      -0.0000     ZZ    -122.3655
    Octopole Moments (Debye-Ang^2)
       XXX    -472.2405    XXY      -0.0000    XYY    -158.8171
       YYY       0.0000    XXZ     -67.0847    XYZ      -0.0000
       YYZ     -73.7870    XZZ    -152.5080    YZZ      -0.0000
       ZZZ    -222.1549
    Hexadecapole Moments (Debye-Ang^3)
      XXXX   -3591.3446   XXXY      -0.0000   XXYY    -653.9433
      XYYY      -0.0000   YYYY    -156.6122   XXXZ    -119.6015
      XXYZ      -0.0000   XYYZ     -31.4767   YYYZ      -0.0000
      XXZZ   -1336.4059   XYZZ      -0.0000   YYZZ    -803.7493
      XZZZ    -105.4597   YZZZ      -0.0000   ZZZZ   -4236.4791
 -----------------------------------------------------------------
 Calculating analytic gradient of the SCF energy
 Gradient of SCF Energy
            1           2           3           4           5           6
    1  -0.0003446   0.0002650  -0.0010006   0.0013341   0.0010598  -0.0000013
    2  -0.0000000   0.0000000   0.0000000  -0.0000000  -0.0000000   0.0000000
    3   0.0004249  -0.0010413   0.0008759   0.0013887  -0.0018721   0.0008587
            7           8           9          10          11          12
    1   0.0006420  -0.0004921   0.0000323  -0.0001555  -0.0007543  -0.0005848
    2   0.0000000  -0.0000000  -0.0000000  -0.0000000   0.0000000   0.0000000
    3   0.0004799   0.0001488   0.0001816   0.0001912  -0.0003845  -0.0012518
 Max gradient component =       1.872E-03
 RMS gradient           =       6.651E-04
 Gradient time:  CPU 74.20 s  wall 12.47 s
 Geometry Optimization Parameters
   NAtoms,    NIC,     NZ,  NCons,   NDum,   NFix, NCnnct, MaxDiis
       12      78      12       0       0       0       0       0

 Cartesian Hessian Update
 Hessian updated using BFGS update


** GEOMETRY OPTIMIZATION IN DELOCALIZED INTERNAL COORDINATES **
   Searching for a Minimum

   Optimization Cycle:   3

                       Coordinates (Angstroms)
     ATOM                X               Y               Z
      1  C         0.0278966873    0.0000000000    0.0170135367
      2  C         0.0012926356    0.0000000000    1.4080336777
      3  C         1.2114218716    0.0000000000    2.1124951869
      4  C         2.4284067675    0.0000000000    1.4083761848
      5  C         2.4295318065    0.0000000000    0.0009943209
      6  C         1.2175261562    0.0000000000   -0.7025287698
      7  F        -1.1319641107    0.0000000000   -0.6460386814
      8  Br       -1.6934408723    0.0000000000    2.2599142758
      9  Br        1.2067911556    0.0000000000    4.0094517315
     10  Cl        3.9380082303    0.0000000000    2.2691369095
     11  Cl        3.9352982089    0.0000000000   -0.8608051519
     12  I         1.1079117244    0.0000000000   -2.8197032207
   Point Group: c1    Number of degrees of freedom:    30


   Energy is -13316.783558312

 Hessian updated using BFGS update

 14 Hessian modes will be used to form the next step
  Hessian Eigenvalues:
     0.123012    0.200513    0.201257    0.237677    0.246297    0.324263
     0.331355    0.341737    0.418444    0.427108    0.461754    0.464593
     0.531510    0.572040

 Minimum search - taking simple RFO step
 Searching for Lamda that Minimizes Along All modes
 Value Taken    Lamda =  -0.00006417
 Step Taken.  Stepsize is  0.016825

                             Maximum     Tolerance    Cnvgd?
         Gradient           0.002357      0.000300      NO
         Displacement       0.008370      0.001200      NO
         Energy change     -0.000483      0.000001      NO


 New Cartesian Coordinates Obtained by Inverse Iteration

 Displacement from previous Coordinates is:  0.033044
 ----------------------------------------------------------------
             Standard Nuclear Orientation (Angstroms)
    I     Atom           X                Y                Z
 ----------------------------------------------------------------
    1      C       0.0250007544     0.0000000000     0.0156699820
    2      C       0.0001815562     0.0000000000     1.4079622141
    3      C       1.2111220190     0.0000000000     2.1103116743
    4      C       2.4256550233     0.0000000000     1.4059806646
    5      C       2.4263911834     0.0000000000     0.0018273637
    6      C       1.2158175373     0.0000000000    -0.7027375739
    7      F      -1.1355826546     0.0000000000    -0.6477397881
    8      Br     -1.6903832483     0.0000000000     2.2648877001
    9      Br      1.2095124854     0.0000000000     4.0066670129
   10      Cl      3.9377279692     0.0000000000     2.2624617077
   11      Cl      3.9361286600     0.0000000000    -0.8544322657
   12      I       1.1171089758     0.0000000000    -2.8145186916
 ----------------------------------------------------------------
 Nuclear Repulsion Energy =        2394.74179370 hartrees
 There are      101 alpha and      101 beta electrons
 Applying Cartesian multipole field
    Component          Value
    ---------          -----
     (2,0,0)        1.00000E-11
     (0,2,0)        2.00000E-11
     (0,0,2)       -3.00000E-11
 Nucleus-field energy     =    -0.0000001110 hartrees
 Requested basis set is 6-311++G(d,p)
 There are 130 shells and 372 basis functions
 A cutoff of  1.0D-11 yielded   5552 shell pairs
 There are     50955 function pairs (     56120 Cartesian)
 Smallest overlap matrix eigenvalue = 4.71E-07

 Q-Chem warning in module stvman/mkSTV.C, line 318:

 Overlap eigenvalue is smaller than square root of threshold
 Use THRESH >= 12 to get rid of this warning

 Linear dependence detected in AO basis
 Tighter screening thresholds may be required for diffuse basis sets
 Use S2THRESH > 14 and THRESH = 14 in case of SCF convergence issues
 Number of orthogonalized atomic orbitals = 370
 Maximum deviation from orthogonality = 1.172E-10
 Guess MOs from SCF MO coefficient file

 -----------------------------------------------------------------------
  General SCF calculation program by
  Eric Jon Sundstrom, Paul Horn, Yuezhi Mao, Dmitri Zuev, Alec White,
  David Stuck, Shaama M.S., Shane Yost, Joonho Lee, David Small,
  Daniel Levine, Susi Lehtola, Hugh Burton, Evgeny Epifanovsky,
  Bang C. Huynh
 -----------------------------------------------------------------------
 Exchange:     0.2000 Hartree-Fock + 0.0800 Slater + 0.7200 B88
 Correlation:  0.1900 VWN1RPA + 0.8100 LYP
 Using SG-1 standard quadrature grid
 using 6 threads for integral computing
 -------------------------------------------------------
 OpenMP Integral computing Module                
 Release: version 2.0, May 2017, Q-Chem Inc. Pleasanton 
 -------------------------------------------------------
 A restricted SCF calculation will be
 performed using DIIS
 SCF converges when DIIS error is below 1.0e-08
 ---------------------------------------
  Cycle       Energy         DIIS error
 ---------------------------------------
    1  -13316.7835296938      6.86e-05  
    2  -13316.7835767032      2.12e-05  
    3  -13316.7835614710      3.57e-05  
    4  -13316.7835845413      4.40e-06  
    5  -13316.7835847917      1.20e-06  
    6  -13316.7835848080      5.21e-07  
    7  -13316.7835848117      2.12e-07  
    8  -13316.7835848130      4.46e-08  
    9  -13316.7835848136      2.05e-08  
   10  -13316.7835848117      7.04e-09  Convergence criterion met
 ---------------------------------------
 SCF time:   CPU 160.39s  wall 29.00s 
 SCF   energy in the final basis set =   -13316.7835848117
 Total energy in the final basis set =   -13316.7835848117

 --------------------------------------------------------------

                    Orbital Energies (a.u.)
 --------------------------------------------------------------

 Alpha MOs
 -- Occupied --
********-482.8607-482.8603-176.3249-165.7288-165.7266-165.7264-101.5862
******** -62.5134 -62.5132 -56.3343 -56.3339 -56.3300 -56.3298 -56.3297
-56.3294 -35.8214 -31.3149 -31.3085 -31.3081 -24.7304 -22.9653 -22.9639
-22.9636 -22.9591 -22.9590 -10.3156 -10.2914 -10.2884 -10.2851 -10.2794
-10.2698  -9.5009  -9.4987  -8.7223  -8.7220  -7.2659  -7.2638  -7.2558
 -7.2548  -7.2535  -7.2526  -6.5547  -6.5544  -6.5405  -6.5404  -6.5396
 -6.5393  -6.3706  -4.7839  -4.7682  -4.7673  -2.6654  -2.6651  -2.6615
 -2.6613  -2.6609  -2.6605  -2.6495  -2.6495  -2.6494  -2.6493  -2.0496
 -2.0448  -2.0441  -2.0306  -2.0304  -1.2757  -0.9626  -0.9045  -0.8932
 -0.8445  -0.8302  -0.7754  -0.7562  -0.6907  -0.6512  -0.6303  -0.5760
 -0.5731  -0.5183  -0.5103  -0.4773  -0.4588  -0.4571  -0.4454  -0.4312
 -0.3983  -0.3967  -0.3785  -0.3627  -0.3468  -0.3431  -0.3341  -0.3290
 -0.3032  -0.2992  -0.2828  -0.2723  -0.2654
 -- Virtual --
 -0.0912  -0.0725  -0.0603  -0.0541  -0.0221  -0.0078   0.0048   0.0124
  0.0275   0.0289   0.0401   0.0464   0.0548   0.0586   0.0616   0.0657
  0.0724   0.0751   0.0782   0.0838   0.0893   0.0908   0.1011   0.1027
  0.1079   0.1158   0.1172   0.1230   0.1390   0.1404   0.1502   0.1538
  0.1561   0.1681   0.1697   0.1753   0.1825   0.1943   0.1964   0.2052
  0.2127   0.2203   0.2219   0.2304   0.2339   0.2448   0.2490   0.2527
  0.2619   0.2669   0.2786   0.2907   0.2920   0.3122   0.3245   0.3516
  0.3681   0.3879   0.3945   0.3990   0.4076   0.4085   0.4174   0.4238
  0.4242   0.4315   0.4354   0.4407   0.4508   0.4511   0.4825   0.4843
  0.4891   0.4978   0.4996   0.5027   0.5035   0.5255   0.5479   0.5515
  0.5518   0.5592   0.5605   0.5672   0.5791   0.5918   0.5990   0.6131
  0.6281   0.6426   0.6574   0.6660   0.6738   0.6944   0.7367   0.7477
  0.7606   0.7616   0.7719   0.7783   0.7985   0.8111   0.8195   0.8321
  0.8397   0.8446   0.8458   0.8692   0.8839   0.9091   0.9223   0.9301
  0.9338   0.9359   0.9748   0.9763   1.0013   1.0356   1.0453   1.0582
  1.0958   1.0987   1.1459   1.1812   1.2013   1.2074   1.2141   1.2561
  1.2609   1.2705   1.3221   1.3469   1.3869   1.4152   1.4250   1.4373
  1.4608   1.4719   1.4848   1.5297   1.5351   1.6049   1.6352   1.7211
  1.7266   1.7460   1.7581   1.8120   1.8153   1.8371   1.8409   1.8993
  1.9845   2.0091   2.0353   2.0429   2.0619   2.1190   2.1305   2.1981
  2.2176   2.2260   2.2351   2.2477   2.2550   2.2715   2.2764   2.3259
  2.3329   2.4118   2.4354   2.4511   2.5308   2.5646   2.5972   2.6973
  2.7161   2.8169   2.8255   2.8341   2.9837   3.0344   3.0443   3.0614
  3.0756   3.1702   3.1960   3.3963   3.4292   3.6478   3.7515   3.7553
  3.8224   3.9021   3.9510   3.9583   3.9834   3.9895   3.9992   4.0219
  4.0445   4.0535   4.0633   4.0759   4.1009   4.1588   4.2099   4.2767
  4.2867   4.3670   4.4405   4.4935   4.8037   4.8346   6.0086   6.1065
  6.1578   6.2994   6.4347   6.6687   6.7299   6.8151   7.5328   7.5656
  7.6511   7.6529   7.7184   7.7912   9.7341   9.7994  23.2234  23.7589
 23.7758  23.9140  23.9327  24.0201  25.7718  25.8545  26.1217  26.1450
 26.5038  26.7658  27.9092  28.3457  28.4191  28.4216  28.5216  28.5466
 28.5515  28.6172  28.7308  47.9488  48.0566  66.7682 127.8849 127.9431
127.9725 151.6932 215.7219 215.7976 289.7278 289.7623 289.8496 289.8520
289.9364 290.01311020.75361020.88761901.8579
 --------------------------------------------------------------

          Ground-State Mulliken Net Atomic Charges

     Atom                 Charge (a.u.)
  ----------------------------------------
      1 C                    -0.765009
      2 C                     0.299971
      3 C                    -0.096430
      4 C                    -0.318073
      5 C                     0.014638
      6 C                    -0.078584
      7 F                    -0.081818
      8 Br                   -0.129125
      9 Br                   -0.140498
     10 Cl                    0.551893
     11 Cl                    0.642457
     12 I                     0.100578
  ----------------------------------------
  Sum of atomic charges =     0.000000

 -----------------------------------------------------------------
                    Cartesian Multipole Moments
 -----------------------------------------------------------------
    Charge (ESU x 10^10)
                -0.0000
    Dipole Moment (Debye)
         X       0.1707      Y      -0.0000      Z      -0.0155
       Tot       0.1714
    Quadrupole Moments (Debye-Ang)
        XX    -129.3906     XY      -0.0000     YY    -129.4876
        XZ      -2.1538     YZ       0.0000     ZZ    -122.3944
    Octopole Moments (Debye-Ang^2)
       XXX    -472.9499    XXY      -0.0000    XYY    -159.0829
       YYY      -0.0000    XXZ     -67.2813    XYZ       0.0000
       YYZ     -73.9348    XZZ    -152.7950    YZZ      -0.0000
       ZZZ    -222.5264
    Hexadecapole Moments (Debye-Ang^3)
      XXXX   -3593.1052   XXXY      -0.0000   XXYY    -654.3127
      XYYY      -0.0000   YYYY    -156.5529   XXXZ    -117.9903
      XXYZ       0.0000   XYYZ     -30.9508   YYYZ       0.0000
      XXZZ   -1335.4915   XYZZ      -0.0000   YYZZ    -802.2312
      XZZZ    -105.0500   YZZZ       0.0000   ZZZZ   -4229.2879
 -----------------------------------------------------------------
 Calculating analytic gradient of the SCF energy
 Gradient of SCF Energy
            1           2           3           4           5           6
    1  -0.0003819   0.0003217  -0.0000969   0.0000430   0.0000900   0.0005347
    2  -0.0000000  -0.0000000   0.0000000  -0.0000000  -0.0000000   0.0000000
    3  -0.0002731   0.0001428   0.0000304   0.0000662  -0.0004215   0.0005467
            7           8           9          10          11          12
    1  -0.0001313   0.0001100   0.0000399  -0.0000962  -0.0003658  -0.0000670
    2   0.0000000  -0.0000000   0.0000000   0.0000000  -0.0000000  -0.0000000
    3   0.0000224   0.0002142  -0.0002066  -0.0004860   0.0002116   0.0001528
 Max gradient component =       5.467E-04
 RMS gradient           =       2.175E-04
 Gradient time:  CPU 74.30 s  wall 12.49 s
 Geometry Optimization Parameters
   NAtoms,    NIC,     NZ,  NCons,   NDum,   NFix, NCnnct, MaxDiis
       12      78      12       0       0       0       0       0

 Cartesian Hessian Update
 Hessian updated using BFGS update


** GEOMETRY OPTIMIZATION IN DELOCALIZED INTERNAL COORDINATES **
   Searching for a Minimum

   Optimization Cycle:   4

                       Coordinates (Angstroms)
     ATOM                X               Y               Z
      1  C         0.0250007544    0.0000000000    0.0156699820
      2  C         0.0001815562    0.0000000000    1.4079622141
      3  C         1.2111220190    0.0000000000    2.1103116743
      4  C         2.4256550233    0.0000000000    1.4059806646
      5  C         2.4263911834    0.0000000000    0.0018273637
      6  C         1.2158175373    0.0000000000   -0.7027375739
      7  F        -1.1355826546    0.0000000000   -0.6477397881
      8  Br       -1.6903832483    0.0000000000    2.2648877001
      9  Br        1.2095124854    0.0000000000    4.0066670129
     10  Cl        3.9377279692    0.0000000000    2.2624617077
     11  Cl        3.9361286600    0.0000000000   -0.8544322657
     12  I         1.1171089758    0.0000000000   -2.8145186916
   Point Group: c1    Number of degrees of freedom:    30


   Energy is -13316.783584812

 Hessian updated using BFGS update

 16 Hessian modes will be used to form the next step
  Hessian Eigenvalues:
     0.122043    0.199045    0.202128    0.237446    0.242150    0.278751
     0.318501    0.331617    0.341650    0.425345    0.446687    0.462215
     0.464629    0.492529    0.521448    0.574038

 Minimum search - taking simple RFO step
 Searching for Lamda that Minimizes Along All modes
 Value Taken    Lamda =  -0.00000488
 Step Taken.  Stepsize is  0.003748

                             Maximum     Tolerance    Cnvgd?
         Gradient           0.000675      0.000300      NO
         Displacement       0.001949      0.001200      NO
         Energy change     -0.000026      0.000001      NO


 New Cartesian Coordinates Obtained by Inverse Iteration

 Displacement from previous Coordinates is:  0.007406
 ----------------------------------------------------------------
             Standard Nuclear Orientation (Angstroms)
    I     Atom           X                Y                Z
 ----------------------------------------------------------------
    1      C       0.0254706928     0.0000000000     0.0159232500
    2      C       0.0002499351     0.0000000000     1.4080817915
    3      C       1.2113524753     0.0000000000     2.1104985970
    4      C       2.4258515455     0.0000000000     1.4061042593
    5      C       2.4264926418     0.0000000000     0.0016384132
    6      C       1.2155982497     0.0000000000    -0.7033484252
    7      F      -1.1352522311     0.0000000000    -0.6471395242
    8      Br     -1.6910284696     0.0000000000     2.2634690769
    9      Br      1.2105613411     0.0000000000     4.0072882669
   10      Cl      3.9371551797     0.0000000000     2.2648869531
   11      Cl      3.9363493539     0.0000000000    -0.8556620403
   12      I       1.1158795468     0.0000000000    -2.8154006183
 ----------------------------------------------------------------
 Nuclear Repulsion Energy =        2394.37152691 hartrees
 There are      101 alpha and      101 beta electrons
 Applying Cartesian multipole field
    Component          Value
    ---------          -----
     (2,0,0)        1.00000E-11
     (0,2,0)        2.00000E-11
     (0,0,2)       -3.00000E-11
 Nucleus-field energy     =    -0.0000001111 hartrees
 Requested basis set is 6-311++G(d,p)
 There are 130 shells and 372 basis functions
 A cutoff of  1.0D-11 yielded   5552 shell pairs
 There are     50955 function pairs (     56120 Cartesian)
 Smallest overlap matrix eigenvalue = 4.71E-07

 Q-Chem warning in module stvman/mkSTV.C, line 318:

 Overlap eigenvalue is smaller than square root of threshold
 Use THRESH >= 12 to get rid of this warning

 Linear dependence detected in AO basis
 Tighter screening thresholds may be required for diffuse basis sets
 Use S2THRESH > 14 and THRESH = 14 in case of SCF convergence issues
 Number of orthogonalized atomic orbitals = 370
 Maximum deviation from orthogonality = 1.088E-10
 Guess MOs from SCF MO coefficient file

 -----------------------------------------------------------------------
  General SCF calculation program by
  Eric Jon Sundstrom, Paul Horn, Yuezhi Mao, Dmitri Zuev, Alec White,
  David Stuck, Shaama M.S., Shane Yost, Joonho Lee, David Small,
  Daniel Levine, Susi Lehtola, Hugh Burton, Evgeny Epifanovsky,
  Bang C. Huynh
 -----------------------------------------------------------------------
 Exchange:     0.2000 Hartree-Fock + 0.0800 Slater + 0.7200 B88
 Correlation:  0.1900 VWN1RPA + 0.8100 LYP
 Using SG-1 standard quadrature grid
 using 6 threads for integral computing
 -------------------------------------------------------
 OpenMP Integral computing Module                
 Release: version 2.0, May 2017, Q-Chem Inc. Pleasanton 
 -------------------------------------------------------
 A restricted SCF calculation will be
 performed using DIIS
 SCF converges when DIIS error is below 1.0e-08
 ---------------------------------------
  Cycle       Energy         DIIS error
 ---------------------------------------
    1  -13316.7835842763      1.51e-05  
    2  -13316.7835870162      4.64e-06  
    3  -13316.7835865803      6.88e-06  
    4  -13316.7835873124      1.21e-06  
    5  -13316.7835873354      3.03e-07  
    6  -13316.7835873367      9.47e-08  
    7  -13316.7835873367      5.55e-08  
    8  -13316.7835873370      9.59e-09  Convergence criterion met
 ---------------------------------------
 SCF time:   CPU 131.08s  wall 24.00s 
 SCF   energy in the final basis set =   -13316.7835873370
 Total energy in the final basis set =   -13316.7835873370

 --------------------------------------------------------------

                    Orbital Energies (a.u.)
 --------------------------------------------------------------

 Alpha MOs
 -- Occupied --
********-482.8607-482.8603-176.3250-165.7289-165.7266-165.7264-101.5862
******** -62.5135 -62.5132 -56.3343 -56.3339 -56.3300 -56.3298 -56.3297
-56.3293 -35.8214 -31.3150 -31.3085 -31.3081 -24.7303 -22.9654 -22.9639
-22.9636 -22.9591 -22.9591 -10.3155 -10.2916 -10.2885 -10.2851 -10.2794
-10.2699  -9.5009  -9.4987  -8.7223  -8.7220  -7.2659  -7.2638  -7.2558
 -7.2548  -7.2535  -7.2526  -6.5547  -6.5544  -6.5406  -6.5404  -6.5396
 -6.5393  -6.3707  -4.7839  -4.7682  -4.7673  -2.6654  -2.6651  -2.6616
 -2.6613  -2.6609  -2.6605  -2.6495  -2.6495  -2.6494  -2.6493  -2.0496
 -2.0448  -2.0442  -2.0306  -2.0305  -1.2757  -0.9625  -0.9043  -0.8931
 -0.8444  -0.8302  -0.7755  -0.7561  -0.6907  -0.6512  -0.6304  -0.5760
 -0.5730  -0.5183  -0.5102  -0.4772  -0.4588  -0.4570  -0.4453  -0.4312
 -0.3982  -0.3967  -0.3785  -0.3626  -0.3469  -0.3431  -0.3341  -0.3289
 -0.3032  -0.2992  -0.2829  -0.2723  -0.2655
 -- Virtual --
 -0.0913  -0.0726  -0.0603  -0.0542  -0.0222  -0.0078   0.0048   0.0124
  0.0275   0.0289   0.0401   0.0464   0.0548   0.0586   0.0616   0.0657
  0.0724   0.0751   0.0782   0.0838   0.0893   0.0908   0.1011   0.1027
  0.1079   0.1158   0.1172   0.1230   0.1390   0.1404   0.1502   0.1538
  0.1561   0.1681   0.1697   0.1753   0.1825   0.1942   0.1963   0.2051
  0.2127   0.2203   0.2219   0.2304   0.2339   0.2448   0.2490   0.2527
  0.2619   0.2668   0.2786   0.2907   0.2920   0.3121   0.3245   0.3517
  0.3681   0.3878   0.3945   0.3990   0.4076   0.4085   0.4173   0.4236
  0.4242   0.4314   0.4355   0.4407   0.4508   0.4511   0.4825   0.4844
  0.4892   0.4978   0.4997   0.5028   0.5035   0.5255   0.5480   0.5514
  0.5517   0.5591   0.5604   0.5672   0.5791   0.5916   0.5989   0.6131
  0.6280   0.6425   0.6574   0.6659   0.6736   0.6944   0.7367   0.7476
  0.7605   0.7616   0.7719   0.7783   0.7985   0.8111   0.8195   0.8322
  0.8397   0.8447   0.8457   0.8689   0.8839   0.9091   0.9223   0.9300
  0.9335   0.9359   0.9747   0.9763   1.0010   1.0355   1.0453   1.0582
  1.0957   1.0987   1.1458   1.1813   1.2012   1.2073   1.2137   1.2558
  1.2607   1.2704   1.3217   1.3468   1.3869   1.4152   1.4252   1.4372
  1.4608   1.4722   1.4846   1.5297   1.5349   1.6048   1.6350   1.7210
  1.7264   1.7459   1.7581   1.8118   1.8152   1.8368   1.8411   1.8991
  1.9845   2.0089   2.0351   2.0429   2.0618   2.1190   2.1303   2.1982
  2.2172   2.2259   2.2346   2.2475   2.2550   2.2710   2.2764   2.3259
  2.3327   2.4117   2.4352   2.4508   2.5305   2.5645   2.5971   2.6972
  2.7160   2.8169   2.8255   2.8339   2.9835   3.0343   3.0442   3.0611
  3.0754   3.1700   3.1957   3.3962   3.4289   3.6474   3.7515   3.7552
  3.8221   3.9022   3.9510   3.9584   3.9834   3.9894   3.9991   4.0218
  4.0444   4.0537   4.0630   4.0762   4.1009   4.1588   4.2098   4.2767
  4.2867   4.3669   4.4405   4.4934   4.8031   4.8347   6.0086   6.1063
  6.1577   6.2994   6.4347   6.6687   6.7300   6.8149   7.5328   7.5656
  7.6510   7.6528   7.7185   7.7910   9.7342   9.7989  23.2235  23.7585
 23.7755  23.9134  23.9321  24.0200  25.7716  25.8546  26.1214  26.1448
 26.5034  26.7649  27.9090  28.3457  28.4190  28.4215  28.5215  28.5465
 28.5514  28.6171  28.7308  47.9489  48.0564  66.7682 127.8849 127.9430
127.9725 151.6931 215.7221 215.7970 289.7277 289.7623 289.8495 289.8520
289.9364 290.01291020.75371020.88731901.8578
 --------------------------------------------------------------

          Ground-State Mulliken Net Atomic Charges

     Atom                 Charge (a.u.)
  ----------------------------------------
      1 C                    -0.767685
      2 C                     0.298621
      3 C                    -0.095868
      4 C                    -0.317072
      5 C                     0.016549
      6 C                    -0.078491
      7 F                    -0.081588
      8 Br                   -0.128853
      9 Br                   -0.140585
     10 Cl                    0.551829
     11 Cl                    0.642294
     12 I                     0.100850
  ----------------------------------------
  Sum of atomic charges =     0.000000

 -----------------------------------------------------------------
                    Cartesian Multipole Moments
 -----------------------------------------------------------------
    Charge (ESU x 10^10)
                -0.0000
    Dipole Moment (Debye)
         X       0.1667      Y       0.0000      Z      -0.0184
       Tot       0.1677
    Quadrupole Moments (Debye-Ang)
        XX    -129.4096     XY       0.0000     YY    -129.4916
        XZ      -2.1459     YZ      -0.0000     ZZ    -122.3809
    Octopole Moments (Debye-Ang^2)
       XXX    -473.0422    XXY       0.0000    XYY    -159.0705
       YYY       0.0000    XXZ     -67.2355    XYZ       0.0000
       YYZ     -73.9179    XZZ    -152.7031    YZZ       0.0000
       ZZZ    -222.5153
    Hexadecapole Moments (Debye-Ang^3)
      XXXX   -3593.7521   XXXY       0.0000   XXYY    -654.3327
      XYYY       0.0000   YYYY    -156.5605   XXXZ    -118.6466
      XXYZ       0.0000   XYYZ     -31.1768   YYYZ      -0.0000
      XXZZ   -1335.5723   XYZZ       0.0000   YYZZ    -802.5276
      XZZZ    -105.2838   YZZZ      -0.0000   ZZZZ   -4230.6483
 -----------------------------------------------------------------
 Calculating analytic gradient of the SCF energy
 Gradient of SCF Energy
            1           2           3           4           5           6
    1  -0.0002047   0.0000965   0.0000808  -0.0000181   0.0000503   0.0000964
    2  -0.0000000  -0.0000000   0.0000000  -0.0000000   0.0000000   0.0000000
    3  -0.0000913   0.0000069  -0.0000190   0.0001395  -0.0002997   0.0002186
            7           8           9          10          11          12
    1  -0.0000140   0.0000485   0.0001961  -0.0000552  -0.0001664  -0.0001101
    2   0.0000000   0.0000000   0.0000000  -0.0000000   0.0000000   0.0000000
    3   0.0001118   0.0000875  -0.0000236  -0.0000876  -0.0000499   0.0000068
 Max gradient component =       2.997E-04
 RMS gradient           =       9.867E-05
 Gradient time:  CPU 74.69 s  wall 12.56 s
 Geometry Optimization Parameters
   NAtoms,    NIC,     NZ,  NCons,   NDum,   NFix, NCnnct, MaxDiis
       12      78      12       0       0       0       0       0

 Cartesian Hessian Update
 Hessian updated using BFGS update


** GEOMETRY OPTIMIZATION IN DELOCALIZED INTERNAL COORDINATES **
   Searching for a Minimum

   Optimization Cycle:   5

                       Coordinates (Angstroms)
     ATOM                X               Y               Z
      1  C         0.0254706928    0.0000000000    0.0159232500
      2  C         0.0002499351    0.0000000000    1.4080817915
      3  C         1.2113524753    0.0000000000    2.1104985970
      4  C         2.4258515455    0.0000000000    1.4061042593
      5  C         2.4264926418    0.0000000000    0.0016384132
      6  C         1.2155982497    0.0000000000   -0.7033484252
      7  F        -1.1352522311    0.0000000000   -0.6471395242
      8  Br       -1.6910284696    0.0000000000    2.2634690769
      9  Br        1.2105613411    0.0000000000    4.0072882669
     10  Cl        3.9371551797    0.0000000000    2.2648869531
     11  Cl        3.9363493539    0.0000000000   -0.8556620403
     12  I         1.1158795468    0.0000000000   -2.8154006183
   Point Group: c1    Number of degrees of freedom:    30


   Energy is -13316.783587337

 Hessian updated using BFGS update

 17 Hessian modes will be used to form the next step
  Hessian Eigenvalues:
     0.122076    0.189395    0.200542    0.208281    0.240317    0.247917
     0.307135    0.328123    0.331322    0.341547    0.423840    0.429078
     0.461164    0.462939    0.509809    0.538606    0.585797

 Minimum search - taking simple RFO step
 Searching for Lamda that Minimizes Along All modes
 Value Taken    Lamda =   0.00000000
 Step Taken.  Stepsize is  0.001672

                             Maximum     Tolerance    Cnvgd?
         Gradient           0.000213      0.000300     YES
         Displacement       0.000694      0.001200     YES
         Energy change     -0.000003      0.000001      NO


                       Distance Matrix (Angstroms)
             C (  1)   C (  2)   C (  3)   C (  4)   C (  5)   C (  6)
   C (  2)  1.392387
   C (  3)  2.406982  1.400057
   C (  4)  2.773884  2.425602  1.403987
   C (  5)  2.401064  2.804414  2.433897  1.404466
   C (  6)  1.390595  2.436228  2.813850  2.431975  1.401168
   F (  7)  1.336761  2.348042  3.620928  4.110629  3.620351  2.351522
   Br(  8)  2.828044  1.895286  2.906409  4.205208  4.697857  4.153370
   Br(  9)  4.163584  2.867181  1.896790  2.871078  4.186134  4.710639
   Cl( 10)  4.512107  4.029062  2.730171  1.738260  2.721102  4.027070
   Cl( 11)  4.006823  4.540640  4.027868  2.719778  1.736269  2.725011
   I ( 12)  3.034038  4.368344  4.926824  4.420083  3.106995  2.114405
             F (  7)   Br(  8)   Br(  9)   Cl( 10)   Cl( 11)
   Br(  8)  2.963196
   Br(  9)  5.212153  3.385281
   Cl( 10)  5.848864  5.628184  3.235781
   Cl( 11)  5.075887  6.434000  5.574783  3.120549
   I ( 12)  3.125532  5.802900  6.823346  5.811103  3.434476

 Final energy is   -13316.783587337004     


 ******************************
 **  OPTIMIZATION CONVERGED  **
 ******************************

                       Coordinates (Angstroms)
     ATOM                X               Y               Z
      1  C         0.0254706928    0.0000000000    0.0159232500
      2  C         0.0002499351    0.0000000000    1.4080817915
      3  C         1.2113524753    0.0000000000    2.1104985970
      4  C         2.4258515455    0.0000000000    1.4061042593
      5  C         2.4264926418    0.0000000000    0.0016384132
      6  C         1.2155982497    0.0000000000   -0.7033484252
      7  F        -1.1352522311    0.0000000000   -0.6471395242
      8  Br       -1.6910284696    0.0000000000    2.2634690769
      9  Br        1.2105613411    0.0000000000    4.0072882669
     10  Cl        3.9371551797    0.0000000000    2.2648869531
     11  Cl        3.9363493539    0.0000000000   -0.8556620403
     12  I         1.1158795468    0.0000000000   -2.8154006183

Z-matrix Print:
$molecule
0 1
I 
C  1 2.114405
C  2 1.390595 1 118.444142
F  3 1.336761 2 119.115535 1 -0.000000 0
C  3 1.392387 2 122.185179 1 -180.000000 0
C  5 1.400057 3 119.075057 2 -0.000000 0
C  2 1.401168 1 122.911273 3 -180.000000 0
C  6 1.403987 5 119.773870 3 -0.000000 0
Cl 7 1.736269 2 120.203870 1 -0.000000 0
Cl 8 1.738260 6 120.279844 5 -180.000000 0
Br 5 1.895286 3 117.866506 2 -180.000000 0
Br 6 1.896790 5 120.089033 3 -180.000000 0
$end


 --------------------------------------------------------------

                    Orbital Energies (a.u.)
 --------------------------------------------------------------

 Alpha MOs
 -- Occupied --
********-482.8607-482.8603-176.3250-165.7289-165.7266-165.7264-101.5862
******** -62.5135 -62.5132 -56.3343 -56.3339 -56.3300 -56.3298 -56.3297
-56.3293 -35.8214 -31.3150 -31.3085 -31.3081 -24.7303 -22.9654 -22.9639
-22.9636 -22.9591 -22.9591 -10.3155 -10.2916 -10.2885 -10.2851 -10.2794
-10.2699  -9.5009  -9.4987  -8.7223  -8.7220  -7.2659  -7.2638  -7.2558
 -7.2548  -7.2535  -7.2526  -6.5547  -6.5544  -6.5406  -6.5404  -6.5396
 -6.5393  -6.3707  -4.7839  -4.7682  -4.7673  -2.6654  -2.6651  -2.6616
 -2.6613  -2.6609  -2.6605  -2.6495  -2.6495  -2.6494  -2.6493  -2.0496
 -2.0448  -2.0442  -2.0306  -2.0305  -1.2757  -0.9625  -0.9043  -0.8931
 -0.8444  -0.8302  -0.7755  -0.7561  -0.6907  -0.6512  -0.6304  -0.5760
 -0.5730  -0.5183  -0.5102  -0.4772  -0.4588  -0.4570  -0.4453  -0.4312
 -0.3982  -0.3967  -0.3785  -0.3626  -0.3469  -0.3431  -0.3341  -0.3289
 -0.3032  -0.2992  -0.2829  -0.2723  -0.2655
 -- Virtual --
 -0.0913  -0.0726  -0.0603  -0.0542  -0.0222  -0.0078   0.0048   0.0124
  0.0275   0.0289   0.0401   0.0464   0.0548   0.0586   0.0616   0.0657
  0.0724   0.0751   0.0782   0.0838   0.0893   0.0908   0.1011   0.1027
  0.1079   0.1158   0.1172   0.1230   0.1390   0.1404   0.1502   0.1538
  0.1561   0.1681   0.1697   0.1753   0.1825   0.1942   0.1963   0.2051
  0.2127   0.2203   0.2219   0.2304   0.2339   0.2448   0.2490   0.2527
  0.2619   0.2668   0.2786   0.2907   0.2920   0.3121   0.3245   0.3517
  0.3681   0.3878   0.3945   0.3990   0.4076   0.4085   0.4173   0.4236
  0.4242   0.4314   0.4355   0.4407   0.4508   0.4511   0.4825   0.4844
  0.4892   0.4978   0.4997   0.5028   0.5035   0.5255   0.5480   0.5514
  0.5517   0.5591   0.5604   0.5672   0.5791   0.5916   0.5989   0.6131
  0.6280   0.6425   0.6574   0.6659   0.6736   0.6944   0.7367   0.7476
  0.7605   0.7616   0.7719   0.7783   0.7985   0.8111   0.8195   0.8322
  0.8397   0.8447   0.8457   0.8689   0.8839   0.9091   0.9223   0.9300
  0.9335   0.9359   0.9747   0.9763   1.0010   1.0355   1.0453   1.0582
  1.0957   1.0987   1.1458   1.1813   1.2012   1.2073   1.2137   1.2558
  1.2607   1.2704   1.3217   1.3468   1.3869   1.4152   1.4252   1.4372
  1.4608   1.4722   1.4846   1.5297   1.5349   1.6048   1.6350   1.7210
  1.7264   1.7459   1.7581   1.8118   1.8152   1.8368   1.8411   1.8991
  1.9845   2.0089   2.0351   2.0429   2.0618   2.1190   2.1303   2.1982
  2.2172   2.2259   2.2346   2.2475   2.2550   2.2710   2.2764   2.3259
  2.3327   2.4117   2.4352   2.4508   2.5305   2.5645   2.5971   2.6972
  2.7160   2.8169   2.8255   2.8339   2.9835   3.0343   3.0442   3.0611
  3.0754   3.1700   3.1957   3.3962   3.4289   3.6474   3.7515   3.7552
  3.8221   3.9022   3.9510   3.9584   3.9834   3.9894   3.9991   4.0218
  4.0444   4.0537   4.0630   4.0762   4.1009   4.1588   4.2098   4.2767
  4.2867   4.3669   4.4405   4.4934   4.8031   4.8347   6.0086   6.1063
  6.1577   6.2994   6.4347   6.6687   6.7300   6.8149   7.5328   7.5656
  7.6510   7.6528   7.7185   7.7910   9.7342   9.7989  23.2235  23.7585
 23.7755  23.9134  23.9321  24.0200  25.7716  25.8546  26.1214  26.1448
 26.5034  26.7649  27.9090  28.3457  28.4190  28.4215  28.5215  28.5465
 28.5514  28.6171  28.7308  47.9489  48.0564  66.7682 127.8849 127.9430
127.9725 151.6931 215.7221 215.7970 289.7277 289.7623 289.8495 289.8520
289.9364 290.01291020.75371020.88731901.8578
 --------------------------------------------------------------

          Ground-State Mulliken Net Atomic Charges

     Atom                 Charge (a.u.)
  ----------------------------------------
      1 C                    -0.767685
      2 C                     0.298621
      3 C                    -0.095868
      4 C                    -0.317072
      5 C                     0.016549
      6 C                    -0.078491
      7 F                    -0.081588
      8 Br                   -0.128853
      9 Br                   -0.140585
     10 Cl                    0.551829
     11 Cl                    0.642294
     12 I                     0.100850
  ----------------------------------------
  Sum of atomic charges =     0.000000

 -----------------------------------------------------------------
                    Cartesian Multipole Moments
 -----------------------------------------------------------------
    Charge (ESU x 10^10)
                -0.0000
    Dipole Moment (Debye)
         X       0.1667      Y       0.0000      Z      -0.0184
       Tot       0.1677
    Quadrupole Moments (Debye-Ang)
        XX    -129.4096     XY       0.0000     YY    -129.4916
        XZ      -2.1459     YZ      -0.0000     ZZ    -122.3809
    Octopole Moments (Debye-Ang^2)
       XXX    -473.0422    XXY       0.0000    XYY    -159.0705
       YYY       0.0000    XXZ     -67.2355    XYZ       0.0000
       YYZ     -73.9179    XZZ    -152.7031    YZZ       0.0000
       ZZZ    -222.5153
    Hexadecapole Moments (Debye-Ang^3)
      XXXX   -3593.7521   XXXY       0.0000   XXYY    -654.3327
      XYYY       0.0000   YYYY    -156.5605   XXXZ    -118.6466
      XXYZ       0.0000   XYYZ     -31.1768   YYYZ      -0.0000
      XXZZ   -1335.5723   XYZZ       0.0000   YYZZ    -802.5276
      XZZZ    -105.2838   YZZZ      -0.0000   ZZZZ   -4230.6483
 -----------------------------------------------------------------
Archival summary:
1\1\february\OPT\ProcedureUnspecified\BasisUnspecified\1r2l216\taweetha\SunDec118:10:192019SunDec118:10:192019\0\\#,OPT,ProcedureUnspecified,BasisUnspecified,\\0,1\I\C,1,2.1144\C,2,1.3906,1,118.444\F,3,1.33676,2,119.116,1,-0,0\C,3,1.39239,2,122.185,1,-180,0\C,5,1.40006,3,119.075,2,-0,0\C,2,1.40117,1,122.911,3,-180,0\C,6,1.40399,5,119.774,3,-0,0\Cl,7,1.73627,2,120.204,1,-0,0\Cl,8,1.73826,6,120.28,5,-180,0\Br,5,1.89529,3,117.867,2,-180,0\Br,6,1.89679,5,120.089,3,-180,0\\\@

 Total job time:  227.50s(wall), 1273.68s(cpu) 
 Sun Dec  1 18:10:19 2019

        *************************************************************
        *                                                           *
        *  Thank you very much for using Q-Chem.  Have a nice day.  *
        *                                                           *
        *************************************************************


 
User input: 2 of 2 
 
                  Welcome to Q-Chem
     A Quantum Leap Into The Future Of Chemistry


 Q-Chem 5.2 (devel), Q-Chem, Inc., Pleasanton, CA (2019)

 Yihan Shao,  Zhengting Gan,  E. Epifanovsky,  A. T. B. Gilbert,  M. Wormit,  
 J. Kussmann,  A. W. Lange,  A. Behn,  Jia Deng,  Xintian Feng,  D. Ghosh,  
 M. Goldey,  P. R. Horn,  L. D. Jacobson,  I. Kaliman,  T. Kus,  A. Landau,  
 Jie Liu,  E. I. Proynov,  R. M. Richard,  R. P. Steele,  E. J. Sundstrom,  
 H. L. Woodcock III,  P. M. Zimmerman,  D. Zuev,  B. Albrecht,  E. Alguire,  
 S. A. Baeppler,  D. Barton,  Z. Benda,  Y. A. Bernard,  E. J. Berquist,  
 K. B. Bravaya,  H. Burton,  D. Casanova,  Chun-Min Chang,  Yunqing Chen,  
 A. Chien,  K. D. Closser,  M. P. Coons,  S. Coriani,  S. Dasgupta,  
 A. L. Dempwolff,  M. Diedenhofen,  Hainam Do,  R. G. Edgar,  Po-Tung Fang,  
 S. Faraji,  S. Fatehi,  Qingguo Feng,  K. D. Fenk,  J. Fosso-Tande,  
 J. Gayvert,  Qinghui Ge,  A. Ghysels,  G. Gidofalvi,  J. Gomes,  
 J. Gonthier,  A. Gunina,  D. Hait,  M. W. D. Hanson-Heine,  
 P. H. P. Harbach,  A. W. Hauser,  M. F. Herbst,  J. E. Herr,  
 E. G. Hohenstein,  Z. C. Holden,  Kerwin Hui,  B. C. Huynh,  T.-C. Jagau,  
 Hyunjun Ji,  B. Kaduk,  K. Khistyaev,  Jaehoon Kim,  P. Klunzinger,  K. Koh,  
 D. Kosenkov,  L. Koulias,  T. Kowalczyk,  C. M. Krauter,  A. Kunitsa,  
 Ka Un Lao,  A. Laurent,  K. V. Lawler,  Joonho Lee,  D. Lefrancois,  
 S. Lehtola,  D. S. Levine,  Yi-Pei Li,  You-Sheng Lin,  Fenglai Liu,  
 E. Livshits,  A. Luenser,  P. Manohar,  E. Mansoor,  S. F. Manzer,  
 Shan-Ping Mao,  Yuezhi Mao,  N. Mardirossian,  A. V. Marenich,  
 T. Markovich,  L. A. Martinez-Martinez,  S. A. Maurer,  N. J. Mayhall,  
 S. C. McKenzie,  J.-M. Mewes,  P. Morgante,  A. F. Morrison,  
 J. W. Mullinax,  K. Nanda,  T. S. Nguyen-Beck,  R. Olivares-Amaya,  
 J. A. Parkhill,  Zheng Pei,  T. M. Perrine,  F. Plasser,  P. Pokhilko,  
 S. Prager,  A. Prociuk,  E. Ramos,  D. R. Rehn,  F. Rob,  M. Scheurer,  
 M. Schneider,  N. Sergueev,  S. M. Sharada,  S. Sharma,  D. W. Small,  
 T. Stauch,  T. Stein,  Yu-Chuan Su,  A. J. W. Thom,  A. Tkatchenko,  
 T. Tsuchimochi,  N. M. Tubman,  L. Vogt,  M. L. Vidal,  O. Vydrov,  
 M. A. Watson,  J. Wenzel,  M. de Wergifosse,  T. A. Wesolowski,  A. White,  
 J. Witte,  A. Yamada,  Jun Yang,  K. Yao,  S. Yeganeh,  S. R. Yost,  
 Zhi-Qiang You,  A. Zech,  Igor Ying Zhang,  Xing Zhang,  Yan Zhao,  
 Ying Zhu,  B. R. Brooks,  G. K. L. Chan,  C. J. Cramer,  M. S. Gordon,  
 W. J. Hehre,  A. Klamt,  M. W. Schmidt,  C. D. Sherrill,  D. G. Truhlar,  
 A. Aspuru-Guzik,  R. Baer,  A. T. Bell,  N. A. Besley,  Jeng-Da Chai,  
 A. E. DePrince, III,  R. A. DiStasio Jr.,  A. Dreuw,  B. D. Dunietz,  
 T. R. Furlani,  Chao-Ping Hsu,  Yousung Jung,  Jing Kong,  D. S. Lambrecht,  
 WanZhen Liang,  C. Ochsenfeld,  V. A. Rassolov,  L. V. Slipchenko,  
 J. E. Subotnik,  T. Van Voorhis,  J. M. Herbert,  A. I. Krylov,  
 P. M. W. Gill,  M. Head-Gordon

 Contributors to earlier versions of Q-Chem not listed above: 
 R. D. Adamson,  B. Austin,  J. Baker,  G. J. O. Beran,  K. Brandhorst,  
 S. T. Brown,  E. F. C. Byrd,  A. K. Chakraborty,  C.-L. Cheng,  
 Siu Hung Chien,  D. M. Chipman,  D. L. Crittenden,  H. Dachsel,  
 R. J. Doerksen,  A. D. Dutoi,  L. Fusti-Molnar,  W. A. Goddard III,  
 A. Golubeva-Zadorozhnaya,  S. R. Gwaltney,  G. Hawkins,  A. Heyden,  
 S. Hirata,  G. Kedziora,  F. J. Keil,  C. Kelley,  Jihan Kim,  R. A. King,  
 R. Z. Khaliullin,  P. P. Korambath,  W. Kurlancheek,  A. M. Lee,  M. S. Lee,  
 S. V. Levchenko,  Ching Yeh Lin,  D. Liotard,  R. C. Lochan,  I. Lotan,  
 P. E. Maslen,  N. Nair,  D. P. O'Neill,  D. Neuhauser,  E. Neuscamman,  
 C. M. Oana,  R. Olson,  B. Peters,  R. Peverati,  P. A. Pieniazek,  
 Y. M. Rhee,  J. Ritchie,  M. A. Rohrdanz,  E. Rosta,  N. J. Russ,  
 H. F. Schaefer III,  N. E. Schultz,  N. Shenvi,  A. C. Simmonett,  A. Sodt,  
 D. Stuck,  K. S. Thanthiriwatte,  V. Vanovschi,  Tao Wang,  A. Warshel,  
 C. F. Williams,  Q. Wu,  X. Xu,  W. Zhang

 Please cite Q-Chem as follows:
 Y. Shao et al., Mol. Phys. 113, 184-215 (2015)
 DOI: 10.1080/00268976.2014.952696

 Q-Chem 5.2.1 for Intel X86 EM64T Linux

 Parts of Q-Chem use Armadillo 8.300.2 (Tropical Shenanigans).
 http://arma.sourceforge.net/

 Q-Chem begins on Sun Dec  1 18:10:19 2019  

Host: 
0

     Scratch files written to /scratch/taweetham/qchem24414//
NAlpha2: 202
NElect   202
Mult     1
The previous job contains 0 fragments, simply inherited here

Checking the input file for inconsistencies... 	...done.

--------------------------------------------------------------
User input:
--------------------------------------------------------------

$MOLECULE
READ
$END

$REM
   JOB_TYPE 	FREQUENCY
   BASIS 	6-311++G**
   METHOD	B3LYP	
$END


--------------------------------------------------------------
 ----------------------------------------------------------------
             Standard Nuclear Orientation (Angstroms)
    I     Atom           X                Y                Z
 ----------------------------------------------------------------
    1      C       0.3587497389    -1.0942897748     0.0000000000
    2      C      -1.0157168875    -0.8716174056     0.0000000000
    3      C      -1.4916408668     0.4450659646     0.0000000000
    4      C      -0.5825588261     1.5149955033    -0.0000000000
    5      C       0.7996494068     1.2659470648    -0.0000000000
    6      C       1.2781394849    -0.0509883612    -0.0000000000
    7      F       0.8049028040    -2.3543998458     0.0000000000
    8      Br     -2.1581463101    -2.3838888973     0.0000000000
    9      Br     -3.3583574238     0.7814897655     0.0000000000
   10      Cl     -1.1589896219     3.1548960879    -0.0000000000
   11      Cl      1.9117092289     2.5993465964    -0.0000000000
   12      I       3.3388215062    -0.5245893464    -0.0000000000
 ----------------------------------------------------------------
 Molecular Point Group                 Cs    NOp =  2
 Largest Abelian Subgroup              Cs    NOp =  2
 Nuclear Repulsion Energy =        2394.37152691 hartrees
 There are      101 alpha and      101 beta electrons
 Requested basis set is 6-311++G(d,p)
 There are 130 shells and 372 basis functions

 Total QAlloc Memory Limit   2000 MB
 Mega-Array Size       188 MB
 MEM_STATIC part       192 MB

                       Distance Matrix (Angstroms)
             C (  1)   C (  2)   C (  3)   C (  4)   C (  5)   C (  6)
   C (  2)  1.392387
   C (  3)  2.406982  1.400057
   C (  4)  2.773884  2.425602  1.403987
   C (  5)  2.401064  2.804414  2.433897  1.404466
   C (  6)  1.390595  2.436228  2.813850  2.431975  1.401168
   F (  7)  1.336761  2.348042  3.620928  4.110629  3.620351  2.351522
   Br(  8)  2.828044  1.895286  2.906409  4.205208  4.697857  4.153370
   Br(  9)  4.163584  2.867181  1.896790  2.871078  4.186134  4.710639
   Cl( 10)  4.512107  4.029062  2.730171  1.738260  2.721102  4.027070
   Cl( 11)  4.006823  4.540640  4.027868  2.719778  1.736269  2.725011
   I ( 12)  3.034038  4.368344  4.926824  4.420083  3.106995  2.114405
             F (  7)   Br(  8)   Br(  9)   Cl( 10)   Cl( 11)
   Br(  8)  2.963196
   Br(  9)  5.212153  3.385281
   Cl( 10)  5.848864  5.628184  3.235781
   Cl( 11)  5.075887  6.434000  5.574783  3.120549
   I ( 12)  3.125532  5.802900  6.823346  5.811103  3.434476

 A cutoff of  1.0D-11 yielded   5552 shell pairs
 There are     50955 function pairs (     56120 Cartesian)
 Smallest overlap matrix eigenvalue = 4.71E-07

 Q-Chem warning in module stvman/mkSTV.C, line 318:

 Overlap eigenvalue is smaller than square root of threshold
 Use THRESH >= 12 to get rid of this warning

 Linear dependence detected in AO basis
 Tighter screening thresholds may be required for diffuse basis sets
 Use S2THRESH > 14 and THRESH = 14 in case of SCF convergence issues
 Number of orthogonalized atomic orbitals = 370
 Maximum deviation from orthogonality = 2.013E-10
 Guess from superposition of atomic densities
 Warning:  Energy on first SCF cycle will be non-variational
 SAD guess density has 202.000000 electrons

 -----------------------------------------------------------------------
  General SCF calculation program by
  Eric Jon Sundstrom, Paul Horn, Yuezhi Mao, Dmitri Zuev, Alec White,
  David Stuck, Shaama M.S., Shane Yost, Joonho Lee, David Small,
  Daniel Levine, Susi Lehtola, Hugh Burton, Evgeny Epifanovsky,
  Bang C. Huynh
 -----------------------------------------------------------------------
 Exchange:     0.2000 Hartree-Fock + 0.0800 Slater + 0.7200 B88
 Correlation:  0.1900 VWN1RPA + 0.8100 LYP
 Using SG-1 standard quadrature grid
 using 6 threads for integral computing
 -------------------------------------------------------
 OpenMP Integral computing Module                
 Release: version 2.0, May 2017, Q-Chem Inc. Pleasanton 
 -------------------------------------------------------
 A restricted SCF calculation will be
 performed using DIIS
 SCF converges when DIIS error is below 1.0e-08
 ---------------------------------------
  Cycle       Energy         DIIS error
 ---------------------------------------
    1  -13319.2162485339      3.02e-02  
    2  -13316.7416683622      2.04e-03  
    3  -13316.7186691235      2.30e-03  
    4  -13316.7742272680      6.96e-04  
    5  -13316.7827853639      2.10e-04  
    6  -13316.7833592371      7.01e-05  
    7  -13316.7834131715      1.55e-05  
    8  -13316.7834155911      7.50e-06  
    9  -13316.7834165169      2.66e-06  
   10  -13316.7834166180      5.32e-07  
   11  -13316.7834166208      2.79e-07  
   12  -13316.7834166224      9.23e-08  
   13  -13316.7834166233      3.62e-08  
   14  -13316.7834166232      7.42e-09  Convergence criterion met
 ---------------------------------------
 SCF time:   CPU 230.61s  wall 42.00s 
 SCF   energy in the final basis set =   -13316.7834166232
 Total energy in the final basis set =   -13316.7834166232

 --------------------------------------------------------------
             Orbital Energies (a.u.) and Symmetries
 --------------------------------------------------------------

 Alpha MOs, Restricted
 -- Occupied --                  
******* -482.86 -482.86 -176.32 -165.73 -165.73 -165.73 -101.59
  1 A'    2 A'    3 A'    4 A'    5 A'    1 A"    6 A'    7 A'                 
-101.58  -62.51  -62.51  -56.33  -56.33  -56.33  -56.33  -56.33
  8 A'    9 A'   10 A'   11 A'   12 A'    2 A"    3 A"   13 A'                 
-56.329 -35.821 -31.315 -31.308 -31.308 -24.730 -22.965 -22.964
 14 A'   15 A'   16 A'    4 A"   17 A'   18 A'   19 A'    5 A"                 
-22.964 -22.959 -22.959 -10.316 -10.292 -10.289 -10.285 -10.279
 20 A'   21 A'    6 A"   22 A'   23 A'   24 A'   25 A'   26 A'                 
-10.270  -9.501  -9.499  -8.722  -8.722  -7.266  -7.264  -7.256
 27 A'   28 A'   29 A'   30 A'   31 A'   32 A'   33 A'    7 A"                 
 -7.255  -7.253  -7.253  -6.555  -6.554  -6.541  -6.541  -6.540
 34 A'    8 A"   35 A'   36 A'   37 A'    9 A"   10 A"   38 A'                 
 -6.539  -6.371  -4.784  -4.768  -4.767  -2.665  -2.665  -2.662
 39 A'   40 A'   41 A'   11 A"   42 A'   43 A'   44 A'   12 A"                 
 -2.661  -2.661  -2.661  -2.650  -2.650  -2.649  -2.649  -2.050
 13 A"   45 A'   46 A'   47 A'   14 A"   48 A'   15 A"   49 A'                 
 -2.045  -2.044  -2.031  -2.030  -1.276  -0.962  -0.904  -0.893
 16 A"   50 A'   51 A'   17 A"   52 A'   53 A'   54 A'   55 A'                 
 -0.844  -0.830  -0.775  -0.756  -0.691  -0.651  -0.630  -0.576
 56 A'   57 A'   58 A'   59 A'   60 A'   61 A'   62 A'   63 A'                 
 -0.573  -0.518  -0.510  -0.477  -0.459  -0.457  -0.445  -0.431
 64 A'   18 A"   65 A'   66 A'   67 A'   19 A"   68 A'   69 A'                 
 -0.398  -0.397  -0.379  -0.363  -0.347  -0.343  -0.334  -0.329
 20 A"   70 A'   21 A"   71 A'   72 A'   22 A"   23 A"   73 A'                 
 -0.303  -0.299  -0.283  -0.272  -0.265
 24 A"   74 A'   75 A'   25 A"   26 A"                                         
 -- Virtual --                   
 -0.091  -0.073  -0.060  -0.054  -0.022  -0.008   0.005   0.012
 76 A'   27 A"   28 A"   77 A'   78 A'   79 A'   80 A'   81 A'                 
  0.027   0.029   0.040   0.046   0.055   0.059   0.062   0.066
 82 A'   83 A'   29 A"   84 A'   85 A'   30 A"   86 A'   31 A"                 
  0.072   0.075   0.078   0.084   0.089   0.091   0.101   0.103
 87 A'   32 A"   88 A'   89 A'   90 A'   33 A"   91 A'   34 A"                 
  0.108   0.116   0.117   0.123   0.139   0.140   0.150   0.154
 92 A'   35 A"   93 A'   94 A'   36 A"   95 A'   96 A'   97 A'                 
  0.156   0.168   0.170   0.175   0.183   0.194   0.196   0.205
 37 A"   38 A"   98 A'   99 A'  100 A'  101 A'  102 A'  103 A'                 
  0.213   0.220   0.222   0.231   0.234   0.245   0.249   0.252
104 A'  105 A'   39 A"  106 A'  107 A'  108 A'  109 A'   40 A"                 
  0.262   0.267   0.279   0.291   0.292   0.312   0.324   0.351
110 A'  111 A'  112 A'  113 A'  114 A'   41 A"  115 A'  116 A'                 
  0.368   0.388   0.395   0.399   0.408   0.408   0.417   0.424
117 A'  118 A'   42 A"  119 A'   43 A"  120 A'  121 A'  122 A'                 
  0.424   0.431   0.435   0.441   0.451   0.451   0.482   0.485
 44 A"  123 A'   45 A"  124 A'   46 A"  125 A'   47 A"  126 A'                 
  0.489   0.498   0.500   0.503   0.504   0.525   0.548   0.551
127 A'   48 A"  128 A'   49 A"  129 A'  130 A'   50 A"   51 A"                 
  0.552   0.559   0.561   0.567   0.579   0.592   0.599   0.613
131 A'   52 A"  132 A'   53 A"  133 A'  134 A'   54 A"  135 A'                 
  0.628   0.643   0.657   0.666   0.673   0.694   0.737   0.747
136 A'   55 A"   56 A"  137 A'  138 A'  139 A'  140 A'  141 A'                 
  0.760   0.762   0.772   0.778   0.798   0.811   0.820   0.832
142 A'   57 A"  143 A'   58 A"  144 A'  145 A'  146 A'  147 A'                 
  0.840   0.845   0.846   0.869   0.884   0.909   0.922   0.930
 59 A"   60 A"  148 A'  149 A'  150 A'  151 A'  152 A'  153 A'                 
  0.933   0.936   0.975   0.976   1.001   1.035   1.045   1.058
154 A'   61 A"  155 A'   62 A"  156 A'  157 A'  158 A'  159 A'                 
  1.096   1.099   1.146   1.181   1.201   1.207   1.214   1.256
160 A'   63 A"  161 A'  162 A'   64 A"   65 A"  163 A'  164 A'                 
  1.261   1.270   1.322   1.347   1.387   1.415   1.425   1.437
 66 A"   67 A"  165 A'   68 A"  166 A'   69 A"  167 A'  168 A'                 
  1.461   1.472   1.485   1.530   1.535   1.605   1.635   1.721
169 A'  170 A'  171 A'  172 A'  173 A'  174 A'  175 A'   70 A"                 
  1.726   1.746   1.758   1.812   1.815   1.837   1.841   1.899
 71 A"  176 A'  177 A'  178 A'  179 A'   72 A"   73 A"   74 A"                 
  1.985   2.009   2.035   2.043   2.062   2.119   2.130   2.198
 75 A"  180 A'  181 A'   76 A"  182 A'  183 A'  184 A'  185 A'                 
  2.217   2.226   2.235   2.248   2.255   2.271   2.276   2.326
186 A'   77 A"  187 A'   78 A"  188 A'  189 A'   79 A"  190 A'                 
  2.333   2.412   2.435   2.451   2.531   2.565   2.597   2.697
191 A'  192 A'  193 A'  194 A'  195 A'   80 A"  196 A'   81 A"                 
  2.716   2.817   2.825   2.834   2.983   3.034   3.044   3.061
 82 A"   83 A"   84 A"  197 A'  198 A'   85 A"  199 A'  200 A'                 
  3.075   3.170   3.196   3.396   3.429   3.647   3.752   3.755
201 A'  202 A'  203 A'  204 A'  205 A'  206 A'   86 A"  207 A'                 
  3.822   3.902   3.951   3.958   3.983   3.989   3.999   4.022
208 A'  209 A'   87 A"   88 A"   89 A"   90 A"  210 A'   91 A"                 
  4.044   4.054   4.063   4.076   4.101   4.159   4.210   4.277
 92 A"  211 A'  212 A'  213 A'   93 A"  214 A'  215 A'  216 A'                 
  4.287   4.367   4.440   4.494   4.803   4.835   6.009   6.107
217 A'  218 A'  219 A'  220 A'  221 A'  222 A'   94 A"  223 A'                 
  6.158   6.299   6.435   6.669   6.730   6.815   7.533   7.566
224 A'   95 A"  225 A'  226 A'  227 A'  228 A'   96 A"   97 A"                 
  7.651   7.652   7.719   7.791   9.734   9.799  23.224  23.758
229 A'  230 A'  231 A'  232 A'  233 A'  234 A'  235 A'  236 A'                 
 23.776  23.913  23.932  24.020  25.772  25.855  26.122  26.145
237 A'  238 A'  239 A'  240 A'   98 A"   99 A"  241 A'  242 A'                 
 26.504  26.765  27.909  28.346  28.419  28.421  28.522  28.547
243 A'  244 A'  245 A'  100 A"  246 A'  247 A'  101 A"  248 A'                 
 28.552  28.617  28.731  47.949  48.056  66.768 127.885 127.943
102 A"  249 A'  250 A'  251 A'  252 A'  253 A'  103 A"  254 A'                 
127.973 151.693 215.722 215.797 289.728 289.762 289.849 289.852
255 A'  256 A'  257 A'  258 A'  104 A"  105 A"  259 A'  260 A'                 
289.936 290.0131020.7541020.8871901.858
261 A'  262 A'  263 A'  264 A'  265 A'                                         

 Beta MOs, Restricted
 -- Occupied --                  
******* -482.86 -482.86 -176.32 -165.73 -165.73 -165.73 -101.59
  1 A'    2 A'    3 A'    4 A'    5 A'    1 A"    6 A'    7 A'                 
-101.58  -62.51  -62.51  -56.33  -56.33  -56.33  -56.33  -56.33
  8 A'    9 A'   10 A'   11 A'   12 A'    2 A"    3 A"   13 A'                 
-56.329 -35.821 -31.315 -31.308 -31.308 -24.730 -22.965 -22.964
 14 A'   15 A'   16 A'    4 A"   17 A'   18 A'   19 A'    5 A"                 
-22.964 -22.959 -22.959 -10.316 -10.292 -10.289 -10.285 -10.279
 20 A'   21 A'    6 A"   22 A'   23 A'   24 A'   25 A'   26 A'                 
-10.270  -9.501  -9.499  -8.722  -8.722  -7.266  -7.264  -7.256
 27 A'   28 A'   29 A'   30 A'   31 A'   32 A'   33 A'    7 A"                 
 -7.255  -7.253  -7.253  -6.555  -6.554  -6.541  -6.541  -6.540
 34 A'    8 A"   35 A'   36 A'   37 A'    9 A"   10 A"   38 A'                 
 -6.539  -6.371  -4.784  -4.768  -4.767  -2.665  -2.665  -2.662
 39 A'   40 A'   41 A'   11 A"   42 A'   43 A'   44 A'   12 A"                 
 -2.661  -2.661  -2.661  -2.650  -2.650  -2.649  -2.649  -2.050
 13 A"   45 A'   46 A'   47 A'   14 A"   48 A'   15 A"   49 A'                 
 -2.045  -2.044  -2.031  -2.030  -1.276  -0.962  -0.904  -0.893
 16 A"   50 A'   51 A'   17 A"   52 A'   53 A'   54 A'   55 A'                 
 -0.844  -0.830  -0.775  -0.756  -0.691  -0.651  -0.630  -0.576
 56 A'   57 A'   58 A'   59 A'   60 A'   61 A'   62 A'   63 A'                 
 -0.573  -0.518  -0.510  -0.477  -0.459  -0.457  -0.445  -0.431
 64 A'   18 A"   65 A'   66 A'   67 A'   19 A"   68 A'   69 A'                 
 -0.398  -0.397  -0.379  -0.363  -0.347  -0.343  -0.334  -0.329
 20 A"   70 A'   21 A"   71 A'   72 A'   22 A"   23 A"   73 A'                 
 -0.303  -0.299  -0.283  -0.272  -0.265
 24 A"   74 A'   75 A'   25 A"   26 A"                                         
 -- Virtual --                   
 -0.091  -0.073  -0.060  -0.054  -0.022  -0.008   0.005   0.012
 76 A'   27 A"   28 A"   77 A'   78 A'   79 A'   80 A'   81 A'                 
  0.027   0.029   0.040   0.046   0.055   0.059   0.062   0.066
 82 A'   83 A'   29 A"   84 A'   85 A'   30 A"   86 A'   31 A"                 
  0.072   0.075   0.078   0.084   0.089   0.091   0.101   0.103
 87 A'   32 A"   88 A'   89 A'   90 A'   33 A"   91 A'   34 A"                 
  0.108   0.116   0.117   0.123   0.139   0.140   0.150   0.154
 92 A'   35 A"   93 A'   94 A'   36 A"   95 A'   96 A'   97 A'                 
  0.156   0.168   0.170   0.175   0.183   0.194   0.196   0.205
 37 A"   38 A"   98 A'   99 A'  100 A'  101 A'  102 A'  103 A'                 
  0.213   0.220   0.222   0.231   0.234   0.245   0.249   0.252
104 A'  105 A'   39 A"  106 A'  107 A'  108 A'  109 A'   40 A"                 
  0.262   0.267   0.279   0.291   0.292   0.312   0.324   0.351
110 A'  111 A'  112 A'  113 A'  114 A'   41 A"  115 A'  116 A'                 
  0.368   0.388   0.395   0.399   0.408   0.408   0.417   0.424
117 A'  118 A'   42 A"  119 A'   43 A"  120 A'  121 A'  122 A'                 
  0.424   0.431   0.435   0.441   0.451   0.451   0.482   0.485
 44 A"  123 A'   45 A"  124 A'   46 A"  125 A'   47 A"  126 A'                 
  0.489   0.498   0.500   0.503   0.504   0.525   0.548   0.551
127 A'   48 A"  128 A'   49 A"  129 A'  130 A'   50 A"   51 A"                 
  0.552   0.559   0.561   0.567   0.579   0.592   0.599   0.613
131 A'   52 A"  132 A'   53 A"  133 A'  134 A'   54 A"  135 A'                 
  0.628   0.643   0.657   0.666   0.673   0.694   0.737   0.747
136 A'   55 A"   56 A"  137 A'  138 A'  139 A'  140 A'  141 A'                 
  0.760   0.762   0.772   0.778   0.798   0.811   0.820   0.832
142 A'   57 A"  143 A'   58 A"  144 A'  145 A'  146 A'  147 A'                 
  0.840   0.845   0.846   0.869   0.884   0.909   0.922   0.930
 59 A"   60 A"  148 A'  149 A'  150 A'  151 A'  152 A'  153 A'                 
  0.933   0.936   0.975   0.976   1.001   1.035   1.045   1.058
154 A'   61 A"  155 A'   62 A"  156 A'  157 A'  158 A'  159 A'                 
  1.096   1.099   1.146   1.181   1.201   1.207   1.214   1.256
160 A'   63 A"  161 A'  162 A'   64 A"   65 A"  163 A'  164 A'                 
  1.261   1.270   1.322   1.347   1.387   1.415   1.425   1.437
 66 A"   67 A"  165 A'   68 A"  166 A'   69 A"  167 A'  168 A'                 
  1.461   1.472   1.485   1.530   1.535   1.605   1.635   1.721
169 A'  170 A'  171 A'  172 A'  173 A'  174 A'  175 A'   70 A"                 
  1.726   1.746   1.758   1.812   1.815   1.837   1.841   1.899
 71 A"  176 A'  177 A'  178 A'  179 A'   72 A"   73 A"   74 A"                 
  1.985   2.009   2.035   2.043   2.062   2.119   2.130   2.198
 75 A"  180 A'  181 A'   76 A"  182 A'  183 A'  184 A'  185 A'                 
  2.217   2.226   2.235   2.248   2.255   2.271   2.276   2.326
186 A'   77 A"  187 A'   78 A"  188 A'  189 A'   79 A"  190 A'                 
  2.333   2.412   2.435   2.451   2.531   2.565   2.597   2.697
191 A'  192 A'  193 A'  194 A'  195 A'   80 A"  196 A'   81 A"                 
  2.716   2.817   2.825   2.834   2.983   3.034   3.044   3.061
 82 A"   83 A"   84 A"  197 A'  198 A'   85 A"  199 A'  200 A'                 
  3.075   3.170   3.196   3.396   3.429   3.647   3.752   3.755
201 A'  202 A'  203 A'  204 A'  205 A'  206 A'   86 A"  207 A'                 
  3.822   3.902   3.951   3.958   3.983   3.989   3.999   4.022
208 A'  209 A'   87 A"   88 A"   89 A"   90 A"  210 A'   91 A"                 
  4.044   4.054   4.063   4.076   4.101   4.159   4.210   4.277
 92 A"  211 A'  212 A'  213 A'   93 A"  214 A'  215 A'  216 A'                 
  4.287   4.367   4.440   4.494   4.803   4.835   6.009   6.107
217 A'  218 A'  219 A'  220 A'  221 A'  222 A'   94 A"  223 A'                 
  6.158   6.299   6.435   6.669   6.730   6.815   7.533   7.566
224 A'   95 A"  225 A'  226 A'  227 A'  228 A'   96 A"   97 A"                 
  7.651   7.652   7.719   7.791   9.734   9.799  23.224  23.758
229 A'  230 A'  231 A'  232 A'  233 A'  234 A'  235 A'  236 A'                 
 23.776  23.913  23.932  24.020  25.772  25.855  26.122  26.145
237 A'  238 A'  239 A'  240 A'   98 A"   99 A"  241 A'  242 A'                 
 26.504  26.765  27.909  28.346  28.419  28.421  28.522  28.547
243 A'  244 A'  245 A'  100 A"  246 A'  247 A'  101 A"  248 A'                 
 28.552  28.617  28.731  47.949  48.056  66.768 127.885 127.943
102 A"  249 A'  250 A'  251 A'  252 A'  253 A'  103 A"  254 A'                 
127.973 151.693 215.722 215.797 289.728 289.762 289.849 289.852
255 A'  256 A'  257 A'  258 A'  104 A"  105 A"  259 A'  260 A'                 
289.936 290.0131020.7541020.8871901.858
261 A'  262 A'  263 A'  264 A'  265 A'                                         
 --------------------------------------------------------------

          Ground-State Mulliken Net Atomic Charges

     Atom                 Charge (a.u.)
  ----------------------------------------
      1 C                    -0.783635
      2 C                     0.285824
      3 C                    -0.087209
      4 C                    -0.321771
      5 C                     0.026482
      6 C                    -0.059814
      7 F                    -0.080727
      8 Br                   -0.128747
      9 Br                   -0.142556
     10 Cl                    0.550999
     11 Cl                    0.641888
     12 I                     0.099268
  ----------------------------------------
  Sum of atomic charges =     0.000000

 -----------------------------------------------------------------
                    Cartesian Multipole Moments
 -----------------------------------------------------------------
    Charge (ESU x 10^10)
                -0.0000
    Dipole Moment (Debye)
         X       0.0486      Y       0.1597      Z      -0.0000
       Tot       0.1670
    Quadrupole Moments (Debye-Ang)
        XX    -121.8282     XY       0.7846     YY    -130.2999
        XZ       0.0000     YZ       0.0000     ZZ    -129.4910
    Octopole Moments (Debye-Ang^2)
       XXX       1.5885    XXY     -28.9946    XYY     -12.7836
       YYY     -62.9361    XXZ       0.0000    XYZ      -0.0000
       YYZ      -0.0000    XZZ      -3.4335    YZZ     -24.3573
       ZZZ       0.0000
    Hexadecapole Moments (Debye-Ang^3)
      XXXX   -4040.2032   XXXY     -45.7725   XXYY   -1097.3921
      XYYY      35.9004   YYYY   -2436.1425   XXXZ      -0.0000
      XXYZ       0.0000   XYYZ      -0.0000   YYYZ       0.0000
      XXZZ    -771.7631   XYZZ      -3.7528   YYZZ    -452.1767
      XZZZ      -0.0000   YZZZ       0.0000   ZZZZ    -156.5551
 -----------------------------------------------------------------
 Calculating MO derivatives via CPSCF
    1     0    39    0.0182328  
    2     0    39    0.0076921  
    3     0    39    0.0016921  
    4     0    39    0.0001764  
    5    22    17    0.0000221  
    6    38     1    0.0000013  
    7    39     0    0.0000001  Converged
 Time for AOints: 253.9 s (CPU) 42.6 s (wall)
 ------------------------------------------------------------------------------
                     AOints        : Timing summary (seconds)
 ------------------------------------------------------------------------------
     job step          cpu (% of tot)      sys (% of tot)     wall (% of tot)
 ------------------------------------------------------------------------------
  AOints            0.2539E+03 ( 7.9)   0.1300E-04 ( 5.3)   0.4263E+02 ( 7.8)
 ------------------------------------------------------------------------------
   Grand Totals     0.3199E+04          0.2470E-03          0.5492E+03
 ------------------------------------------------------------------------------
 Polarizability Matrix (a.u.)
            1           2           3
    1-230.6174850  -2.8012908  -0.0000000
    2  -2.8012908-186.3514432   0.0000000
    3  -0.0000000   0.0000000 -91.3252976
 Calculating analytic Hessian of the SCF energy

 Direct stationary perturbation theory relativistic correction:

 rels  =     132.194921985441
 relv  =    -445.020133983521
 rel2e =      64.997838487665
 E_rel =    -247.827373510415

 Hessian of the SCF Energy
            1           2           3           4           5           6
    1   0.6575187   0.0011555  -0.0000000  -0.3031026  -0.0093030  -0.0000000
    2   0.0011555   0.6616419  -0.0000000   0.0649677  -0.0979264  -0.0000000
    3  -0.0000000  -0.0000000   0.1384602   0.0000000  -0.0000000  -0.0573527
    4  -0.3031026   0.0649677   0.0000000   0.5711274  -0.0567314   0.0000000
    5  -0.0093030  -0.0979264  -0.0000000  -0.0567314   0.5490444  -0.0000000
    6  -0.0000000  -0.0000000  -0.0573527   0.0000000  -0.0000000   0.0970559
    7  -0.0052054   0.0325300  -0.0000000  -0.1178900   0.0890320  -0.0000000
    8   0.0890248   0.0137752   0.0000000   0.0404586  -0.2770514   0.0000000
    9  -0.0000000   0.0000000  -0.0006433  -0.0000000   0.0000000  -0.0493433
   10  -0.0650146  -0.0218497   0.0000000   0.0571123  -0.0445914  -0.0000000
   11  -0.0219579  -0.0095849  -0.0000000   0.0069175  -0.0508278  -0.0000000
   12  -0.0000000  -0.0000000   0.0054088  -0.0000000   0.0000000   0.0023804
   13   0.0634058   0.0056905   0.0000000  -0.0415982   0.0325300   0.0000000
   14  -0.0488199  -0.0525662  -0.0000000   0.0335415  -0.0265184   0.0000000
   15   0.0000000   0.0000000  -0.0022791   0.0000000   0.0000000   0.0039105
   16  -0.1996552  -0.1406233   0.0000000  -0.0420515  -0.0071470   0.0000000
   17  -0.0742188  -0.2110931   0.0000000  -0.0645448   0.0428805   0.0000000
   18   0.0000000   0.0000000  -0.0563824   0.0000000  -0.0000000   0.0071913
   19  -0.0967373   0.0783315   0.0000000  -0.0208215   0.0505154  -0.0000000
   20   0.0801268  -0.2926050   0.0000000   0.0154453  -0.0296003  -0.0000000
   21   0.0000000   0.0000000  -0.0414253   0.0000000  -0.0000000   0.0063767
   22  -0.0227403  -0.0301018  -0.0000000  -0.0758221  -0.0577776   0.0000000
   23  -0.0119539  -0.0135053   0.0000000  -0.0585743  -0.1056343  -0.0000000
   24   0.0000000   0.0000000   0.0043931  -0.0000000  -0.0000000  -0.0173653
   25   0.0038347   0.0014849  -0.0000000  -0.0279428   0.0085295  -0.0000000
   26  -0.0017545  -0.0030002  -0.0000000   0.0239423  -0.0047068  -0.0000000
   27   0.0000000   0.0000000   0.0034565  -0.0000000   0.0000000   0.0024416
   28   0.0003309  -0.0003029  -0.0000000  -0.0020241  -0.0010674  -0.0000000
   29  -0.0002126   0.0009374  -0.0000000  -0.0035254   0.0012579  -0.0000000
   30   0.0000000   0.0000000  -0.0014510  -0.0000000   0.0000000   0.0037090
   31   0.0001549   0.0017507   0.0000000  -0.0000206  -0.0001837  -0.0000000
   32   0.0051284  -0.0002308   0.0000000  -0.0009329   0.0001241   0.0000000
   33  -0.0000000  -0.0000000   0.0042439  -0.0000000  -0.0000000  -0.0012585
   34  -0.0327894   0.0069668  -0.0000000   0.0030337  -0.0038050  -0.0000000
   35  -0.0072149   0.0041575  -0.0000000  -0.0009646  -0.0010412  -0.0000000
   36  -0.0000000   0.0000000   0.0035713   0.0000000  -0.0000000   0.0022544
            7           8           9          10          11          12
    1  -0.0052054   0.0890248  -0.0000000  -0.0650146  -0.0219579  -0.0000000
    2   0.0325300   0.0137752   0.0000000  -0.0218497  -0.0095849  -0.0000000
    3  -0.0000000   0.0000000  -0.0006433   0.0000000  -0.0000000   0.0054088
    4  -0.1178900   0.0404586  -0.0000000   0.0571123   0.0069175  -0.0000000
    5   0.0890320  -0.2770514   0.0000000  -0.0445914  -0.0508278   0.0000000
    6  -0.0000000   0.0000000  -0.0493433  -0.0000000  -0.0000000   0.0023804
    7   0.4921146   0.0108949   0.0000000  -0.1750365  -0.1237416  -0.0000000
    8   0.0108949   0.5879490  -0.0000000  -0.0674387  -0.2054283  -0.0000000
    9   0.0000000  -0.0000000   0.1020340  -0.0000000   0.0000000  -0.0517406
   10  -0.1750365  -0.0674387  -0.0000000   0.5753108   0.0288133   0.0000000
   11  -0.1237416  -0.2054283   0.0000000   0.0288133   0.5097687   0.0000000
   12  -0.0000000  -0.0000000  -0.0517406   0.0000000   0.0000000   0.1030795
   13  -0.0429859  -0.0656342   0.0000000  -0.2771319   0.0660707  -0.0000000
   14  -0.0079841   0.0450246  -0.0000000   0.0025950  -0.0990891  -0.0000000
   15  -0.0000000   0.0000000   0.0019663   0.0000000   0.0000000  -0.0512088
   16  -0.0024930  -0.0133573   0.0000000  -0.0054896   0.0292531   0.0000000
   17  -0.0124547  -0.0632420   0.0000000   0.0823934   0.0097379  -0.0000000
   18   0.0000000   0.0000000   0.0039000  -0.0000000  -0.0000000   0.0026252
   19  -0.0046407  -0.0054316  -0.0000000   0.0026256   0.0007062   0.0000000
   20  -0.0011112   0.0012613  -0.0000000   0.0007754   0.0005676   0.0000000
   21   0.0000000   0.0000000   0.0056286  -0.0000000  -0.0000000  -0.0019014
   22  -0.0006909  -0.0044412  -0.0000000  -0.0000045   0.0015662   0.0000000
   23  -0.0195268  -0.0276412   0.0000000   0.0034593  -0.0001266  -0.0000000
   24  -0.0000000   0.0000000   0.0017155   0.0000000   0.0000000   0.0031144
   25  -0.1446663   0.0198883   0.0000000  -0.0350420   0.0035535   0.0000000
   26   0.0204477  -0.0345957   0.0000000  -0.0116861   0.0026035   0.0000000
   27   0.0000000  -0.0000000  -0.0193529  -0.0000000  -0.0000000   0.0029393
   28   0.0036369  -0.0091783   0.0000000  -0.0508490   0.0386143   0.0000000
   29   0.0105678  -0.0410330   0.0000000   0.0394002  -0.1455568   0.0000000
   30   0.0000000   0.0000000   0.0028432  -0.0000000  -0.0000000  -0.0206394
   31  -0.0015360   0.0045175  -0.0000000  -0.0292288  -0.0308601   0.0000000
   32   0.0012347   0.0013512   0.0000000  -0.0107958  -0.0099527  -0.0000000
   33   0.0000000  -0.0000000   0.0037691   0.0000000   0.0000000   0.0034131
   34  -0.0006065   0.0006970   0.0000000   0.0027484   0.0010647   0.0000000
   35   0.0001121  -0.0003698   0.0000000  -0.0010746  -0.0021117  -0.0000000
   36  -0.0000000   0.0000000  -0.0007765   0.0000000   0.0000000   0.0025296
           13          14          15          16          17          18
    1   0.0634058  -0.0488199   0.0000000  -0.1996552  -0.0742188   0.0000000
    2   0.0056905  -0.0525662   0.0000000  -0.1406233  -0.2110931   0.0000000
    3   0.0000000  -0.0000000  -0.0022791   0.0000000   0.0000000  -0.0563824
    4  -0.0415982   0.0335415   0.0000000  -0.0420515  -0.0645448   0.0000000
    5   0.0325300  -0.0265184   0.0000000  -0.0071470   0.0428805  -0.0000000
    6   0.0000000   0.0000000   0.0039105   0.0000000   0.0000000   0.0071913
    7  -0.0429859  -0.0079841  -0.0000000  -0.0024930  -0.0124547   0.0000000
    8  -0.0656342   0.0450246   0.0000000  -0.0133573  -0.0632420   0.0000000
    9   0.0000000  -0.0000000   0.0019663   0.0000000   0.0000000   0.0039000
   10  -0.2771319   0.0025950   0.0000000  -0.0054896   0.0823934  -0.0000000
   11   0.0660707  -0.0990891   0.0000000   0.0292531   0.0097379  -0.0000000
   12  -0.0000000  -0.0000000  -0.0512088   0.0000000  -0.0000000   0.0026252
   13   0.5459168  -0.0445314  -0.0000000  -0.1206661   0.0432299   0.0000000
   14  -0.0445314   0.5474411   0.0000000   0.0911615  -0.2719553   0.0000000
   15  -0.0000000   0.0000000   0.1059948   0.0000000  -0.0000000  -0.0490530
   16  -0.1206661   0.0911615   0.0000000   0.4365625   0.0370300  -0.0000000
   17   0.0432299  -0.2719553  -0.0000000   0.0370300   0.6120032  -0.0000000
   18   0.0000000   0.0000000  -0.0490530  -0.0000000  -0.0000000   0.0912617
   19  -0.0056452   0.0000512  -0.0000000   0.0102663  -0.0216902  -0.0000000
   20  -0.0041297   0.0020767  -0.0000000   0.0131423  -0.0566687  -0.0000000
   21   0.0000000  -0.0000000   0.0060207   0.0000000   0.0000000   0.0054734
   22   0.0003552  -0.0005219   0.0000000  -0.0014228   0.0043070  -0.0000000
   23   0.0001980  -0.0006582  -0.0000000   0.0012212   0.0027302   0.0000000
   24  -0.0000000   0.0000000  -0.0009786   0.0000000  -0.0000000   0.0028586
   25   0.0026710  -0.0034418  -0.0000000  -0.0010385  -0.0001330   0.0000000
   26  -0.0005481  -0.0020396   0.0000000   0.0003097   0.0001968  -0.0000000
   27  -0.0000000  -0.0000000   0.0031086  -0.0000000  -0.0000000  -0.0010447
   28  -0.0132495   0.0316967  -0.0000000  -0.0030803  -0.0023487   0.0000000
   29   0.0114693  -0.0251703  -0.0000000   0.0004097   0.0024236   0.0000000
   30  -0.0000000   0.0000000   0.0028089  -0.0000000  -0.0000000   0.0039907
   31  -0.0903484  -0.0609076  -0.0000000  -0.0010535  -0.0061130   0.0000000
   32  -0.0626720  -0.1126365   0.0000000  -0.0256239  -0.0365719  -0.0000000
   33   0.0000000  -0.0000000  -0.0217076   0.0000000   0.0000000   0.0023931
   34  -0.0207241   0.0071614   0.0000000  -0.0698781   0.0145424   0.0000000
   35   0.0183265  -0.0039080   0.0000000   0.0142241  -0.0304421   0.0000000
   36  -0.0000000   0.0000000   0.0014175  -0.0000000  -0.0000000  -0.0132139
           19          20          21          22          23          24
    1  -0.0967373   0.0801268   0.0000000  -0.0227403  -0.0119539   0.0000000
    2   0.0783315  -0.2926050   0.0000000  -0.0301018  -0.0135053   0.0000000
    3   0.0000000   0.0000000  -0.0414253  -0.0000000   0.0000000   0.0043931
    4  -0.0208215   0.0154453   0.0000000  -0.0758221  -0.0585743  -0.0000000
    5   0.0505154  -0.0296003  -0.0000000  -0.0577776  -0.1056343  -0.0000000
    6  -0.0000000  -0.0000000   0.0063767   0.0000000  -0.0000000  -0.0173653
    7  -0.0046407  -0.0011112   0.0000000  -0.0006909  -0.0195268  -0.0000000
    8  -0.0054316   0.0012613   0.0000000  -0.0044412  -0.0276412   0.0000000
    9  -0.0000000  -0.0000000   0.0056286  -0.0000000   0.0000000   0.0017155
   10   0.0026256   0.0007754  -0.0000000  -0.0000045   0.0034593   0.0000000
   11   0.0007062   0.0005676  -0.0000000   0.0015662  -0.0001266   0.0000000
   12   0.0000000   0.0000000  -0.0019014   0.0000000  -0.0000000   0.0031144
   13  -0.0056452  -0.0041297   0.0000000   0.0003552   0.0001980  -0.0000000
   14   0.0000512   0.0020767  -0.0000000  -0.0005219  -0.0006582   0.0000000
   15  -0.0000000  -0.0000000   0.0060207   0.0000000  -0.0000000  -0.0009786
   16   0.0102663   0.0131423   0.0000000  -0.0014228   0.0012212   0.0000000
   17  -0.0216902  -0.0566687   0.0000000   0.0043070   0.0027302  -0.0000000
   18  -0.0000000  -0.0000000   0.0054734  -0.0000000   0.0000000   0.0028586
   19   0.1208890  -0.1021650  -0.0000000  -0.0038904   0.0031446  -0.0000000
   20  -0.1021650   0.3771836  -0.0000000  -0.0025738   0.0033834  -0.0000000
   21  -0.0000000  -0.0000000   0.0232367   0.0000000  -0.0000000  -0.0020357
   22  -0.0038904  -0.0025738   0.0000000   0.1049775   0.0834877   0.0000000
   23   0.0031446   0.0033834  -0.0000000   0.0834877   0.1511077  -0.0000000
   24  -0.0000000  -0.0000000  -0.0020357   0.0000000  -0.0000000   0.0083424
   25  -0.0010522   0.0006737  -0.0000000   0.0004062   0.0000239  -0.0000000
   26   0.0015477  -0.0004166  -0.0000000   0.0071396  -0.0074436   0.0000000
   27  -0.0000000  -0.0000000   0.0001437  -0.0000000   0.0000000  -0.0003963
   28  -0.0001855   0.0011543  -0.0000000   0.0002325  -0.0005728  -0.0000000
   29   0.0011666  -0.0030871  -0.0000000   0.0001526  -0.0012090  -0.0000000
   30   0.0000000   0.0000000   0.0000543  -0.0000000   0.0000000   0.0002607
   31   0.0004932  -0.0002713  -0.0000000  -0.0005172  -0.0007952  -0.0000000
   32  -0.0010019  -0.0020425   0.0000000  -0.0006851  -0.0008565   0.0000000
   33  -0.0000000  -0.0000000   0.0001955   0.0000000  -0.0000000   0.0000137
   34  -0.0013014  -0.0010670  -0.0000000  -0.0008833  -0.0001117  -0.0000000
   35  -0.0051746  -0.0000524   0.0000000  -0.0005517  -0.0001466   0.0000000
   36   0.0000000   0.0000000  -0.0017673   0.0000000  -0.0000000   0.0000775
           25          26          27          28          29          30
    1   0.0038347  -0.0017545   0.0000000   0.0003309  -0.0002126   0.0000000
    2   0.0014849  -0.0030002   0.0000000  -0.0003029   0.0009374   0.0000000
    3  -0.0000000  -0.0000000   0.0034565  -0.0000000  -0.0000000  -0.0014510
    4  -0.0279428   0.0239423  -0.0000000  -0.0020241  -0.0035254  -0.0000000
    5   0.0085295  -0.0047068   0.0000000  -0.0010674   0.0012579   0.0000000
    6  -0.0000000  -0.0000000   0.0024416  -0.0000000  -0.0000000   0.0037090
    7  -0.1446663   0.0204477   0.0000000   0.0036369   0.0105678   0.0000000
    8   0.0198883  -0.0345957  -0.0000000  -0.0091783  -0.0410330   0.0000000
    9   0.0000000   0.0000000  -0.0193529   0.0000000   0.0000000   0.0028432
   10  -0.0350420  -0.0116861  -0.0000000  -0.0508490   0.0394002  -0.0000000
   11   0.0035535   0.0026035  -0.0000000   0.0386143  -0.1455568  -0.0000000
   12   0.0000000   0.0000000   0.0029393   0.0000000   0.0000000  -0.0206394
   13   0.0026710  -0.0005481  -0.0000000  -0.0132495   0.0114693  -0.0000000
   14  -0.0034418  -0.0020396  -0.0000000   0.0316967  -0.0251703   0.0000000
   15  -0.0000000   0.0000000   0.0031086  -0.0000000  -0.0000000   0.0028089
   16  -0.0010385   0.0003097  -0.0000000  -0.0030803   0.0004097  -0.0000000
   17  -0.0001330   0.0001968  -0.0000000  -0.0023487   0.0024236  -0.0000000
   18   0.0000000  -0.0000000  -0.0010447   0.0000000   0.0000000   0.0039907
   19  -0.0010522   0.0015477  -0.0000000  -0.0001855   0.0011666   0.0000000
   20   0.0006737  -0.0004166  -0.0000000   0.0011543  -0.0030871   0.0000000
   21  -0.0000000  -0.0000000   0.0001437  -0.0000000  -0.0000000   0.0000543
   22   0.0004062   0.0071396  -0.0000000   0.0002325   0.0001526  -0.0000000
   23   0.0000239  -0.0074436   0.0000000  -0.0005728  -0.0012090   0.0000000
   24  -0.0000000   0.0000000  -0.0003963  -0.0000000  -0.0000000   0.0002607
   25   0.2080519  -0.0285870   0.0000000  -0.0034174  -0.0019609   0.0000000
   26  -0.0285870   0.0531616   0.0000000  -0.0100209  -0.0038278  -0.0000000
   27   0.0000000   0.0000000   0.0090525   0.0000000   0.0000000  -0.0004846
   28  -0.0034174  -0.0100209   0.0000000   0.0780742  -0.0554730   0.0000000
   29  -0.0019609  -0.0038278   0.0000000  -0.0554730   0.2126993   0.0000000
   30   0.0000000  -0.0000000  -0.0004846   0.0000000   0.0000000   0.0093988
   31  -0.0012239  -0.0008934   0.0000000  -0.0090590  -0.0020912   0.0000000
   32  -0.0001804   0.0000740  -0.0000000   0.0065586   0.0029531  -0.0000000
   33  -0.0000000   0.0000000   0.0001073  -0.0000000  -0.0000000  -0.0006740
   34  -0.0005807   0.0001030   0.0000000  -0.0004097   0.0000968   0.0000000
   35   0.0001492  -0.0000056   0.0000000   0.0009401  -0.0003874   0.0000000
   36   0.0000000   0.0000000   0.0000290   0.0000000   0.0000000   0.0001833
           31          32          33          34          35          36
    1   0.0001549   0.0051284  -0.0000000  -0.0327894  -0.0072149  -0.0000000
    2   0.0017507  -0.0002308  -0.0000000   0.0069668   0.0041575   0.0000000
    3   0.0000000   0.0000000   0.0042439  -0.0000000  -0.0000000   0.0035713
    4  -0.0000206  -0.0009329  -0.0000000   0.0030337  -0.0009646   0.0000000
    5  -0.0001837   0.0001241  -0.0000000  -0.0038050  -0.0010412  -0.0000000
    6  -0.0000000   0.0000000  -0.0012585  -0.0000000  -0.0000000   0.0022544
    7  -0.0015360   0.0012347   0.0000000  -0.0006065   0.0001121  -0.0000000
    8   0.0045175   0.0013512  -0.0000000   0.0006970  -0.0003698   0.0000000
    9  -0.0000000   0.0000000   0.0037691   0.0000000   0.0000000  -0.0007765
   10  -0.0292288  -0.0107958   0.0000000   0.0027484  -0.0010746   0.0000000
   11  -0.0308601  -0.0099527   0.0000000   0.0010647  -0.0021117   0.0000000
   12   0.0000000  -0.0000000   0.0034131   0.0000000  -0.0000000   0.0025296
   13  -0.0903484  -0.0626720   0.0000000  -0.0207241   0.0183265  -0.0000000
   14  -0.0609076  -0.1126365  -0.0000000   0.0071614  -0.0039080   0.0000000
   15  -0.0000000   0.0000000  -0.0217076   0.0000000   0.0000000   0.0014175
   16  -0.0010535  -0.0256239   0.0000000  -0.0698781   0.0142241  -0.0000000
   17  -0.0061130  -0.0365719   0.0000000   0.0145424  -0.0304421  -0.0000000
   18   0.0000000  -0.0000000   0.0023931   0.0000000   0.0000000  -0.0132139
   19   0.0004932  -0.0010019  -0.0000000  -0.0013014  -0.0051746   0.0000000
   20  -0.0002713  -0.0020425  -0.0000000  -0.0010670  -0.0000524   0.0000000
   21  -0.0000000   0.0000000   0.0001955  -0.0000000   0.0000000  -0.0017673
   22  -0.0005172  -0.0006851   0.0000000  -0.0008833  -0.0005517   0.0000000
   23  -0.0007952  -0.0008565  -0.0000000  -0.0001117  -0.0001466  -0.0000000
   24  -0.0000000   0.0000000   0.0000137  -0.0000000   0.0000000   0.0000775
   25  -0.0012239  -0.0001804  -0.0000000  -0.0005807   0.0001492   0.0000000
   26  -0.0008934   0.0000740   0.0000000   0.0001030  -0.0000056   0.0000000
   27   0.0000000  -0.0000000   0.0001073   0.0000000   0.0000000   0.0000290
   28  -0.0090590   0.0065586  -0.0000000  -0.0004097   0.0009401   0.0000000
   29  -0.0020912   0.0029531  -0.0000000   0.0000968  -0.0003874   0.0000000
   30   0.0000000  -0.0000000  -0.0006740   0.0000000   0.0000000   0.0001833
   31   0.1330540   0.0886825  -0.0000000  -0.0007147   0.0071647   0.0000000
   32   0.0886825   0.1646635   0.0000000   0.0002879  -0.0068752  -0.0000000
   33  -0.0000000   0.0000000   0.0098378  -0.0000000   0.0000000  -0.0003332
   34  -0.0007147   0.0002879  -0.0000000   0.1221059  -0.0259364   0.0000000
   35   0.0071647  -0.0068752   0.0000000  -0.0259364   0.0411827  -0.0000000
   36   0.0000000  -0.0000000  -0.0003332   0.0000000  -0.0000000   0.0060284
 **********************************************************************
 **                                                                  **
 **                       VIBRATIONAL ANALYSIS                       **
 **                       --------------------                       **
 **                                                                  **
 **        VIBRATIONAL FREQUENCIES (CM**-1) AND NORMAL MODES         **
 **     FORCE CONSTANTS (mDYN/ANGSTROM) AND REDUCED MASSES (AMU)     **
 **                  INFRARED INTENSITIES (KM/MOL)                   **
 **                                                                  **
 **********************************************************************


 Mode:                 1                      2                      3
 Frequency:        41.44                  64.80                  81.64
 Force Cnst:      0.0534                 0.0840                 0.0803
 Red. Mass:      52.7417                33.9397                20.4508
 IR Active:          YES                    YES                    YES
 IR Intens:        0.015                  0.011                  0.176
 Raman Active:       YES                    YES                    YES
               X      Y      Z        X      Y      Z        X      Y      Z
 C          0.000  0.000 -0.134    0.000  0.000  0.136   -0.000  0.000  0.449
 C          0.000  0.000 -0.122    0.000  0.000  0.060   -0.000 -0.000  0.229
 C         -0.000  0.000  0.007    0.000  0.000  0.064    0.000 -0.000  0.126
 C         -0.000  0.000 -0.158   -0.000  0.000  0.155    0.000  0.000  0.100
 C         -0.000  0.000 -0.261   -0.000  0.000 -0.078   -0.000  0.000  0.161
 C          0.000  0.000 -0.123    0.000  0.000  0.002   -0.000 -0.000  0.300
 F          0.000  0.000 -0.141    0.000  0.000  0.286   -0.000  0.000  0.726
 Br         0.000  0.000 -0.350    0.000  0.000 -0.029    0.000 -0.000 -0.203
 Br        -0.000  0.000  0.488    0.000  0.000 -0.181    0.000  0.000  0.040
 Cl        -0.000  0.000 -0.256   -0.000 -0.000  0.685    0.000  0.000 -0.145
 Cl        -0.000  0.000 -0.595   -0.000  0.000 -0.598    0.000 -0.000  0.045
 I          0.000 -0.000  0.245    0.000 -0.000  0.032   -0.000  0.000 -0.109
 TransDip  -0.000  0.000  0.004   -0.000 -0.000 -0.003    0.000 -0.000 -0.013

 Mode:                 4                      5                      6
 Frequency:       115.31                 140.85                 165.03
 Force Cnst:      0.3824                 0.6946                 0.9433
 Red. Mass:      48.8210                59.4218                58.7896
 IR Active:          YES                    YES                    YES
 IR Intens:        0.325                  0.273                  0.016
 Raman Active:       YES                    YES                    YES
               X      Y      Z        X      Y      Z        X      Y      Z
 C          0.038  0.286 -0.000   -0.124 -0.159 -0.000    0.008  0.046  0.000
 C          0.059  0.202 -0.000   -0.141 -0.167 -0.000   -0.056 -0.028  0.000
 C         -0.016  0.173 -0.000   -0.090 -0.111 -0.000   -0.157 -0.063  0.000
 C         -0.046  0.217  0.000   -0.018 -0.157 -0.000   -0.155 -0.089  0.000
 C         -0.020  0.277  0.000   -0.056 -0.186 -0.000   -0.108  0.013  0.000
 C         -0.001  0.279  0.000   -0.112 -0.176 -0.000    0.065  0.032  0.000
 F          0.095  0.307 -0.000   -0.112 -0.159 -0.000   -0.000  0.041 -0.000
 Br         0.482 -0.070  0.000    0.197 -0.497  0.000   -0.037 -0.069  0.000
 Br        -0.043  0.031 -0.000    0.017  0.543 -0.000   -0.158  0.337 -0.000
 Cl        -0.140  0.199 -0.000    0.200 -0.089  0.000   -0.463 -0.187 -0.000
 Cl        -0.039  0.301  0.000    0.012 -0.263 -0.000   -0.468  0.300  0.000
 I         -0.239 -0.294 -0.000   -0.123  0.183  0.000    0.416 -0.195 -0.000
 TransDip  -0.000 -0.018  0.000    0.010  0.014  0.000    0.004 -0.001 -0.000

 Mode:                 7                      8                      9
 Frequency:       171.15                 185.84                 230.27
 Force Cnst:      0.2488                 0.8838                 1.1487
 Red. Mass:      14.4172                43.4370                36.7699
 IR Active:          YES                    YES                    YES
 IR Intens:        0.001                  0.312                  0.008
 Raman Active:       YES                    YES                    YES
               X      Y      Z        X      Y      Z        X      Y      Z
 C          0.000  0.000 -0.176    0.158 -0.095  0.000   -0.007  0.003 -0.000
 C         -0.000 -0.000 -0.353    0.159 -0.210  0.000   -0.031 -0.065 -0.000
 C          0.000 -0.000 -0.438    0.264 -0.194 -0.000   -0.001 -0.020 -0.000
 C          0.000 -0.000 -0.414    0.092 -0.110  0.000    0.026 -0.035 -0.000
 C         -0.000  0.000 -0.387    0.068  0.048  0.000    0.003  0.005  0.000
 C          0.000  0.000 -0.341    0.041  0.036  0.000    0.023  0.025  0.000
 F          0.000  0.000  0.413    0.354 -0.033 -0.000    0.057  0.023 -0.000
 Br        -0.000 -0.000  0.019   -0.170  0.009 -0.000   -0.129 -0.149  0.000
 Br         0.000  0.000  0.063    0.502  0.100  0.000    0.026 -0.073  0.000
 Cl        -0.000 -0.000  0.131   -0.337 -0.288 -0.000    0.687  0.199  0.000
 Cl        -0.000  0.000  0.152   -0.196  0.268 -0.000   -0.495  0.431 -0.000
 I          0.000 -0.000  0.008   -0.187 -0.008 -0.000    0.001 -0.030  0.000
 TransDip  -0.000 -0.000 -0.001   -0.017  0.005  0.000    0.001 -0.003  0.000

 Mode:                10                     11                     12
 Frequency:       257.55                 284.43                 304.59
 Force Cnst:      1.3324                 1.1411                 0.6747
 Red. Mass:      34.0912                23.9409                12.3424
 IR Active:          YES                    YES                    YES
 IR Intens:        0.323                  0.251                  0.010
 Raman Active:       YES                    YES                    YES
               X      Y      Z        X      Y      Z        X      Y      Z
 C          0.039 -0.212 -0.000    0.229 -0.008 -0.000   -0.000  0.000  0.050
 C          0.112  0.031  0.000    0.159 -0.136  0.000   -0.000 -0.000 -0.478
 C         -0.028 -0.081  0.000   -0.028 -0.159  0.000    0.000 -0.000 -0.489
 C         -0.015 -0.217  0.000    0.015 -0.191  0.000    0.000 -0.000 -0.072
 C         -0.082 -0.316 -0.000    0.049 -0.024 -0.000    0.000 -0.000  0.414
 C          0.040 -0.266 -0.000    0.112  0.063 -0.000    0.000  0.000  0.585
 F         -0.268 -0.335  0.000    0.789  0.172  0.000   -0.000  0.000 -0.047
 Br         0.272  0.344 -0.000   -0.033  0.085 -0.000    0.000  0.000  0.033
 Br         0.007  0.032 -0.000   -0.240  0.079 -0.000   -0.000  0.000  0.033
 Cl         0.146 -0.260 -0.000    0.157 -0.253 -0.000    0.000 -0.000  0.015
 Cl        -0.465 -0.143  0.000    0.062 -0.030  0.000    0.000  0.000 -0.079
 I         -0.052  0.028  0.000   -0.060 -0.007  0.000   -0.000  0.000 -0.017
 TransDip   0.007  0.017 -0.000   -0.016 -0.002 -0.000    0.000 -0.000 -0.003

 Mode:                13                     14                     15
 Frequency:       328.70                 355.28                 419.10
 Force Cnst:      1.6787                 0.9350                 2.0119
 Red. Mass:      26.3719                12.5716                19.4412
 IR Active:          YES                    YES                    YES
 IR Intens:        0.061                  0.147                  0.166
 Raman Active:       YES                    YES                    YES
               X      Y      Z        X      Y      Z        X      Y      Z
 C          0.059 -0.084 -0.000    0.000 -0.000 -0.436   -0.214  0.450 -0.000
 C          0.053 -0.037 -0.000    0.000 -0.000 -0.445   -0.216  0.149  0.000
 C         -0.034  0.006 -0.000   -0.000  0.000  0.174   -0.151  0.060  0.000
 C         -0.261  0.167  0.000   -0.000 -0.000  0.590   -0.080 -0.081  0.000
 C         -0.325 -0.089  0.000    0.000  0.000  0.293   -0.113  0.061  0.000
 C         -0.131 -0.001  0.000   -0.000  0.000 -0.296   -0.064  0.218 -0.000
 F          0.473  0.061  0.000   -0.000 -0.000  0.225   -0.111  0.622  0.000
 Br        -0.003  0.012  0.000   -0.000 -0.000  0.018   -0.005 -0.008 -0.000
 Br         0.103  0.005  0.000    0.000 -0.000 -0.008    0.107 -0.032 -0.000
 Cl        -0.086  0.472 -0.000   -0.000  0.000 -0.083    0.124 -0.289 -0.000
 Cl        -0.291 -0.450 -0.000    0.000  0.000 -0.036   -0.100 -0.230 -0.000
 I          0.032 -0.022 -0.000    0.000  0.000  0.005    0.026 -0.006  0.000
 TransDip  -0.007  0.003 -0.000    0.000  0.000 -0.012   -0.012  0.004  0.000

 Mode:                16                     17                     18
 Frequency:       572.63                 576.24                 625.58
 Force Cnst:      2.3286                 2.8147                 2.7939
 Red. Mass:      12.0533                14.3870                12.1169
 IR Active:          YES                    YES                    YES
 IR Intens:        0.201                 36.046                  0.703
 Raman Active:       YES                    YES                    YES
               X      Y      Z        X      Y      Z        X      Y      Z
 C          0.000  0.000 -0.049    0.244  0.164 -0.000    0.000  0.000  0.457
 C          0.000  0.000 -0.449    0.228  0.220  0.000    0.000 -0.000 -0.105
 C          0.000  0.000  0.550    0.269  0.246 -0.000    0.000 -0.000 -0.390
 C          0.000  0.000 -0.044    0.419  0.103  0.000   -0.000 -0.000  0.630
 C          0.000 -0.000 -0.517    0.384 -0.126  0.000   -0.000  0.000 -0.464
 C          0.000  0.000  0.472    0.487 -0.064 -0.000    0.000  0.000 -0.049
 F         -0.000  0.000  0.008   -0.095  0.095  0.000   -0.000 -0.000 -0.101
 Br        -0.000 -0.000  0.010   -0.054 -0.066 -0.000   -0.000 -0.000  0.005
 Br        -0.000 -0.000 -0.014   -0.064 -0.001  0.000   -0.000  0.000  0.008
 Cl        -0.000  0.000  0.003   -0.083  0.026 -0.000    0.000  0.000 -0.033
 Cl        -0.000 -0.000  0.035   -0.175 -0.146 -0.000    0.000 -0.000  0.025
 I         -0.000  0.000 -0.006   -0.034  0.009  0.000   -0.000 -0.000  0.002
 TransDip   0.000  0.000 -0.014    0.189  0.035  0.000    0.000  0.000  0.027

 Mode:                19                     20                     21
 Frequency:       635.46                 691.70                 712.87
 Force Cnst:      3.0247                 3.3995                 4.2608
 Red. Mass:      12.7132                12.0595                14.2306
 IR Active:          YES                    YES                    YES
 IR Intens:        7.727                  1.643                 71.280
 Raman Active:       YES                    YES                    YES
               X      Y      Z        X      Y      Z        X      Y      Z
 C          0.434  0.184 -0.000   -0.000 -0.000  0.645    0.142 -0.076  0.000
 C          0.381 -0.184  0.000   -0.000  0.000 -0.449    0.163  0.324  0.000
 C         -0.037 -0.375  0.000    0.000  0.000  0.279    0.111  0.384 -0.000
 C         -0.286 -0.141 -0.000    0.000  0.000 -0.232   -0.085  0.462 -0.000
 C         -0.217  0.199  0.000    0.000 -0.000  0.262   -0.209  0.345  0.000
 C          0.271  0.347 -0.000   -0.000 -0.000 -0.417   -0.226  0.294 -0.000
 F         -0.255 -0.033  0.000    0.000  0.000 -0.088    0.061 -0.311 -0.000
 Br        -0.027 -0.003 -0.000    0.000 -0.000  0.006   -0.024 -0.044 -0.000
 Br        -0.005  0.020 -0.000   -0.000 -0.000 -0.003   -0.005 -0.005  0.000
 Cl         0.036  0.043  0.000   -0.000 -0.000  0.003    0.073 -0.215  0.000
 Cl         0.028 -0.053 -0.000   -0.000  0.000 -0.005   -0.038 -0.070 -0.000
 I         -0.011 -0.006 -0.000    0.000  0.000  0.003    0.009 -0.008 -0.000
 TransDip   0.089  0.001 -0.000   -0.000  0.000  0.041   -0.034  0.268  0.000

 Mode:                22                     23                     24
 Frequency:       814.33                 951.15                1078.08
 Force Cnst:      4.9516                 7.0008                 8.3878
 Red. Mass:      12.6733                13.1341                12.2488
 IR Active:          YES                    YES                    YES
 IR Intens:        4.582                 15.641                  0.889
 Raman Active:       YES                    YES                    YES
               X      Y      Z        X      Y      Z        X      Y      Z
 C         -0.122 -0.045 -0.000    0.069 -0.165 -0.000   -0.125  0.185 -0.000
 C         -0.045 -0.421 -0.000    0.324 -0.047 -0.000   -0.474 -0.377 -0.000
 C          0.520 -0.243  0.000    0.433 -0.029  0.000    0.182 -0.006  0.000
 C          0.293  0.056  0.000   -0.165  0.343 -0.000   -0.160  0.441  0.000
 C          0.208  0.349 -0.000   -0.365 -0.398  0.000   -0.137 -0.022 -0.000
 C         -0.393  0.197  0.000   -0.137 -0.304  0.000    0.537  0.004 -0.000
 F         -0.078  0.061  0.000   -0.106  0.317  0.000    0.050 -0.127  0.000
 Br         0.020  0.026 -0.000   -0.008 -0.008  0.000    0.017  0.019  0.000
 Br        -0.053  0.009 -0.000   -0.026  0.009 -0.000   -0.003 -0.001 -0.000
 Cl         0.000  0.018 -0.000    0.017 -0.050 -0.000    0.020 -0.052 -0.000
 Cl        -0.082 -0.085  0.000    0.056  0.083 -0.000    0.003 -0.004  0.000
 I          0.011 -0.002  0.000    0.002  0.000  0.000   -0.005  0.001  0.000
 TransDip   0.067 -0.017 -0.000    0.040 -0.120 -0.000    0.016 -0.026 -0.000

 Mode:                25                     26                     27
 Frequency:      1238.68                1258.26                1343.04
 Force Cnst:     11.2203                11.1953                12.7971
 Red. Mass:      12.4119                12.0018                12.0416
 IR Active:          YES                    YES                    YES
 IR Intens:       17.928                  2.376                 92.069
 Raman Active:       YES                    YES                    YES
               X      Y      Z        X      Y      Z        X      Y      Z
 C         -0.102  0.349 -0.000    0.352  0.095 -0.000   -0.310 -0.162 -0.000
 C         -0.138  0.237 -0.000   -0.282  0.254 -0.000    0.022  0.416 -0.000
 C          0.465  0.040  0.000   -0.113 -0.402  0.000    0.355 -0.208  0.000
 C          0.158 -0.433  0.000    0.439  0.154  0.000   -0.385 -0.187 -0.000
 C         -0.410 -0.288 -0.000   -0.342  0.259  0.000    0.085  0.438 -0.000
 C         -0.039  0.248  0.000   -0.053 -0.382 -0.000    0.261 -0.284  0.000
 F          0.067 -0.194  0.000    0.004  0.014  0.000    0.035  0.028  0.000
 Br        -0.003 -0.007  0.000   -0.001 -0.000  0.000   -0.003 -0.008  0.000
 Br        -0.016  0.000 -0.000    0.001 -0.000 -0.000   -0.008  0.003 -0.000
 Cl        -0.016  0.043 -0.000    0.001  0.000 -0.000    0.012  0.006 -0.000
 Cl         0.034  0.030 -0.000   -0.001  0.001 -0.000   -0.009 -0.021 -0.000
 I          0.002 -0.002  0.000   -0.001  0.000  0.000   -0.002  0.002  0.000
 TransDip   0.037 -0.130 -0.000   -0.042 -0.026 -0.000    0.287  0.109 -0.000

 Mode:                28                     29                     30
 Frequency:      1388.85                1546.30                1551.24
 Force Cnst:     13.9902                16.9424                17.0234
 Red. Mass:      12.3101                12.0265                12.0071
 IR Active:          YES                    YES                    YES
 IR Intens:      220.665                 10.426                  3.289
 Raman Active:       YES                    YES                    YES
               X      Y      Z        X      Y      Z        X      Y      Z
 C         -0.213  0.592 -0.000   -0.340  0.280 -0.000    0.486  0.327 -0.000
 C          0.245  0.143 -0.000    0.429 -0.331  0.000   -0.221 -0.160  0.000
 C         -0.064 -0.397  0.000   -0.126  0.296 -0.000    0.181  0.341  0.000
 C         -0.136  0.310  0.000    0.222 -0.118 -0.000   -0.361 -0.206 -0.000
 C          0.312 -0.200 -0.000   -0.320  0.320  0.000    0.187  0.112  0.000
 C         -0.226 -0.124  0.000    0.090 -0.360 -0.000   -0.257 -0.382  0.000
 F          0.071 -0.194  0.000    0.028 -0.053 -0.000   -0.013 -0.027  0.000
 Br        -0.007 -0.004  0.000   -0.003  0.001 -0.000    0.000  0.001  0.000
 Br         0.001  0.003 -0.000   -0.000 -0.001  0.000    0.000 -0.002  0.000
 Cl         0.005 -0.011 -0.000   -0.002 -0.000  0.000    0.004  0.001  0.000
 Cl        -0.009  0.004  0.000    0.004 -0.003 -0.000   -0.001  0.002 -0.000
 I          0.002  0.001  0.000    0.001  0.001 -0.000   -0.000  0.001 -0.000
 TransDip  -0.099  0.465 -0.000   -0.053  0.089 -0.000    0.041  0.041 -0.000

 STANDARD THERMODYNAMIC QUANTITIES AT   298.15 K  AND     1.00 ATM

   This Molecule has  0 Imaginary Frequencies
   Zero point vibrational energy:       25.919 kcal/mol

   Atom    1 Element C  Has Mass   12.00000
   Atom    2 Element C  Has Mass   12.00000
   Atom    3 Element C  Has Mass   12.00000
   Atom    4 Element C  Has Mass   12.00000
   Atom    5 Element C  Has Mass   12.00000
   Atom    6 Element C  Has Mass   12.00000
   Atom    7 Element F  Has Mass   18.99840
   Atom    8 Element Br Has Mass   78.91830
   Atom    9 Element Br Has Mass   78.91830
   Atom   10 Element Cl Has Mass   34.96885
   Atom   11 Element Cl Has Mass   34.96885
   Atom   12 Element I  Has Mass  126.90440
   Molecular Mass:   445.677100 amu
   Principal axes and moments of inertia in amu*Bohr^2:
                             1           2           3
    Eigenvalues --     4616.36310 10464.71415 15081.07725
          X               0.99997     0.00834     0.00000
          Y              -0.00834     0.99997     0.00000
          Z              -0.00000    -0.00000     1.00000
   Rotational Symmetry Number is   1
   The Molecule is an Asymmetric Top
   Translational Enthalpy:        0.889 kcal/mol
   Rotational Enthalpy:           0.889 kcal/mol
   Vibrational Enthalpy:         31.904 kcal/mol
   gas constant (RT):             0.592 kcal/mol
   Translational Entropy:        44.172  cal/mol.K
   Rotational Entropy:           34.942  cal/mol.K
   Vibrational Entropy:          39.161  cal/mol.K

   Total Enthalpy:               34.274 kcal/mol
   Total Entropy:               118.276  cal/mol.K

 ======================================================================

 STANDARD THERMODYNAMIC QUANTITIES FOR ANHARMONIC VIBRATION -- TOSH

   Zero point vibrational energy: ************ kcal/mol

   Vibrational Enthalpy:       Infinity kcal/mol
   Vibrational Entropy:             NaN  cal/mol.K

   Total Enthalpy:             Infinity kcal/mol
   Total Entropy:                   NaN  cal/mol.K

 ======================================================================

 STANDARD THERMODYNAMIC QUANTITIES FOR ANHARMONIC VIBRATION -- VPT2

   Zero point vibrational energy: ************ kcal/mol

   Vibrational Enthalpy:       Infinity kcal/mol
   Vibrational Entropy:             NaN  cal/mol.K

   Total Enthalpy:             Infinity kcal/mol
   Total Entropy:                   NaN  cal/mol.K

 ======================================================================

Archival summary:
1\1\february\FREQ\ProcedureUnspecified\BasisUnspecified\1r2l216\taweetha\SunDec118:22:512019SunDec118:22:512019\0\\#,FREQ,ProcedureUnspecified,BasisUnspecified,\\0,1\I\C,1,2.1144\C,2,1.3906,1,118.444\F,3,1.33676,2,119.116,1,0,0\C,3,1.39239,2,122.185,1,-180,0\C,5,1.40006,3,119.075,2,0,0\C,2,1.40117,1,122.911,3,-180,0\C,6,1.40399,5,119.774,3,0,0\Cl,7,1.73627,2,120.204,1,0,0\Cl,8,1.73826,6,120.28,5,-180,0\Br,5,1.89529,3,117.867,2,-180,0\Br,6,1.89679,5,120.089,3,-180,0\\\@

 Total job time:  752.37s(wall), 4325.38s(cpu) 
 Sun Dec  1 18:22:51 2019

        *************************************************************
        *                                                           *
        *  Thank you very much for using Q-Chem.  Have a nice day.  *
        *                                                           *
        *************************************************************
