# Supplementary material for: Geometric and energetic data from quantum chemical calculations of halobenzenes and xylenes
Source: Data Brief. 2020 Mar 5;30:105386. doi: 10.1016/j.dib.2020.105386 (PMC7114895; doi:10.1016/j.dib.2020.105386)
Supplement: Supplementary file 1 [file mmc1.zip › halobenzene/B3LYP/FBrBrClIBr.out]

                  Welcome to Q-Chem
     A Quantum Leap Into The Future Of Chemistry


 Q-Chem 5.2 (devel), Q-Chem, Inc., Pleasanton, CA (2019)

 Yihan Shao,  Zhengting Gan,  E. Epifanovsky,  A. T. B. Gilbert,  M. Wormit,  
 J. Kussmann,  A. W. Lange,  A. Behn,  Jia Deng,  Xintian Feng,  D. Ghosh,  
 M. Goldey,  P. R. Horn,  L. D. Jacobson,  I. Kaliman,  T. Kus,  A. Landau,  
 Jie Liu,  E. I. Proynov,  R. M. Richard,  R. P. Steele,  E. J. Sundstrom,  
 H. L. Woodcock III,  P. M. Zimmerman,  D. Zuev,  B. Albrecht,  E. Alguire,  
 S. A. Baeppler,  D. Barton,  Z. Benda,  Y. A. Bernard,  E. J. Berquist,  
 K. B. Bravaya,  H. Burton,  D. Casanova,  Chun-Min Chang,  Yunqing Chen,  
 A. Chien,  K. D. Closser,  M. P. Coons,  S. Coriani,  S. Dasgupta,  
 A. L. Dempwolff,  M. Diedenhofen,  Hainam Do,  R. G. Edgar,  Po-Tung Fang,  
 S. Faraji,  S. Fatehi,  Qingguo Feng,  K. D. Fenk,  J. Fosso-Tande,  
 J. Gayvert,  Qinghui Ge,  A. Ghysels,  G. Gidofalvi,  J. Gomes,  
 J. Gonthier,  A. Gunina,  D. Hait,  M. W. D. Hanson-Heine,  
 P. H. P. Harbach,  A. W. Hauser,  M. F. Herbst,  J. E. Herr,  
 E. G. Hohenstein,  Z. C. Holden,  Kerwin Hui,  B. C. Huynh,  T.-C. Jagau,  
 Hyunjun Ji,  B. Kaduk,  K. Khistyaev,  Jaehoon Kim,  P. Klunzinger,  K. Koh,  
 D. Kosenkov,  L. Koulias,  T. Kowalczyk,  C. M. Krauter,  A. Kunitsa,  
 Ka Un Lao,  A. Laurent,  K. V. Lawler,  Joonho Lee,  D. Lefrancois,  
 S. Lehtola,  D. S. Levine,  Yi-Pei Li,  You-Sheng Lin,  Fenglai Liu,  
 E. Livshits,  A. Luenser,  P. Manohar,  E. Mansoor,  S. F. Manzer,  
 Shan-Ping Mao,  Yuezhi Mao,  N. Mardirossian,  A. V. Marenich,  
 T. Markovich,  L. A. Martinez-Martinez,  S. A. Maurer,  N. J. Mayhall,  
 S. C. McKenzie,  J.-M. Mewes,  P. Morgante,  A. F. Morrison,  
 J. W. Mullinax,  K. Nanda,  T. S. Nguyen-Beck,  R. Olivares-Amaya,  
 J. A. Parkhill,  Zheng Pei,  T. M. Perrine,  F. Plasser,  P. Pokhilko,  
 S. Prager,  A. Prociuk,  E. Ramos,  D. R. Rehn,  F. Rob,  M. Scheurer,  
 M. Schneider,  N. Sergueev,  S. M. Sharada,  S. Sharma,  D. W. Small,  
 T. Stauch,  T. Stein,  Yu-Chuan Su,  A. J. W. Thom,  A. Tkatchenko,  
 T. Tsuchimochi,  N. M. Tubman,  L. Vogt,  M. L. Vidal,  O. Vydrov,  
 M. A. Watson,  J. Wenzel,  M. de Wergifosse,  T. A. Wesolowski,  A. White,  
 J. Witte,  A. Yamada,  Jun Yang,  K. Yao,  S. Yeganeh,  S. R. Yost,  
 Zhi-Qiang You,  A. Zech,  Igor Ying Zhang,  Xing Zhang,  Yan Zhao,  
 Ying Zhu,  B. R. Brooks,  G. K. L. Chan,  C. J. Cramer,  M. S. Gordon,  
 W. J. Hehre,  A. Klamt,  M. W. Schmidt,  C. D. Sherrill,  D. G. Truhlar,  
 A. Aspuru-Guzik,  R. Baer,  A. T. Bell,  N. A. Besley,  Jeng-Da Chai,  
 A. E. DePrince, III,  R. A. DiStasio Jr.,  A. Dreuw,  B. D. Dunietz,  
 T. R. Furlani,  Chao-Ping Hsu,  Yousung Jung,  Jing Kong,  D. S. Lambrecht,  
 WanZhen Liang,  C. Ochsenfeld,  V. A. Rassolov,  L. V. Slipchenko,  
 J. E. Subotnik,  T. Van Voorhis,  J. M. Herbert,  A. I. Krylov,  
 P. M. W. Gill,  M. Head-Gordon

 Contributors to earlier versions of Q-Chem not listed above: 
 R. D. Adamson,  B. Austin,  J. Baker,  G. J. O. Beran,  K. Brandhorst,  
 S. T. Brown,  E. F. C. Byrd,  A. K. Chakraborty,  C.-L. Cheng,  
 Siu Hung Chien,  D. M. Chipman,  D. L. Crittenden,  H. Dachsel,  
 R. J. Doerksen,  A. D. Dutoi,  L. Fusti-Molnar,  W. A. Goddard III,  
 A. Golubeva-Zadorozhnaya,  S. R. Gwaltney,  G. Hawkins,  A. Heyden,  
 S. Hirata,  G. Kedziora,  F. J. Keil,  C. Kelley,  Jihan Kim,  R. A. King,  
 R. Z. Khaliullin,  P. P. Korambath,  W. Kurlancheek,  A. M. Lee,  M. S. Lee,  
 S. V. Levchenko,  Ching Yeh Lin,  D. Liotard,  R. C. Lochan,  I. Lotan,  
 P. E. Maslen,  N. Nair,  D. P. O'Neill,  D. Neuhauser,  E. Neuscamman,  
 C. M. Oana,  R. Olson,  B. Peters,  R. Peverati,  P. A. Pieniazek,  
 Y. M. Rhee,  J. Ritchie,  M. A. Rohrdanz,  E. Rosta,  N. J. Russ,  
 H. F. Schaefer III,  N. E. Schultz,  N. Shenvi,  A. C. Simmonett,  A. Sodt,  
 D. Stuck,  K. S. Thanthiriwatte,  V. Vanovschi,  Tao Wang,  A. Warshel,  
 C. F. Williams,  Q. Wu,  X. Xu,  W. Zhang

 Please cite Q-Chem as follows:
 Y. Shao et al., Mol. Phys. 113, 184-215 (2015)
 DOI: 10.1080/00268976.2014.952696

 Q-Chem 5.2.1 for Intel X86 EM64T Linux

 Parts of Q-Chem use Armadillo 8.300.2 (Tropical Shenanigans).
 http://arma.sourceforge.net/

 Q-Chem begins on Sun Dec  1 18:22:51 2019  

Host: 
0

     Scratch files written to /scratch/taweetham/qchem24599//
NAlpha2: 220
NElect   220
Mult     1

Checking the input file for inconsistencies... 	...done.

--------------------------------------------------------------
User input:
--------------------------------------------------------------
$MOLECULE
0 1
C   
C	1	CC
C	2	CC	1	120.0		
C	3	CC	2	120.0	1	0.0
C	4	CC	3	120.0	2	0.0	
C	5 	CC	4	120.0	3	0.0
F	1	CF	2	120.0	3	180.0
Br	2	CBr	3	120.0	4	180.0
Br	3	CBr	4	120.0	5	180.0
Cl	4	CCl	5	120.0	6	180.0
I	5	CI	6	120.0	1	180.0
Br	6	CBr	1	120.0	2	180.0

CC=1.39483
CH=1.08673
CF=1.33960
CCl=1.72090
CBr=1.89068
CI=2.07886
$END

$REM
   JOB_TYPE	OPTIMIZATION
   BASIS	6-311++G**
   METHOD	B3LYP
   MEM_TOTAL	64000
   SYM_IGNORE	TRUE
$END

--------------------------------------------------------------
 ----------------------------------------------------------------
             Standard Nuclear Orientation (Angstroms)
    I     Atom           X                Y                Z
 ----------------------------------------------------------------
    1      C       0.0000000000     0.0000000000     0.0000000000
    2      C       0.0000000000     0.0000000000     1.3948300000
    3      C       1.2079582140     0.0000000000     2.0922450000
    4      C       2.4159164279     0.0000000000     1.3948300000
    5      C       2.4159164279     0.0000000000    -0.0000000000
    6      C       1.2079582140     0.0000000000    -0.6974150000
    7      F      -1.1601276309    -0.0000000000    -0.6698000000
    8      Br     -1.6373769104    -0.0000000000     2.3401700000
    9      Br      1.2079582140    -0.0000000000     3.9829250000
   10      Cl      3.9062595453    -0.0000000000     2.2552800000
   11      I       4.2162619988    -0.0000000000    -1.0394300000
   12      Br      1.2079582140    -0.0000000000    -2.5880950000
 ----------------------------------------------------------------
 Nuclear Repulsion Energy =        2844.29382193 hartrees
 There are      110 alpha and      110 beta electrons
 Requested basis set is 6-311++G(d,p)
 There are 136 shells and 390 basis functions

 Total QAlloc Memory Limit  64000 MB
 Mega-Array Size       188 MB
 MEM_STATIC part       192 MB
 A cutoff of  1.0D-11 yielded   5946 shell pairs
 There are     54631 function pairs (     60410 Cartesian)
 Smallest overlap matrix eigenvalue = 5.59E-07

 Q-Chem warning in module stvman/mkSTV.C, line 318:

 Overlap eigenvalue is smaller than square root of threshold
 Use THRESH >= 12 to get rid of this warning

 Linear dependence detected in AO basis
 Tighter screening thresholds may be required for diffuse basis sets
 Use S2THRESH > 14 and THRESH = 14 in case of SCF convergence issues
 Number of orthogonalized atomic orbitals = 389
 Maximum deviation from orthogonality = 1.278E-10

 Scale SEOQF with 1.000000e-01/1.000000e-01/1.000000e-01

 Standard Electronic Orientation quadrupole field applied
 Nucleus-field energy     =    -0.0000000731 hartrees
 Guess from superposition of atomic densities
 Warning:  Energy on first SCF cycle will be non-variational
 SAD guess density has 220.000000 electrons

 -----------------------------------------------------------------------
  General SCF calculation program by
  Eric Jon Sundstrom, Paul Horn, Yuezhi Mao, Dmitri Zuev, Alec White,
  David Stuck, Shaama M.S., Shane Yost, Joonho Lee, David Small,
  Daniel Levine, Susi Lehtola, Hugh Burton, Evgeny Epifanovsky,
  Bang C. Huynh
 -----------------------------------------------------------------------
 Exchange:     0.2000 Hartree-Fock + 0.0800 Slater + 0.7200 B88
 Correlation:  0.1900 VWN1RPA + 0.8100 LYP
 Using SG-1 standard quadrature grid
 using 6 threads for integral computing
 -------------------------------------------------------
 OpenMP Integral computing Module                
 Release: version 2.0, May 2017, Q-Chem Inc. Pleasanton 
 -------------------------------------------------------
 A restricted SCF calculation will be
 performed using DIIS
 SCF converges when DIIS error is below 1.0e-08
 ---------------------------------------
  Cycle       Energy         DIIS error
 ---------------------------------------
    1  -15433.1832967094      3.00e-02  
    2  -15430.6472461508      2.15e-03  
    3  -15430.5981999625      2.63e-03  
    4  -15430.6804045696      8.48e-04  
    5  -15430.6949117600      2.10e-04  
    6  -15430.6954706712      8.08e-05  
    7  -15430.6955598286      2.41e-05  
    8  -15430.6955691210      1.14e-05  
    9  -15430.6955713166      2.07e-06  
   10  -15430.6955713647      8.65e-07  
   11  -15430.6955713756      4.08e-07  
   12  -15430.6955713785      7.54e-08  
   13  -15430.6955713788      3.10e-08  
   14  -15430.6955713806      6.60e-09  Convergence criterion met
 ---------------------------------------
 SCF time:   CPU 260.93s  wall 47.00s 
 SCF   energy in the final basis set =   -15430.6955713806
 Total energy in the final basis set =   -15430.6955713806

 --------------------------------------------------------------

                    Orbital Energies (a.u.)
 --------------------------------------------------------------

 Alpha MOs
 -- Occupied --
********-482.8602-482.8598-482.8585-176.3211-165.7249-165.7228-165.7226
******** -62.5130 -62.5127 -62.5115 -56.3338 -56.3334 -56.3322 -56.3296
-56.3293 -56.3292 -56.3289 -56.3281 -56.3276 -35.8177 -31.3111 -31.3051
-31.3044 -24.7308 -22.9615 -22.9602 -22.9598 -22.9555 -22.9555 -10.3164
-10.2854 -10.2808 -10.2791 -10.2789 -10.2694  -9.4986  -8.7220  -8.7215
 -8.7204  -7.2635  -7.2534  -7.2525  -6.5543  -6.5539  -6.5527  -6.5403
 -6.5399  -6.5395  -6.5389  -6.5389  -6.5377  -6.3675  -4.7804  -4.7653
 -4.7641  -2.6650  -2.6646  -2.6635  -2.6612  -2.6609  -2.6606  -2.6601
 -2.6597  -2.6589  -2.6495  -2.6494  -2.6489  -2.6488  -2.6479  -2.6478
 -2.0464  -2.0418  -2.0409  -2.0278  -2.0276  -1.2734  -0.9580  -0.9005
 -0.8807  -0.8301  -0.8173  -0.7809  -0.7502  -0.6912  -0.6511  -0.6280
 -0.5743  -0.5691  -0.5168  -0.5131  -0.4586  -0.4544  -0.4528  -0.4455
 -0.4327  -0.3892  -0.3880  -0.3835  -0.3586  -0.3394  -0.3337  -0.3291
 -0.3220  -0.3047  -0.2965  -0.2706  -0.2675  -0.2635
 -- Virtual --
 -0.0919  -0.0711  -0.0601  -0.0484  -0.0288  -0.0079   0.0012   0.0117
  0.0205   0.0282   0.0383   0.0411   0.0532   0.0538   0.0612   0.0638
  0.0640   0.0702   0.0753   0.0754   0.0855   0.0920   0.0939   0.1046
  0.1050   0.1090   0.1094   0.1171   0.1341   0.1381   0.1445   0.1583
  0.1589   0.1635   0.1639   0.1727   0.1750   0.1878   0.2015   0.2038
  0.2061   0.2101   0.2136   0.2242   0.2312   0.2427   0.2455   0.2500
  0.2552   0.2621   0.2670   0.2746   0.2859   0.3050   0.3194   0.3529
  0.3586   0.3721   0.3811   0.3876   0.3939   0.4008   0.4149   0.4188
  0.4192   0.4236   0.4282   0.4341   0.4389   0.4404   0.4433   0.4687
  0.4767   0.4866   0.4937   0.4977   0.5129   0.5141   0.5183   0.5315
  0.5437   0.5457   0.5479   0.5546   0.5560   0.5678   0.5812   0.5884
  0.6041   0.6186   0.6250   0.6353   0.6415   0.6508   0.6861   0.6894
  0.6972   0.7129   0.7170   0.7430   0.7626   0.7756   0.7790   0.7888
  0.8102   0.8113   0.8194   0.8402   0.8498   0.8552   0.8725   0.8922
  0.8947   0.9277   0.9319   0.9363   0.9599   0.9986   1.0205   1.0335
  1.0481   1.0572   1.1096   1.1181   1.1512   1.1709   1.1807   1.2146
  1.2215   1.2362   1.2756   1.3275   1.3640   1.3855   1.3930   1.4132
  1.4469   1.4545   1.4780   1.4950   1.5394   1.5590   1.5814   1.6107
  1.7206   1.7243   1.7496   1.7526   1.8136   1.8181   1.8390   1.8473
  1.8934   1.9869   2.0091   2.0166   2.0304   2.0521   2.0608   2.1133
  2.1353   2.1694   2.1927   2.2306   2.2464   2.2540   2.2550   2.2572
  2.2824   2.3058   2.3380   2.3854   2.4387   2.4690   2.5688   2.5707
  2.7026   2.7138   2.8160   2.8271   2.8281   2.9406   3.0370   3.0380
  3.0737   3.0761   3.1488   3.1968   3.3947   3.4209   3.6480   3.7519
  3.7626   3.8084   3.8953   3.9507   3.9564   3.9806   3.9888   3.9903
  3.9931   4.0144   4.0459   4.0487   4.0591   4.0721   4.0747   4.0780
  4.1137   4.1444   4.2111   4.2559   4.2841   4.2915   4.3718   4.4014
  4.4422   4.5321   4.8284   4.8347   6.0236   6.1352   6.1635   6.2995
  6.4440   6.6457   6.7335   6.7652   6.8250   7.5347   7.5467   7.5700
  7.6534   7.6646   7.6981   7.7200   7.7586   7.7995   9.7733  23.2158
 23.7772  23.7837  23.9368  23.9540  24.0352  25.8175  26.2076  26.6485
 27.9300  28.3580  28.4271  28.4459  28.5253  28.5530  28.5554  28.6211
 28.7292  47.9337  48.0142  48.0656  66.7728 127.8954 127.9619 127.9775
151.7145 215.7665 289.7302 289.7427 289.7665 289.8513 289.8626 289.8999
289.9393 289.9791 290.02171020.73371020.83531020.89901901.8802
 --------------------------------------------------------------

          Ground-State Mulliken Net Atomic Charges

     Atom                 Charge (a.u.)
  ----------------------------------------
      1 C                    -0.434882
      2 C                     0.312740
      3 C                    -0.196858
      4 C                    -0.057525
      5 C                    -0.295865
      6 C                     0.583851
      7 F                    -0.101329
      8 Br                   -0.145989
      9 Br                   -0.157057
     10 Cl                    0.544657
     11 I                     0.111726
     12 Br                   -0.163467
  ----------------------------------------
  Sum of atomic charges =     0.000000

 -----------------------------------------------------------------
                    Cartesian Multipole Moments
 -----------------------------------------------------------------
    Charge (ESU x 10^10)
                -0.0000
    Dipole Moment (Debye)
         X       0.7119      Y      -0.0000      Z       0.1088
       Tot       0.7202
    Quadrupole Moments (Debye-Ang)
        XX    -131.1387     XY      -0.0000     YY    -135.1910
        XZ      -3.9175     YZ       0.0000     ZZ    -129.6667
    Octopole Moments (Debye-Ang^2)
       XXX    -624.8576    XXY      -0.0000    XYY    -220.6113
       YYY      -0.0000    XXZ     -94.1405    XYZ       0.0000
       YYZ     -88.2759    XZZ    -211.1140    YZZ       0.0000
       ZZZ    -252.8775
    Hexadecapole Moments (Debye-Ang^3)
      XXXX   -5177.8312   XXXY      -0.0000   XXYY    -955.2035
      XYYY      -0.0000   YYYY    -164.3093   XXXZ     -41.6014
      XXYZ      -0.0000   XYYZ      21.8077   YYYZ      -0.0000
      XXZZ   -1520.9534   XYZZ      -0.0000   YYZZ    -724.5785
      XZZZ      42.0281   YZZZ       0.0000   ZZZZ   -3837.7629
 -----------------------------------------------------------------
 Calculating analytic gradient of the SCF energy
 Gradient of SCF Energy
            1           2           3           4           5           6
    1  -0.0021346   0.0054458   0.0001402   0.0016884   0.0016573   0.0037257
    2   0.0000000   0.0000000   0.0000000  -0.0000000  -0.0000000  -0.0000000
    3  -0.0003157  -0.0003235  -0.0022552  -0.0002633  -0.0009391   0.0021515
            7           8           9          10          11          12
    1  -0.0044500   0.0063074  -0.0012461  -0.0073492  -0.0148908   0.0111058
    2  -0.0000000  -0.0000000  -0.0000000  -0.0000000   0.0000000   0.0000000
    3  -0.0030617   0.0055652  -0.0044302  -0.0072200   0.0070504   0.0040416
 Max gradient component =       1.489E-02
 RMS gradient           =       4.419E-03
 Gradient time:  CPU 88.66 s  wall 14.89 s
 Geometry Optimization Parameters
   NAtoms,    NIC,     NZ,  NCons,   NDum,   NFix, NCnnct, MaxDiis
       12      78      12       0       0       0       0       0


** GEOMETRY OPTIMIZATION IN DELOCALIZED INTERNAL COORDINATES **
   Searching for a Minimum

   Optimization Cycle:   1

                       Coordinates (Angstroms)
     ATOM                X               Y               Z
      1  C         0.0000000000    0.0000000000    0.0000000000
      2  C         0.0000000000    0.0000000000    1.3948300000
      3  C         1.2079582140    0.0000000000    2.0922450000
      4  C         2.4159164279    0.0000000000    1.3948300000
      5  C         2.4159164279    0.0000000000    0.0000000000
      6  C         1.2079582140    0.0000000000   -0.6974150000
      7  F        -1.1601276309    0.0000000000   -0.6698000000
      8  Br       -1.6373769104    0.0000000000    2.3401700000
      9  Br        1.2079582140    0.0000000000    3.9829250000
     10  Cl        3.9062595453    0.0000000000    2.2552800000
     11  I         4.2162619988    0.0000000000   -1.0394300000
     12  Br        1.2079582140    0.0000000000   -2.5880950000
   Point Group: c1    Number of degrees of freedom:    30


   Energy is -15430.695571381


 Attempting to generate delocalized internal coordinates
 Initial Hessian constructed with Jon Baker's OPTIMIZE code

 21 Hessian modes will be used to form the next step
  Hessian Eigenvalues:
     0.124424    0.201019    0.201019    0.201019    0.250000    0.250000
     0.250000    0.250000    0.250000    0.250000    0.250000    0.250000
     0.250000    0.334879    0.426727    0.426727    0.464882    0.464882
     0.464882    0.464882    0.572947

 Minimum search - taking simple RFO step
 Searching for Lamda that Minimizes Along All modes
 Value Taken    Lamda =  -0.00985415
 Step Taken.  Stepsize is  0.205548

                             Maximum     Tolerance    Cnvgd?
         Gradient           0.044101      0.000300      NO
         Displacement       0.153723      0.001200      NO
         Energy change     *********      0.000001      NO


 New Cartesian Coordinates Obtained by Inverse Iteration

 Displacement from previous Coordinates is:  0.459051
 ----------------------------------------------------------------
             Standard Nuclear Orientation (Angstroms)
    I     Atom           X                Y                Z
 ----------------------------------------------------------------
    1      C       0.0255425979     0.0000000000     0.0160618998
    2      C      -0.0007181982     0.0000000000     1.4024916611
    3      C       1.2118071029     0.0000000000     2.1077520745
    4      C       2.4301216369     0.0000000000     1.4025794726
    5      C       2.4461535796     0.0000000000    -0.0102506243
    6      C       1.2154045431     0.0000000000    -0.6997849496
    7      F      -1.1311962376     0.0000000000    -0.6498277813
    8      Br     -1.7033079007     0.0000000000     2.2399441561
    9      Br      1.2249829654     0.0000000000     4.0095013049
   10      Cl      3.9144870243     0.0000000000     2.3031832286
   11      I       4.3131789982     0.0000000000    -1.0634059276
   12      Br      1.0422266027     0.0000000000    -2.5927045148
 ----------------------------------------------------------------
 Nuclear Repulsion Energy =        2802.73277287 hartrees
 There are      110 alpha and      110 beta electrons
 Applying Cartesian multipole field
    Component          Value
    ---------          -----
     (2,0,0)        1.00000E-11
     (0,2,0)        2.00000E-11
     (0,0,2)       -3.00000E-11
 Nucleus-field energy     =    -0.0000000715 hartrees
 Requested basis set is 6-311++G(d,p)
 There are 136 shells and 390 basis functions
 A cutoff of  1.0D-11 yielded   5925 shell pairs
 There are     54492 function pairs (     60248 Cartesian)
 Smallest overlap matrix eigenvalue = 5.46E-07

 Q-Chem warning in module stvman/mkSTV.C, line 318:

 Overlap eigenvalue is smaller than square root of threshold
 Use THRESH >= 12 to get rid of this warning

 Linear dependence detected in AO basis
 Tighter screening thresholds may be required for diffuse basis sets
 Use S2THRESH > 14 and THRESH = 14 in case of SCF convergence issues
 Number of orthogonalized atomic orbitals = 389
 Maximum deviation from orthogonality = 3.987E-10
 Guess MOs from SCF MO coefficient file

 -----------------------------------------------------------------------
  General SCF calculation program by
  Eric Jon Sundstrom, Paul Horn, Yuezhi Mao, Dmitri Zuev, Alec White,
  David Stuck, Shaama M.S., Shane Yost, Joonho Lee, David Small,
  Daniel Levine, Susi Lehtola, Hugh Burton, Evgeny Epifanovsky,
  Bang C. Huynh
 -----------------------------------------------------------------------
 Exchange:     0.2000 Hartree-Fock + 0.0800 Slater + 0.7200 B88
 Correlation:  0.1900 VWN1RPA + 0.8100 LYP
 Using SG-1 standard quadrature grid
 using 6 threads for integral computing
 -------------------------------------------------------
 OpenMP Integral computing Module                
 Release: version 2.0, May 2017, Q-Chem Inc. Pleasanton 
 -------------------------------------------------------
 A restricted SCF calculation will be
 performed using DIIS
 SCF converges when DIIS error is below 1.0e-08
 ---------------------------------------
  Cycle       Energy         DIIS error
 ---------------------------------------
    1  -15430.6904578732      8.42e-04  
    2  -15430.6971538574      2.82e-04  
    3  -15430.6940128370      4.85e-04  
    4  -15430.6985746118      6.86e-05  
    5  -15430.6986485638      1.58e-05  
    6  -15430.6986517771      6.55e-06  
    7  -15430.6986524302      3.28e-06  
    8  -15430.6986526299      5.42e-07  
    9  -15430.6986526346      2.17e-07  
   10  -15430.6986526354      6.06e-08  
   11  -15430.6986526350      3.05e-08  
   12  -15430.6986526350      1.01e-08  
   13  -15430.6986526355      2.45e-09  Convergence criterion met
 ---------------------------------------
 SCF time:   CPU 240.39s  wall 44.00s 
 SCF   energy in the final basis set =   -15430.6986526355
 Total energy in the final basis set =   -15430.6986526355

 --------------------------------------------------------------

                    Orbital Energies (a.u.)
 --------------------------------------------------------------

 Alpha MOs
 -- Occupied --
********-482.8610-482.8604-482.8595-176.3237-165.7276-165.7254-165.7252
******** -62.5138 -62.5132 -62.5123 -56.3346 -56.3340 -56.3330 -56.3303
-56.3300 -56.3297 -56.3294 -56.3289 -56.3285 -35.8201 -31.3137 -31.3072
-31.3068 -24.7297 -22.9641 -22.9626 -22.9623 -22.9578 -22.9578 -10.3137
-10.2905 -10.2847 -10.2811 -10.2801 -10.2777  -9.4984  -8.7225  -8.7220
 -8.7211  -7.2634  -7.2533  -7.2523  -6.5550  -6.5544  -6.5535  -6.5408
 -6.5403  -6.5399  -6.5395  -6.5394  -6.5384  -6.3693  -4.7825  -4.7669
 -4.7659  -2.6657  -2.6651  -2.6642  -2.6618  -2.6613  -2.6612  -2.6605
 -2.6604  -2.6596  -2.6498  -2.6498  -2.6493  -2.6493  -2.6485  -2.6484
 -2.0480  -2.0436  -2.0428  -2.0293  -2.0291  -1.2760  -0.9526  -0.8975
 -0.8759  -0.8304  -0.8153  -0.7771  -0.7492  -0.6875  -0.6492  -0.6309
 -0.5708  -0.5683  -0.5186  -0.5104  -0.4578  -0.4527  -0.4499  -0.4450
 -0.4306  -0.3877  -0.3840  -0.3818  -0.3582  -0.3345  -0.3338  -0.3231
 -0.3219  -0.3034  -0.3014  -0.2748  -0.2709  -0.2652
 -- Virtual --
 -0.0983  -0.0742  -0.0604  -0.0555  -0.0332  -0.0092  -0.0037   0.0087
  0.0200   0.0278   0.0383   0.0410   0.0524   0.0538   0.0617   0.0635
  0.0641   0.0695   0.0742   0.0756   0.0856   0.0885   0.0953   0.1020
  0.1043   0.1087   0.1091   0.1179   0.1334   0.1371   0.1416   0.1568
  0.1576   0.1614   0.1648   0.1707   0.1743   0.1852   0.1989   0.2046
  0.2050   0.2068   0.2098   0.2203   0.2311   0.2423   0.2440   0.2512
  0.2536   0.2606   0.2633   0.2753   0.2858   0.3023   0.3178   0.3524
  0.3579   0.3726   0.3769   0.3897   0.4002   0.4051   0.4134   0.4177
  0.4186   0.4216   0.4293   0.4333   0.4345   0.4367   0.4581   0.4683
  0.4709   0.4760   0.4966   0.4987   0.5157   0.5182   0.5217   0.5278
  0.5428   0.5431   0.5472   0.5506   0.5546   0.5597   0.5766   0.5899
  0.5924   0.6067   0.6213   0.6365   0.6470   0.6500   0.6769   0.6858
  0.6874   0.7024   0.7165   0.7401   0.7575   0.7631   0.7712   0.7858
  0.8100   0.8102   0.8195   0.8418   0.8450   0.8552   0.8646   0.8922
  0.8936   0.9233   0.9281   0.9347   0.9569   0.9909   1.0129   1.0289
  1.0469   1.0584   1.1066   1.1157   1.1461   1.1673   1.1775   1.2063
  1.2155   1.2290   1.2709   1.3199   1.3559   1.3815   1.3868   1.4132
  1.4425   1.4520   1.4708   1.4834   1.5322   1.5616   1.5689   1.6134
  1.7180   1.7196   1.7366   1.7557   1.8063   1.8103   1.8331   1.8423
  1.8869   1.9842   2.0079   2.0091   2.0238   2.0505   2.0565   2.1011
  2.1358   2.1560   2.1904   2.2266   2.2314   2.2449   2.2527   2.2559
  2.2694   2.2919   2.3285   2.3728   2.4424   2.4603   2.5613   2.5678
  2.7000   2.7118   2.8117   2.8162   2.8262   2.9396   3.0299   3.0316
  3.0561   3.0751   3.1344   3.1885   3.3915   3.4045   3.6319   3.7525
  3.7589   3.7959   3.8986   3.9519   3.9604   3.9795   3.9885   3.9907
  4.0016   4.0081   4.0331   4.0443   4.0588   4.0717   4.0757   4.0791
  4.1091   4.1374   4.2052   4.2547   4.2737   4.2801   4.3660   4.4023
  4.4417   4.5042   4.8051   4.8417   6.0171   6.1251   6.1439   6.2988
  6.4456   6.6383   6.7414   6.7669   6.8100   7.5328   7.5466   7.5690
  7.6452   7.6608   7.6923   7.7247   7.7527   7.7929   9.7657  23.2192
 23.7508  23.7711  23.9069  23.9224  24.0246  25.8154  26.1945  26.6270
 27.9072  28.3517  28.4130  28.4375  28.5229  28.5492  28.5493  28.6106
 28.7183  47.9312  48.0157  48.0517  66.7721 127.8897 127.9543 127.9652
151.6940 215.7579 289.7276 289.7420 289.7652 289.8414 289.8585 289.8957
289.9397 289.9736 290.01461020.73111020.83741020.88131901.8586
 --------------------------------------------------------------

          Ground-State Mulliken Net Atomic Charges

     Atom                 Charge (a.u.)
  ----------------------------------------
      1 C                    -0.439308
      2 C                     0.228572
      3 C                    -0.251450
      4 C                    -0.134855
      5 C                    -0.042894
      6 C                     0.467444
      7 F                    -0.076851
      8 Br                   -0.131559
      9 Br                   -0.151332
     10 Cl                    0.556575
     11 I                     0.117061
     12 Br                   -0.141403
  ----------------------------------------
  Sum of atomic charges =     0.000000

 -----------------------------------------------------------------
                    Cartesian Multipole Moments
 -----------------------------------------------------------------
    Charge (ESU x 10^10)
                -0.0000
    Dipole Moment (Debye)
         X       0.6114      Y      -0.0000      Z       0.0860
       Tot       0.6174
    Quadrupole Moments (Debye-Ang)
        XX    -130.5163     XY       0.0000     YY    -135.4672
        XZ      -3.3688     YZ      -0.0000     ZZ    -130.0914
    Octopole Moments (Debye-Ang^2)
       XXX    -621.2718    XXY       0.0000    XYY    -220.9187
       YYY       0.0000    XXZ     -93.0982    XYZ      -0.0000
       YYZ     -87.1331    XZZ    -211.2914    YZZ      -0.0000
       ZZZ    -249.9553
    Hexadecapole Moments (Debye-Ang^3)
      XXXX   -5277.1264   XXXY       0.0000   XXYY    -980.8807
      XYYY       0.0000   YYYY    -164.9662   XXXZ     -74.4951
      XXYZ      -0.0000   XYYZ      15.1519   YYYZ      -0.0000
      XXZZ   -1547.6360   XYZZ      -0.0000   YYZZ    -726.1594
      XZZZ      44.9351   YZZZ      -0.0000   ZZZZ   -3846.0280
 -----------------------------------------------------------------
 Calculating analytic gradient of the SCF energy
 Gradient of SCF Energy
            1           2           3           4           5           6
    1   0.0004224  -0.0010810   0.0002465   0.0025131   0.0041844  -0.0081735
    2  -0.0000000   0.0000000  -0.0000000   0.0000000   0.0000000  -0.0000000
    3   0.0006316  -0.0056220   0.0011648   0.0049476  -0.0020833   0.0003873
            7           8           9          10          11          12
    1   0.0008975  -0.0016927   0.0032034  -0.0028779   0.0060111  -0.0036535
    2   0.0000000   0.0000000  -0.0000000  -0.0000000  -0.0000000  -0.0000000
    3   0.0000582  -0.0011663   0.0015285   0.0007719   0.0000952  -0.0007135
 Max gradient component =       8.173E-03
 RMS gradient           =       2.532E-03
 Gradient time:  CPU 86.48 s  wall 14.52 s
 Geometry Optimization Parameters
   NAtoms,    NIC,     NZ,  NCons,   NDum,   NFix, NCnnct, MaxDiis
       12      78      12       0       0       0       0       0

 Cartesian Hessian Update
 Hessian updated using BFGS update


** GEOMETRY OPTIMIZATION IN DELOCALIZED INTERNAL COORDINATES **
   Searching for a Minimum

   Optimization Cycle:   2

                       Coordinates (Angstroms)
     ATOM                X               Y               Z
      1  C         0.0255425979    0.0000000000    0.0160618998
      2  C        -0.0007181982    0.0000000000    1.4024916611
      3  C         1.2118071029    0.0000000000    2.1077520745
      4  C         2.4301216369    0.0000000000    1.4025794726
      5  C         2.4461535796    0.0000000000   -0.0102506243
      6  C         1.2154045431    0.0000000000   -0.6997849496
      7  F        -1.1311962376    0.0000000000   -0.6498277813
      8  Br       -1.7033079007    0.0000000000    2.2399441561
      9  Br        1.2249829654    0.0000000000    4.0095013049
     10  Cl        3.9144870243    0.0000000000    2.3031832286
     11  I         4.3131789982    0.0000000000   -1.0634059276
     12  Br        1.0422266027    0.0000000000   -2.5927045148
   Point Group: c1    Number of degrees of freedom:    30


   Energy is -15430.698652635

 Hessian updated using BFGS update

 11 Hessian modes will be used to form the next step
  Hessian Eigenvalues:
     0.130006    0.200971    0.201423    0.231576    0.313847    0.330568
     0.423857    0.438737    0.462845    0.526530    0.573905

 Minimum search - taking simple RFO step
 Searching for Lamda that Minimizes Along All modes
 Value Taken    Lamda =  -0.00121422
 Step Taken.  Stepsize is  0.056381

                             Maximum     Tolerance    Cnvgd?
         Gradient           0.014704      0.000300      NO
         Displacement       0.030739      0.001200      NO
         Energy change     -0.003081      0.000001      NO


 New Cartesian Coordinates Obtained by Inverse Iteration

 Displacement from previous Coordinates is:  0.137994
 ----------------------------------------------------------------
             Standard Nuclear Orientation (Angstroms)
    I     Atom           X                Y                Z
 ----------------------------------------------------------------
    1      C       0.0266720284     0.0000000000     0.0173532791
    2      C       0.0013033295     0.0000000000     1.4066688609
    3      C       1.2115660545     0.0000000000     2.1098148994
    4      C       2.4308422341     0.0000000000     1.4039433829
    5      C       2.4400530037     0.0000000000    -0.0051590149
    6      C       1.2201121711     0.0000000000    -0.6966135076
    7      F      -1.1306139311     0.0000000000    -0.6482526112
    8      Br     -1.6940820934     0.0000000000     2.2550155825
    9      Br      1.1923631861     0.0000000000     4.0090537419
   10      Cl      3.9284365577     0.0000000000     2.2886942852
   11      I       4.2779160055     0.0000000000    -1.0839291210
   12      Br      1.0841141683     0.0000000000    -2.5910497772
 ----------------------------------------------------------------
 Nuclear Repulsion Energy =        2811.22973879 hartrees
 There are      110 alpha and      110 beta electrons
 Applying Cartesian multipole field
    Component          Value
    ---------          -----
     (2,0,0)        1.00000E-11
     (0,2,0)        2.00000E-11
     (0,0,2)       -3.00000E-11
 Nucleus-field energy     =    -0.0000000724 hartrees
 Requested basis set is 6-311++G(d,p)
 There are 136 shells and 390 basis functions
 A cutoff of  1.0D-11 yielded   5923 shell pairs
 There are     54463 function pairs (     60215 Cartesian)
 Smallest overlap matrix eigenvalue = 5.45E-07

 Q-Chem warning in module stvman/mkSTV.C, line 318:

 Overlap eigenvalue is smaller than square root of threshold
 Use THRESH >= 12 to get rid of this warning

 Linear dependence detected in AO basis
 Tighter screening thresholds may be required for diffuse basis sets
 Use S2THRESH > 14 and THRESH = 14 in case of SCF convergence issues
 Number of orthogonalized atomic orbitals = 389
 Maximum deviation from orthogonality = 6.865E-10
 Guess MOs from SCF MO coefficient file

 -----------------------------------------------------------------------
  General SCF calculation program by
  Eric Jon Sundstrom, Paul Horn, Yuezhi Mao, Dmitri Zuev, Alec White,
  David Stuck, Shaama M.S., Shane Yost, Joonho Lee, David Small,
  Daniel Levine, Susi Lehtola, Hugh Burton, Evgeny Epifanovsky,
  Bang C. Huynh
 -----------------------------------------------------------------------
 Exchange:     0.2000 Hartree-Fock + 0.0800 Slater + 0.7200 B88
 Correlation:  0.1900 VWN1RPA + 0.8100 LYP
 Using SG-1 standard quadrature grid
 using 6 threads for integral computing
 -------------------------------------------------------
 OpenMP Integral computing Module                
 Release: version 2.0, May 2017, Q-Chem Inc. Pleasanton 
 -------------------------------------------------------
 A restricted SCF calculation will be
 performed using DIIS
 SCF converges when DIIS error is below 1.0e-08
 ---------------------------------------
  Cycle       Energy         DIIS error
 ---------------------------------------
    1  -15430.6986456257      2.10e-04  
    2  -15430.6991677925      6.98e-05  
    3  -15430.6989955604      1.15e-04  
    4  -15430.6992577314      1.81e-05  
    5  -15430.6992637702      5.33e-06  
    6  -15430.6992642344      1.61e-06  
    7  -15430.6992642745      8.61e-07  
    8  -15430.6992642869      1.62e-07  
    9  -15430.6992642878      6.88e-08  
   10  -15430.6992642876      2.24e-08  
   11  -15430.6992642889      1.02e-08  
   12  -15430.6992642875      3.02e-09  Convergence criterion met
 ---------------------------------------
 SCF time:   CPU 219.44s  wall 39.00s 
 SCF   energy in the final basis set =   -15430.6992642875
 Total energy in the final basis set =   -15430.6992642875

 --------------------------------------------------------------

                    Orbital Energies (a.u.)
 --------------------------------------------------------------

 Alpha MOs
 -- Occupied --
********-482.8610-482.8606-482.8595-176.3230-165.7269-165.7246-165.7244
******** -62.5138 -62.5134 -62.5123 -56.3346 -56.3342 -56.3331 -56.3303
-56.3300 -56.3299 -56.3296 -56.3289 -56.3285 -35.8194 -31.3130 -31.3066
-31.3061 -24.7298 -22.9634 -22.9620 -22.9616 -22.9571 -22.9571 -10.3142
-10.2904 -10.2846 -10.2802 -10.2798 -10.2758  -9.4984  -8.7226  -8.7222
 -8.7211  -7.2634  -7.2532  -7.2523  -6.5551  -6.5546  -6.5535  -6.5409
 -6.5405  -6.5399  -6.5396  -6.5396  -6.5385  -6.3688  -4.7819  -4.7664
 -4.7654  -2.6657  -2.6653  -2.6643  -2.6619  -2.6615  -2.6612  -2.6608
 -2.6605  -2.6597  -2.6498  -2.6498  -2.6495  -2.6495  -2.6485  -2.6485
 -2.0474  -2.0430  -2.0422  -2.0288  -2.0286  -1.2756  -0.9529  -0.8969
 -0.8775  -0.8304  -0.8158  -0.7777  -0.7496  -0.6882  -0.6500  -0.6300
 -0.5714  -0.5684  -0.5183  -0.5105  -0.4582  -0.4527  -0.4504  -0.4454
 -0.4309  -0.3874  -0.3854  -0.3815  -0.3570  -0.3358  -0.3345  -0.3253
 -0.3219  -0.3037  -0.3004  -0.2733  -0.2707  -0.2652
 -- Virtual --
 -0.0974  -0.0730  -0.0609  -0.0542  -0.0324  -0.0086  -0.0027   0.0080
  0.0200   0.0276   0.0383   0.0410   0.0522   0.0538   0.0617   0.0633
  0.0641   0.0694   0.0742   0.0756   0.0855   0.0889   0.0949   0.1027
  0.1045   0.1088   0.1093   0.1176   0.1335   0.1366   0.1430   0.1556
  0.1578   0.1640   0.1645   0.1713   0.1750   0.1843   0.2000   0.2054
  0.2055   0.2076   0.2096   0.2205   0.2310   0.2431   0.2443   0.2512
  0.2540   0.2624   0.2634   0.2752   0.2860   0.3025   0.3173   0.3523
  0.3577   0.3725   0.3790   0.3903   0.3971   0.4035   0.4142   0.4183
  0.4190   0.4216   0.4300   0.4332   0.4347   0.4370   0.4523   0.4687
  0.4723   0.4777   0.4962   0.4983   0.5146   0.5154   0.5200   0.5285
  0.5428   0.5440   0.5493   0.5503   0.5542   0.5617   0.5776   0.5890
  0.5982   0.6106   0.6222   0.6375   0.6436   0.6504   0.6795   0.6864
  0.6914   0.7048   0.7148   0.7397   0.7584   0.7643   0.7719   0.7868
  0.8094   0.8104   0.8202   0.8423   0.8447   0.8544   0.8656   0.8920
  0.8942   0.9225   0.9312   0.9347   0.9563   0.9917   1.0164   1.0298
  1.0470   1.0572   1.1061   1.1152   1.1485   1.1692   1.1738   1.2065
  1.2166   1.2295   1.2692   1.3223   1.3578   1.3804   1.3928   1.4133
  1.4437   1.4529   1.4723   1.4856   1.5341   1.5614   1.5705   1.6120
  1.7170   1.7216   1.7397   1.7545   1.8074   1.8117   1.8370   1.8407
  1.8883   1.9848   2.0077   2.0090   2.0258   2.0502   2.0577   2.1046
  2.1314   2.1602   2.1893   2.2293   2.2346   2.2472   2.2528   2.2560
  2.2723   2.2961   2.3296   2.3747   2.4399   2.4611   2.5609   2.5683
  2.7001   2.7121   2.8123   2.8184   2.8265   2.9399   3.0316   3.0329
  3.0601   3.0743   3.1367   3.1892   3.3907   3.4083   3.6349   3.7524
  3.7587   3.8022   3.8958   3.9519   3.9602   3.9795   3.9893   3.9903
  3.9985   4.0092   4.0362   4.0445   4.0628   4.0719   4.0727   4.0775
  4.1100   4.1396   4.2065   4.2547   4.2762   4.2815   4.3676   4.4024
  4.4412   4.5089   4.8099   4.8406   6.0186   6.1278   6.1459   6.2987
  6.4458   6.6391   6.7403   6.7657   6.8141   7.5331   7.5464   7.5689
  7.6471   7.6613   7.6936   7.7238   7.7543   7.7944   9.7650  23.2183
 23.7614  23.7690  23.9117  23.9326  24.0242  25.8147  26.1923  26.6278
 27.9118  28.3532  28.4157  28.4391  28.5236  28.5502  28.5506  28.6127
 28.7202  47.9304  48.0147  48.0554  66.7718 127.8910 127.9563 127.9670
151.6981 215.7571 289.7281 289.7419 289.7652 289.8441 289.8590 289.8962
289.9399 289.9753 290.01611020.73001020.83611020.88601901.8629
 --------------------------------------------------------------

          Ground-State Mulliken Net Atomic Charges

     Atom                 Charge (a.u.)
  ----------------------------------------
      1 C                    -0.443835
      2 C                     0.230275
      3 C                    -0.234219
      4 C                    -0.044160
      5 C                    -0.120800
      6 C                     0.457187
      7 F                    -0.080354
      8 Br                   -0.133116
      9 Br                   -0.151363
     10 Cl                    0.550850
     11 I                     0.115992
     12 Br                   -0.146458
  ----------------------------------------
  Sum of atomic charges =     0.000000

 -----------------------------------------------------------------
                    Cartesian Multipole Moments
 -----------------------------------------------------------------
    Charge (ESU x 10^10)
                -0.0000
    Dipole Moment (Debye)
         X       0.5748      Y      -0.0000      Z       0.0586
       Tot       0.5778
    Quadrupole Moments (Debye-Ang)
        XX    -130.9250     XY      -0.0000     YY    -135.4218
        XZ      -3.7973     YZ      -0.0000     ZZ    -129.8981
    Octopole Moments (Debye-Ang^2)
       XXX    -622.4736    XXY      -0.0000    XYY    -220.3567
       YYY      -0.0000    XXZ     -93.6491    XYZ      -0.0000
       YYZ     -86.7876    XZZ    -211.0456    YZZ      -0.0000
       ZZZ    -249.3809
    Hexadecapole Moments (Debye-Ang^3)
      XXXX   -5252.0341   XXXY      -0.0000   XXYY    -972.9798
      XYYY      -0.0000   YYYY    -164.8537   XXXZ     -56.9128
      XXYZ      -0.0000   XYYZ      21.0322   YYYZ       0.0000
      XXZZ   -1541.1477   XYZZ      -0.0000   YYZZ    -727.5058
      XZZZ      51.0734   YZZZ       0.0000   ZZZZ   -3852.8614
 -----------------------------------------------------------------
 Calculating analytic gradient of the SCF energy
 Gradient of SCF Energy
            1           2           3           4           5           6
    1   0.0003823   0.0000596  -0.0016749   0.0021733   0.0004055  -0.0012280
    2  -0.0000000  -0.0000000  -0.0000000   0.0000000  -0.0000000   0.0000000
    3   0.0004040  -0.0011476   0.0006398   0.0017191  -0.0018548   0.0007671
            7           8           9          10          11          12
    1   0.0002370  -0.0003394  -0.0007379  -0.0000598   0.0007171   0.0000651
    2   0.0000000  -0.0000000  -0.0000000  -0.0000000  -0.0000000  -0.0000000
    3   0.0002540   0.0000697   0.0005521  -0.0004267  -0.0005457  -0.0004311
 Max gradient component =       2.173E-03
 RMS gradient           =       7.546E-04
 Gradient time:  CPU 86.76 s  wall 14.57 s
 Geometry Optimization Parameters
   NAtoms,    NIC,     NZ,  NCons,   NDum,   NFix, NCnnct, MaxDiis
       12      78      12       0       0       0       0       0

 Cartesian Hessian Update
 Hessian updated using BFGS update


** GEOMETRY OPTIMIZATION IN DELOCALIZED INTERNAL COORDINATES **
   Searching for a Minimum

   Optimization Cycle:   3

                       Coordinates (Angstroms)
     ATOM                X               Y               Z
      1  C         0.0266720284    0.0000000000    0.0173532791
      2  C         0.0013033295    0.0000000000    1.4066688609
      3  C         1.2115660545    0.0000000000    2.1098148994
      4  C         2.4308422341    0.0000000000    1.4039433829
      5  C         2.4400530037    0.0000000000   -0.0051590149
      6  C         1.2201121711    0.0000000000   -0.6966135076
      7  F        -1.1306139311    0.0000000000   -0.6482526112
      8  Br       -1.6940820934    0.0000000000    2.2550155825
      9  Br        1.1923631861    0.0000000000    4.0090537419
     10  Cl        3.9284365577    0.0000000000    2.2886942852
     11  I         4.2779160055    0.0000000000   -1.0839291210
     12  Br        1.0841141683    0.0000000000   -2.5910497772
   Point Group: c1    Number of degrees of freedom:    30


   Energy is -15430.699264287

 Hessian updated using BFGS update

 14 Hessian modes will be used to form the next step
  Hessian Eigenvalues:
     0.126195    0.200283    0.200995    0.201019    0.235586    0.248394
     0.329420    0.343479    0.408832    0.431972    0.461811    0.464878
     0.526198    0.572730

 Minimum search - taking simple RFO step
 Searching for Lamda that Minimizes Along All modes
 Value Taken    Lamda =  -0.00006834
 Step Taken.  Stepsize is  0.015635

                             Maximum     Tolerance    Cnvgd?
         Gradient           0.002411      0.000300      NO
         Displacement       0.006543      0.001200      NO
         Energy change     -0.000612      0.000001      NO


 New Cartesian Coordinates Obtained by Inverse Iteration

 Displacement from previous Coordinates is:  0.032895
 ----------------------------------------------------------------
             Standard Nuclear Orientation (Angstroms)
    I     Atom           X                Y                Z
 ----------------------------------------------------------------
    1      C       0.0253204452     0.0000000000     0.0158810312
    2      C       0.0007606906     0.0000000000     1.4066747788
    3      C       1.2119840336     0.0000000000     2.1077886543
    4      C       2.4275305652     0.0000000000     1.4020190713
    5      C       2.4374457431     0.0000000000    -0.0039210418
    6      C       1.2200498270     0.0000000000    -0.6976013145
    7      F      -1.1316768305     0.0000000000    -0.6509156201
    8      Br     -1.6923566219     0.0000000000     2.2574240902
    9      Br      1.2035191494     0.0000000000     4.0055151409
   10      Cl      3.9237574597     0.0000000000     2.2899100590
   11      I       4.2740773822     0.0000000000    -1.0761131148
   12      Br      1.0882708708     0.0000000000    -2.5911217345
 ----------------------------------------------------------------
 Nuclear Repulsion Energy =        2813.62194344 hartrees
 There are      110 alpha and      110 beta electrons
 Applying Cartesian multipole field
    Component          Value
    ---------          -----
     (2,0,0)        1.00000E-11
     (0,2,0)        2.00000E-11
     (0,0,2)       -3.00000E-11
 Nucleus-field energy     =    -0.0000000723 hartrees
 Requested basis set is 6-311++G(d,p)
 There are 136 shells and 390 basis functions
 A cutoff of  1.0D-11 yielded   5926 shell pairs
 There are     54504 function pairs (     60260 Cartesian)
 Smallest overlap matrix eigenvalue = 5.42E-07

 Q-Chem warning in module stvman/mkSTV.C, line 318:

 Overlap eigenvalue is smaller than square root of threshold
 Use THRESH >= 12 to get rid of this warning

 Linear dependence detected in AO basis
 Tighter screening thresholds may be required for diffuse basis sets
 Use S2THRESH > 14 and THRESH = 14 in case of SCF convergence issues
 Number of orthogonalized atomic orbitals = 389
 Maximum deviation from orthogonality = 1.378E-10
 Guess MOs from SCF MO coefficient file

 -----------------------------------------------------------------------
  General SCF calculation program by
  Eric Jon Sundstrom, Paul Horn, Yuezhi Mao, Dmitri Zuev, Alec White,
  David Stuck, Shaama M.S., Shane Yost, Joonho Lee, David Small,
  Daniel Levine, Susi Lehtola, Hugh Burton, Evgeny Epifanovsky,
  Bang C. Huynh
 -----------------------------------------------------------------------
 Exchange:     0.2000 Hartree-Fock + 0.0800 Slater + 0.7200 B88
 Correlation:  0.1900 VWN1RPA + 0.8100 LYP
 Using SG-1 standard quadrature grid
 using 6 threads for integral computing
 -------------------------------------------------------
 OpenMP Integral computing Module                
 Release: version 2.0, May 2017, Q-Chem Inc. Pleasanton 
 -------------------------------------------------------
 A restricted SCF calculation will be
 performed using DIIS
 SCF converges when DIIS error is below 1.0e-08
 ---------------------------------------
  Cycle       Energy         DIIS error
 ---------------------------------------
    1  -15430.6992251223      8.56e-05  
    2  -15430.6992735493      2.73e-05  
    3  -15430.6992342725      5.13e-05  
    4  -15430.6992884461      3.46e-06  
    5  -15430.6992886010      1.37e-06  
    6  -15430.6992886239      5.79e-07  
    7  -15430.6992886291      2.16e-07  
    8  -15430.6992886306      5.34e-08  
    9  -15430.6992886310      1.14e-08  
   10  -15430.6992886317      4.14e-09  Convergence criterion met
 ---------------------------------------
 SCF time:   CPU 185.17s  wall 33.00s 
 SCF   energy in the final basis set =   -15430.6992886317
 Total energy in the final basis set =   -15430.6992886317

 --------------------------------------------------------------

                    Orbital Energies (a.u.)
 --------------------------------------------------------------

 Alpha MOs
 -- Occupied --
********-482.8610-482.8607-482.8594-176.3228-165.7267-165.7244-165.7242
******** -62.5138 -62.5134 -62.5122 -56.3346 -56.3342 -56.3330 -56.3304
-56.3300 -56.3300 -56.3297 -56.3288 -56.3284 -35.8192 -31.3128 -31.3064
-31.3059 -24.7299 -22.9632 -22.9618 -22.9614 -22.9570 -22.9570 -10.3144
-10.2897 -10.2841 -10.2801 -10.2798 -10.2752  -9.4981  -8.7226  -8.7223
 -8.7211  -7.2631  -7.2530  -7.2521  -6.5551  -6.5547  -6.5534  -6.5409
 -6.5406  -6.5400  -6.5397  -6.5395  -6.5384  -6.3686  -4.7817  -4.7663
 -4.7652  -2.6658  -2.6654  -2.6642  -2.6619  -2.6615  -2.6613  -2.6608
 -2.6604  -2.6596  -2.6499  -2.6499  -2.6496  -2.6496  -2.6485  -2.6484
 -2.0473  -2.0429  -2.0420  -2.0287  -2.0285  -1.2755  -0.9535  -0.8969
 -0.8778  -0.8305  -0.8162  -0.7780  -0.7498  -0.6885  -0.6502  -0.6300
 -0.5719  -0.5683  -0.5182  -0.5106  -0.4583  -0.4529  -0.4509  -0.4454
 -0.4309  -0.3875  -0.3856  -0.3814  -0.3575  -0.3356  -0.3345  -0.3253
 -0.3221  -0.3037  -0.3004  -0.2729  -0.2708  -0.2650
 -- Virtual --
 -0.0969  -0.0729  -0.0607  -0.0536  -0.0320  -0.0086  -0.0025   0.0084
  0.0201   0.0276   0.0383   0.0411   0.0522   0.0538   0.0618   0.0633
  0.0641   0.0695   0.0744   0.0756   0.0856   0.0890   0.0949   0.1028
  0.1045   0.1089   0.1093   0.1177   0.1335   0.1368   0.1430   0.1560
  0.1578   0.1641   0.1645   0.1713   0.1749   0.1847   0.2000   0.2053
  0.2054   0.2078   0.2098   0.2209   0.2309   0.2432   0.2440   0.2512
  0.2542   0.2628   0.2634   0.2752   0.2861   0.3028   0.3173   0.3524
  0.3578   0.3727   0.3794   0.3902   0.3974   0.4036   0.4143   0.4183
  0.4193   0.4217   0.4299   0.4334   0.4350   0.4370   0.4526   0.4687
  0.4730   0.4783   0.4964   0.4984   0.5146   0.5163   0.5202   0.5287
  0.5429   0.5442   0.5494   0.5502   0.5541   0.5616   0.5782   0.5892
  0.5986   0.6115   0.6225   0.6370   0.6438   0.6503   0.6798   0.6864
  0.6919   0.7052   0.7151   0.7404   0.7591   0.7655   0.7725   0.7870
  0.8096   0.8101   0.8197   0.8424   0.8454   0.8547   0.8658   0.8921
  0.8945   0.9231   0.9318   0.9348   0.9567   0.9924   1.0166   1.0302
  1.0472   1.0573   1.1065   1.1153   1.1488   1.1695   1.1756   1.2069
  1.2174   1.2294   1.2698   1.3231   1.3584   1.3807   1.3927   1.4132
  1.4441   1.4535   1.4732   1.4864   1.5346   1.5615   1.5709   1.6126
  1.7173   1.7221   1.7404   1.7553   1.8084   1.8123   1.8377   1.8415
  1.8891   1.9848   2.0082   2.0090   2.0268   2.0505   2.0579   2.1048
  2.1329   2.1610   2.1900   2.2301   2.2350   2.2485   2.2531   2.2568
  2.2735   2.2966   2.3299   2.3764   2.4408   2.4622   2.5613   2.5686
  2.7002   2.7124   2.8126   2.8195   2.8268   2.9408   3.0326   3.0341
  3.0626   3.0739   3.1377   3.1907   3.3919   3.4088   3.6369   3.7523
  3.7588   3.8030   3.8967   3.9520   3.9598   3.9796   3.9893   3.9902
  3.9985   4.0097   4.0370   4.0447   4.0626   4.0721   4.0723   4.0776
  4.1103   4.1403   4.2072   4.2551   4.2768   4.2822   4.3676   4.4025
  4.4417   4.5109   4.8123   4.8401   6.0191   6.1286   6.1475   6.2987
  6.4456   6.6398   6.7399   6.7659   6.8143   7.5331   7.5464   7.5691
  7.6473   7.6615   7.6939   7.7246   7.7550   7.7948   9.7652  23.2181
 23.7640  23.7721  23.9183  23.9347  24.0238  25.8152  26.1947  26.6294
 27.9133  28.3536  28.4167  28.4398  28.5238  28.5505  28.5510  28.6133
 28.7210  47.9311  48.0149  48.0555  66.7717 127.8914 127.9568 127.9679
151.6995 215.7575 289.7281 289.7419 289.7654 289.8443 289.8592 289.8968
289.9405 289.9759 290.01661020.73091020.83641020.88621901.8644
 --------------------------------------------------------------

          Ground-State Mulliken Net Atomic Charges

     Atom                 Charge (a.u.)
  ----------------------------------------
      1 C                    -0.448046
      2 C                     0.240756
      3 C                    -0.229340
      4 C                    -0.046866
      5 C                    -0.133468
      6 C                     0.464617
      7 F                    -0.080909
      8 Br                   -0.133067
      9 Br                   -0.152212
     10 Cl                    0.549583
     11 I                     0.115585
     12 Br                   -0.146632
  ----------------------------------------
  Sum of atomic charges =     0.000000

 -----------------------------------------------------------------
                    Cartesian Multipole Moments
 -----------------------------------------------------------------
    Charge (ESU x 10^10)
                -0.0000
    Dipole Moment (Debye)
         X       0.5734      Y       0.0000      Z       0.0594
       Tot       0.5765
    Quadrupole Moments (Debye-Ang)
        XX    -130.9635     XY       0.0000     YY    -135.3981
        XZ      -3.7487     YZ       0.0000     ZZ    -129.8989
    Octopole Moments (Debye-Ang^2)
       XXX    -623.0080    XXY       0.0000    XYY    -220.4008
       YYY       0.0000    XXZ     -93.5805    XYZ       0.0000
       YYZ     -86.9491    XZZ    -210.9461    YZZ       0.0000
       ZZZ    -249.8702
    Hexadecapole Moments (Debye-Ang^3)
      XXXX   -5247.9980   XXXY       0.0000   XXYY    -971.8447
      XYYY       0.0000   YYYY    -164.7977   XXXZ     -60.2595
      XXYZ       0.0000   XYYZ      19.5517   YYYZ       0.0000
      XXZZ   -1539.2941   XYZZ       0.0000   YYZZ    -726.6430
      XZZZ      48.2782   YZZZ       0.0000   ZZZZ   -3848.4318
 -----------------------------------------------------------------
 Calculating analytic gradient of the SCF energy
 Gradient of SCF Energy
            1           2           3           4           5           6
    1  -0.0000142   0.0002141  -0.0000691   0.0003243  -0.0001850   0.0003040
    2   0.0000000  -0.0000000   0.0000000   0.0000000  -0.0000000   0.0000000
    3  -0.0001477   0.0001487  -0.0000909   0.0004073  -0.0003427   0.0002396
            7           8           9          10          11          12
    1  -0.0000593  -0.0001042   0.0002827  -0.0005685  -0.0003868   0.0002620
    2  -0.0000000  -0.0000000  -0.0000000   0.0000000  -0.0000000  -0.0000000
    3  -0.0001661  -0.0000408  -0.0002633  -0.0000784   0.0003670  -0.0000327
 Max gradient component =       5.685E-04
 RMS gradient           =       2.076E-04
 Gradient time:  CPU 86.72 s  wall 14.56 s
 Geometry Optimization Parameters
   NAtoms,    NIC,     NZ,  NCons,   NDum,   NFix, NCnnct, MaxDiis
       12      78      12       0       0       0       0       0

 Cartesian Hessian Update
 Hessian updated using BFGS update


** GEOMETRY OPTIMIZATION IN DELOCALIZED INTERNAL COORDINATES **
   Searching for a Minimum

   Optimization Cycle:   4

                       Coordinates (Angstroms)
     ATOM                X               Y               Z
      1  C         0.0253204452    0.0000000000    0.0158810312
      2  C         0.0007606906    0.0000000000    1.4066747788
      3  C         1.2119840336    0.0000000000    2.1077886543
      4  C         2.4275305652    0.0000000000    1.4020190713
      5  C         2.4374457431    0.0000000000   -0.0039210418
      6  C         1.2200498270    0.0000000000   -0.6976013145
      7  F        -1.1316768305    0.0000000000   -0.6509156201
      8  Br       -1.6923566219    0.0000000000    2.2574240902
      9  Br        1.2035191494    0.0000000000    4.0055151409
     10  Cl        3.9237574597    0.0000000000    2.2899100590
     11  I         4.2740773822    0.0000000000   -1.0761131148
     12  Br        1.0882708708    0.0000000000   -2.5911217345
   Point Group: c1    Number of degrees of freedom:    30


   Energy is -15430.699288632

 Hessian updated using BFGS update

 16 Hessian modes will be used to form the next step
  Hessian Eigenvalues:
     0.134610    0.198037    0.200998    0.202378    0.239130    0.247448
     0.270242    0.320596    0.346223    0.430928    0.438695    0.460413
     0.464881    0.495300    0.524097    0.573975

 Minimum search - taking simple RFO step
 Searching for Lamda that Minimizes Along All modes
 Value Taken    Lamda =  -0.00000741
 Step Taken.  Stepsize is  0.004947

                             Maximum     Tolerance    Cnvgd?
         Gradient           0.000809      0.000300      NO
         Displacement       0.002148      0.001200      NO
         Energy change     -0.000024      0.000001      NO


 New Cartesian Coordinates Obtained by Inverse Iteration

 Displacement from previous Coordinates is:  0.010153
 ----------------------------------------------------------------
             Standard Nuclear Orientation (Angstroms)
    I     Atom           X                Y                Z
 ----------------------------------------------------------------
    1      C       0.0257565941     0.0000000000     0.0161538558
    2      C       0.0009922001     0.0000000000     1.4066867152
    3      C       1.2120624665     0.0000000000     2.1080917860
    4      C       2.4279693055     0.0000000000     1.4020881687
    5      C       2.4381450080     0.0000000000    -0.0039808438
    6      C       1.2202311889     0.0000000000    -0.6976293127
    7      F      -1.1313172244     0.0000000000    -0.6503254844
    8      Br     -1.6921637398     0.0000000000     2.2569640862
    9      Br      1.1999206269     0.0000000000     4.0062888277
   10      Cl      3.9252986766     0.0000000000     2.2894855186
   11      I       4.2759279616     0.0000000000    -1.0773813516
   12      Br      1.0858596504     0.0000000000    -2.5909019657
 ----------------------------------------------------------------
 Nuclear Repulsion Energy =        2812.97045048 hartrees
 There are      110 alpha and      110 beta electrons
 Applying Cartesian multipole field
    Component          Value
    ---------          -----
     (2,0,0)        1.00000E-11
     (0,2,0)        2.00000E-11
     (0,0,2)       -3.00000E-11
 Nucleus-field energy     =    -0.0000000723 hartrees
 Requested basis set is 6-311++G(d,p)
 There are 136 shells and 390 basis functions
 A cutoff of  1.0D-11 yielded   5925 shell pairs
 There are     54484 function pairs (     60236 Cartesian)
 Smallest overlap matrix eigenvalue = 5.42E-07

 Q-Chem warning in module stvman/mkSTV.C, line 318:

 Overlap eigenvalue is smaller than square root of threshold
 Use THRESH >= 12 to get rid of this warning

 Linear dependence detected in AO basis
 Tighter screening thresholds may be required for diffuse basis sets
 Use S2THRESH > 14 and THRESH = 14 in case of SCF convergence issues
 Number of orthogonalized atomic orbitals = 389
 Maximum deviation from orthogonality = 3.766E-10
 Guess MOs from SCF MO coefficient file

 -----------------------------------------------------------------------
  General SCF calculation program by
  Eric Jon Sundstrom, Paul Horn, Yuezhi Mao, Dmitri Zuev, Alec White,
  David Stuck, Shaama M.S., Shane Yost, Joonho Lee, David Small,
  Daniel Levine, Susi Lehtola, Hugh Burton, Evgeny Epifanovsky,
  Bang C. Huynh
 -----------------------------------------------------------------------
 Exchange:     0.2000 Hartree-Fock + 0.0800 Slater + 0.7200 B88
 Correlation:  0.1900 VWN1RPA + 0.8100 LYP
 Using SG-1 standard quadrature grid
 using 6 threads for integral computing
 -------------------------------------------------------
 OpenMP Integral computing Module                
 Release: version 2.0, May 2017, Q-Chem Inc. Pleasanton 
 -------------------------------------------------------
 A restricted SCF calculation will be
 performed using DIIS
 SCF converges when DIIS error is below 1.0e-08
 ---------------------------------------
  Cycle       Energy         DIIS error
 ---------------------------------------
    1  -15430.6992886472      1.71e-05  
    2  -15430.6992917551      6.02e-06  
    3  -15430.6992901729      1.06e-05  
    4  -15430.6992924621      1.07e-06  
    5  -15430.6992924798      3.93e-07  
    6  -15430.6992924815      1.48e-07  
    7  -15430.6992924820      7.01e-08  
    8  -15430.6992924824      1.33e-08  
    9  -15430.6992924811      2.87e-09  Convergence criterion met
 ---------------------------------------
 SCF time:   CPU 165.81s  wall 30.00s 
 SCF   energy in the final basis set =   -15430.6992924811
 Total energy in the final basis set =   -15430.6992924811

 --------------------------------------------------------------

                    Orbital Energies (a.u.)
 --------------------------------------------------------------

 Alpha MOs
 -- Occupied --
********-482.8611-482.8607-482.8594-176.3229-165.7268-165.7245-165.7243
******** -62.5138 -62.5135 -62.5122 -56.3346 -56.3342 -56.3330 -56.3304
-56.3300 -56.3300 -56.3297 -56.3288 -56.3284 -35.8193 -31.3128 -31.3065
-31.3060 -24.7298 -22.9632 -22.9618 -22.9615 -22.9570 -22.9570 -10.3144
-10.2898 -10.2842 -10.2801 -10.2798 -10.2753  -9.4981  -8.7226  -8.7223
 -8.7211  -7.2631  -7.2530  -7.2520  -6.5551  -6.5547  -6.5535  -6.5409
 -6.5406  -6.5400  -6.5397  -6.5395  -6.5384  -6.3686  -4.7818  -4.7663
 -4.7653  -2.6658  -2.6654  -2.6642  -2.6619  -2.6616  -2.6613  -2.6609
 -2.6604  -2.6596  -2.6499  -2.6499  -2.6496  -2.6496  -2.6485  -2.6484
 -2.0473  -2.0429  -2.0421  -2.0287  -2.0285  -1.2755  -0.9533  -0.8968
 -0.8777  -0.8305  -0.8162  -0.7779  -0.7498  -0.6884  -0.6502  -0.6300
 -0.5719  -0.5683  -0.5182  -0.5105  -0.4583  -0.4529  -0.4508  -0.4454
 -0.4309  -0.3875  -0.3856  -0.3814  -0.3573  -0.3357  -0.3345  -0.3253
 -0.3220  -0.3036  -0.3004  -0.2730  -0.2708  -0.2651
 -- Virtual --
 -0.0971  -0.0730  -0.0607  -0.0537  -0.0321  -0.0086  -0.0025   0.0082
  0.0201   0.0276   0.0383   0.0411   0.0522   0.0538   0.0618   0.0633
  0.0641   0.0695   0.0744   0.0756   0.0856   0.0890   0.0949   0.1028
  0.1045   0.1089   0.1093   0.1176   0.1335   0.1368   0.1430   0.1560
  0.1578   0.1641   0.1645   0.1713   0.1749   0.1847   0.2000   0.2053
  0.2055   0.2077   0.2098   0.2207   0.2309   0.2431   0.2441   0.2512
  0.2542   0.2627   0.2634   0.2752   0.2861   0.3027   0.3173   0.3525
  0.3578   0.3727   0.3793   0.3902   0.3974   0.4036   0.4143   0.4183
  0.4192   0.4216   0.4299   0.4333   0.4349   0.4369   0.4527   0.4688
  0.4729   0.4780   0.4963   0.4984   0.5146   0.5161   0.5201   0.5286
  0.5428   0.5442   0.5494   0.5502   0.5541   0.5617   0.5781   0.5891
  0.5985   0.6112   0.6224   0.6371   0.6438   0.6504   0.6798   0.6865
  0.6917   0.7050   0.7150   0.7402   0.7590   0.7652   0.7725   0.7870
  0.8095   0.8102   0.8198   0.8425   0.8452   0.8547   0.8658   0.8921
  0.8945   0.9228   0.9317   0.9348   0.9564   0.9923   1.0165   1.0302
  1.0471   1.0574   1.1064   1.1153   1.1488   1.1693   1.1751   1.2067
  1.2172   1.2294   1.2696   1.3230   1.3582   1.3807   1.3929   1.4132
  1.4440   1.4534   1.4730   1.4862   1.5345   1.5614   1.5707   1.6124
  1.7172   1.7221   1.7402   1.7553   1.8083   1.8122   1.8375   1.8415
  1.8890   1.9848   2.0081   2.0090   2.0266   2.0504   2.0578   2.1048
  2.1324   2.1607   2.1900   2.2300   2.2348   2.2483   2.2531   2.2567
  2.2734   2.2964   2.3298   2.3762   2.4407   2.4621   2.5610   2.5686
  2.7001   2.7124   2.8126   2.8193   2.8268   2.9407   3.0325   3.0338
  3.0623   3.0739   3.1375   3.1904   3.3918   3.4086   3.6366   3.7523
  3.7587   3.8028   3.8966   3.9520   3.9599   3.9795   3.9893   3.9902
  3.9986   4.0096   4.0366   4.0447   4.0628   4.0722   4.0723   4.0775
  4.1103   4.1401   4.2070   4.2550   4.2766   4.2821   4.3677   4.4025
  4.4416   4.5102   4.8119   4.8402   6.0189   6.1284   6.1470   6.2987
  6.4456   6.6396   6.7400   6.7660   6.8144   7.5331   7.5463   7.5690
  7.6473   7.6615   7.6939   7.7243   7.7549   7.7948   9.7650  23.2181
 23.7635  23.7718  23.9178  23.9341  24.0237  25.8151  26.1940  26.6285
 27.9128  28.3535  28.4164  28.4396  28.5237  28.5504  28.5509  28.6131
 28.7207  47.9310  48.0149  48.0556  66.7717 127.8913 127.9567 127.9676
151.6990 215.7571 289.7281 289.7419 289.7654 289.8443 289.8592 289.8966
289.9404 289.9758 290.01661020.73071020.83641020.88631901.8639
 --------------------------------------------------------------

          Ground-State Mulliken Net Atomic Charges

     Atom                 Charge (a.u.)
  ----------------------------------------
      1 C                    -0.447295
      2 C                     0.237319
      3 C                    -0.231601
      4 C                    -0.044260
      5 C                    -0.128277
      6 C                     0.460960
      7 F                    -0.080621
      8 Br                   -0.133098
      9 Br                   -0.152084
     10 Cl                    0.549676
     11 I                     0.115658
     12 Br                   -0.146379
  ----------------------------------------
  Sum of atomic charges =     0.000000

 -----------------------------------------------------------------
                    Cartesian Multipole Moments
 -----------------------------------------------------------------
    Charge (ESU x 10^10)
                -0.0000
    Dipole Moment (Debye)
         X       0.5681      Y       0.0000      Z       0.0578
       Tot       0.5710
    Quadrupole Moments (Debye-Ang)
        XX    -130.9694     XY      -0.0000     YY    -135.4036
        XZ      -3.7708     YZ      -0.0000     ZZ    -129.9011
    Octopole Moments (Debye-Ang^2)
       XXX    -622.9096    XXY      -0.0000    XYY    -220.4019
       YYY       0.0000    XXZ     -93.6556    XYZ      -0.0000
       YYZ     -86.9275    XZZ    -211.0748    YZZ       0.0000
       ZZZ    -249.7952
    Hexadecapole Moments (Debye-Ang^3)
      XXXX   -5249.6167   XXXY       0.0000   XXYY    -972.2801
      XYYY      -0.0000   YYYY    -164.8107   XXXZ     -59.8627
      XXYZ      -0.0000   XYYZ      19.8238   YYYZ       0.0000
      XXZZ   -1540.1029   XYZZ      -0.0000   YYZZ    -726.7751
      XZZZ      48.6058   YZZZ      -0.0000   ZZZZ   -3849.0460
 -----------------------------------------------------------------
 Calculating analytic gradient of the SCF energy
 Gradient of SCF Energy
            1           2           3           4           5           6
    1  -0.0000119   0.0000871  -0.0001756   0.0002308  -0.0000325   0.0000516
    2  -0.0000000   0.0000000  -0.0000000   0.0000000   0.0000000   0.0000000
    3  -0.0000542   0.0000108  -0.0000653   0.0002368  -0.0001421   0.0001055
            7           8           9          10          11          12
    1   0.0000246  -0.0000023  -0.0000909  -0.0001802   0.0000375   0.0000616
    2   0.0000000  -0.0000000   0.0000000  -0.0000000  -0.0000000  -0.0000000
    3  -0.0000859  -0.0000491  -0.0000244  -0.0000844   0.0001587  -0.0000063
 Max gradient component =       2.368E-04
 RMS gradient           =       8.811E-05
 Gradient time:  CPU 87.14 s  wall 14.63 s
 Geometry Optimization Parameters
   NAtoms,    NIC,     NZ,  NCons,   NDum,   NFix, NCnnct, MaxDiis
       12      78      12       0       0       0       0       0

 Cartesian Hessian Update
 Hessian updated using BFGS update


** GEOMETRY OPTIMIZATION IN DELOCALIZED INTERNAL COORDINATES **
   Searching for a Minimum

   Optimization Cycle:   5

                       Coordinates (Angstroms)
     ATOM                X               Y               Z
      1  C         0.0257565941    0.0000000000    0.0161538558
      2  C         0.0009922001    0.0000000000    1.4066867152
      3  C         1.2120624665    0.0000000000    2.1080917860
      4  C         2.4279693055    0.0000000000    1.4020881687
      5  C         2.4381450080    0.0000000000   -0.0039808438
      6  C         1.2202311889    0.0000000000   -0.6976293127
      7  F        -1.1313172244    0.0000000000   -0.6503254844
      8  Br       -1.6921637398    0.0000000000    2.2569640862
      9  Br        1.1999206269    0.0000000000    4.0062888277
     10  Cl        3.9252986766    0.0000000000    2.2894855186
     11  I         4.2759279616    0.0000000000   -1.0773813516
     12  Br        1.0858596504    0.0000000000   -2.5909019657
   Point Group: c1    Number of degrees of freedom:    30


   Energy is -15430.699292481

 Hessian updated using BFGS update

 17 Hessian modes will be used to form the next step
  Hessian Eigenvalues:
     0.128395    0.197574    0.200419    0.201362    0.217695    0.247220
     0.248856    0.295898    0.315870    0.346386    0.428406    0.444260
     0.460521    0.463719    0.496620    0.541953    0.573340

 Minimum search - taking simple RFO step
 Searching for Lamda that Minimizes Along All modes
 Value Taken    Lamda =   0.00000000
 Step Taken.  Stepsize is  0.001571

                             Maximum     Tolerance    Cnvgd?
         Gradient           0.000167      0.000300     YES
         Displacement       0.000808      0.001200     YES
         Energy change     -0.000004      0.000001      NO


                       Distance Matrix (Angstroms)
             C (  1)   C (  2)   C (  3)   C (  4)   C (  5)   C (  6)
   C (  2)  1.390753
   C (  3)  2.404896  1.399521
   C (  4)  2.773345  2.426981  1.406012
   C (  5)  2.412472  2.815972  2.442157  1.406106
   C (  6)  1.391494  2.432013  2.805733  2.422281  1.401593
   F (  7)  1.335296  2.348068  3.619433  4.108640  3.627509  2.352024
   Br(  8)  2.823558  1.894663  2.908039  4.207887  4.708643  4.148695
   Br(  9)  4.159307  2.862754  1.898236  2.879230  4.197078  4.703962
   Cl( 10)  4.513808  4.022377  2.719293  1.740537  2.733425  4.029919
   I ( 11)  4.388596  4.944256  4.419786  3.092365  2.128294  3.079204
   Br( 12)  2.814349  4.142180  4.700688  4.212509  2.919047  1.898035
             F (  7)   Br(  8)   Br(  9)   Cl( 10)   I ( 11)
   Br(  8)  2.960892
   Br(  9)  5.207564  3.379984
   Cl( 10)  5.849090  5.617557  3.221040
   I ( 11)  5.424083  6.836372  5.941845  3.385075
   Br( 12)  2.946474  5.587416  6.598177  5.646290  3.530904

 Final energy is   -15430.699292481082     


 ******************************
 **  OPTIMIZATION CONVERGED  **
 ******************************

                       Coordinates (Angstroms)
     ATOM                X               Y               Z
      1  C         0.0257565941    0.0000000000    0.0161538558
      2  C         0.0009922001    0.0000000000    1.4066867152
      3  C         1.2120624665    0.0000000000    2.1080917860
      4  C         2.4279693055    0.0000000000    1.4020881687
      5  C         2.4381450080    0.0000000000   -0.0039808438
      6  C         1.2202311889    0.0000000000   -0.6976293127
      7  F        -1.1313172244    0.0000000000   -0.6503254844
      8  Br       -1.6921637398    0.0000000000    2.2569640862
      9  Br        1.1999206269    0.0000000000    4.0062888277
     10  Cl        3.9252986766    0.0000000000    2.2894855186
     11  I         4.2759279616    0.0000000000   -1.0773813516
     12  Br        1.0858596504    0.0000000000   -2.5909019657

Z-matrix Print:
$molecule
0 1
I 
C  1 2.128294
C  2 1.401593 1 120.048761
C  3 1.391494 2 119.475526 1 -180.000000 0
F  4 1.335296 3 119.196571 2 -180.000000 0
C  4 1.390753 3 121.881596 2 -0.000000 0
C  6 1.399521 4 119.057475 3 -0.000000 0
C  7 1.406012 6 119.781091 4 -0.000000 0
Cl 8 1.740537 7 119.205608 6 -180.000000 0
Br 6 1.894663 4 117.685402 3 -180.000000 0
Br 3 1.898035 2 123.722821 1 -0.000000 0
Br 7 1.898236 6 119.711276 4 -180.000000 0
$end


 --------------------------------------------------------------

                    Orbital Energies (a.u.)
 --------------------------------------------------------------

 Alpha MOs
 -- Occupied --
********-482.8611-482.8607-482.8594-176.3229-165.7268-165.7245-165.7243
******** -62.5138 -62.5135 -62.5122 -56.3346 -56.3342 -56.3330 -56.3304
-56.3300 -56.3300 -56.3297 -56.3288 -56.3284 -35.8193 -31.3128 -31.3065
-31.3060 -24.7298 -22.9632 -22.9618 -22.9615 -22.9570 -22.9570 -10.3144
-10.2898 -10.2842 -10.2801 -10.2798 -10.2753  -9.4981  -8.7226  -8.7223
 -8.7211  -7.2631  -7.2530  -7.2520  -6.5551  -6.5547  -6.5535  -6.5409
 -6.5406  -6.5400  -6.5397  -6.5395  -6.5384  -6.3686  -4.7818  -4.7663
 -4.7653  -2.6658  -2.6654  -2.6642  -2.6619  -2.6616  -2.6613  -2.6609
 -2.6604  -2.6596  -2.6499  -2.6499  -2.6496  -2.6496  -2.6485  -2.6484
 -2.0473  -2.0429  -2.0421  -2.0287  -2.0285  -1.2755  -0.9533  -0.8968
 -0.8777  -0.8305  -0.8162  -0.7779  -0.7498  -0.6884  -0.6502  -0.6300
 -0.5719  -0.5683  -0.5182  -0.5105  -0.4583  -0.4529  -0.4508  -0.4454
 -0.4309  -0.3875  -0.3856  -0.3814  -0.3573  -0.3357  -0.3345  -0.3253
 -0.3220  -0.3036  -0.3004  -0.2730  -0.2708  -0.2651
 -- Virtual --
 -0.0971  -0.0730  -0.0607  -0.0537  -0.0321  -0.0086  -0.0025   0.0082
  0.0201   0.0276   0.0383   0.0411   0.0522   0.0538   0.0618   0.0633
  0.0641   0.0695   0.0744   0.0756   0.0856   0.0890   0.0949   0.1028
  0.1045   0.1089   0.1093   0.1176   0.1335   0.1368   0.1430   0.1560
  0.1578   0.1641   0.1645   0.1713   0.1749   0.1847   0.2000   0.2053
  0.2055   0.2077   0.2098   0.2207   0.2309   0.2431   0.2441   0.2512
  0.2542   0.2627   0.2634   0.2752   0.2861   0.3027   0.3173   0.3525
  0.3578   0.3727   0.3793   0.3902   0.3974   0.4036   0.4143   0.4183
  0.4192   0.4216   0.4299   0.4333   0.4349   0.4369   0.4527   0.4688
  0.4729   0.4780   0.4963   0.4984   0.5146   0.5161   0.5201   0.5286
  0.5428   0.5442   0.5494   0.5502   0.5541   0.5617   0.5781   0.5891
  0.5985   0.6112   0.6224   0.6371   0.6438   0.6504   0.6798   0.6865
  0.6917   0.7050   0.7150   0.7402   0.7590   0.7652   0.7725   0.7870
  0.8095   0.8102   0.8198   0.8425   0.8452   0.8547   0.8658   0.8921
  0.8945   0.9228   0.9317   0.9348   0.9564   0.9923   1.0165   1.0302
  1.0471   1.0574   1.1064   1.1153   1.1488   1.1693   1.1751   1.2067
  1.2172   1.2294   1.2696   1.3230   1.3582   1.3807   1.3929   1.4132
  1.4440   1.4534   1.4730   1.4862   1.5345   1.5614   1.5707   1.6124
  1.7172   1.7221   1.7402   1.7553   1.8083   1.8122   1.8375   1.8415
  1.8890   1.9848   2.0081   2.0090   2.0266   2.0504   2.0578   2.1048
  2.1324   2.1607   2.1900   2.2300   2.2348   2.2483   2.2531   2.2567
  2.2734   2.2964   2.3298   2.3762   2.4407   2.4621   2.5610   2.5686
  2.7001   2.7124   2.8126   2.8193   2.8268   2.9407   3.0325   3.0338
  3.0623   3.0739   3.1375   3.1904   3.3918   3.4086   3.6366   3.7523
  3.7587   3.8028   3.8966   3.9520   3.9599   3.9795   3.9893   3.9902
  3.9986   4.0096   4.0366   4.0447   4.0628   4.0722   4.0723   4.0775
  4.1103   4.1401   4.2070   4.2550   4.2766   4.2821   4.3677   4.4025
  4.4416   4.5102   4.8119   4.8402   6.0189   6.1284   6.1470   6.2987
  6.4456   6.6396   6.7400   6.7660   6.8144   7.5331   7.5463   7.5690
  7.6473   7.6615   7.6939   7.7243   7.7549   7.7948   9.7650  23.2181
 23.7635  23.7718  23.9178  23.9341  24.0237  25.8151  26.1940  26.6285
 27.9128  28.3535  28.4164  28.4396  28.5237  28.5504  28.5509  28.6131
 28.7207  47.9310  48.0149  48.0556  66.7717 127.8913 127.9567 127.9676
151.6990 215.7571 289.7281 289.7419 289.7654 289.8443 289.8592 289.8966
289.9404 289.9758 290.01661020.73071020.83641020.88631901.8639
 --------------------------------------------------------------

          Ground-State Mulliken Net Atomic Charges

     Atom                 Charge (a.u.)
  ----------------------------------------
      1 C                    -0.447295
      2 C                     0.237319
      3 C                    -0.231601
      4 C                    -0.044260
      5 C                    -0.128277
      6 C                     0.460960
      7 F                    -0.080621
      8 Br                   -0.133098
      9 Br                   -0.152084
     10 Cl                    0.549676
     11 I                     0.115658
     12 Br                   -0.146379
  ----------------------------------------
  Sum of atomic charges =     0.000000

 -----------------------------------------------------------------
                    Cartesian Multipole Moments
 -----------------------------------------------------------------
    Charge (ESU x 10^10)
                -0.0000
    Dipole Moment (Debye)
         X       0.5681      Y       0.0000      Z       0.0578
       Tot       0.5710
    Quadrupole Moments (Debye-Ang)
        XX    -130.9694     XY      -0.0000     YY    -135.4036
        XZ      -3.7708     YZ      -0.0000     ZZ    -129.9011
    Octopole Moments (Debye-Ang^2)
       XXX    -622.9096    XXY      -0.0000    XYY    -220.4019
       YYY       0.0000    XXZ     -93.6556    XYZ      -0.0000
       YYZ     -86.9275    XZZ    -211.0748    YZZ       0.0000
       ZZZ    -249.7952
    Hexadecapole Moments (Debye-Ang^3)
      XXXX   -5249.6167   XXXY       0.0000   XXYY    -972.2801
      XYYY      -0.0000   YYYY    -164.8107   XXXZ     -59.8627
      XXYZ      -0.0000   XYYZ      19.8238   YYYZ       0.0000
      XXZZ   -1540.1029   XYZZ      -0.0000   YYZZ    -726.7751
      XZZZ      48.6058   YZZZ      -0.0000   ZZZZ   -3849.0460
 -----------------------------------------------------------------
Archival summary:
1\1\february\OPT\ProcedureUnspecified\BasisUnspecified\1r3l116\taweetha\SunDec118:27:212019SunDec118:27:212019\0\\#,OPT,ProcedureUnspecified,BasisUnspecified,\\0,1\I\C,1,2.12829\C,2,1.40159,1,120.049\C,3,1.39149,2,119.476,1,-180,0\F,4,1.3353,3,119.197,2,-180,0\C,4,1.39075,3,121.882,2,-0,0\C,6,1.39952,4,119.057,3,-0,0\C,7,1.40601,6,119.781,4,-0,0\Cl,8,1.74054,7,119.206,6,-180,0\Br,6,1.89466,4,117.685,3,-180,0\Br,3,1.89804,2,123.723,1,-0,0\Br,7,1.89824,6,119.711,4,-180,0\\\@

 Total job time:  269.93s(wall), 1511.24s(cpu) 
 Sun Dec  1 18:27:21 2019

        *************************************************************
        *                                                           *
        *  Thank you very much for using Q-Chem.  Have a nice day.  *
        *                                                           *
        *************************************************************


 
User input: 2 of 2 
 
                  Welcome to Q-Chem
     A Quantum Leap Into The Future Of Chemistry


 Q-Chem 5.2 (devel), Q-Chem, Inc., Pleasanton, CA (2019)

 Yihan Shao,  Zhengting Gan,  E. Epifanovsky,  A. T. B. Gilbert,  M. Wormit,  
 J. Kussmann,  A. W. Lange,  A. Behn,  Jia Deng,  Xintian Feng,  D. Ghosh,  
 M. Goldey,  P. R. Horn,  L. D. Jacobson,  I. Kaliman,  T. Kus,  A. Landau,  
 Jie Liu,  E. I. Proynov,  R. M. Richard,  R. P. Steele,  E. J. Sundstrom,  
 H. L. Woodcock III,  P. M. Zimmerman,  D. Zuev,  B. Albrecht,  E. Alguire,  
 S. A. Baeppler,  D. Barton,  Z. Benda,  Y. A. Bernard,  E. J. Berquist,  
 K. B. Bravaya,  H. Burton,  D. Casanova,  Chun-Min Chang,  Yunqing Chen,  
 A. Chien,  K. D. Closser,  M. P. Coons,  S. Coriani,  S. Dasgupta,  
 A. L. Dempwolff,  M. Diedenhofen,  Hainam Do,  R. G. Edgar,  Po-Tung Fang,  
 S. Faraji,  S. Fatehi,  Qingguo Feng,  K. D. Fenk,  J. Fosso-Tande,  
 J. Gayvert,  Qinghui Ge,  A. Ghysels,  G. Gidofalvi,  J. Gomes,  
 J. Gonthier,  A. Gunina,  D. Hait,  M. W. D. Hanson-Heine,  
 P. H. P. Harbach,  A. W. Hauser,  M. F. Herbst,  J. E. Herr,  
 E. G. Hohenstein,  Z. C. Holden,  Kerwin Hui,  B. C. Huynh,  T.-C. Jagau,  
 Hyunjun Ji,  B. Kaduk,  K. Khistyaev,  Jaehoon Kim,  P. Klunzinger,  K. Koh,  
 D. Kosenkov,  L. Koulias,  T. Kowalczyk,  C. M. Krauter,  A. Kunitsa,  
 Ka Un Lao,  A. Laurent,  K. V. Lawler,  Joonho Lee,  D. Lefrancois,  
 S. Lehtola,  D. S. Levine,  Yi-Pei Li,  You-Sheng Lin,  Fenglai Liu,  
 E. Livshits,  A. Luenser,  P. Manohar,  E. Mansoor,  S. F. Manzer,  
 Shan-Ping Mao,  Yuezhi Mao,  N. Mardirossian,  A. V. Marenich,  
 T. Markovich,  L. A. Martinez-Martinez,  S. A. Maurer,  N. J. Mayhall,  
 S. C. McKenzie,  J.-M. Mewes,  P. Morgante,  A. F. Morrison,  
 J. W. Mullinax,  K. Nanda,  T. S. Nguyen-Beck,  R. Olivares-Amaya,  
 J. A. Parkhill,  Zheng Pei,  T. M. Perrine,  F. Plasser,  P. Pokhilko,  
 S. Prager,  A. Prociuk,  E. Ramos,  D. R. Rehn,  F. Rob,  M. Scheurer,  
 M. Schneider,  N. Sergueev,  S. M. Sharada,  S. Sharma,  D. W. Small,  
 T. Stauch,  T. Stein,  Yu-Chuan Su,  A. J. W. Thom,  A. Tkatchenko,  
 T. Tsuchimochi,  N. M. Tubman,  L. Vogt,  M. L. Vidal,  O. Vydrov,  
 M. A. Watson,  J. Wenzel,  M. de Wergifosse,  T. A. Wesolowski,  A. White,  
 J. Witte,  A. Yamada,  Jun Yang,  K. Yao,  S. Yeganeh,  S. R. Yost,  
 Zhi-Qiang You,  A. Zech,  Igor Ying Zhang,  Xing Zhang,  Yan Zhao,  
 Ying Zhu,  B. R. Brooks,  G. K. L. Chan,  C. J. Cramer,  M. S. Gordon,  
 W. J. Hehre,  A. Klamt,  M. W. Schmidt,  C. D. Sherrill,  D. G. Truhlar,  
 A. Aspuru-Guzik,  R. Baer,  A. T. Bell,  N. A. Besley,  Jeng-Da Chai,  
 A. E. DePrince, III,  R. A. DiStasio Jr.,  A. Dreuw,  B. D. Dunietz,  
 T. R. Furlani,  Chao-Ping Hsu,  Yousung Jung,  Jing Kong,  D. S. Lambrecht,  
 WanZhen Liang,  C. Ochsenfeld,  V. A. Rassolov,  L. V. Slipchenko,  
 J. E. Subotnik,  T. Van Voorhis,  J. M. Herbert,  A. I. Krylov,  
 P. M. W. Gill,  M. Head-Gordon

 Contributors to earlier versions of Q-Chem not listed above: 
 R. D. Adamson,  B. Austin,  J. Baker,  G. J. O. Beran,  K. Brandhorst,  
 S. T. Brown,  E. F. C. Byrd,  A. K. Chakraborty,  C.-L. Cheng,  
 Siu Hung Chien,  D. M. Chipman,  D. L. Crittenden,  H. Dachsel,  
 R. J. Doerksen,  A. D. Dutoi,  L. Fusti-Molnar,  W. A. Goddard III,  
 A. Golubeva-Zadorozhnaya,  S. R. Gwaltney,  G. Hawkins,  A. Heyden,  
 S. Hirata,  G. Kedziora,  F. J. Keil,  C. Kelley,  Jihan Kim,  R. A. King,  
 R. Z. Khaliullin,  P. P. Korambath,  W. Kurlancheek,  A. M. Lee,  M. S. Lee,  
 S. V. Levchenko,  Ching Yeh Lin,  D. Liotard,  R. C. Lochan,  I. Lotan,  
 P. E. Maslen,  N. Nair,  D. P. O'Neill,  D. Neuhauser,  E. Neuscamman,  
 C. M. Oana,  R. Olson,  B. Peters,  R. Peverati,  P. A. Pieniazek,  
 Y. M. Rhee,  J. Ritchie,  M. A. Rohrdanz,  E. Rosta,  N. J. Russ,  
 H. F. Schaefer III,  N. E. Schultz,  N. Shenvi,  A. C. Simmonett,  A. Sodt,  
 D. Stuck,  K. S. Thanthiriwatte,  V. Vanovschi,  Tao Wang,  A. Warshel,  
 C. F. Williams,  Q. Wu,  X. Xu,  W. Zhang

 Please cite Q-Chem as follows:
 Y. Shao et al., Mol. Phys. 113, 184-215 (2015)
 DOI: 10.1080/00268976.2014.952696

 Q-Chem 5.2.1 for Intel X86 EM64T Linux

 Parts of Q-Chem use Armadillo 8.300.2 (Tropical Shenanigans).
 http://arma.sourceforge.net/

 Q-Chem begins on Sun Dec  1 18:27:21 2019  

Host: 
0

     Scratch files written to /scratch/taweetham/qchem24599//
NAlpha2: 220
NElect   220
Mult     1
The previous job contains 0 fragments, simply inherited here

Checking the input file for inconsistencies... 	...done.

--------------------------------------------------------------
User input:
--------------------------------------------------------------

$MOLECULE
READ
$END

$REM
   JOB_TYPE 	FREQUENCY
   BASIS 	6-311++G**
   METHOD	B3LYP	
$END


--------------------------------------------------------------
 ----------------------------------------------------------------
             Standard Nuclear Orientation (Angstroms)
    I     Atom           X                Y                Z
 ----------------------------------------------------------------
    1      C      -0.5379319516    -1.5685341253     0.0000000000
    2      C      -1.6313058333    -0.7090409821    -0.0000000000
    3      C      -1.4096430167     0.6728149652    -0.0000000000
    4      C      -0.0941193156     1.1690688727    -0.0000000000
    5      C       1.0020770911     0.2884514466     0.0000000000
    6      C       0.7700780764    -1.0938071133     0.0000000000
    7      F      -0.7525430673    -2.8864706190     0.0000000000
    8      Br     -3.3602249159    -1.4840167559    -0.0000000000
    9      Br     -2.8885030512     1.8628874132    -0.0000000000
   10      Cl      0.1642801426     2.8903181347    -0.0000000000
   11      I       2.9953173149     1.0345266738     0.0000000000
   12      Br      2.1525387439    -2.3943222234     0.0000000000
 ----------------------------------------------------------------
 Molecular Point Group                 Cs    NOp =  2
 Largest Abelian Subgroup              Cs    NOp =  2
 Nuclear Repulsion Energy =        2812.97045048 hartrees
 There are      110 alpha and      110 beta electrons
 Requested basis set is 6-311++G(d,p)
 There are 136 shells and 390 basis functions

 Total QAlloc Memory Limit   2000 MB
 Mega-Array Size       188 MB
 MEM_STATIC part       192 MB

                       Distance Matrix (Angstroms)
             C (  1)   C (  2)   C (  3)   C (  4)   C (  5)   C (  6)
   C (  2)  1.390753
   C (  3)  2.404896  1.399521
   C (  4)  2.773345  2.426981  1.406012
   C (  5)  2.412472  2.815972  2.442157  1.406106
   C (  6)  1.391494  2.432013  2.805733  2.422281  1.401593
   F (  7)  1.335296  2.348068  3.619433  4.108640  3.627509  2.352024
   Br(  8)  2.823558  1.894663  2.908039  4.207887  4.708643  4.148695
   Br(  9)  4.159307  2.862754  1.898236  2.879230  4.197078  4.703962
   Cl( 10)  4.513808  4.022377  2.719293  1.740537  2.733425  4.029919
   I ( 11)  4.388596  4.944256  4.419786  3.092365  2.128294  3.079204
   Br( 12)  2.814349  4.142180  4.700688  4.212509  2.919047  1.898035
             F (  7)   Br(  8)   Br(  9)   Cl( 10)   I ( 11)
   Br(  8)  2.960892
   Br(  9)  5.207564  3.379984
   Cl( 10)  5.849090  5.617557  3.221040
   I ( 11)  5.424083  6.836372  5.941845  3.385075
   Br( 12)  2.946474  5.587416  6.598177  5.646290  3.530904

 A cutoff of  1.0D-11 yielded   5925 shell pairs
 There are     54484 function pairs (     60236 Cartesian)
 Smallest overlap matrix eigenvalue = 5.42E-07

 Q-Chem warning in module stvman/mkSTV.C, line 318:

 Overlap eigenvalue is smaller than square root of threshold
 Use THRESH >= 12 to get rid of this warning

 Linear dependence detected in AO basis
 Tighter screening thresholds may be required for diffuse basis sets
 Use S2THRESH > 14 and THRESH = 14 in case of SCF convergence issues
 Number of orthogonalized atomic orbitals = 389
 Maximum deviation from orthogonality = 1.309E-10
 Guess from superposition of atomic densities
 Warning:  Energy on first SCF cycle will be non-variational
 SAD guess density has 220.000000 electrons

 -----------------------------------------------------------------------
  General SCF calculation program by
  Eric Jon Sundstrom, Paul Horn, Yuezhi Mao, Dmitri Zuev, Alec White,
  David Stuck, Shaama M.S., Shane Yost, Joonho Lee, David Small,
  Daniel Levine, Susi Lehtola, Hugh Burton, Evgeny Epifanovsky,
  Bang C. Huynh
 -----------------------------------------------------------------------
 Exchange:     0.2000 Hartree-Fock + 0.0800 Slater + 0.7200 B88
 Correlation:  0.1900 VWN1RPA + 0.8100 LYP
 Using SG-1 standard quadrature grid
 using 6 threads for integral computing
 -------------------------------------------------------
 OpenMP Integral computing Module                
 Release: version 2.0, May 2017, Q-Chem Inc. Pleasanton 
 -------------------------------------------------------
 A restricted SCF calculation will be
 performed using DIIS
 SCF converges when DIIS error is below 1.0e-08
 ---------------------------------------
  Cycle       Energy         DIIS error
 ---------------------------------------
    1  -15433.0589858590      2.94e-02  
    2  -15430.6539221467      2.10e-03  
    3  -15430.6163086017      2.48e-03  
    4  -15430.6842634374      8.15e-04  
    5  -15430.6977025647      2.16e-04  
    6  -15430.6983310628      8.26e-05  
    7  -15430.6984266429      2.62e-05  
    8  -15430.6984382304      1.13e-05  
    9  -15430.6984403229      2.15e-06  
   10  -15430.6984403749      1.01e-06  
   11  -15430.6984403911      3.95e-07  
   12  -15430.6984403938      7.69e-08  
   13  -15430.6984403944      3.18e-08  
   14  -15430.6984403966      6.80e-09  Convergence criterion met
 ---------------------------------------
 SCF time:   CPU 269.33s  wall 48.00s 
 SCF   energy in the final basis set =   -15430.6984403966
 Total energy in the final basis set =   -15430.6984403966

 --------------------------------------------------------------
             Orbital Energies (a.u.) and Symmetries
 --------------------------------------------------------------

 Alpha MOs, Restricted
 -- Occupied --                  
******* -482.86 -482.86 -482.86 -176.32 -165.73 -165.72 -165.72
  1 A'    2 A'    3 A'    4 A'    5 A'    6 A'    1 A"    7 A'                 
-101.58  -62.51  -62.51  -62.51  -56.33  -56.33  -56.33  -56.33
  8 A'    9 A'   10 A'   11 A'   12 A'   13 A'   14 A'    2 A"                 
-56.330 -56.330 -56.330 -56.329 -56.328 -35.819 -31.313 -31.307
 15 A'    3 A"   16 A'    4 A"   17 A'   18 A'   19 A'    5 A"                 
-31.306 -24.730 -22.963 -22.962 -22.962 -22.957 -22.957 -10.314
 20 A'   21 A'   22 A'    6 A"   23 A'   24 A'    7 A"   25 A'                 
-10.290 -10.284 -10.280 -10.280 -10.275  -9.498  -8.723  -8.722
 26 A'   27 A'   28 A'   29 A'   30 A'   31 A'   32 A'   33 A'                 
 -8.721  -7.263  -7.253  -7.252  -6.555  -6.555  -6.553  -6.541
 34 A'   35 A'    8 A"   36 A'   37 A'   38 A'   39 A'    9 A"                 
 -6.540  -6.540  -6.540  -6.540  -6.538  -6.369  -4.782  -4.766
 10 A"   40 A'   41 A'   11 A"   42 A'   43 A'   44 A'   12 A"                 
 -4.765  -2.666  -2.666  -2.664  -2.662  -2.661  -2.661  -2.661
 45 A'   46 A'   47 A'   48 A'   13 A"   14 A"   49 A'   50 A'                 
 -2.660  -2.660  -2.650  -2.650  -2.650  -2.650  -2.648  -2.648
 15 A"   51 A'   16 A"   52 A'   17 A"   53 A'   18 A"   54 A'                 
 -2.048  -2.043  -2.042  -2.029  -2.029  -1.276  -0.953  -0.897
 55 A'   19 A"   56 A'   20 A"   57 A'   58 A'   59 A'   60 A'                 
 -0.878  -0.831  -0.816  -0.778  -0.750  -0.688  -0.650  -0.630
 61 A'   62 A'   63 A'   64 A'   65 A'   66 A'   67 A'   68 A'                 
 -0.572  -0.568  -0.518  -0.511  -0.458  -0.453  -0.451  -0.445
 69 A'   70 A'   21 A"   71 A'   72 A'   73 A'   22 A"   74 A'                 
 -0.431  -0.387  -0.386  -0.381  -0.357  -0.336  -0.334  -0.325
 75 A'   76 A'   23 A"   24 A"   77 A'   78 A'   25 A"   79 A'                 
 -0.322  -0.304  -0.300  -0.273  -0.271  -0.265
 26 A"   27 A"   80 A'   81 A'   28 A"   29 A"                                 
 -- Virtual --                   
 -0.097  -0.073  -0.061  -0.054  -0.032  -0.009  -0.003   0.008
 82 A'   30 A"   31 A"   83 A'   84 A'   85 A'   86 A'   87 A'                 
  0.020   0.028   0.038   0.041   0.052   0.054   0.062   0.063
 88 A'   89 A'   32 A"   90 A'   91 A'   33 A"   92 A'   93 A'                 
  0.064   0.070   0.074   0.076   0.086   0.089   0.095   0.103
 34 A"   94 A'   35 A"   95 A'   36 A"   96 A'   97 A'   98 A'                 
  0.105   0.109   0.109   0.118   0.134   0.137   0.143   0.156
 37 A"   99 A'   38 A"  100 A'   39 A"  101 A'  102 A'  103 A'                 
  0.158   0.164   0.165   0.171   0.175   0.185   0.200   0.205
 40 A"   41 A"  104 A'  105 A'  106 A'  107 A'  108 A'   42 A"                 
  0.206   0.208   0.210   0.221   0.231   0.243   0.245   0.251
109 A'  110 A'  111 A'  112 A'  113 A'  114 A'  115 A'  116 A'                 
  0.254   0.263   0.264   0.275   0.286   0.303   0.317   0.353
117 A'   43 A"  118 A'  119 A'  120 A'  121 A'   44 A"  122 A'                 
  0.358   0.373   0.379   0.390   0.398   0.404   0.415   0.418
123 A'  124 A'  125 A'   45 A"  126 A'   46 A"  127 A'   47 A"                 
  0.419   0.422   0.430   0.433   0.435   0.437   0.453   0.469
128 A'  129 A'  130 A'   48 A"  131 A'   49 A"  132 A'   50 A"                 
  0.473   0.478   0.497   0.499   0.515   0.516   0.520   0.529
133 A'  134 A'  135 A'   51 A"   52 A"  136 A'  137 A'   53 A"                 
  0.543   0.545   0.550   0.550   0.554   0.562   0.578   0.589
 54 A"  138 A'  139 A'   55 A"   56 A"   57 A"  140 A'   58 A"                 
  0.599   0.611   0.622   0.637   0.644   0.650   0.680   0.687
141 A'  142 A'   59 A"  143 A'  144 A'   60 A"  145 A'  146 A'                 
  0.692   0.705   0.715   0.740   0.759   0.765   0.773   0.787
147 A'  148 A'   61 A"  149 A'  150 A'  151 A'   62 A"  152 A'                 
  0.810   0.810   0.820   0.842   0.845   0.855   0.866   0.892
153 A'  154 A'  155 A'   63 A"  156 A'  157 A'  158 A'  159 A'                 
  0.894   0.923   0.932   0.935   0.956   0.992   1.016   1.030
160 A'  161 A'   64 A"   65 A"  162 A'  163 A'  164 A'  165 A'                 
  1.047   1.057   1.106   1.115   1.149   1.169   1.175   1.207
166 A'  167 A'  168 A'   66 A"  169 A'   67 A"  170 A'  171 A'                 
  1.217   1.229   1.270   1.323   1.359   1.381   1.393   1.413
 68 A"   69 A"   70 A"  172 A'   71 A"  173 A'  174 A'   72 A"                 
  1.444   1.453   1.474   1.486   1.535   1.561   1.571   1.612
175 A'  176 A'  177 A'  178 A'  179 A'  180 A'  181 A'  182 A'                 
  1.717   1.722   1.740   1.755   1.808   1.812   1.837   1.841
 73 A"   74 A"  183 A'  184 A'  185 A'  186 A'   75 A"   76 A"                 
  1.889   1.985   2.008   2.009   2.027   2.051   2.058   2.105
 77 A"   78 A"  187 A'   79 A"  188 A'   80 A"  189 A'  190 A'                 
  2.132   2.161   2.190   2.230   2.235   2.248   2.253   2.257
191 A'  192 A'  193 A'  194 A'  195 A'   81 A"   82 A"  196 A'                 
  2.273   2.296   2.330   2.376   2.441   2.462   2.561   2.569
197 A'  198 A'  199 A'  200 A'  201 A'  202 A'  203 A'   83 A"                 
  2.700   2.712   2.813   2.819   2.827   2.941   3.033   3.034
 84 A"   85 A"   86 A"  204 A'   87 A"  205 A'   88 A"  206 A'                 
  3.062   3.074   3.138   3.190   3.392   3.409   3.637   3.752
207 A'  208 A'  209 A'  210 A'  211 A'  212 A'  213 A'   89 A"                 
  3.759   3.803   3.897   3.952   3.960   3.980   3.989   3.990
214 A'  215 A'  216 A'   90 A"   91 A"   92 A"   93 A"   94 A"                 
  3.998   4.009   4.037   4.045   4.063   4.072   4.072   4.077
217 A'   95 A"  218 A'   96 A"  219 A'   97 A"  220 A'  221 A'                 
  4.110   4.140   4.207   4.255   4.277   4.282   4.368   4.403
 98 A"  222 A'  223 A'  224 A'  225 A'  226 A'  227 A'  228 A'                 
  4.442   4.510   4.812   4.840   6.018   6.128   6.147   6.299
229 A'  230 A'  231 A'  232 A'   99 A"  233 A'  234 A'  100 A"                 
  6.446   6.640   6.740   6.766   6.814   7.533   7.546   7.569
235 A'  236 A'  237 A'  238 A'  239 A'  101 A"  102 A"  103 A"                 
  7.647   7.661   7.694   7.724   7.755   7.795   9.765  23.218
240 A'  241 A'  242 A'  243 A'  244 A'  245 A'  246 A'  247 A'                 
 23.764  23.772  23.918  23.934  24.024  25.816  26.194  26.629
248 A'  249 A'  250 A'  251 A'  252 A'  104 A"  253 A'  254 A'                 
 27.913  28.353  28.416  28.439  28.524  28.550  28.551  28.613
255 A'  105 A"  256 A'  257 A'  106 A"  258 A'  107 A"  259 A'                 
 28.720  47.931  48.015  48.056  66.772 127.891 127.957 127.967
260 A'  261 A'  262 A'  263 A'  264 A'  108 A"  265 A'  266 A'                 
151.699 215.757 289.728 289.742 289.765 289.844 289.859 289.897
267 A'  268 A'  109 A"  110 A"  111 A"  269 A'  270 A'  271 A'                 
289.940 289.976 290.0171020.7311020.8361020.8861901.864
272 A'  273 A'  274 A'  275 A'  276 A'  277 A'  278 A'                         

 Beta MOs, Restricted
 -- Occupied --                  
******* -482.86 -482.86 -482.86 -176.32 -165.73 -165.72 -165.72
  1 A'    2 A'    3 A'    4 A'    5 A'    6 A'    1 A"    7 A'                 
-101.58  -62.51  -62.51  -62.51  -56.33  -56.33  -56.33  -56.33
  8 A'    9 A'   10 A'   11 A'   12 A'   13 A'   14 A'    2 A"                 
-56.330 -56.330 -56.330 -56.329 -56.328 -35.819 -31.313 -31.307
 15 A'    3 A"   16 A'    4 A"   17 A'   18 A'   19 A'    5 A"                 
-31.306 -24.730 -22.963 -22.962 -22.962 -22.957 -22.957 -10.314
 20 A'   21 A'   22 A'    6 A"   23 A'   24 A'    7 A"   25 A'                 
-10.290 -10.284 -10.280 -10.280 -10.275  -9.498  -8.723  -8.722
 26 A'   27 A'   28 A'   29 A'   30 A'   31 A'   32 A'   33 A'                 
 -8.721  -7.263  -7.253  -7.252  -6.555  -6.555  -6.553  -6.541
 34 A'   35 A'    8 A"   36 A'   37 A'   38 A'   39 A'    9 A"                 
 -6.540  -6.540  -6.540  -6.540  -6.538  -6.369  -4.782  -4.766
 10 A"   40 A'   41 A'   11 A"   42 A'   43 A'   44 A'   12 A"                 
 -4.765  -2.666  -2.666  -2.664  -2.662  -2.661  -2.661  -2.661
 45 A'   46 A'   47 A'   48 A'   13 A"   14 A"   49 A'   50 A'                 
 -2.660  -2.660  -2.650  -2.650  -2.650  -2.650  -2.648  -2.648
 15 A"   51 A'   16 A"   52 A'   17 A"   53 A'   18 A"   54 A'                 
 -2.048  -2.043  -2.042  -2.029  -2.029  -1.276  -0.953  -0.897
 55 A'   19 A"   56 A'   20 A"   57 A'   58 A'   59 A'   60 A'                 
 -0.878  -0.831  -0.816  -0.778  -0.750  -0.688  -0.650  -0.630
 61 A'   62 A'   63 A'   64 A'   65 A'   66 A'   67 A'   68 A'                 
 -0.572  -0.568  -0.518  -0.511  -0.458  -0.453  -0.451  -0.445
 69 A'   70 A'   21 A"   71 A'   72 A'   73 A'   22 A"   74 A'                 
 -0.431  -0.387  -0.386  -0.381  -0.357  -0.336  -0.334  -0.325
 75 A'   76 A'   23 A"   24 A"   77 A'   78 A'   25 A"   79 A'                 
 -0.322  -0.304  -0.300  -0.273  -0.271  -0.265
 26 A"   27 A"   80 A'   81 A'   28 A"   29 A"                                 
 -- Virtual --                   
 -0.097  -0.073  -0.061  -0.054  -0.032  -0.009  -0.003   0.008
 82 A'   30 A"   31 A"   83 A'   84 A'   85 A'   86 A'   87 A'                 
  0.020   0.028   0.038   0.041   0.052   0.054   0.062   0.063
 88 A'   89 A'   32 A"   90 A'   91 A'   33 A"   92 A'   93 A'                 
  0.064   0.070   0.074   0.076   0.086   0.089   0.095   0.103
 34 A"   94 A'   35 A"   95 A'   36 A"   96 A'   97 A'   98 A'                 
  0.105   0.109   0.109   0.118   0.134   0.137   0.143   0.156
 37 A"   99 A'   38 A"  100 A'   39 A"  101 A'  102 A'  103 A'                 
  0.158   0.164   0.165   0.171   0.175   0.185   0.200   0.205
 40 A"   41 A"  104 A'  105 A'  106 A'  107 A'  108 A'   42 A"                 
  0.206   0.208   0.210   0.221   0.231   0.243   0.245   0.251
109 A'  110 A'  111 A'  112 A'  113 A'  114 A'  115 A'  116 A'                 
  0.254   0.263   0.264   0.275   0.286   0.303   0.317   0.353
117 A'   43 A"  118 A'  119 A'  120 A'  121 A'   44 A"  122 A'                 
  0.358   0.373   0.379   0.390   0.398   0.404   0.415   0.418
123 A'  124 A'  125 A'   45 A"  126 A'   46 A"  127 A'   47 A"                 
  0.419   0.422   0.430   0.433   0.435   0.437   0.453   0.469
128 A'  129 A'  130 A'   48 A"  131 A'   49 A"  132 A'   50 A"                 
  0.473   0.478   0.497   0.499   0.515   0.516   0.520   0.529
133 A'  134 A'  135 A'   51 A"   52 A"  136 A'  137 A'   53 A"                 
  0.543   0.545   0.550   0.550   0.554   0.562   0.578   0.589
 54 A"  138 A'  139 A'   55 A"   56 A"   57 A"  140 A'   58 A"                 
  0.599   0.611   0.622   0.637   0.644   0.650   0.680   0.687
141 A'  142 A'   59 A"  143 A'  144 A'   60 A"  145 A'  146 A'                 
  0.692   0.705   0.715   0.740   0.759   0.765   0.773   0.787
147 A'  148 A'   61 A"  149 A'  150 A'  151 A'   62 A"  152 A'                 
  0.810   0.810   0.820   0.842   0.845   0.855   0.866   0.892
153 A'  154 A'  155 A'   63 A"  156 A'  157 A'  158 A'  159 A'                 
  0.894   0.923   0.932   0.935   0.956   0.992   1.016   1.030
160 A'  161 A'   64 A"   65 A"  162 A'  163 A'  164 A'  165 A'                 
  1.047   1.057   1.106   1.115   1.149   1.169   1.175   1.207
166 A'  167 A'  168 A'   66 A"  169 A'   67 A"  170 A'  171 A'                 
  1.217   1.229   1.270   1.323   1.359   1.381   1.393   1.413
 68 A"   69 A"   70 A"  172 A'   71 A"  173 A'  174 A'   72 A"                 
  1.444   1.453   1.474   1.486   1.535   1.561   1.571   1.612
175 A'  176 A'  177 A'  178 A'  179 A'  180 A'  181 A'  182 A'                 
  1.717   1.722   1.740   1.755   1.808   1.812   1.837   1.841
 73 A"   74 A"  183 A'  184 A'  185 A'  186 A'   75 A"   76 A"                 
  1.889   1.985   2.008   2.009   2.027   2.051   2.058   2.105
 77 A"   78 A"  187 A'   79 A"  188 A'   80 A"  189 A'  190 A'                 
  2.132   2.161   2.190   2.230   2.235   2.248   2.253   2.257
191 A'  192 A'  193 A'  194 A'  195 A'   81 A"   82 A"  196 A'                 
  2.273   2.296   2.330   2.376   2.441   2.462   2.561   2.569
197 A'  198 A'  199 A'  200 A'  201 A'  202 A'  203 A'   83 A"                 
  2.700   2.712   2.813   2.819   2.827   2.941   3.033   3.034
 84 A"   85 A"   86 A"  204 A'   87 A"  205 A'   88 A"  206 A'                 
  3.062   3.074   3.138   3.190   3.392   3.409   3.637   3.752
207 A'  208 A'  209 A'  210 A'  211 A'  212 A'  213 A'   89 A"                 
  3.759   3.803   3.897   3.952   3.960   3.980   3.989   3.990
214 A'  215 A'  216 A'   90 A"   91 A"   92 A"   93 A"   94 A"                 
  3.998   4.009   4.037   4.045   4.063   4.072   4.072   4.077
217 A'   95 A"  218 A'   96 A"  219 A'   97 A"  220 A'  221 A'                 
  4.110   4.140   4.207   4.255   4.277   4.282   4.368   4.403
 98 A"  222 A'  223 A'  224 A'  225 A'  226 A'  227 A'  228 A'                 
  4.442   4.510   4.812   4.840   6.018   6.128   6.147   6.299
229 A'  230 A'  231 A'  232 A'   99 A"  233 A'  234 A'  100 A"                 
  6.446   6.640   6.740   6.766   6.814   7.533   7.546   7.569
235 A'  236 A'  237 A'  238 A'  239 A'  101 A"  102 A"  103 A"                 
  7.647   7.661   7.694   7.724   7.755   7.795   9.765  23.218
240 A'  241 A'  242 A'  243 A'  244 A'  245 A'  246 A'  247 A'                 
 23.764  23.772  23.918  23.934  24.024  25.816  26.194  26.629
248 A'  249 A'  250 A'  251 A'  252 A'  104 A"  253 A'  254 A'                 
 27.913  28.353  28.416  28.439  28.524  28.550  28.551  28.613
255 A'  105 A"  256 A'  257 A'  106 A"  258 A'  107 A"  259 A'                 
 28.720  47.931  48.015  48.056  66.772 127.891 127.957 127.967
260 A'  261 A'  262 A'  263 A'  264 A'  108 A"  265 A'  266 A'                 
151.699 215.757 289.728 289.742 289.765 289.844 289.859 289.897
267 A'  268 A'  109 A"  110 A"  111 A"  269 A'  270 A'  271 A'                 
289.940 289.976 290.0171020.7311020.8361020.8861901.864
272 A'  273 A'  274 A'  275 A'  276 A'  277 A'  278 A'                         
 --------------------------------------------------------------

          Ground-State Mulliken Net Atomic Charges

     Atom                 Charge (a.u.)
  ----------------------------------------
      1 C                    -0.453110
      2 C                     0.231913
      3 C                    -0.234538
      4 C                    -0.054379
      5 C                    -0.113096
      6 C                     0.473562
      7 F                    -0.080102
      8 Br                   -0.134222
      9 Br                   -0.153019
     10 Cl                    0.549681
     11 I                     0.113702
     12 Br                   -0.146393
  ----------------------------------------
  Sum of atomic charges =     0.000000

 -----------------------------------------------------------------
                    Cartesian Multipole Moments
 -----------------------------------------------------------------
    Charge (ESU x 10^10)
                -0.0000
    Dipole Moment (Debye)
         X       0.3127      Y       0.4763      Z      -0.0000
       Tot       0.5698
    Quadrupole Moments (Debye-Ang)
        XX    -126.9921     XY      -0.5385     YY    -135.7609
        XZ      -0.0000     YZ       0.0000     ZZ    -135.4035
    Octopole Moments (Debye-Ang^2)
       XXX      11.7091    XXY      -4.8740    XYY       7.0739
       YYY      -8.2032    XXZ      -0.0000    XYZ       0.0000
       YYZ      -0.0000    XZZ       1.4399    YZZ      -9.2830
       ZZZ      -0.0000
    Hexadecapole Moments (Debye-Ang^3)
      XXXX   -4255.2867   XXXY      19.6196   XXYY   -1111.9790
      XYYY     -60.7886   YYYY   -2630.3633   XXXZ       0.0000
      XXYZ       0.0000   XYYZ      -0.0000   YYYZ       0.0000
      XXZZ    -806.0819   XYZZ      -4.2904   YYZZ    -479.0704
      XZZZ      -0.0000   YZZZ       0.0000   ZZZZ    -164.8089
 -----------------------------------------------------------------
 Calculating MO derivatives via CPSCF
    1     0    39    0.0271336  
    2     0    39    0.0083008  
    3     0    39    0.0015430  
    4     0    39    0.0001633  
    5    22    17    0.0000235  
    6    38     1    0.0000014  
    7    39     0    0.0000001  Converged
 Time for AOints: 294.8 s (CPU) 49.5 s (wall)
 ------------------------------------------------------------------------------
                     AOints        : Timing summary (seconds)
 ------------------------------------------------------------------------------
     job step          cpu (% of tot)      sys (% of tot)     wall (% of tot)
 ------------------------------------------------------------------------------
  AOints            0.2948E+03 ( 8.0)   0.1800E-04 ( 7.2)   0.4949E+02 ( 7.8)
 ------------------------------------------------------------------------------
   Grand Totals     0.3674E+04          0.2490E-03          0.6311E+03
 ------------------------------------------------------------------------------
 Polarizability Matrix (a.u.)
            1           2           3
    1-240.7432801   1.2417906  -0.0000000
    2   1.2417906-193.8710215   0.0000000
    3  -0.0000000   0.0000000 -95.7615370
 Calculating analytic Hessian of the SCF energy

 Direct stationary perturbation theory relativistic correction:

 rels  =     148.212174502580
 relv  =    -500.682086686626
 rel2e =      74.954883719869
 E_rel =    -277.515028464177

 Hessian of the SCF Energy
            1           2           3           4           5           6
    1   0.6626785  -0.0015556   0.0000000  -0.2344410   0.0671748  -0.0000000
    2  -0.0015556   0.6677567   0.0000000   0.1412141  -0.1730987  -0.0000000
    3   0.0000000   0.0000000   0.1356404  -0.0000000   0.0000000  -0.0568088
    4  -0.2344410   0.1412141  -0.0000000   0.5252395  -0.0380048   0.0000000
    5   0.0671748  -0.1730987   0.0000000  -0.0380048   0.6086168  -0.0000000
    6  -0.0000000  -0.0000000  -0.0568088   0.0000000  -0.0000000   0.0953047
    7   0.0509941   0.0132722  -0.0000000  -0.0996252  -0.0081726   0.0000000
    8   0.0682182  -0.0415561  -0.0000000  -0.0569724  -0.2959228   0.0000000
    9   0.0000000  -0.0000000  -0.0005853   0.0000000  -0.0000000  -0.0467437
   10  -0.0708924   0.0108651   0.0000000   0.0157523  -0.0822055  -0.0000000
   11   0.0106008  -0.0034720  -0.0000000  -0.0291725  -0.0105296   0.0000000
   12  -0.0000000   0.0000000   0.0045939   0.0000000  -0.0000000   0.0012374
   13   0.0168890  -0.0312405   0.0000000  -0.0093916   0.0226431  -0.0000000
   14  -0.0861193  -0.0094090  -0.0000000   0.0236671  -0.0560446   0.0000000
   15  -0.0000000   0.0000000   0.0001947  -0.0000000   0.0000000   0.0045091
   16  -0.2874102  -0.1020543   0.0000000  -0.0531502   0.0475351  -0.0000000
   17  -0.0271044  -0.1152381   0.0000000  -0.0113914   0.0542077  -0.0000000
   18  -0.0000000  -0.0000000  -0.0573103  -0.0000000   0.0000000   0.0052280
   19  -0.0741648  -0.0401735   0.0000000   0.0049599   0.0311900  -0.0000000
   20  -0.0400866  -0.3177440  -0.0000000  -0.0038829  -0.0548184   0.0000000
   21  -0.0000000  -0.0000000  -0.0404198   0.0000000   0.0000000   0.0063948
   22  -0.0389011  -0.0168094  -0.0000000  -0.1364352  -0.0475072  -0.0000000
   23   0.0015437   0.0021221  -0.0000000  -0.0484782  -0.0526588  -0.0000000
   24   0.0000000   0.0000000   0.0045604   0.0000000   0.0000000  -0.0167412
   25   0.0021361  -0.0014244  -0.0000000  -0.0090129   0.0108918  -0.0000000
   26  -0.0046049  -0.0012122   0.0000000   0.0264610  -0.0237373  -0.0000000
   27  -0.0000000  -0.0000000   0.0036109  -0.0000000  -0.0000000   0.0019758
   28   0.0003884   0.0001670  -0.0000000  -0.0032659   0.0015347  -0.0000000
   29   0.0001906   0.0011140  -0.0000000  -0.0013800   0.0025010   0.0000000
   30   0.0000000   0.0000000  -0.0012151  -0.0000000   0.0000000   0.0036648
   31   0.0034726  -0.0005436   0.0000000  -0.0007558   0.0001600  -0.0000000
   32   0.0021416  -0.0021455   0.0000000  -0.0002163  -0.0002361  -0.0000000
   33   0.0000000   0.0000000   0.0029411   0.0000000  -0.0000000  -0.0009660
   34  -0.0307492   0.0282831  -0.0000000   0.0001251  -0.0052387  -0.0000000
   35   0.0096023  -0.0071181  -0.0000000  -0.0018422   0.0017178  -0.0000000
   36   0.0000000  -0.0000000   0.0047980  -0.0000000  -0.0000000   0.0029452
            7           8           9          10          11          12
    1   0.0509941   0.0682182   0.0000000  -0.0708924   0.0106008  -0.0000000
    2   0.0132722  -0.0415561  -0.0000000   0.0108651  -0.0034720   0.0000000
    3  -0.0000000  -0.0000000  -0.0005853   0.0000000  -0.0000000   0.0045939
    4  -0.0996252  -0.0569724   0.0000000   0.0157523  -0.0291725   0.0000000
    5  -0.0081726  -0.2959228  -0.0000000  -0.0822055  -0.0105296  -0.0000000
    6   0.0000000   0.0000000  -0.0467437  -0.0000000   0.0000000   0.0012374
    7   0.5180514   0.0449856   0.0000000  -0.2564647  -0.0906420  -0.0000000
    8   0.0449856   0.5548451   0.0000000  -0.0330813  -0.1141643  -0.0000000
    9   0.0000000   0.0000000   0.0957682  -0.0000000   0.0000000  -0.0489228
   10  -0.2564647  -0.0330813  -0.0000000   0.5653783  -0.0130882   0.0000000
   11  -0.0906420  -0.1141643   0.0000000  -0.0130882   0.4950473   0.0000000
   12  -0.0000000  -0.0000000  -0.0489228   0.0000000   0.0000000   0.1026892
   13  -0.0522953  -0.0103557  -0.0000000  -0.2074814   0.1170551  -0.0000000
   14   0.0462420   0.0524397   0.0000000   0.0665578  -0.1640892   0.0000000
   15  -0.0000000  -0.0000000   0.0012639   0.0000000  -0.0000000  -0.0450183
   16  -0.0289862  -0.0338922  -0.0000000   0.0461880   0.0112223  -0.0000000
   17  -0.0326272  -0.0380323  -0.0000000   0.0623598  -0.0407948  -0.0000000
   18   0.0000000   0.0000000   0.0051390  -0.0000000  -0.0000000  -0.0010484
   19  -0.0059689  -0.0013029  -0.0000000   0.0025638  -0.0003222   0.0000000
   20   0.0026945   0.0026198   0.0000000  -0.0005865   0.0002443  -0.0000000
   21   0.0000000  -0.0000000   0.0054032  -0.0000000  -0.0000000  -0.0013940
   22  -0.0171686  -0.0102670   0.0000000   0.0021862   0.0001725  -0.0000000
   23  -0.0253827  -0.0114280   0.0000000   0.0022573  -0.0022974   0.0000000
   24  -0.0000000  -0.0000000   0.0015506   0.0000000  -0.0000000   0.0031766
   25  -0.1036691   0.0568534   0.0000000  -0.0292322   0.0207075   0.0000000
   26   0.0571101  -0.0746015  -0.0000000   0.0058611  -0.0026211  -0.0000000
   27   0.0000000  -0.0000000  -0.0176531  -0.0000000   0.0000000   0.0022418
   28  -0.0062278  -0.0287870   0.0000000  -0.0398329  -0.0175082  -0.0000000
   29  -0.0087344  -0.0330166   0.0000000  -0.0188607  -0.1583027   0.0000000
   30  -0.0000000   0.0000000   0.0030297  -0.0000000  -0.0000000  -0.0222176
   31   0.0011689   0.0036963  -0.0000000  -0.0289665  -0.0078644   0.0000000
   32   0.0012139  -0.0004597  -0.0000000   0.0028906   0.0021283  -0.0000000
   33   0.0000000   0.0000000   0.0028200  -0.0000000  -0.0000000   0.0012160
   34   0.0001897   0.0009035   0.0000000   0.0008026  -0.0011624  -0.0000000
   35   0.0000413  -0.0007235   0.0000000  -0.0029712  -0.0011510  -0.0000000
   36   0.0000000  -0.0000000  -0.0010697  -0.0000000  -0.0000000   0.0034463
           13          14          15          16          17          18
    1   0.0168890  -0.0861193  -0.0000000  -0.2874102  -0.0271044  -0.0000000
    2  -0.0312405  -0.0094090   0.0000000  -0.1020543  -0.1152381  -0.0000000
    3   0.0000000  -0.0000000   0.0001947   0.0000000   0.0000000  -0.0573103
    4  -0.0093916   0.0236671  -0.0000000  -0.0531502  -0.0113914  -0.0000000
    5   0.0226431  -0.0560446   0.0000000   0.0475351   0.0542077   0.0000000
    6  -0.0000000   0.0000000   0.0045091  -0.0000000  -0.0000000   0.0052280
    7  -0.0522953   0.0462420  -0.0000000  -0.0289862  -0.0326272   0.0000000
    8  -0.0103557   0.0524397  -0.0000000  -0.0338922  -0.0380323   0.0000000
    9  -0.0000000   0.0000000   0.0012639  -0.0000000  -0.0000000   0.0051390
   10  -0.2074814   0.0665578   0.0000000   0.0461880   0.0623598  -0.0000000
   11   0.1170551  -0.1640892  -0.0000000   0.0112223  -0.0407948  -0.0000000
   12  -0.0000000   0.0000000  -0.0450183  -0.0000000  -0.0000000  -0.0010484
   13   0.4077238  -0.0535274   0.0000000  -0.0996060  -0.0554722  -0.0000000
   14  -0.0535274   0.5493656   0.0000000  -0.0130954  -0.2891849  -0.0000000
   15   0.0000000   0.0000000   0.0834047  -0.0000000  -0.0000000  -0.0445572
   16  -0.0996060  -0.0130954  -0.0000000   0.5559255   0.0526536   0.0000000
   17  -0.0554722  -0.2891849  -0.0000000   0.0526536   0.5616052   0.0000000
   18  -0.0000000  -0.0000000  -0.0445572   0.0000000   0.0000000   0.0957054
   19  -0.0054424   0.0034925  -0.0000000  -0.0092412  -0.0463993   0.0000000
   20  -0.0002647   0.0017866   0.0000000  -0.0114475  -0.0396640   0.0000000
   21   0.0000000   0.0000000   0.0052938  -0.0000000   0.0000000   0.0063480
   22  -0.0005201  -0.0011128  -0.0000000   0.0024438   0.0049537   0.0000000
   23  -0.0003430  -0.0003640  -0.0000000   0.0017007  -0.0005499   0.0000000
   24   0.0000000   0.0000000  -0.0009719  -0.0000000  -0.0000000   0.0029465
   25  -0.0007639  -0.0040268  -0.0000000  -0.0005985  -0.0000615   0.0000000
   26  -0.0013652   0.0007175   0.0000000   0.0006599  -0.0000043  -0.0000000
   27  -0.0000000  -0.0000000   0.0033065   0.0000000   0.0000000  -0.0011591
   28   0.0032101   0.0179893  -0.0000000  -0.0025438   0.0002884   0.0000000
   29  -0.0012014  -0.0395996  -0.0000000   0.0028301   0.0015779  -0.0000000
   30   0.0000000  -0.0000000   0.0018357   0.0000000   0.0000000   0.0041576
   31  -0.0477683  -0.0085635   0.0000000  -0.0181285  -0.0105726   0.0000000
   32  -0.0088125  -0.0225732   0.0000000  -0.0214625  -0.0094307   0.0000000
   33  -0.0000000   0.0000000  -0.0101728   0.0000000  -0.0000000   0.0012056
   34  -0.0045537   0.0085002  -0.0000000  -0.1048924   0.0633717   0.0000000
   35   0.0228840  -0.0230390   0.0000000   0.0653498  -0.0844918   0.0000000
   36  -0.0000000  -0.0000000   0.0009120   0.0000000   0.0000000  -0.0166550
           19          20          21          22          23          24
    1  -0.0741648  -0.0400866  -0.0000000  -0.0389011   0.0015437   0.0000000
    2  -0.0401735  -0.3177440  -0.0000000  -0.0168094   0.0021221   0.0000000
    3   0.0000000  -0.0000000  -0.0404198  -0.0000000  -0.0000000   0.0045604
    4   0.0049599  -0.0038829   0.0000000  -0.1364352  -0.0484782   0.0000000
    5   0.0311900  -0.0548184   0.0000000  -0.0475072  -0.0526588   0.0000000
    6  -0.0000000   0.0000000   0.0063948  -0.0000000  -0.0000000  -0.0167412
    7  -0.0059689   0.0026945   0.0000000  -0.0171686  -0.0253827  -0.0000000
    8  -0.0013029   0.0026198  -0.0000000  -0.0102670  -0.0114280  -0.0000000
    9  -0.0000000   0.0000000   0.0054032   0.0000000   0.0000000   0.0015506
   10   0.0025638  -0.0005865  -0.0000000   0.0021862   0.0022573   0.0000000
   11  -0.0003222   0.0002443  -0.0000000   0.0001725  -0.0022974  -0.0000000
   12   0.0000000  -0.0000000  -0.0013940  -0.0000000   0.0000000   0.0031766
   13  -0.0054424  -0.0002647   0.0000000  -0.0005201  -0.0003430   0.0000000
   14   0.0034925   0.0017866   0.0000000  -0.0011128  -0.0003640   0.0000000
   15  -0.0000000   0.0000000   0.0052938  -0.0000000  -0.0000000  -0.0009719
   16  -0.0092412  -0.0114475  -0.0000000   0.0024438   0.0017007  -0.0000000
   17  -0.0463993  -0.0396640   0.0000000   0.0049537  -0.0005499  -0.0000000
   18   0.0000000   0.0000000   0.0063480   0.0000000   0.0000000   0.0029465
   19   0.0933276   0.0524800  -0.0000000  -0.0018152   0.0062064  -0.0000000
   20   0.0524800   0.4066453   0.0000000   0.0004289   0.0024248   0.0000000
   21  -0.0000000   0.0000000   0.0220078  -0.0000000  -0.0000000  -0.0019788
   22  -0.0018152   0.0004289  -0.0000000   0.1907903   0.0684564   0.0000000
   23   0.0062064   0.0024248  -0.0000000   0.0684564   0.0724405   0.0000000
   24  -0.0000000   0.0000000  -0.0019788   0.0000000   0.0000000   0.0075309
   25   0.0000503   0.0004419  -0.0000000   0.0016166  -0.0049817  -0.0000000
   26   0.0012962  -0.0014898  -0.0000000   0.0021648  -0.0089203  -0.0000000
   27  -0.0000000   0.0000000   0.0001879   0.0000000   0.0000000  -0.0003576
   28   0.0001584  -0.0005690  -0.0000000  -0.0002661  -0.0011231  -0.0000000
   29  -0.0005854  -0.0034168   0.0000000  -0.0003544  -0.0007260   0.0000000
   30   0.0000000   0.0000000  -0.0000225   0.0000000   0.0000000   0.0002325
   31  -0.0004998  -0.0002377  -0.0000000  -0.0005403  -0.0002513  -0.0000000
   32  -0.0012467  -0.0006717  -0.0000000  -0.0002226  -0.0000818  -0.0000000
   33  -0.0000000  -0.0000000   0.0001678  -0.0000000  -0.0000000   0.0000074
   34  -0.0039278   0.0010294   0.0000000  -0.0013906   0.0003958  -0.0000000
   35  -0.0046351   0.0040839   0.0000000   0.0000972   0.0000384  -0.0000000
   36  -0.0000000  -0.0000000  -0.0019882   0.0000000   0.0000000   0.0000445
           25          26          27          28          29          30
    1   0.0021361  -0.0046049  -0.0000000   0.0003884   0.0001906   0.0000000
    2  -0.0014244  -0.0012122  -0.0000000   0.0001670   0.0011140   0.0000000
    3  -0.0000000   0.0000000   0.0036109  -0.0000000  -0.0000000  -0.0012151
    4  -0.0090129   0.0264610  -0.0000000  -0.0032659  -0.0013800  -0.0000000
    5   0.0108918  -0.0237373  -0.0000000   0.0015347   0.0025010   0.0000000
    6  -0.0000000  -0.0000000   0.0019758  -0.0000000   0.0000000   0.0036648
    7  -0.1036691   0.0571101   0.0000000  -0.0062278  -0.0087344  -0.0000000
    8   0.0568534  -0.0746015  -0.0000000  -0.0287870  -0.0330166   0.0000000
    9   0.0000000  -0.0000000  -0.0176531   0.0000000   0.0000000   0.0030297
   10  -0.0292322   0.0058611  -0.0000000  -0.0398329  -0.0188607  -0.0000000
   11   0.0207075  -0.0026211   0.0000000  -0.0175082  -0.1583027  -0.0000000
   12   0.0000000  -0.0000000   0.0022418  -0.0000000   0.0000000  -0.0222176
   13  -0.0007639  -0.0013652  -0.0000000   0.0032101  -0.0012014   0.0000000
   14  -0.0040268   0.0007175  -0.0000000   0.0179893  -0.0395996  -0.0000000
   15  -0.0000000   0.0000000   0.0033065  -0.0000000  -0.0000000   0.0018357
   16  -0.0005985   0.0006599   0.0000000  -0.0025438   0.0028301   0.0000000
   17  -0.0000615  -0.0000043   0.0000000   0.0002884   0.0015779   0.0000000
   18   0.0000000  -0.0000000  -0.0011591   0.0000000  -0.0000000   0.0041576
   19   0.0000503   0.0012962  -0.0000000   0.0001584  -0.0005854   0.0000000
   20   0.0004419  -0.0014898   0.0000000  -0.0005690  -0.0034168   0.0000000
   21  -0.0000000  -0.0000000   0.0001879  -0.0000000   0.0000000  -0.0000225
   22   0.0016166   0.0021648   0.0000000  -0.0002661  -0.0003544   0.0000000
   23  -0.0049817  -0.0089203   0.0000000  -0.0011231  -0.0007260   0.0000000
   24  -0.0000000  -0.0000000  -0.0003576  -0.0000000   0.0000000   0.0002325
   25   0.1502277  -0.0798901   0.0000000  -0.0094159   0.0003101   0.0000000
   26  -0.0798901   0.1114593  -0.0000000  -0.0079745   0.0007333  -0.0000000
   27   0.0000000  -0.0000000   0.0080708   0.0000000  -0.0000000  -0.0003439
   28  -0.0094159  -0.0079745   0.0000000   0.0654887   0.0256888   0.0000000
   29   0.0003101   0.0007333  -0.0000000   0.0256888   0.2316414  -0.0000000
   30   0.0000000  -0.0000000  -0.0003439   0.0000000  -0.0000000   0.0106321
   31  -0.0007516  -0.0002375   0.0000000  -0.0078395   0.0020717   0.0000000
   32   0.0005649   0.0001004   0.0000000   0.0094860  -0.0015435  -0.0000000
   33   0.0000000  -0.0000000   0.0001153  -0.0000000   0.0000000   0.0000079
   34  -0.0005862   0.0005192   0.0000000   0.0001464   0.0000250   0.0000000
   35   0.0006142  -0.0004243  -0.0000000   0.0008078  -0.0009622  -0.0000000
   36  -0.0000000   0.0000000   0.0000047  -0.0000000   0.0000000   0.0002389
           31          32          33          34          35          36
    1   0.0034726   0.0021416   0.0000000  -0.0307492   0.0096023   0.0000000
    2  -0.0005436  -0.0021455   0.0000000   0.0282831  -0.0071181  -0.0000000
    3   0.0000000   0.0000000   0.0029411  -0.0000000  -0.0000000   0.0047980
    4  -0.0007558  -0.0002163   0.0000000   0.0001251  -0.0018422  -0.0000000
    5   0.0001600  -0.0002361  -0.0000000  -0.0052387   0.0017178  -0.0000000
    6  -0.0000000  -0.0000000  -0.0009660  -0.0000000  -0.0000000   0.0029452
    7   0.0011689   0.0012139   0.0000000   0.0001897   0.0000413   0.0000000
    8   0.0036963  -0.0004597   0.0000000   0.0009035  -0.0007235  -0.0000000
    9  -0.0000000  -0.0000000   0.0028200   0.0000000   0.0000000  -0.0010697
   10  -0.0289665   0.0028906  -0.0000000   0.0008026  -0.0029712  -0.0000000
   11  -0.0078644   0.0021283  -0.0000000  -0.0011624  -0.0011510  -0.0000000
   12   0.0000000  -0.0000000   0.0012160  -0.0000000  -0.0000000   0.0034463
   13  -0.0477683  -0.0088125  -0.0000000  -0.0045537   0.0228840  -0.0000000
   14  -0.0085635  -0.0225732   0.0000000   0.0085002  -0.0230390  -0.0000000
   15   0.0000000   0.0000000  -0.0101728  -0.0000000   0.0000000   0.0009120
   16  -0.0181285  -0.0214625   0.0000000  -0.1048924   0.0653498   0.0000000
   17  -0.0105726  -0.0094307  -0.0000000   0.0633717  -0.0844918   0.0000000
   18   0.0000000   0.0000000   0.0012056   0.0000000   0.0000000  -0.0166550
   19  -0.0004998  -0.0012467  -0.0000000  -0.0039278  -0.0046351  -0.0000000
   20  -0.0002377  -0.0006717  -0.0000000   0.0010294   0.0040839  -0.0000000
   21  -0.0000000  -0.0000000   0.0001678   0.0000000   0.0000000  -0.0019882
   22  -0.0005403  -0.0002226  -0.0000000  -0.0013906   0.0000972   0.0000000
   23  -0.0002513  -0.0000818  -0.0000000   0.0003958   0.0000384   0.0000000
   24  -0.0000000  -0.0000000   0.0000074  -0.0000000  -0.0000000   0.0000445
   25  -0.0007516   0.0005649   0.0000000  -0.0005862   0.0006142  -0.0000000
   26  -0.0002375   0.0001004  -0.0000000   0.0005192  -0.0004243   0.0000000
   27   0.0000000   0.0000000   0.0001153   0.0000000  -0.0000000   0.0000047
   28  -0.0078395   0.0094860  -0.0000000   0.0001464   0.0008078  -0.0000000
   29   0.0020717  -0.0015435   0.0000000   0.0000250  -0.0009622   0.0000000
   30   0.0000000  -0.0000000   0.0000079   0.0000000  -0.0000000   0.0002389
   31   0.1002792   0.0219978   0.0000000   0.0003301   0.0003444  -0.0000000
   32   0.0219978   0.0442151   0.0000000  -0.0063346  -0.0093019   0.0000000
   33   0.0000000   0.0000000   0.0026733   0.0000000   0.0000000  -0.0000154
   34   0.0003301  -0.0063346   0.0000000   0.1445061  -0.0902926   0.0000000
   35   0.0003444  -0.0093019   0.0000000  -0.0902926   0.1213718   0.0000000
   36  -0.0000000   0.0000000  -0.0000154   0.0000000   0.0000000   0.0073389
 **********************************************************************
 **                                                                  **
 **                       VIBRATIONAL ANALYSIS                       **
 **                       --------------------                       **
 **                                                                  **
 **        VIBRATIONAL FREQUENCIES (CM**-1) AND NORMAL MODES         **
 **     FORCE CONSTANTS (mDYN/ANGSTROM) AND REDUCED MASSES (AMU)     **
 **                  INFRARED INTENSITIES (KM/MOL)                   **
 **                                                                  **
 **********************************************************************


 Mode:                 1                      2                      3
 Frequency:        29.82                  51.25                  82.76
 Force Cnst:      0.0367                 0.0570                 0.0879
 Red. Mass:      69.9489                36.8427                21.7852
 IR Active:          YES                    YES                    YES
 IR Intens:        0.011                  0.045                  0.126
 Raman Active:       YES                    YES                    YES
               X      Y      Z        X      Y      Z        X      Y      Z
 C         -0.000  0.000 -0.082    0.000 -0.000  0.198   -0.000 -0.000  0.437
 C         -0.000 -0.000  0.025    0.000 -0.000  0.133   -0.000 -0.000  0.231
 C         -0.000 -0.000 -0.154    0.000  0.000  0.109    0.000 -0.000  0.111
 C          0.000 -0.000 -0.215   -0.000  0.000  0.308   -0.000  0.000  0.065
 C          0.000  0.000 -0.143   -0.000 -0.000  0.201   -0.000  0.000  0.103
 C         -0.000  0.000 -0.200   -0.000 -0.000  0.131   -0.000  0.000  0.230
 F          0.000 -0.000 -0.040   -0.000 -0.000  0.255    0.000 -0.000  0.756
 Br        -0.000 -0.000  0.490    0.000  0.000  0.095   -0.000  0.000 -0.193
 Br         0.000  0.000 -0.314    0.000 -0.000 -0.372    0.000 -0.000  0.051
 Cl         0.000 -0.000 -0.383   -0.000  0.000  0.737   -0.000  0.000 -0.168
 I          0.000 -0.000  0.376   -0.000 -0.000 -0.106    0.000 -0.000  0.027
 Br        -0.000  0.000 -0.484    0.000  0.000 -0.105    0.000  0.000 -0.189
 TransDip  -0.000 -0.000  0.003   -0.000 -0.000 -0.007    0.000  0.000 -0.011

 Mode:                 4                      5                      6
 Frequency:       116.89                 131.22                 136.30
 Force Cnst:      0.5697                 0.5394                 0.9096
 Red. Mass:      70.7682                53.1740                83.1069
 IR Active:          YES                    YES                    YES
 IR Intens:        0.349                  0.247                  0.125
 Raman Active:       YES                    YES                    YES
               X      Y      Z        X      Y      Z        X      Y      Z
 C          0.020 -0.147  0.000    0.005 -0.270 -0.000   -0.037  0.022  0.000
 C          0.044 -0.116  0.000    0.013 -0.201 -0.000   -0.059  0.018  0.000
 C          0.114 -0.137  0.000    0.056 -0.212 -0.000   -0.073  0.052  0.000
 C          0.115 -0.212  0.000    0.019 -0.225 -0.000   -0.061 -0.006  0.000
 C          0.106 -0.216 -0.000   -0.028 -0.233  0.000   -0.109 -0.018  0.000
 C          0.069 -0.229  0.000    0.027 -0.241  0.000   -0.060 -0.003  0.000
 F         -0.064 -0.137  0.000   -0.009 -0.273 -0.000   -0.014  0.019 -0.000
 Br        -0.012  0.011 -0.000   -0.261  0.353  0.000    0.189 -0.530 -0.000
 Br         0.304  0.050 -0.000    0.206 -0.081  0.000    0.335  0.585 -0.000
 Cl         0.113 -0.214 -0.000    0.041 -0.245 -0.000    0.124 -0.025 -0.000
 I         -0.137  0.482  0.000   -0.261 -0.034 -0.000   -0.361 -0.136 -0.000
 Br        -0.177 -0.547 -0.000    0.445  0.166  0.000    0.066  0.160 -0.000
 TransDip  -0.009  0.017 -0.000    0.001  0.016 -0.000    0.011  0.001 -0.000

 Mode:                 7                      8                      9
 Frequency:       158.32                 171.67                 208.84
 Force Cnst:      0.2105                 0.9516                 0.9412
 Red. Mass:      14.2542                54.8042                36.6266
 IR Active:          YES                    YES                    YES
 IR Intens:        0.015                  0.037                  0.005
 Raman Active:       YES                    YES                    YES
               X      Y      Z        X      Y      Z        X      Y      Z
 C         -0.000 -0.000 -0.173    0.203  0.140 -0.000   -0.115  0.013 -0.000
 C         -0.000 -0.000 -0.323    0.305  0.214 -0.000   -0.075  0.087  0.000
 C         -0.000 -0.000 -0.399    0.155  0.207 -0.000   -0.058  0.115  0.000
 C         -0.000 -0.000 -0.391    0.113  0.209 -0.000    0.042 -0.038  0.000
 C          0.000  0.000 -0.473    0.053  0.106  0.000   -0.033 -0.127 -0.000
 C         -0.000 -0.000 -0.361    0.159  0.081 -0.000   -0.060 -0.101 -0.000
 F          0.000 -0.000  0.400    0.115  0.166  0.000   -0.268  0.036  0.000
 Br        -0.000 -0.000  0.016    0.475  0.259  0.000   -0.054 -0.093 -0.000
 Br         0.000  0.000  0.053   -0.136 -0.178  0.000   -0.271 -0.007 -0.000
 Cl        -0.000 -0.000  0.184    0.163  0.229  0.000    0.851 -0.164  0.000
 I          0.000  0.000  0.026   -0.348 -0.118  0.000   -0.009  0.075  0.000
 Br        -0.000  0.000  0.034   -0.030 -0.179 -0.000    0.073  0.051  0.000
 TransDip   0.000  0.000  0.004   -0.004 -0.005 -0.000    0.002 -0.001 -0.000

 Mode:                10                     11                     12
 Frequency:       219.01                 280.03                 295.60
 Force Cnst:      1.7154                 1.0600                 0.6321
 Red. Mass:      60.6990                22.9431                12.2780
 IR Active:          YES                    YES                    YES
 IR Intens:        0.022                  0.194                  0.098
 Raman Active:       YES                    YES                    YES
               X      Y      Z        X      Y      Z        X      Y      Z
 C          0.077 -0.003 -0.000    0.202  0.087  0.000    0.000 -0.000  0.047
 C          0.013  0.059  0.000    0.009 -0.082  0.000    0.000 -0.000  0.540
 C         -0.228  0.102  0.000   -0.000 -0.005  0.000   -0.000 -0.000  0.494
 C         -0.131 -0.086  0.000   -0.008  0.119 -0.000   -0.000 -0.000 -0.001
 C         -0.037 -0.109 -0.000    0.070  0.182 -0.000    0.000 -0.000 -0.512
 C          0.186 -0.199 -0.000    0.159  0.197 -0.000   -0.000 -0.000 -0.441
 F         -0.106  0.019  0.000    0.840 -0.007 -0.000    0.000 -0.000 -0.034
 Br         0.050  0.046 -0.000   -0.226 -0.039 -0.000    0.000  0.000 -0.036
 Br        -0.409  0.404 -0.000   -0.045  0.040 -0.000   -0.000  0.000 -0.035
 Cl        -0.345 -0.067 -0.000    0.161  0.167  0.000   -0.000 -0.000  0.007
 I          0.069 -0.006  0.000   -0.042 -0.029  0.000    0.000  0.000  0.015
 Br         0.444 -0.379  0.000   -0.000 -0.103  0.000   -0.000  0.000  0.033
 TransDip   0.004 -0.003 -0.000   -0.014 -0.003  0.000   -0.000  0.000  0.010

 Mode:                13                     14                     15
 Frequency:       297.07                 353.65                 395.58
 Force Cnst:      1.5844                 0.9272                 1.7654
 Red. Mass:      30.4709                12.5827                19.1484
 IR Active:          YES                    YES                    YES
 IR Intens:        0.189                  0.586                  0.169
 Raman Active:       YES                    YES                    YES
               X      Y      Z        X      Y      Z        X      Y      Z
 C         -0.076  0.199  0.000    0.000  0.000 -0.460    0.091  0.489  0.000
 C         -0.068  0.204  0.000   -0.000  0.000 -0.335   -0.072  0.222 -0.000
 C          0.121  0.178  0.000   -0.000  0.000  0.294   -0.009  0.102 -0.000
 C          0.118  0.286 -0.000    0.000 -0.000  0.547    0.048 -0.130 -0.000
 C          0.040  0.128 -0.000    0.000 -0.000  0.227    0.199  0.104  0.000
 C          0.032  0.049 -0.000    0.000  0.000 -0.420    0.176  0.197  0.000
 F         -0.497  0.293 -0.000    0.000  0.000  0.233    0.029  0.603 -0.000
 Br        -0.186 -0.142 -0.000   -0.000 -0.000  0.011   -0.048 -0.021  0.000
 Br         0.124 -0.146 -0.000    0.000 -0.000 -0.014    0.030 -0.052  0.000
 Cl         0.011  0.511  0.000   -0.000 -0.000 -0.086   -0.074 -0.412  0.000
 I         -0.025 -0.013  0.000   -0.000 -0.000 -0.004   -0.025 -0.017 -0.000
 Br         0.192 -0.147  0.000   -0.000  0.000  0.014    0.018 -0.012 -0.000
 TransDip   0.009 -0.011  0.000   -0.000 -0.000 -0.025    0.012  0.005  0.000

 Mode:                16                     17                     18
 Frequency:       543.09                 553.17                 605.32
 Force Cnst:      2.4082                 2.1695                 2.6098
 Red. Mass:      13.8580                12.0339                12.0888
 IR Active:          YES                    YES                    YES
 IR Intens:       24.516                  0.553                  0.970
 Raman Active:       YES                    YES                    YES
               X      Y      Z        X      Y      Z        X      Y      Z
 C          0.144 -0.081  0.000    0.000 -0.000 -0.054   -0.000 -0.000  0.331
 C          0.221  0.041 -0.000    0.000  0.000  0.490   -0.000  0.000  0.069
 C          0.442  0.050  0.000    0.000  0.000 -0.389    0.000  0.000 -0.546
 C          0.556 -0.097  0.000    0.000 -0.000 -0.165   -0.000  0.000  0.683
 C          0.532 -0.167 -0.000    0.000 -0.000  0.571    0.000  0.000 -0.311
 C          0.185 -0.128  0.000    0.000 -0.000 -0.502   -0.000  0.000 -0.128
 F         -0.083 -0.081 -0.000   -0.000 -0.000  0.017   -0.000 -0.000 -0.080
 Br        -0.066 -0.035  0.000   -0.000 -0.000 -0.012    0.000 -0.000  0.001
 Br        -0.089  0.048 -0.000   -0.000  0.000  0.011    0.000 -0.000  0.011
 Cl        -0.079  0.023 -0.000   -0.000 -0.000  0.008    0.000 -0.000 -0.038
 I         -0.030 -0.002  0.000   -0.000 -0.000 -0.006   -0.000 -0.000  0.002
 Br        -0.058  0.058 -0.000   -0.000  0.000  0.011    0.000 -0.000  0.006
 TransDip   0.158 -0.007  0.000    0.000 -0.000 -0.024   -0.000  0.000  0.032

 Mode:                19                     20                     21
 Frequency:       629.55                 683.19                 721.72
 Force Cnst:      2.9926                 3.3216                 4.4076
 Red. Mass:      12.8157                12.0782                14.3618
 IR Active:          YES                    YES                    YES
 IR Intens:       12.390                  0.485                 67.506
 Raman Active:       YES                    YES                    YES
               X      Y      Z        X      Y      Z        X      Y      Z
 C          0.452 -0.101  0.000   -0.000 -0.000  0.706    0.103  0.109  0.000
 C          0.275 -0.349 -0.000    0.000  0.000 -0.450   -0.109 -0.278 -0.000
 C         -0.100 -0.304  0.000    0.000  0.000  0.215   -0.182 -0.355 -0.000
 C         -0.212  0.045 -0.000    0.000  0.000 -0.141   -0.084 -0.452 -0.000
 C          0.051  0.380  0.000   -0.000  0.000  0.183    0.020 -0.425  0.000
 C          0.362  0.275 -0.000   -0.000  0.000 -0.434    0.165 -0.346 -0.000
 F         -0.282 -0.014 -0.000    0.000 -0.000 -0.102    0.044  0.364 -0.000
 Br        -0.030  0.007  0.000   -0.000 -0.000  0.007    0.022  0.022  0.000
 Br        -0.009  0.028 -0.000   -0.000 -0.000 -0.001   -0.007  0.013  0.000
 Cl         0.046 -0.020 -0.000   -0.000 -0.000 -0.000    0.032  0.224  0.000
 I         -0.005 -0.010 -0.000   -0.000  0.000  0.000    0.003  0.003 -0.000
 Br        -0.031  0.002  0.000    0.000 -0.000  0.006   -0.032  0.039 -0.000
 TransDip   0.113 -0.001  0.000    0.000  0.000  0.022   -0.026 -0.262  0.000

 Mode:                22                     23                     24
 Frequency:       792.05                 916.53                1102.60
 Force Cnst:      4.6102                 6.3642                 8.8337
 Red. Mass:      12.4727                12.8587                12.3325
 IR Active:          YES                    YES                    YES
 IR Intens:        0.945                 12.071                  4.196
 Raman Active:       YES                    YES                    YES
               X      Y      Z        X      Y      Z        X      Y      Z
 C          0.300 -0.055  0.000   -0.046 -0.114 -0.000   -0.051 -0.275 -0.000
 C          0.469  0.244  0.000    0.112 -0.274  0.000    0.588  0.077  0.000
 C         -0.050  0.343  0.000    0.519 -0.363  0.000   -0.128  0.074 -0.000
 C         -0.119  0.150  0.000    0.164  0.363  0.000   -0.085 -0.387 -0.000
 C         -0.455 -0.272 -0.000   -0.401 -0.048 -0.000    0.137  0.012  0.000
 C          0.265 -0.331  0.000   -0.282 -0.001  0.000   -0.528  0.246 -0.000
 F          0.017  0.040 -0.000    0.035  0.296  0.000    0.029  0.172  0.000
 Br        -0.054 -0.023 -0.000   -0.002 -0.000 -0.000   -0.022 -0.009  0.000
 Br         0.019 -0.014 -0.000   -0.033  0.029 -0.000    0.002  0.000  0.000
 Cl        -0.022 -0.036  0.000   -0.009 -0.061 -0.000    0.007  0.042 -0.000
 I          0.009  0.003  0.000    0.004  0.003  0.000    0.001  0.001 -0.000
 Br        -0.037  0.027  0.000    0.013 -0.012  0.000    0.019 -0.015 -0.000
 TransDip   0.031 -0.001  0.000   -0.009 -0.111  0.000    0.035  0.055 -0.000

 Mode:                25                     26                     27
 Frequency:      1211.95                1250.66                1333.07
 Force Cnst:     10.7245                11.0596                12.6024
 Red. Mass:      12.3926                12.0007                12.0364
 IR Active:          YES                    YES                    YES
 IR Intens:        6.172                  2.956                 93.992
 Raman Active:       YES                    YES                    YES
               X      Y      Z        X      Y      Z        X      Y      Z
 C         -0.079 -0.314 -0.000    0.358 -0.062  0.000    0.283 -0.057  0.000
 C          0.023 -0.237  0.000   -0.115  0.334 -0.000   -0.194 -0.385 -0.000
 C         -0.398  0.119 -0.000   -0.310 -0.283 -0.000   -0.269  0.367  0.000
 C         -0.008  0.543  0.000    0.486 -0.086  0.000    0.439  0.008 -0.000
 C          0.439  0.030  0.000   -0.187  0.388  0.000   -0.194 -0.322 -0.000
 C         -0.080 -0.353 -0.000   -0.234 -0.290 -0.000   -0.089  0.423  0.000
 F          0.040  0.204  0.000    0.007  0.001  0.000   -0.040  0.012 -0.000
 Br         0.005  0.004  0.000   -0.001  0.000  0.000    0.008  0.006 -0.000
 Br         0.013 -0.007 -0.000    0.001 -0.001 -0.000    0.007 -0.007  0.000
 Cl        -0.005 -0.053 -0.000    0.000  0.001 -0.000   -0.014 -0.003  0.000
 I         -0.003  0.000 -0.000   -0.000  0.000 -0.000   -0.000  0.001 -0.000
 Br        -0.005  0.008  0.000   -0.001 -0.000  0.000    0.005 -0.007 -0.000
 TransDip   0.008  0.079 -0.000   -0.054  0.011 -0.000   -0.290  0.111  0.000

 Mode:                28                     29                     30
 Frequency:      1389.81                1543.71                1547.28
 Force Cnst:     14.0279                16.9013                16.9355
 Red. Mass:      12.3263                12.0375                12.0063
 IR Active:          YES                    YES                    YES
 IR Intens:      244.517                 11.144                  1.321
 Raman Active:       YES                    YES                    YES
               X      Y      Z        X      Y      Z        X      Y      Z
 C          0.094  0.612  0.000   -0.184 -0.408  0.000    0.601 -0.183 -0.000
 C          0.288  0.045 -0.000   -0.043  0.458 -0.000   -0.359  0.236  0.000
 C         -0.228 -0.338 -0.000   -0.190 -0.383 -0.000    0.252  0.017  0.000
 C          0.013  0.313  0.000    0.092  0.164 -0.000   -0.396  0.087 -0.000
 C          0.152 -0.349  0.000   -0.003 -0.327  0.000    0.212 -0.220 -0.000
 C         -0.267  0.074 -0.000    0.319  0.394  0.000   -0.311  0.039  0.000
 F         -0.032 -0.209 -0.000    0.017  0.070 -0.000   -0.021  0.018  0.000
 Br        -0.009 -0.001  0.000    0.001 -0.002  0.000    0.002 -0.000 -0.000
 Br         0.002  0.003  0.000    0.001  0.001  0.000   -0.000 -0.001 -0.000
 Cl        -0.000 -0.010  0.000   -0.000  0.001  0.000    0.004 -0.000  0.000
 I         -0.001  0.001 -0.000   -0.001 -0.000 -0.000    0.001  0.001  0.000
 Br         0.008 -0.003 -0.000   -0.003 -0.000 -0.000    0.001 -0.001  0.000
 TransDip   0.096  0.492  0.000   -0.020 -0.105  0.000    0.028 -0.024 -0.000

 STANDARD THERMODYNAMIC QUANTITIES AT   298.15 K  AND     1.00 ATM

   This Molecule has  0 Imaginary Frequencies
   Zero point vibrational energy:       25.377 kcal/mol

   Atom    1 Element C  Has Mass   12.00000
   Atom    2 Element C  Has Mass   12.00000
   Atom    3 Element C  Has Mass   12.00000
   Atom    4 Element C  Has Mass   12.00000
   Atom    5 Element C  Has Mass   12.00000
   Atom    6 Element C  Has Mass   12.00000
   Atom    7 Element F  Has Mass   18.99840
   Atom    8 Element Br Has Mass   78.91830
   Atom    9 Element Br Has Mass   78.91830
   Atom   10 Element Cl Has Mass   34.96885
   Atom   11 Element I  Has Mass  126.90440
   Atom   12 Element Br Has Mass   78.91830
   Molecular Mass:   489.626550 amu
   Principal axes and moments of inertia in amu*Bohr^2:
                             1           2           3
    Eigenvalues --     5566.76567 11223.36843 16790.13409
          X               0.99994    -0.01120    -0.00000
          Y               0.01120     0.99994     0.00000
          Z               0.00000    -0.00000     1.00000
   Rotational Symmetry Number is   1
   The Molecule is an Asymmetric Top
   Translational Enthalpy:        0.889 kcal/mol
   Rotational Enthalpy:           0.889 kcal/mol
   Vibrational Enthalpy:         31.605 kcal/mol
   gas constant (RT):             0.592 kcal/mol
   Translational Entropy:        44.453  cal/mol.K
   Rotational Entropy:           35.304  cal/mol.K
   Vibrational Entropy:          42.001  cal/mol.K

   Total Enthalpy:               33.974 kcal/mol
   Total Entropy:               121.758  cal/mol.K

 ======================================================================

 STANDARD THERMODYNAMIC QUANTITIES FOR ANHARMONIC VIBRATION -- TOSH

   Zero point vibrational energy: ************ kcal/mol

   Vibrational Enthalpy:       Infinity kcal/mol
   Vibrational Entropy:             NaN  cal/mol.K

   Total Enthalpy:             Infinity kcal/mol
   Total Entropy:                   NaN  cal/mol.K

 ======================================================================

 STANDARD THERMODYNAMIC QUANTITIES FOR ANHARMONIC VIBRATION -- VPT2

   Zero point vibrational energy: ************ kcal/mol

   Vibrational Enthalpy:       Infinity kcal/mol
   Vibrational Entropy:             NaN  cal/mol.K

   Total Enthalpy:             Infinity kcal/mol
   Total Entropy:                   NaN  cal/mol.K

 ======================================================================

Archival summary:
1\1\february\FREQ\ProcedureUnspecified\BasisUnspecified\1r3l116\taweetha\SunDec118:41:462019SunDec118:41:462019\0\\#,FREQ,ProcedureUnspecified,BasisUnspecified,\\0,1\I\C,1,2.12829\C,2,1.40159,1,120.049\C,3,1.39149,2,119.476,1,180,0\F,4,1.3353,3,119.197,2,-180,0\C,4,1.39075,3,121.882,2,-0,0\C,6,1.39952,4,119.057,3,0,0\C,7,1.40601,6,119.781,4,-0,0\Cl,8,1.74054,7,119.206,6,-180,0\Br,6,1.89466,4,117.685,3,-180,0\Br,3,1.89804,2,123.723,1,-0,0\Br,7,1.89824,6,119.711,4,180,0\\\@

 Total job time:  864.42s(wall), 4966.82s(cpu) 
 Sun Dec  1 18:41:46 2019

        *************************************************************
        *                                                           *
        *  Thank you very much for using Q-Chem.  Have a nice day.  *
        *                                                           *
        *************************************************************
