# Supplementary material for: Geometric and energetic data from quantum chemical calculations of halobenzenes and xylenes
Source: Data Brief. 2020 Mar 5;30:105386. doi: 10.1016/j.dib.2020.105386 (PMC7114895; doi:10.1016/j.dib.2020.105386)
Supplement: Supplementary file 1 [file mmc1.zip › halobenzene/B3LYP/FBrBrClII.out]

                  Welcome to Q-Chem
     A Quantum Leap Into The Future Of Chemistry


 Q-Chem 5.2 (devel), Q-Chem, Inc., Pleasanton, CA (2019)

 Yihan Shao,  Zhengting Gan,  E. Epifanovsky,  A. T. B. Gilbert,  M. Wormit,  
 J. Kussmann,  A. W. Lange,  A. Behn,  Jia Deng,  Xintian Feng,  D. Ghosh,  
 M. Goldey,  P. R. Horn,  L. D. Jacobson,  I. Kaliman,  T. Kus,  A. Landau,  
 Jie Liu,  E. I. Proynov,  R. M. Richard,  R. P. Steele,  E. J. Sundstrom,  
 H. L. Woodcock III,  P. M. Zimmerman,  D. Zuev,  B. Albrecht,  E. Alguire,  
 S. A. Baeppler,  D. Barton,  Z. Benda,  Y. A. Bernard,  E. J. Berquist,  
 K. B. Bravaya,  H. Burton,  D. Casanova,  Chun-Min Chang,  Yunqing Chen,  
 A. Chien,  K. D. Closser,  M. P. Coons,  S. Coriani,  S. Dasgupta,  
 A. L. Dempwolff,  M. Diedenhofen,  Hainam Do,  R. G. Edgar,  Po-Tung Fang,  
 S. Faraji,  S. Fatehi,  Qingguo Feng,  K. D. Fenk,  J. Fosso-Tande,  
 J. Gayvert,  Qinghui Ge,  A. Ghysels,  G. Gidofalvi,  J. Gomes,  
 J. Gonthier,  A. Gunina,  D. Hait,  M. W. D. Hanson-Heine,  
 P. H. P. Harbach,  A. W. Hauser,  M. F. Herbst,  J. E. Herr,  
 E. G. Hohenstein,  Z. C. Holden,  Kerwin Hui,  B. C. Huynh,  T.-C. Jagau,  
 Hyunjun Ji,  B. Kaduk,  K. Khistyaev,  Jaehoon Kim,  P. Klunzinger,  K. Koh,  
 D. Kosenkov,  L. Koulias,  T. Kowalczyk,  C. M. Krauter,  A. Kunitsa,  
 Ka Un Lao,  A. Laurent,  K. V. Lawler,  Joonho Lee,  D. Lefrancois,  
 S. Lehtola,  D. S. Levine,  Yi-Pei Li,  You-Sheng Lin,  Fenglai Liu,  
 E. Livshits,  A. Luenser,  P. Manohar,  E. Mansoor,  S. F. Manzer,  
 Shan-Ping Mao,  Yuezhi Mao,  N. Mardirossian,  A. V. Marenich,  
 T. Markovich,  L. A. Martinez-Martinez,  S. A. Maurer,  N. J. Mayhall,  
 S. C. McKenzie,  J.-M. Mewes,  P. Morgante,  A. F. Morrison,  
 J. W. Mullinax,  K. Nanda,  T. S. Nguyen-Beck,  R. Olivares-Amaya,  
 J. A. Parkhill,  Zheng Pei,  T. M. Perrine,  F. Plasser,  P. Pokhilko,  
 S. Prager,  A. Prociuk,  E. Ramos,  D. R. Rehn,  F. Rob,  M. Scheurer,  
 M. Schneider,  N. Sergueev,  S. M. Sharada,  S. Sharma,  D. W. Small,  
 T. Stauch,  T. Stein,  Yu-Chuan Su,  A. J. W. Thom,  A. Tkatchenko,  
 T. Tsuchimochi,  N. M. Tubman,  L. Vogt,  M. L. Vidal,  O. Vydrov,  
 M. A. Watson,  J. Wenzel,  M. de Wergifosse,  T. A. Wesolowski,  A. White,  
 J. Witte,  A. Yamada,  Jun Yang,  K. Yao,  S. Yeganeh,  S. R. Yost,  
 Zhi-Qiang You,  A. Zech,  Igor Ying Zhang,  Xing Zhang,  Yan Zhao,  
 Ying Zhu,  B. R. Brooks,  G. K. L. Chan,  C. J. Cramer,  M. S. Gordon,  
 W. J. Hehre,  A. Klamt,  M. W. Schmidt,  C. D. Sherrill,  D. G. Truhlar,  
 A. Aspuru-Guzik,  R. Baer,  A. T. Bell,  N. A. Besley,  Jeng-Da Chai,  
 A. E. DePrince, III,  R. A. DiStasio Jr.,  A. Dreuw,  B. D. Dunietz,  
 T. R. Furlani,  Chao-Ping Hsu,  Yousung Jung,  Jing Kong,  D. S. Lambrecht,  
 WanZhen Liang,  C. Ochsenfeld,  V. A. Rassolov,  L. V. Slipchenko,  
 J. E. Subotnik,  T. Van Voorhis,  J. M. Herbert,  A. I. Krylov,  
 P. M. W. Gill,  M. Head-Gordon

 Contributors to earlier versions of Q-Chem not listed above: 
 R. D. Adamson,  B. Austin,  J. Baker,  G. J. O. Beran,  K. Brandhorst,  
 S. T. Brown,  E. F. C. Byrd,  A. K. Chakraborty,  C.-L. Cheng,  
 Siu Hung Chien,  D. M. Chipman,  D. L. Crittenden,  H. Dachsel,  
 R. J. Doerksen,  A. D. Dutoi,  L. Fusti-Molnar,  W. A. Goddard III,  
 A. Golubeva-Zadorozhnaya,  S. R. Gwaltney,  G. Hawkins,  A. Heyden,  
 S. Hirata,  G. Kedziora,  F. J. Keil,  C. Kelley,  Jihan Kim,  R. A. King,  
 R. Z. Khaliullin,  P. P. Korambath,  W. Kurlancheek,  A. M. Lee,  M. S. Lee,  
 S. V. Levchenko,  Ching Yeh Lin,  D. Liotard,  R. C. Lochan,  I. Lotan,  
 P. E. Maslen,  N. Nair,  D. P. O'Neill,  D. Neuhauser,  E. Neuscamman,  
 C. M. Oana,  R. Olson,  B. Peters,  R. Peverati,  P. A. Pieniazek,  
 Y. M. Rhee,  J. Ritchie,  M. A. Rohrdanz,  E. Rosta,  N. J. Russ,  
 H. F. Schaefer III,  N. E. Schultz,  N. Shenvi,  A. C. Simmonett,  A. Sodt,  
 D. Stuck,  K. S. Thanthiriwatte,  V. Vanovschi,  Tao Wang,  A. Warshel,  
 C. F. Williams,  Q. Wu,  X. Xu,  W. Zhang

 Please cite Q-Chem as follows:
 Y. Shao et al., Mol. Phys. 113, 184-215 (2015)
 DOI: 10.1080/00268976.2014.952696

 Q-Chem 5.2.1 for Intel X86 EM64T Linux

 Parts of Q-Chem use Armadillo 8.300.2 (Tropical Shenanigans).
 http://arma.sourceforge.net/

 Q-Chem begins on Sun Dec  1 18:41:46 2019  

Host: 
0

     Scratch files written to /scratch/taweetham/qchem24780//
NAlpha2: 238
NElect   238
Mult     1

Checking the input file for inconsistencies... 	...done.

--------------------------------------------------------------
User input:
--------------------------------------------------------------
$MOLECULE
0 1
C   
C	1	CC
C	2	CC	1	120.0		
C	3	CC	2	120.0	1	0.0
C	4	CC	3	120.0	2	0.0	
C	5 	CC	4	120.0	3	0.0
F	1	CF	2	120.0	3	180.0
Br	2	CBr	3	120.0	4	180.0
Br	3	CBr	4	120.0	5	180.0
Cl	4	CCl	5	120.0	6	180.0
I	5	CI	6	120.0	1	180.0
I	6	CI	1	120.0	2	180.0

CC=1.39483
CH=1.08673
CF=1.33960
CCl=1.72090
CBr=1.89068
CI=2.07886
$END

$REM
   JOB_TYPE	OPTIMIZATION
   BASIS	6-311++G**
   METHOD	B3LYP
   MEM_TOTAL	64000
   SYM_IGNORE	TRUE
$END

--------------------------------------------------------------
 ----------------------------------------------------------------
             Standard Nuclear Orientation (Angstroms)
    I     Atom           X                Y                Z
 ----------------------------------------------------------------
    1      C       0.0000000000     0.0000000000     0.0000000000
    2      C       0.0000000000     0.0000000000     1.3948300000
    3      C       1.2079582140     0.0000000000     2.0922450000
    4      C       2.4159164279     0.0000000000     1.3948300000
    5      C       2.4159164279     0.0000000000    -0.0000000000
    6      C       1.2079582140     0.0000000000    -0.6974150000
    7      F      -1.1601276309    -0.0000000000    -0.6698000000
    8      Br     -1.6373769104    -0.0000000000     2.3401700000
    9      Br      1.2079582140    -0.0000000000     3.9829250000
   10      Cl      3.9062595453    -0.0000000000     2.2552800000
   11      I       4.2162619988    -0.0000000000    -1.0394300000
   12      I       1.2079582140    -0.0000000000    -2.7762750000
 ----------------------------------------------------------------
 Nuclear Repulsion Energy =        3224.53375795 hartrees
 There are      119 alpha and      119 beta electrons
 Requested basis set is 6-311++G(d,p)
 There are 141 shells and 404 basis functions

 Total QAlloc Memory Limit  64000 MB
 Mega-Array Size       188 MB
 MEM_STATIC part       192 MB
 A cutoff of  1.0D-11 yielded   6203 shell pairs
 There are     56699 function pairs (     62962 Cartesian)
 Smallest overlap matrix eigenvalue = 5.48E-07

 Q-Chem warning in module stvman/mkSTV.C, line 318:

 Overlap eigenvalue is smaller than square root of threshold
 Use THRESH >= 12 to get rid of this warning

 Linear dependence detected in AO basis
 Tighter screening thresholds may be required for diffuse basis sets
 Use S2THRESH > 14 and THRESH = 14 in case of SCF convergence issues
 Number of orthogonalized atomic orbitals = 403
 Maximum deviation from orthogonality = 1.779E-10

 Scale SEOQF with 1.000000e-01/1.000000e-01/1.000000e-01

 Standard Electronic Orientation quadrupole field applied
 Nucleus-field energy     =    -0.0000000908 hartrees
 Guess from superposition of atomic densities
 Warning:  Energy on first SCF cycle will be non-variational
 SAD guess density has 238.000000 electrons

 -----------------------------------------------------------------------
  General SCF calculation program by
  Eric Jon Sundstrom, Paul Horn, Yuezhi Mao, Dmitri Zuev, Alec White,
  David Stuck, Shaama M.S., Shane Yost, Joonho Lee, David Small,
  Daniel Levine, Susi Lehtola, Hugh Burton, Evgeny Epifanovsky,
  Bang C. Huynh
 -----------------------------------------------------------------------
 Exchange:     0.2000 Hartree-Fock + 0.0800 Slater + 0.7200 B88
 Correlation:  0.1900 VWN1RPA + 0.8100 LYP
 Using SG-1 standard quadrature grid
 using 6 threads for integral computing
 -------------------------------------------------------
 OpenMP Integral computing Module                
 Release: version 2.0, May 2017, Q-Chem Inc. Pleasanton 
 -------------------------------------------------------
 A restricted SCF calculation will be
 performed using DIIS
 SCF converges when DIIS error is below 1.0e-08
 ---------------------------------------
  Cycle       Energy         DIIS error
 ---------------------------------------
    1  -19778.5474663388      2.94e-02  
    2  -19776.0156711917      2.04e-03  
    3  -19775.9500012940      2.64e-03  
    4  -19776.0512378941      8.51e-04  
    5  -19776.0671406754      2.10e-04  
    6  -19776.0677026970      8.57e-05  
    7  -19776.0678159171      2.95e-05  
    8  -19776.0678320862      1.12e-05  
    9  -19776.0678342801      2.08e-06  
   10  -19776.0678343319      8.78e-07  
   11  -19776.0678343444      4.30e-07  
   12  -19776.0678343488      7.68e-08  
   13  -19776.0678343494      3.63e-08  
   14  -19776.0678343507      6.26e-09  Convergence criterion met
 ---------------------------------------
 SCF time:   CPU 260.51s  wall 47.00s 
 SCF   energy in the final basis set =   -19776.0678343507
 Total energy in the final basis set =   -19776.0678343507

 --------------------------------------------------------------

                    Orbital Energies (a.u.)
 --------------------------------------------------------------

 Alpha MOs
 -- Occupied --
*****************-482.8585-482.8578-176.3219-176.3207-165.7257-165.7245
********-165.7233-165.7224-165.7221-101.5821 -62.5114 -62.5107 -56.3321
-56.3315 -56.3280 -56.3276 -56.3273 -56.3269 -35.8185 -35.8173 -31.3118
-31.3106 -31.3057 -31.3052 -31.3047 -31.3041 -24.7301 -22.9622 -22.9611
-22.9609 -22.9606 -22.9598 -22.9594 -22.9563 -22.9563 -22.9552 -22.9552
-10.3149 -10.2841 -10.2799 -10.2778 -10.2684 -10.2665  -9.4975  -8.7203
 -8.7197  -7.2624  -7.2524  -7.2514  -6.5526  -6.5520  -6.5386  -6.5382
 -6.5377  -6.5370  -6.3681  -6.3671  -4.7810  -4.7799  -4.7659  -4.7650
 -4.7650  -4.7640  -2.6633  -2.6628  -2.6597  -2.6590  -2.6588  -2.6582
 -2.6477  -2.6476  -2.6471  -2.6471  -2.0471  -2.0460  -2.0422  -2.0417
 -2.0414  -2.0406  -2.0285  -2.0284  -2.0277  -2.0275  -1.2730  -0.9555
 -0.8969  -0.8668  -0.8284  -0.7796  -0.7750  -0.6996  -0.6829  -0.6425
 -0.6166  -0.5720  -0.5666  -0.5157  -0.5074  -0.4561  -0.4529  -0.4445
 -0.4404  -0.4205  -0.3845  -0.3820  -0.3763  -0.3570  -0.3367  -0.3326
 -0.3134  -0.3046  -0.3027  -0.2940  -0.2653  -0.2616  -0.2551
 -- Virtual --
 -0.0952  -0.0710  -0.0593  -0.0509  -0.0348  -0.0052  -0.0017   0.0125
  0.0243   0.0328   0.0414   0.0503   0.0557   0.0625   0.0627   0.0702
  0.0724   0.0772   0.0853   0.0864   0.0921   0.0998   0.0999   0.1057
  0.1113   0.1172   0.1213   0.1328   0.1489   0.1536   0.1586   0.1589
  0.1624   0.1751   0.1817   0.1837   0.1933   0.2009   0.2083   0.2113
  0.2134   0.2212   0.2329   0.2361   0.2365   0.2490   0.2535   0.2605
  0.2674   0.2813   0.2888   0.3011   0.3161   0.3317   0.3438   0.3533
  0.3804   0.3837   0.3909   0.3937   0.4003   0.4137   0.4164   0.4197
  0.4239   0.4253   0.4351   0.4351   0.4408   0.4545   0.4739   0.4783
  0.4874   0.4888   0.4987   0.5049   0.5084   0.5160   0.5321   0.5442
  0.5450   0.5543   0.5678   0.5706   0.5801   0.5804   0.6021   0.6103
  0.6186   0.6230   0.6447   0.6622   0.6883   0.6890   0.6947   0.7187
  0.7387   0.7566   0.7612   0.7673   0.7765   0.7837   0.8121   0.8169
  0.8244   0.8409   0.8561   0.8823   0.8874   0.9190   0.9297   0.9377
  0.9447   0.9697   1.0007   1.0129   1.0348   1.0431   1.0952   1.1064
  1.1331   1.1687   1.1697   1.2068   1.2143   1.2237   1.2733   1.3251
  1.3336   1.3556   1.3714   1.3724   1.4060   1.4169   1.4354   1.4510
  1.4825   1.5053   1.5241   1.5393   1.5666   1.5806   1.6298   1.7209
  1.7274   1.7541   1.7593   1.8172   1.8195   1.8409   1.8489   1.8996
  1.9879   2.0174   2.0275   2.0452   2.0622   2.1339   2.1444   2.1998
  2.2134   2.2498   2.2548   2.2564   2.2582   2.2853   2.3358   2.3685
  2.4427   2.4688   2.5619   2.5657   2.7005   2.7038   2.8170   2.8182
  2.8248   2.8808   3.0279   3.0416   3.0715   3.0777   3.1396   3.1980
  3.3863   3.4162   3.6436   3.7522   3.7591   3.8047   3.8964   3.9394
  3.9570   3.9696   3.9700   3.9827   3.9940   3.9999   4.0388   4.0466
  4.0514   4.0522   4.0669   4.0759   4.1085   4.1180   4.2058   4.2097
  4.2653   4.2839   4.3118   4.3721   4.4301   4.4429   4.5788   4.8238
  4.8322   5.9918   6.0351   6.0653   6.1155   6.1778   6.2321   6.3023
  6.4362   6.6736   6.7275   6.8250   7.5357   7.5673   7.6585   7.6872
  7.7157   7.7972   9.7743  23.2142  23.7768  23.7843  23.9375  23.9557
 24.0366  25.8188  26.2085  26.6381  27.8627  27.9661  28.3340  28.3670
 28.3904  28.4051  28.4487  28.4745  28.5196  28.5306  28.5382  28.5433
 28.5662  28.5684  28.5996  28.6491  28.7010  28.7686  47.9502  48.0653
 66.7723 127.8772 127.9022 127.9257 127.9490 127.9843 128.0105 151.6570
151.7487 215.7676 289.7313 289.7642 289.8598 289.8827 289.9383 290.0191
********1020.89841901.82001901.9161
 --------------------------------------------------------------

          Ground-State Mulliken Net Atomic Charges

     Atom                 Charge (a.u.)
  ----------------------------------------
      1 C                    -0.518043
      2 C                     0.212130
      3 C                    -0.161565
      4 C                    -0.157017
      5 C                    -0.181523
      6 C                     0.472540
      7 F                    -0.103048
      8 Br                   -0.146290
      9 Br                   -0.158421
     10 Cl                    0.536148
     11 I                     0.113417
     12 I                     0.091672
  ----------------------------------------
  Sum of atomic charges =     0.000000

 -----------------------------------------------------------------
                    Cartesian Multipole Moments
 -----------------------------------------------------------------
    Charge (ESU x 10^10)
                -0.0000
    Dipole Moment (Debye)
         X       0.7739      Y      -0.0000      Z      -0.2363
       Tot       0.8092
    Quadrupole Moments (Debye-Ang)
        XX    -141.4785     XY      -0.0000     YY    -145.4639
        XZ      -4.5623     YZ      -0.0000     ZZ    -138.0325
    Octopole Moments (Debye-Ang^2)
       XXX    -662.7091    XXY      -0.0000    XYY    -232.9262
       YYY      -0.0000    XXZ     -64.0213    XYZ      -0.0000
       YYZ     -56.4213    XZZ    -220.0815    YZZ      -0.0000
       ZZZ    -170.6047
    Hexadecapole Moments (Debye-Ang^3)
      XXXX   -5293.9328   XXXY      -0.0000   XXYY    -976.1225
      XYYY      -0.0000   YYYY    -182.3085   XXXZ      69.2012
      XXYZ      -0.0000   XYYZ      59.9543   YYYZ      -0.0000
      XXZZ   -1633.8217   XYZZ      -0.0000   YYZZ    -827.6206
      XZZZ     137.9136   YZZZ      -0.0000   ZZZZ   -4367.9929
 -----------------------------------------------------------------
 Calculating analytic gradient of the SCF energy
 Gradient of SCF Energy
            1           2           3           4           5           6
    1  -0.0046576   0.0063175   0.0000865   0.0009403   0.0021147   0.0048977
    2  -0.0000000   0.0000000  -0.0000000   0.0000000   0.0000000   0.0000000
    3  -0.0026427  -0.0000899  -0.0021079  -0.0002250  -0.0028563  -0.0003960
            7           8           9          10          11          12
    1  -0.0034569   0.0065425  -0.0012506  -0.0075556  -0.0179640   0.0139855
    2   0.0000000  -0.0000000   0.0000000   0.0000000  -0.0000000  -0.0000000
    3  -0.0032762   0.0052386  -0.0044012  -0.0075585   0.0041046   0.0142106
 Max gradient component =       1.796E-02
 RMS gradient           =       5.467E-03
 Gradient time:  CPU 88.69 s  wall 14.89 s
 Geometry Optimization Parameters
   NAtoms,    NIC,     NZ,  NCons,   NDum,   NFix, NCnnct, MaxDiis
       12      78      12       0       0       0       0       0


** GEOMETRY OPTIMIZATION IN DELOCALIZED INTERNAL COORDINATES **
   Searching for a Minimum

   Optimization Cycle:   1

                       Coordinates (Angstroms)
     ATOM                X               Y               Z
      1  C         0.0000000000    0.0000000000    0.0000000000
      2  C         0.0000000000    0.0000000000    1.3948300000
      3  C         1.2079582140    0.0000000000    2.0922450000
      4  C         2.4159164279    0.0000000000    1.3948300000
      5  C         2.4159164279    0.0000000000    0.0000000000
      6  C         1.2079582140    0.0000000000   -0.6974150000
      7  F        -1.1601276309    0.0000000000   -0.6698000000
      8  Br       -1.6373769104    0.0000000000    2.3401700000
      9  Br        1.2079582140    0.0000000000    3.9829250000
     10  Cl        3.9062595453    0.0000000000    2.2552800000
     11  I         4.2162619988    0.0000000000   -1.0394300000
     12  I         1.2079582140    0.0000000000   -2.7762750000
   Point Group: c1    Number of degrees of freedom:    30


   Energy is -19776.067834351


 Attempting to generate delocalized internal coordinates
 Initial Hessian constructed with Jon Baker's OPTIMIZE code

 21 Hessian modes will be used to form the next step
  Hessian Eigenvalues:
     0.124424    0.124424    0.201019    0.201019    0.250000    0.250000
     0.250000    0.250000    0.250000    0.250000    0.250000    0.250000
     0.250000    0.334879    0.426727    0.426727    0.464882    0.464882
     0.464882    0.464882    0.572947

 Minimum search - taking simple RFO step
 Searching for Lamda that Minimizes Along All modes
 Value Taken    Lamda =  -0.01591418
 Step Taken.  Stepsize is  0.261702

                             Maximum     Tolerance    Cnvgd?
         Gradient           0.047527      0.000300      NO
         Displacement       0.172711      0.001200      NO
         Energy change     *********      0.000001      NO


 New Cartesian Coordinates Obtained by Inverse Iteration

 Displacement from previous Coordinates is:  0.617095
 ----------------------------------------------------------------
             Standard Nuclear Orientation (Angstroms)
    I     Atom           X                Y                Z
 ----------------------------------------------------------------
    1      C       0.0344836024     0.0000000000     0.0144246592
    2      C       0.0037348079     0.0000000000     1.4001870522
    3      C       1.2132909808     0.0000000000     2.1066265552
    4      C       2.4301791837     0.0000000000     1.4017963906
    5      C       2.4529300772     0.0000000000    -0.0116292691
    6      C       1.2198638152     0.0000000000    -0.7130719778
    7      F      -1.1268501448     0.0000000000    -0.6448926549
    8      Br     -1.6996483192     0.0000000000     2.2376306600
    9      Br      1.2246725831     0.0000000000     4.0080058092
   10      Cl      3.9120185564     0.0000000000     2.3070490838
   11      I       4.3577833190     0.0000000000    -0.9983836635
   12      I       0.9662242527     0.0000000000    -2.8303826450
 ----------------------------------------------------------------
 Nuclear Repulsion Energy =        3156.49369633 hartrees
 There are      119 alpha and      119 beta electrons
 Applying Cartesian multipole field
    Component          Value
    ---------          -----
     (2,0,0)        1.00000E-11
     (0,2,0)        2.00000E-11
     (0,0,2)       -3.00000E-11
 Nucleus-field energy     =    -0.0000000899 hartrees
 Requested basis set is 6-311++G(d,p)
 There are 141 shells and 404 basis functions
 A cutoff of  1.0D-11 yielded   6173 shell pairs
 There are     56505 function pairs (     62734 Cartesian)
 Smallest overlap matrix eigenvalue = 5.56E-07

 Q-Chem warning in module stvman/mkSTV.C, line 318:

 Overlap eigenvalue is smaller than square root of threshold
 Use THRESH >= 12 to get rid of this warning

 Linear dependence detected in AO basis
 Tighter screening thresholds may be required for diffuse basis sets
 Use S2THRESH > 14 and THRESH = 14 in case of SCF convergence issues
 Number of orthogonalized atomic orbitals = 403
 Maximum deviation from orthogonality = 2.048E-10
 Guess MOs from SCF MO coefficient file

 -----------------------------------------------------------------------
  General SCF calculation program by
  Eric Jon Sundstrom, Paul Horn, Yuezhi Mao, Dmitri Zuev, Alec White,
  David Stuck, Shaama M.S., Shane Yost, Joonho Lee, David Small,
  Daniel Levine, Susi Lehtola, Hugh Burton, Evgeny Epifanovsky,
  Bang C. Huynh
 -----------------------------------------------------------------------
 Exchange:     0.2000 Hartree-Fock + 0.0800 Slater + 0.7200 B88
 Correlation:  0.1900 VWN1RPA + 0.8100 LYP
 Using SG-1 standard quadrature grid
 using 6 threads for integral computing
 -------------------------------------------------------
 OpenMP Integral computing Module                
 Release: version 2.0, May 2017, Q-Chem Inc. Pleasanton 
 -------------------------------------------------------
 A restricted SCF calculation will be
 performed using DIIS
 SCF converges when DIIS error is below 1.0e-08
 ---------------------------------------
  Cycle       Energy         DIIS error
 ---------------------------------------
    1  -19776.0602896492      9.33e-04  
    2  -19776.0687032309      3.47e-04  
    3  -19776.0635227119      5.94e-04  
    4  -19776.0711587233      8.87e-05  
    5  -19776.0712999034      2.18e-05  
    6  -19776.0713066076      8.50e-06  
    7  -19776.0713078278      4.48e-06  
    8  -19776.0713082223      7.05e-07  
    9  -19776.0713082302      3.01e-07  
   10  -19776.0713082327      1.01e-07  
   11  -19776.0713082317      5.06e-08  
   12  -19776.0713082333      1.34e-08  
   13  -19776.0713082343      3.44e-09  Convergence criterion met
 ---------------------------------------
 SCF time:   CPU 240.65s  wall 44.00s 
 SCF   energy in the final basis set =   -19776.0713082343
 Total energy in the final basis set =   -19776.0713082343

 --------------------------------------------------------------

                    Orbital Energies (a.u.)
 --------------------------------------------------------------

 Alpha MOs
 -- Occupied --
*****************-482.8600-482.8590-176.3233-176.3227-165.7273-165.7266
********-165.7248-165.7243-165.7241-101.5823 -62.5128 -62.5118 -56.3336
-56.3326 -56.3294 -56.3290 -56.3284 -56.3280 -35.8197 -35.8190 -31.3133
-31.3126 -31.3069 -31.3065 -31.3062 -31.3057 -24.7289 -22.9637 -22.9630
-22.9622 -22.9620 -22.9616 -22.9613 -22.9574 -22.9574 -22.9567 -22.9567
-10.3129 -10.2890 -10.2840 -10.2787 -10.2781 -10.2720  -9.4974  -8.7216
 -8.7206  -7.2623  -7.2522  -7.2513  -6.5541  -6.5530  -6.5399  -6.5390
 -6.5389  -6.5379  -6.3690  -6.3683  -4.7822  -4.7814  -4.7664  -4.7659
 -4.7656  -4.7649  -2.6647  -2.6637  -2.6608  -2.6602  -2.6599  -2.6591
 -2.6488  -2.6488  -2.6480  -2.6479  -2.0478  -2.0469  -2.0431  -2.0424
 -2.0424  -2.0417  -2.0288  -2.0288  -2.0282  -2.0282  -1.2757  -0.9501
 -0.8940  -0.8602  -0.8289  -0.7751  -0.7720  -0.6982  -0.6754  -0.6419
 -0.6196  -0.5691  -0.5641  -0.5175  -0.5047  -0.4560  -0.4484  -0.4437
 -0.4401  -0.4168  -0.3818  -0.3805  -0.3711  -0.3575  -0.3334  -0.3315
 -0.3044  -0.3028  -0.3010  -0.2966  -0.2673  -0.2671  -0.2624
 -- Virtual --
 -0.1031  -0.0749  -0.0594  -0.0566  -0.0498  -0.0090  -0.0048   0.0096
  0.0243   0.0322   0.0415   0.0493   0.0557   0.0613   0.0617   0.0701
  0.0751   0.0759   0.0848   0.0862   0.0889   0.0985   0.1005   0.1053
  0.1132   0.1183   0.1203   0.1310   0.1448   0.1506   0.1519   0.1610
  0.1610   0.1695   0.1768   0.1860   0.1913   0.2013   0.2019   0.2106
  0.2125   0.2215   0.2349   0.2349   0.2360   0.2472   0.2524   0.2601
  0.2615   0.2775   0.2902   0.3020   0.3107   0.3216   0.3519   0.3604
  0.3737   0.3862   0.3878   0.4013   0.4053   0.4126   0.4135   0.4169
  0.4182   0.4232   0.4334   0.4351   0.4428   0.4492   0.4642   0.4859
  0.4885   0.4899   0.4990   0.5055   0.5071   0.5093   0.5228   0.5388
  0.5481   0.5532   0.5591   0.5661   0.5733   0.5802   0.5850   0.6022
  0.6043   0.6292   0.6451   0.6466   0.6752   0.6901   0.6914   0.6992
  0.7416   0.7503   0.7559   0.7632   0.7696   0.7776   0.8072   0.8164
  0.8208   0.8419   0.8523   0.8801   0.8856   0.9200   0.9249   0.9359
  0.9374   0.9656   0.9885   1.0106   1.0320   1.0461   1.0893   1.1045
  1.1130   1.1652   1.1721   1.1930   1.2051   1.2167   1.2687   1.3086
  1.3327   1.3418   1.3617   1.3631   1.4162   1.4192   1.4379   1.4505
  1.4695   1.4828   1.5291   1.5380   1.5503   1.5642   1.6288   1.7182
  1.7219   1.7425   1.7587   1.8076   1.8116   1.8312   1.8462   1.8934
  1.9850   2.0094   2.0108   2.0443   2.0512   2.1238   2.1414   2.1844
  2.2087   2.2331   2.2444   2.2536   2.2559   2.2702   2.3254   2.3542
  2.4441   2.4601   2.5521   2.5624   2.6975   2.7012   2.8043   2.8111
  2.8247   2.8796   3.0232   3.0315   3.0556   3.0703   3.1258   3.1886
  3.3862   3.3935   3.6246   3.7512   3.7525   3.7878   3.9008   3.9497
  3.9563   3.9607   3.9846   3.9896   3.9955   3.9959   4.0110   4.0410
  4.0452   4.0592   4.0646   4.0734   4.1037   4.1252   4.1745   4.2091
  4.2480   4.2783   4.3141   4.3662   4.4011   4.4437   4.5462   4.7930
  4.8379   5.9924   6.0253   6.0888   6.1077   6.1392   6.1855   6.3010
  6.4391   6.6729   6.7326   6.8095   7.5336   7.5663   7.6493   7.6819
  7.7225   7.7895   9.7667  23.2191  23.7441  23.7695  23.9008  23.9207
 24.0231  25.8171  26.1997  26.6125  27.8413  27.9439  28.3330  28.3589
 28.3952  28.4153  28.4242  28.4480  28.5229  28.5244  28.5398  28.5478
 28.5506  28.5620  28.5996  28.6266  28.6874  28.7577  47.9517  48.0514
 66.7693 127.8757 127.8955 127.9349 127.9468 127.9625 127.9867 151.6386
151.7266 215.7590 289.7284 289.7630 289.8471 289.8832 289.9391 290.0113
********1020.88081901.80091901.8925
 --------------------------------------------------------------

          Ground-State Mulliken Net Atomic Charges

     Atom                 Charge (a.u.)
  ----------------------------------------
      1 C                    -0.515565
      2 C                     0.148391
      3 C                    -0.196027
      4 C                    -0.201736
      5 C                    -0.021435
      6 C                     0.379624
      7 F                    -0.076103
      8 Br                   -0.129982
      9 Br                   -0.151525
     10 Cl                    0.552628
     11 I                     0.113671
     12 I                     0.098060
  ----------------------------------------
  Sum of atomic charges =     0.000000

 -----------------------------------------------------------------
                    Cartesian Multipole Moments
 -----------------------------------------------------------------
    Charge (ESU x 10^10)
                -0.0000
    Dipole Moment (Debye)
         X       0.5565      Y      -0.0000      Z      -0.1857
       Tot       0.5867
    Quadrupole Moments (Debye-Ang)
        XX    -140.8930     XY      -0.0000     YY    -145.8522
        XZ      -3.0477     YZ       0.0000     ZZ    -138.4406
    Octopole Moments (Debye-Ang^2)
       XXX    -649.6999    XXY       0.0000    XYY    -231.0760
       YYY      -0.0000    XXZ     -59.9855    XYZ      -0.0000
       YYZ     -55.2954    XZZ    -222.0498    YZZ      -0.0000
       ZZZ    -168.6553
    Hexadecapole Moments (Debye-Ang^3)
      XXXX   -5383.1676   XXXY       0.0000   XXYY   -1004.9755
      XYYY      -0.0000   YYYY    -183.2995   XXXZ      -1.9957
      XXYZ      -0.0000   XYYZ      37.2505   YYYZ      -0.0000
      XXZZ   -1680.8506   XYZZ      -0.0000   YYZZ    -833.8113
      XZZZ     108.3510   YZZZ      -0.0000   ZZZZ   -4393.7007
 -----------------------------------------------------------------
 Calculating analytic gradient of the SCF energy
 Gradient of SCF Energy
            1           2           3           4           5           6
    1  -0.0018559  -0.0005083   0.0004363   0.0017859   0.0072968  -0.0108344
    2  -0.0000000   0.0000000  -0.0000000   0.0000000  -0.0000000   0.0000000
    3   0.0025135  -0.0061567   0.0006263   0.0051877  -0.0013941  -0.0036735
            7           8           9          10          11          12
    1   0.0028486  -0.0016411   0.0032730  -0.0027391   0.0078149  -0.0058768
    2   0.0000000  -0.0000000   0.0000000   0.0000000  -0.0000000  -0.0000000
    3   0.0003296  -0.0010372   0.0013851  -0.0007139   0.0044310  -0.0014977
 Max gradient component =       1.083E-02
 RMS gradient           =       3.394E-03
 Gradient time:  CPU 85.86 s  wall 14.42 s
 Geometry Optimization Parameters
   NAtoms,    NIC,     NZ,  NCons,   NDum,   NFix, NCnnct, MaxDiis
       12      78      12       0       0       0       0       0

 Cartesian Hessian Update
 Hessian updated using BFGS update


** GEOMETRY OPTIMIZATION IN DELOCALIZED INTERNAL COORDINATES **
   Searching for a Minimum

   Optimization Cycle:   2

                       Coordinates (Angstroms)
     ATOM                X               Y               Z
      1  C         0.0344836024    0.0000000000    0.0144246592
      2  C         0.0037348079    0.0000000000    1.4001870522
      3  C         1.2132909808    0.0000000000    2.1066265552
      4  C         2.4301791837    0.0000000000    1.4017963906
      5  C         2.4529300772    0.0000000000   -0.0116292691
      6  C         1.2198638152    0.0000000000   -0.7130719778
      7  F        -1.1268501448    0.0000000000   -0.6448926549
      8  Br       -1.6996483192    0.0000000000    2.2376306600
      9  Br        1.2246725831    0.0000000000    4.0080058092
     10  Cl        3.9120185564    0.0000000000    2.3070490838
     11  I         4.3577833190    0.0000000000   -0.9983836635
     12  I         0.9662242527    0.0000000000   -2.8303826450
   Point Group: c1    Number of degrees of freedom:    30


   Energy is -19776.071308234

 Hessian updated using BFGS update

 12 Hessian modes will be used to form the next step
  Hessian Eigenvalues:
     0.123860    0.126644    0.201012    0.201023    0.232453    0.330988
     0.339904    0.422271    0.440543    0.462935    0.538498    0.577865

 Minimum search - taking simple RFO step
 Searching for Lamda that Minimizes Along All modes
 Value Taken    Lamda =  -0.00276591
 Step Taken.  Stepsize is  0.079765

                             Maximum     Tolerance    Cnvgd?
         Gradient           0.032689      0.000300      NO
         Displacement       0.073001      0.001200      NO
         Energy change     -0.003474      0.000001      NO


 New Cartesian Coordinates Obtained by Inverse Iteration

 Displacement from previous Coordinates is:  0.226394
 ----------------------------------------------------------------
             Standard Nuclear Orientation (Angstroms)
    I     Atom           X                Y                Z
 ----------------------------------------------------------------
    1      C       0.0357816908     0.0000000000     0.0177658906
    2      C       0.0047393810     0.0000000000     1.4064610059
    3      C       1.2128638190     0.0000000000     2.1119805755
    4      C       2.4334748785     0.0000000000     1.4080901639
    5      C       2.4461538937     0.0000000000    -0.0037662453
    6      C       1.2261671075     0.0000000000    -0.7024835733
    7      F      -1.1272928184     0.0000000000    -0.6414513828
    8      Br     -1.6944180140     0.0000000000     2.2495443945
    9      Br      1.1906974047     0.0000000000     4.0115000090
   10      Cl      3.9228977877     0.0000000000     2.3088259891
   11      I       4.3012196511     0.0000000000    -1.0642393298
   12      I       1.0363979329     0.0000000000    -2.8248674972
 ----------------------------------------------------------------
 Nuclear Repulsion Energy =        3169.26772756 hartrees
 There are      119 alpha and      119 beta electrons
 Applying Cartesian multipole field
    Component          Value
    ---------          -----
     (2,0,0)        1.00000E-11
     (0,2,0)        2.00000E-11
     (0,0,2)       -3.00000E-11
 Nucleus-field energy     =    -0.0000000915 hartrees
 Requested basis set is 6-311++G(d,p)
 There are 141 shells and 404 basis functions
 A cutoff of  1.0D-11 yielded   6168 shell pairs
 There are     56424 function pairs (     62640 Cartesian)
 Smallest overlap matrix eigenvalue = 5.52E-07

 Q-Chem warning in module stvman/mkSTV.C, line 318:

 Overlap eigenvalue is smaller than square root of threshold
 Use THRESH >= 12 to get rid of this warning

 Linear dependence detected in AO basis
 Tighter screening thresholds may be required for diffuse basis sets
 Use S2THRESH > 14 and THRESH = 14 in case of SCF convergence issues
 Number of orthogonalized atomic orbitals = 403
 Maximum deviation from orthogonality = 3.800E-10
 Guess MOs from SCF MO coefficient file

 -----------------------------------------------------------------------
  General SCF calculation program by
  Eric Jon Sundstrom, Paul Horn, Yuezhi Mao, Dmitri Zuev, Alec White,
  David Stuck, Shaama M.S., Shane Yost, Joonho Lee, David Small,
  Daniel Levine, Susi Lehtola, Hugh Burton, Evgeny Epifanovsky,
  Bang C. Huynh
 -----------------------------------------------------------------------
 Exchange:     0.2000 Hartree-Fock + 0.0800 Slater + 0.7200 B88
 Correlation:  0.1900 VWN1RPA + 0.8100 LYP
 Using SG-1 standard quadrature grid
 using 6 threads for integral computing
 -------------------------------------------------------
 OpenMP Integral computing Module                
 Release: version 2.0, May 2017, Q-Chem Inc. Pleasanton 
 -------------------------------------------------------
 A restricted SCF calculation will be
 performed using DIIS
 SCF converges when DIIS error is below 1.0e-08
 ---------------------------------------
  Cycle       Energy         DIIS error
 ---------------------------------------
    1  -19776.0716777836      2.50e-04  
    2  -19776.0726419128      9.07e-05  
    3  -19776.0724213128      1.35e-04  
    4  -19776.0728035675      3.06e-05  
    5  -19776.0728237324      8.17e-06  
    6  -19776.0728249446      2.29e-06  
    7  -19776.0728250419      1.00e-06  
    8  -19776.0728250604      3.05e-07  
    9  -19776.0728250619      8.81e-08  
   10  -19776.0728250630      2.21e-08  
   11  -19776.0728250639      1.36e-08  
   12  -19776.0728250664      4.41e-09  Convergence criterion met
 ---------------------------------------
 SCF time:   CPU 219.47s  wall 40.00s 
 SCF   energy in the final basis set =   -19776.0728250664
 Total energy in the final basis set =   -19776.0728250664

 --------------------------------------------------------------

                    Orbital Energies (a.u.)
 --------------------------------------------------------------

 Alpha MOs
 -- Occupied --
*****************-482.8600-482.8590-176.3233-176.3223-165.7272-165.7262
********-165.7248-165.7239-165.7237-101.5827 -62.5128 -62.5118 -56.3336
-56.3326 -56.3293 -56.3290 -56.3284 -56.3280 -35.8197 -35.8187 -31.3133
-31.3123 -31.3068 -31.3064 -31.3059 -31.3054 -24.7286 -22.9637 -22.9626
-22.9622 -22.9619 -22.9612 -22.9609 -22.9574 -22.9574 -22.9564 -22.9564
-10.3133 -10.2897 -10.2841 -10.2786 -10.2764 -10.2705  -9.4975  -8.7216
 -8.7207  -7.2625  -7.2524  -7.2515  -6.5541  -6.5530  -6.5399  -6.5391
 -6.5389  -6.5380  -6.3690  -6.3680  -4.7821  -4.7811  -4.7665  -4.7657
 -4.7657  -4.7647  -2.6647  -2.6638  -2.6609  -2.6602  -2.6600  -2.6592
 -2.6489  -2.6488  -2.6481  -2.6480  -2.0478  -2.0466  -2.0430  -2.0424
 -2.0422  -2.0415  -2.0289  -2.0289  -2.0281  -2.0280  -1.2744  -0.9500
 -0.8933  -0.8622  -0.8288  -0.7757  -0.7724  -0.6967  -0.6777  -0.6423
 -0.6191  -0.5690  -0.5647  -0.5167  -0.5046  -0.4559  -0.4484  -0.4442
 -0.4395  -0.4175  -0.3820  -0.3798  -0.3724  -0.3559  -0.3334  -0.3330
 -0.3059  -0.3038  -0.3015  -0.2976  -0.2667  -0.2643  -0.2632
 -- Virtual --
 -0.1034  -0.0735  -0.0603  -0.0563  -0.0473  -0.0078  -0.0048   0.0087
  0.0243   0.0319   0.0415   0.0495   0.0553   0.0616   0.0620   0.0698
  0.0746   0.0760   0.0851   0.0862   0.0890   0.0993   0.1007   0.1055
  0.1121   0.1183   0.1206   0.1320   0.1456   0.1515   0.1552   0.1601
  0.1612   0.1716   0.1769   0.1834   0.1914   0.2030   0.2030   0.2089
  0.2106   0.2214   0.2343   0.2349   0.2358   0.2478   0.2553   0.2608
  0.2626   0.2778   0.2901   0.3004   0.3109   0.3238   0.3516   0.3535
  0.3782   0.3884   0.3885   0.3961   0.4037   0.4123   0.4142   0.4163
  0.4195   0.4234   0.4334   0.4345   0.4372   0.4497   0.4657   0.4858
  0.4865   0.4893   0.4990   0.5061   0.5062   0.5106   0.5221   0.5409
  0.5478   0.5531   0.5610   0.5668   0.5741   0.5795   0.5909   0.6065
  0.6069   0.6293   0.6452   0.6504   0.6772   0.6891   0.6903   0.7025
  0.7414   0.7509   0.7560   0.7632   0.7664   0.7765   0.8080   0.8165
  0.8213   0.8427   0.8524   0.8808   0.8861   0.9186   0.9282   0.9358
  0.9364   0.9678   0.9890   1.0137   1.0304   1.0451   1.0889   1.1044
  1.1135   1.1669   1.1695   1.1957   1.2061   1.2177   1.2658   1.3151
  1.3321   1.3438   1.3633   1.3695   1.4164   1.4188   1.4349   1.4519
  1.4731   1.4859   1.5285   1.5317   1.5495   1.5677   1.6266   1.7180
  1.7234   1.7471   1.7584   1.8091   1.8118   1.8366   1.8433   1.8950
  1.9855   2.0097   2.0133   2.0437   2.0544   2.1249   2.1400   2.1857
  2.2111   2.2354   2.2469   2.2535   2.2562   2.2747   2.3260   2.3556
  2.4437   2.4608   2.5517   2.5630   2.6980   2.7013   2.8062   2.8120
  2.8245   2.8801   3.0233   3.0334   3.0595   3.0685   3.1279   3.1885
  3.3833   3.3990   3.6278   3.7521   3.7529   3.7955   3.8962   3.9468
  3.9581   3.9611   3.9837   3.9868   3.9903   3.9960   4.0193   4.0418
  4.0454   4.0607   4.0627   4.0707   4.1042   4.1221   4.1784   4.2090
  4.2533   4.2778   4.3126   4.3675   4.4057   4.4423   4.5491   4.7988
  4.8361   5.9918   6.0270   6.0823   6.1020   6.1488   6.1928   6.3013
  6.4376   6.6714   6.7315   6.8133   7.5339   7.5662   7.6519   7.6819
  7.7211   7.7904   9.7656  23.2167  23.7564  23.7663  23.9073  23.9291
 24.0228  25.8158  26.1935  26.6131  27.8433  27.9471  28.3328  28.3600
 28.3949  28.4073  28.4310  28.4528  28.5218  28.5257  28.5400  28.5435
 28.5541  28.5626  28.5979  28.6293  28.6902  28.7579  47.9503  48.0547
 66.7696 127.8756 127.8964 127.9333 127.9439 127.9663 127.9901 151.6401
151.7295 215.7578 289.7289 289.7629 289.8505 289.8816 289.9390 290.0121
********1020.88501901.80241901.8957
 --------------------------------------------------------------

          Ground-State Mulliken Net Atomic Charges

     Atom                 Charge (a.u.)
  ----------------------------------------
      1 C                    -0.534088
      2 C                     0.134461
      3 C                    -0.158992
      4 C                    -0.074972
      5 C                    -0.095071
      6 C                     0.335312
      7 F                    -0.082153
      8 Br                   -0.131196
      9 Br                   -0.151616
     10 Cl                    0.543756
     11 I                     0.114237
     12 I                     0.100322
  ----------------------------------------
  Sum of atomic charges =     0.000000

 -----------------------------------------------------------------
                    Cartesian Multipole Moments
 -----------------------------------------------------------------
    Charge (ESU x 10^10)
                -0.0000
    Dipole Moment (Debye)
         X       0.5496      Y      -0.0000      Z      -0.2504
       Tot       0.6040
    Quadrupole Moments (Debye-Ang)
        XX    -141.4481     XY      -0.0000     YY    -145.8132
        XZ      -3.8790     YZ      -0.0000     ZZ    -138.0562
    Octopole Moments (Debye-Ang^2)
       XXX    -654.6655    XXY      -0.0000    XYY    -231.0231
       YYY      -0.0000    XXZ     -61.2485    XYZ       0.0000
       YYZ     -54.1750    XZZ    -220.1714    YZZ      -0.0000
       ZZZ    -166.1101
    Hexadecapole Moments (Debye-Ang^3)
      XXXX   -5359.5614   XXXY      -0.0000   XXYY    -994.1956
      XYYY      -0.0000   YYYY    -183.2016   XXXZ      31.6835
      XXYZ       0.0000   XYYZ      50.7228   YYYZ       0.0000
      XXZZ   -1666.9255   XYZZ      -0.0000   YYZZ    -838.3967
      XZZZ     131.6839   YZZZ      -0.0000   ZZZZ   -4417.4675
 -----------------------------------------------------------------
 Calculating analytic gradient of the SCF energy
 Gradient of SCF Energy
            1           2           3           4           5           6
    1  -0.0000911   0.0000306  -0.0014487   0.0020784   0.0014661  -0.0015303
    2   0.0000000  -0.0000000   0.0000000  -0.0000000   0.0000000  -0.0000000
    3   0.0013414  -0.0017760   0.0008014   0.0025910  -0.0021351  -0.0001449
            7           8           9          10          11          12
    1   0.0006916  -0.0006332  -0.0003548  -0.0005137   0.0015020  -0.0011969
    2  -0.0000000   0.0000000  -0.0000000   0.0000000  -0.0000000   0.0000000
    3   0.0007167  -0.0001237   0.0006936   0.0009021  -0.0012506  -0.0016158
 Max gradient component =       2.591E-03
 RMS gradient           =       1.038E-03
 Gradient time:  CPU 86.16 s  wall 14.47 s
 Geometry Optimization Parameters
   NAtoms,    NIC,     NZ,  NCons,   NDum,   NFix, NCnnct, MaxDiis
       12      78      12       0       0       0       0       0

 Cartesian Hessian Update
 Hessian updated using BFGS update


** GEOMETRY OPTIMIZATION IN DELOCALIZED INTERNAL COORDINATES **
   Searching for a Minimum

   Optimization Cycle:   3

                       Coordinates (Angstroms)
     ATOM                X               Y               Z
      1  C         0.0357816908    0.0000000000    0.0177658906
      2  C         0.0047393810    0.0000000000    1.4064610059
      3  C         1.2128638190    0.0000000000    2.1119805755
      4  C         2.4334748785    0.0000000000    1.4080901639
      5  C         2.4461538937    0.0000000000   -0.0037662453
      6  C         1.2261671075    0.0000000000   -0.7024835733
      7  F        -1.1272928184    0.0000000000   -0.6414513828
      8  Br       -1.6944180140    0.0000000000    2.2495443945
      9  Br        1.1906974047    0.0000000000    4.0115000090
     10  Cl        3.9228977877    0.0000000000    2.3088259891
     11  I         4.3012196511    0.0000000000   -1.0642393298
     12  I         1.0363979329    0.0000000000   -2.8248674972
   Point Group: c1    Number of degrees of freedom:    30


   Energy is -19776.072825066

 Hessian updated using BFGS update

 14 Hessian modes will be used to form the next step
  Hessian Eigenvalues:
     0.124002    0.124907    0.200757    0.201018    0.238655    0.246528
     0.331082    0.347906    0.409993    0.433285    0.461185    0.464735
     0.520255    0.572715

 Minimum search - taking simple RFO step
 Searching for Lamda that Minimizes Along All modes
 Value Taken    Lamda =  -0.00028510
 Step Taken.  Stepsize is  0.034890

                             Maximum     Tolerance    Cnvgd?
         Gradient           0.005980      0.000300      NO
         Displacement       0.020304      0.001200      NO
         Energy change     -0.001517      0.000001      NO


 New Cartesian Coordinates Obtained by Inverse Iteration

 Displacement from previous Coordinates is:  0.079180
 ----------------------------------------------------------------
             Standard Nuclear Orientation (Angstroms)
    I     Atom           X                Y                Z
 ----------------------------------------------------------------
    1      C       0.0305905583     0.0000000000     0.0153615208
    2      C       0.0022813615     0.0000000000     1.4070368586
    3      C       1.2121899042     0.0000000000     2.1098524250
    4      C       2.4281917066     0.0000000000     1.4045612248
    5      C       2.4379329029     0.0000000000    -0.0005112366
    6      C       1.2237051824     0.0000000000    -0.7009107087
    7      F      -1.1317576755     0.0000000000    -0.6471000508
    8      Br     -1.6911615610     0.0000000000     2.2583070033
    9      Br      1.1996828640     0.0000000000     4.0074763462
   10      Cl      3.9260515963     0.0000000000     2.2909079745
   11      I       4.2896086080     0.0000000000    -1.0497398210
   12      I       1.0613672668     0.0000000000    -2.8178815360
 ----------------------------------------------------------------
 Nuclear Repulsion Energy =        3177.23236858 hartrees
 There are      119 alpha and      119 beta electrons
 Applying Cartesian multipole field
    Component          Value
    ---------          -----
     (2,0,0)        1.00000E-11
     (0,2,0)        2.00000E-11
     (0,0,2)       -3.00000E-11
 Nucleus-field energy     =    -0.0000000911 hartrees
 Requested basis set is 6-311++G(d,p)
 There are 141 shells and 404 basis functions
 A cutoff of  1.0D-11 yielded   6172 shell pairs
 There are     56472 function pairs (     62700 Cartesian)
 Smallest overlap matrix eigenvalue = 5.45E-07

 Q-Chem warning in module stvman/mkSTV.C, line 318:

 Overlap eigenvalue is smaller than square root of threshold
 Use THRESH >= 12 to get rid of this warning

 Linear dependence detected in AO basis
 Tighter screening thresholds may be required for diffuse basis sets
 Use S2THRESH > 14 and THRESH = 14 in case of SCF convergence issues
 Number of orthogonalized atomic orbitals = 403
 Maximum deviation from orthogonality = 2.603E-10
 Guess MOs from SCF MO coefficient file

 -----------------------------------------------------------------------
  General SCF calculation program by
  Eric Jon Sundstrom, Paul Horn, Yuezhi Mao, Dmitri Zuev, Alec White,
  David Stuck, Shaama M.S., Shane Yost, Joonho Lee, David Small,
  Daniel Levine, Susi Lehtola, Hugh Burton, Evgeny Epifanovsky,
  Bang C. Huynh
 -----------------------------------------------------------------------
 Exchange:     0.2000 Hartree-Fock + 0.0800 Slater + 0.7200 B88
 Correlation:  0.1900 VWN1RPA + 0.8100 LYP
 Using SG-1 standard quadrature grid
 using 6 threads for integral computing
 -------------------------------------------------------
 OpenMP Integral computing Module                
 Release: version 2.0, May 2017, Q-Chem Inc. Pleasanton 
 -------------------------------------------------------
 A restricted SCF calculation will be
 performed using DIIS
 SCF converges when DIIS error is below 1.0e-08
 ---------------------------------------
  Cycle       Energy         DIIS error
 ---------------------------------------
    1  -19776.0726530010      1.69e-04  
    2  -19776.0728497735      5.68e-05  
    3  -19776.0726633387      1.07e-04  
    4  -19776.0729183910      9.37e-06  
    5  -19776.0729196835      2.64e-06  
    6  -19776.0729197700      1.35e-06  
    7  -19776.0729198040      4.63e-07  
    8  -19776.0729198085      9.75e-08  
    9  -19776.0729198095      3.06e-08  
   10  -19776.0729198089      1.10e-08  
   11  -19776.0729198076      4.99e-09  Convergence criterion met
 ---------------------------------------
 SCF time:   CPU 201.63s  wall 37.00s 
 SCF   energy in the final basis set =   -19776.0729198076
 Total energy in the final basis set =   -19776.0729198076

 --------------------------------------------------------------

                    Orbital Energies (a.u.)
 --------------------------------------------------------------

 Alpha MOs
 -- Occupied --
*****************-482.8601-482.8590-176.3232-176.3218-165.7270-165.7257
********-165.7246-165.7234-165.7232-101.5824 -62.5129 -62.5118 -56.3337
-56.3325 -56.3294 -56.3291 -56.3284 -56.3280 -35.8196 -35.8182 -31.3131
-31.3117 -31.3067 -31.3063 -31.3054 -31.3049 -24.7288 -22.9635 -22.9621
-22.9621 -22.9618 -22.9607 -22.9604 -22.9573 -22.9573 -22.9560 -22.9560
-10.3137 -10.2885 -10.2837 -10.2788 -10.2746 -10.2697  -9.4973  -8.7217
 -8.7206  -7.2623  -7.2522  -7.2512  -6.5541  -6.5530  -6.5400  -6.5391
 -6.5390  -6.5380  -6.3689  -6.3676  -4.7820  -4.7807  -4.7664  -4.7656
 -4.7653  -4.7643  -2.6648  -2.6637  -2.6610  -2.6603  -2.6599  -2.6591
 -2.6489  -2.6489  -2.6480  -2.6480  -2.0477  -2.0463  -2.0430  -2.0423
 -2.0418  -2.0411  -2.0288  -2.0288  -2.0278  -2.0276  -1.2740  -0.9510
 -0.8935  -0.8631  -0.8291  -0.7763  -0.7730  -0.6971  -0.6785  -0.6425
 -0.6188  -0.5697  -0.5650  -0.5164  -0.5050  -0.4561  -0.4494  -0.4444
 -0.4395  -0.4180  -0.3824  -0.3799  -0.3729  -0.3564  -0.3336  -0.3333
 -0.3065  -0.3038  -0.3017  -0.2977  -0.2667  -0.2630  -0.2629
 -- Virtual --
 -0.1023  -0.0731  -0.0600  -0.0555  -0.0452  -0.0070  -0.0048   0.0090
  0.0243   0.0320   0.0414   0.0496   0.0552   0.0618   0.0620   0.0699
  0.0744   0.0762   0.0852   0.0863   0.0891   0.0993   0.1006   0.1056
  0.1120   0.1180   0.1206   0.1323   0.1458   0.1520   0.1562   0.1597
  0.1619   0.1724   0.1766   0.1839   0.1916   0.2029   0.2037   0.2097
  0.2111   0.2212   0.2344   0.2353   0.2354   0.2475   0.2550   0.2607
  0.2637   0.2785   0.2901   0.3007   0.3115   0.3256   0.3506   0.3532
  0.3799   0.3877   0.3896   0.3951   0.4033   0.4123   0.4144   0.4191
  0.4202   0.4234   0.4332   0.4346   0.4378   0.4504   0.4668   0.4862
  0.4867   0.4887   0.4989   0.5058   0.5064   0.5119   0.5230   0.5416
  0.5474   0.5531   0.5612   0.5669   0.5752   0.5797   0.5935   0.6071
  0.6094   0.6284   0.6448   0.6521   0.6773   0.6897   0.6908   0.7054
  0.7409   0.7528   0.7571   0.7639   0.7689   0.7778   0.8081   0.8165
  0.8215   0.8427   0.8525   0.8808   0.8864   0.9180   0.9295   0.9360
  0.9370   0.9683   0.9915   1.0132   1.0310   1.0447   1.0894   1.1051
  1.1183   1.1677   1.1694   1.1962   1.2066   1.2188   1.2664   1.3174
  1.3327   1.3468   1.3649   1.3712   1.4165   1.4207   1.4347   1.4524
  1.4760   1.4871   1.5265   1.5320   1.5517   1.5700   1.6273   1.7189
  1.7242   1.7495   1.7589   1.8105   1.8135   1.8389   1.8439   1.8964
  1.9856   2.0108   2.0158   2.0440   2.0552   2.1268   2.1407   2.1877
  2.2124   2.2379   2.2497   2.2538   2.2572   2.2766   2.3267   2.3588
  2.4448   2.4629   2.5527   2.5636   2.6986   2.7016   2.8086   2.8127
  2.8250   2.8806   3.0247   3.0354   3.0642   3.0681   3.1300   3.1909
  3.3847   3.4013   3.6318   3.7527   3.7528   3.7979   3.8969   3.9462
  3.9577   3.9618   3.9838   3.9849   3.9903   3.9968   4.0215   4.0431
  4.0458   4.0610   4.0630   4.0692   4.1047   4.1219   4.1820   4.2091
  4.2554   4.2784   4.3128   4.3676   4.4089   4.4429   4.5540   4.8044
  4.8350   5.9921   6.0283   6.0815   6.1037   6.1532   6.1976   6.3015
  6.4374   6.6717   6.7306   6.8144   7.5339   7.5663   7.6520   7.6827
  7.7213   7.7913   9.7660  23.2158  23.7623  23.7713  23.9185  23.9349
 24.0231  25.8163  26.1970  26.6167  27.8455  27.9504  28.3332  28.3612
 28.3960  28.4070  28.4340  28.4557  28.5217  28.5264  28.5406  28.5428
 28.5555  28.5635  28.5985  28.6315  28.6920  28.7597  47.9506  48.0556
 66.7697 127.8760 127.8974 127.9336 127.9446 127.9691 127.9924 151.6422
151.7328 215.7583 289.7289 289.7630 289.8507 289.8825 289.9393 290.0131
********1020.88611901.80461901.8992
 --------------------------------------------------------------

          Ground-State Mulliken Net Atomic Charges

     Atom                 Charge (a.u.)
  ----------------------------------------
      1 C                    -0.534662
      2 C                     0.161862
      3 C                    -0.139615
      4 C                    -0.085330
      5 C                    -0.126037
      6 C                     0.338230
      7 F                    -0.084671
      8 Br                   -0.131902
      9 Br                   -0.152670
     10 Cl                    0.541704
     11 I                     0.113382
     12 I                     0.099708
  ----------------------------------------
  Sum of atomic charges =     0.000000

 -----------------------------------------------------------------
                    Cartesian Multipole Moments
 -----------------------------------------------------------------
    Charge (ESU x 10^10)
                -0.0000
    Dipole Moment (Debye)
         X       0.5624      Y      -0.0000      Z      -0.2398
       Tot       0.6113
    Quadrupole Moments (Debye-Ang)
        XX    -141.4628     XY       0.0000     YY    -145.7576
        XZ      -3.9244     YZ      -0.0000     ZZ    -138.1112
    Octopole Moments (Debye-Ang^2)
       XXX    -656.0846    XXY       0.0000    XYY    -231.3853
       YYY      -0.0000    XXZ     -61.3953    XYZ       0.0000
       YYZ     -54.6177    XZZ    -220.4815    YZZ      -0.0000
       ZZZ    -167.3458
    Hexadecapole Moments (Debye-Ang^3)
      XXXX   -5353.2695   XXXY       0.0000   XXYY    -992.6419
      XYYY       0.0000   YYYY    -183.0672   XXXZ      34.6496
      XXYZ      -0.0000   XYYZ      50.7479   YYYZ      -0.0000
      XXZZ   -1663.5537   XYZZ       0.0000   YYZZ    -835.2537
      XZZZ     129.5438   YZZZ      -0.0000   ZZZZ   -4401.5898
 -----------------------------------------------------------------
 Calculating analytic gradient of the SCF energy
 Gradient of SCF Energy
            1           2           3           4           5           6
    1  -0.0001327   0.0001983  -0.0000448   0.0002075  -0.0005057   0.0015671
    2   0.0000000  -0.0000000  -0.0000000  -0.0000000   0.0000000  -0.0000000
    3  -0.0003504   0.0004100  -0.0000281  -0.0002354   0.0000392   0.0007787
            7           8           9          10          11          12
    1  -0.0002941  -0.0000604  -0.0000579  -0.0000165  -0.0009823   0.0001215
    2   0.0000000   0.0000000  -0.0000000   0.0000000  -0.0000000  -0.0000000
    3  -0.0002807   0.0001129  -0.0001940  -0.0010592   0.0008453  -0.0000383
 Max gradient component =       1.567E-03
 RMS gradient           =       4.349E-04
 Gradient time:  CPU 86.71 s  wall 14.56 s
 Geometry Optimization Parameters
   NAtoms,    NIC,     NZ,  NCons,   NDum,   NFix, NCnnct, MaxDiis
       12      78      12       0       0       0       0       0

 Cartesian Hessian Update
 Hessian updated using BFGS update


** GEOMETRY OPTIMIZATION IN DELOCALIZED INTERNAL COORDINATES **
   Searching for a Minimum

   Optimization Cycle:   4

                       Coordinates (Angstroms)
     ATOM                X               Y               Z
      1  C         0.0305905583    0.0000000000    0.0153615208
      2  C         0.0022813615    0.0000000000    1.4070368586
      3  C         1.2121899042    0.0000000000    2.1098524250
      4  C         2.4281917066    0.0000000000    1.4045612248
      5  C         2.4379329029    0.0000000000   -0.0005112366
      6  C         1.2237051824    0.0000000000   -0.7009107087
      7  F        -1.1317576755    0.0000000000   -0.6471000508
      8  Br       -1.6911615610    0.0000000000    2.2583070033
      9  Br        1.1996828640    0.0000000000    4.0074763462
     10  Cl        3.9260515963    0.0000000000    2.2909079745
     11  I         4.2896086080    0.0000000000   -1.0497398210
     12  I         1.0613672668    0.0000000000   -2.8178815360
   Point Group: c1    Number of degrees of freedom:    30


   Energy is -19776.072919808

 Hessian updated using BFGS update

 16 Hessian modes will be used to form the next step
  Hessian Eigenvalues:
     0.120118    0.133957    0.200030    0.201234    0.234282    0.247759
     0.280430    0.330475    0.342316    0.432139    0.452775    0.462321
     0.464796    0.502361    0.519143    0.575458

 Minimum search - taking simple RFO step
 Searching for Lamda that Minimizes Along All modes
 Value Taken    Lamda =  -0.00003629
 Step Taken.  Stepsize is  0.010746

                             Maximum     Tolerance    Cnvgd?
         Gradient           0.002256      0.000300      NO
         Displacement       0.006156      0.001200      NO
         Energy change     -0.000095      0.000001      NO


 New Cartesian Coordinates Obtained by Inverse Iteration

 Displacement from previous Coordinates is:  0.021923
 ----------------------------------------------------------------
             Standard Nuclear Orientation (Angstroms)
    I     Atom           X                Y                Z
 ----------------------------------------------------------------
    1      C       0.0310340080     0.0000000000     0.0155892705
    2      C       0.0025672950     0.0000000000     1.4067140568
    3      C       1.2123755984     0.0000000000     2.1094557897
    4      C       2.4286987058     0.0000000000     1.4047789979
    5      C       2.4394455377     0.0000000000    -0.0015998581
    6      C       1.2233801833     0.0000000000    -0.7016105029
    7      F      -1.1315572103     0.0000000000    -0.6459238357
    8      Br     -1.6910054045     0.0000000000     2.2572070530
    9      Br      1.2002420484     0.0000000000     4.0074227340
   10      Cl      3.9228054778     0.0000000000     2.2987076023
   11      I       4.2929070835     0.0000000000    -1.0553559459
   12      I       1.0577893913     0.0000000000    -2.8180253615
 ----------------------------------------------------------------
 Nuclear Repulsion Energy =        3175.73325625 hartrees
 There are      119 alpha and      119 beta electrons
 Applying Cartesian multipole field
    Component          Value
    ---------          -----
     (2,0,0)        1.00000E-11
     (0,2,0)        2.00000E-11
     (0,0,2)       -3.00000E-11
 Nucleus-field energy     =    -0.0000000912 hartrees
 Requested basis set is 6-311++G(d,p)
 There are 141 shells and 404 basis functions
 A cutoff of  1.0D-11 yielded   6171 shell pairs
 There are     56452 function pairs (     62676 Cartesian)
 Smallest overlap matrix eigenvalue = 5.47E-07

 Q-Chem warning in module stvman/mkSTV.C, line 318:

 Overlap eigenvalue is smaller than square root of threshold
 Use THRESH >= 12 to get rid of this warning

 Linear dependence detected in AO basis
 Tighter screening thresholds may be required for diffuse basis sets
 Use S2THRESH > 14 and THRESH = 14 in case of SCF convergence issues
 Number of orthogonalized atomic orbitals = 403
 Maximum deviation from orthogonality = 2.152E-10
 Guess MOs from SCF MO coefficient file

 -----------------------------------------------------------------------
  General SCF calculation program by
  Eric Jon Sundstrom, Paul Horn, Yuezhi Mao, Dmitri Zuev, Alec White,
  David Stuck, Shaama M.S., Shane Yost, Joonho Lee, David Small,
  Daniel Levine, Susi Lehtola, Hugh Burton, Evgeny Epifanovsky,
  Bang C. Huynh
 -----------------------------------------------------------------------
 Exchange:     0.2000 Hartree-Fock + 0.0800 Slater + 0.7200 B88
 Correlation:  0.1900 VWN1RPA + 0.8100 LYP
 Using SG-1 standard quadrature grid
 using 6 threads for integral computing
 -------------------------------------------------------
 OpenMP Integral computing Module                
 Release: version 2.0, May 2017, Q-Chem Inc. Pleasanton 
 -------------------------------------------------------
 A restricted SCF calculation will be
 performed using DIIS
 SCF converges when DIIS error is below 1.0e-08
 ---------------------------------------
  Cycle       Energy         DIIS error
 ---------------------------------------
    1  -19776.0729138610      3.97e-05  
    2  -19776.0729311129      1.54e-05  
    3  -19776.0729204806      2.68e-05  
    4  -19776.0729360447      2.90e-06  
    5  -19776.0729361976      8.31e-07  
    6  -19776.0729362085      3.14e-07  
    7  -19776.0729362104      1.62e-07  
    8  -19776.0729362110      2.67e-08  
    9  -19776.0729362110      8.87e-09  Convergence criterion met
 ---------------------------------------
 SCF time:   CPU 169.19s  wall 31.00s 
 SCF   energy in the final basis set =   -19776.0729362110
 Total energy in the final basis set =   -19776.0729362110

 --------------------------------------------------------------

                    Orbital Energies (a.u.)
 --------------------------------------------------------------

 Alpha MOs
 -- Occupied --
*****************-482.8601-482.8589-176.3232-176.3219-165.7271-165.7258
********-165.7247-165.7236-165.7234-101.5824 -62.5129 -62.5117 -56.3337
-56.3325 -56.3294 -56.3291 -56.3283 -56.3279 -35.8196 -35.8184 -31.3132
-31.3119 -31.3068 -31.3064 -31.3056 -31.3051 -24.7288 -22.9636 -22.9623
-22.9621 -22.9618 -22.9609 -22.9605 -22.9573 -22.9573 -22.9561 -22.9561
-10.3136 -10.2887 -10.2836 -10.2788 -10.2751 -10.2699  -9.4973  -8.7217
 -8.7206  -7.2623  -7.2521  -7.2512  -6.5541  -6.5529  -6.5400  -6.5390
 -6.5390  -6.5379  -6.3689  -6.3677  -4.7821  -4.7808  -4.7665  -4.7657
 -4.7654  -4.7645  -2.6648  -2.6637  -2.6610  -2.6603  -2.6599  -2.6591
 -2.6489  -2.6489  -2.6480  -2.6479  -2.0478  -2.0463  -2.0430  -2.0424
 -2.0419  -2.0412  -2.0289  -2.0289  -2.0279  -2.0277  -1.2741  -0.9508
 -0.8933  -0.8629  -0.8291  -0.7761  -0.7730  -0.6970  -0.6783  -0.6424
 -0.6189  -0.5696  -0.5650  -0.5165  -0.5049  -0.4561  -0.4492  -0.4444
 -0.4395  -0.4179  -0.3822  -0.3799  -0.3728  -0.3563  -0.3335  -0.3332
 -0.3065  -0.3038  -0.3017  -0.2976  -0.2667  -0.2632  -0.2630
 -- Virtual --
 -0.1026  -0.0732  -0.0600  -0.0556  -0.0457  -0.0072  -0.0048   0.0090
  0.0243   0.0319   0.0414   0.0496   0.0553   0.0617   0.0620   0.0699
  0.0744   0.0762   0.0852   0.0863   0.0891   0.0993   0.1006   0.1056
  0.1121   0.1180   0.1206   0.1322   0.1459   0.1519   0.1560   0.1599
  0.1619   0.1722   0.1766   0.1837   0.1916   0.2029   0.2035   0.2095
  0.2111   0.2212   0.2344   0.2352   0.2355   0.2476   0.2551   0.2606
  0.2633   0.2786   0.2901   0.3005   0.3115   0.3254   0.3508   0.3533
  0.3794   0.3880   0.3894   0.3952   0.4033   0.4123   0.4144   0.4184
  0.4200   0.4232   0.4333   0.4346   0.4376   0.4502   0.4668   0.4862
  0.4864   0.4887   0.4990   0.5059   0.5066   0.5118   0.5230   0.5414
  0.5475   0.5531   0.5611   0.5669   0.5750   0.5796   0.5930   0.6071
  0.6086   0.6285   0.6449   0.6519   0.6775   0.6896   0.6908   0.7050
  0.7412   0.7524   0.7568   0.7640   0.7679   0.7773   0.8083   0.8165
  0.8215   0.8428   0.8528   0.8808   0.8864   0.9185   0.9291   0.9360
  0.9369   0.9682   0.9909   1.0133   1.0310   1.0447   1.0895   1.1049
  1.1171   1.1674   1.1701   1.1962   1.2066   1.2186   1.2663   1.3172
  1.3325   1.3461   1.3644   1.3706   1.4165   1.4200   1.4346   1.4523
  1.4755   1.4869   1.5268   1.5320   1.5513   1.5695   1.6270   1.7187
  1.7239   1.7490   1.7589   1.8102   1.8134   1.8383   1.8440   1.8961
  1.9856   2.0107   2.0154   2.0440   2.0551   2.1264   2.1406   2.1875
  2.2121   2.2374   2.2491   2.2539   2.2573   2.2762   2.3266   2.3583
  2.4447   2.4625   2.5524   2.5634   2.6984   2.7016   2.8083   2.8126
  2.8248   2.8805   3.0245   3.0351   3.0635   3.0682   3.1297   3.1904
  3.3848   3.4005   3.6311   3.7527   3.7527   3.7972   3.8970   3.9463
  3.9578   3.9617   3.9838   3.9851   3.9903   3.9965   4.0212   4.0429
  4.0457   4.0610   4.0630   4.0696   4.1047   4.1217   4.1813   4.2092
  4.2549   4.2785   4.3127   4.3676   4.4083   4.4428   4.5531   4.8034
  4.8352   5.9920   6.0279   6.0813   6.1031   6.1524   6.1967   6.3014
  6.4374   6.6718   6.7308   6.8142   7.5339   7.5663   7.6521   7.6827
  7.7214   7.7912   9.7658  23.2159  23.7608  23.7711  23.9170  23.9334
 24.0229  25.8163  26.1962  26.6156  27.8450  27.9498  28.3331  28.3609
 28.3957  28.4068  28.4335  28.4552  28.5217  28.5263  28.5405  28.5429
 28.5553  28.5633  28.5982  28.6311  28.6915  28.7594  47.9507  48.0554
 66.7697 127.8759 127.8971 127.9334 127.9443 127.9685 127.9920 151.6417
151.7321 215.7581 289.7289 289.7630 289.8507 289.8824 289.9394 290.0130
********1020.88591901.80411901.8985
 --------------------------------------------------------------

          Ground-State Mulliken Net Atomic Charges

     Atom                 Charge (a.u.)
  ----------------------------------------
      1 C                    -0.535424
      2 C                     0.154317
      3 C                    -0.150326
      4 C                    -0.085907
      5 C                    -0.109553
      6 C                     0.340649
      7 F                    -0.084190
      8 Br                   -0.131732
      9 Br                   -0.152818
     10 Cl                    0.541585
     11 I                     0.113601
     12 I                     0.099798
  ----------------------------------------
  Sum of atomic charges =     0.000000

 -----------------------------------------------------------------
                    Cartesian Multipole Moments
 -----------------------------------------------------------------
    Charge (ESU x 10^10)
                -0.0000
    Dipole Moment (Debye)
         X       0.5566      Y      -0.0000      Z      -0.2471
       Tot       0.6090
    Quadrupole Moments (Debye-Ang)
        XX    -141.4888     XY      -0.0000     YY    -145.7680
        XZ      -3.9350     YZ      -0.0000     ZZ    -138.0844
    Octopole Moments (Debye-Ang^2)
       XXX    -656.2328    XXY      -0.0000    XYY    -231.4068
       YYY      -0.0000    XXZ     -61.4561    XYZ      -0.0000
       YYZ     -54.5273    XZZ    -220.3214    YZZ      -0.0000
       ZZZ    -167.0607
    Hexadecapole Moments (Debye-Ang^3)
      XXXX   -5356.5073   XXXY      -0.0000   XXYY    -993.1128
      XYYY      -0.0000   YYYY    -183.0911   XXXZ      33.8704
      XXYZ      -0.0000   XYYZ      50.8865   YYYZ      -0.0000
      XXZZ   -1663.7185   XYZZ       0.0000   YYZZ    -835.9619
      XZZZ     130.6968   YZZZ      -0.0000   ZZZZ   -4405.3094
 -----------------------------------------------------------------
 Calculating analytic gradient of the SCF energy
 Gradient of SCF Energy
            1           2           3           4           5           6
    1  -0.0001237   0.0000903   0.0000890  -0.0000059  -0.0001686   0.0003823
    2  -0.0000000  -0.0000000   0.0000000  -0.0000000   0.0000000   0.0000000
    3  -0.0001439   0.0000230  -0.0000659   0.0003420  -0.0002553   0.0003041
            7           8           9          10          11          12
    1  -0.0000622   0.0000029   0.0001887  -0.0003043  -0.0000785  -0.0000100
    2   0.0000000   0.0000000  -0.0000000  -0.0000000  -0.0000000  -0.0000000
    3  -0.0000418   0.0000005  -0.0001206   0.0000705  -0.0001264   0.0000139
 Max gradient component =       3.823E-04
 RMS gradient           =       1.376E-04
 Gradient time:  CPU 86.63 s  wall 14.55 s
 Geometry Optimization Parameters
   NAtoms,    NIC,     NZ,  NCons,   NDum,   NFix, NCnnct, MaxDiis
       12      78      12       0       0       0       0       0

 Cartesian Hessian Update
 Hessian updated using BFGS update


** GEOMETRY OPTIMIZATION IN DELOCALIZED INTERNAL COORDINATES **
   Searching for a Minimum

   Optimization Cycle:   5

                       Coordinates (Angstroms)
     ATOM                X               Y               Z
      1  C         0.0310340080    0.0000000000    0.0155892705
      2  C         0.0025672950    0.0000000000    1.4067140568
      3  C         1.2123755984    0.0000000000    2.1094557897
      4  C         2.4286987058    0.0000000000    1.4047789979
      5  C         2.4394455377    0.0000000000   -0.0015998581
      6  C         1.2233801833    0.0000000000   -0.7016105029
      7  F        -1.1315572103    0.0000000000   -0.6459238357
      8  Br       -1.6910054045    0.0000000000    2.2572070530
      9  Br        1.2002420484    0.0000000000    4.0074227340
     10  Cl        3.9228054778    0.0000000000    2.2987076023
     11  I         4.2929070835    0.0000000000   -1.0553559459
     12  I         1.0577893913    0.0000000000   -2.8180253615
   Point Group: c1    Number of degrees of freedom:    30


   Energy is -19776.072936211

 Hessian updated using BFGS update

 17 Hessian modes will be used to form the next step
  Hessian Eigenvalues:
     0.120263    0.128231    0.199898    0.200373    0.233648    0.244101
     0.247875    0.323203    0.327392    0.345545    0.429247    0.436138
     0.459573    0.464457    0.506938    0.554895    0.573696

 Minimum search - taking simple RFO step
 Searching for Lamda that Minimizes Along All modes
 Value Taken    Lamda =  -0.00000311
 Step Taken.  Stepsize is  0.003200

                             Maximum     Tolerance    Cnvgd?
         Gradient           0.000857      0.000300      NO
         Displacement       0.002328      0.001200      NO
         Energy change     -0.000016      0.000001      NO


 New Cartesian Coordinates Obtained by Inverse Iteration

 Displacement from previous Coordinates is:  0.007285
 ----------------------------------------------------------------
             Standard Nuclear Orientation (Angstroms)
    I     Atom           X                Y                Z
 ----------------------------------------------------------------
    1      C       0.0312158789     0.0000000000     0.0158285197
    2      C       0.0027128225     0.0000000000     1.4068168193
    3      C       1.2124065363     0.0000000000     2.1097146896
    4      C       2.4289964700     0.0000000000     1.4046193017
    5      C       2.4395431119     0.0000000000    -0.0017621935
    6      C       1.2231051549     0.0000000000    -0.7020295550
    7      F      -1.1315487777     0.0000000000    -0.6451939569
    8      Br     -1.6909452166     0.0000000000     2.2571386509
    9      Br      1.1978733918     0.0000000000     4.0080038240
   10      Cl      3.9243650391     0.0000000000     2.2971995863
   11      I       4.2940466146     0.0000000000    -1.0544743125
   12      I       1.0569116888     0.0000000000    -2.8185013737
 ----------------------------------------------------------------
 Nuclear Repulsion Energy =        3175.30611982 hartrees
 There are      119 alpha and      119 beta electrons
 Applying Cartesian multipole field
    Component          Value
    ---------          -----
     (2,0,0)        1.00000E-11
     (0,2,0)        2.00000E-11
     (0,0,2)       -3.00000E-11
 Nucleus-field energy     =    -0.0000000912 hartrees
 Requested basis set is 6-311++G(d,p)
 There are 141 shells and 404 basis functions
 A cutoff of  1.0D-11 yielded   6171 shell pairs
 There are     56452 function pairs (     62676 Cartesian)
 Smallest overlap matrix eigenvalue = 5.47E-07

 Q-Chem warning in module stvman/mkSTV.C, line 318:

 Overlap eigenvalue is smaller than square root of threshold
 Use THRESH >= 12 to get rid of this warning

 Linear dependence detected in AO basis
 Tighter screening thresholds may be required for diffuse basis sets
 Use S2THRESH > 14 and THRESH = 14 in case of SCF convergence issues
 Number of orthogonalized atomic orbitals = 403
 Maximum deviation from orthogonality = 2.723E-10
 Guess MOs from SCF MO coefficient file

 -----------------------------------------------------------------------
  General SCF calculation program by
  Eric Jon Sundstrom, Paul Horn, Yuezhi Mao, Dmitri Zuev, Alec White,
  David Stuck, Shaama M.S., Shane Yost, Joonho Lee, David Small,
  Daniel Levine, Susi Lehtola, Hugh Burton, Evgeny Epifanovsky,
  Bang C. Huynh
 -----------------------------------------------------------------------
 Exchange:     0.2000 Hartree-Fock + 0.0800 Slater + 0.7200 B88
 Correlation:  0.1900 VWN1RPA + 0.8100 LYP
 Using SG-1 standard quadrature grid
 using 6 threads for integral computing
 -------------------------------------------------------
 OpenMP Integral computing Module                
 Release: version 2.0, May 2017, Q-Chem Inc. Pleasanton 
 -------------------------------------------------------
 A restricted SCF calculation will be
 performed using DIIS
 SCF converges when DIIS error is below 1.0e-08
 ---------------------------------------
  Cycle       Energy         DIIS error
 ---------------------------------------
    1  -19776.0729344334      1.60e-05  
    2  -19776.0729369110      3.62e-06  
    3  -19776.0729363631      6.18e-06  
    4  -19776.0729371440      1.20e-06  
    5  -19776.0729371719      3.32e-07  
    6  -19776.0729371742      1.08e-07  
    7  -19776.0729371732      5.79e-08  
    8  -19776.0729371732      1.26e-08  
    9  -19776.0729371732      3.10e-09  Convergence criterion met
 ---------------------------------------
 SCF time:   CPU 164.02s  wall 30.00s 
 SCF   energy in the final basis set =   -19776.0729371732
 Total energy in the final basis set =   -19776.0729371732

 --------------------------------------------------------------

                    Orbital Energies (a.u.)
 --------------------------------------------------------------

 Alpha MOs
 -- Occupied --
*****************-482.8601-482.8589-176.3232-176.3219-165.7271-165.7258
********-165.7247-165.7236-165.7234-101.5824 -62.5129 -62.5118 -56.3337
-56.3325 -56.3294 -56.3291 -56.3284 -56.3279 -35.8197 -35.8184 -31.3132
-31.3119 -31.3068 -31.3064 -31.3056 -31.3051 -24.7288 -22.9636 -22.9623
-22.9622 -22.9619 -22.9609 -22.9605 -22.9574 -22.9574 -22.9561 -22.9561
-10.3136 -10.2888 -10.2837 -10.2787 -10.2752 -10.2699  -9.4973  -8.7217
 -8.7206  -7.2623  -7.2521  -7.2512  -6.5541  -6.5530  -6.5400  -6.5390
 -6.5390  -6.5379  -6.3690  -6.3677  -4.7821  -4.7808  -4.7665  -4.7657
 -4.7654  -4.7644  -2.6648  -2.6637  -2.6610  -2.6603  -2.6599  -2.6591
 -2.6489  -2.6489  -2.6480  -2.6479  -2.0478  -2.0463  -2.0430  -2.0424
 -2.0419  -2.0412  -2.0289  -2.0289  -2.0279  -2.0277  -1.2742  -0.9507
 -0.8933  -0.8629  -0.8290  -0.7761  -0.7730  -0.6970  -0.6783  -0.6424
 -0.6189  -0.5695  -0.5649  -0.5165  -0.5048  -0.4560  -0.4491  -0.4444
 -0.4395  -0.4178  -0.3822  -0.3799  -0.3727  -0.3562  -0.3335  -0.3333
 -0.3064  -0.3038  -0.3017  -0.2976  -0.2667  -0.2633  -0.2630
 -- Virtual --
 -0.1026  -0.0732  -0.0600  -0.0556  -0.0458  -0.0072  -0.0048   0.0088
  0.0243   0.0319   0.0414   0.0496   0.0553   0.0617   0.0620   0.0699
  0.0745   0.0762   0.0852   0.0863   0.0891   0.0993   0.1006   0.1056
  0.1121   0.1180   0.1206   0.1322   0.1458   0.1519   0.1559   0.1598
  0.1618   0.1722   0.1766   0.1838   0.1916   0.2029   0.2035   0.2095
  0.2110   0.2212   0.2344   0.2352   0.2355   0.2476   0.2551   0.2607
  0.2633   0.2785   0.2901   0.3005   0.3114   0.3254   0.3509   0.3533
  0.3794   0.3880   0.3894   0.3953   0.4033   0.4123   0.4143   0.4184
  0.4200   0.4233   0.4333   0.4345   0.4375   0.4503   0.4667   0.4862
  0.4864   0.4887   0.4989   0.5059   0.5065   0.5116   0.5228   0.5414
  0.5475   0.5530   0.5612   0.5669   0.5749   0.5796   0.5929   0.6070
  0.6085   0.6286   0.6449   0.6518   0.6775   0.6896   0.6907   0.7049
  0.7410   0.7524   0.7568   0.7639   0.7681   0.7774   0.8082   0.8166
  0.8214   0.8428   0.8526   0.8808   0.8864   0.9183   0.9292   0.9359
  0.9368   0.9681   0.9910   1.0132   1.0309   1.0447   1.0894   1.1049
  1.1173   1.1674   1.1696   1.1959   1.2065   1.2185   1.2661   1.3170
  1.3325   1.3462   1.3644   1.3706   1.4165   1.4201   1.4345   1.4523
  1.4754   1.4868   1.5268   1.5320   1.5511   1.5695   1.6269   1.7187
  1.7239   1.7489   1.7588   1.8101   1.8133   1.8382   1.8440   1.8960
  1.9856   2.0105   2.0152   2.0439   2.0551   2.1263   2.1405   2.1871
  2.2122   2.2371   2.2490   2.2538   2.2572   2.2759   2.3266   2.3581
  2.4444   2.4624   2.5522   2.5634   2.6984   2.7015   2.8081   2.8126
  2.8248   2.8805   3.0244   3.0349   3.0632   3.0682   3.1295   3.1901
  3.3848   3.4002   3.6308   3.7526   3.7527   3.7970   3.8970   3.9463
  3.9579   3.9616   3.9837   3.9852   3.9904   3.9965   4.0210   4.0428
  4.0457   4.0609   4.0631   4.0697   4.1046   4.1217   4.1811   4.2092
  4.2548   4.2784   4.3127   4.3676   4.4081   4.4427   4.5529   4.8030
  4.8353   5.9920   6.0279   6.0816   6.1031   6.1522   6.1964   6.3014
  6.4374   6.6717   6.7309   6.8142   7.5339   7.5663   7.6521   7.6826
  7.7213   7.7912   9.7656  23.2160  23.7604  23.7708  23.9166  23.9329
 24.0228  25.8162  26.1959  26.6152  27.8449  27.9496  28.3331  28.3609
 28.3957  28.4069  28.4333  28.4550  28.5217  28.5262  28.5404  28.5429
 28.5552  28.5633  28.5982  28.6309  28.6915  28.7593  47.9506  48.0555
 66.7697 127.8759 127.8971 127.9335 127.9443 127.9684 127.9918 151.6416
151.7320 215.7579 289.7289 289.7630 289.8508 289.8822 289.9393 290.0129
********1020.88601901.80401901.8983
 --------------------------------------------------------------

          Ground-State Mulliken Net Atomic Charges

     Atom                 Charge (a.u.)
  ----------------------------------------
      1 C                    -0.534420
      2 C                     0.152329
      3 C                    -0.152223
      4 C                    -0.085591
      5 C                    -0.107431
      6 C                     0.340577
      7 F                    -0.084079
      8 Br                   -0.131718
      9 Br                   -0.152710
     10 Cl                    0.541756
     11 I                     0.113588
     12 I                     0.099922
  ----------------------------------------
  Sum of atomic charges =     0.000000

 -----------------------------------------------------------------
                    Cartesian Multipole Moments
 -----------------------------------------------------------------
    Charge (ESU x 10^10)
                -0.0000
    Dipole Moment (Debye)
         X       0.5539      Y       0.0000      Z      -0.2478
       Tot       0.6068
    Quadrupole Moments (Debye-Ang)
        XX    -141.4876     XY      -0.0000     YY    -145.7713
        XZ      -3.9424     YZ       0.0000     ZZ    -138.0874
    Octopole Moments (Debye-Ang^2)
       XXX    -656.1087    XXY      -0.0000    XYY    -231.4055
       YYY       0.0000    XXZ     -61.4706    XYZ       0.0000
       YYZ     -54.5359    XZZ    -220.4465    YZZ       0.0000
       ZZZ    -167.0976
    Hexadecapole Moments (Debye-Ang^3)
      XXXX   -5357.2816   XXXY      -0.0000   XXYY    -993.4234
      XYYY      -0.0000   YYYY    -183.0986   XXXZ      34.0819
      XXYZ       0.0000   XYYZ      50.9371   YYYZ       0.0000
      XXZZ   -1664.4734   XYZZ       0.0000   YYZZ    -835.9940
      XZZZ     130.4870   YZZZ       0.0000   ZZZZ   -4405.3259
 -----------------------------------------------------------------
 Calculating analytic gradient of the SCF energy
 Gradient of SCF Energy
            1           2           3           4           5           6
    1  -0.0000898   0.0000033  -0.0000843   0.0001044   0.0000099   0.0000377
    2   0.0000000  -0.0000000   0.0000000   0.0000000  -0.0000000  -0.0000000
    3   0.0000249  -0.0000875  -0.0000227   0.0001736  -0.0001392   0.0000784
            7           8           9          10          11          12
    1   0.0000374   0.0000296  -0.0000974   0.0000206   0.0000940  -0.0000654
    2  -0.0000000   0.0000000  -0.0000000   0.0000000   0.0000000   0.0000000
    3   0.0000587   0.0000218   0.0000582  -0.0000906  -0.0000087  -0.0000669
 Max gradient component =       1.736E-04
 RMS gradient           =       6.179E-05
 Gradient time:  CPU 86.60 s  wall 14.54 s
 Geometry Optimization Parameters
   NAtoms,    NIC,     NZ,  NCons,   NDum,   NFix, NCnnct, MaxDiis
       12      78      12       0       0       0       0       0

 Cartesian Hessian Update
 Hessian updated using BFGS update


** GEOMETRY OPTIMIZATION IN DELOCALIZED INTERNAL COORDINATES **
   Searching for a Minimum

   Optimization Cycle:   6

                       Coordinates (Angstroms)
     ATOM                X               Y               Z
      1  C         0.0312158789    0.0000000000    0.0158285197
      2  C         0.0027128225    0.0000000000    1.4068168193
      3  C         1.2124065363    0.0000000000    2.1097146896
      4  C         2.4289964700    0.0000000000    1.4046193017
      5  C         2.4395431119    0.0000000000   -0.0017621935
      6  C         1.2231051549    0.0000000000   -0.7020295550
      7  F        -1.1315487777    0.0000000000   -0.6451939569
      8  Br       -1.6909452166    0.0000000000    2.2571386509
      9  Br        1.1978733918    0.0000000000    4.0080038240
     10  Cl        3.9243650391    0.0000000000    2.2971995863
     11  I         4.2940466146    0.0000000000   -1.0544743125
     12  I         1.0569116888    0.0000000000   -2.8185013737
   Point Group: c1    Number of degrees of freedom:    30


   Energy is -19776.072937173

 Hessian updated using BFGS update

 18 Hessian modes will be used to form the next step
  Hessian Eigenvalues:
     0.119798    0.133953    0.200165    0.201180    0.225849    0.238969
     0.249804    0.262258    0.320566    0.333071    0.409173    0.433374
     0.452367    0.463028    0.480088    0.510939    0.550804    0.579172

 Minimum search - taking simple RFO step
 Searching for Lamda that Minimizes Along All modes
 Value Taken    Lamda =   0.00000000
 Step Taken.  Stepsize is  0.001326

                             Maximum     Tolerance    Cnvgd?
         Gradient           0.000287      0.000300     YES
         Displacement       0.000597      0.001200     YES
         Energy change     -0.000001      0.000001     YES


                       Distance Matrix (Angstroms)
             C (  1)   C (  2)   C (  3)   C (  4)   C (  5)   C (  6)
   C (  2)  1.391280
   C (  3)  2.404074  1.399080
   C (  4)  2.770937  2.426285  1.406147
   C (  5)  2.408391  2.814647  2.442171  1.406421
   C (  6)  1.391374  2.436512  2.811765  2.427374  1.403601
   F (  7)  1.337525  2.344632  3.617133  4.108432  3.628595  2.355340
   Br(  8)  2.826537  1.895132  2.907092  4.207221  4.707820  4.153115
   Br(  9)  4.159153  2.862618  1.898345  2.879805  4.197614  4.710101
   Cl( 10)  4.512346  4.021460  2.718431  1.741501  2.736772  4.036357
   I ( 11)  4.395142  4.947070  4.416854  3.086350  2.132460  3.091100
   I ( 12)  3.014213  4.354842  4.930669  4.440424  3.137784  2.122987
             F (  7)   Br(  8)   Br(  9)   Cl( 10)   I ( 11)
   Br(  8)  2.955750
   Br(  9)  5.203696  3.377988
   Cl( 10)  5.849782  5.615453  3.218790
   I ( 11)  5.441011  6.840096  5.934221  3.372000
   I ( 12)  3.084254  5.771728  6.827960  5.864528  3.686575

 Final energy is   -19776.072937173241     


 ******************************
 **  OPTIMIZATION CONVERGED  **
 ******************************

                       Coordinates (Angstroms)
     ATOM                X               Y               Z
      1  C         0.0312158789    0.0000000000    0.0158285197
      2  C         0.0027128225    0.0000000000    1.4068168193
      3  C         1.2124065363    0.0000000000    2.1097146896
      4  C         2.4289964700    0.0000000000    1.4046193017
      5  C         2.4395431119    0.0000000000   -0.0017621935
      6  C         1.2231051549    0.0000000000   -0.7020295550
      7  F        -1.1315487777    0.0000000000   -0.6451939569
      8  Br       -1.6909452166    0.0000000000    2.2571386509
      9  Br        1.1978733918    0.0000000000    4.0080038240
     10  Cl        3.9243650391    0.0000000000    2.2971995863
     11  I         4.2940466146    0.0000000000   -1.0544743125
     12  I         1.0569116888    0.0000000000   -2.8185013737

Z-matrix Print:
$molecule
0 1
I 
C  1 2.132460
C  2 1.403601 1 120.490753
C  3 1.391374 2 119.012277 1 -180.000000 0
F  4 1.337525 3 119.322152 2 -180.000000 0
C  4 1.391280 3 122.233858 2 -0.000000 0
C  6 1.399080 4 118.985022 3 -0.000000 0
C  7 1.406147 6 119.745916 4 -0.000000 0
Cl 8 1.741501 7 119.072004 6 -180.000000 0
Br 6 1.895132 4 117.833398 3 -180.000000 0
Br 7 1.898345 6 119.720275 4 -180.000000 0
I  3 2.122987 2 124.417633 1 -0.000000 0
$end


 --------------------------------------------------------------

                    Orbital Energies (a.u.)
 --------------------------------------------------------------

 Alpha MOs
 -- Occupied --
*****************-482.8601-482.8589-176.3232-176.3219-165.7271-165.7258
********-165.7247-165.7236-165.7234-101.5824 -62.5129 -62.5118 -56.3337
-56.3325 -56.3294 -56.3291 -56.3284 -56.3279 -35.8197 -35.8184 -31.3132
-31.3119 -31.3068 -31.3064 -31.3056 -31.3051 -24.7288 -22.9636 -22.9623
-22.9622 -22.9619 -22.9609 -22.9605 -22.9574 -22.9574 -22.9561 -22.9561
-10.3136 -10.2888 -10.2837 -10.2787 -10.2752 -10.2699  -9.4973  -8.7217
 -8.7206  -7.2623  -7.2521  -7.2512  -6.5541  -6.5530  -6.5400  -6.5390
 -6.5390  -6.5379  -6.3690  -6.3677  -4.7821  -4.7808  -4.7665  -4.7657
 -4.7654  -4.7644  -2.6648  -2.6637  -2.6610  -2.6603  -2.6599  -2.6591
 -2.6489  -2.6489  -2.6480  -2.6479  -2.0478  -2.0463  -2.0430  -2.0424
 -2.0419  -2.0412  -2.0289  -2.0289  -2.0279  -2.0277  -1.2742  -0.9507
 -0.8933  -0.8629  -0.8290  -0.7761  -0.7730  -0.6970  -0.6783  -0.6424
 -0.6189  -0.5695  -0.5649  -0.5165  -0.5048  -0.4560  -0.4491  -0.4444
 -0.4395  -0.4178  -0.3822  -0.3799  -0.3727  -0.3562  -0.3335  -0.3333
 -0.3064  -0.3038  -0.3017  -0.2976  -0.2667  -0.2633  -0.2630
 -- Virtual --
 -0.1026  -0.0732  -0.0600  -0.0556  -0.0458  -0.0072  -0.0048   0.0088
  0.0243   0.0319   0.0414   0.0496   0.0553   0.0617   0.0620   0.0699
  0.0745   0.0762   0.0852   0.0863   0.0891   0.0993   0.1006   0.1056
  0.1121   0.1180   0.1206   0.1322   0.1458   0.1519   0.1559   0.1598
  0.1618   0.1722   0.1766   0.1838   0.1916   0.2029   0.2035   0.2095
  0.2110   0.2212   0.2344   0.2352   0.2355   0.2476   0.2551   0.2607
  0.2633   0.2785   0.2901   0.3005   0.3114   0.3254   0.3509   0.3533
  0.3794   0.3880   0.3894   0.3953   0.4033   0.4123   0.4143   0.4184
  0.4200   0.4233   0.4333   0.4345   0.4375   0.4503   0.4667   0.4862
  0.4864   0.4887   0.4989   0.5059   0.5065   0.5116   0.5228   0.5414
  0.5475   0.5530   0.5612   0.5669   0.5749   0.5796   0.5929   0.6070
  0.6085   0.6286   0.6449   0.6518   0.6775   0.6896   0.6907   0.7049
  0.7410   0.7524   0.7568   0.7639   0.7681   0.7774   0.8082   0.8166
  0.8214   0.8428   0.8526   0.8808   0.8864   0.9183   0.9292   0.9359
  0.9368   0.9681   0.9910   1.0132   1.0309   1.0447   1.0894   1.1049
  1.1173   1.1674   1.1696   1.1959   1.2065   1.2185   1.2661   1.3170
  1.3325   1.3462   1.3644   1.3706   1.4165   1.4201   1.4345   1.4523
  1.4754   1.4868   1.5268   1.5320   1.5511   1.5695   1.6269   1.7187
  1.7239   1.7489   1.7588   1.8101   1.8133   1.8382   1.8440   1.8960
  1.9856   2.0105   2.0152   2.0439   2.0551   2.1263   2.1405   2.1871
  2.2122   2.2371   2.2490   2.2538   2.2572   2.2759   2.3266   2.3581
  2.4444   2.4624   2.5522   2.5634   2.6984   2.7015   2.8081   2.8126
  2.8248   2.8805   3.0244   3.0349   3.0632   3.0682   3.1295   3.1901
  3.3848   3.4002   3.6308   3.7526   3.7527   3.7970   3.8970   3.9463
  3.9579   3.9616   3.9837   3.9852   3.9904   3.9965   4.0210   4.0428
  4.0457   4.0609   4.0631   4.0697   4.1046   4.1217   4.1811   4.2092
  4.2548   4.2784   4.3127   4.3676   4.4081   4.4427   4.5529   4.8030
  4.8353   5.9920   6.0279   6.0816   6.1031   6.1522   6.1964   6.3014
  6.4374   6.6717   6.7309   6.8142   7.5339   7.5663   7.6521   7.6826
  7.7213   7.7912   9.7656  23.2160  23.7604  23.7708  23.9166  23.9329
 24.0228  25.8162  26.1959  26.6152  27.8449  27.9496  28.3331  28.3609
 28.3957  28.4069  28.4333  28.4550  28.5217  28.5262  28.5404  28.5429
 28.5552  28.5633  28.5982  28.6309  28.6915  28.7593  47.9506  48.0555
 66.7697 127.8759 127.8971 127.9335 127.9443 127.9684 127.9918 151.6416
151.7320 215.7579 289.7289 289.7630 289.8508 289.8822 289.9393 290.0129
********1020.88601901.80401901.8983
 --------------------------------------------------------------

          Ground-State Mulliken Net Atomic Charges

     Atom                 Charge (a.u.)
  ----------------------------------------
      1 C                    -0.534420
      2 C                     0.152329
      3 C                    -0.152223
      4 C                    -0.085591
      5 C                    -0.107431
      6 C                     0.340577
      7 F                    -0.084079
      8 Br                   -0.131718
      9 Br                   -0.152710
     10 Cl                    0.541756
     11 I                     0.113588
     12 I                     0.099922
  ----------------------------------------
  Sum of atomic charges =     0.000000

 -----------------------------------------------------------------
                    Cartesian Multipole Moments
 -----------------------------------------------------------------
    Charge (ESU x 10^10)
                -0.0000
    Dipole Moment (Debye)
         X       0.5539      Y       0.0000      Z      -0.2478
       Tot       0.6068
    Quadrupole Moments (Debye-Ang)
        XX    -141.4876     XY      -0.0000     YY    -145.7713
        XZ      -3.9424     YZ       0.0000     ZZ    -138.0874
    Octopole Moments (Debye-Ang^2)
       XXX    -656.1087    XXY      -0.0000    XYY    -231.4055
       YYY       0.0000    XXZ     -61.4706    XYZ       0.0000
       YYZ     -54.5359    XZZ    -220.4465    YZZ       0.0000
       ZZZ    -167.0976
    Hexadecapole Moments (Debye-Ang^3)
      XXXX   -5357.2816   XXXY      -0.0000   XXYY    -993.4234
      XYYY      -0.0000   YYYY    -183.0986   XXXZ      34.0819
      XXYZ       0.0000   XYYZ      50.9371   YYYZ       0.0000
      XXZZ   -1664.4734   XYZZ       0.0000   YYZZ    -835.9940
      XZZZ     130.4870   YZZZ       0.0000   ZZZZ   -4405.3259
 -----------------------------------------------------------------
Archival summary:
1\1\february\OPT\ProcedureUnspecified\BasisUnspecified\2r2l116\taweetha\SunDec118:47:062019SunDec118:47:062019\0\\#,OPT,ProcedureUnspecified,BasisUnspecified,\\0,1\I\C,1,2.13246\C,2,1.4036,1,120.491\C,3,1.39137,2,119.012,1,-180,0\F,4,1.33752,3,119.322,2,-180,0\C,4,1.39128,3,122.234,2,-0,0\C,6,1.39908,4,118.985,3,-0,0\C,7,1.40615,6,119.746,4,-0,0\Cl,8,1.7415,7,119.072,6,-180,0\Br,6,1.89513,4,117.833,3,-180,0\Br,7,1.89834,6,119.72,4,-180,0\I,3,2.12299,2,124.418,1,-0,0\\\@

 Total job time:  320.21s(wall), 1780.97s(cpu) 
 Sun Dec  1 18:47:06 2019

        *************************************************************
        *                                                           *
        *  Thank you very much for using Q-Chem.  Have a nice day.  *
        *                                                           *
        *************************************************************


 
User input: 2 of 2 
 
                  Welcome to Q-Chem
     A Quantum Leap Into The Future Of Chemistry


 Q-Chem 5.2 (devel), Q-Chem, Inc., Pleasanton, CA (2019)

 Yihan Shao,  Zhengting Gan,  E. Epifanovsky,  A. T. B. Gilbert,  M. Wormit,  
 J. Kussmann,  A. W. Lange,  A. Behn,  Jia Deng,  Xintian Feng,  D. Ghosh,  
 M. Goldey,  P. R. Horn,  L. D. Jacobson,  I. Kaliman,  T. Kus,  A. Landau,  
 Jie Liu,  E. I. Proynov,  R. M. Richard,  R. P. Steele,  E. J. Sundstrom,  
 H. L. Woodcock III,  P. M. Zimmerman,  D. Zuev,  B. Albrecht,  E. Alguire,  
 S. A. Baeppler,  D. Barton,  Z. Benda,  Y. A. Bernard,  E. J. Berquist,  
 K. B. Bravaya,  H. Burton,  D. Casanova,  Chun-Min Chang,  Yunqing Chen,  
 A. Chien,  K. D. Closser,  M. P. Coons,  S. Coriani,  S. Dasgupta,  
 A. L. Dempwolff,  M. Diedenhofen,  Hainam Do,  R. G. Edgar,  Po-Tung Fang,  
 S. Faraji,  S. Fatehi,  Qingguo Feng,  K. D. Fenk,  J. Fosso-Tande,  
 J. Gayvert,  Qinghui Ge,  A. Ghysels,  G. Gidofalvi,  J. Gomes,  
 J. Gonthier,  A. Gunina,  D. Hait,  M. W. D. Hanson-Heine,  
 P. H. P. Harbach,  A. W. Hauser,  M. F. Herbst,  J. E. Herr,  
 E. G. Hohenstein,  Z. C. Holden,  Kerwin Hui,  B. C. Huynh,  T.-C. Jagau,  
 Hyunjun Ji,  B. Kaduk,  K. Khistyaev,  Jaehoon Kim,  P. Klunzinger,  K. Koh,  
 D. Kosenkov,  L. Koulias,  T. Kowalczyk,  C. M. Krauter,  A. Kunitsa,  
 Ka Un Lao,  A. Laurent,  K. V. Lawler,  Joonho Lee,  D. Lefrancois,  
 S. Lehtola,  D. S. Levine,  Yi-Pei Li,  You-Sheng Lin,  Fenglai Liu,  
 E. Livshits,  A. Luenser,  P. Manohar,  E. Mansoor,  S. F. Manzer,  
 Shan-Ping Mao,  Yuezhi Mao,  N. Mardirossian,  A. V. Marenich,  
 T. Markovich,  L. A. Martinez-Martinez,  S. A. Maurer,  N. J. Mayhall,  
 S. C. McKenzie,  J.-M. Mewes,  P. Morgante,  A. F. Morrison,  
 J. W. Mullinax,  K. Nanda,  T. S. Nguyen-Beck,  R. Olivares-Amaya,  
 J. A. Parkhill,  Zheng Pei,  T. M. Perrine,  F. Plasser,  P. Pokhilko,  
 S. Prager,  A. Prociuk,  E. Ramos,  D. R. Rehn,  F. Rob,  M. Scheurer,  
 M. Schneider,  N. Sergueev,  S. M. Sharada,  S. Sharma,  D. W. Small,  
 T. Stauch,  T. Stein,  Yu-Chuan Su,  A. J. W. Thom,  A. Tkatchenko,  
 T. Tsuchimochi,  N. M. Tubman,  L. Vogt,  M. L. Vidal,  O. Vydrov,  
 M. A. Watson,  J. Wenzel,  M. de Wergifosse,  T. A. Wesolowski,  A. White,  
 J. Witte,  A. Yamada,  Jun Yang,  K. Yao,  S. Yeganeh,  S. R. Yost,  
 Zhi-Qiang You,  A. Zech,  Igor Ying Zhang,  Xing Zhang,  Yan Zhao,  
 Ying Zhu,  B. R. Brooks,  G. K. L. Chan,  C. J. Cramer,  M. S. Gordon,  
 W. J. Hehre,  A. Klamt,  M. W. Schmidt,  C. D. Sherrill,  D. G. Truhlar,  
 A. Aspuru-Guzik,  R. Baer,  A. T. Bell,  N. A. Besley,  Jeng-Da Chai,  
 A. E. DePrince, III,  R. A. DiStasio Jr.,  A. Dreuw,  B. D. Dunietz,  
 T. R. Furlani,  Chao-Ping Hsu,  Yousung Jung,  Jing Kong,  D. S. Lambrecht,  
 WanZhen Liang,  C. Ochsenfeld,  V. A. Rassolov,  L. V. Slipchenko,  
 J. E. Subotnik,  T. Van Voorhis,  J. M. Herbert,  A. I. Krylov,  
 P. M. W. Gill,  M. Head-Gordon

 Contributors to earlier versions of Q-Chem not listed above: 
 R. D. Adamson,  B. Austin,  J. Baker,  G. J. O. Beran,  K. Brandhorst,  
 S. T. Brown,  E. F. C. Byrd,  A. K. Chakraborty,  C.-L. Cheng,  
 Siu Hung Chien,  D. M. Chipman,  D. L. Crittenden,  H. Dachsel,  
 R. J. Doerksen,  A. D. Dutoi,  L. Fusti-Molnar,  W. A. Goddard III,  
 A. Golubeva-Zadorozhnaya,  S. R. Gwaltney,  G. Hawkins,  A. Heyden,  
 S. Hirata,  G. Kedziora,  F. J. Keil,  C. Kelley,  Jihan Kim,  R. A. King,  
 R. Z. Khaliullin,  P. P. Korambath,  W. Kurlancheek,  A. M. Lee,  M. S. Lee,  
 S. V. Levchenko,  Ching Yeh Lin,  D. Liotard,  R. C. Lochan,  I. Lotan,  
 P. E. Maslen,  N. Nair,  D. P. O'Neill,  D. Neuhauser,  E. Neuscamman,  
 C. M. Oana,  R. Olson,  B. Peters,  R. Peverati,  P. A. Pieniazek,  
 Y. M. Rhee,  J. Ritchie,  M. A. Rohrdanz,  E. Rosta,  N. J. Russ,  
 H. F. Schaefer III,  N. E. Schultz,  N. Shenvi,  A. C. Simmonett,  A. Sodt,  
 D. Stuck,  K. S. Thanthiriwatte,  V. Vanovschi,  Tao Wang,  A. Warshel,  
 C. F. Williams,  Q. Wu,  X. Xu,  W. Zhang

 Please cite Q-Chem as follows:
 Y. Shao et al., Mol. Phys. 113, 184-215 (2015)
 DOI: 10.1080/00268976.2014.952696

 Q-Chem 5.2.1 for Intel X86 EM64T Linux

 Parts of Q-Chem use Armadillo 8.300.2 (Tropical Shenanigans).
 http://arma.sourceforge.net/

 Q-Chem begins on Sun Dec  1 18:47:06 2019  

Host: 
0

     Scratch files written to /scratch/taweetham/qchem24780//
NAlpha2: 238
NElect   238
Mult     1
The previous job contains 0 fragments, simply inherited here

Checking the input file for inconsistencies... 	...done.

--------------------------------------------------------------
User input:
--------------------------------------------------------------

$MOLECULE
READ
$END

$REM
   JOB_TYPE 	FREQUENCY
   BASIS 	6-311++G**
   METHOD	B3LYP	
$END


--------------------------------------------------------------
 ----------------------------------------------------------------
             Standard Nuclear Orientation (Angstroms)
    I     Atom           X                Y                Z
 ----------------------------------------------------------------
    1      C      -0.4738529564    -1.4630497684    -0.0000000000
    2      C      -1.7065747883    -0.8180243742     0.0000000000
    3      C      -1.7398803423     0.5806589485     0.0000000000
    4      C      -0.5359692379     1.3071908649     0.0000000000
    5      C       0.7015932683     0.6390148516    -0.0000000000
    6      C       0.7293450438    -0.7643117389    -0.0000000000
    7      F      -0.4546403591    -2.8004364878    -0.0000000000
    8      Br     -3.2675467868    -1.8926830132     0.0000000000
    9      Br     -3.4104463171     1.4822809171     0.0000000000
   10      Cl     -0.5979005935     3.0475905975     0.0000000000
   11      I       2.5174052106     1.7571441096    -0.0000000000
   12      I       2.5040639599    -1.9294065833    -0.0000000000
 ----------------------------------------------------------------
 Molecular Point Group                 Cs    NOp =  2
 Largest Abelian Subgroup              Cs    NOp =  2
 Nuclear Repulsion Energy =        3175.30611982 hartrees
 There are      119 alpha and      119 beta electrons
 Requested basis set is 6-311++G(d,p)
 There are 141 shells and 404 basis functions

 Total QAlloc Memory Limit   2000 MB
 Mega-Array Size       188 MB
 MEM_STATIC part       192 MB

                       Distance Matrix (Angstroms)
             C (  1)   C (  2)   C (  3)   C (  4)   C (  5)   C (  6)
   C (  2)  1.391280
   C (  3)  2.404074  1.399080
   C (  4)  2.770937  2.426285  1.406147
   C (  5)  2.408391  2.814647  2.442171  1.406421
   C (  6)  1.391374  2.436512  2.811765  2.427374  1.403601
   F (  7)  1.337525  2.344632  3.617133  4.108432  3.628595  2.355340
   Br(  8)  2.826537  1.895132  2.907092  4.207221  4.707820  4.153115
   Br(  9)  4.159153  2.862618  1.898345  2.879805  4.197614  4.710101
   Cl( 10)  4.512346  4.021460  2.718431  1.741501  2.736772  4.036357
   I ( 11)  4.395142  4.947070  4.416854  3.086350  2.132460  3.091100
   I ( 12)  3.014213  4.354842  4.930669  4.440424  3.137784  2.122987
             F (  7)   Br(  8)   Br(  9)   Cl( 10)   I ( 11)
   Br(  8)  2.955750
   Br(  9)  5.203696  3.377988
   Cl( 10)  5.849782  5.615453  3.218790
   I ( 11)  5.441011  6.840096  5.934221  3.372000
   I ( 12)  3.084254  5.771728  6.827960  5.864528  3.686575

 A cutoff of  1.0D-11 yielded   6171 shell pairs
 There are     56452 function pairs (     62676 Cartesian)
 Smallest overlap matrix eigenvalue = 5.47E-07

 Q-Chem warning in module stvman/mkSTV.C, line 318:

 Overlap eigenvalue is smaller than square root of threshold
 Use THRESH >= 12 to get rid of this warning

 Linear dependence detected in AO basis
 Tighter screening thresholds may be required for diffuse basis sets
 Use S2THRESH > 14 and THRESH = 14 in case of SCF convergence issues
 Number of orthogonalized atomic orbitals = 403
 Maximum deviation from orthogonality = 2.446E-10
 Guess from superposition of atomic densities
 Warning:  Energy on first SCF cycle will be non-variational
 SAD guess density has 238.000000 electrons

 -----------------------------------------------------------------------
  General SCF calculation program by
  Eric Jon Sundstrom, Paul Horn, Yuezhi Mao, Dmitri Zuev, Alec White,
  David Stuck, Shaama M.S., Shane Yost, Joonho Lee, David Small,
  Daniel Levine, Susi Lehtola, Hugh Burton, Evgeny Epifanovsky,
  Bang C. Huynh
 -----------------------------------------------------------------------
 Exchange:     0.2000 Hartree-Fock + 0.0800 Slater + 0.7200 B88
 Correlation:  0.1900 VWN1RPA + 0.8100 LYP
 Using SG-1 standard quadrature grid
 using 6 threads for integral computing
 -------------------------------------------------------
 OpenMP Integral computing Module                
 Release: version 2.0, May 2017, Q-Chem Inc. Pleasanton 
 -------------------------------------------------------
 A restricted SCF calculation will be
 performed using DIIS
 SCF converges when DIIS error is below 1.0e-08
 ---------------------------------------
  Cycle       Energy         DIIS error
 ---------------------------------------
    1  -19778.3763672345      2.86e-02  
    2  -19776.0262136452      1.98e-03  
    3  -19775.9748443457      2.46e-03  
    4  -19776.0570866940      8.35e-04  
    5  -19776.0725892985      2.17e-04  
    6  -19776.0732163127      8.90e-05  
    7  -19776.0733434396      3.12e-05  
    8  -19776.0733617974      1.09e-05  
    9  -19776.0733637888      2.15e-06  
   10  -19776.0733638451      9.89e-07  
   11  -19776.0733638616      4.20e-07  
   12  -19776.0733638657      7.79e-08  
   13  -19776.0733638662      3.61e-08  
   14  -19776.0733638688      6.61e-09  Convergence criterion met
 ---------------------------------------
 SCF time:   CPU 268.13s  wall 49.00s 
 SCF   energy in the final basis set =   -19776.0733638688
 Total energy in the final basis set =   -19776.0733638688

 --------------------------------------------------------------
             Orbital Energies (a.u.) and Symmetries
 --------------------------------------------------------------

 Alpha MOs, Restricted
 -- Occupied --                  
*******-1165.89 -482.86 -482.86 -176.32 -176.32 -165.73 -165.73
  1 A'    2 A'    3 A'    4 A'    5 A'    6 A'    7 A'    8 A'                 
-165.72 -165.72 -165.72 -165.72 -101.58  -62.51  -62.51  -56.33
  1 A"    9 A'    2 A"   10 A'   11 A'   12 A'   13 A'   14 A'                 
-56.333 -56.329 -56.329 -56.328 -56.328 -35.820 -35.818 -31.313
 15 A'    3 A"   16 A'    4 A"   17 A'   18 A'   19 A'   20 A'                 
-31.312 -31.307 -31.306 -31.306 -31.305 -24.729 -22.964 -22.962
 21 A'    5 A"   22 A'    6 A"   23 A'   24 A'   25 A'   26 A'                 
-22.962 -22.962 -22.961 -22.961 -22.957 -22.957 -22.956 -22.956
  7 A"   27 A'    8 A"   28 A'   29 A'    9 A"   30 A'   10 A"                 
-10.314 -10.289 -10.284 -10.279 -10.275 -10.270  -9.497  -8.722
 31 A'   32 A'   33 A'   34 A'   35 A'   36 A'   37 A'   38 A'                 
 -8.721  -7.262  -7.252  -7.251  -6.554  -6.553  -6.540  -6.539
 39 A'   40 A'   11 A"   41 A'   42 A'   43 A'   12 A"   13 A"                 
 -6.539  -6.538  -6.369  -6.368  -4.782  -4.781  -4.767  -4.766
 44 A'   45 A'   46 A'   47 A'   48 A'   49 A'   14 A"   50 A'                 
 -4.765  -4.765  -2.665  -2.664  -2.661  -2.660  -2.660  -2.659
 15 A"   51 A'   52 A'   53 A'   16 A"   54 A'   17 A"   55 A'                 
 -2.649  -2.649  -2.648  -2.648  -2.048  -2.046  -2.043  -2.042
 56 A'   18 A"   57 A'   19 A"   58 A'   59 A'   20 A"   60 A'                 
 -2.042  -2.041  -2.029  -2.029  -2.028  -2.028  -1.274  -0.951
 21 A"   61 A'   62 A'   22 A"   63 A'   23 A"   64 A'   65 A'                 
 -0.893  -0.863  -0.829  -0.776  -0.773  -0.697  -0.678  -0.642
 66 A'   67 A'   68 A'   69 A'   70 A'   71 A'   72 A'   73 A'                 
 -0.619  -0.570  -0.565  -0.517  -0.505  -0.456  -0.449  -0.444
 74 A'   75 A'   76 A'   24 A"   77 A'   78 A'   25 A"   79 A'                 
 -0.440  -0.418  -0.382  -0.380  -0.373  -0.356  -0.333  -0.333
 80 A'   81 A'   26 A"   82 A'   27 A"   83 A'   28 A"   84 A'                 
 -0.306  -0.304  -0.302  -0.298  -0.267  -0.263  -0.263
 85 A'   29 A"   30 A"   86 A'   31 A"   87 A'   32 A"                         
 -- Virtual --                   
 -0.103  -0.073  -0.060  -0.056  -0.046  -0.007  -0.005   0.009
 88 A'   33 A"   34 A"   89 A'   90 A'   91 A'   92 A'   93 A'                 
  0.024   0.032   0.042   0.050   0.055   0.062   0.062   0.070
 94 A'   95 A'   35 A"   96 A'   97 A'   98 A'   36 A"   37 A"                 
  0.074   0.076   0.085   0.086   0.089   0.099   0.101   0.106
 99 A'   38 A"  100 A'  101 A'  102 A'   39 A"  103 A'   40 A"                 
  0.112   0.118   0.121   0.132   0.146   0.152   0.156   0.160
104 A'  105 A'   41 A"  106 A'  107 A'   42 A"  108 A'   43 A"                 
  0.162   0.172   0.177   0.184   0.192   0.203   0.204   0.210
109 A'  110 A'  111 A'  112 A'  113 A'   44 A"  114 A'  115 A'                 
  0.211   0.221   0.234   0.235   0.235   0.248   0.255   0.261
116 A'  117 A'  118 A'   45 A"  119 A'  120 A'  121 A'  122 A'                 
  0.263   0.279   0.290   0.300   0.311   0.325   0.351   0.353
 46 A"  123 A'  124 A'  125 A'   47 A"  126 A'  127 A'  128 A'                 
  0.380   0.388   0.389   0.395   0.403   0.412   0.414   0.418
129 A'   48 A"  130 A'   49 A"  131 A'  132 A'   50 A"  133 A'                 
  0.420   0.423   0.433   0.435   0.437   0.450   0.467   0.486
 51 A"  134 A'  135 A'   52 A"  136 A'   53 A"  137 A'   54 A"                 
  0.486   0.489   0.499   0.506   0.507   0.512   0.523   0.542
138 A'  139 A'   55 A"   56 A"  140 A'  141 A'  142 A'  143 A'                 
  0.548   0.553   0.561   0.567   0.575   0.580   0.593   0.607
 57 A"   58 A"   59 A"  144 A'  145 A'   60 A"  146 A'   61 A"                 
  0.609   0.629   0.645   0.652   0.677   0.690   0.691   0.705
147 A'  148 A'   62 A"  149 A'  150 A'   63 A"  151 A'  152 A'                 
  0.741   0.752   0.757   0.764   0.768   0.777   0.808   0.816
153 A'  154 A'  155 A'   64 A"  156 A'  157 A'  158 A'  159 A'                 
  0.821   0.843   0.853   0.881   0.886   0.918   0.929   0.936
160 A'   65 A"  161 A'  162 A'  163 A'  164 A'   66 A"   67 A"                 
  0.937   0.968   0.991   1.013   1.031   1.045   1.089   1.105
165 A'  166 A'  167 A'  168 A'  169 A'  170 A'   68 A"  171 A'                 
  1.117   1.167   1.170   1.196   1.207   1.218   1.266   1.317
172 A'   69 A"  173 A'  174 A'   70 A"   71 A"   72 A"  175 A'                 
  1.333   1.346   1.364   1.371   1.416   1.420   1.435   1.453
 73 A"  176 A'   74 A"  177 A'   75 A"  178 A'  179 A'  180 A'                 
  1.475   1.487   1.527   1.532   1.551   1.570   1.627   1.719
181 A'  182 A'  183 A'  184 A'  185 A'  186 A'  187 A'   76 A"                 
  1.724   1.749   1.759   1.810   1.813   1.838   1.844   1.896
 77 A"  188 A'  189 A'  190 A'  191 A'   78 A"   79 A"   80 A"                 
  1.985   2.010   2.015   2.044   2.055   2.126   2.141   2.187
 81 A"  192 A'  193 A'   82 A"  194 A'  195 A'  196 A'  197 A'                 
  2.212   2.237   2.249   2.254   2.257   2.276   2.327   2.358
198 A'  199 A'   83 A"   84 A"  200 A'  201 A'  202 A'  203 A'                 
  2.444   2.462   2.552   2.563   2.698   2.702   2.808   2.813
204 A'  205 A'  206 A'   85 A"   86 A"   87 A"  207 A'   88 A"                 
  2.825   2.881   3.024   3.035   3.063   3.068   3.130   3.190
 89 A"  208 A'  209 A'   90 A"  210 A'  211 A'  212 A'  213 A'                 
  3.385   3.400   3.631   3.753   3.753   3.797   3.897   3.946
214 A'  215 A'  216 A'  217 A'   91 A"  218 A'  219 A'   92 A"                 
  3.958   3.962   3.984   3.985   3.990   3.997   4.021   4.043
 93 A"   94 A"   95 A"  220 A'   96 A"   97 A"  221 A'   98 A"                 
  4.046   4.061   4.063   4.070   4.105   4.122   4.181   4.209
 99 A"  222 A'  223 A'  224 A'  100 A"  225 A'  226 A'  227 A'                 
  4.255   4.278   4.313   4.368   4.408   4.443   4.553   4.803
228 A'  229 A'  230 A'  231 A'  232 A'  233 A'  234 A'  235 A'                 
  4.835   5.992   6.028   6.082   6.103   6.152   6.196   6.301
236 A'  101 A"  102 A"  237 A'  238 A'  239 A'  240 A'  103 A"                 
  6.437   6.672   6.731   6.814   7.534   7.566   7.651   7.682
241 A'  242 A'  243 A'  244 A'  104 A"  105 A"  245 A'  246 A'                 
  7.721   7.791   9.766  23.216  23.760  23.771  23.917  23.933
247 A'  248 A'  249 A'  250 A'  251 A'  252 A'  253 A'  254 A'                 
 24.023  25.817  26.196  26.616  27.845  27.950  28.333  28.361
255 A'  106 A"  256 A'  257 A'  258 A'  259 A'  107 A"  108 A"                 
 28.396  28.407  28.433  28.455  28.522  28.526  28.540  28.543
260 A'  261 A'  262 A'  263 A'  109 A"  110 A"  111 A"  264 A'                 
 28.555  28.563  28.598  28.631  28.691  28.759  47.951  48.055
265 A'  112 A"  266 A'  267 A'  268 A'  269 A'  270 A'  271 A'                 
 66.770 127.876 127.897 127.933 127.944 127.968 127.992 151.642
272 A'  113 A"  114 A"  273 A'  274 A'  275 A'  276 A'  277 A'                 
151.732 215.758 289.729 289.763 289.851 289.882 289.939 290.013
278 A'  279 A'  115 A"  116 A"  280 A'  281 A'  282 A'  283 A'                 
*******1020.8861901.8041901.898
284 A'  285 A'  286 A'  287 A'                                                 

 Beta MOs, Restricted
 -- Occupied --                  
*******-1165.89 -482.86 -482.86 -176.32 -176.32 -165.73 -165.73
  1 A'    2 A'    3 A'    4 A'    5 A'    6 A'    7 A'    8 A'                 
-165.72 -165.72 -165.72 -165.72 -101.58  -62.51  -62.51  -56.33
  1 A"    9 A'    2 A"   10 A'   11 A'   12 A'   13 A'   14 A'                 
-56.333 -56.329 -56.329 -56.328 -56.328 -35.820 -35.818 -31.313
 15 A'    3 A"   16 A'    4 A"   17 A'   18 A'   19 A'   20 A'                 
-31.312 -31.307 -31.306 -31.306 -31.305 -24.729 -22.964 -22.962
 21 A'    5 A"   22 A'    6 A"   23 A'   24 A'   25 A'   26 A'                 
-22.962 -22.962 -22.961 -22.961 -22.957 -22.957 -22.956 -22.956
  7 A"   27 A'    8 A"   28 A'   29 A'    9 A"   30 A'   10 A"                 
-10.314 -10.289 -10.284 -10.279 -10.275 -10.270  -9.497  -8.722
 31 A'   32 A'   33 A'   34 A'   35 A'   36 A'   37 A'   38 A'                 
 -8.721  -7.262  -7.252  -7.251  -6.554  -6.553  -6.540  -6.539
 39 A'   40 A'   11 A"   41 A'   42 A'   43 A'   12 A"   13 A"                 
 -6.539  -6.538  -6.369  -6.368  -4.782  -4.781  -4.767  -4.766
 44 A'   45 A'   46 A'   47 A'   48 A'   49 A'   14 A"   50 A'                 
 -4.765  -4.765  -2.665  -2.664  -2.661  -2.660  -2.660  -2.659
 15 A"   51 A'   52 A'   53 A'   16 A"   54 A'   17 A"   55 A'                 
 -2.649  -2.649  -2.648  -2.648  -2.048  -2.046  -2.043  -2.042
 56 A'   18 A"   57 A'   19 A"   58 A'   59 A'   20 A"   60 A'                 
 -2.042  -2.041  -2.029  -2.029  -2.028  -2.028  -1.274  -0.951
 21 A"   61 A'   62 A'   22 A"   63 A'   23 A"   64 A'   65 A'                 
 -0.893  -0.863  -0.829  -0.776  -0.773  -0.697  -0.678  -0.642
 66 A'   67 A'   68 A'   69 A'   70 A'   71 A'   72 A'   73 A'                 
 -0.619  -0.570  -0.565  -0.517  -0.505  -0.456  -0.449  -0.444
 74 A'   75 A'   76 A'   24 A"   77 A'   78 A'   25 A"   79 A'                 
 -0.440  -0.418  -0.382  -0.380  -0.373  -0.356  -0.333  -0.333
 80 A'   81 A'   26 A"   82 A'   27 A"   83 A'   28 A"   84 A'                 
 -0.306  -0.304  -0.302  -0.298  -0.267  -0.263  -0.263
 85 A'   29 A"   30 A"   86 A'   31 A"   87 A'   32 A"                         
 -- Virtual --                   
 -0.103  -0.073  -0.060  -0.056  -0.046  -0.007  -0.005   0.009
 88 A'   33 A"   34 A"   89 A'   90 A'   91 A'   92 A'   93 A'                 
  0.024   0.032   0.042   0.050   0.055   0.062   0.062   0.070
 94 A'   95 A'   35 A"   96 A'   97 A'   98 A'   36 A"   37 A"                 
  0.074   0.076   0.085   0.086   0.089   0.099   0.101   0.106
 99 A'   38 A"  100 A'  101 A'  102 A'   39 A"  103 A'   40 A"                 
  0.112   0.118   0.121   0.132   0.146   0.152   0.156   0.160
104 A'  105 A'   41 A"  106 A'  107 A'   42 A"  108 A'   43 A"                 
  0.162   0.172   0.177   0.184   0.192   0.203   0.204   0.210
109 A'  110 A'  111 A'  112 A'  113 A'   44 A"  114 A'  115 A'                 
  0.211   0.221   0.234   0.235   0.235   0.248   0.255   0.261
116 A'  117 A'  118 A'   45 A"  119 A'  120 A'  121 A'  122 A'                 
  0.263   0.279   0.290   0.300   0.311   0.325   0.351   0.353
 46 A"  123 A'  124 A'  125 A'   47 A"  126 A'  127 A'  128 A'                 
  0.380   0.388   0.389   0.395   0.403   0.412   0.414   0.418
129 A'   48 A"  130 A'   49 A"  131 A'  132 A'   50 A"  133 A'                 
  0.420   0.423   0.433   0.435   0.437   0.450   0.467   0.486
 51 A"  134 A'  135 A'   52 A"  136 A'   53 A"  137 A'   54 A"                 
  0.486   0.489   0.499   0.506   0.507   0.512   0.523   0.542
138 A'  139 A'   55 A"   56 A"  140 A'  141 A'  142 A'  143 A'                 
  0.548   0.553   0.561   0.567   0.575   0.580   0.593   0.607
 57 A"   58 A"   59 A"  144 A'  145 A'   60 A"  146 A'   61 A"                 
  0.609   0.629   0.645   0.652   0.677   0.690   0.691   0.705
147 A'  148 A'   62 A"  149 A'  150 A'   63 A"  151 A'  152 A'                 
  0.741   0.752   0.757   0.764   0.768   0.777   0.808   0.816
153 A'  154 A'  155 A'   64 A"  156 A'  157 A'  158 A'  159 A'                 
  0.821   0.843   0.853   0.881   0.886   0.918   0.929   0.936
160 A'   65 A"  161 A'  162 A'  163 A'  164 A'   66 A"   67 A"                 
  0.937   0.968   0.991   1.013   1.031   1.045   1.089   1.105
165 A'  166 A'  167 A'  168 A'  169 A'  170 A'   68 A"  171 A'                 
  1.117   1.167   1.170   1.196   1.207   1.218   1.266   1.317
172 A'   69 A"  173 A'  174 A'   70 A"   71 A"   72 A"  175 A'                 
  1.333   1.346   1.364   1.371   1.416   1.420   1.435   1.453
 73 A"  176 A'   74 A"  177 A'   75 A"  178 A'  179 A'  180 A'                 
  1.475   1.487   1.527   1.532   1.551   1.570   1.627   1.719
181 A'  182 A'  183 A'  184 A'  185 A'  186 A'  187 A'   76 A"                 
  1.724   1.749   1.759   1.810   1.813   1.838   1.844   1.896
 77 A"  188 A'  189 A'  190 A'  191 A'   78 A"   79 A"   80 A"                 
  1.985   2.010   2.015   2.044   2.055   2.126   2.141   2.187
 81 A"  192 A'  193 A'   82 A"  194 A'  195 A'  196 A'  197 A'                 
  2.212   2.237   2.249   2.254   2.257   2.276   2.327   2.358
198 A'  199 A'   83 A"   84 A"  200 A'  201 A'  202 A'  203 A'                 
  2.444   2.462   2.552   2.563   2.698   2.702   2.808   2.813
204 A'  205 A'  206 A'   85 A"   86 A"   87 A"  207 A'   88 A"                 
  2.825   2.881   3.024   3.035   3.063   3.068   3.130   3.190
 89 A"  208 A'  209 A'   90 A"  210 A'  211 A'  212 A'  213 A'                 
  3.385   3.400   3.631   3.753   3.753   3.797   3.897   3.946
214 A'  215 A'  216 A'  217 A'   91 A"  218 A'  219 A'   92 A"                 
  3.958   3.962   3.984   3.985   3.990   3.997   4.021   4.043
 93 A"   94 A"   95 A"  220 A'   96 A"   97 A"  221 A'   98 A"                 
  4.046   4.061   4.063   4.070   4.105   4.122   4.181   4.209
 99 A"  222 A'  223 A'  224 A'  100 A"  225 A'  226 A'  227 A'                 
  4.255   4.278   4.313   4.368   4.408   4.443   4.553   4.803
228 A'  229 A'  230 A'  231 A'  232 A'  233 A'  234 A'  235 A'                 
  4.835   5.992   6.028   6.082   6.103   6.152   6.196   6.301
236 A'  101 A"  102 A"  237 A'  238 A'  239 A'  240 A'  103 A"                 
  6.437   6.672   6.731   6.814   7.534   7.566   7.651   7.682
241 A'  242 A'  243 A'  244 A'  104 A"  105 A"  245 A'  246 A'                 
  7.721   7.791   9.766  23.216  23.760  23.771  23.917  23.933
247 A'  248 A'  249 A'  250 A'  251 A'  252 A'  253 A'  254 A'                 
 24.023  25.817  26.196  26.616  27.845  27.950  28.333  28.361
255 A'  106 A"  256 A'  257 A'  258 A'  259 A'  107 A"  108 A"                 
 28.396  28.407  28.433  28.455  28.522  28.526  28.540  28.543
260 A'  261 A'  262 A'  263 A'  109 A"  110 A"  111 A"  264 A'                 
 28.555  28.563  28.598  28.631  28.691  28.759  47.951  48.055
265 A'  112 A"  266 A'  267 A'  268 A'  269 A'  270 A'  271 A'                 
 66.770 127.876 127.897 127.933 127.944 127.968 127.992 151.642
272 A'  113 A"  114 A"  273 A'  274 A'  275 A'  276 A'  277 A'                 
151.732 215.758 289.729 289.763 289.851 289.882 289.939 290.013
278 A'  279 A'  115 A"  116 A"  280 A'  281 A'  282 A'  283 A'                 
*******1020.8861901.8041901.898
284 A'  285 A'  286 A'  287 A'                                                 
 --------------------------------------------------------------

          Ground-State Mulliken Net Atomic Charges

     Atom                 Charge (a.u.)
  ----------------------------------------
      1 C                    -0.544578
      2 C                     0.132975
      3 C                    -0.135754
      4 C                    -0.087597
      5 C                    -0.138008
      6 C                     0.389806
      7 F                    -0.084092
      8 Br                   -0.130793
      9 Br                   -0.154422
     10 Cl                    0.540411
     11 I                     0.115281
     12 I                     0.096772
  ----------------------------------------
  Sum of atomic charges =     0.000000

 -----------------------------------------------------------------
                    Cartesian Multipole Moments
 -----------------------------------------------------------------
    Charge (ESU x 10^10)
                -0.0000
    Dipole Moment (Debye)
         X       0.4824      Y       0.3618      Z      -0.0000
       Tot       0.6029
    Quadrupole Moments (Debye-Ang)
        XX    -136.0155     XY      -0.2193     YY    -145.1293
        XZ       0.0000     YZ      -0.0000     ZZ    -145.7683
    Octopole Moments (Debye-Ang^2)
       XXX      25.4381    XXY     -12.1776    XYY      14.0850
       YYY     -13.2320    XXZ      -0.0000    XYZ       0.0000
       YYZ      -0.0000    XZZ       5.5741    YZZ     -10.6928
       ZZZ       0.0000
    Hexadecapole Moments (Debye-Ang^3)
      XXXX   -4713.2895   XXXY      19.4524   XXYY   -1220.6534
      XYYY      11.3898   YYYY   -3052.9568   XXXZ       0.0000
      XXYZ       0.0000   XYYZ       0.0000   YYYZ      -0.0000
      XXZZ    -887.9008   XYZZ       6.7070   YYZZ    -554.7330
      XZZZ       0.0000   YZZZ       0.0000   ZZZZ    -183.0733
 -----------------------------------------------------------------
 Calculating MO derivatives via CPSCF
    1     0    39    0.0256373  
    2     0    39    0.0070824  
    3     0    39    0.0016574  
    4     0    39    0.0001928  
    5    22    17    0.0000249  
    6    37     2    0.0000017  
    7    39     0    0.0000001  Converged
 Time for AOints: 317.8 s (CPU) 53.3 s (wall)
 ------------------------------------------------------------------------------
                     AOints        : Timing summary (seconds)
 ------------------------------------------------------------------------------
     job step          cpu (% of tot)      sys (% of tot)     wall (% of tot)
 ------------------------------------------------------------------------------
  AOints            0.3178E+03 ( 8.3)   0.1600E-04 ( 5.6)   0.5334E+02 ( 8.1)
 ------------------------------------------------------------------------------
   Grand Totals     0.3833E+04          0.2840E-03          0.6596E+03
 ------------------------------------------------------------------------------
 Polarizability Matrix (a.u.)
            1           2           3
    1-254.6610080   0.4378044   0.0000000
    2   0.4378044-208.4526465  -0.0000000
    3   0.0000000  -0.0000000-103.3561792
 Calculating analytic Hessian of the SCF energy

 Direct stationary perturbation theory relativistic correction:

 rels  =     228.370422257958
 relv  =    -767.417301711238
 rel2e =     109.915476372269
 E_rel =    -429.131403081012

 Hessian of the SCF Energy
            1           2           3           4           5           6
    1   0.6576963  -0.0014517  -0.0000000  -0.2678716   0.0479259   0.0000000
    2  -0.0014517   0.6560640  -0.0000000   0.1226137  -0.1354920   0.0000000
    3  -0.0000000  -0.0000000   0.1351268   0.0000000   0.0000000  -0.0561934
    4  -0.2678716   0.1226137   0.0000000   0.5378450  -0.0548177  -0.0000000
    5   0.0479259  -0.1354920   0.0000000  -0.0548177   0.5863534   0.0000000
    6   0.0000000   0.0000000  -0.0561934  -0.0000000   0.0000000   0.0952367
    7   0.0332679   0.0262092   0.0000000  -0.0946651   0.0285887  -0.0000000
    8   0.0824748  -0.0247539  -0.0000000  -0.0202871  -0.3027276  -0.0000000
    9   0.0000000  -0.0000000  -0.0016582   0.0000000  -0.0000000  -0.0455451
   10  -0.0725020  -0.0012263   0.0000000   0.0348207  -0.0737678   0.0000000
   11  -0.0018248  -0.0017557   0.0000000  -0.0205899  -0.0295154   0.0000000
   12  -0.0000000   0.0000000   0.0059693   0.0000000  -0.0000000  -0.0000357
   13   0.0364141  -0.0227469  -0.0000000  -0.0195497   0.0296416   0.0000000
   14  -0.0769217  -0.0294004   0.0000000   0.0305498  -0.0458852  -0.0000000
   15  -0.0000000  -0.0000000  -0.0027351  -0.0000000  -0.0000000   0.0055812
   16  -0.2601814  -0.1225734  -0.0000000  -0.0555031   0.0265168  -0.0000000
   17  -0.0544867  -0.1424428  -0.0000000  -0.0322835   0.0552193  -0.0000000
   18  -0.0000000  -0.0000000  -0.0536082   0.0000000  -0.0000000   0.0051788
   19  -0.0684224   0.0032486  -0.0000000  -0.0022413   0.0416903  -0.0000000
   20   0.0055889  -0.3172279   0.0000000   0.0061396  -0.0488348  -0.0000000
   21  -0.0000000   0.0000000  -0.0406820  -0.0000000   0.0000000   0.0066111
   22  -0.0345179  -0.0232871  -0.0000000  -0.1138149  -0.0540483  -0.0000000
   23  -0.0052275  -0.0018738  -0.0000000  -0.0546792  -0.0654636   0.0000000
   24   0.0000000  -0.0000000   0.0044195  -0.0000000  -0.0000000  -0.0179234
   25   0.0032308  -0.0005501   0.0000000  -0.0163215   0.0123970   0.0000000
   26  -0.0038312  -0.0022201   0.0000000   0.0277968  -0.0167640   0.0000000
   27   0.0000000  -0.0000000   0.0036968   0.0000000  -0.0000000   0.0019562
   28   0.0002552  -0.0000045   0.0000000  -0.0030816   0.0004694   0.0000000
   29   0.0002333   0.0010838   0.0000000  -0.0024842   0.0024203  -0.0000000
   30   0.0000000  -0.0000000  -0.0012243   0.0000000  -0.0000000   0.0037574
   31   0.0028070   0.0003111   0.0000000  -0.0006984   0.0000895  -0.0000000
   32   0.0026526  -0.0016868  -0.0000000  -0.0003227  -0.0002542  -0.0000000
   33   0.0000000  -0.0000000   0.0032591   0.0000000  -0.0000000  -0.0010332
   34  -0.0301754   0.0194563   0.0000000   0.0010813  -0.0046841   0.0000000
   35   0.0048680  -0.0002957   0.0000000  -0.0016369   0.0009443   0.0000000
   36   0.0000000  -0.0000000   0.0036298  -0.0000000   0.0000000   0.0024093
            7           8           9          10          11          12
    1   0.0332679   0.0824748   0.0000000  -0.0725020  -0.0018248  -0.0000000
    2   0.0262092  -0.0247539  -0.0000000  -0.0012263  -0.0017557   0.0000000
    3   0.0000000  -0.0000000  -0.0016582   0.0000000   0.0000000   0.0059693
    4  -0.0946651  -0.0202871   0.0000000   0.0348207  -0.0205899   0.0000000
    5   0.0285887  -0.3027276  -0.0000000  -0.0737678  -0.0295154  -0.0000000
    6  -0.0000000  -0.0000000  -0.0455451   0.0000000   0.0000000  -0.0000357
    7   0.4985152   0.0359357  -0.0000000  -0.2292321  -0.1125674   0.0000000
    8   0.0359357   0.5738004   0.0000000  -0.0542442  -0.1407445   0.0000000
    9  -0.0000000   0.0000000   0.0948606  -0.0000000   0.0000000  -0.0472437
   10  -0.2292321  -0.0542442  -0.0000000   0.5663384   0.0020062  -0.0000000
   11  -0.1125674  -0.1407445   0.0000000   0.0020062   0.4888965  -0.0000000
   12   0.0000000   0.0000000  -0.0472437  -0.0000000  -0.0000000   0.0992888
   13  -0.0555310  -0.0309255   0.0000000  -0.2374162   0.1032771   0.0000000
   14   0.0267188   0.0550117  -0.0000000   0.0515989  -0.1309936  -0.0000000
   15   0.0000000   0.0000000  -0.0000040   0.0000000  -0.0000000  -0.0427370
   16  -0.0170093  -0.0294722  -0.0000000   0.0291452   0.0229843   0.0000000
   17  -0.0282313  -0.0486640  -0.0000000   0.0743508  -0.0254992   0.0000000
   18  -0.0000000   0.0000000   0.0058867   0.0000000  -0.0000000  -0.0020062
   19  -0.0059955  -0.0029944  -0.0000000   0.0027219   0.0000161   0.0000000
   20   0.0013656   0.0027279  -0.0000000  -0.0003877   0.0001743   0.0000000
   21  -0.0000000   0.0000000   0.0053963   0.0000000  -0.0000000  -0.0014251
   22  -0.0106792  -0.0101266   0.0000000   0.0016262   0.0009305   0.0000000
   23  -0.0251116  -0.0179142  -0.0000000   0.0029949  -0.0016749   0.0000000
   24   0.0000000   0.0000000   0.0014822  -0.0000000  -0.0000000   0.0032759
   25  -0.1180616   0.0479856   0.0000000  -0.0330867   0.0151755  -0.0000000
   26   0.0483396  -0.0578613   0.0000000   0.0003177   0.0011351  -0.0000000
   27  -0.0000000   0.0000000  -0.0181525   0.0000000  -0.0000000   0.0022242
   28  -0.0004806  -0.0229412   0.0000000  -0.0371196   0.0046537  -0.0000000
   29  -0.0025837  -0.0386661  -0.0000000   0.0030890  -0.1584037   0.0000000
   30  -0.0000000   0.0000000   0.0029283   0.0000000   0.0000000  -0.0213365
   31   0.0001295   0.0038694  -0.0000000  -0.0271200  -0.0137088  -0.0000000
   32   0.0012612   0.0004896  -0.0000000  -0.0027140  -0.0000676   0.0000000
   33  -0.0000000   0.0000000   0.0029136   0.0000000  -0.0000000   0.0011473
   34  -0.0002582   0.0007273   0.0000000   0.0018246  -0.0003550  -0.0000000
   35   0.0000737  -0.0006964   0.0000000  -0.0020152  -0.0015519  -0.0000000
   36   0.0000000  -0.0000000  -0.0008643  -0.0000000   0.0000000   0.0028787
           13          14          15          16          17          18
    1   0.0364141  -0.0769217  -0.0000000  -0.2601814  -0.0544867  -0.0000000
    2  -0.0227469  -0.0294004  -0.0000000  -0.1225734  -0.1424428  -0.0000000
    3  -0.0000000   0.0000000  -0.0027351  -0.0000000  -0.0000000  -0.0536082
    4  -0.0195497   0.0305498  -0.0000000  -0.0555031  -0.0322835   0.0000000
    5   0.0296416  -0.0458852  -0.0000000   0.0265168   0.0552193  -0.0000000
    6   0.0000000  -0.0000000   0.0055812  -0.0000000  -0.0000000   0.0051788
    7  -0.0555310   0.0267188   0.0000000  -0.0170093  -0.0282313  -0.0000000
    8  -0.0309255   0.0550117   0.0000000  -0.0294722  -0.0486640   0.0000000
    9   0.0000000  -0.0000000  -0.0000040  -0.0000000  -0.0000000   0.0058867
   10  -0.2374162   0.0515989   0.0000000   0.0291452   0.0743508   0.0000000
   11   0.1032771  -0.1309936  -0.0000000   0.0229843  -0.0254992  -0.0000000
   12   0.0000000  -0.0000000  -0.0427370   0.0000000   0.0000000  -0.0020062
   13   0.4489460  -0.0612642  -0.0000000  -0.0920707  -0.0140581   0.0000000
   14  -0.0612642   0.5311488   0.0000000   0.0217824  -0.2905082   0.0000000
   15  -0.0000000   0.0000000   0.0971889   0.0000000   0.0000000  -0.0401735
   16  -0.0920707   0.0217824   0.0000000   0.4793630   0.0775390  -0.0000000
   17  -0.0140581  -0.2905082   0.0000000   0.0775390   0.5516377   0.0000000
   18   0.0000000   0.0000000  -0.0401735  -0.0000000   0.0000000   0.0984799
   19  -0.0056045   0.0021371   0.0000000   0.0004709  -0.0403559   0.0000000
   20  -0.0016451   0.0017322  -0.0000000  -0.0064434  -0.0469530  -0.0000000
   21  -0.0000000  -0.0000000   0.0056283   0.0000000  -0.0000000   0.0055376
   22  -0.0002513  -0.0010194  -0.0000000   0.0006628   0.0051293   0.0000000
   23  -0.0003420  -0.0006253   0.0000000   0.0019433   0.0008071  -0.0000000
   24  -0.0000000   0.0000000  -0.0009591   0.0000000  -0.0000000   0.0029360
   25   0.0002187  -0.0041788  -0.0000000  -0.0009239  -0.0000351   0.0000000
   26  -0.0014611  -0.0002342  -0.0000000   0.0006761  -0.0000019   0.0000000
   27   0.0000000  -0.0000000   0.0033149  -0.0000000   0.0000000  -0.0011338
   28  -0.0017250   0.0250311  -0.0000000  -0.0028851  -0.0003503  -0.0000000
   29   0.0059778  -0.0353525   0.0000000   0.0020158   0.0016407  -0.0000000
   30  -0.0000000  -0.0000000   0.0015890  -0.0000000  -0.0000000   0.0042076
   31  -0.0640077  -0.0242988   0.0000000  -0.0112361  -0.0113667   0.0000000
   32  -0.0258986  -0.0402874   0.0000000  -0.0208372  -0.0162157  -0.0000000
   33  -0.0000000   0.0000000  -0.0267911  -0.0000000  -0.0000000   0.0003645
   34  -0.0094230   0.0098652  -0.0000000  -0.0698316   0.0241490  -0.0000000
   35   0.0194452  -0.0146057  -0.0000000   0.0258688  -0.0390199  -0.0000000
   36   0.0000000  -0.0000000   0.0000974   0.0000000   0.0000000  -0.0256695
           19          20          21          22          23          24
    1  -0.0684224   0.0055889  -0.0000000  -0.0345179  -0.0052275   0.0000000
    2   0.0032486  -0.3172279   0.0000000  -0.0232871  -0.0018738  -0.0000000
    3  -0.0000000   0.0000000  -0.0406820  -0.0000000  -0.0000000   0.0044195
    4  -0.0022413   0.0061396  -0.0000000  -0.1138149  -0.0546792  -0.0000000
    5   0.0416903  -0.0488348   0.0000000  -0.0540483  -0.0654636  -0.0000000
    6  -0.0000000  -0.0000000   0.0066111  -0.0000000   0.0000000  -0.0179234
    7  -0.0059955   0.0013656  -0.0000000  -0.0106792  -0.0251116   0.0000000
    8  -0.0029944   0.0027279   0.0000000  -0.0101266  -0.0179142   0.0000000
    9  -0.0000000  -0.0000000   0.0053963   0.0000000  -0.0000000   0.0014822
   10   0.0027219  -0.0003877   0.0000000   0.0016262   0.0029949  -0.0000000
   11   0.0000161   0.0001743  -0.0000000   0.0009305  -0.0016749  -0.0000000
   12   0.0000000   0.0000000  -0.0014251   0.0000000   0.0000000   0.0032759
   13  -0.0056045  -0.0016451  -0.0000000  -0.0002513  -0.0003420  -0.0000000
   14   0.0021371   0.0017322  -0.0000000  -0.0010194  -0.0006253   0.0000000
   15   0.0000000  -0.0000000   0.0056283  -0.0000000   0.0000000  -0.0009591
   16   0.0004709  -0.0064434   0.0000000   0.0006628   0.0019433   0.0000000
   17  -0.0403559  -0.0469530  -0.0000000   0.0051293   0.0008071  -0.0000000
   18   0.0000000  -0.0000000   0.0055376   0.0000000  -0.0000000   0.0029360
   19   0.0869167  -0.0047987  -0.0000000  -0.0030140   0.0054556  -0.0000000
   20  -0.0047987   0.4101578  -0.0000000  -0.0001695   0.0022951  -0.0000000
   21  -0.0000000  -0.0000000   0.0222565  -0.0000000   0.0000000  -0.0020079
   22  -0.0030140  -0.0001695  -0.0000000   0.1597499   0.0791641  -0.0000000
   23   0.0054556   0.0022951   0.0000000   0.0791641   0.0946934   0.0000000
   24  -0.0000000  -0.0000000  -0.0020079  -0.0000000   0.0000000   0.0088670
   25  -0.0003228   0.0006525   0.0000000   0.0017628  -0.0030620   0.0000000
   26   0.0015277  -0.0011511   0.0000000   0.0041670  -0.0091148  -0.0000000
   27  -0.0000000  -0.0000000   0.0001572   0.0000000  -0.0000000  -0.0003500
   28   0.0002807   0.0000973   0.0000000  -0.0000095  -0.0009893   0.0000000
   29   0.0000550  -0.0034787  -0.0000000  -0.0002232  -0.0009616   0.0000000
   30  -0.0000000   0.0000000  -0.0000560   0.0000000  -0.0000000   0.0002304
   31  -0.0002089  -0.0000770   0.0000000  -0.0004354  -0.0003125  -0.0000000
   32  -0.0011094  -0.0007986   0.0000000  -0.0002908  -0.0001768   0.0000000
   33   0.0000000  -0.0000000   0.0001743   0.0000000  -0.0000000  -0.0000184
   34  -0.0045807  -0.0003224  -0.0000000  -0.0010794   0.0001654   0.0000000
   35  -0.0048720   0.0013569   0.0000000  -0.0002258   0.0000091   0.0000000
   36  -0.0000000   0.0000000  -0.0015903  -0.0000000   0.0000000   0.0000478
           25          26          27          28          29          30
    1   0.0032308  -0.0038312   0.0000000   0.0002552   0.0002333   0.0000000
    2  -0.0005501  -0.0022201  -0.0000000  -0.0000045   0.0010838  -0.0000000
    3   0.0000000   0.0000000   0.0036968   0.0000000   0.0000000  -0.0012243
    4  -0.0163215   0.0277968   0.0000000  -0.0030816  -0.0024842   0.0000000
    5   0.0123970  -0.0167640  -0.0000000   0.0004694   0.0024203  -0.0000000
    6   0.0000000   0.0000000   0.0019562   0.0000000  -0.0000000   0.0037574
    7  -0.1180616   0.0483396  -0.0000000  -0.0004806  -0.0025837  -0.0000000
    8   0.0479856  -0.0578613   0.0000000  -0.0229412  -0.0386661   0.0000000
    9   0.0000000   0.0000000  -0.0181525   0.0000000  -0.0000000   0.0029283
   10  -0.0330867   0.0003177   0.0000000  -0.0371196   0.0030890   0.0000000
   11   0.0151755   0.0011351  -0.0000000   0.0046537  -0.1584037   0.0000000
   12  -0.0000000  -0.0000000   0.0022242  -0.0000000   0.0000000  -0.0213365
   13   0.0002187  -0.0014611   0.0000000  -0.0017250   0.0059778  -0.0000000
   14  -0.0041788  -0.0002342  -0.0000000   0.0250311  -0.0353525  -0.0000000
   15  -0.0000000  -0.0000000   0.0033149  -0.0000000   0.0000000   0.0015890
   16  -0.0009239   0.0006761  -0.0000000  -0.0028851   0.0020158  -0.0000000
   17  -0.0000351  -0.0000019   0.0000000  -0.0003503   0.0016407  -0.0000000
   18   0.0000000   0.0000000  -0.0011338  -0.0000000  -0.0000000   0.0042076
   19  -0.0003228   0.0015277  -0.0000000   0.0002807   0.0000550  -0.0000000
   20   0.0006525  -0.0011511  -0.0000000   0.0000973  -0.0034787   0.0000000
   21   0.0000000   0.0000000   0.0001572   0.0000000  -0.0000000  -0.0000560
   22   0.0017628   0.0041670   0.0000000  -0.0000095  -0.0002232   0.0000000
   23  -0.0030620  -0.0091148  -0.0000000  -0.0009893  -0.0009616  -0.0000000
   24   0.0000000  -0.0000000  -0.0003500   0.0000000   0.0000000   0.0002304
   25   0.1724350  -0.0677733  -0.0000000  -0.0076785  -0.0013364  -0.0000000
   26  -0.0677733   0.0862880   0.0000000  -0.0096046  -0.0000909   0.0000000
   27  -0.0000000   0.0000000   0.0085175  -0.0000000  -0.0000000  -0.0003278
   28  -0.0076785  -0.0096046  -0.0000000   0.0623768  -0.0051083  -0.0000000
   29  -0.0013364  -0.0000909  -0.0000000  -0.0051083   0.2327365  -0.0000000
   30  -0.0000000   0.0000000  -0.0003278  -0.0000000  -0.0000000   0.0099668
   31  -0.0008026  -0.0004009  -0.0000000  -0.0099047   0.0004868  -0.0000000
   32   0.0003895   0.0001488   0.0000000   0.0079284  -0.0003827   0.0000000
   33   0.0000000  -0.0000000   0.0001072   0.0000000   0.0000000   0.0000439
   34  -0.0004502   0.0002462   0.0000000  -0.0000282  -0.0001219   0.0000000
   35   0.0003356  -0.0001342   0.0000000   0.0008185  -0.0005449   0.0000000
   36  -0.0000000  -0.0000000  -0.0000098  -0.0000000  -0.0000000   0.0002211
           31          32          33          34          35          36
    1   0.0028070   0.0026526   0.0000000  -0.0301754   0.0048680   0.0000000
    2   0.0003111  -0.0016868  -0.0000000   0.0194563  -0.0002957  -0.0000000
    3   0.0000000  -0.0000000   0.0032591   0.0000000   0.0000000   0.0036298
    4  -0.0006984  -0.0003227   0.0000000   0.0010813  -0.0016369  -0.0000000
    5   0.0000895  -0.0002542  -0.0000000  -0.0046841   0.0009443   0.0000000
    6  -0.0000000  -0.0000000  -0.0010332   0.0000000   0.0000000   0.0024093
    7   0.0001295   0.0012612  -0.0000000  -0.0002582   0.0000737   0.0000000
    8   0.0038694   0.0004896   0.0000000   0.0007273  -0.0006964  -0.0000000
    9  -0.0000000  -0.0000000   0.0029136   0.0000000   0.0000000  -0.0008643
   10  -0.0271200  -0.0027140   0.0000000   0.0018246  -0.0020152  -0.0000000
   11  -0.0137088  -0.0000676  -0.0000000  -0.0003550  -0.0015519   0.0000000
   12  -0.0000000   0.0000000   0.0011473  -0.0000000  -0.0000000   0.0028787
   13  -0.0640077  -0.0258986  -0.0000000  -0.0094230   0.0194452   0.0000000
   14  -0.0242988  -0.0402874   0.0000000   0.0098652  -0.0146057  -0.0000000
   15   0.0000000   0.0000000  -0.0267911  -0.0000000  -0.0000000   0.0000974
   16  -0.0112361  -0.0208372  -0.0000000  -0.0698316   0.0258688   0.0000000
   17  -0.0113667  -0.0162157  -0.0000000   0.0241490  -0.0390199   0.0000000
   18   0.0000000  -0.0000000   0.0003645  -0.0000000  -0.0000000  -0.0256695
   19  -0.0002089  -0.0011094   0.0000000  -0.0045807  -0.0048720  -0.0000000
   20  -0.0000770  -0.0007986  -0.0000000  -0.0003224   0.0013569   0.0000000
   21   0.0000000   0.0000000   0.0001743  -0.0000000   0.0000000  -0.0015903
   22  -0.0004354  -0.0002908   0.0000000  -0.0010794  -0.0002258  -0.0000000
   23  -0.0003125  -0.0001768  -0.0000000   0.0001654   0.0000091   0.0000000
   24  -0.0000000   0.0000000  -0.0000184   0.0000000   0.0000000   0.0000478
   25  -0.0008026   0.0003895   0.0000000  -0.0004502   0.0003356  -0.0000000
   26  -0.0004009   0.0001488  -0.0000000   0.0002462  -0.0001342  -0.0000000
   27  -0.0000000   0.0000000   0.0001072   0.0000000   0.0000000  -0.0000098
   28  -0.0099047   0.0079284   0.0000000  -0.0000282   0.0008185  -0.0000000
   29   0.0004868  -0.0003827   0.0000000  -0.0001219  -0.0005449  -0.0000000
   30  -0.0000000   0.0000000   0.0000439   0.0000000   0.0000000   0.0002211
   31   0.1104302   0.0423839  -0.0000000   0.0010461   0.0030235  -0.0000000
   32   0.0423839   0.0699073  -0.0000000  -0.0034426  -0.0106762   0.0000000
   33  -0.0000000  -0.0000000   0.0194284   0.0000000   0.0000000   0.0004043
   34   0.0010461  -0.0034426   0.0000000   0.1118746  -0.0456833   0.0000000
   35   0.0030235  -0.0106762   0.0000000  -0.0456833   0.0652144  -0.0000000
   36  -0.0000000   0.0000000   0.0004043   0.0000000  -0.0000000   0.0184455
 **********************************************************************
 **                                                                  **
 **                       VIBRATIONAL ANALYSIS                       **
 **                       --------------------                       **
 **                                                                  **
 **        VIBRATIONAL FREQUENCIES (CM**-1) AND NORMAL MODES         **
 **     FORCE CONSTANTS (mDYN/ANGSTROM) AND REDUCED MASSES (AMU)     **
 **                  INFRARED INTENSITIES (KM/MOL)                   **
 **                                                                  **
 **********************************************************************


 Mode:                 1                      2                      3
 Frequency:        44.12                  59.75                  91.63
 Force Cnst:      0.1005                 0.0840                 0.1021
 Red. Mass:      87.6312                39.9248                20.6426
 IR Active:          YES                    YES                    YES
 IR Intens:        0.001                  0.016                  0.173
 Raman Active:       YES                    YES                    YES
               X      Y      Z        X      Y      Z        X      Y      Z
 C         -0.000 -0.000 -0.057   -0.000 -0.000  0.085    0.000  0.000  0.418
 C         -0.000 -0.000 -0.121   -0.000  0.000  0.029    0.000 -0.000  0.190
 C          0.000 -0.000  0.084   -0.000  0.000  0.062   -0.000  0.000  0.069
 C          0.000 -0.000  0.005    0.000 -0.000  0.251   -0.000  0.000  0.041
 C         -0.000 -0.000 -0.080    0.000 -0.000  0.053   -0.000  0.000  0.048
 C         -0.000 -0.000  0.066   -0.000 -0.000  0.036    0.000  0.000  0.170
 F         -0.000 -0.000 -0.110   -0.000 -0.000  0.159    0.000  0.000  0.839
 Br        -0.000  0.000 -0.590   -0.000 -0.000 -0.016    0.000  0.000 -0.173
 Br         0.000 -0.000  0.598   -0.000  0.000 -0.251   -0.000  0.000  0.009
 Cl         0.000 -0.000 -0.011    0.000 -0.000  0.886   -0.000  0.000 -0.061
 I         -0.000  0.000 -0.339   -0.000 -0.000 -0.211    0.000  0.000  0.022
 I          0.000  0.000  0.363    0.000  0.000  0.060   -0.000 -0.000 -0.117
 TransDip   0.000 -0.000  0.001   -0.000  0.000 -0.004   -0.000 -0.000 -0.013

 Mode:                 4                      5                      6
 Frequency:       106.41                 122.82                 137.42
 Force Cnst:      0.6839                 0.5420                 0.8724
 Red. Mass:     102.5167                60.9810                78.4160
 IR Active:          YES                    YES                    YES
 IR Intens:        0.174                  0.366                  0.116
 Raman Active:       YES                    YES                    YES
               X      Y      Z        X      Y      Z        X      Y      Z
 C         -0.131 -0.118  0.000    0.007 -0.252  0.000   -0.071 -0.027  0.000
 C         -0.131 -0.070  0.000    0.007 -0.171  0.000   -0.087 -0.032 -0.000
 C         -0.106 -0.058  0.000    0.071 -0.175  0.000   -0.077 -0.000 -0.000
 C         -0.101 -0.064  0.000    0.064 -0.243  0.000   -0.042 -0.070  0.000
 C         -0.144 -0.111 -0.000    0.026 -0.271  0.000   -0.091 -0.089  0.000
 C         -0.139 -0.087  0.000    0.066 -0.283  0.000   -0.074 -0.065  0.000
 F         -0.115 -0.115  0.000   -0.067 -0.256  0.000   -0.057 -0.029  0.000
 Br        -0.279  0.104 -0.000   -0.316  0.275 -0.000    0.234 -0.540 -0.000
 Br        -0.101 -0.020 -0.000    0.240  0.079 -0.000    0.268  0.634  0.000
 Cl         0.008 -0.071 -0.000    0.089 -0.253 -0.000    0.155 -0.062 -0.000
 I          0.070 -0.558  0.000   -0.340  0.133  0.000   -0.267 -0.108  0.000
 I          0.252  0.590 -0.000    0.350 -0.112 -0.000   -0.038  0.098 -0.000
 TransDip   0.013  0.003 -0.000   -0.004  0.019 -0.000    0.009  0.006 -0.000

 Mode:                 7                      8                      9
 Frequency:       173.25                 186.65                 187.39
 Force Cnst:      0.9708                 1.3902                 0.2829
 Red. Mass:      54.8951                67.7247                13.6763
 IR Active:          YES                    YES                    YES
 IR Intens:        0.234                  0.188                  0.041
 Raman Active:       YES                    YES                    YES
               X      Y      Z        X      Y      Z        X      Y      Z
 C          0.091  0.229 -0.000   -0.147  0.057 -0.000   -0.000  0.000  0.234
 C          0.122  0.306 -0.000   -0.268 -0.017 -0.000   -0.000  0.000  0.430
 C         -0.100  0.291 -0.000   -0.294  0.015 -0.000   -0.000  0.000  0.499
 C         -0.086  0.245 -0.000   -0.175 -0.051 -0.000   -0.000 -0.000  0.427
 C         -0.100  0.127 -0.000   -0.056  0.029 -0.000   -0.000  0.000  0.361
 C          0.100  0.121 -0.000   -0.039 -0.006 -0.000   -0.000  0.000  0.296
 F         -0.024  0.238  0.000   -0.174  0.052  0.000   -0.000  0.000 -0.294
 Br         0.367  0.185  0.000   -0.293 -0.281  0.000   -0.000 -0.000 -0.050
 Br        -0.354  0.067  0.000   -0.347  0.340  0.000   -0.000  0.000 -0.070
 Cl        -0.057  0.281  0.000   -0.340 -0.050  0.000   -0.000 -0.000 -0.124
 I         -0.220 -0.210  0.000    0.308  0.123  0.000    0.000  0.000 -0.039
 I          0.229 -0.185  0.000    0.302 -0.156  0.000    0.000 -0.000 -0.021
 TransDip   0.004 -0.015  0.000    0.013 -0.005  0.000    0.000 -0.000 -0.006

 Mode:                10                     11                     12
 Frequency:       208.95                 276.59                 287.01
 Force Cnst:      0.9362                 1.3029                 1.1096
 Red. Mass:      36.3954                28.9065                22.8625
 IR Active:          YES                    YES                    YES
 IR Intens:        0.029                  0.278                  0.381
 Raman Active:       YES                    YES                    YES
               X      Y      Z        X      Y      Z        X      Y      Z
 C         -0.120 -0.003 -0.000    0.080  0.201  0.000    0.217 -0.068  0.000
 C         -0.089  0.075 -0.000   -0.040  0.019  0.000    0.105 -0.183 -0.000
 C         -0.058  0.104  0.000    0.060  0.088  0.000   -0.070 -0.144 -0.000
 C          0.067 -0.027  0.000   -0.020  0.297 -0.000   -0.055 -0.169 -0.000
 C          0.015 -0.123  0.000   -0.021  0.276 -0.000    0.025 -0.014  0.000
 C         -0.044 -0.107  0.000    0.029  0.292 -0.000    0.118  0.050  0.000
 F         -0.273 -0.006  0.000    0.523  0.230 -0.000    0.827 -0.073 -0.000
 Br        -0.041 -0.104 -0.000   -0.269 -0.162 -0.000   -0.014  0.083  0.000
 Br        -0.247 -0.073  0.000    0.109 -0.084 -0.000   -0.174  0.134  0.000
 Cl         0.872 -0.007 -0.000    0.127  0.464  0.000    0.106 -0.263  0.000
 I         -0.019  0.089 -0.000   -0.061 -0.059  0.000   -0.004 -0.008 -0.000
 I          0.020  0.031 -0.000    0.039 -0.061  0.000   -0.064  0.006 -0.000
 TransDip   0.005  0.002 -0.000   -0.011 -0.013  0.000   -0.020  0.003 -0.000

 Mode:                13                     14                     15
 Frequency:       322.12                 360.69                 398.93
 Force Cnst:      0.7467                 0.9601                 1.8037
 Red. Mass:      12.2150                12.5251                19.2361
 IR Active:          YES                    YES                    YES
 IR Intens:        0.286                  0.271                  0.014
 Raman Active:       YES                    YES                    YES
               X      Y      Z        X      Y      Z        X      Y      Z
 C          0.000  0.000  0.032    0.000  0.000 -0.462   -0.007  0.504  0.000
 C         -0.000  0.000 -0.467   -0.000  0.000 -0.379   -0.115  0.212  0.000
 C         -0.000  0.000 -0.420    0.000  0.000  0.272   -0.044  0.102  0.000
 C         -0.000  0.000  0.078    0.000 -0.000  0.565    0.044 -0.108 -0.000
 C          0.000  0.000  0.545    0.000  0.000  0.220    0.130  0.136 -0.000
 C          0.000  0.000  0.547   -0.000 -0.000 -0.382    0.116  0.234 -0.000
 F         -0.000  0.000 -0.015    0.000  0.000  0.221   -0.059  0.611 -0.000
 Br        -0.000 -0.000  0.023   -0.000  0.000  0.012   -0.036 -0.025 -0.000
 Br         0.000 -0.000  0.020   -0.000  0.000 -0.011    0.049 -0.052 -0.000
 Cl        -0.000  0.000 -0.013   -0.000 -0.000 -0.079    0.008 -0.416  0.000
 I         -0.000 -0.000 -0.026   -0.000 -0.000 -0.008   -0.024 -0.025  0.000
 I         -0.000  0.000 -0.025   -0.000 -0.000  0.011    0.011 -0.006  0.000
 TransDip   0.000  0.000 -0.017   -0.000  0.000 -0.017    0.003  0.002  0.000

 Mode:                16                     17                     18
 Frequency:       525.86                 560.76                 603.01
 Force Cnst:      2.2454                 2.2314                 2.5881
 Red. Mass:      13.7814                12.0444                12.0808
 IR Active:          YES                    YES                    YES
 IR Intens:       20.949                  0.044                  0.796
 Raman Active:       YES                    YES                    YES
               X      Y      Z        X      Y      Z        X      Y      Z
 C          0.221 -0.001  0.000    0.000 -0.000 -0.016   -0.000  0.000  0.287
 C          0.241  0.097  0.000    0.000 -0.000  0.459   -0.000  0.000  0.061
 C          0.388  0.129 -0.000   -0.000 -0.000 -0.442   -0.000  0.000 -0.518
 C          0.523 -0.009 -0.000   -0.000 -0.000 -0.061    0.000  0.000  0.682
 C          0.500 -0.125 -0.000    0.000  0.000  0.574   -0.000 -0.000 -0.413
 C          0.340 -0.155 -0.000    0.000  0.000 -0.510   -0.000 -0.000 -0.053
 F         -0.084 -0.014 -0.000   -0.000 -0.000  0.007    0.000  0.000 -0.073
 Br        -0.074 -0.051 -0.000   -0.000 -0.000 -0.014   -0.000 -0.000  0.003
 Br        -0.092  0.030  0.000    0.000 -0.000  0.013    0.000 -0.000  0.010
 Cl        -0.091  0.039  0.000    0.000  0.000  0.003   -0.000 -0.000 -0.037
 I         -0.036 -0.012  0.000   -0.000 -0.000 -0.010    0.000  0.000  0.005
 I         -0.033  0.022 -0.000   -0.000  0.000  0.008    0.000 -0.000  0.003
 TransDip   0.147 -0.002  0.000    0.000  0.000 -0.007   -0.000  0.000  0.029

 Mode:                19                     20                     21
 Frequency:       625.15                 675.09                 701.41
 Force Cnst:      2.9372                 3.2463                 4.1033
 Red. Mass:      12.7560                12.0896                14.1557
 IR Active:          YES                    YES                    YES
 IR Intens:        8.955                  1.849                 62.372
 Raman Active:       YES                    YES                    YES
               X      Y      Z        X      Y      Z        X      Y      Z
 C          0.479  0.004 -0.000    0.000  0.000  0.726   -0.038 -0.139  0.000
 C          0.331 -0.283  0.000   -0.000 -0.000 -0.462    0.103  0.202 -0.000
 C         -0.093 -0.316  0.000   -0.000 -0.000  0.187    0.219  0.280  0.000
 C         -0.261 -0.016  0.000   -0.000 -0.000 -0.088    0.090  0.420 -0.000
 C         -0.084  0.319 -0.000    0.000 -0.000  0.144    0.012  0.459  0.000
 C          0.366  0.281  0.000    0.000 -0.000 -0.430   -0.262  0.395 -0.000
 F         -0.279 -0.022  0.000   -0.000  0.000 -0.109   -0.019 -0.360 -0.000
 Br        -0.032  0.001  0.000    0.000  0.000  0.007   -0.018 -0.023  0.000
 Br        -0.007  0.023 -0.000    0.000  0.000  0.000   -0.008 -0.003  0.000
 Cl         0.049  0.007 -0.000    0.000  0.000 -0.002    0.009 -0.221  0.000
 I         -0.002 -0.011 -0.000    0.000 -0.000 -0.000   -0.010 -0.008 -0.000
 I         -0.015 -0.002  0.000   -0.000  0.000  0.005    0.014 -0.013  0.000
 TransDip   0.095 -0.009 -0.000   -0.000 -0.000  0.044    0.016  0.252  0.000

 Mode:                22                     23                     24
 Frequency:       779.31                 916.00                1074.62
 Force Cnst:      4.4563                 6.3835                 8.3488
 Red. Mass:      12.4541                12.9125                12.2706
 IR Active:          YES                    YES                    YES
 IR Intens:        2.868                 15.444                  5.371
 Raman Active:       YES                    YES                    YES
               X      Y      Z        X      Y      Z        X      Y      Z
 C          0.212 -0.011 -0.000    0.017 -0.134  0.000    0.060 -0.232 -0.000
 C          0.320  0.402 -0.000    0.235 -0.214 -0.000    0.574  0.199 -0.000
 C         -0.196  0.414  0.000    0.538 -0.233 -0.000   -0.159  0.061  0.000
 C         -0.204  0.180 -0.000    0.061  0.366 -0.000    0.004 -0.449 -0.000
 C         -0.408 -0.268  0.000   -0.423 -0.192  0.000    0.123 -0.030 -0.000
 C          0.294 -0.266 -0.000   -0.256 -0.103 -0.000   -0.523  0.165  0.000
 F          0.039 -0.048  0.000   -0.017  0.320 -0.000   -0.007  0.149  0.000
 Br        -0.043 -0.029  0.000   -0.007 -0.004  0.000   -0.022 -0.013 -0.000
 Br         0.034 -0.019 -0.000   -0.033  0.022  0.000    0.003  0.000 -0.000
 Cl        -0.011 -0.065 -0.000    0.001 -0.056  0.000   -0.003  0.053  0.000
 I          0.014  0.007 -0.000    0.007  0.007 -0.000    0.001  0.001  0.000
 I         -0.012  0.005  0.000    0.004 -0.002 -0.000    0.006 -0.003 -0.000
 TransDip  -0.002  0.054  0.000    0.033 -0.121  0.000    0.035  0.066 -0.000

 Mode:                25                     26                     27
 Frequency:      1208.29                1248.57                1324.37
 Force Cnst:     10.6765                11.0224                12.4358
 Red. Mass:      12.4119                12.0006                12.0339
 IR Active:          YES                    YES                    YES
 IR Intens:       11.810                  3.215                 85.903
 Raman Active:       YES                    YES                    YES
               X      Y      Z        X      Y      Z        X      Y      Z
 C         -0.027 -0.357 -0.000    0.360  0.002  0.000    0.314  0.055 -0.000
 C          0.088 -0.204  0.000   -0.180  0.309  0.000   -0.121 -0.397 -0.000
 C         -0.418  0.041  0.000   -0.231 -0.330 -0.000   -0.349  0.272  0.000
 C         -0.091  0.496 -0.000    0.493 -0.016 -0.000    0.416  0.147 -0.000
 C          0.439  0.159 -0.000   -0.273  0.355  0.000   -0.109 -0.403  0.000
 C         -0.054 -0.346  0.000   -0.176 -0.324  0.000   -0.155  0.367  0.000
 F          0.005  0.219  0.000    0.007  0.002 -0.000   -0.043 -0.016  0.000
 Br         0.003  0.004 -0.000   -0.001  0.000 -0.000    0.005  0.007  0.000
 Br         0.014 -0.004 -0.000    0.000 -0.001  0.000    0.009 -0.006  0.000
 Cl         0.004 -0.050  0.000    0.000  0.002  0.000   -0.013 -0.009  0.000
 I         -0.005 -0.002  0.000    0.000  0.000  0.000    0.000  0.002 -0.000
 I         -0.002  0.003  0.000   -0.000 -0.000 -0.000    0.001 -0.002  0.000
 TransDip  -0.023  0.108  0.000   -0.057 -0.010 -0.000   -0.287  0.076 -0.000

 Mode:                28                     29                     30
 Frequency:      1379.63                1536.47                1540.55
 Force Cnst:     13.8138                16.7354                16.7878
 Red. Mass:      12.3179                12.0320                12.0058
 IR Active:          YES                    YES                    YES
 IR Intens:      217.110                  9.288                  2.213
 Raman Active:       YES                    YES                    YES
               X      Y      Z        X      Y      Z        X      Y      Z
 C         -0.017  0.627 -0.000   -0.059 -0.420 -0.000    0.628 -0.048 -0.000
 C          0.272  0.122  0.000   -0.157  0.464  0.000   -0.393  0.134  0.000
 C         -0.135 -0.398  0.000   -0.097 -0.423 -0.000    0.261  0.101  0.000
 C         -0.090  0.312  0.000    0.023  0.185 -0.000   -0.418 -0.006  0.000
 C          0.234 -0.267 -0.000    0.083 -0.340 -0.000    0.245 -0.136 -0.000
 C         -0.250 -0.056  0.000    0.211  0.432 -0.000   -0.306 -0.072 -0.000
 F          0.008 -0.210 -0.000    0.003  0.067 -0.000   -0.024  0.012  0.000
 Br        -0.008 -0.003 -0.000    0.002 -0.001 -0.000    0.002 -0.000 -0.000
 Br         0.000  0.004 -0.000    0.000  0.001 -0.000   -0.000 -0.001 -0.000
 Cl         0.003 -0.010  0.000    0.000  0.001  0.000    0.004  0.001 -0.000
 I         -0.001  0.001  0.000   -0.001  0.000  0.000    0.001  0.001  0.000
 I          0.003  0.000  0.000   -0.002 -0.000 -0.000   -0.001  0.001  0.000
 TransDip   0.062  0.468  0.000   -0.015 -0.096 -0.000    0.043 -0.020  0.000

 STANDARD THERMODYNAMIC QUANTITIES AT   298.15 K  AND     1.00 ATM

   This Molecule has  0 Imaginary Frequencies
   Zero point vibrational energy:       25.250 kcal/mol

   Atom    1 Element C  Has Mass   12.00000
   Atom    2 Element C  Has Mass   12.00000
   Atom    3 Element C  Has Mass   12.00000
   Atom    4 Element C  Has Mass   12.00000
   Atom    5 Element C  Has Mass   12.00000
   Atom    6 Element C  Has Mass   12.00000
   Atom    7 Element F  Has Mass   18.99840
   Atom    8 Element Br Has Mass   78.91830
   Atom    9 Element Br Has Mass   78.91830
   Atom   10 Element Cl Has Mass   34.96885
   Atom   11 Element I  Has Mass  126.90440
   Atom   12 Element I  Has Mass  126.90440
   Molecular Mass:   537.612650 amu
   Principal axes and moments of inertia in amu*Bohr^2:
                             1           2           3
    Eigenvalues --     6657.18036 12366.42064 19023.60100
          X               1.00000    -0.00102     0.00000
          Y               0.00102     1.00000    -0.00000
          Z              -0.00000     0.00000     1.00000
   Rotational Symmetry Number is   1
   The Molecule is an Asymmetric Top
   Translational Enthalpy:        0.889 kcal/mol
   Rotational Enthalpy:           0.889 kcal/mol
   Vibrational Enthalpy:         31.459 kcal/mol
   gas constant (RT):             0.592 kcal/mol
   Translational Entropy:        44.731  cal/mol.K
   Rotational Entropy:           35.703  cal/mol.K
   Vibrational Entropy:          40.958  cal/mol.K

   Total Enthalpy:               33.829 kcal/mol
   Total Entropy:               121.392  cal/mol.K

 ======================================================================

 STANDARD THERMODYNAMIC QUANTITIES FOR ANHARMONIC VIBRATION -- TOSH

   Zero point vibrational energy: ************ kcal/mol

   Vibrational Enthalpy:       Infinity kcal/mol
   Vibrational Entropy:             NaN  cal/mol.K

   Total Enthalpy:             Infinity kcal/mol
   Total Entropy:                   NaN  cal/mol.K

 ======================================================================

 STANDARD THERMODYNAMIC QUANTITIES FOR ANHARMONIC VIBRATION -- VPT2

   Zero point vibrational energy: ************ kcal/mol

   Vibrational Enthalpy:       Infinity kcal/mol
   Vibrational Entropy:             NaN  cal/mol.K

   Total Enthalpy:             Infinity kcal/mol
   Total Entropy:                   NaN  cal/mol.K

 ======================================================================

Archival summary:
1\1\february\FREQ\ProcedureUnspecified\BasisUnspecified\2r2l116\taweetha\SunDec119:02:042019SunDec119:02:042019\0\\#,FREQ,ProcedureUnspecified,BasisUnspecified,\\0,1\I\C,1,2.13246\C,2,1.4036,1,120.491\C,3,1.39137,2,119.012,1,-180,0\F,4,1.33752,3,119.322,2,180,0\C,4,1.39128,3,122.234,2,-0,0\C,6,1.39908,4,118.985,3,0,0\C,7,1.40615,6,119.746,4,-0,0\Cl,8,1.7415,7,119.072,6,-180,0\Br,6,1.89513,4,117.833,3,180,0\Br,7,1.89834,6,119.72,4,180,0\I,3,2.12299,2,124.418,1,-0,0\\\@

 Total job time:  897.94s(wall), 5143.87s(cpu) 
 Sun Dec  1 19:02:04 2019

        *************************************************************
        *                                                           *
        *  Thank you very much for using Q-Chem.  Have a nice day.  *
        *                                                           *
        *************************************************************
