# Supplementary material for: Geometric and energetic data from quantum chemical calculations of halobenzenes and xylenes
Source: Data Brief. 2020 Mar 5;30:105386. doi: 10.1016/j.dib.2020.105386 (PMC7114895; doi:10.1016/j.dib.2020.105386)
Supplement: Supplementary file 1 [file mmc1.zip › halobenzene/B3LYP/FBrBrFBrBr.out]

                  Welcome to Q-Chem
     A Quantum Leap Into The Future Of Chemistry


 Q-Chem 5.2 (devel), Q-Chem, Inc., Pleasanton, CA (2019)

 Yihan Shao,  Zhengting Gan,  E. Epifanovsky,  A. T. B. Gilbert,  M. Wormit,  
 J. Kussmann,  A. W. Lange,  A. Behn,  Jia Deng,  Xintian Feng,  D. Ghosh,  
 M. Goldey,  P. R. Horn,  L. D. Jacobson,  I. Kaliman,  T. Kus,  A. Landau,  
 Jie Liu,  E. I. Proynov,  R. M. Richard,  R. P. Steele,  E. J. Sundstrom,  
 H. L. Woodcock III,  P. M. Zimmerman,  D. Zuev,  B. Albrecht,  E. Alguire,  
 S. A. Baeppler,  D. Barton,  Z. Benda,  Y. A. Bernard,  E. J. Berquist,  
 K. B. Bravaya,  H. Burton,  D. Casanova,  Chun-Min Chang,  Yunqing Chen,  
 A. Chien,  K. D. Closser,  M. P. Coons,  S. Coriani,  S. Dasgupta,  
 A. L. Dempwolff,  M. Diedenhofen,  Hainam Do,  R. G. Edgar,  Po-Tung Fang,  
 S. Faraji,  S. Fatehi,  Qingguo Feng,  K. D. Fenk,  J. Fosso-Tande,  
 J. Gayvert,  Qinghui Ge,  A. Ghysels,  G. Gidofalvi,  J. Gomes,  
 J. Gonthier,  A. Gunina,  D. Hait,  M. W. D. Hanson-Heine,  
 P. H. P. Harbach,  A. W. Hauser,  M. F. Herbst,  J. E. Herr,  
 E. G. Hohenstein,  Z. C. Holden,  Kerwin Hui,  B. C. Huynh,  T.-C. Jagau,  
 Hyunjun Ji,  B. Kaduk,  K. Khistyaev,  Jaehoon Kim,  P. Klunzinger,  K. Koh,  
 D. Kosenkov,  L. Koulias,  T. Kowalczyk,  C. M. Krauter,  A. Kunitsa,  
 Ka Un Lao,  A. Laurent,  K. V. Lawler,  Joonho Lee,  D. Lefrancois,  
 S. Lehtola,  D. S. Levine,  Yi-Pei Li,  You-Sheng Lin,  Fenglai Liu,  
 E. Livshits,  A. Luenser,  P. Manohar,  E. Mansoor,  S. F. Manzer,  
 Shan-Ping Mao,  Yuezhi Mao,  N. Mardirossian,  A. V. Marenich,  
 T. Markovich,  L. A. Martinez-Martinez,  S. A. Maurer,  N. J. Mayhall,  
 S. C. McKenzie,  J.-M. Mewes,  P. Morgante,  A. F. Morrison,  
 J. W. Mullinax,  K. Nanda,  T. S. Nguyen-Beck,  R. Olivares-Amaya,  
 J. A. Parkhill,  Zheng Pei,  T. M. Perrine,  F. Plasser,  P. Pokhilko,  
 S. Prager,  A. Prociuk,  E. Ramos,  D. R. Rehn,  F. Rob,  M. Scheurer,  
 M. Schneider,  N. Sergueev,  S. M. Sharada,  S. Sharma,  D. W. Small,  
 T. Stauch,  T. Stein,  Yu-Chuan Su,  A. J. W. Thom,  A. Tkatchenko,  
 T. Tsuchimochi,  N. M. Tubman,  L. Vogt,  M. L. Vidal,  O. Vydrov,  
 M. A. Watson,  J. Wenzel,  M. de Wergifosse,  T. A. Wesolowski,  A. White,  
 J. Witte,  A. Yamada,  Jun Yang,  K. Yao,  S. Yeganeh,  S. R. Yost,  
 Zhi-Qiang You,  A. Zech,  Igor Ying Zhang,  Xing Zhang,  Yan Zhao,  
 Ying Zhu,  B. R. Brooks,  G. K. L. Chan,  C. J. Cramer,  M. S. Gordon,  
 W. J. Hehre,  A. Klamt,  M. W. Schmidt,  C. D. Sherrill,  D. G. Truhlar,  
 A. Aspuru-Guzik,  R. Baer,  A. T. Bell,  N. A. Besley,  Jeng-Da Chai,  
 A. E. DePrince, III,  R. A. DiStasio Jr.,  A. Dreuw,  B. D. Dunietz,  
 T. R. Furlani,  Chao-Ping Hsu,  Yousung Jung,  Jing Kong,  D. S. Lambrecht,  
 WanZhen Liang,  C. Ochsenfeld,  V. A. Rassolov,  L. V. Slipchenko,  
 J. E. Subotnik,  T. Van Voorhis,  J. M. Herbert,  A. I. Krylov,  
 P. M. W. Gill,  M. Head-Gordon

 Contributors to earlier versions of Q-Chem not listed above: 
 R. D. Adamson,  B. Austin,  J. Baker,  G. J. O. Beran,  K. Brandhorst,  
 S. T. Brown,  E. F. C. Byrd,  A. K. Chakraborty,  C.-L. Cheng,  
 Siu Hung Chien,  D. M. Chipman,  D. L. Crittenden,  H. Dachsel,  
 R. J. Doerksen,  A. D. Dutoi,  L. Fusti-Molnar,  W. A. Goddard III,  
 A. Golubeva-Zadorozhnaya,  S. R. Gwaltney,  G. Hawkins,  A. Heyden,  
 S. Hirata,  G. Kedziora,  F. J. Keil,  C. Kelley,  Jihan Kim,  R. A. King,  
 R. Z. Khaliullin,  P. P. Korambath,  W. Kurlancheek,  A. M. Lee,  M. S. Lee,  
 S. V. Levchenko,  Ching Yeh Lin,  D. Liotard,  R. C. Lochan,  I. Lotan,  
 P. E. Maslen,  N. Nair,  D. P. O'Neill,  D. Neuhauser,  E. Neuscamman,  
 C. M. Oana,  R. Olson,  B. Peters,  R. Peverati,  P. A. Pieniazek,  
 Y. M. Rhee,  J. Ritchie,  M. A. Rohrdanz,  E. Rosta,  N. J. Russ,  
 H. F. Schaefer III,  N. E. Schultz,  N. Shenvi,  A. C. Simmonett,  A. Sodt,  
 D. Stuck,  K. S. Thanthiriwatte,  V. Vanovschi,  Tao Wang,  A. Warshel,  
 C. F. Williams,  Q. Wu,  X. Xu,  W. Zhang

 Please cite Q-Chem as follows:
 Y. Shao et al., Mol. Phys. 113, 184-215 (2015)
 DOI: 10.1080/00268976.2014.952696

 Q-Chem 5.2.1 for Intel X86 EM64T Linux

 Parts of Q-Chem use Armadillo 8.300.2 (Tropical Shenanigans).
 http://arma.sourceforge.net/

 Q-Chem begins on Sun Dec  1 19:02:04 2019  

Host: 
0

     Scratch files written to /scratch/taweetham/qchem24963//
NAlpha2: 194
NElect   194
Mult     1

Checking the input file for inconsistencies... 	...done.

--------------------------------------------------------------
User input:
--------------------------------------------------------------
$MOLECULE
0 1
C   
C	1	CC
C	2	CC	1	120.0		
C	3	CC	2	120.0	1	0.0
C	4	CC	3	120.0	2	0.0	
C	5 	CC	4	120.0	3	0.0
F	1	CF	2	120.0	3	180.0
Br	2	CBr	3	120.0	4	180.0
Br	3	CBr	4	120.0	5	180.0
F	4	CF	5	120.0	6	180.0
Br	5	CBr	6	120.0	1	180.0
Br	6	CBr	1	120.0	2	180.0

CC=1.39483
CH=1.08673
CF=1.33960
CCl=1.72090
CBr=1.89068
CI=2.07886
$END

$REM
   JOB_TYPE	OPTIMIZATION
   BASIS	6-311++G**
   METHOD	B3LYP
   MEM_TOTAL	64000
   SYM_IGNORE	TRUE
$END

--------------------------------------------------------------
 ----------------------------------------------------------------
             Standard Nuclear Orientation (Angstroms)
    I     Atom           X                Y                Z
 ----------------------------------------------------------------
    1      C       0.0000000000     0.0000000000     0.0000000000
    2      C       0.0000000000     0.0000000000     1.3948300000
    3      C       1.2079582140     0.0000000000     2.0922450000
    4      C       2.4159164279     0.0000000000     1.3948300000
    5      C       2.4159164279     0.0000000000    -0.0000000000
    6      C       1.2079582140     0.0000000000    -0.6974150000
    7      F      -1.1601276309    -0.0000000000    -0.6698000000
    8      Br     -1.6373769104    -0.0000000000     2.3401700000
    9      Br      1.2079582140    -0.0000000000     3.9829250000
   10      F       3.5760440588    -0.0000000000     2.0646300000
   11      Br      4.0532933383    -0.0000000000    -0.9453400000
   12      Br      1.2079582140    -0.0000000000    -2.5880950000
 ----------------------------------------------------------------
 Nuclear Repulsion Energy =        2314.95217387 hartrees
 There are       97 alpha and       97 beta electrons
 Requested basis set is 6-311++G(d,p)
 There are 124 shells and 368 basis functions

 Total QAlloc Memory Limit  64000 MB
 Mega-Array Size       188 MB
 MEM_STATIC part       192 MB
 A cutoff of  1.0D-11 yielded   5131 shell pairs
 There are     50349 function pairs (     55464 Cartesian)
 Smallest overlap matrix eigenvalue = 6.19E-07

 Q-Chem warning in module stvman/mkSTV.C, line 318:

 Overlap eigenvalue is smaller than square root of threshold
 Use THRESH >= 12 to get rid of this warning

 Linear dependence detected in AO basis
 Tighter screening thresholds may be required for diffuse basis sets
 Use S2THRESH > 14 and THRESH = 14 in case of SCF convergence issues
 Number of orthogonalized atomic orbitals = 367
 Maximum deviation from orthogonality = 1.169E-10

 Scale SEOQF with 1.000000e-01/1.000000e-01/1.000000e-01

 Standard Electronic Orientation quadrupole field applied
 Nucleus-field energy     =    -0.0000000835 hartrees
 Guess from superposition of atomic densities
 Warning:  Energy on first SCF cycle will be non-variational
 SAD guess density has 194.000000 electrons

 -----------------------------------------------------------------------
  General SCF calculation program by
  Eric Jon Sundstrom, Paul Horn, Yuezhi Mao, Dmitri Zuev, Alec White,
  David Stuck, Shaama M.S., Shane Yost, Joonho Lee, David Small,
  Daniel Levine, Susi Lehtola, Hugh Burton, Evgeny Epifanovsky,
  Bang C. Huynh
 -----------------------------------------------------------------------
 Exchange:     0.2000 Hartree-Fock + 0.0800 Slater + 0.7200 B88
 Correlation:  0.1900 VWN1RPA + 0.8100 LYP
 Using SG-1 standard quadrature grid
 using 6 threads for integral computing
 -------------------------------------------------------
 OpenMP Integral computing Module                
 Release: version 2.0, May 2017, Q-Chem Inc. Pleasanton 
 -------------------------------------------------------
 A restricted SCF calculation will be
 performed using DIIS
 SCF converges when DIIS error is below 1.0e-08
 ---------------------------------------
  Cycle       Energy         DIIS error
 ---------------------------------------
    1  -10727.3981835553      3.14e-02  
    2  -10724.9250384228      2.44e-03  
    3  -10724.9056651562      2.63e-03  
    4  -10724.9660628034      6.19e-04  
    5  -10724.9721152234      2.32e-04  
    6  -10724.9728876466      7.64e-05  
    7  -10724.9729468217      1.32e-05  
    8  -10724.9729485034      2.57e-06  
    9  -10724.9729485684      4.81e-07  
   10  -10724.9729485708      1.05e-07  
   11  -10724.9729485706      4.96e-08  
   12  -10724.9729485710      8.50e-09  Convergence criterion met
 ---------------------------------------
 SCF time:   CPU 208.43s  wall 38.00s 
 SCF   energy in the final basis set =   -10724.9729485710
 Total energy in the final basis set =   -10724.9729485710

 --------------------------------------------------------------

                    Orbital Energies (a.u.)
 --------------------------------------------------------------

 Alpha MOs
 -- Occupied --
********-482.8623-482.8622-482.8622 -62.5151 -62.5151 -62.5151 -62.5151
-56.3359 -56.3359 -56.3358 -56.3358 -56.3317 -56.3317 -56.3316 -56.3316
-56.3313 -56.3313 -56.3313 -56.3313 -24.7321 -24.7320 -10.3176 -10.3176
-10.2821 -10.2821 -10.2816 -10.2816  -8.7240  -8.7240  -8.7239  -8.7239
 -6.5564  -6.5564  -6.5563  -6.5563  -6.5423  -6.5423  -6.5423  -6.5423
 -6.5413  -6.5413  -6.5413  -6.5413  -2.6671  -2.6671  -2.6670  -2.6670
 -2.6633  -2.6633  -2.6632  -2.6632  -2.6626  -2.6626  -2.6625  -2.6625
 -2.6513  -2.6513  -2.6513  -2.6513  -2.6512  -2.6512  -2.6512  -2.6512
 -1.2747  -1.2746  -0.9483  -0.8905  -0.8490  -0.8323  -0.8186  -0.7707
 -0.7445  -0.6702  -0.6513  -0.5904  -0.5840  -0.5716  -0.5239  -0.5099
 -0.4718  -0.4676  -0.4629  -0.4572  -0.4367  -0.4306  -0.3977  -0.3945
 -0.3473  -0.3447  -0.3382  -0.3355  -0.3174  -0.3039  -0.2977  -0.2751
 -0.2710
 -- Virtual --
 -0.0870  -0.0728  -0.0545  -0.0436  -0.0256  -0.0066   0.0019   0.0168
  0.0199   0.0339   0.0359   0.0473   0.0530   0.0538   0.0561   0.0601
  0.0606   0.0679   0.0773   0.0876   0.0889   0.0889   0.0898   0.0994
  0.1019   0.1037   0.1126   0.1161   0.1303   0.1374   0.1487   0.1490
  0.1622   0.1687   0.1725   0.1815   0.1867   0.1869   0.1945   0.2076
  0.2090   0.2174   0.2204   0.2335   0.2371   0.2388   0.2499   0.2655
  0.2658   0.2675   0.2717   0.2843   0.2993   0.3372   0.3414   0.3596
  0.3744   0.3952   0.3964   0.3987   0.4032   0.4033   0.4096   0.4186
  0.4278   0.4315   0.4331   0.4371   0.4373   0.4601   0.4694   0.4842
  0.4894   0.4940   0.4975   0.4989   0.4989   0.5344   0.5436   0.5499
  0.5520   0.5586   0.5616   0.5721   0.5754   0.5959   0.6013   0.6082
  0.6177   0.6241   0.6543   0.6544   0.6567   0.6667   0.6917   0.6988
  0.6992   0.7303   0.7375   0.7424   0.7890   0.7917   0.7978   0.8039
  0.8289   0.8501   0.8589   0.8680   0.8787   0.8923   0.9281   0.9453
  0.9530   0.9910   1.0184   1.0441   1.0456   1.0669   1.0824   1.1123
  1.1159   1.1263   1.1634   1.2003   1.2317   1.2333   1.2921   1.3539
  1.3698   1.3963   1.4262   1.4328   1.4493   1.4567   1.5085   1.5315
  1.5664   1.5727   1.5895   1.7029   1.7197   1.7342   1.7472   1.8033
  1.8059   1.8291   1.8405   1.8757   1.9842   1.9890   2.0073   2.0089
  2.0204   2.0393   2.0464   2.0676   2.0971   2.1204   2.1670   2.1687
  2.1825   2.2315   2.2462   2.2521   2.2603   2.2651   2.2867   2.3552
  2.3782   2.4002   2.4247   2.5620   2.6965   2.7120   2.7896   2.8274
  2.8577   2.9535   3.0300   3.0463   3.0632   3.0669   3.1509   3.1602
  3.3837   3.4013   3.6450   3.7393   3.7485   3.7528   3.7869   3.8080
  3.9141   3.9510   3.9594   3.9697   3.9846   3.9907   3.9911   4.0001
  4.0393   4.0413   4.0476   4.0671   4.0688   4.0788   4.0795   4.0909
  4.1228   4.1979   4.2267   4.2666   4.3067   4.3695   4.3734   4.4355
  4.4513   4.8098   4.8458   4.8550   6.2868   6.3069   6.4250   6.4616
  6.5652   6.7004   6.7485   6.7684   6.8236   6.8250   7.5319   7.5331
  7.5522   7.5721   7.6433   7.6487   7.6552   7.7067   7.7077   7.7255
  7.8059   7.8071  23.2464  23.7738  23.7809  23.9366  23.9514  24.0403
 47.8919  48.0001  48.0622  48.0687  66.7616  66.7826 289.7271 289.7280
289.7487 289.7681 289.8385 289.8433 289.8582 289.9055 289.9315 289.9403
290.0226 290.03141020.68161020.81831020.89511020.9039
 --------------------------------------------------------------

          Ground-State Mulliken Net Atomic Charges

     Atom                 Charge (a.u.)
  ----------------------------------------
      1 C                    -0.639162
      2 C                     0.490472
      3 C                     0.482902
      4 C                    -0.639162
      5 C                     0.490472
      6 C                     0.482902
      7 F                    -0.104859
      8 Br                   -0.114319
      9 Br                   -0.115034
     10 F                    -0.104859
     11 Br                   -0.114319
     12 Br                   -0.115034
  ----------------------------------------
  Sum of atomic charges =     0.000000

 -----------------------------------------------------------------
                    Cartesian Multipole Moments
 -----------------------------------------------------------------
    Charge (ESU x 10^10)
                -0.0000
    Dipole Moment (Debye)
         X      -0.0000      Y      -0.0000      Z       0.0000
       Tot       0.0000
    Quadrupole Moments (Debye-Ang)
        XX    -118.6801     XY      -0.0000     YY    -116.7932
        XZ      -5.5071     YZ       0.0000     ZZ    -112.3582
    Octopole Moments (Debye-Ang^2)
       XXX    -430.0816    XXY      -0.0000    XYY    -141.0813
       YYY       0.0000    XXZ     -96.0740    XYZ      -0.0000
       YYZ     -81.4533    XZZ    -143.4055    YZZ       0.0000
       ZZZ    -235.0810
    Hexadecapole Moments (Debye-Ang^3)
      XXXX   -3382.0837   XXXY      -0.0000   XXYY    -602.7759
      XYYY      -0.0000   YYYY    -133.9115   XXXZ     -18.8911
      XXYZ       0.0000   XYYZ      44.8341   YYYZ       0.0000
      XXZZ   -1179.6681   XYZZ       0.0000   YYZZ    -654.6024
      XZZZ      83.9354   YZZZ       0.0000   ZZZZ   -3458.1436
 -----------------------------------------------------------------
 Calculating analytic gradient of the SCF energy
 Gradient of SCF Energy
            1           2           3           4           5           6
    1  -0.0023056   0.0049553  -0.0036794   0.0023056  -0.0049553   0.0036794
    2  -0.0000000   0.0000000   0.0000000  -0.0000000  -0.0000000   0.0000000
    3  -0.0012576   0.0013977  -0.0029303   0.0012576  -0.0013977   0.0029303
            7           8           9          10          11          12
    1  -0.0044563   0.0057319  -0.0077459   0.0044563  -0.0057319   0.0077459
    2  -0.0000000  -0.0000000   0.0000000  -0.0000000  -0.0000000  -0.0000000
    3  -0.0026999   0.0054325  -0.0028669   0.0026999  -0.0054325   0.0028669
 Max gradient component =       7.746E-03
 RMS gradient           =       3.442E-03
 Gradient time:  CPU 79.40 s  wall 13.33 s
 Geometry Optimization Parameters
   NAtoms,    NIC,     NZ,  NCons,   NDum,   NFix, NCnnct, MaxDiis
       12      78      12       0       0       0       0       0


** GEOMETRY OPTIMIZATION IN DELOCALIZED INTERNAL COORDINATES **
   Searching for a Minimum

   Optimization Cycle:   1

                       Coordinates (Angstroms)
     ATOM                X               Y               Z
      1  C         0.0000000000    0.0000000000    0.0000000000
      2  C         0.0000000000    0.0000000000    1.3948300000
      3  C         1.2079582140    0.0000000000    2.0922450000
      4  C         2.4159164279    0.0000000000    1.3948300000
      5  C         2.4159164279    0.0000000000    0.0000000000
      6  C         1.2079582140    0.0000000000   -0.6974150000
      7  F        -1.1601276309    0.0000000000   -0.6698000000
      8  Br       -1.6373769104    0.0000000000    2.3401700000
      9  Br        1.2079582140    0.0000000000    3.9829250000
     10  F         3.5760440588    0.0000000000    2.0646300000
     11  Br        4.0532933383    0.0000000000   -0.9453400000
     12  Br        1.2079582140    0.0000000000   -2.5880950000
   Point Group: c1    Number of degrees of freedom:    30


   Energy is -10724.972948571


 Attempting to generate delocalized internal coordinates
 Initial Hessian constructed with Jon Baker's OPTIMIZE code

 19 Hessian modes will be used to form the next step
  Hessian Eigenvalues:
     0.201019    0.201019    0.201019    0.201019    0.250000    0.250000
     0.250000    0.250000    0.250000    0.250000    0.250000    0.250000
     0.250000    0.464882    0.464882    0.464882    0.464882    0.572947
     0.572947

 Minimum search - taking simple RFO step
 Searching for Lamda that Minimizes Along All modes
 Value Taken    Lamda =  -0.00804090
 Step Taken.  Stepsize is  0.174363

                             Maximum     Tolerance    Cnvgd?
         Gradient           0.044646      0.000300      NO
         Displacement       0.166334      0.001200      NO
         Energy change     *********      0.000001      NO


 New Cartesian Coordinates Obtained by Inverse Iteration

 Displacement from previous Coordinates is:  0.456430
 ----------------------------------------------------------------
             Standard Nuclear Orientation (Angstroms)
    I     Atom           X                Y                Z
 ----------------------------------------------------------------
    1      C       0.0166893989     0.0000000000     0.0095220046
    2      C      -0.0095390500     0.0000000000     1.4013068708
    3      C       1.2069195061     0.0000000000     2.1037248798
    4      C       2.3992270306     0.0000000000     1.3853079949
    5      C       2.4254554803     0.0000000000    -0.0064768711
    6      C       1.2089969236     0.0000000000    -0.7088948796
    7      F      -1.1394388954     0.0000000000    -0.6577156655
    8      Br     -1.7077486750     0.0000000000     2.2452863305
    9      Br      1.3253404450     0.0000000000     3.9979636250
   10      F       3.5553553250     0.0000000000     2.0525456649
   11      Br      4.1236651065     0.0000000000    -0.8504563305
   12      Br      1.0905759720     0.0000000000    -2.6031336240
 ----------------------------------------------------------------
 Nuclear Repulsion Energy =        2295.86627420 hartrees
 There are       97 alpha and       97 beta electrons
 Applying Cartesian multipole field
    Component          Value
    ---------          -----
     (2,0,0)        1.00000E-11
     (0,2,0)        2.00000E-11
     (0,0,2)       -3.00000E-11
 Nucleus-field energy     =    -0.0000000809 hartrees
 Requested basis set is 6-311++G(d,p)
 There are 124 shells and 368 basis functions
 A cutoff of  1.0D-11 yielded   5121 shell pairs
 There are     50259 function pairs (     55368 Cartesian)
 Smallest overlap matrix eigenvalue = 5.23E-07

 Q-Chem warning in module stvman/mkSTV.C, line 318:

 Overlap eigenvalue is smaller than square root of threshold
 Use THRESH >= 12 to get rid of this warning

 Linear dependence detected in AO basis
 Tighter screening thresholds may be required for diffuse basis sets
 Use S2THRESH > 14 and THRESH = 14 in case of SCF convergence issues
 Number of orthogonalized atomic orbitals = 367
 Maximum deviation from orthogonality = 1.473E-10
 Guess MOs from SCF MO coefficient file

 -----------------------------------------------------------------------
  General SCF calculation program by
  Eric Jon Sundstrom, Paul Horn, Yuezhi Mao, Dmitri Zuev, Alec White,
  David Stuck, Shaama M.S., Shane Yost, Joonho Lee, David Small,
  Daniel Levine, Susi Lehtola, Hugh Burton, Evgeny Epifanovsky,
  Bang C. Huynh
 -----------------------------------------------------------------------
 Exchange:     0.2000 Hartree-Fock + 0.0800 Slater + 0.7200 B88
 Correlation:  0.1900 VWN1RPA + 0.8100 LYP
 Using SG-1 standard quadrature grid
 using 6 threads for integral computing
 -------------------------------------------------------
 OpenMP Integral computing Module                
 Release: version 2.0, May 2017, Q-Chem Inc. Pleasanton 
 -------------------------------------------------------
 A restricted SCF calculation will be
 performed using DIIS
 SCF converges when DIIS error is below 1.0e-08
 ---------------------------------------
  Cycle       Energy         DIIS error
 ---------------------------------------
    1  -10724.9679414153      7.99e-04  
    2  -10724.9748494351      2.02e-04  
    3  -10724.9746894642      2.50e-04  
    4  -10724.9753184822      2.07e-05  
    5  -10724.9753250984      5.77e-06  
    6  -10724.9753256851      5.93e-07  
    7  -10724.9753256884      3.12e-07  
    8  -10724.9753256898      9.30e-08  
    9  -10724.9753256905      2.93e-08  
   10  -10724.9753256916      6.73e-09  Convergence criterion met
 ---------------------------------------
 SCF time:   CPU 177.41s  wall 32.00s 
 SCF   energy in the final basis set =   -10724.9753256916
 Total energy in the final basis set =   -10724.9753256916

 --------------------------------------------------------------

                    Orbital Energies (a.u.)
 --------------------------------------------------------------

 Alpha MOs
 -- Occupied --
********-482.8631-482.8631-482.8631 -62.5158 -62.5158 -62.5158 -62.5158
-56.3367 -56.3367 -56.3367 -56.3367 -56.3324 -56.3324 -56.3324 -56.3324
-56.3321 -56.3321 -56.3321 -56.3321 -24.7306 -24.7306 -10.3151 -10.3151
-10.2832 -10.2832 -10.2827 -10.2827  -8.7246  -8.7246  -8.7246  -8.7246
 -6.5571  -6.5571  -6.5571  -6.5571  -6.5429  -6.5429  -6.5428  -6.5428
 -6.5420  -6.5420  -6.5419  -6.5419  -2.6678  -2.6678  -2.6678  -2.6678
 -2.6639  -2.6639  -2.6639  -2.6639  -2.6633  -2.6633  -2.6632  -2.6632
 -2.6519  -2.6519  -2.6518  -2.6518  -2.6518  -2.6518  -2.6518  -2.6518
 -1.2766  -1.2764  -0.9453  -0.8859  -0.8503  -0.8352  -0.8148  -0.7696
 -0.7455  -0.6683  -0.6542  -0.5903  -0.5824  -0.5688  -0.5250  -0.5110
 -0.4726  -0.4667  -0.4633  -0.4570  -0.4355  -0.4277  -0.3983  -0.3912
 -0.3483  -0.3376  -0.3370  -0.3301  -0.3158  -0.3123  -0.3044  -0.2748
 -0.2707
 -- Virtual --
 -0.0863  -0.0751  -0.0519  -0.0456  -0.0284  -0.0067  -0.0027   0.0162
  0.0199   0.0340   0.0358   0.0474   0.0530   0.0534   0.0550   0.0605
  0.0632   0.0689   0.0767   0.0844   0.0878   0.0899   0.0926   0.0950
  0.0994   0.1037   0.1138   0.1142   0.1299   0.1367   0.1463   0.1493
  0.1617   0.1673   0.1731   0.1837   0.1866   0.1904   0.1932   0.2008
  0.2130   0.2144   0.2246   0.2331   0.2347   0.2376   0.2488   0.2501
  0.2679   0.2688   0.2782   0.2831   0.2959   0.3376   0.3379   0.3574
  0.3751   0.3947   0.3979   0.4007   0.4036   0.4088   0.4116   0.4173
  0.4235   0.4288   0.4318   0.4372   0.4435   0.4594   0.4814   0.4941
  0.4964   0.4986   0.5048   0.5136   0.5154   0.5363   0.5377   0.5515
  0.5540   0.5570   0.5573   0.5678   0.5698   0.5977   0.6021   0.6046
  0.6117   0.6393   0.6447   0.6510   0.6536   0.6622   0.6730   0.6797
  0.6967   0.7378   0.7379   0.7384   0.7835   0.7920   0.8011   0.8031
  0.8308   0.8441   0.8584   0.8608   0.8644   0.8960   0.9285   0.9403
  0.9554   0.9939   1.0160   1.0345   1.0400   1.0700   1.0838   1.0963
  1.1261   1.1413   1.1632   1.2043   1.2231   1.2266   1.2945   1.3601
  1.3615   1.3954   1.4289   1.4313   1.4510   1.4696   1.5062   1.5293
  1.5603   1.5709   1.6069   1.6999   1.7219   1.7325   1.7481   1.8011
  1.8012   1.8267   1.8404   1.8753   1.9809   1.9848   2.0017   2.0033
  2.0235   2.0413   2.0480   2.0686   2.0696   2.1351   2.1572   2.1739
  2.1874   2.2326   2.2436   2.2446   2.2491   2.2602   2.2831   2.3507
  2.3533   2.3978   2.4409   2.5628   2.6933   2.7143   2.7852   2.8303
  2.8535   2.9565   3.0286   3.0509   3.0619   3.0691   3.1396   3.1692
  3.3721   3.4122   3.6387   3.7411   3.7493   3.7538   3.7891   3.7992
  3.9336   3.9552   3.9637   3.9732   3.9849   3.9864   3.9893   4.0141
  4.0403   4.0467   4.0490   4.0509   4.0544   4.0787   4.0813   4.1070
  4.1208   4.1924   4.2282   4.2752   4.2972   4.3630   4.3644   4.4417
  4.4626   4.8177   4.8351   4.8597   6.2859   6.3076   6.4265   6.4642
  6.5633   6.7049   6.7582   6.7770   6.8042   6.8110   7.5295   7.5305
  7.5536   7.5722   7.6300   7.6425   7.6527   7.7045   7.7116   7.7321
  7.8001   7.8035  23.2529  23.7592  23.7894  23.9292  23.9519  24.0362
 47.8918  48.0080  48.0430  48.0541  66.7620  66.7822 289.7240 289.7247
289.7499 289.7679 289.8232 289.8390 289.8511 289.9120 289.9308 289.9404
290.0199 290.02681020.68251020.82871020.87041020.8853
 --------------------------------------------------------------

          Ground-State Mulliken Net Atomic Charges

     Atom                 Charge (a.u.)
  ----------------------------------------
      1 C                    -0.579266
      2 C                     0.435778
      3 C                     0.420223
      4 C                    -0.579266
      5 C                     0.435778
      6 C                     0.420223
      7 F                    -0.086906
      8 Br                   -0.094846
      9 Br                   -0.094984
     10 F                    -0.086906
     11 Br                   -0.094846
     12 Br                   -0.094984
  ----------------------------------------
  Sum of atomic charges =     0.000000

 -----------------------------------------------------------------
                    Cartesian Multipole Moments
 -----------------------------------------------------------------
    Charge (ESU x 10^10)
                -0.0000
    Dipole Moment (Debye)
         X      -0.0000      Y       0.0000      Z       0.0000
       Tot       0.0000
    Quadrupole Moments (Debye-Ang)
        XX    -117.8140     XY       0.0000     YY    -116.8546
        XZ      -4.3090     YZ      -0.0000     ZZ    -112.8912
    Octopole Moments (Debye-Ang^2)
       XXX    -426.9432    XXY       0.0000    XYY    -141.1555
       YYY       0.0000    XXZ     -92.5755    XYZ      -0.0000
       YYZ     -81.4962    XZZ    -142.3783    YZZ      -0.0000
       ZZZ    -236.1961
    Hexadecapole Moments (Debye-Ang^3)
      XXXX   -3425.1991   XXXY       0.0000   XXYY    -617.0852
      XYYY       0.0000   YYYY    -134.0347   XXXZ     -68.0101
      XXYZ      -0.0000   XYYZ      25.9982   YYYZ      -0.0000
      XXZZ   -1190.9312   XYZZ      -0.0000   YYZZ    -647.5877
      XZZZ      61.4412   YZZZ      -0.0000   ZZZZ   -3420.6362
 -----------------------------------------------------------------
 Calculating analytic gradient of the SCF energy
 Gradient of SCF Energy
            1           2           3           4           5           6
    1  -0.0011171  -0.0018968   0.0038206   0.0011171   0.0018968  -0.0038206
    2   0.0000000  -0.0000000  -0.0000000   0.0000000   0.0000000  -0.0000000
    3  -0.0005349  -0.0035182  -0.0003311   0.0005349   0.0035182   0.0003311
            7           8           9          10          11          12
    1   0.0009080  -0.0027153   0.0028682  -0.0009080   0.0027153  -0.0028682
    2  -0.0000000   0.0000000   0.0000000  -0.0000000  -0.0000000   0.0000000
    3   0.0004271  -0.0019178   0.0017756  -0.0004271   0.0019179  -0.0017756
 Max gradient component =       3.821E-03
 RMS gradient           =       1.758E-03
 Gradient time:  CPU 78.38 s  wall 13.17 s
 Geometry Optimization Parameters
   NAtoms,    NIC,     NZ,  NCons,   NDum,   NFix, NCnnct, MaxDiis
       12      78      12       0       0       0       0       0

 Cartesian Hessian Update
 Hessian updated using BFGS update


** GEOMETRY OPTIMIZATION IN DELOCALIZED INTERNAL COORDINATES **
   Searching for a Minimum

   Optimization Cycle:   2

                       Coordinates (Angstroms)
     ATOM                X               Y               Z
      1  C         0.0166893989    0.0000000000    0.0095220046
      2  C        -0.0095390500    0.0000000000    1.4013068708
      3  C         1.2069195061    0.0000000000    2.1037248798
      4  C         2.3992270306    0.0000000000    1.3853079949
      5  C         2.4254554803    0.0000000000   -0.0064768711
      6  C         1.2089969236    0.0000000000   -0.7088948796
      7  F        -1.1394388954    0.0000000000   -0.6577156655
      8  Br       -1.7077486750    0.0000000000    2.2452863305
      9  Br        1.3253404450    0.0000000000    3.9979636250
     10  F         3.5553553250    0.0000000000    2.0525456649
     11  Br        4.1236651065    0.0000000000   -0.8504563305
     12  Br        1.0905759720    0.0000000000   -2.6031336240
   Point Group: c1    Number of degrees of freedom:    30


   Energy is -10724.975325692

 Hessian updated using BFGS update

  7 Hessian modes will be used to form the next step
  Hessian Eigenvalues:
     0.201018    0.201817    0.243249    0.319302    0.464881    0.511683
     0.574913

 Minimum search - taking simple RFO step
 Searching for Lamda that Minimizes Along All modes
 Value Taken    Lamda =  -0.00078986
 Step Taken.  Stepsize is  0.044829

                             Maximum     Tolerance    Cnvgd?
         Gradient           0.016704      0.000300      NO
         Displacement       0.042442      0.001200      NO
         Energy change     -0.002377      0.000001      NO


 New Cartesian Coordinates Obtained by Inverse Iteration

 Displacement from previous Coordinates is:  0.115856
 ----------------------------------------------------------------
             Standard Nuclear Orientation (Angstroms)
    I     Atom           X                Y                Z
 ----------------------------------------------------------------
    1      C       0.0175045154     0.0000000000     0.0099606993
    2      C      -0.0075754426     0.0000000000     1.4033840725
    3      C       1.2041158147     0.0000000000     2.1029565857
    4      C       2.3984119107     0.0000000000     1.3848693005
    5      C       2.4234918713     0.0000000000    -0.0085540723
    6      C       1.2118006128     0.0000000000    -0.7081265836
    7      F      -1.1391636724     0.0000000000    -0.6575600555
    8      Br     -1.6907233348     0.0000000000     2.2705701272
    9      Br      1.2949403873     0.0000000000     3.9950500785
   10      F       3.5550800981     0.0000000000     2.0523900564
   11      Br      4.1066397710     0.0000000000    -0.8757401342
   12      Br      1.1209760361     0.0000000000    -2.6002200744
 ----------------------------------------------------------------
 Nuclear Repulsion Energy =        2300.83258772 hartrees
 There are       97 alpha and       97 beta electrons
 Applying Cartesian multipole field
    Component          Value
    ---------          -----
     (2,0,0)        1.00000E-11
     (0,2,0)        2.00000E-11
     (0,0,2)       -3.00000E-11
 Nucleus-field energy     =    -0.0000000816 hartrees
 Requested basis set is 6-311++G(d,p)
 There are 124 shells and 368 basis functions
 A cutoff of  1.0D-11 yielded   5123 shell pairs
 There are     50261 function pairs (     55368 Cartesian)
 Smallest overlap matrix eigenvalue = 5.38E-07

 Q-Chem warning in module stvman/mkSTV.C, line 318:

 Overlap eigenvalue is smaller than square root of threshold
 Use THRESH >= 12 to get rid of this warning

 Linear dependence detected in AO basis
 Tighter screening thresholds may be required for diffuse basis sets
 Use S2THRESH > 14 and THRESH = 14 in case of SCF convergence issues
 Number of orthogonalized atomic orbitals = 367
 Maximum deviation from orthogonality = 1.140E-10
 Guess MOs from SCF MO coefficient file

 -----------------------------------------------------------------------
  General SCF calculation program by
  Eric Jon Sundstrom, Paul Horn, Yuezhi Mao, Dmitri Zuev, Alec White,
  David Stuck, Shaama M.S., Shane Yost, Joonho Lee, David Small,
  Daniel Levine, Susi Lehtola, Hugh Burton, Evgeny Epifanovsky,
  Bang C. Huynh
 -----------------------------------------------------------------------
 Exchange:     0.2000 Hartree-Fock + 0.0800 Slater + 0.7200 B88
 Correlation:  0.1900 VWN1RPA + 0.8100 LYP
 Using SG-1 standard quadrature grid
 using 6 threads for integral computing
 -------------------------------------------------------
 OpenMP Integral computing Module                
 Release: version 2.0, May 2017, Q-Chem Inc. Pleasanton 
 -------------------------------------------------------
 A restricted SCF calculation will be
 performed using DIIS
 SCF converges when DIIS error is below 1.0e-08
 ---------------------------------------
  Cycle       Energy         DIIS error
 ---------------------------------------
    1  -10724.9754097360      1.79e-04  
    2  -10724.9757343280      4.49e-05  
    3  -10724.9757028856      6.26e-05  
    4  -10724.9757650391      1.12e-05  
    5  -10724.9757667773      4.21e-06  
    6  -10724.9757669843      9.20e-07  
    7  -10724.9757669980      1.04e-07  
    8  -10724.9757669983      5.82e-08  
    9  -10724.9757669980      1.10e-08  
   10  -10724.9757669976      3.07e-09  Convergence criterion met
 ---------------------------------------
 SCF time:   CPU 174.52s  wall 31.00s 
 SCF   energy in the final basis set =   -10724.9757669976
 Total energy in the final basis set =   -10724.9757669976

 --------------------------------------------------------------

                    Orbital Energies (a.u.)
 --------------------------------------------------------------

 Alpha MOs
 -- Occupied --
********-482.8630-482.8630-482.8630 -62.5158 -62.5158 -62.5158 -62.5158
-56.3366 -56.3366 -56.3366 -56.3366 -56.3323 -56.3323 -56.3323 -56.3323
-56.3320 -56.3320 -56.3320 -56.3320 -24.7304 -24.7304 -10.3154 -10.3153
-10.2825 -10.2824 -10.2819 -10.2819  -8.7246  -8.7246  -8.7245  -8.7245
 -6.5570  -6.5570  -6.5570  -6.5570  -6.5428  -6.5428  -6.5428  -6.5428
 -6.5419  -6.5419  -6.5419  -6.5419  -2.6677  -2.6677  -2.6677  -2.6677
 -2.6639  -2.6638  -2.6638  -2.6638  -2.6632  -2.6632  -2.6632  -2.6631
 -2.6518  -2.6518  -2.6518  -2.6518  -2.6518  -2.6518  -2.6518  -2.6518
 -1.2759  -1.2757  -0.9461  -0.8876  -0.8497  -0.8348  -0.8159  -0.7692
 -0.7460  -0.6687  -0.6534  -0.5904  -0.5819  -0.5694  -0.5246  -0.5105
 -0.4721  -0.4668  -0.4633  -0.4580  -0.4352  -0.4284  -0.3984  -0.3925
 -0.3479  -0.3387  -0.3372  -0.3320  -0.3162  -0.3105  -0.3031  -0.2742
 -0.2710
 -- Virtual --
 -0.0859  -0.0740  -0.0525  -0.0449  -0.0272  -0.0066  -0.0012   0.0163
  0.0201   0.0340   0.0358   0.0474   0.0532   0.0533   0.0554   0.0604
  0.0628   0.0686   0.0769   0.0857   0.0878   0.0897   0.0922   0.0964
  0.0998   0.1045   0.1140   0.1144   0.1303   0.1370   0.1475   0.1496
  0.1623   0.1679   0.1736   0.1831   0.1871   0.1897   0.1940   0.2017
  0.2124   0.2143   0.2238   0.2332   0.2360   0.2375   0.2498   0.2522
  0.2682   0.2691   0.2762   0.2833   0.2965   0.3376   0.3386   0.3576
  0.3756   0.3951   0.3977   0.4011   0.4039   0.4080   0.4112   0.4174
  0.4269   0.4286   0.4321   0.4373   0.4421   0.4600   0.4832   0.4931
  0.4936   0.4986   0.5030   0.5050   0.5115   0.5356   0.5402   0.5521
  0.5558   0.5561   0.5572   0.5683   0.5721   0.5972   0.6039   0.6080
  0.6111   0.6356   0.6463   0.6516   0.6535   0.6649   0.6789   0.6831
  0.6970   0.7356   0.7381   0.7400   0.7848   0.7922   0.8002   0.8033
  0.8315   0.8457   0.8582   0.8623   0.8674   0.8965   0.9285   0.9428
  0.9560   0.9927   1.0155   1.0378   1.0418   1.0709   1.0840   1.1029
  1.1255   1.1338   1.1643   1.2043   1.2258   1.2273   1.2957   1.3607
  1.3616   1.3959   1.4290   1.4316   1.4507   1.4680   1.5078   1.5296
  1.5637   1.5703   1.6073   1.6984   1.7244   1.7350   1.7468   1.8021
  1.8025   1.8284   1.8388   1.8773   1.9817   1.9860   2.0024   2.0037
  2.0229   2.0407   2.0498   2.0688   2.0764   2.1319   2.1641   2.1744
  2.1820   2.2338   2.2457   2.2476   2.2496   2.2613   2.2855   2.3520
  2.3613   2.4007   2.4332   2.5631   2.6937   2.7145   2.7857   2.8307
  2.8555   2.9579   3.0298   3.0519   3.0646   3.0686   3.1423   3.1692
  3.3761   3.4104   3.6411   3.7402   3.7496   3.7541   3.7895   3.8051
  3.9294   3.9550   3.9635   3.9726   3.9861   3.9870   3.9884   4.0107
  4.0407   4.0475   4.0498   4.0556   4.0560   4.0781   4.0790   4.1064
  4.1220   4.1962   4.2292   4.2724   4.3001   4.3658   4.3663   4.4403
  4.4615   4.8169   4.8377   4.8585   6.2864   6.3078   6.4267   6.4644
  6.5625   6.7040   6.7557   6.7771   6.8098   6.8144   7.5302   7.5311
  7.5530   7.5722   7.6348   7.6470   7.6489   7.7034   7.7124   7.7353
  7.8011   7.8054  23.2527  23.7694  23.7839  23.9412  23.9456  24.0387
 47.8909  48.0060  48.0486  48.0575  66.7621  66.7822 289.7248 289.7254
289.7494 289.7681 289.8292 289.8451 289.8458 289.9096 289.9325 289.9441
290.0200 290.02881020.68131020.82621020.87751020.8895
 --------------------------------------------------------------

          Ground-State Mulliken Net Atomic Charges

     Atom                 Charge (a.u.)
  ----------------------------------------
      1 C                    -0.586731
      2 C                     0.444313
      3 C                     0.430186
      4 C                    -0.586731
      5 C                     0.444313
      6 C                     0.430186
      7 F                    -0.090844
      8 Br                   -0.098332
      9 Br                   -0.098593
     10 F                    -0.090844
     11 Br                   -0.098332
     12 Br                   -0.098593
  ----------------------------------------
  Sum of atomic charges =     0.000000

 -----------------------------------------------------------------
                    Cartesian Multipole Moments
 -----------------------------------------------------------------
    Charge (ESU x 10^10)
                -0.0000
    Dipole Moment (Debye)
         X      -0.0000      Y      -0.0000      Z       0.0000
       Tot       0.0000
    Quadrupole Moments (Debye-Ang)
        XX    -118.0011     XY       0.0000     YY    -116.8208
        XZ      -4.6470     YZ      -0.0000     ZZ    -112.6852
    Octopole Moments (Debye-Ang^2)
       XXX    -427.6212    XXY      -0.0000    XYY    -141.1146
       YYY      -0.0000    XXZ     -93.5225    XYZ       0.0000
       YYZ     -81.4726    XZZ    -142.6008    YZZ      -0.0000
       ZZZ    -235.7651
    Hexadecapole Moments (Debye-Ang^3)
      XXXX   -3410.9049   XXXY       0.0000   XXYY    -613.0468
      XYYY      -0.0000   YYYY    -133.9569   XXXZ     -54.3662
      XXYZ      -0.0000   XYYZ      31.3901   YYYZ      -0.0000
      XXZZ   -1187.9664   XYZZ       0.0000   YYZZ    -649.5511
      XZZZ      69.4866   YZZZ      -0.0000   ZZZZ   -3430.3321
 -----------------------------------------------------------------
 Calculating analytic gradient of the SCF energy
 Gradient of SCF Energy
            1           2           3           4           5           6
    1  -0.0005633   0.0002806  -0.0001759   0.0005633  -0.0002806   0.0001759
    2   0.0000000  -0.0000000   0.0000000  -0.0000000   0.0000000  -0.0000000
    3  -0.0003575  -0.0000422  -0.0002195   0.0003575   0.0000422   0.0002195
            7           8           9          10          11          12
    1   0.0005241  -0.0005080   0.0002668  -0.0005241   0.0005080  -0.0002668
    2   0.0000000  -0.0000000  -0.0000000   0.0000000  -0.0000000  -0.0000000
    3   0.0002320  -0.0002109   0.0002891  -0.0002320   0.0002109  -0.0002891
 Max gradient component =       5.633E-04
 RMS gradient           =       2.779E-04
 Gradient time:  CPU 78.73 s  wall 13.22 s
 Geometry Optimization Parameters
   NAtoms,    NIC,     NZ,  NCons,   NDum,   NFix, NCnnct, MaxDiis
       12      78      12       0       0       0       0       0

 Cartesian Hessian Update
 Hessian updated using BFGS update


** GEOMETRY OPTIMIZATION IN DELOCALIZED INTERNAL COORDINATES **
   Searching for a Minimum

   Optimization Cycle:   3

                       Coordinates (Angstroms)
     ATOM                X               Y               Z
      1  C         0.0175045154    0.0000000000    0.0099606993
      2  C        -0.0075754426    0.0000000000    1.4033840725
      3  C         1.2041158147    0.0000000000    2.1029565857
      4  C         2.3984119107    0.0000000000    1.3848693005
      5  C         2.4234918713    0.0000000000   -0.0085540723
      6  C         1.2118006128    0.0000000000   -0.7081265836
      7  F        -1.1391636724    0.0000000000   -0.6575600555
      8  Br       -1.6907233348    0.0000000000    2.2705701272
      9  Br        1.2949403873    0.0000000000    3.9950500785
     10  F         3.5550800981    0.0000000000    2.0523900564
     11  Br        4.1066397710    0.0000000000   -0.8757401342
     12  Br        1.1209760361    0.0000000000   -2.6002200744
   Point Group: c1    Number of degrees of freedom:    30


   Energy is -10724.975766998

 Hessian updated using BFGS update

  9 Hessian modes will be used to form the next step
  Hessian Eigenvalues:
     0.200164    0.201132    0.243468    0.249997    0.289913    0.464830
     0.464881    0.510594    0.571765

 Minimum search - taking simple RFO step
 Searching for Lamda that Minimizes Along All modes
 Value Taken    Lamda =  -0.00001347
 Step Taken.  Stepsize is  0.006742

                             Maximum     Tolerance    Cnvgd?
         Gradient           0.001796      0.000300      NO
         Displacement       0.005659      0.001200      NO
         Energy change     -0.000441      0.000001      NO


 New Cartesian Coordinates Obtained by Inverse Iteration

 Displacement from previous Coordinates is:  0.015806
 ----------------------------------------------------------------
             Standard Nuclear Orientation (Angstroms)
    I     Atom           X                Y                Z
 ----------------------------------------------------------------
    1      C       0.0172070273     0.0000000000     0.0097723030
    2      C      -0.0073876389     0.0000000000     1.4031634279
    3      C       1.2042143615     0.0000000000     2.1027025683
    4      C       2.3987094016     0.0000000000     1.3850576990
    5      C       2.4233040657     0.0000000000    -0.0083334251
    6      C       1.2117020665     0.0000000000    -0.7078725684
    7      F      -1.1399205593     0.0000000000    -0.6580654385
    8      Br     -1.6878487129     0.0000000000     2.2735846828
    9      Br      1.2909526196     0.0000000000     3.9942656298
   10      F       3.5558369886     0.0000000000     2.0528954403
   11      Br      4.1037651431     0.0000000000    -0.8787546796
   12      Br      1.1249638049     0.0000000000    -2.5994356396
 ----------------------------------------------------------------
 Nuclear Repulsion Energy =        2301.70854631 hartrees
 There are       97 alpha and       97 beta electrons
 Applying Cartesian multipole field
    Component          Value
    ---------          -----
     (2,0,0)        1.00000E-11
     (0,2,0)        2.00000E-11
     (0,0,2)       -3.00000E-11
 Nucleus-field energy     =    -0.0000000817 hartrees
 Requested basis set is 6-311++G(d,p)
 There are 124 shells and 368 basis functions
 A cutoff of  1.0D-11 yielded   5123 shell pairs
 There are     50261 function pairs (     55368 Cartesian)
 Smallest overlap matrix eigenvalue = 5.40E-07

 Q-Chem warning in module stvman/mkSTV.C, line 318:

 Overlap eigenvalue is smaller than square root of threshold
 Use THRESH >= 12 to get rid of this warning

 Linear dependence detected in AO basis
 Tighter screening thresholds may be required for diffuse basis sets
 Use S2THRESH > 14 and THRESH = 14 in case of SCF convergence issues
 Number of orthogonalized atomic orbitals = 367
 Maximum deviation from orthogonality = 1.186E-10
 Guess MOs from SCF MO coefficient file

 -----------------------------------------------------------------------
  General SCF calculation program by
  Eric Jon Sundstrom, Paul Horn, Yuezhi Mao, Dmitri Zuev, Alec White,
  David Stuck, Shaama M.S., Shane Yost, Joonho Lee, David Small,
  Daniel Levine, Susi Lehtola, Hugh Burton, Evgeny Epifanovsky,
  Bang C. Huynh
 -----------------------------------------------------------------------
 Exchange:     0.2000 Hartree-Fock + 0.0800 Slater + 0.7200 B88
 Correlation:  0.1900 VWN1RPA + 0.8100 LYP
 Using SG-1 standard quadrature grid
 using 6 threads for integral computing
 -------------------------------------------------------
 OpenMP Integral computing Module                
 Release: version 2.0, May 2017, Q-Chem Inc. Pleasanton 
 -------------------------------------------------------
 A restricted SCF calculation will be
 performed using DIIS
 SCF converges when DIIS error is below 1.0e-08
 ---------------------------------------
  Cycle       Energy         DIIS error
 ---------------------------------------
    1  -10724.9757652006      2.59e-05  
    2  -10724.9757730229      6.20e-06  
    3  -10724.9757725480      8.37e-06  
    4  -10724.9757735846      1.45e-06  
    5  -10724.9757736128      6.29e-07  
    6  -10724.9757736169      1.46e-07  
    7  -10724.9757736156      1.30e-08  
    8  -10724.9757736152      6.44e-09  Convergence criterion met
 ---------------------------------------
 SCF time:   CPU 141.66s  wall 26.00s 
 SCF   energy in the final basis set =   -10724.9757736152
 Total energy in the final basis set =   -10724.9757736152

 --------------------------------------------------------------

                    Orbital Energies (a.u.)
 --------------------------------------------------------------

 Alpha MOs
 -- Occupied --
********-482.8630-482.8630-482.8630 -62.5157 -62.5157 -62.5157 -62.5157
-56.3366 -56.3366 -56.3366 -56.3366 -56.3323 -56.3323 -56.3323 -56.3323
-56.3320 -56.3320 -56.3320 -56.3320 -24.7303 -24.7303 -10.3154 -10.3154
-10.2824 -10.2824 -10.2819 -10.2819  -8.7246  -8.7246  -8.7245  -8.7245
 -6.5570  -6.5570  -6.5570  -6.5570  -6.5428  -6.5428  -6.5428  -6.5428
 -6.5419  -6.5419  -6.5419  -6.5419  -2.6677  -2.6677  -2.6677  -2.6677
 -2.6639  -2.6639  -2.6638  -2.6638  -2.6632  -2.6632  -2.6632  -2.6631
 -2.6518  -2.6518  -2.6518  -2.6518  -2.6518  -2.6518  -2.6518  -2.6518
 -1.2756  -1.2754  -0.9462  -0.8879  -0.8497  -0.8348  -0.8161  -0.7692
 -0.7459  -0.6687  -0.6533  -0.5903  -0.5817  -0.5694  -0.5244  -0.5103
 -0.4720  -0.4668  -0.4634  -0.4580  -0.4352  -0.4284  -0.3985  -0.3926
 -0.3479  -0.3389  -0.3372  -0.3322  -0.3162  -0.3103  -0.3029  -0.2742
 -0.2709
 -- Virtual --
 -0.0857  -0.0740  -0.0526  -0.0447  -0.0270  -0.0066  -0.0010   0.0163
  0.0201   0.0340   0.0358   0.0474   0.0532   0.0533   0.0555   0.0605
  0.0627   0.0686   0.0769   0.0858   0.0878   0.0897   0.0921   0.0966
  0.0999   0.1044   0.1140   0.1145   0.1303   0.1370   0.1476   0.1496
  0.1623   0.1679   0.1735   0.1831   0.1871   0.1896   0.1940   0.2019
  0.2122   0.2144   0.2236   0.2332   0.2361   0.2374   0.2497   0.2527
  0.2680   0.2690   0.2760   0.2833   0.2966   0.3376   0.3388   0.3577
  0.3757   0.3951   0.3977   0.4011   0.4039   0.4079   0.4111   0.4175
  0.4272   0.4285   0.4322   0.4373   0.4420   0.4601   0.4835   0.4930
  0.4933   0.4986   0.5028   0.5039   0.5109   0.5355   0.5405   0.5521
  0.5559   0.5560   0.5572   0.5684   0.5723   0.5971   0.6038   0.6086
  0.6110   0.6351   0.6467   0.6517   0.6536   0.6651   0.6798   0.6834
  0.6971   0.7353   0.7382   0.7404   0.7851   0.7921   0.8001   0.8033
  0.8314   0.8459   0.8583   0.8628   0.8680   0.8964   0.9285   0.9432
  0.9559   0.9926   1.0156   1.0383   1.0420   1.0709   1.0840   1.1037
  1.1255   1.1329   1.1644   1.2042   1.2263   1.2276   1.2958   1.3607
  1.3619   1.3960   1.4290   1.4317   1.4508   1.4677   1.5080   1.5298
  1.5642   1.5702   1.6068   1.6986   1.7243   1.7355   1.7465   1.8022
  1.8027   1.8287   1.8387   1.8774   1.9818   1.9862   2.0024   2.0041
  2.0228   2.0408   2.0499   2.0688   2.0775   2.1314   2.1650   2.1745
  2.1813   2.2337   2.2458   2.2482   2.2501   2.2615   2.2858   2.3521
  2.3622   2.4010   2.4322   2.5631   2.6938   2.7145   2.7859   2.8306
  2.8557   2.9580   3.0299   3.0519   3.0648   3.0679   3.1428   3.1688
  3.3761   3.4105   3.6414   3.7402   3.7496   3.7541   3.7895   3.8053
  3.9288   3.9546   3.9631   3.9724   3.9863   3.9871   3.9882   4.0102
  4.0408   4.0476   4.0493   4.0560   4.0570   4.0777   4.0791   4.1057
  4.1222   4.1965   4.2294   4.2721   4.3005   4.3661   4.3666   4.4401
  4.4611   4.8165   4.8380   4.8581   6.2866   6.3079   6.4267   6.4644
  6.5624   6.7037   6.7555   6.7765   6.8107   6.8150   7.5303   7.5312
  7.5529   7.5722   7.6354   7.6476   7.6485   7.7034   7.7125   7.7356
  7.8015   7.8056  23.2523  23.7695  23.7841  23.9416  23.9457  24.0390
 47.8909  48.0058  48.0495  48.0580  66.7622  66.7822 289.7249 289.7256
289.7494 289.7681 289.8301 289.8452 289.8459 289.9093 289.9328 289.9445
290.0203 290.02911020.68131020.82601020.87871020.8902
 --------------------------------------------------------------

          Ground-State Mulliken Net Atomic Charges

     Atom                 Charge (a.u.)
  ----------------------------------------
      1 C                    -0.588948
      2 C                     0.445721
      3 C                     0.432736
      4 C                    -0.588948
      5 C                     0.445721
      6 C                     0.432736
      7 F                    -0.091647
      8 Br                   -0.098803
      9 Br                   -0.099060
     10 F                    -0.091647
     11 Br                   -0.098803
     12 Br                   -0.099060
  ----------------------------------------
  Sum of atomic charges =     0.000000

 -----------------------------------------------------------------
                    Cartesian Multipole Moments
 -----------------------------------------------------------------
    Charge (ESU x 10^10)
                -0.0000
    Dipole Moment (Debye)
         X      -0.0000      Y      -0.0000      Z       0.0000
       Tot       0.0000
    Quadrupole Moments (Debye-Ang)
        XX    -118.0329     XY       0.0000     YY    -116.8145
        XZ      -4.7004     YZ       0.0000     ZZ    -112.6569
    Octopole Moments (Debye-Ang^2)
       XXX    -427.7364    XXY       0.0000    XYY    -141.1070
       YYY      -0.0000    XXZ     -93.6737    XYZ       0.0000
       YYZ     -81.4682    XZZ    -142.6411    YZZ       0.0000
       ZZZ    -235.7057
    Hexadecapole Moments (Debye-Ang^3)
      XXXX   -3408.8074   XXXY       0.0000   XXYY    -612.4229
      XYYY       0.0000   YYYY    -133.9398   XXXZ     -52.9859
      XXYZ       0.0000   XYYZ      31.9749   YYYZ       0.0000
      XXZZ   -1187.4232   XYZZ       0.0000   YYZZ    -649.6704
      XZZZ      70.1066   YZZZ       0.0000   ZZZZ   -3430.8981
 -----------------------------------------------------------------
 Calculating analytic gradient of the SCF energy
 Gradient of SCF Energy
            1           2           3           4           5           6
    1  -0.0002424   0.0001485  -0.0002023   0.0002424  -0.0001485   0.0002023
    2  -0.0000000   0.0000000  -0.0000000   0.0000000   0.0000000  -0.0000000
    3  -0.0001648   0.0000636  -0.0000750   0.0001648  -0.0000636   0.0000750
            7           8           9          10          11          12
    1   0.0001401  -0.0000143  -0.0000839  -0.0001401   0.0000143   0.0000839
    2   0.0000000  -0.0000000  -0.0000000  -0.0000000   0.0000000   0.0000000
    3  -0.0000006  -0.0000838  -0.0000178   0.0000006   0.0000838   0.0000178
 Max gradient component =       2.424E-04
 RMS gradient           =       1.035E-04
 Gradient time:  CPU 78.71 s  wall 13.22 s
 Geometry Optimization Parameters
   NAtoms,    NIC,     NZ,  NCons,   NDum,   NFix, NCnnct, MaxDiis
       12      78      12       0       0       0       0       0

 Cartesian Hessian Update
 Hessian updated using BFGS update


** GEOMETRY OPTIMIZATION IN DELOCALIZED INTERNAL COORDINATES **
   Searching for a Minimum

   Optimization Cycle:   4

                       Coordinates (Angstroms)
     ATOM                X               Y               Z
      1  C         0.0172070273    0.0000000000    0.0097723030
      2  C        -0.0073876389    0.0000000000    1.4031634279
      3  C         1.2042143615    0.0000000000    2.1027025683
      4  C         2.3987094016    0.0000000000    1.3850576990
      5  C         2.4233040657    0.0000000000   -0.0083334251
      6  C         1.2117020665    0.0000000000   -0.7078725684
      7  F        -1.1399205593    0.0000000000   -0.6580654385
      8  Br       -1.6878487129    0.0000000000    2.2735846828
      9  Br        1.2909526196    0.0000000000    3.9942656298
     10  F         3.5558369886    0.0000000000    2.0528954403
     11  Br        4.1037651431    0.0000000000   -0.8787546796
     12  Br        1.1249638049    0.0000000000   -2.5994356396
   Point Group: c1    Number of degrees of freedom:    30


   Energy is -10724.975773615

 Hessian updated using BFGS update

 10 Hessian modes will be used to form the next step
  Hessian Eigenvalues:
     0.200893    0.201125    0.240780    0.249957    0.250025    0.292114
     0.464852    0.464925    0.532379    0.558371

 Minimum search - taking simple RFO step
 Searching for Lamda that Minimizes Along All modes
 Value Taken    Lamda =   0.00000000
 Step Taken.  Stepsize is  0.000918

                             Maximum     Tolerance    Cnvgd?
         Gradient           0.000266      0.000300     YES
         Displacement       0.000745      0.001200     YES
         Energy change     -0.000007      0.000001      NO


                       Distance Matrix (Angstroms)
             C (  1)   C (  2)   C (  3)   C (  4)   C (  5)   C (  6)
   C (  2)  1.393608
   C (  3)  2.406105  1.399048
   C (  4)  2.750084  2.406165  1.393497
   C (  5)  2.406165  2.810798  2.437756  1.393608
   C (  6)  1.393497  2.437756  2.810585  2.406105  1.399048
   F (  7)  1.336021  2.351871  3.621713  4.086105  3.621978  2.352150
   Br(  8)  2.834089  1.892507  2.897107  4.182037  4.701992  4.158904
   Br(  9)  4.183135  2.898189  1.893551  2.834624  4.159690  4.702806
   F ( 10)  4.086105  3.621978  2.352150  1.336021  2.351871  3.621713
   Br( 11)  4.182037  4.701992  4.158904  2.834089  1.892507  2.897107
   Br( 12)  2.834624  4.159690  4.702806  4.183135  2.898189  1.893551
             F (  7)   Br(  8)   Br(  9)   F ( 10)   Br( 11)
   Br(  8)  2.982415
   Br(  9)  5.249126  3.440058
   F ( 10)  5.422126  5.248328  2.983055
   Br( 11)  5.248328  6.593939  5.626566  2.982415
   Br( 12)  2.983055  5.626566  6.595790  5.249126  3.440058

 Final energy is   -10724.975773615237     


 ******************************
 **  OPTIMIZATION CONVERGED  **
 ******************************

                       Coordinates (Angstroms)
     ATOM                X               Y               Z
      1  C         0.0172070273    0.0000000000    0.0097723030
      2  C        -0.0073876389    0.0000000000    1.4031634279
      3  C         1.2042143615    0.0000000000    2.1027025683
      4  C         2.3987094016    0.0000000000    1.3850576990
      5  C         2.4233040657    0.0000000000   -0.0083334251
      6  C         1.2117020665    0.0000000000   -0.7078725684
      7  F        -1.1399205593    0.0000000000   -0.6580654385
      8  Br       -1.6878487129    0.0000000000    2.2735846828
      9  Br        1.2909526196    0.0000000000    3.9942656298
     10  F         3.5558369886    0.0000000000    2.0528954403
     11  Br        4.1037651431    0.0000000000   -0.8787546796
     12  Br        1.1249638049    0.0000000000   -2.5994356396

Z-matrix Print:
$molecule
0 1
Br
C  1 1.892507
C  2 1.393608 1 118.393828
F  3 1.336021 2 118.980232 1 -0.000000 0
C  3 1.393497 2 122.008394 1 -180.000000 0
C  2 1.399048 1 122.616668 3 -180.000000 0
C  6 1.393497 2 119.002102 1 -180.000000 0
F  7 1.336021 6 119.011374 2 -180.000000 0
C  7 1.393608 6 122.008394 2 -0.000000 0
Br 9 1.892507 7 118.393828 6 -180.000000 0
Br 6 1.893551 2 122.626201 1 -0.000000 0
Br 5 1.893551 3 118.371697 2 -180.000000 0
$end


 --------------------------------------------------------------

                    Orbital Energies (a.u.)
 --------------------------------------------------------------

 Alpha MOs
 -- Occupied --
********-482.8630-482.8630-482.8630 -62.5157 -62.5157 -62.5157 -62.5157
-56.3366 -56.3366 -56.3366 -56.3366 -56.3323 -56.3323 -56.3323 -56.3323
-56.3320 -56.3320 -56.3320 -56.3320 -24.7303 -24.7303 -10.3154 -10.3154
-10.2824 -10.2824 -10.2819 -10.2819  -8.7246  -8.7246  -8.7245  -8.7245
 -6.5570  -6.5570  -6.5570  -6.5570  -6.5428  -6.5428  -6.5428  -6.5428
 -6.5419  -6.5419  -6.5419  -6.5419  -2.6677  -2.6677  -2.6677  -2.6677
 -2.6639  -2.6639  -2.6638  -2.6638  -2.6632  -2.6632  -2.6632  -2.6631
 -2.6518  -2.6518  -2.6518  -2.6518  -2.6518  -2.6518  -2.6518  -2.6518
 -1.2756  -1.2754  -0.9462  -0.8879  -0.8497  -0.8348  -0.8161  -0.7692
 -0.7459  -0.6687  -0.6533  -0.5903  -0.5817  -0.5694  -0.5244  -0.5103
 -0.4720  -0.4668  -0.4634  -0.4580  -0.4352  -0.4284  -0.3985  -0.3926
 -0.3479  -0.3389  -0.3372  -0.3322  -0.3162  -0.3103  -0.3029  -0.2742
 -0.2709
 -- Virtual --
 -0.0857  -0.0740  -0.0526  -0.0447  -0.0270  -0.0066  -0.0010   0.0163
  0.0201   0.0340   0.0358   0.0474   0.0532   0.0533   0.0555   0.0605
  0.0627   0.0686   0.0769   0.0858   0.0878   0.0897   0.0921   0.0966
  0.0999   0.1044   0.1140   0.1145   0.1303   0.1370   0.1476   0.1496
  0.1623   0.1679   0.1735   0.1831   0.1871   0.1896   0.1940   0.2019
  0.2122   0.2144   0.2236   0.2332   0.2361   0.2374   0.2497   0.2527
  0.2680   0.2690   0.2760   0.2833   0.2966   0.3376   0.3388   0.3577
  0.3757   0.3951   0.3977   0.4011   0.4039   0.4079   0.4111   0.4175
  0.4272   0.4285   0.4322   0.4373   0.4420   0.4601   0.4835   0.4930
  0.4933   0.4986   0.5028   0.5039   0.5109   0.5355   0.5405   0.5521
  0.5559   0.5560   0.5572   0.5684   0.5723   0.5971   0.6038   0.6086
  0.6110   0.6351   0.6467   0.6517   0.6536   0.6651   0.6798   0.6834
  0.6971   0.7353   0.7382   0.7404   0.7851   0.7921   0.8001   0.8033
  0.8314   0.8459   0.8583   0.8628   0.8680   0.8964   0.9285   0.9432
  0.9559   0.9926   1.0156   1.0383   1.0420   1.0709   1.0840   1.1037
  1.1255   1.1329   1.1644   1.2042   1.2263   1.2276   1.2958   1.3607
  1.3619   1.3960   1.4290   1.4317   1.4508   1.4677   1.5080   1.5298
  1.5642   1.5702   1.6068   1.6986   1.7243   1.7355   1.7465   1.8022
  1.8027   1.8287   1.8387   1.8774   1.9818   1.9862   2.0024   2.0041
  2.0228   2.0408   2.0499   2.0688   2.0775   2.1314   2.1650   2.1745
  2.1813   2.2337   2.2458   2.2482   2.2501   2.2615   2.2858   2.3521
  2.3622   2.4010   2.4322   2.5631   2.6938   2.7145   2.7859   2.8306
  2.8557   2.9580   3.0299   3.0519   3.0648   3.0679   3.1428   3.1688
  3.3761   3.4105   3.6414   3.7402   3.7496   3.7541   3.7895   3.8053
  3.9288   3.9546   3.9631   3.9724   3.9863   3.9871   3.9882   4.0102
  4.0408   4.0476   4.0493   4.0560   4.0570   4.0777   4.0791   4.1057
  4.1222   4.1965   4.2294   4.2721   4.3005   4.3661   4.3666   4.4401
  4.4611   4.8165   4.8380   4.8581   6.2866   6.3079   6.4267   6.4644
  6.5624   6.7037   6.7555   6.7765   6.8107   6.8150   7.5303   7.5312
  7.5529   7.5722   7.6354   7.6476   7.6485   7.7034   7.7125   7.7356
  7.8015   7.8056  23.2523  23.7695  23.7841  23.9416  23.9457  24.0390
 47.8909  48.0058  48.0495  48.0580  66.7622  66.7822 289.7249 289.7256
289.7494 289.7681 289.8301 289.8452 289.8459 289.9093 289.9328 289.9445
290.0203 290.02911020.68131020.82601020.87871020.8902
 --------------------------------------------------------------

          Ground-State Mulliken Net Atomic Charges

     Atom                 Charge (a.u.)
  ----------------------------------------
      1 C                    -0.588948
      2 C                     0.445721
      3 C                     0.432736
      4 C                    -0.588948
      5 C                     0.445721
      6 C                     0.432736
      7 F                    -0.091647
      8 Br                   -0.098803
      9 Br                   -0.099060
     10 F                    -0.091647
     11 Br                   -0.098803
     12 Br                   -0.099060
  ----------------------------------------
  Sum of atomic charges =     0.000000

 -----------------------------------------------------------------
                    Cartesian Multipole Moments
 -----------------------------------------------------------------
    Charge (ESU x 10^10)
                -0.0000
    Dipole Moment (Debye)
         X      -0.0000      Y      -0.0000      Z       0.0000
       Tot       0.0000
    Quadrupole Moments (Debye-Ang)
        XX    -118.0329     XY       0.0000     YY    -116.8145
        XZ      -4.7004     YZ       0.0000     ZZ    -112.6569
    Octopole Moments (Debye-Ang^2)
       XXX    -427.7364    XXY       0.0000    XYY    -141.1070
       YYY      -0.0000    XXZ     -93.6737    XYZ       0.0000
       YYZ     -81.4682    XZZ    -142.6411    YZZ       0.0000
       ZZZ    -235.7057
    Hexadecapole Moments (Debye-Ang^3)
      XXXX   -3408.8074   XXXY       0.0000   XXYY    -612.4229
      XYYY       0.0000   YYYY    -133.9398   XXXZ     -52.9859
      XXYZ       0.0000   XYYZ      31.9749   YYYZ       0.0000
      XXZZ   -1187.4232   XYZZ       0.0000   YYZZ    -649.6704
      XZZZ      70.1066   YZZZ       0.0000   ZZZZ   -3430.8981
 -----------------------------------------------------------------
Archival summary:
1\1\february\OPT\ProcedureUnspecified\BasisUnspecified\r426\taweetha\SunDec119:05:052019SunDec119:05:052019\0\\#,OPT,ProcedureUnspecified,BasisUnspecified,\\0,1\Br\C,1,1.89251\C,2,1.39361,1,118.394\F,3,1.33602,2,118.98,1,-0,0\C,3,1.3935,2,122.008,1,-180,0\C,2,1.39905,1,122.617,3,-180,0\C,6,1.3935,2,119.002,1,-180,0\F,7,1.33602,6,119.011,2,-180,0\C,7,1.39361,6,122.008,2,-0,0\Br,9,1.89251,7,118.394,6,-180,0\Br,6,1.89355,2,122.626,1,-0,0\Br,5,1.89355,3,118.372,2,-180,0\\\@

 Total job time:  180.89s(wall), 1019.93s(cpu) 
 Sun Dec  1 19:05:05 2019

        *************************************************************
        *                                                           *
        *  Thank you very much for using Q-Chem.  Have a nice day.  *
        *                                                           *
        *************************************************************


 
User input: 2 of 2 
 
                  Welcome to Q-Chem
     A Quantum Leap Into The Future Of Chemistry


 Q-Chem 5.2 (devel), Q-Chem, Inc., Pleasanton, CA (2019)

 Yihan Shao,  Zhengting Gan,  E. Epifanovsky,  A. T. B. Gilbert,  M. Wormit,  
 J. Kussmann,  A. W. Lange,  A. Behn,  Jia Deng,  Xintian Feng,  D. Ghosh,  
 M. Goldey,  P. R. Horn,  L. D. Jacobson,  I. Kaliman,  T. Kus,  A. Landau,  
 Jie Liu,  E. I. Proynov,  R. M. Richard,  R. P. Steele,  E. J. Sundstrom,  
 H. L. Woodcock III,  P. M. Zimmerman,  D. Zuev,  B. Albrecht,  E. Alguire,  
 S. A. Baeppler,  D. Barton,  Z. Benda,  Y. A. Bernard,  E. J. Berquist,  
 K. B. Bravaya,  H. Burton,  D. Casanova,  Chun-Min Chang,  Yunqing Chen,  
 A. Chien,  K. D. Closser,  M. P. Coons,  S. Coriani,  S. Dasgupta,  
 A. L. Dempwolff,  M. Diedenhofen,  Hainam Do,  R. G. Edgar,  Po-Tung Fang,  
 S. Faraji,  S. Fatehi,  Qingguo Feng,  K. D. Fenk,  J. Fosso-Tande,  
 J. Gayvert,  Qinghui Ge,  A. Ghysels,  G. Gidofalvi,  J. Gomes,  
 J. Gonthier,  A. Gunina,  D. Hait,  M. W. D. Hanson-Heine,  
 P. H. P. Harbach,  A. W. Hauser,  M. F. Herbst,  J. E. Herr,  
 E. G. Hohenstein,  Z. C. Holden,  Kerwin Hui,  B. C. Huynh,  T.-C. Jagau,  
 Hyunjun Ji,  B. Kaduk,  K. Khistyaev,  Jaehoon Kim,  P. Klunzinger,  K. Koh,  
 D. Kosenkov,  L. Koulias,  T. Kowalczyk,  C. M. Krauter,  A. Kunitsa,  
 Ka Un Lao,  A. Laurent,  K. V. Lawler,  Joonho Lee,  D. Lefrancois,  
 S. Lehtola,  D. S. Levine,  Yi-Pei Li,  You-Sheng Lin,  Fenglai Liu,  
 E. Livshits,  A. Luenser,  P. Manohar,  E. Mansoor,  S. F. Manzer,  
 Shan-Ping Mao,  Yuezhi Mao,  N. Mardirossian,  A. V. Marenich,  
 T. Markovich,  L. A. Martinez-Martinez,  S. A. Maurer,  N. J. Mayhall,  
 S. C. McKenzie,  J.-M. Mewes,  P. Morgante,  A. F. Morrison,  
 J. W. Mullinax,  K. Nanda,  T. S. Nguyen-Beck,  R. Olivares-Amaya,  
 J. A. Parkhill,  Zheng Pei,  T. M. Perrine,  F. Plasser,  P. Pokhilko,  
 S. Prager,  A. Prociuk,  E. Ramos,  D. R. Rehn,  F. Rob,  M. Scheurer,  
 M. Schneider,  N. Sergueev,  S. M. Sharada,  S. Sharma,  D. W. Small,  
 T. Stauch,  T. Stein,  Yu-Chuan Su,  A. J. W. Thom,  A. Tkatchenko,  
 T. Tsuchimochi,  N. M. Tubman,  L. Vogt,  M. L. Vidal,  O. Vydrov,  
 M. A. Watson,  J. Wenzel,  M. de Wergifosse,  T. A. Wesolowski,  A. White,  
 J. Witte,  A. Yamada,  Jun Yang,  K. Yao,  S. Yeganeh,  S. R. Yost,  
 Zhi-Qiang You,  A. Zech,  Igor Ying Zhang,  Xing Zhang,  Yan Zhao,  
 Ying Zhu,  B. R. Brooks,  G. K. L. Chan,  C. J. Cramer,  M. S. Gordon,  
 W. J. Hehre,  A. Klamt,  M. W. Schmidt,  C. D. Sherrill,  D. G. Truhlar,  
 A. Aspuru-Guzik,  R. Baer,  A. T. Bell,  N. A. Besley,  Jeng-Da Chai,  
 A. E. DePrince, III,  R. A. DiStasio Jr.,  A. Dreuw,  B. D. Dunietz,  
 T. R. Furlani,  Chao-Ping Hsu,  Yousung Jung,  Jing Kong,  D. S. Lambrecht,  
 WanZhen Liang,  C. Ochsenfeld,  V. A. Rassolov,  L. V. Slipchenko,  
 J. E. Subotnik,  T. Van Voorhis,  J. M. Herbert,  A. I. Krylov,  
 P. M. W. Gill,  M. Head-Gordon

 Contributors to earlier versions of Q-Chem not listed above: 
 R. D. Adamson,  B. Austin,  J. Baker,  G. J. O. Beran,  K. Brandhorst,  
 S. T. Brown,  E. F. C. Byrd,  A. K. Chakraborty,  C.-L. Cheng,  
 Siu Hung Chien,  D. M. Chipman,  D. L. Crittenden,  H. Dachsel,  
 R. J. Doerksen,  A. D. Dutoi,  L. Fusti-Molnar,  W. A. Goddard III,  
 A. Golubeva-Zadorozhnaya,  S. R. Gwaltney,  G. Hawkins,  A. Heyden,  
 S. Hirata,  G. Kedziora,  F. J. Keil,  C. Kelley,  Jihan Kim,  R. A. King,  
 R. Z. Khaliullin,  P. P. Korambath,  W. Kurlancheek,  A. M. Lee,  M. S. Lee,  
 S. V. Levchenko,  Ching Yeh Lin,  D. Liotard,  R. C. Lochan,  I. Lotan,  
 P. E. Maslen,  N. Nair,  D. P. O'Neill,  D. Neuhauser,  E. Neuscamman,  
 C. M. Oana,  R. Olson,  B. Peters,  R. Peverati,  P. A. Pieniazek,  
 Y. M. Rhee,  J. Ritchie,  M. A. Rohrdanz,  E. Rosta,  N. J. Russ,  
 H. F. Schaefer III,  N. E. Schultz,  N. Shenvi,  A. C. Simmonett,  A. Sodt,  
 D. Stuck,  K. S. Thanthiriwatte,  V. Vanovschi,  Tao Wang,  A. Warshel,  
 C. F. Williams,  Q. Wu,  X. Xu,  W. Zhang

 Please cite Q-Chem as follows:
 Y. Shao et al., Mol. Phys. 113, 184-215 (2015)
 DOI: 10.1080/00268976.2014.952696

 Q-Chem 5.2.1 for Intel X86 EM64T Linux

 Parts of Q-Chem use Armadillo 8.300.2 (Tropical Shenanigans).
 http://arma.sourceforge.net/

 Q-Chem begins on Sun Dec  1 19:05:05 2019  

Host: 
0

     Scratch files written to /scratch/taweetham/qchem24963//
NAlpha2: 194
NElect   194
Mult     1
The previous job contains 0 fragments, simply inherited here

Checking the input file for inconsistencies... 	...done.

--------------------------------------------------------------
User input:
--------------------------------------------------------------

$MOLECULE
READ
$END

$REM
   JOB_TYPE 	FREQUENCY
   BASIS 	6-311++G**
   METHOD	B3LYP	
$END


--------------------------------------------------------------
 Atom  11: (  2.8123146953,  1.7207250454,  0.0000000000)
         ->(  2.8123146984,  1.7207250407, -0.0000000000)
 Atom  12: (  2.8142508067, -1.7193326037,  0.0000000000)
         ->(  2.8142508015, -1.7193325971, -0.0000000000)
 ----------------------------------------------------------------
             Standard Nuclear Orientation (Angstroms)
    I     Atom           X                Y                Z
 ----------------------------------------------------------------
    1      C       0.0006134556    -1.3750419954    -0.0000000000
    2      C      -1.2186282486    -0.7000654099    -0.0000000000
    3      C      -1.2191271782     0.6989821831    -0.0000000000
    4      C      -0.0006134584     1.3750419985     0.0000000000
    5      C       1.2186282441     0.7000654116     0.0000000000
    6      C       1.2191271768    -0.6989821818     0.0000000000
    7      F       0.0008736945    -2.7110627411    -0.0000000000
    8      Br     -2.8123146984    -1.7207250407    -0.0000000000
    9      Br     -2.8142508015     1.7193325971    -0.0000000000
   10      F      -0.0008736969     2.7110627445     0.0000000000
   11      Br      2.8123146984     1.7207250407    -0.0000000000
   12      Br      2.8142508015    -1.7193325971    -0.0000000000
 ----------------------------------------------------------------
 Molecular Point Group                 C2h   NOp =  4
 Largest Abelian Subgroup              C2h   NOp =  4
 Nuclear Repulsion Energy =        2301.70854631 hartrees
 There are       97 alpha and       97 beta electrons
 Requested basis set is 6-311++G(d,p)
 There are 124 shells and 368 basis functions

 Total QAlloc Memory Limit   2000 MB
 Mega-Array Size       188 MB
 MEM_STATIC part       192 MB

                       Distance Matrix (Angstroms)
             C (  1)   C (  2)   C (  3)   C (  4)   C (  5)   C (  6)
   C (  2)  1.393608
   C (  3)  2.406105  1.399048
   C (  4)  2.750084  2.406165  1.393497
   C (  5)  2.406165  2.810798  2.437756  1.393608
   C (  6)  1.393497  2.437756  2.810585  2.406105  1.399048
   F (  7)  1.336021  2.351871  3.621713  4.086105  3.621978  2.352150
   Br(  8)  2.834089  1.892507  2.897107  4.182037  4.701992  4.158904
   Br(  9)  4.183135  2.898189  1.893551  2.834624  4.159690  4.702806
   F ( 10)  4.086105  3.621978  2.352150  1.336021  2.351871  3.621713
   Br( 11)  4.182037  4.701992  4.158904  2.834089  1.892507  2.897107
   Br( 12)  2.834624  4.159690  4.702806  4.183135  2.898189  1.893551
             F (  7)   Br(  8)   Br(  9)   F ( 10)   Br( 11)
   Br(  8)  2.982415
   Br(  9)  5.249126  3.440058
   F ( 10)  5.422126  5.248328  2.983055
   Br( 11)  5.248328  6.593939  5.626566  2.982415
   Br( 12)  2.983055  5.626566  6.595790  5.249126  3.440058

 A cutoff of  1.0D-11 yielded   5123 shell pairs
 There are     50261 function pairs (     55368 Cartesian)
 Smallest overlap matrix eigenvalue = 5.40E-07

 Q-Chem warning in module stvman/mkSTV.C, line 318:

 Overlap eigenvalue is smaller than square root of threshold
 Use THRESH >= 12 to get rid of this warning

 Linear dependence detected in AO basis
 Tighter screening thresholds may be required for diffuse basis sets
 Use S2THRESH > 14 and THRESH = 14 in case of SCF convergence issues
 Number of orthogonalized atomic orbitals = 367
 Maximum deviation from orthogonality = 4.752E-10
 Guess from superposition of atomic densities
 Warning:  Energy on first SCF cycle will be non-variational
 SAD guess density has 194.000000 electrons

 -----------------------------------------------------------------------
  General SCF calculation program by
  Eric Jon Sundstrom, Paul Horn, Yuezhi Mao, Dmitri Zuev, Alec White,
  David Stuck, Shaama M.S., Shane Yost, Joonho Lee, David Small,
  Daniel Levine, Susi Lehtola, Hugh Burton, Evgeny Epifanovsky,
  Bang C. Huynh
 -----------------------------------------------------------------------
 Exchange:     0.2000 Hartree-Fock + 0.0800 Slater + 0.7200 B88
 Correlation:  0.1900 VWN1RPA + 0.8100 LYP
 Using SG-1 standard quadrature grid
 using 6 threads for integral computing
 -------------------------------------------------------
 OpenMP Integral computing Module                
 Release: version 2.0, May 2017, Q-Chem Inc. Pleasanton 
 -------------------------------------------------------
 A restricted SCF calculation will be
 performed using DIIS
 SCF converges when DIIS error is below 1.0e-08
 ---------------------------------------
  Cycle       Energy         DIIS error
 ---------------------------------------
    1  -10727.3865521117      3.13e-02  
    2  -10724.9293388050      2.44e-03  
    3  -10724.9102651346      2.63e-03  
    4  -10724.9699733208      6.09e-04  
    5  -10724.9757119511      2.30e-04  
    6  -10724.9765062787      7.54e-05  
    7  -10724.9765679369      1.30e-05  
    8  -10724.9765683678      2.57e-06  
    9  -10724.9765683243      4.78e-07  
   10  -10724.9765683836      1.09e-07  
   11  -10724.9765683806      5.28e-08  
   12  -10724.9765683698      8.03e-09  Convergence criterion met
 ---------------------------------------
 SCF time:   CPU 136.09s  wall 26.00s 
 SCF   energy in the final basis set =   -10724.9765683698
 Total energy in the final basis set =   -10724.9765683698

 Q-Chem warning in module /home/taweetham/qchem52/libsym/oriorb.F, line  198:

 OriOrb: Failure to resolve orbital degeneracies.


 Q-Chem warning in module /home/taweetham/qchem52/libsym/oriorb.F, line  198:

 OriOrb: Failure to resolve orbital degeneracies.


 --------------------------------------------------------------
             Orbital Energies (a.u.) and Symmetries
 --------------------------------------------------------------

 Alpha MOs, Restricted
 -- Occupied --                  
-482.86 -482.86 -482.86 -482.86  -62.52  -62.52  -62.52  -62.52
  1 Bu    1 Ag    2 Bu    2 Ag    3 Bu    3 Ag    4 Bu    4 Ag                 
-56.337 -56.337 -56.337 -56.337 -56.332 -56.332 -56.332 -56.332
  5 Bu    5 Ag    6 Bu    6 Ag    1 Bg    1 Au    2 Bg    2 Au                 
-56.332 -56.332 -56.332 -56.332 -24.730 -24.730 -10.315 -10.315
  7 Ag    7 Bu    8 Ag    8 Bu    9 Bu    9 Ag   10 Bu   10 Ag                 
-10.282 -10.282 -10.282 -10.282  -8.725  -8.725  -8.724  -8.724
 11 Bu   11 Ag   12 Ag   12 Bu   13 Bu   13 Ag   14 Bu   14 Ag                 
 -6.557  -6.557  -6.557  -6.557  -6.543  -6.543  -6.543  -6.543
 15 Bu   15 Ag   16 Bu   16 Ag    3 Bg    3 Au    4 Bg    4 Au                 
 -6.542  -6.542  -6.542  -6.542  -2.668  -2.668  -2.668  -2.668
 17 Ag   17 Bu   18 Ag   18 Bu   19 Bu   19 Ag   20 Bu   20 Ag                 
 -2.664  -2.664  -2.664  -2.664  -2.663  -2.663  -2.663  -2.663
  5 Bg    5 Au    6 Bg    6 Au   21 Ag   21 Bu   22 Ag   22 Bu                 
 -2.652  -2.652  -2.652  -2.652  -2.652  -2.652  -2.652  -2.652
 23 Bu   23 Ag   24 Bu   24 Ag    7 Au    7 Bg    8 Au    8 Bg                 
 -1.276  -1.275  -0.946  -0.888  -0.850  -0.835  -0.816  -0.769
 25 Ag   25 Bu   26 Ag   26 Bu   27 Bu   27 Ag   28 Ag   28 Bu                 
 -0.746  -0.669  -0.653  -0.590  -0.582  -0.569  -0.524  -0.510
 29 Bu   29 Ag   30 Ag   30 Bu   31 Bu   31 Ag    9 Au    9 Bg                 
 -0.472  -0.467  -0.463  -0.458  -0.435  -0.428  -0.398  -0.393
 32 Ag   33 Ag   32 Bu   33 Bu   34 Bu   10 Au   34 Ag   10 Bg                 
 -0.348  -0.339  -0.337  -0.332  -0.316  -0.310  -0.303  -0.274
 11 Bg   35 Ag   11 Au   35 Bu   12 Au   36 Bu   36 Ag   12 Bg                 
 -0.271
 13 Bg                                                                         
 -- Virtual --                   
 -0.086  -0.074  -0.053  -0.045  -0.027  -0.007  -0.001   0.016
 37 Ag   13 Au   14 Au   37 Bu   38 Bu   38 Ag   39 Ag   39 Bu                 
  0.020   0.034   0.036   0.047   0.053   0.053   0.056   0.061
 40 Bu   40 Ag   15 Au   41 Ag   14 Bg   15 Bg   42 Ag   41 Bu                 
  0.063   0.069   0.077   0.086   0.088   0.090   0.092   0.097
 42 Bu   43 Bu   16 Au   44 Bu   16 Bg   17 Au   43 Ag   44 Ag                 
  0.100   0.104   0.114   0.115   0.130   0.138   0.148   0.150
 45 Ag   45 Bu   46 Ag   18 Au   17 Bg   18 Bg   46 Bu   47 Ag                 
  0.162   0.168   0.174   0.183   0.188   0.189   0.194   0.202
 47 Bu   48 Bu   49 Bu   19 Au   48 Ag   49 Ag   19 Bg   50 Bu                 
  0.212   0.214   0.223   0.234   0.236   0.237   0.249   0.252
 50 Ag   51 Ag   51 Bu   52 Bu   52 Ag   53 Bu   53 Ag   54 Ag                 
  0.268   0.269   0.276   0.282   0.296   0.337   0.339   0.358
 54 Bu   55 Ag   55 Bu   56 Ag   20 Au   20 Bg   57 Ag   56 Bu                 
  0.376   0.395   0.398   0.401   0.404   0.408   0.411   0.418
 57 Bu   58 Bu   58 Ag   59 Ag   59 Bu   60 Ag   21 Bg   21 Au                 
  0.427   0.429   0.432   0.437   0.442   0.460   0.483   0.493
 60 Bu   22 Au   61 Ag   22 Bg   61 Bu   62 Ag   63 Ag   62 Bu                 
  0.493   0.499   0.503   0.503   0.511   0.536   0.540   0.552
 23 Bg   23 Au   24 Au   64 Ag   63 Bu   24 Bg   25 Au   65 Ag                 
  0.556   0.556   0.557   0.569   0.572   0.597   0.604   0.608
 26 Au   25 Bg   27 Au   26 Bg   64 Bu   27 Bg   65 Bu   66 Ag                 
  0.611   0.635   0.647   0.652   0.654   0.665   0.679   0.683
 66 Bu   67 Ag   68 Ag   28 Bg   69 Ag   28 Au   67 Bu   70 Ag                 
  0.697   0.735   0.738   0.740   0.785   0.792   0.800   0.803
 68 Bu   29 Au   69 Bu   70 Bu   71 Ag   71 Bu   72 Bu   72 Ag                 
  0.832   0.846   0.858   0.863   0.868   0.896   0.929   0.943
 73 Ag   74 Ag   73 Bu   75 Ag   74 Bu   29 Bg   30 Bg   76 Ag                 
  0.956   0.993   1.016   1.038   1.042   1.071   1.084   1.104
 75 Bu   77 Ag   76 Bu   78 Ag   77 Bu   79 Ag   30 Au   78 Bu                 
  1.126   1.133   1.164   1.204   1.226   1.228   1.296   1.361
 80 Ag   79 Bu   31 Bg   31 Au   32 Au   32 Bg   80 Bu   81 Ag                 
  1.362   1.396   1.429   1.432   1.451   1.468   1.508   1.530
 82 Ag   33 Au   33 Bg   81 Bu   82 Bu   83 Ag   84 Ag   83 Bu                 
  1.564   1.570   1.607   1.699   1.724   1.735   1.747   1.802
 84 Bu   85 Ag   85 Bu   34 Au   35 Au   86 Ag   87 Ag   86 Bu                 
  1.803   1.829   1.839   1.877   1.981   1.986   2.002   2.004
 87 Bu   34 Bg   35 Bg   36 Bg   37 Bg   36 Au   88 Bu   88 Ag                 
  2.022   2.040   2.050   2.068   2.077   2.131   2.165   2.174
 37 Au   89 Ag   90 Ag   38 Bg   89 Bu   90 Bu   91 Ag   91 Bu                 
  2.180   2.234   2.246   2.248   2.250   2.262   2.286   2.352
 92 Ag   92 Bu   38 Au   93 Ag   93 Bu   94 Bu   94 Ag   95 Bu                 
  2.362   2.401   2.432   2.563   2.694   2.715   2.786   2.831
 95 Ag   96 Ag   97 Ag   39 Au   39 Bg   40 Bg   40 Au   41 Au                 
  2.856   2.958   3.030   3.052   3.065   3.068   3.143   3.169
 96 Bu   97 Bu   41 Bg   98 Ag   98 Bu   99 Bu   99 Ag  100 Ag                 
  3.376   3.410   3.641   3.740   3.750   3.754   3.790   3.805
101 Ag  102 Ag  100 Bu  101 Bu   42 Bg   42 Au  103 Ag  102 Bu                 
  3.929   3.955   3.963   3.972   3.986   3.987   3.988   4.011
103 Bu   43 Au   43 Bg   44 Bg   44 Au   45 Bg   45 Au  104 Ag                 
  4.041   4.048   4.049   4.056   4.057   4.078   4.079   4.106
 46 Bg   46 Au  104 Bu  105 Ag  105 Bu  106 Bu   47 Au  106 Ag                 
  4.122   4.197   4.230   4.272   4.301   4.366   4.366   4.440
 47 Bg  107 Bu  107 Ag  108 Bu  108 Ag  109 Ag  109 Bu  110 Ag                 
  4.461   4.817   4.838   4.858   6.287   6.308   6.427   6.464
110 Bu  111 Ag  112 Ag  111 Bu   48 Au   48 Bg  112 Bu  113 Ag                 
  6.562   6.704   6.755   6.777   6.811   6.815   7.530   7.531
114 Ag  115 Ag  113 Bu  114 Bu  115 Bu  116 Ag   49 Au   49 Bg                 
  7.553   7.572   7.635   7.647   7.648   7.703   7.712   7.735
 50 Au   50 Bg  116 Bu  117 Ag  117 Bu  118 Ag  118 Bu  119 Ag                 
  7.801   7.805  23.252  23.769  23.784  23.942  23.946  24.039
120 Ag  119 Bu  121 Ag  120 Bu  121 Bu  122 Ag  123 Ag  122 Bu                 
 47.891  48.006  48.050  48.058  66.762  66.782 289.725 289.726
124 Ag  123 Bu  124 Bu  125 Ag  126 Ag  125 Bu   51 Au   51 Bg                 
289.749 289.768 289.830 289.845 289.846 289.909 289.933 289.945
 52 Au   52 Bg  126 Bu  127 Bu  127 Ag  128 Ag  128 Bu  129 Ag                 
290.020 290.0291020.6811020.8261020.8791020.890
130 Ag  129 Bu  131 Ag  130 Bu  131 Bu  132 Ag                                 

 Beta MOs, Restricted
 -- Occupied --                  
-482.86 -482.86 -482.86 -482.86  -62.52  -62.52  -62.52  -62.52
  1 Bu    1 Ag    2 Bu    2 Ag    3 Bu    3 Ag    4 Bu    4 Ag                 
-56.337 -56.337 -56.337 -56.337 -56.332 -56.332 -56.332 -56.332
  5 Bu    5 Ag    6 Bu    6 Ag    1 Bg    1 Au    2 Bg    2 Au                 
-56.332 -56.332 -56.332 -56.332 -24.730 -24.730 -10.315 -10.315
  7 Ag    7 Bu    8 Ag    8 Bu    9 Bu    9 Ag   10 Bu   10 Ag                 
-10.282 -10.282 -10.282 -10.282  -8.725  -8.725  -8.724  -8.724
 11 Bu   11 Ag   12 Ag   12 Bu   13 Bu   13 Ag   14 Bu   14 Ag                 
 -6.557  -6.557  -6.557  -6.557  -6.543  -6.543  -6.543  -6.543
 15 Bu   15 Ag   16 Bu   16 Ag    3 Bg    3 Au    4 Bg    4 Au                 
 -6.542  -6.542  -6.542  -6.542  -2.668  -2.668  -2.668  -2.668
 17 Ag   17 Bu   18 Ag   18 Bu   19 Bu   19 Ag   20 Bu   20 Ag                 
 -2.664  -2.664  -2.664  -2.664  -2.663  -2.663  -2.663  -2.663
  5 Bg    5 Au    6 Bg    6 Au   21 Ag   21 Bu   22 Ag   22 Bu                 
 -2.652  -2.652  -2.652  -2.652  -2.652  -2.652  -2.652  -2.652
 23 Bu   23 Ag   24 Bu   24 Ag    7 Au    7 Bg    8 Au    8 Bg                 
 -1.276  -1.275  -0.946  -0.888  -0.850  -0.835  -0.816  -0.769
 25 Ag   25 Bu   26 Ag   26 Bu   27 Bu   27 Ag   28 Ag   28 Bu                 
 -0.746  -0.669  -0.653  -0.590  -0.582  -0.569  -0.524  -0.510
 29 Bu   29 Ag   30 Ag   30 Bu   31 Bu   31 Ag    9 Au    9 Bg                 
 -0.472  -0.467  -0.463  -0.458  -0.435  -0.428  -0.398  -0.393
 32 Ag   33 Ag   32 Bu   33 Bu   34 Bu   10 Au   34 Ag   10 Bg                 
 -0.348  -0.339  -0.337  -0.332  -0.316  -0.310  -0.303  -0.274
 11 Bg   35 Ag   11 Au   35 Bu   12 Au   36 Bu   36 Ag   12 Bg                 
 -0.271
 13 Bg                                                                         
 -- Virtual --                   
 -0.086  -0.074  -0.053  -0.045  -0.027  -0.007  -0.001   0.016
 37 Ag   13 Au   14 Au   37 Bu   38 Bu   38 Ag   39 Ag   39 Bu                 
  0.020   0.034   0.036   0.047   0.053   0.053   0.056   0.061
 40 Bu   40 Ag   15 Au   41 Ag   14 Bg   15 Bg   42 Ag   41 Bu                 
  0.063   0.069   0.077   0.086   0.088   0.090   0.092   0.097
 42 Bu   43 Bu   16 Au   44 Bu   16 Bg   17 Au   43 Ag   44 Ag                 
  0.100   0.104   0.114   0.115   0.130   0.138   0.148   0.150
 45 Ag   45 Bu   46 Ag   18 Au   17 Bg   18 Bg   46 Bu   47 Ag                 
  0.162   0.168   0.174   0.183   0.188   0.189   0.194   0.202
 47 Bu   48 Bu   49 Bu   19 Au   48 Ag   49 Ag   19 Bg   50 Bu                 
  0.212   0.214   0.223   0.234   0.236   0.237   0.249   0.252
 50 Ag   51 Ag   51 Bu   52 Bu   52 Ag   53 Bu   53 Ag   54 Ag                 
  0.268   0.269   0.276   0.282   0.296   0.337   0.339   0.358
 54 Bu   55 Ag   55 Bu   56 Ag   20 Au   20 Bg   57 Ag   56 Bu                 
  0.376   0.395   0.398   0.401   0.404   0.408   0.411   0.418
 57 Bu   58 Bu   58 Ag   59 Ag   59 Bu   60 Ag   21 Bg   21 Au                 
  0.427   0.429   0.432   0.437   0.442   0.460   0.483   0.493
 60 Bu   22 Au   61 Ag   22 Bg   61 Bu   62 Ag   63 Ag   62 Bu                 
  0.493   0.499   0.503   0.503   0.511   0.536   0.540   0.552
 23 Bg   23 Au   24 Au   64 Ag   63 Bu   24 Bg   25 Au   65 Ag                 
  0.556   0.556   0.557   0.569   0.572   0.597   0.604   0.608
 26 Au   25 Bg   27 Au   26 Bg   64 Bu   27 Bg   65 Bu   66 Ag                 
  0.611   0.635   0.647   0.652   0.654   0.665   0.679   0.683
 66 Bu   67 Ag   68 Ag   28 Bg   69 Ag   28 Au   67 Bu   70 Ag                 
  0.697   0.735   0.738   0.740   0.785   0.792   0.800   0.803
 68 Bu   29 Au   69 Bu   70 Bu   71 Ag   71 Bu   72 Bu   72 Ag                 
  0.832   0.846   0.858   0.863   0.868   0.896   0.929   0.943
 73 Ag   74 Ag   73 Bu   75 Ag   74 Bu   29 Bg   30 Bg   76 Ag                 
  0.956   0.993   1.016   1.038   1.042   1.071   1.084   1.104
 75 Bu   77 Ag   76 Bu   78 Ag   77 Bu   79 Ag   30 Au   78 Bu                 
  1.126   1.133   1.164   1.204   1.226   1.228   1.296   1.361
 80 Ag   79 Bu   31 Bg   31 Au   32 Au   32 Bg   80 Bu   81 Ag                 
  1.362   1.396   1.429   1.432   1.451   1.468   1.508   1.530
 82 Ag   33 Au   33 Bg   81 Bu   82 Bu   83 Ag   84 Ag   83 Bu                 
  1.564   1.570   1.607   1.699   1.724   1.735   1.747   1.802
 84 Bu   85 Ag   85 Bu   34 Au   35 Au   86 Ag   87 Ag   86 Bu                 
  1.803   1.829   1.839   1.877   1.981   1.986   2.002   2.004
 87 Bu   34 Bg   35 Bg   36 Bg   37 Bg   36 Au   88 Bu   88 Ag                 
  2.022   2.040   2.050   2.068   2.077   2.131   2.165   2.174
 37 Au   89 Ag   90 Ag   38 Bg   89 Bu   90 Bu   91 Ag   91 Bu                 
  2.180   2.234   2.246   2.248   2.250   2.262   2.286   2.352
 92 Ag   92 Bu   38 Au   93 Ag   93 Bu   94 Bu   94 Ag   95 Bu                 
  2.362   2.401   2.432   2.563   2.694   2.715   2.786   2.831
 95 Ag   96 Ag   97 Ag   39 Au   39 Bg   40 Bg   40 Au   41 Au                 
  2.856   2.958   3.030   3.052   3.065   3.068   3.143   3.169
 96 Bu   97 Bu   41 Bg   98 Ag   98 Bu   99 Bu   99 Ag  100 Ag                 
  3.376   3.410   3.641   3.740   3.750   3.754   3.790   3.805
101 Ag  102 Ag  100 Bu  101 Bu   42 Bg   42 Au  103 Ag  102 Bu                 
  3.929   3.955   3.963   3.972   3.986   3.987   3.988   4.011
103 Bu   43 Au   43 Bg   44 Bg   44 Au   45 Bg   45 Au  104 Ag                 
  4.041   4.048   4.049   4.056   4.057   4.078   4.079   4.106
 46 Bg   46 Au  104 Bu  105 Ag  105 Bu  106 Bu   47 Au  106 Ag                 
  4.122   4.197   4.230   4.272   4.301   4.366   4.366   4.440
 47 Bg  107 Bu  107 Ag  108 Bu  108 Ag  109 Ag  109 Bu  110 Ag                 
  4.461   4.817   4.838   4.858   6.287   6.308   6.427   6.464
110 Bu  111 Ag  112 Ag  111 Bu   48 Au   48 Bg  112 Bu  113 Ag                 
  6.562   6.704   6.755   6.777   6.811   6.815   7.530   7.531
114 Ag  115 Ag  113 Bu  114 Bu  115 Bu  116 Ag   49 Au   49 Bg                 
  7.553   7.572   7.635   7.647   7.648   7.703   7.712   7.735
 50 Au   50 Bg  116 Bu  117 Ag  117 Bu  118 Ag  118 Bu  119 Ag                 
  7.801   7.805  23.252  23.769  23.784  23.942  23.946  24.039
120 Ag  119 Bu  121 Ag  120 Bu  121 Bu  122 Ag  123 Ag  122 Bu                 
 47.891  48.006  48.050  48.058  66.762  66.782 289.725 289.726
124 Ag  123 Bu  124 Bu  125 Ag  126 Ag  125 Bu   51 Au   51 Bg                 
289.749 289.768 289.830 289.845 289.846 289.909 289.933 289.945
 52 Au   52 Bg  126 Bu  127 Bu  127 Ag  128 Ag  128 Bu  129 Ag                 
290.020 290.0291020.6811020.8261020.8791020.890
130 Ag  129 Bu  131 Ag  130 Bu  131 Bu  132 Ag                                 
 --------------------------------------------------------------

          Ground-State Mulliken Net Atomic Charges

     Atom                 Charge (a.u.)
  ----------------------------------------
      1 C                    -0.556883
      2 C                     0.383594
      3 C                     0.465755
      4 C                    -0.556846
      5 C                     0.383557
      6 C                     0.465776
      7 F                    -0.092932
      8 Br                   -0.098314
      9 Br                   -0.101230
     10 F                    -0.092932
     11 Br                   -0.098320
     12 Br                   -0.101224
  ----------------------------------------
  Sum of atomic charges =     0.000000

 -----------------------------------------------------------------
                    Cartesian Multipole Moments
 -----------------------------------------------------------------
    Charge (ESU x 10^10)
                -0.0000
    Dipole Moment (Debye)
         X       0.0000      Y      -0.0000      Z       0.0000
       Tot       0.0000
    Quadrupole Moments (Debye-Ang)
        XX    -109.9132     XY       0.0112     YY    -120.7540
        XZ       0.0000     YZ       0.0000     ZZ    -116.8109
    Octopole Moments (Debye-Ang^2)
       XXX       0.0000    XXY       0.0000    XYY       0.0000
       YYY       0.0000    XXZ       0.0000    XYZ       0.0000
       YYZ       0.0000    XZZ       0.0000    YZZ      -0.0000
       ZZZ       0.0000
    Hexadecapole Moments (Debye-Ang^3)
      XXXX   -3546.6397   XXXY       0.0170   XXYY    -866.7231
      XYYY       0.1538   YYYY   -2096.3878   XXXZ       0.0000
      XXYZ       0.0000   XYYZ       0.0000   YYYZ       0.0000
      XXZZ    -668.0135   XYZZ       0.0110   YYZZ    -366.7464
      XZZZ       0.0000   YZZZ       0.0000   ZZZZ    -133.9309
 -----------------------------------------------------------------
 Calculating MO derivatives via CPSCF
    1     0    39    0.0250692  
    2     0    39    0.0103395  
    3     0    39    0.0018285  
    4     0    39    0.0001315  
    5    24    15    0.0000100  
    6    38     1    0.0000010  
    7    39     0    0.0000000  Converged
 Time for AOints: 246.5 s (CPU) 41.8 s (wall)
 ------------------------------------------------------------------------------
                     AOints        : Timing summary (seconds)
 ------------------------------------------------------------------------------
     job step          cpu (% of tot)      sys (% of tot)     wall (% of tot)
 ------------------------------------------------------------------------------
  AOints            0.2465E+03 ( 7.6)   0.1300E-04 ( 5.4)   0.4184E+02 ( 7.5)
 ------------------------------------------------------------------------------
   Grand Totals     0.3238E+04          0.2410E-03          0.5554E+03
 ------------------------------------------------------------------------------
 Polarizability Matrix (a.u.)
            1           2           3
    1-215.2998747  -0.0025348   0.0000000
    2  -0.0025348-161.7825129   0.0000000
    3   0.0000000   0.0000000 -82.2041059
 Calculating analytic Hessian of the SCF energy

 Direct stationary perturbation theory relativistic correction:

 rels  =      67.327735732637
 relv  =    -231.394073367778
 rel2e =      39.477845079938
 E_rel =    -124.588492555202

 Hessian of the SCF Energy
            1           2           3           4           5           6
    1   0.6537038   0.0001697  -0.0000000  -0.2604436   0.0489408   0.0000000
    2   0.0001697   0.6678252   0.0000000   0.1225159  -0.1416267   0.0000000
    3  -0.0000000   0.0000000   0.1315924  -0.0000000   0.0000000  -0.0549889
    4  -0.2604436   0.1225159  -0.0000000   0.5333121  -0.0476471  -0.0000000
    5   0.0489408  -0.1416267   0.0000000  -0.0476471   0.5918910   0.0000000
    6   0.0000000   0.0000000  -0.0549889  -0.0000000   0.0000000   0.0952956
    7   0.0375529   0.0252096   0.0000000  -0.0978698   0.0234524   0.0000000
    8   0.0791912  -0.0264067  -0.0000000  -0.0233275  -0.3063134  -0.0000000
    9   0.0000000  -0.0000000  -0.0012887   0.0000000  -0.0000000  -0.0455499
   10  -0.0770240  -0.0000324  -0.0000000   0.0376400  -0.0791296   0.0000000
   11  -0.0000323  -0.0032416   0.0000000  -0.0251629  -0.0264798  -0.0000000
   12  -0.0000000   0.0000000   0.0063435   0.0000000  -0.0000000  -0.0013050
   13   0.0376402  -0.0251629   0.0000000  -0.0196597   0.0308963  -0.0000000
   14  -0.0791298  -0.0264789  -0.0000000   0.0308959  -0.0477215   0.0000000
   15  -0.0000000  -0.0000000  -0.0013050  -0.0000000   0.0000000   0.0059206
   16  -0.2604933  -0.1227396   0.0000000  -0.0558362   0.0298603   0.0000000
   17  -0.0491973  -0.1418545   0.0000000  -0.0299572   0.0568144  -0.0000000
   18  -0.0000000  -0.0000000  -0.0549591   0.0000000  -0.0000000   0.0038105
   19  -0.0682409   0.0000647   0.0000000  -0.0008191   0.0405559   0.0000000
   20   0.0000718  -0.3252412   0.0000000   0.0048355  -0.0474566  -0.0000000
   21   0.0000000  -0.0000000  -0.0390142   0.0000000   0.0000000   0.0058804
   22  -0.0345804  -0.0224285   0.0000000  -0.1193149  -0.0544499  -0.0000000
   23  -0.0038813  -0.0007755  -0.0000000  -0.0551626  -0.0640157   0.0000000
   24   0.0000000  -0.0000000   0.0043797  -0.0000000   0.0000000  -0.0176373
   25   0.0018590  -0.0009348   0.0000000  -0.0118835   0.0105969  -0.0000000
   26  -0.0036120  -0.0018627  -0.0000000   0.0261332  -0.0169965   0.0000000
   27  -0.0000000   0.0000000   0.0033469   0.0000000  -0.0000000   0.0014724
   28   0.0027226   0.0000007   0.0000000  -0.0061322   0.0027135  -0.0000000
   29  -0.0000033   0.0022974   0.0000000  -0.0008691   0.0019089  -0.0000000
   30   0.0000000  -0.0000000  -0.0018283   0.0000000  -0.0000000   0.0053735
   31   0.0018537   0.0009392   0.0000000  -0.0002038  -0.0007325  -0.0000000
   32   0.0036155  -0.0018640   0.0000000  -0.0004243  -0.0002674   0.0000000
   33   0.0000000  -0.0000000   0.0033530  -0.0000000   0.0000000  -0.0012331
   34  -0.0345501   0.0223986  -0.0000000   0.0012104  -0.0050563  -0.0000000
   35   0.0038671  -0.0007706  -0.0000000  -0.0018304   0.0002637   0.0000000
   36   0.0000000   0.0000000   0.0043688   0.0000000  -0.0000000   0.0029612
            7           8           9          10          11          12
    1   0.0375529   0.0791912   0.0000000  -0.0770240  -0.0000323  -0.0000000
    2   0.0252096  -0.0264067  -0.0000000  -0.0000324  -0.0032416   0.0000000
    3   0.0000000  -0.0000000  -0.0012887  -0.0000000   0.0000000   0.0063435
    4  -0.0978698  -0.0233275   0.0000000   0.0376400  -0.0251629   0.0000000
    5   0.0234524  -0.3063134  -0.0000000  -0.0791296  -0.0264798  -0.0000000
    6   0.0000000  -0.0000000  -0.0455499   0.0000000  -0.0000000  -0.0013050
    7   0.5326968   0.0483001  -0.0000000  -0.2604931  -0.1227395   0.0000000
    8   0.0483001   0.5918009   0.0000000  -0.0491975  -0.1418543   0.0000000
    9  -0.0000000   0.0000000   0.0953428   0.0000000  -0.0000000  -0.0549591
   10  -0.2604931  -0.0491975   0.0000000   0.6537043   0.0001698  -0.0000000
   11  -0.1227395  -0.1418543  -0.0000000   0.0001698   0.6678249   0.0000000
   12   0.0000000   0.0000000  -0.0549591  -0.0000000   0.0000000   0.1315924
   13  -0.0558366  -0.0299573  -0.0000000  -0.2604434   0.1225159   0.0000000
   14   0.0298598   0.0568138  -0.0000000   0.0489408  -0.1416264  -0.0000000
   15   0.0000000  -0.0000000   0.0038104  -0.0000000  -0.0000000  -0.0549889
   16  -0.0196168  -0.0308609  -0.0000000   0.0375532   0.0252097  -0.0000000
   17  -0.0308607  -0.0477684   0.0000000   0.0791913  -0.0264063  -0.0000000
   18  -0.0000000   0.0000000   0.0058810   0.0000000  -0.0000000  -0.0012887
   19  -0.0061338  -0.0027174  -0.0000000   0.0027226   0.0000007  -0.0000000
   20   0.0008719   0.0019151   0.0000000  -0.0000033   0.0022974  -0.0000000
   21  -0.0000000   0.0000000   0.0053724   0.0000000  -0.0000000  -0.0018283
   22  -0.0118759  -0.0106249   0.0000000   0.0018537   0.0009392  -0.0000000
   23  -0.0261829  -0.0170658  -0.0000000   0.0036154  -0.0018640   0.0000000
   24   0.0000000  -0.0000000   0.0014804  -0.0000000  -0.0000000   0.0033530
   25  -0.1186604   0.0539175   0.0000000  -0.0345501   0.0223986  -0.0000000
   26   0.0546293  -0.0636830   0.0000000   0.0038671  -0.0007706  -0.0000000
   27  -0.0000000   0.0000000  -0.0176897   0.0000000  -0.0000000   0.0043688
   28  -0.0007708  -0.0405106  -0.0000000  -0.0682410   0.0000647   0.0000000
   29  -0.0047896  -0.0474301  -0.0000000   0.0000719  -0.3252412  -0.0000000
   30  -0.0000000   0.0000000   0.0058599  -0.0000000   0.0000000  -0.0390142
   31   0.0012093   0.0050570   0.0000000  -0.0345804  -0.0224285  -0.0000000
   32   0.0018307   0.0002612  -0.0000000  -0.0038813  -0.0007755  -0.0000000
   33   0.0000000  -0.0000000   0.0029649   0.0000000  -0.0000000   0.0043797
   34  -0.0002022   0.0007299   0.0000000   0.0018590  -0.0009349   0.0000000
   35   0.0004194  -0.0002691   0.0000000  -0.0036120  -0.0018627   0.0000000
   36  -0.0000000   0.0000000  -0.0012245  -0.0000000   0.0000000   0.0033469
           13          14          15          16          17          18
    1   0.0376402  -0.0791298  -0.0000000  -0.2604933  -0.0491973  -0.0000000
    2  -0.0251629  -0.0264789  -0.0000000  -0.1227396  -0.1418545  -0.0000000
    3   0.0000000  -0.0000000  -0.0013050   0.0000000   0.0000000  -0.0549591
    4  -0.0196597   0.0308959  -0.0000000  -0.0558362  -0.0299572   0.0000000
    5   0.0308963  -0.0477215   0.0000000   0.0298603   0.0568144  -0.0000000
    6  -0.0000000   0.0000000   0.0059206   0.0000000  -0.0000000   0.0038105
    7  -0.0558366   0.0298598   0.0000000  -0.0196168  -0.0308607  -0.0000000
    8  -0.0299573   0.0568138  -0.0000000  -0.0308609  -0.0477684   0.0000000
    9  -0.0000000  -0.0000000   0.0038104  -0.0000000   0.0000000   0.0058810
   10  -0.2604434   0.0489408  -0.0000000   0.0375532   0.0791913   0.0000000
   11   0.1225159  -0.1416264  -0.0000000   0.0252097  -0.0264063  -0.0000000
   12   0.0000000  -0.0000000  -0.0549889  -0.0000000  -0.0000000  -0.0012887
   13   0.5333116  -0.0476471  -0.0000000  -0.0978691  -0.0233276   0.0000000
   14  -0.0476471   0.5918894   0.0000000   0.0234527  -0.3063127  -0.0000000
   15  -0.0000000   0.0000000   0.0952956   0.0000000  -0.0000000  -0.0455499
   16  -0.0978691   0.0234527   0.0000000   0.5326956   0.0482989  -0.0000000
   17  -0.0233276  -0.3063127  -0.0000000   0.0482989   0.5917999   0.0000000
   18   0.0000000  -0.0000000  -0.0455499  -0.0000000   0.0000000   0.0953429
   19  -0.0061322   0.0027136   0.0000000  -0.0007708  -0.0405106   0.0000000
   20  -0.0008692   0.0019089   0.0000000  -0.0047896  -0.0474301  -0.0000000
   21  -0.0000000   0.0000000   0.0053735  -0.0000000   0.0000000   0.0058599
   22  -0.0002038  -0.0007325  -0.0000000   0.0012093   0.0050571   0.0000000
   23  -0.0004242  -0.0002675   0.0000000   0.0018306   0.0002612  -0.0000000
   24  -0.0000000   0.0000000  -0.0012331  -0.0000000  -0.0000000   0.0029649
   25   0.0012104  -0.0050563  -0.0000000  -0.0002022   0.0007298   0.0000000
   26  -0.0018304   0.0002637  -0.0000000   0.0004195  -0.0002691   0.0000000
   27   0.0000000  -0.0000000   0.0029612  -0.0000000   0.0000000  -0.0012245
   28  -0.0008191   0.0405559  -0.0000000  -0.0061338  -0.0027174   0.0000000
   29   0.0048355  -0.0474566   0.0000000   0.0008719   0.0019151  -0.0000000
   30   0.0000000   0.0000000   0.0058804  -0.0000000  -0.0000000   0.0053724
   31  -0.1193148  -0.0544497  -0.0000000  -0.0118758  -0.0106248   0.0000000
   32  -0.0551626  -0.0640158   0.0000000  -0.0261828  -0.0170660  -0.0000000
   33  -0.0000000   0.0000000  -0.0176373   0.0000000  -0.0000000   0.0014804
   34  -0.0118835   0.0105969  -0.0000000  -0.1186604   0.0539174   0.0000000
   35   0.0261332  -0.0169965  -0.0000000   0.0546293  -0.0636830  -0.0000000
   36   0.0000000  -0.0000000   0.0014724  -0.0000000   0.0000000  -0.0176897
           19          20          21          22          23          24
    1  -0.0682409   0.0000718   0.0000000  -0.0345804  -0.0038813   0.0000000
    2   0.0000647  -0.3252412  -0.0000000  -0.0224285  -0.0007755  -0.0000000
    3   0.0000000   0.0000000  -0.0390142   0.0000000  -0.0000000   0.0043797
    4  -0.0008191   0.0048355   0.0000000  -0.1193149  -0.0551626  -0.0000000
    5   0.0405559  -0.0474566   0.0000000  -0.0544499  -0.0640157   0.0000000
    6   0.0000000  -0.0000000   0.0058804  -0.0000000   0.0000000  -0.0176373
    7  -0.0061338   0.0008719  -0.0000000  -0.0118759  -0.0261829   0.0000000
    8  -0.0027174   0.0019151   0.0000000  -0.0106249  -0.0170658  -0.0000000
    9  -0.0000000   0.0000000   0.0053724   0.0000000  -0.0000000   0.0014804
   10   0.0027226  -0.0000033   0.0000000   0.0018537   0.0036154  -0.0000000
   11   0.0000007   0.0022974  -0.0000000   0.0009392  -0.0018640  -0.0000000
   12  -0.0000000  -0.0000000  -0.0018283  -0.0000000   0.0000000   0.0033530
   13  -0.0061322  -0.0008692  -0.0000000  -0.0002038  -0.0004242  -0.0000000
   14   0.0027136   0.0019089   0.0000000  -0.0007325  -0.0002675   0.0000000
   15   0.0000000   0.0000000   0.0053735  -0.0000000   0.0000000  -0.0012331
   16  -0.0007708  -0.0047896  -0.0000000   0.0012093   0.0018306  -0.0000000
   17  -0.0405106  -0.0474301   0.0000000   0.0050571   0.0002612  -0.0000000
   18   0.0000000  -0.0000000   0.0058599   0.0000000  -0.0000000   0.0029649
   19   0.0832863  -0.0001184   0.0000000  -0.0019417   0.0050114   0.0000000
   20  -0.0001184   0.4180348   0.0000000   0.0000579   0.0022593   0.0000000
   21   0.0000000   0.0000000   0.0220450   0.0000000  -0.0000000  -0.0022330
   22  -0.0019417   0.0000579   0.0000000   0.1653742   0.0801727  -0.0000000
   23   0.0050114   0.0022593  -0.0000000   0.0801727   0.0894230   0.0000000
   24   0.0000000   0.0000000  -0.0022330  -0.0000000   0.0000000   0.0091308
   25  -0.0001720   0.0005467   0.0000000   0.0017112  -0.0032394  -0.0000000
   26   0.0014106  -0.0011590  -0.0000000   0.0032505  -0.0065837   0.0000000
   27   0.0000000   0.0000000   0.0002960   0.0000000  -0.0000000  -0.0006642
   28   0.0003110   0.0000010   0.0000000  -0.0001698  -0.0014095  -0.0000000
   29   0.0000010  -0.0062252   0.0000000  -0.0005434  -0.0011592   0.0000000
   30  -0.0000000  -0.0000000   0.0001811  -0.0000000   0.0000000   0.0002966
   31  -0.0001698  -0.0005434   0.0000000  -0.0007341  -0.0005144  -0.0000000
   32  -0.0014095  -0.0011592  -0.0000000  -0.0005144  -0.0002823   0.0000000
   33  -0.0000000   0.0000000   0.0002966  -0.0000000   0.0000000   0.0001077
   34  -0.0019396  -0.0000612   0.0000000  -0.0013282   0.0001842  -0.0000000
   35  -0.0050019   0.0022559  -0.0000000  -0.0001838   0.0000701   0.0000000
   36   0.0000000   0.0000000  -0.0022294   0.0000000  -0.0000000   0.0000546
           25          26          27          28          29          30
    1   0.0018590  -0.0036120  -0.0000000   0.0027226  -0.0000033   0.0000000
    2  -0.0009348  -0.0018627   0.0000000   0.0000007   0.0022974  -0.0000000
    3   0.0000000  -0.0000000   0.0033469   0.0000000   0.0000000  -0.0018283
    4  -0.0118835   0.0261332   0.0000000  -0.0061322  -0.0008691   0.0000000
    5   0.0105969  -0.0169965  -0.0000000   0.0027135   0.0019089  -0.0000000
    6  -0.0000000   0.0000000   0.0014724  -0.0000000  -0.0000000   0.0053735
    7  -0.1186604   0.0546293  -0.0000000  -0.0007708  -0.0047896  -0.0000000
    8   0.0539175  -0.0636830   0.0000000  -0.0405106  -0.0474301   0.0000000
    9   0.0000000   0.0000000  -0.0176897  -0.0000000  -0.0000000   0.0058599
   10  -0.0345501   0.0038671   0.0000000  -0.0682410   0.0000719  -0.0000000
   11   0.0223986  -0.0007706  -0.0000000   0.0000647  -0.3252412   0.0000000
   12  -0.0000000  -0.0000000   0.0043688   0.0000000  -0.0000000  -0.0390142
   13   0.0012104  -0.0018304   0.0000000  -0.0008191   0.0048355   0.0000000
   14  -0.0050563   0.0002637  -0.0000000   0.0405559  -0.0474566   0.0000000
   15  -0.0000000  -0.0000000   0.0029612  -0.0000000   0.0000000   0.0058804
   16  -0.0002022   0.0004195  -0.0000000  -0.0061338   0.0008719  -0.0000000
   17   0.0007298  -0.0002691   0.0000000  -0.0027174   0.0019151  -0.0000000
   18   0.0000000   0.0000000  -0.0012245   0.0000000  -0.0000000   0.0053724
   19  -0.0001720   0.0014106   0.0000000   0.0003110   0.0000010  -0.0000000
   20   0.0005467  -0.0011590   0.0000000   0.0000010  -0.0062252  -0.0000000
   21   0.0000000  -0.0000000   0.0002960   0.0000000   0.0000000   0.0001811
   22   0.0017112   0.0032505   0.0000000  -0.0001698  -0.0005434  -0.0000000
   23  -0.0032394  -0.0065837  -0.0000000  -0.0014095  -0.0011592   0.0000000
   24  -0.0000000   0.0000000  -0.0006642  -0.0000000   0.0000000   0.0002966
   25   0.1646879  -0.0795949  -0.0000000  -0.0019396  -0.0000612  -0.0000000
   26  -0.0795949   0.0890155   0.0000000  -0.0050019   0.0022559  -0.0000000
   27  -0.0000000   0.0000000   0.0092016  -0.0000000  -0.0000000  -0.0022294
   28  -0.0019396  -0.0050019  -0.0000000   0.0832863  -0.0001184  -0.0000000
   29  -0.0000612   0.0022559  -0.0000000  -0.0001184   0.4180348  -0.0000000
   30  -0.0000000  -0.0000000  -0.0022294  -0.0000000  -0.0000000   0.0220450
   31  -0.0013282  -0.0001838   0.0000000  -0.0019417   0.0000579  -0.0000000
   32   0.0001842   0.0000701  -0.0000000   0.0050114   0.0022593  -0.0000000
   33  -0.0000000  -0.0000000   0.0000546  -0.0000000  -0.0000000  -0.0022330
   34  -0.0007325   0.0005131   0.0000000  -0.0001720   0.0005467   0.0000000
   35   0.0005131  -0.0002806  -0.0000000   0.0014106  -0.0011590   0.0000000
   36   0.0000000   0.0000000   0.0001065  -0.0000000  -0.0000000   0.0002960
           31          32          33          34          35          36
    1   0.0018537   0.0036155   0.0000000  -0.0345501   0.0038671   0.0000000
    2   0.0009392  -0.0018640  -0.0000000   0.0223986  -0.0007706   0.0000000
    3   0.0000000   0.0000000   0.0033530  -0.0000000  -0.0000000   0.0043688
    4  -0.0002038  -0.0004243  -0.0000000   0.0012104  -0.0018304   0.0000000
    5  -0.0007325  -0.0002674   0.0000000  -0.0050563   0.0002637  -0.0000000
    6  -0.0000000   0.0000000  -0.0012331  -0.0000000   0.0000000   0.0029612
    7   0.0012093   0.0018307   0.0000000  -0.0002022   0.0004194  -0.0000000
    8   0.0050570   0.0002612  -0.0000000   0.0007299  -0.0002691   0.0000000
    9   0.0000000  -0.0000000   0.0029649   0.0000000   0.0000000  -0.0012245
   10  -0.0345804  -0.0038813   0.0000000   0.0018590  -0.0036120  -0.0000000
   11  -0.0224285  -0.0007755  -0.0000000  -0.0009349  -0.0018627   0.0000000
   12  -0.0000000  -0.0000000   0.0043797   0.0000000   0.0000000   0.0033469
   13  -0.1193148  -0.0551626  -0.0000000  -0.0118835   0.0261332   0.0000000
   14  -0.0544497  -0.0640158   0.0000000   0.0105969  -0.0169965  -0.0000000
   15  -0.0000000   0.0000000  -0.0176373  -0.0000000  -0.0000000   0.0014724
   16  -0.0118758  -0.0261828   0.0000000  -0.1186604   0.0546293  -0.0000000
   17  -0.0106248  -0.0170660  -0.0000000   0.0539174  -0.0636830   0.0000000
   18   0.0000000  -0.0000000   0.0014804   0.0000000  -0.0000000  -0.0176897
   19  -0.0001698  -0.0014095  -0.0000000  -0.0019396  -0.0050019   0.0000000
   20  -0.0005434  -0.0011592   0.0000000  -0.0000612   0.0022559   0.0000000
   21   0.0000000  -0.0000000   0.0002966   0.0000000  -0.0000000  -0.0022294
   22  -0.0007341  -0.0005144  -0.0000000  -0.0013282  -0.0001838   0.0000000
   23  -0.0005144  -0.0002823   0.0000000   0.0001842   0.0000701  -0.0000000
   24  -0.0000000   0.0000000   0.0001077  -0.0000000   0.0000000   0.0000546
   25  -0.0013282   0.0001842  -0.0000000  -0.0007325   0.0005131   0.0000000
   26  -0.0001838   0.0000701  -0.0000000   0.0005131  -0.0002806   0.0000000
   27   0.0000000  -0.0000000   0.0000546   0.0000000  -0.0000000   0.0001065
   28  -0.0019417   0.0050114  -0.0000000  -0.0001720   0.0014106  -0.0000000
   29   0.0000579   0.0022593  -0.0000000   0.0005467  -0.0011590  -0.0000000
   30  -0.0000000  -0.0000000  -0.0022330   0.0000000   0.0000000   0.0002960
   31   0.1653742   0.0801727  -0.0000000   0.0017112   0.0032505   0.0000000
   32   0.0801727   0.0894230   0.0000000  -0.0032394  -0.0065837  -0.0000000
   33  -0.0000000   0.0000000   0.0091308   0.0000000   0.0000000  -0.0006642
   34   0.0017112  -0.0032394   0.0000000   0.1646878  -0.0795949   0.0000000
   35   0.0032505  -0.0065837   0.0000000  -0.0795949   0.0890155  -0.0000000
   36   0.0000000  -0.0000000  -0.0006642   0.0000000  -0.0000000   0.0092016
 **********************************************************************
 **                                                                  **
 **                       VIBRATIONAL ANALYSIS                       **
 **                       --------------------                       **
 **                                                                  **
 **        VIBRATIONAL FREQUENCIES (CM**-1) AND NORMAL MODES         **
 **     FORCE CONSTANTS (mDYN/ANGSTROM) AND REDUCED MASSES (AMU)     **
 **                  INFRARED INTENSITIES (KM/MOL)                   **
 **                                                                  **
 **********************************************************************


 Mode:                 1                      2                      3
 Frequency:        45.01                  82.23                  97.03
 Force Cnst:      0.0921                 0.0778                 0.1237
 Red. Mass:      77.1575                19.5250                22.3048
 IR Active:          YES                    YES                    NO 
 IR Intens:        0.000                  0.223                  0.000
 Raman Active:       NO                     NO                     YES
               X      Y      Z        X      Y      Z        X      Y      Z
 C         -0.000  0.000 -0.003   -0.000 -0.000  0.346    0.000 -0.000  0.270
 C         -0.000 -0.000  0.079   -0.000 -0.000  0.212    0.000 -0.000  0.090
 C         -0.000  0.000 -0.083   -0.000 -0.000  0.212   -0.000  0.000 -0.090
 C         -0.000  0.000 -0.003    0.000 -0.000  0.346   -0.000  0.000 -0.270
 C          0.000  0.000  0.079    0.000 -0.000  0.212   -0.000 -0.000 -0.090
 C         -0.000  0.000 -0.083   -0.000 -0.000  0.212    0.000 -0.000  0.090
 F          0.000  0.000 -0.003    0.000 -0.000  0.512   -0.000 -0.000  0.611
 Br         0.000 -0.000  0.494   -0.000 -0.000 -0.119    0.000  0.000 -0.138
 Br        -0.000  0.000 -0.493    0.000  0.000 -0.121   -0.000 -0.000  0.138
 F          0.000  0.000 -0.003    0.000 -0.000  0.512    0.000  0.000 -0.611
 Br         0.000 -0.000  0.494   -0.000  0.000 -0.119   -0.000 -0.000  0.138
 Br        -0.000  0.000 -0.493    0.000  0.000 -0.121    0.000  0.000 -0.138
 TransDip  -0.000  0.000  0.000   -0.000  0.000 -0.015    0.000  0.000 -0.000

 Mode:                 4                      5                      6
 Frequency:       123.76                 135.26                 135.39
 Force Cnst:      0.7066                 0.6739                 0.4477
 Red. Mass:      78.2958                62.5146                41.4504
 IR Active:          NO                     YES                    YES
 IR Intens:        0.000                  0.231                  0.274
 Raman Active:       YES                    NO                     NO 
               X      Y      Z        X      Y      Z        X      Y      Z
 C         -0.000 -0.048 -0.000    0.135 -0.110 -0.000   -0.035 -0.277 -0.000
 C          0.018  0.004 -0.000    0.151 -0.085 -0.000   -0.070 -0.254 -0.000
 C          0.018 -0.004  0.000    0.173 -0.113  0.000   -0.015 -0.246 -0.000
 C          0.000  0.048  0.000    0.135 -0.110  0.000   -0.035 -0.277 -0.000
 C         -0.018 -0.004  0.000    0.151 -0.085 -0.000   -0.070 -0.254 -0.000
 C         -0.018  0.004  0.000    0.173 -0.113  0.000   -0.015 -0.246 -0.000
 F         -0.000 -0.044 -0.000    0.095 -0.112 -0.000   -0.025 -0.282 -0.000
 Br        -0.255  0.427  0.000   -0.162  0.450  0.000   -0.280 -0.016  0.000
 Br        -0.255 -0.427 -0.000    0.070 -0.376 -0.000    0.304  0.202  0.000
 F          0.000  0.043  0.000    0.095 -0.112  0.000   -0.025 -0.282 -0.000
 Br         0.255 -0.427 -0.000   -0.162  0.450  0.000   -0.280 -0.016  0.000
 Br         0.255  0.427  0.000    0.070 -0.376 -0.000    0.304  0.202 -0.000
 TransDip   0.000  0.000 -0.000   -0.014  0.005  0.000    0.005  0.016  0.000

 Mode:                 7                      8                      9
 Frequency:       184.87                 204.62                 229.45
 Force Cnst:      0.2861                 1.3253                 2.1397
 Red. Mass:      14.2067                53.7282                68.9822
 IR Active:          YES                    NO                     NO 
 IR Intens:        0.272                  0.000                  0.000
 Raman Active:       NO                     YES                    YES
               X      Y      Z        X      Y      Z        X      Y      Z
 C         -0.000 -0.000 -0.239    0.037  0.000  0.000   -0.000 -0.077  0.000
 C         -0.000  0.000 -0.390    0.119  0.205 -0.000    0.177  0.031 -0.000
 C         -0.000  0.000 -0.390   -0.120  0.205 -0.000    0.176 -0.027 -0.000
 C          0.000 -0.000 -0.239   -0.037 -0.000 -0.000    0.000  0.077 -0.000
 C          0.000  0.000 -0.390   -0.119 -0.205  0.000   -0.177 -0.031  0.000
 C         -0.000  0.000 -0.390    0.120 -0.205  0.000   -0.176  0.027  0.000
 F         -0.000  0.000  0.370   -0.287  0.000 -0.000   -0.004 -0.068 -0.000
 Br        -0.000 -0.000  0.033    0.347  0.171  0.000    0.399  0.235  0.000
 Br        -0.000 -0.000  0.033   -0.351  0.173  0.000    0.395 -0.234 -0.000
 F          0.000 -0.000  0.370    0.287 -0.000  0.000    0.004  0.068  0.000
 Br         0.000  0.000  0.033   -0.347 -0.171 -0.000   -0.399 -0.235 -0.000
 Br        -0.000  0.000  0.033    0.351 -0.173  0.000   -0.395  0.234 -0.000
 TransDip  -0.000 -0.000 -0.017   -0.000  0.000 -0.000    0.000  0.000 -0.000

 Mode:                10                     11                     12
 Frequency:       261.88                 301.49                 305.54
 Force Cnst:      0.8244                 0.6581                 1.1685
 Red. Mass:      20.4028                12.2892                21.2434
 IR Active:          NO                     NO                     YES
 IR Intens:        0.000                  0.000                  0.582
 Raman Active:       YES                    YES                    NO 
               X      Y      Z        X      Y      Z        X      Y      Z
 C          0.188 -0.000  0.000    0.000 -0.000 -0.001    0.103 -0.001  0.000
 C          0.085 -0.131  0.000    0.000 -0.000 -0.500    0.045 -0.047  0.000
 C         -0.084 -0.132  0.000   -0.000 -0.000 -0.498    0.044  0.045 -0.000
 C         -0.188  0.000 -0.000   -0.000  0.000  0.001    0.103 -0.001 -0.000
 C         -0.085  0.131 -0.000   -0.000  0.000  0.500    0.045 -0.047  0.000
 C          0.084  0.132 -0.000   -0.000 -0.000  0.498    0.044  0.045  0.000
 F          0.628  0.000 -0.000    0.000 -0.000  0.000    0.678 -0.001 -0.000
 Br         0.018  0.103 -0.000   -0.000 -0.000  0.033   -0.096 -0.034 -0.000
 Br        -0.017  0.102 -0.000    0.000  0.000  0.033   -0.097  0.035  0.000
 F         -0.628 -0.000  0.000   -0.000  0.000 -0.000    0.678 -0.001  0.000
 Br        -0.018 -0.103  0.000    0.000  0.000 -0.033   -0.096 -0.034 -0.000
 Br         0.017 -0.102  0.000   -0.000 -0.000 -0.033   -0.097  0.035  0.000
 TransDip   0.000 -0.000 -0.000   -0.000  0.000  0.000   -0.024 -0.000  0.000

 Mode:                13                     14                     15
 Frequency:       337.23                 377.00                 472.86
 Force Cnst:      1.5713                 1.0599                 2.1331
 Red. Mass:      23.4496                12.6571                16.1917
 IR Active:          YES                    NO                     NO 
 IR Intens:        0.082                  0.000                  0.000
 Raman Active:       NO                     YES                    YES
               X      Y      Z        X      Y      Z        X      Y      Z
 C         -0.000  0.363 -0.000    0.000 -0.000  0.472   -0.000  0.407  0.000
 C         -0.064  0.238 -0.000    0.000 -0.000  0.340   -0.131  0.071 -0.000
 C          0.063  0.239  0.000    0.000  0.000 -0.341   -0.132 -0.070 -0.000
 C         -0.000  0.363  0.000   -0.000  0.000 -0.472    0.000 -0.407 -0.000
 C         -0.064  0.238  0.000   -0.000  0.000 -0.340    0.131 -0.071 -0.000
 C          0.063  0.239  0.000   -0.000 -0.000  0.341    0.132  0.070  0.000
 F          0.003  0.423  0.000   -0.000 -0.000 -0.213   -0.000  0.537 -0.000
 Br        -0.142 -0.115  0.000   -0.000 -0.000 -0.009    0.014  0.019 -0.000
 Br         0.142 -0.115 -0.000    0.000 -0.000  0.009    0.014 -0.019  0.000
 F          0.003  0.423 -0.000   -0.000  0.000  0.213    0.000 -0.537  0.000
 Br        -0.142 -0.115 -0.000    0.000  0.000  0.009   -0.014 -0.019  0.000
 Br         0.142 -0.115 -0.000   -0.000 -0.000 -0.009   -0.014  0.019 -0.000
 TransDip  -0.000 -0.009 -0.000    0.000  0.000  0.000    0.000 -0.000  0.000

 Mode:                16                     17                     18
 Frequency:       562.22                 612.23                 653.91
 Force Cnst:      2.2426                 3.0972                 3.0657
 Red. Mass:      12.0417                14.0244                12.1688
 IR Active:          YES                    YES                    YES
 IR Intens:        0.001                 54.066                  3.754
 Raman Active:       NO                     NO                     NO 
               X      Y      Z        X      Y      Z        X      Y      Z
 C          0.000 -0.000 -0.000    0.391  0.001  0.000   -0.000 -0.000  0.596
 C          0.000  0.000 -0.500    0.391 -0.001  0.000   -0.000  0.000 -0.259
 C          0.000 -0.000  0.500    0.392  0.000 -0.000    0.000  0.000 -0.258
 C          0.000  0.000 -0.000    0.391  0.001 -0.000    0.000 -0.000  0.596
 C         -0.000  0.000 -0.500    0.391 -0.001  0.000    0.000 -0.000 -0.259
 C          0.000 -0.000  0.500    0.392  0.000 -0.000   -0.000 -0.000 -0.258
 F          0.000 -0.000  0.000   -0.167  0.001 -0.000    0.000 -0.000 -0.106
 Br        -0.000 -0.000  0.012   -0.069 -0.036 -0.000    0.000 -0.000  0.007
 Br        -0.000  0.000 -0.012   -0.069  0.036  0.000   -0.000 -0.000  0.007
 F          0.000  0.000  0.000   -0.167  0.001  0.000   -0.000  0.000 -0.106
 Br        -0.000 -0.000  0.012   -0.069 -0.036 -0.000   -0.000 -0.000  0.007
 Br        -0.000  0.000 -0.012   -0.069  0.036  0.000    0.000 -0.000  0.007
 TransDip   0.000 -0.000  0.001    0.235 -0.001  0.000   -0.000  0.000  0.062

 Mode:                19                     20                     21
 Frequency:       662.66                 680.79                 827.14
 Force Cnst:      3.2840                 3.2916                 5.0302
 Red. Mass:      12.6929                12.0538                12.4791
 IR Active:          NO                     NO                     NO 
 IR Intens:        0.000                  0.000                  0.000
 Raman Active:       YES                    YES                    YES
               X      Y      Z        X      Y      Z        X      Y      Z
 C         -0.383 -0.000 -0.000    0.000  0.000  0.483   -0.228 -0.000  0.000
 C         -0.231  0.318 -0.000    0.000 -0.000 -0.363   -0.311 -0.352  0.000
 C          0.231  0.318  0.000   -0.000 -0.000  0.363    0.315 -0.352 -0.000
 C          0.383  0.000 -0.000   -0.000  0.000 -0.483    0.228  0.000 -0.000
 C          0.231 -0.318  0.000   -0.000  0.000  0.363    0.311  0.352 -0.000
 C         -0.231 -0.318 -0.000    0.000  0.000 -0.363   -0.315  0.352  0.000
 F          0.209 -0.000  0.000   -0.000  0.000 -0.059   -0.033  0.001 -0.000
 Br         0.013 -0.012 -0.000   -0.000  0.000  0.004    0.036  0.021 -0.000
 Br        -0.013 -0.012 -0.000    0.000  0.000 -0.004   -0.036  0.021  0.000
 F         -0.209  0.000  0.000    0.000  0.000  0.059    0.033 -0.001  0.000
 Br        -0.013  0.012 -0.000    0.000 -0.000 -0.004   -0.036 -0.021  0.000
 Br         0.013  0.012  0.000   -0.000 -0.000  0.004    0.036 -0.021 -0.000
 TransDip   0.000  0.000 -0.000   -0.000  0.000 -0.000    0.000  0.000 -0.000

 Mode:                22                     23                     24
 Frequency:       847.10                 991.85                1151.21
 Force Cnst:      5.9802                 7.5015                 9.7282
 Red. Mass:      14.1447                12.9423                12.4588
 IR Active:          YES                    NO                     YES
 IR Intens:      122.279                  0.000                  6.782
 Raman Active:       NO                     YES                    NO 
               X      Y      Z        X      Y      Z        X      Y      Z
 C         -0.001 -0.006  0.000    0.001 -0.202 -0.000    0.001 -0.289 -0.000
 C         -0.081 -0.415  0.000    0.447  0.046 -0.000    0.438  0.035 -0.000
 C          0.081 -0.415 -0.000    0.445 -0.044  0.000   -0.438  0.036  0.000
 C         -0.001 -0.006  0.000   -0.001  0.202  0.000    0.001 -0.289 -0.000
 C         -0.081 -0.415 -0.000   -0.447 -0.046 -0.000    0.438  0.035 -0.000
 C          0.081 -0.415 -0.000   -0.445  0.044 -0.000   -0.438  0.036  0.000
 F          0.000  0.375 -0.000   -0.000  0.236  0.000   -0.000  0.173  0.000
 Br         0.018  0.019 -0.000   -0.021 -0.014  0.000   -0.012 -0.004  0.000
 Br        -0.018  0.018  0.000   -0.020  0.014 -0.000    0.012 -0.004 -0.000
 F          0.000  0.375 -0.000    0.000 -0.236 -0.000   -0.000  0.173  0.000
 Br         0.018  0.019  0.000    0.021  0.014  0.000   -0.012 -0.004 -0.000
 Br        -0.018  0.018  0.000    0.020 -0.014  0.000    0.012 -0.004  0.000
 TransDip   0.000 -0.354  0.000    0.000  0.000  0.000   -0.000  0.083 -0.000

 Mode:                25                     26                     27
 Frequency:      1278.18                1321.16                1375.71
 Force Cnst:     11.5520                13.0816                13.4293
 Red. Mass:      12.0011                12.7204                12.0434
 IR Active:          YES                    NO                     YES
 IR Intens:        2.261                  0.000                 65.859
 Raman Active:       NO                     YES                    NO 
               X      Y      Z        X      Y      Z        X      Y      Z
 C          0.398 -0.001 -0.000    0.000  0.485  0.000    0.416  0.000 -0.000
 C         -0.198  0.363  0.000    0.171  0.281  0.000   -0.213 -0.343 -0.000
 C         -0.197 -0.363 -0.000    0.170 -0.280 -0.000   -0.212  0.343  0.000
 C          0.398 -0.001 -0.000   -0.000 -0.485 -0.000    0.416  0.000 -0.000
 C         -0.198  0.363  0.000   -0.171 -0.281  0.000   -0.213 -0.343 -0.000
 C         -0.197 -0.363 -0.000   -0.170  0.280  0.000   -0.212  0.343  0.000
 F          0.007  0.000 -0.000    0.000 -0.222 -0.000   -0.042 -0.000  0.000
 Br        -0.001 -0.000 -0.000   -0.009 -0.005 -0.000    0.006  0.006  0.000
 Br        -0.001  0.000  0.000   -0.009  0.005  0.000    0.006 -0.006 -0.000
 F          0.007  0.000  0.000   -0.000  0.222  0.000   -0.042 -0.000 -0.000
 Br        -0.001 -0.000  0.000    0.009  0.005  0.000    0.006  0.006 -0.000
 Br        -0.001  0.000 -0.000    0.009 -0.005 -0.000    0.006 -0.006  0.000
 TransDip  -0.048 -0.001 -0.000   -0.000  0.000 -0.000   -0.260 -0.000 -0.000

 Mode:                28                     29                     30
 Frequency:      1435.78                1571.05                1578.35
 Force Cnst:     14.9744                17.5058                17.6215
 Red. Mass:      12.3288                12.0380                12.0056
 IR Active:          YES                    NO                     NO 
 IR Intens:      308.272                  0.000                  0.000
 Raman Active:       NO                     YES                    YES
               X      Y      Z        X      Y      Z        X      Y      Z
 C          0.001  0.555  0.000    0.018 -0.341  0.000   -0.533 -0.012 -0.000
 C          0.242 -0.160 -0.000   -0.151  0.416  0.000    0.306 -0.092  0.000
 C         -0.243 -0.161 -0.000   -0.130 -0.409 -0.000   -0.315 -0.119 -0.000
 C          0.001  0.555  0.000   -0.018  0.341 -0.000    0.533  0.012 -0.000
 C          0.242 -0.160 -0.000    0.151 -0.416 -0.000   -0.306  0.092  0.000
 C         -0.243 -0.161  0.000    0.130  0.409  0.000    0.315  0.119  0.000
 F          0.000 -0.152 -0.000   -0.001  0.051 -0.000    0.019  0.002 -0.000
 Br        -0.005  0.001 -0.000    0.002 -0.001 -0.000   -0.001  0.001 -0.000
 Br         0.005  0.001  0.000    0.001  0.001  0.000    0.001  0.001  0.000
 F          0.000 -0.152 -0.000    0.001 -0.051  0.000   -0.019 -0.002  0.000
 Br        -0.005  0.001 -0.000   -0.002  0.001  0.000    0.001 -0.001  0.000
 Br         0.005  0.001  0.000   -0.001 -0.001 -0.000   -0.001 -0.001 -0.000
 TransDip   0.000  0.562  0.000    0.000 -0.000 -0.000    0.000  0.000 -0.000

 STANDARD THERMODYNAMIC QUANTITIES AT   298.15 K  AND     1.00 ATM

   This Molecule has  0 Imaginary Frequencies
   Zero point vibrational energy:       26.937 kcal/mol

   Atom    1 Element C  Has Mass   12.00000
   Atom    2 Element C  Has Mass   12.00000
   Atom    3 Element C  Has Mass   12.00000
   Atom    4 Element C  Has Mass   12.00000
   Atom    5 Element C  Has Mass   12.00000
   Atom    6 Element C  Has Mass   12.00000
   Atom    7 Element F  Has Mass   18.99840
   Atom    8 Element Br Has Mass   78.91830
   Atom    9 Element Br Has Mass   78.91830
   Atom   10 Element F  Has Mass   18.99840
   Atom   11 Element Br Has Mass   78.91830
   Atom   12 Element Br Has Mass   78.91830
   Molecular Mass:   425.670000 amu
   Principal axes and moments of inertia in amu*Bohr^2:
                             1           2           3
    Eigenvalues --     4578.30525  9176.66022 13754.96547
          X               1.00000    -0.00000     0.00000
          Y               0.00000     1.00000     0.00000
          Z               0.00000    -0.00000     1.00000
   Rotational Symmetry Number is   2
   The Molecule is an Asymmetric Top
   Translational Enthalpy:        0.889 kcal/mol
   Rotational Enthalpy:           0.889 kcal/mol
   Vibrational Enthalpy:         32.741 kcal/mol
   gas constant (RT):             0.592 kcal/mol
   Translational Entropy:        44.036  cal/mol.K
   Rotational Entropy:           33.335  cal/mol.K
   Vibrational Entropy:          37.468  cal/mol.K

   Total Enthalpy:               35.111 kcal/mol
   Total Entropy:               114.838  cal/mol.K

 ======================================================================

 STANDARD THERMODYNAMIC QUANTITIES FOR ANHARMONIC VIBRATION -- TOSH

   Zero point vibrational energy: ************ kcal/mol

   Vibrational Enthalpy:       Infinity kcal/mol
   Vibrational Entropy:             NaN  cal/mol.K

   Total Enthalpy:             Infinity kcal/mol
   Total Entropy:                   NaN  cal/mol.K

 ======================================================================

 STANDARD THERMODYNAMIC QUANTITIES FOR ANHARMONIC VIBRATION -- VPT2

   Zero point vibrational energy: ************ kcal/mol

   Vibrational Enthalpy:       Infinity kcal/mol
   Vibrational Entropy:             NaN  cal/mol.K

   Total Enthalpy:             Infinity kcal/mol
   Total Entropy:                   NaN  cal/mol.K

 ======================================================================

Archival summary:
1\1\february\FREQ\ProcedureUnspecified\BasisUnspecified\r426\taweetha\SunDec119:17:392019SunDec119:17:392019\0\\#,FREQ,ProcedureUnspecified,BasisUnspecified,\\0,1\Br\C,1,1.89251\C,2,1.39361,1,118.394\F,3,1.33602,2,118.98,1,0,0\C,3,1.3935,2,122.008,1,-180,0\C,2,1.39905,1,122.617,3,-180,0\C,6,1.3935,2,119.002,1,-180,0\F,7,1.33602,6,119.011,2,-180,0\C,7,1.39361,6,122.008,2,-0,0\Br,9,1.89251,7,118.394,6,180,0\Br,6,1.89355,2,122.626,1,0,0\Br,5,1.89355,3,118.372,2,-180,0\\\@

 Total job time:  753.86s(wall), 4325.65s(cpu) 
 Sun Dec  1 19:17:39 2019

        *************************************************************
        *                                                           *
        *  Thank you very much for using Q-Chem.  Have a nice day.  *
        *                                                           *
        *************************************************************
