# Supplementary material for: Geometric and energetic data from quantum chemical calculations of halobenzenes and xylenes
Source: Data Brief. 2020 Mar 5;30:105386. doi: 10.1016/j.dib.2020.105386 (PMC7114895; doi:10.1016/j.dib.2020.105386)
Supplement: Supplementary file 1 [file mmc1.zip › halobenzene/B3LYP/FBrBrFBrI.out]

                  Welcome to Q-Chem
     A Quantum Leap Into The Future Of Chemistry


 Q-Chem 5.2 (devel), Q-Chem, Inc., Pleasanton, CA (2019)

 Yihan Shao,  Zhengting Gan,  E. Epifanovsky,  A. T. B. Gilbert,  M. Wormit,  
 J. Kussmann,  A. W. Lange,  A. Behn,  Jia Deng,  Xintian Feng,  D. Ghosh,  
 M. Goldey,  P. R. Horn,  L. D. Jacobson,  I. Kaliman,  T. Kus,  A. Landau,  
 Jie Liu,  E. I. Proynov,  R. M. Richard,  R. P. Steele,  E. J. Sundstrom,  
 H. L. Woodcock III,  P. M. Zimmerman,  D. Zuev,  B. Albrecht,  E. Alguire,  
 S. A. Baeppler,  D. Barton,  Z. Benda,  Y. A. Bernard,  E. J. Berquist,  
 K. B. Bravaya,  H. Burton,  D. Casanova,  Chun-Min Chang,  Yunqing Chen,  
 A. Chien,  K. D. Closser,  M. P. Coons,  S. Coriani,  S. Dasgupta,  
 A. L. Dempwolff,  M. Diedenhofen,  Hainam Do,  R. G. Edgar,  Po-Tung Fang,  
 S. Faraji,  S. Fatehi,  Qingguo Feng,  K. D. Fenk,  J. Fosso-Tande,  
 J. Gayvert,  Qinghui Ge,  A. Ghysels,  G. Gidofalvi,  J. Gomes,  
 J. Gonthier,  A. Gunina,  D. Hait,  M. W. D. Hanson-Heine,  
 P. H. P. Harbach,  A. W. Hauser,  M. F. Herbst,  J. E. Herr,  
 E. G. Hohenstein,  Z. C. Holden,  Kerwin Hui,  B. C. Huynh,  T.-C. Jagau,  
 Hyunjun Ji,  B. Kaduk,  K. Khistyaev,  Jaehoon Kim,  P. Klunzinger,  K. Koh,  
 D. Kosenkov,  L. Koulias,  T. Kowalczyk,  C. M. Krauter,  A. Kunitsa,  
 Ka Un Lao,  A. Laurent,  K. V. Lawler,  Joonho Lee,  D. Lefrancois,  
 S. Lehtola,  D. S. Levine,  Yi-Pei Li,  You-Sheng Lin,  Fenglai Liu,  
 E. Livshits,  A. Luenser,  P. Manohar,  E. Mansoor,  S. F. Manzer,  
 Shan-Ping Mao,  Yuezhi Mao,  N. Mardirossian,  A. V. Marenich,  
 T. Markovich,  L. A. Martinez-Martinez,  S. A. Maurer,  N. J. Mayhall,  
 S. C. McKenzie,  J.-M. Mewes,  P. Morgante,  A. F. Morrison,  
 J. W. Mullinax,  K. Nanda,  T. S. Nguyen-Beck,  R. Olivares-Amaya,  
 J. A. Parkhill,  Zheng Pei,  T. M. Perrine,  F. Plasser,  P. Pokhilko,  
 S. Prager,  A. Prociuk,  E. Ramos,  D. R. Rehn,  F. Rob,  M. Scheurer,  
 M. Schneider,  N. Sergueev,  S. M. Sharada,  S. Sharma,  D. W. Small,  
 T. Stauch,  T. Stein,  Yu-Chuan Su,  A. J. W. Thom,  A. Tkatchenko,  
 T. Tsuchimochi,  N. M. Tubman,  L. Vogt,  M. L. Vidal,  O. Vydrov,  
 M. A. Watson,  J. Wenzel,  M. de Wergifosse,  T. A. Wesolowski,  A. White,  
 J. Witte,  A. Yamada,  Jun Yang,  K. Yao,  S. Yeganeh,  S. R. Yost,  
 Zhi-Qiang You,  A. Zech,  Igor Ying Zhang,  Xing Zhang,  Yan Zhao,  
 Ying Zhu,  B. R. Brooks,  G. K. L. Chan,  C. J. Cramer,  M. S. Gordon,  
 W. J. Hehre,  A. Klamt,  M. W. Schmidt,  C. D. Sherrill,  D. G. Truhlar,  
 A. Aspuru-Guzik,  R. Baer,  A. T. Bell,  N. A. Besley,  Jeng-Da Chai,  
 A. E. DePrince, III,  R. A. DiStasio Jr.,  A. Dreuw,  B. D. Dunietz,  
 T. R. Furlani,  Chao-Ping Hsu,  Yousung Jung,  Jing Kong,  D. S. Lambrecht,  
 WanZhen Liang,  C. Ochsenfeld,  V. A. Rassolov,  L. V. Slipchenko,  
 J. E. Subotnik,  T. Van Voorhis,  J. M. Herbert,  A. I. Krylov,  
 P. M. W. Gill,  M. Head-Gordon

 Contributors to earlier versions of Q-Chem not listed above: 
 R. D. Adamson,  B. Austin,  J. Baker,  G. J. O. Beran,  K. Brandhorst,  
 S. T. Brown,  E. F. C. Byrd,  A. K. Chakraborty,  C.-L. Cheng,  
 Siu Hung Chien,  D. M. Chipman,  D. L. Crittenden,  H. Dachsel,  
 R. J. Doerksen,  A. D. Dutoi,  L. Fusti-Molnar,  W. A. Goddard III,  
 A. Golubeva-Zadorozhnaya,  S. R. Gwaltney,  G. Hawkins,  A. Heyden,  
 S. Hirata,  G. Kedziora,  F. J. Keil,  C. Kelley,  Jihan Kim,  R. A. King,  
 R. Z. Khaliullin,  P. P. Korambath,  W. Kurlancheek,  A. M. Lee,  M. S. Lee,  
 S. V. Levchenko,  Ching Yeh Lin,  D. Liotard,  R. C. Lochan,  I. Lotan,  
 P. E. Maslen,  N. Nair,  D. P. O'Neill,  D. Neuhauser,  E. Neuscamman,  
 C. M. Oana,  R. Olson,  B. Peters,  R. Peverati,  P. A. Pieniazek,  
 Y. M. Rhee,  J. Ritchie,  M. A. Rohrdanz,  E. Rosta,  N. J. Russ,  
 H. F. Schaefer III,  N. E. Schultz,  N. Shenvi,  A. C. Simmonett,  A. Sodt,  
 D. Stuck,  K. S. Thanthiriwatte,  V. Vanovschi,  Tao Wang,  A. Warshel,  
 C. F. Williams,  Q. Wu,  X. Xu,  W. Zhang

 Please cite Q-Chem as follows:
 Y. Shao et al., Mol. Phys. 113, 184-215 (2015)
 DOI: 10.1080/00268976.2014.952696

 Q-Chem 5.2.1 for Intel X86 EM64T Linux

 Parts of Q-Chem use Armadillo 8.300.2 (Tropical Shenanigans).
 http://arma.sourceforge.net/

 Q-Chem begins on Sun Dec  1 19:17:39 2019  

Host: 
0

     Scratch files written to /scratch/taweetham/qchem25148//
NAlpha2: 212
NElect   212
Mult     1

Checking the input file for inconsistencies... 	...done.

--------------------------------------------------------------
User input:
--------------------------------------------------------------
$MOLECULE
0 1
C   
C	1	CC
C	2	CC	1	120.0		
C	3	CC	2	120.0	1	0.0
C	4	CC	3	120.0	2	0.0	
C	5 	CC	4	120.0	3	0.0
F	1	CF	2	120.0	3	180.0
Br	2	CBr	3	120.0	4	180.0
Br	3	CBr	4	120.0	5	180.0
F	4	CF	5	120.0	6	180.0
Br	5	CBr	6	120.0	1	180.0
I	6	CI	1	120.0	2	180.0

CC=1.39483
CH=1.08673
CF=1.33960
CCl=1.72090
CBr=1.89068
CI=2.07886
$END

$REM
   JOB_TYPE	OPTIMIZATION
   BASIS	6-311++G**
   METHOD	B3LYP
   MEM_TOTAL	64000
   SYM_IGNORE	TRUE
$END

--------------------------------------------------------------
 ----------------------------------------------------------------
             Standard Nuclear Orientation (Angstroms)
    I     Atom           X                Y                Z
 ----------------------------------------------------------------
    1      C       0.0000000000     0.0000000000     0.0000000000
    2      C       0.0000000000     0.0000000000     1.3948300000
    3      C       1.2079582140     0.0000000000     2.0922450000
    4      C       2.4159164279     0.0000000000     1.3948300000
    5      C       2.4159164279     0.0000000000    -0.0000000000
    6      C       1.2079582140     0.0000000000    -0.6974150000
    7      F      -1.1601276309    -0.0000000000    -0.6698000000
    8      Br     -1.6373769104    -0.0000000000     2.3401700000
    9      Br      1.2079582140    -0.0000000000     3.9829250000
   10      F       3.5760440588    -0.0000000000     2.0646300000
   11      Br      4.0532933383    -0.0000000000    -0.9453400000
   12      I       1.2079582140    -0.0000000000    -2.7762750000
 ----------------------------------------------------------------
 Nuclear Repulsion Energy =        2638.39718075 hartrees
 There are      106 alpha and      106 beta electrons
 Requested basis set is 6-311++G(d,p)
 There are 129 shells and 382 basis functions

 Total QAlloc Memory Limit  64000 MB
 Mega-Array Size       188 MB
 MEM_STATIC part       192 MB
 A cutoff of  1.0D-11 yielded   5371 shell pairs
 There are     52338 function pairs (     57935 Cartesian)
 Smallest overlap matrix eigenvalue = 8.22E-07

 Q-Chem warning in module stvman/mkSTV.C, line 318:

 Overlap eigenvalue is smaller than square root of threshold
 Use THRESH >= 12 to get rid of this warning

 Linear dependence detected in AO basis
 Tighter screening thresholds may be required for diffuse basis sets
 Use S2THRESH > 14 and THRESH = 14 in case of SCF convergence issues
 Number of orthogonalized atomic orbitals = 381
 Maximum deviation from orthogonality = 1.379E-10

 Scale SEOQF with 1.000000e-01/1.000000e-01/1.000000e-01

 Standard Electronic Orientation quadrupole field applied
 Nucleus-field energy     =    -0.0000001012 hartrees
 Guess from superposition of atomic densities
 Warning:  Energy on first SCF cycle will be non-variational
 SAD guess density has 212.000000 electrons

 -----------------------------------------------------------------------
  General SCF calculation program by
  Eric Jon Sundstrom, Paul Horn, Yuezhi Mao, Dmitri Zuev, Alec White,
  David Stuck, Shaama M.S., Shane Yost, Joonho Lee, David Small,
  Daniel Levine, Susi Lehtola, Hugh Burton, Evgeny Epifanovsky,
  Bang C. Huynh
 -----------------------------------------------------------------------
 Exchange:     0.2000 Hartree-Fock + 0.0800 Slater + 0.7200 B88
 Correlation:  0.1900 VWN1RPA + 0.8100 LYP
 Using SG-1 standard quadrature grid
 using 6 threads for integral computing
 -------------------------------------------------------
 OpenMP Integral computing Module                
 Release: version 2.0, May 2017, Q-Chem Inc. Pleasanton 
 -------------------------------------------------------
 A restricted SCF calculation will be
 performed using DIIS
 SCF converges when DIIS error is below 1.0e-08
 ---------------------------------------
  Cycle       Energy         DIIS error
 ---------------------------------------
    1  -15072.7588308736      3.06e-02  
    2  -15070.2951229650      2.31e-03  
    3  -15070.2631522973      2.62e-03  
    4  -15070.3368978554      6.90e-04  
    5  -15070.3455206593      2.53e-04  
    6  -15070.3464471001      7.69e-05  
    7  -15070.3465172256      2.21e-05  
    8  -15070.3465234558      1.24e-05  
    9  -15070.3465261687      1.62e-06  
   10  -15070.3465261976      4.08e-07  
   11  -15070.3465261982      2.53e-07  
   12  -15070.3465261986      6.51e-08  
   13  -15070.3465261992      2.20e-08  
   14  -15070.3465262008      6.47e-09  Convergence criterion met
 ---------------------------------------
 SCF time:   CPU 236.57s  wall 43.00s 
 SCF   energy in the final basis set =   -15070.3465262008
 Total energy in the final basis set =   -15070.3465262008

 --------------------------------------------------------------

                    Orbital Energies (a.u.)
 --------------------------------------------------------------

 Alpha MOs
 -- Occupied --
********-482.8619-482.8616-482.8609-176.3239-165.7278-165.7256-165.7254
-62.5148 -62.5144 -62.5138 -56.3355 -56.3352 -56.3345 -56.3313 -56.3310
-56.3309 -56.3306 -56.3303 -56.3300 -35.8205 -31.3139 -31.3077 -31.3072
-24.7313 -24.7308 -22.9643 -22.9629 -22.9626 -22.9583 -22.9583 -10.3162
-10.3161 -10.2811 -10.2807 -10.2803 -10.2694  -8.7237  -8.7232  -8.7226
 -6.5560  -6.5557  -6.5550  -6.5420  -6.5416  -6.5412  -6.5410  -6.5406
 -6.5400  -6.3701  -4.7831  -4.7678  -4.7668  -2.6666  -2.6664  -2.6657
 -2.6630  -2.6625  -2.6623  -2.6620  -2.6619  -2.6612  -2.6512  -2.6510
 -2.6506  -2.6505  -2.6500  -2.6499  -2.0492  -2.0442  -2.0436  -2.0303
 -2.0302  -1.2742  -1.2735  -0.9442  -0.8827  -0.8434  -0.8242  -0.7886
 -0.7557  -0.6954  -0.6662  -0.6339  -0.5882  -0.5825  -0.5656  -0.5226
 -0.5090  -0.4705  -0.4649  -0.4586  -0.4408  -0.4322  -0.4281  -0.3895
 -0.3869  -0.3432  -0.3417  -0.3334  -0.3273  -0.3064  -0.3001  -0.2760
 -0.2728  -0.2650
 -- Virtual --
 -0.0901  -0.0726  -0.0538  -0.0498  -0.0288  -0.0071   0.0010   0.0193
  0.0216   0.0376   0.0386   0.0483   0.0530   0.0572   0.0638   0.0638
  0.0649   0.0802   0.0843   0.0871   0.0911   0.0944   0.1020   0.1102
  0.1103   0.1156   0.1250   0.1339   0.1396   0.1482   0.1625   0.1645
  0.1716   0.1743   0.1800   0.1925   0.1932   0.2022   0.2060   0.2160
  0.2234   0.2327   0.2356   0.2445   0.2499   0.2544   0.2612   0.2665
  0.2723   0.2942   0.2944   0.3348   0.3413   0.3464   0.3659   0.3683
  0.3853   0.3881   0.3935   0.3993   0.4052   0.4182   0.4185   0.4193
  0.4248   0.4325   0.4368   0.4446   0.4534   0.4684   0.4754   0.4928
  0.4936   0.4983   0.5046   0.5300   0.5421   0.5458   0.5469   0.5505
  0.5584   0.5655   0.5774   0.5880   0.5991   0.6103   0.6129   0.6357
  0.6404   0.6452   0.6626   0.6725   0.6942   0.7010   0.7020   0.7135
  0.7428   0.7612   0.7837   0.7960   0.8091   0.8147   0.8345   0.8483
  0.8682   0.8778   0.9132   0.9294   0.9424   0.9506   1.0015   1.0203
  1.0309   1.0643   1.0753   1.0902   1.0966   1.1152   1.1528   1.1912
  1.2175   1.2333   1.2903   1.3252   1.3472   1.3547   1.3990   1.4278
  1.4283   1.4371   1.4411   1.4566   1.4914   1.5178   1.5282   1.5616
  1.5859   1.6017   1.7055   1.7186   1.7395   1.7474   1.8044   1.8094
  1.8311   1.8427   1.8804   1.9874   2.0070   2.0082   2.0204   2.0315
  2.0544   2.0584   2.1090   2.1388   2.1667   2.1936   2.2290   2.2475
  2.2502   2.2588   2.2767   2.3141   2.3648   2.3885   2.4282   2.5608
  2.6886   2.7094   2.7909   2.8182   2.8217   2.9296   3.0307   3.0326
  3.0609   3.0703   3.1407   3.1625   3.3805   3.3918   3.6386   3.7366
  3.7491   3.7535   3.7867   3.8049   3.9150   3.9485   3.9520   3.9603
  3.9786   3.9833   3.9882   3.9917   4.0139   4.0371   4.0421   4.0456
  4.0666   4.0731   4.0753   4.0915   4.1158   4.1507   4.2136   4.2537
  4.2844   4.2940   4.3723   4.3969   4.4396   4.5248   4.8083   4.8402
  4.8554   6.0087   6.1109   6.1559   6.2881   6.3094   6.4246   6.4543
  6.6096   6.7046   6.7620   6.7673   6.8218   7.5334   7.5445   7.5662
  7.6461   7.6577   7.6953   7.7168   7.7527   7.8017  23.2471  23.7723
 23.7825  23.9384  23.9526  24.0414  27.9164  28.3462  28.4209  28.4267
 28.5224  28.5469  28.5539  28.6203  28.7311  47.9188  48.0122  48.0625
 66.7626  66.7827 127.8858 127.9471 127.9747 151.7044 289.7286 289.7409
289.7624 289.8432 289.8550 289.8954 289.9357 289.9725 290.02351020.7152
********1020.89551901.8697
 --------------------------------------------------------------

          Ground-State Mulliken Net Atomic Charges

     Atom                 Charge (a.u.)
  ----------------------------------------
      1 C                    -0.806442
      2 C                     0.476068
      3 C                     0.423319
      4 C                    -0.713416
      5 C                     0.722776
      6 C                     0.398067
      7 F                    -0.104226
      8 Br                   -0.120289
      9 Br                   -0.124626
     10 F                    -0.108239
     11 Br                   -0.139737
     12 I                     0.096745
  ----------------------------------------
  Sum of atomic charges =     0.000000

 -----------------------------------------------------------------
                    Cartesian Multipole Moments
 -----------------------------------------------------------------
    Charge (ESU x 10^10)
                -0.0000
    Dipole Moment (Debye)
         X       0.0552      Y      -0.0000      Z      -0.3272
       Tot       0.3318
    Quadrupole Moments (Debye-Ang)
        XX    -128.9753     XY      -0.0000     YY    -127.0848
        XZ      -5.9731     YZ      -0.0000     ZZ    -120.7696
    Octopole Moments (Debye-Ang^2)
       XXX    -467.3477    XXY      -0.0000    XYY    -153.4556
       YYY      -0.0000    XXZ     -65.3062    XYZ      -0.0000
       YYZ     -49.5261    XZZ    -152.8925    YZZ      -0.0000
       ZZZ    -152.5537
    Hexadecapole Moments (Debye-Ang^3)
      XXXX   -3493.2960   XXXY      -0.0000   XXYY    -623.8279
      XYYY      -0.0000   YYYY    -152.0749   XXXZ      94.3862
      XXYZ      -0.0000   XYYZ      83.3408   YYYZ       0.0000
      XXZZ   -1294.3929   XYZZ      -0.0000   YYZZ    -757.8580
      XZZZ     182.9198   YZZZ      -0.0000   ZZZZ   -3988.7736
 -----------------------------------------------------------------
 Calculating analytic gradient of the SCF energy
 Gradient of SCF Energy
            1           2           3           4           5           6
    1  -0.0048787   0.0058393  -0.0036902   0.0014691  -0.0037850   0.0044145
    2  -0.0000000   0.0000000  -0.0000000   0.0000000  -0.0000000  -0.0000000
    3  -0.0035048   0.0016109  -0.0027938   0.0015491  -0.0033007  -0.0002957
            7           8           9          10          11          12
    1  -0.0034394   0.0059806  -0.0077521   0.0041880  -0.0078961   0.0095500
    2  -0.0000000  -0.0000000  -0.0000000  -0.0000000   0.0000000  -0.0000000
    3  -0.0028971   0.0050977  -0.0028149   0.0021950  -0.0076534   0.0128077
 Max gradient component =       1.281E-02
 RMS gradient           =       4.385E-03
 Gradient time:  CPU 79.49 s  wall 13.35 s
 Geometry Optimization Parameters
   NAtoms,    NIC,     NZ,  NCons,   NDum,   NFix, NCnnct, MaxDiis
       12      78      12       0       0       0       0       0


** GEOMETRY OPTIMIZATION IN DELOCALIZED INTERNAL COORDINATES **
   Searching for a Minimum

   Optimization Cycle:   1

                       Coordinates (Angstroms)
     ATOM                X               Y               Z
      1  C         0.0000000000    0.0000000000    0.0000000000
      2  C         0.0000000000    0.0000000000    1.3948300000
      3  C         1.2079582140    0.0000000000    2.0922450000
      4  C         2.4159164279    0.0000000000    1.3948300000
      5  C         2.4159164279    0.0000000000    0.0000000000
      6  C         1.2079582140    0.0000000000   -0.6974150000
      7  F        -1.1601276309    0.0000000000   -0.6698000000
      8  Br       -1.6373769104    0.0000000000    2.3401700000
      9  Br        1.2079582140    0.0000000000    3.9829250000
     10  F         3.5760440588    0.0000000000    2.0646300000
     11  Br        4.0532933383    0.0000000000   -0.9453400000
     12  I         1.2079582140    0.0000000000   -2.7762750000
   Point Group: c1    Number of degrees of freedom:    30


   Energy is -15070.346526201


 Attempting to generate delocalized internal coordinates
 Initial Hessian constructed with Jon Baker's OPTIMIZE code

 21 Hessian modes will be used to form the next step
  Hessian Eigenvalues:
     0.124424    0.201019    0.201019    0.201019    0.250000    0.250000
     0.250000    0.250000    0.250000    0.250000    0.250000    0.250000
     0.250000    0.426727    0.426727    0.464882    0.464882    0.464882
     0.464882    0.572947    0.572947

 Minimum search - taking simple RFO step
 Searching for Lamda that Minimizes Along All modes
 Value Taken    Lamda =  -0.01248464
 Step Taken.  Stepsize is  0.225181

                             Maximum     Tolerance    Cnvgd?
         Gradient           0.038561      0.000300      NO
         Displacement       0.142543      0.001200      NO
         Energy change     *********      0.000001      NO


 New Cartesian Coordinates Obtained by Inverse Iteration

 Displacement from previous Coordinates is:  0.566917
 ----------------------------------------------------------------
             Standard Nuclear Orientation (Angstroms)
    I     Atom           X                Y                Z
 ----------------------------------------------------------------
    1      C       0.0242599200     0.0000000000     0.0095053550
    2      C      -0.0061249581     0.0000000000     1.4008312173
    3      C       1.2078337200     0.0000000000     2.1046884345
    4      C       2.3996833651     0.0000000000     1.3872748614
    5      C       2.4298021776     0.0000000000    -0.0050206779
    6      C       1.2131207117     0.0000000000    -0.7181677186
    7      F      -1.1360119754     0.0000000000    -0.6520024886
    8      Br     -1.7053735565     0.0000000000     2.2445871782
    9      Br      1.3225269791     0.0000000000     3.9988762412
   10      F       3.5541643392     0.0000000000     2.0583024115
   11      Br      4.1495367794     0.0000000000    -0.8084268538
   12      I       1.0420810655     0.0000000000    -2.8396479603
 ----------------------------------------------------------------
 Nuclear Repulsion Energy =        2600.95002380 hartrees
 There are      106 alpha and      106 beta electrons
 Applying Cartesian multipole field
    Component          Value
    ---------          -----
     (2,0,0)        1.00000E-11
     (0,2,0)        2.00000E-11
     (0,0,2)       -3.00000E-11
 Nucleus-field energy     =    -0.0000001003 hartrees
 Requested basis set is 6-311++G(d,p)
 There are 129 shells and 382 basis functions
 A cutoff of  1.0D-11 yielded   5361 shell pairs
 There are     52266 function pairs (     57846 Cartesian)
 Smallest overlap matrix eigenvalue = 7.37E-07

 Q-Chem warning in module stvman/mkSTV.C, line 318:

 Overlap eigenvalue is smaller than square root of threshold
 Use THRESH >= 12 to get rid of this warning

 Linear dependence detected in AO basis
 Tighter screening thresholds may be required for diffuse basis sets
 Use S2THRESH > 14 and THRESH = 14 in case of SCF convergence issues
 Number of orthogonalized atomic orbitals = 381
 Maximum deviation from orthogonality = 1.000E-10
 Guess MOs from SCF MO coefficient file

 -----------------------------------------------------------------------
  General SCF calculation program by
  Eric Jon Sundstrom, Paul Horn, Yuezhi Mao, Dmitri Zuev, Alec White,
  David Stuck, Shaama M.S., Shane Yost, Joonho Lee, David Small,
  Daniel Levine, Susi Lehtola, Hugh Burton, Evgeny Epifanovsky,
  Bang C. Huynh
 -----------------------------------------------------------------------
 Exchange:     0.2000 Hartree-Fock + 0.0800 Slater + 0.7200 B88
 Correlation:  0.1900 VWN1RPA + 0.8100 LYP
 Using SG-1 standard quadrature grid
 using 6 threads for integral computing
 -------------------------------------------------------
 OpenMP Integral computing Module                
 Release: version 2.0, May 2017, Q-Chem Inc. Pleasanton 
 -------------------------------------------------------
 A restricted SCF calculation will be
 performed using DIIS
 SCF converges when DIIS error is below 1.0e-08
 ---------------------------------------
  Cycle       Energy         DIIS error
 ---------------------------------------
    1  -15070.3395517324      8.53e-04  
    2  -15070.3484877852      2.52e-04  
    3  -15070.3475900953      3.41e-04  
    4  -15070.3493525178      8.03e-05  
    5  -15070.3494667110      2.35e-05  
    6  -15070.3494752043      5.91e-06  
    7  -15070.3494757458      2.83e-06  
    8  -15070.3494758872      5.00e-07  
    9  -15070.3494758918      1.74e-07  
   10  -15070.3494758928      5.36e-08  
   11  -15070.3494758936      1.70e-08  
   12  -15070.3494758925      8.86e-09  Convergence criterion met
 ---------------------------------------
 SCF time:   CPU 207.74s  wall 37.00s 
 SCF   energy in the final basis set =   -15070.3494758925
 Total energy in the final basis set =   -15070.3494758925

 --------------------------------------------------------------

                    Orbital Energies (a.u.)
 --------------------------------------------------------------

 Alpha MOs
 -- Occupied --
********-482.8626-482.8621-482.8619-176.3260-165.7299-165.7276-165.7274
-62.5153 -62.5148 -62.5147 -56.3361 -56.3356 -56.3355 -56.3319 -56.3315
-56.3313 -56.3312 -56.3310 -56.3309 -35.8224 -31.3160 -31.3095 -31.3091
-24.7295 -24.7293 -22.9664 -22.9649 -22.9646 -22.9600 -22.9600 -10.3143
-10.3136 -10.2829 -10.2823 -10.2814 -10.2735  -8.7241  -8.7236  -8.7234
 -6.5565  -6.5560  -6.5559  -6.5423  -6.5418  -6.5417  -6.5414  -6.5409
 -6.5409  -6.3715  -4.7848  -4.7690  -4.7682  -2.6672  -2.6667  -2.6666
 -2.6634  -2.6628  -2.6626  -2.6626  -2.6622  -2.6621  -2.6513  -2.6513
 -2.6508  -2.6508  -2.6508  -2.6507  -2.0504  -2.0456  -2.0450  -2.0313
 -2.0313  -1.2758  -1.2752  -0.9407  -0.8775  -0.8445  -0.8235  -0.7853
 -0.7552  -0.6926  -0.6647  -0.6366  -0.5875  -0.5803  -0.5629  -0.5235
 -0.5101  -0.4711  -0.4639  -0.4585  -0.4393  -0.4309  -0.4246  -0.3869
 -0.3850  -0.3442  -0.3339  -0.3278  -0.3238  -0.3077  -0.3047  -0.2843
 -0.2725  -0.2659
 -- Virtual --
 -0.0935  -0.0756  -0.0554  -0.0510  -0.0328  -0.0085  -0.0034   0.0185
  0.0220   0.0376   0.0391   0.0491   0.0530   0.0579   0.0633   0.0638
  0.0673   0.0823   0.0847   0.0875   0.0885   0.0937   0.1014   0.1084
  0.1108   0.1154   0.1239   0.1332   0.1373   0.1442   0.1565   0.1679
  0.1699   0.1780   0.1820   0.1908   0.1931   0.1961   0.2044   0.2157
  0.2253   0.2320   0.2337   0.2400   0.2447   0.2472   0.2576   0.2662
  0.2749   0.2900   0.2952   0.3352   0.3393   0.3413   0.3655   0.3694
  0.3880   0.3968   0.4011   0.4043   0.4119   0.4126   0.4159   0.4191
  0.4213   0.4327   0.4418   0.4545   0.4594   0.4720   0.4848   0.4979
  0.4981   0.5001   0.5114   0.5249   0.5352   0.5432   0.5487   0.5505
  0.5554   0.5634   0.5764   0.5871   0.5890   0.6067   0.6240   0.6293
  0.6310   0.6457   0.6580   0.6616   0.6774   0.6817   0.7005   0.7208
  0.7425   0.7553   0.7767   0.7966   0.8082   0.8152   0.8334   0.8449
  0.8576   0.8779   0.9035   0.9299   0.9467   0.9587   0.9919   1.0100
  1.0273   1.0661   1.0760   1.0763   1.1096   1.1251   1.1509   1.1908
  1.2133   1.2260   1.2883   1.3231   1.3405   1.3485   1.3977   1.4290
  1.4312   1.4422   1.4470   1.4475   1.4859   1.5162   1.5261   1.5629
  1.5812   1.6119   1.7015   1.7214   1.7310   1.7545   1.8004   1.8055
  1.8259   1.8444   1.8802   1.9836   2.0012   2.0081   2.0120   2.0300
  2.0532   2.0550   2.0992   2.1391   2.1685   2.1848   2.2301   2.2423
  2.2449   2.2483   2.2718   2.3014   2.3522   2.3872   2.4371   2.5610
  2.6864   2.7106   2.7853   2.8120   2.8255   2.9332   3.0295   3.0355
  3.0622   3.0665   3.1297   3.1704   3.3671   3.4022   3.6305   3.7360
  3.7500   3.7546   3.7875   3.7938   3.9353   3.9502   3.9556   3.9640
  3.9786   3.9862   3.9888   3.9983   4.0104   4.0269   4.0445   4.0504
  4.0521   4.0714   4.0753   4.1075   4.1127   4.1499   4.2099   4.2541
  4.2762   4.2874   4.3646   4.3979   4.4434   4.5061   4.8150   4.8218
  4.8595   6.0040   6.0992   6.1451   6.2869   6.3102   6.4269   6.4567
  6.5992   6.7064   6.7652   6.7764   6.8033   7.5309   7.5449   7.5662
  7.6358   7.6555   7.6897   7.7223   7.7502   7.7966  23.2529  23.7529
 23.7894  23.9241  23.9528  24.0340  27.8976  28.3416  28.4103  28.4191
 28.5207  28.5447  28.5495  28.6144  28.7245  47.9142  48.0139  48.0447
 66.7624  66.7814 127.8815 127.9393 127.9665 151.6874 289.7252 289.7407
289.7620 289.8301 289.8513 289.8932 289.9360 289.9699 290.01891020.7102
********1020.87281901.8518
 --------------------------------------------------------------

          Ground-State Mulliken Net Atomic Charges

     Atom                 Charge (a.u.)
  ----------------------------------------
      1 C                    -0.663195
      2 C                     0.477385
      3 C                     0.319038
      4 C                    -0.605214
      5 C                     0.550628
      6 C                     0.305243
      7 F                    -0.087015
      8 Br                   -0.097645
      9 Br                   -0.104417
     10 F                    -0.088326
     11 Br                   -0.111923
     12 I                     0.105440
  ----------------------------------------
  Sum of atomic charges =     0.000000

 -----------------------------------------------------------------
                    Cartesian Multipole Moments
 -----------------------------------------------------------------
    Charge (ESU x 10^10)
                -0.0000
    Dipole Moment (Debye)
         X      -0.0471      Y       0.0000      Z      -0.3191
       Tot       0.3226
    Quadrupole Moments (Debye-Ang)
        XX    -128.3691     XY       0.0000     YY    -127.2416
        XZ      -4.2597     YZ       0.0000     ZZ    -121.0165
    Octopole Moments (Debye-Ang^2)
       XXX    -458.4198    XXY       0.0000    XYY    -151.7291
       YYY       0.0000    XXZ     -59.2569    XYZ       0.0000
       YYZ     -48.6423    XZZ    -152.1108    YZZ       0.0000
       ZZZ    -152.8210
    Hexadecapole Moments (Debye-Ang^3)
      XXXX   -3519.5504   XXXY       0.0000   XXYY    -636.7094
      XYYY       0.0000   YYYY    -152.4599   XXXZ      25.6464
      XXYZ       0.0000   XYYZ      56.1595   YYYZ       0.0000
      XXZZ   -1318.4756   XYZZ       0.0000   YYZZ    -758.7320
      XZZZ     142.6292   YZZZ       0.0000   ZZZZ   -3984.8912
 -----------------------------------------------------------------
 Calculating analytic gradient of the SCF energy
 Gradient of SCF Energy
            1           2           3           4           5           6
    1  -0.0029439  -0.0013967   0.0039915   0.0008786   0.0045194  -0.0050082
    2   0.0000000   0.0000000  -0.0000000   0.0000000  -0.0000000   0.0000000
    3   0.0010996  -0.0038792  -0.0007550   0.0008736   0.0044029  -0.0022478
            7           8           9          10          11          12
    1   0.0023779  -0.0027242   0.0027517  -0.0008099   0.0032315  -0.0048679
    2  -0.0000000  -0.0000000   0.0000000   0.0000000   0.0000000  -0.0000000
    3   0.0008921  -0.0017872   0.0017386  -0.0006890   0.0039125  -0.0035610
 Max gradient component =       5.008E-03
 RMS gradient           =       2.391E-03
 Gradient time:  CPU 78.00 s  wall 13.11 s
 Geometry Optimization Parameters
   NAtoms,    NIC,     NZ,  NCons,   NDum,   NFix, NCnnct, MaxDiis
       12      78      12       0       0       0       0       0

 Cartesian Hessian Update
 Hessian updated using BFGS update


** GEOMETRY OPTIMIZATION IN DELOCALIZED INTERNAL COORDINATES **
   Searching for a Minimum

   Optimization Cycle:   2

                       Coordinates (Angstroms)
     ATOM                X               Y               Z
      1  C         0.0242599200    0.0000000000    0.0095053550
      2  C        -0.0061249581    0.0000000000    1.4008312173
      3  C         1.2078337200    0.0000000000    2.1046884345
      4  C         2.3996833651    0.0000000000    1.3872748614
      5  C         2.4298021776    0.0000000000   -0.0050206779
      6  C         1.2131207117    0.0000000000   -0.7181677186
      7  F        -1.1360119754    0.0000000000   -0.6520024886
      8  Br       -1.7053735565    0.0000000000    2.2445871782
      9  Br        1.3225269791    0.0000000000    3.9988762412
     10  F         3.5541643392    0.0000000000    2.0583024115
     11  Br        4.1495367794    0.0000000000   -0.8084268538
     12  I         1.0420810655    0.0000000000   -2.8396479603
   Point Group: c1    Number of degrees of freedom:    30


   Energy is -15070.349475892

 Hessian updated using BFGS update

 11 Hessian modes will be used to form the next step
  Hessian Eigenvalues:
     0.126810    0.200994    0.201482    0.244697    0.328347    0.426720
     0.429552    0.464871    0.513649    0.572790    0.576683

 Minimum search - taking simple RFO step
 Searching for Lamda that Minimizes Along All modes
 Value Taken    Lamda =  -0.00154451
 Step Taken.  Stepsize is  0.062437

                             Maximum     Tolerance    Cnvgd?
         Gradient           0.016853      0.000300      NO
         Displacement       0.041282      0.001200      NO
         Energy change     -0.002950      0.000001      NO


 New Cartesian Coordinates Obtained by Inverse Iteration

 Displacement from previous Coordinates is:  0.166298
 ----------------------------------------------------------------
             Standard Nuclear Orientation (Angstroms)
    I     Atom           X                Y                Z
 ----------------------------------------------------------------
    1      C       0.0223434059     0.0000000000     0.0104141908
    2      C      -0.0062588889     0.0000000000     1.4041196608
    3      C       1.2043774003     0.0000000000     2.1050181992
    4      C       2.3983971050     0.0000000000     1.3873228109
    5      C       2.4241258671     0.0000000000    -0.0063287941
    6      C       1.2144066977     0.0000000000    -0.7129117939
    7      F      -1.1395288355     0.0000000000    -0.6514910539
    8      Br     -1.6908005045     0.0000000000     2.2705502473
    9      Br      1.2960527607     0.0000000000     3.9970917458
   10      F       3.5538295411     0.0000000000     2.0579388023
   11      Br      4.1206610801     0.0000000000    -0.8527816945
   12      I       1.0978929385     0.0000000000    -2.8281423208
 ----------------------------------------------------------------
 Nuclear Repulsion Energy =        2609.85132066 hartrees
 There are      106 alpha and      106 beta electrons
 Applying Cartesian multipole field
    Component          Value
    ---------          -----
     (2,0,0)        1.00000E-11
     (0,2,0)        2.00000E-11
     (0,0,2)       -3.00000E-11
 Nucleus-field energy     =    -0.0000001008 hartrees
 Requested basis set is 6-311++G(d,p)
 There are 129 shells and 382 basis functions
 A cutoff of  1.0D-11 yielded   5361 shell pairs
 There are     52242 function pairs (     57819 Cartesian)
 Smallest overlap matrix eigenvalue = 7.47E-07

 Q-Chem warning in module stvman/mkSTV.C, line 318:

 Overlap eigenvalue is smaller than square root of threshold
 Use THRESH >= 12 to get rid of this warning

 Linear dependence detected in AO basis
 Tighter screening thresholds may be required for diffuse basis sets
 Use S2THRESH > 14 and THRESH = 14 in case of SCF convergence issues
 Number of orthogonalized atomic orbitals = 381
 Maximum deviation from orthogonality = 1.087E-10
 Guess MOs from SCF MO coefficient file

 -----------------------------------------------------------------------
  General SCF calculation program by
  Eric Jon Sundstrom, Paul Horn, Yuezhi Mao, Dmitri Zuev, Alec White,
  David Stuck, Shaama M.S., Shane Yost, Joonho Lee, David Small,
  Daniel Levine, Susi Lehtola, Hugh Burton, Evgeny Epifanovsky,
  Bang C. Huynh
 -----------------------------------------------------------------------
 Exchange:     0.2000 Hartree-Fock + 0.0800 Slater + 0.7200 B88
 Correlation:  0.1900 VWN1RPA + 0.8100 LYP
 Using SG-1 standard quadrature grid
 using 6 threads for integral computing
 -------------------------------------------------------
 OpenMP Integral computing Module                
 Release: version 2.0, May 2017, Q-Chem Inc. Pleasanton 
 -------------------------------------------------------
 A restricted SCF calculation will be
 performed using DIIS
 SCF converges when DIIS error is below 1.0e-08
 ---------------------------------------
  Cycle       Energy         DIIS error
 ---------------------------------------
    1  -15070.3497543765      2.14e-04  
    2  -15070.3503251091      6.83e-05  
    3  -15070.3502187474      1.01e-04  
    4  -15070.3504048102      2.08e-05  
    5  -15070.3504121387      6.21e-06  
    6  -15070.3504127073      2.12e-06  
    7  -15070.3504127765      1.06e-06  
    8  -15070.3504127948      1.37e-07  
    9  -15070.3504127942      4.93e-08  
   10  -15070.3504127939      1.74e-08  
   11  -15070.3504127947      7.60e-09  Convergence criterion met
 ---------------------------------------
 SCF time:   CPU 189.11s  wall 34.00s 
 SCF   energy in the final basis set =   -15070.3504127947
 Total energy in the final basis set =   -15070.3504127947

 --------------------------------------------------------------

                    Orbital Energies (a.u.)
 --------------------------------------------------------------

 Alpha MOs
 -- Occupied --
********-482.8625-482.8620-482.8620-176.3256-165.7295-165.7272-165.7271
-62.5152 -62.5147 -62.5147 -56.3360 -56.3355 -56.3355 -56.3318 -56.3315
-56.3313 -56.3313 -56.3310 -56.3310 -35.8220 -31.3156 -31.3091 -31.3087
-24.7292 -24.7292 -22.9660 -22.9645 -22.9642 -22.9597 -22.9597 -10.3146
-10.3140 -10.2818 -10.2817 -10.2809 -10.2720  -8.7240  -8.7235  -8.7235
 -6.5565  -6.5560  -6.5559  -6.5423  -6.5418  -6.5418  -6.5414  -6.5410
 -6.5409  -6.3713  -4.7845  -4.7688  -4.7679  -2.6672  -2.6666  -2.6666
 -2.6633  -2.6628  -2.6628  -2.6626  -2.6622  -2.6622  -2.6513  -2.6513
 -2.6509  -2.6509  -2.6508  -2.6508  -2.0502  -2.0454  -2.0447  -2.0311
 -2.0311  -1.2747  -1.2745  -0.9418  -0.8793  -0.8441  -0.8236  -0.7858
 -0.7556  -0.6932  -0.6650  -0.6360  -0.5877  -0.5799  -0.5637  -0.5230
 -0.5093  -0.4705  -0.4641  -0.4590  -0.4397  -0.4308  -0.4254  -0.3870
 -0.3865  -0.3438  -0.3356  -0.3276  -0.3262  -0.3064  -0.3051  -0.2825
 -0.2722  -0.2660
 -- Virtual --
 -0.0927  -0.0742  -0.0542  -0.0518  -0.0317  -0.0078  -0.0024   0.0187
  0.0221   0.0376   0.0389   0.0489   0.0530   0.0579   0.0634   0.0638
  0.0667   0.0821   0.0846   0.0875   0.0895   0.0937   0.1017   0.1092
  0.1111   0.1155   0.1246   0.1334   0.1382   0.1467   0.1581   0.1669
  0.1713   0.1772   0.1813   0.1918   0.1935   0.1971   0.2049   0.2149
  0.2253   0.2320   0.2342   0.2410   0.2461   0.2492   0.2570   0.2669
  0.2749   0.2909   0.2944   0.3353   0.3398   0.3445   0.3654   0.3695
  0.3885   0.3966   0.3996   0.4039   0.4078   0.4137   0.4190   0.4191
  0.4205   0.4326   0.4422   0.4543   0.4575   0.4673   0.4837   0.4965
  0.4979   0.4988   0.5091   0.5260   0.5368   0.5427   0.5492   0.5510
  0.5562   0.5627   0.5768   0.5884   0.5919   0.6075   0.6222   0.6327
  0.6343   0.6434   0.6603   0.6641   0.6817   0.6864   0.7005   0.7185
  0.7428   0.7554   0.7783   0.7965   0.8085   0.8148   0.8340   0.8457
  0.8596   0.8790   0.9052   0.9298   0.9471   0.9567   0.9959   1.0118
  1.0282   1.0671   1.0760   1.0829   1.1062   1.1206   1.1524   1.1915
  1.2140   1.2277   1.2914   1.3254   1.3423   1.3495   1.3983   1.4282
  1.4313   1.4426   1.4448   1.4509   1.4866   1.5187   1.5224   1.5637
  1.5858   1.6110   1.7003   1.7239   1.7345   1.7531   1.8019   1.8070
  1.8291   1.8420   1.8823   1.9845   2.0026   2.0080   2.0126   2.0318
  2.0551   2.0558   2.1015   2.1410   2.1697   2.1845   2.2312   2.2446
  2.2466   2.2499   2.2742   2.3059   2.3564   2.3896   2.4326   2.5614
  2.6867   2.7109   2.7861   2.8141   2.8256   2.9340   3.0312   3.0360
  3.0646   3.0667   3.1323   3.1703   3.3723   3.3994   3.6341   3.7354
  3.7503   3.7548   3.7887   3.8003   3.9299   3.9500   3.9549   3.9634
  3.9788   3.9868   3.9883   3.9951   4.0112   4.0297   4.0450   4.0491
  4.0552   4.0717   4.0723   4.1060   4.1139   4.1506   4.2120   4.2539
  4.2789   4.2886   4.3666   4.3986   4.4428   4.5105   4.8142   4.8268
  4.8577   6.0052   6.1030   6.1469   6.2876   6.3104   6.4268   6.4570
  6.6003   6.7056   6.7640   6.7750   6.8082   7.5314   7.5447   7.5662
  7.6394   7.6549   7.6909   7.7242   7.7509   7.7981  23.2520  23.7656
 23.7839  23.9393  23.9461  24.0373  27.9015  28.3428  28.4125  28.4211
 28.5209  28.5446  28.5504  28.6154  28.7265  47.9143  48.0133  48.0493
 66.7626  66.7815 127.8825 127.9415 127.9680 151.6909 289.7259 289.7407
289.7621 289.8348 289.8511 289.8937 289.9383 289.9706 290.02011020.7103
********1020.87851901.8555
 --------------------------------------------------------------

          Ground-State Mulliken Net Atomic Charges

     Atom                 Charge (a.u.)
  ----------------------------------------
      1 C                    -0.703637
      2 C                     0.478995
      3 C                     0.341425
      4 C                    -0.633555
      5 C                     0.598327
      6 C                     0.326665
      7 F                    -0.092398
      8 Br                   -0.101564
      9 Br                   -0.107704
     10 F                    -0.093221
     11 Br                   -0.117813
     12 I                     0.104481
  ----------------------------------------
  Sum of atomic charges =     0.000000

 -----------------------------------------------------------------
                    Cartesian Multipole Moments
 -----------------------------------------------------------------
    Charge (ESU x 10^10)
                -0.0000
    Dipole Moment (Debye)
         X      -0.0139      Y       0.0000      Z      -0.3190
       Tot       0.3193
    Quadrupole Moments (Debye-Ang)
        XX    -128.5219     XY       0.0000     YY    -127.1937
        XZ      -4.7897     YZ       0.0000     ZZ    -120.8302
    Octopole Moments (Debye-Ang^2)
       XXX    -461.7057    XXY       0.0000    XYY    -152.4217
       YYY       0.0000    XXZ     -60.7907    XYZ       0.0000
       YYZ     -48.6560    XZZ    -152.0621    YZZ      -0.0000
       ZZZ    -152.2499
    Hexadecapole Moments (Debye-Ang^3)
      XXXX   -3512.6961   XXXY       0.0000   XXYY    -633.2079
      XYYY       0.0000   YYYY    -152.3452   XXXZ      48.2825
      XXYZ       0.0000   XYYZ      65.2925   YYYZ      -0.0000
      XXZZ   -1312.3427   XYZZ       0.0000   YYZZ    -759.8837
      XZZZ     158.7594   YZZZ       0.0000   ZZZZ   -3991.3782
 -----------------------------------------------------------------
 Calculating analytic gradient of the SCF energy
 Gradient of SCF Energy
            1           2           3           4           5           6
    1  -0.0012766   0.0003358   0.0001589   0.0002977   0.0001150   0.0009716
    2  -0.0000000   0.0000000  -0.0000000  -0.0000000   0.0000000   0.0000000
    3   0.0000303  -0.0002254  -0.0002155   0.0004326   0.0003073   0.0001179
            7           8           9          10          11          12
    1   0.0007533  -0.0006876   0.0004545  -0.0005154   0.0007286  -0.0013358
    2  -0.0000000  -0.0000000   0.0000000   0.0000000  -0.0000000   0.0000000
    3   0.0005354  -0.0002044   0.0003839  -0.0001393   0.0003359  -0.0013589
 Max gradient component =       1.359E-03
 RMS gradient           =       5.134E-04
 Gradient time:  CPU 78.20 s  wall 13.14 s
 Geometry Optimization Parameters
   NAtoms,    NIC,     NZ,  NCons,   NDum,   NFix, NCnnct, MaxDiis
       12      78      12       0       0       0       0       0

 Cartesian Hessian Update
 Hessian updated using BFGS update


** GEOMETRY OPTIMIZATION IN DELOCALIZED INTERNAL COORDINATES **
   Searching for a Minimum

   Optimization Cycle:   3

                       Coordinates (Angstroms)
     ATOM                X               Y               Z
      1  C         0.0223434059    0.0000000000    0.0104141908
      2  C        -0.0062588889    0.0000000000    1.4041196608
      3  C         1.2043774003    0.0000000000    2.1050181992
      4  C         2.3983971050    0.0000000000    1.3873228109
      5  C         2.4241258671    0.0000000000   -0.0063287941
      6  C         1.2144066977    0.0000000000   -0.7129117939
      7  F        -1.1395288355    0.0000000000   -0.6514910539
      8  Br       -1.6908005045    0.0000000000    2.2705502473
      9  Br        1.2960527607    0.0000000000    3.9970917458
     10  F         3.5538295411    0.0000000000    2.0579388023
     11  Br        4.1206610801    0.0000000000   -0.8527816945
     12  I         1.0978929385    0.0000000000   -2.8281423208
   Point Group: c1    Number of degrees of freedom:    30


   Energy is -15070.350412795

 Hessian updated using BFGS update

 14 Hessian modes will be used to form the next step
  Hessian Eigenvalues:
     0.124091    0.200528    0.201010    0.201079    0.244304    0.245012
     0.288272    0.425477    0.426875    0.464181    0.464874    0.508141
     0.571885    0.572816

 Minimum search - taking simple RFO step
 Searching for Lamda that Minimizes Along All modes
 Value Taken    Lamda =  -0.00009700
 Step Taken.  Stepsize is  0.020494

                             Maximum     Tolerance    Cnvgd?
         Gradient           0.003708      0.000300      NO
         Displacement       0.013282      0.001200      NO
         Energy change     -0.000937      0.000001      NO


 New Cartesian Coordinates Obtained by Inverse Iteration

 Displacement from previous Coordinates is:  0.047162
 ----------------------------------------------------------------
             Standard Nuclear Orientation (Angstroms)
    I     Atom           X                Y                Z
 ----------------------------------------------------------------
    1      C       0.0197474516     0.0000000000     0.0099668609
    2      C      -0.0070436388     0.0000000000     1.4041273171
    3      C       1.2040845506     0.0000000000     2.1043041606
    4      C       2.3982591890     0.0000000000     1.3867393378
    5      C       2.4211950924     0.0000000000    -0.0061758270
    6      C       1.2119790505     0.0000000000    -0.7114610320
    7      F      -1.1426440071     0.0000000000    -0.6528433161
    8      Br     -1.6866045304     0.0000000000     2.2771715921
    9      Br      1.2923616644     0.0000000000     3.9955689986
   10      F       3.5555411785     0.0000000000     2.0551965919
   11      Br      4.1124227611     0.0000000000    -0.8601082986
   12      I       1.1161998058     0.0000000000    -2.8216863854
 ----------------------------------------------------------------
 Nuclear Repulsion Energy =        2613.30862490 hartrees
 There are      106 alpha and      106 beta electrons
 Applying Cartesian multipole field
    Component          Value
    ---------          -----
     (2,0,0)        1.00000E-11
     (0,2,0)        2.00000E-11
     (0,0,2)       -3.00000E-11
 Nucleus-field energy     =    -0.0000001007 hartrees
 Requested basis set is 6-311++G(d,p)
 There are 129 shells and 382 basis functions
 A cutoff of  1.0D-11 yielded   5362 shell pairs
 There are     52247 function pairs (     57825 Cartesian)
 Smallest overlap matrix eigenvalue = 7.48E-07

 Q-Chem warning in module stvman/mkSTV.C, line 318:

 Overlap eigenvalue is smaller than square root of threshold
 Use THRESH >= 12 to get rid of this warning

 Linear dependence detected in AO basis
 Tighter screening thresholds may be required for diffuse basis sets
 Use S2THRESH > 14 and THRESH = 14 in case of SCF convergence issues
 Number of orthogonalized atomic orbitals = 381
 Maximum deviation from orthogonality = 1.273E-10
 Guess MOs from SCF MO coefficient file

 -----------------------------------------------------------------------
  General SCF calculation program by
  Eric Jon Sundstrom, Paul Horn, Yuezhi Mao, Dmitri Zuev, Alec White,
  David Stuck, Shaama M.S., Shane Yost, Joonho Lee, David Small,
  Daniel Levine, Susi Lehtola, Hugh Burton, Evgeny Epifanovsky,
  Bang C. Huynh
 -----------------------------------------------------------------------
 Exchange:     0.2000 Hartree-Fock + 0.0800 Slater + 0.7200 B88
 Correlation:  0.1900 VWN1RPA + 0.8100 LYP
 Using SG-1 standard quadrature grid
 using 6 threads for integral computing
 -------------------------------------------------------
 OpenMP Integral computing Module                
 Release: version 2.0, May 2017, Q-Chem Inc. Pleasanton 
 -------------------------------------------------------
 A restricted SCF calculation will be
 performed using DIIS
 SCF converges when DIIS error is below 1.0e-08
 ---------------------------------------
  Cycle       Energy         DIIS error
 ---------------------------------------
    1  -15070.3503898175      7.20e-05  
    2  -15070.3504454549      2.29e-05  
    3  -15070.3504302779      3.61e-05  
    4  -15070.3504543927      6.79e-06  
    5  -15070.3504551542      1.78e-06  
    6  -15070.3504551970      6.41e-07  
    7  -15070.3504552027      3.08e-07  
    8  -15070.3504552048      4.24e-08  
    9  -15070.3504552056      1.69e-08  
   10  -15070.3504552041      5.67e-09  Convergence criterion met
 ---------------------------------------
 SCF time:   CPU 170.91s  wall 31.00s 
 SCF   energy in the final basis set =   -15070.3504552041
 Total energy in the final basis set =   -15070.3504552041

 --------------------------------------------------------------

                    Orbital Energies (a.u.)
 --------------------------------------------------------------

 Alpha MOs
 -- Occupied --
********-482.8625-482.8620-482.8619-176.3254-165.7293-165.7271-165.7269
-62.5152 -62.5147 -62.5147 -56.3360 -56.3355 -56.3355 -56.3318 -56.3314
-56.3313 -56.3313 -56.3310 -56.3309 -35.8219 -31.3154 -31.3090 -31.3086
-24.7292 -24.7292 -22.9658 -22.9644 -22.9641 -22.9596 -22.9596 -10.3146
-10.3140 -10.2817 -10.2814 -10.2809 -10.2715  -8.7240  -8.7235  -8.7235
 -6.5565  -6.5560  -6.5559  -6.5423  -6.5418  -6.5418  -6.5414  -6.5410
 -6.5409  -6.3712  -4.7844  -4.7687  -4.7678  -2.6672  -2.6666  -2.6666
 -2.6633  -2.6628  -2.6627  -2.6626  -2.6622  -2.6622  -2.6513  -2.6513
 -2.6509  -2.6509  -2.6508  -2.6508  -2.0501  -2.0453  -2.0446  -2.0311
 -2.0310  -1.2744  -1.2740  -0.9421  -0.8798  -0.8442  -0.8239  -0.7861
 -0.7556  -0.6935  -0.6649  -0.6360  -0.5877  -0.5798  -0.5637  -0.5228
 -0.5090  -0.4703  -0.4642  -0.4591  -0.4399  -0.4309  -0.4257  -0.3873
 -0.3869  -0.3439  -0.3360  -0.3276  -0.3269  -0.3061  -0.3052  -0.2819
 -0.2722  -0.2658
 -- Virtual --
 -0.0921  -0.0741  -0.0534  -0.0519  -0.0311  -0.0077  -0.0020   0.0188
  0.0221   0.0376   0.0389   0.0489   0.0531   0.0579   0.0635   0.0638
  0.0665   0.0820   0.0845   0.0875   0.0897   0.0937   0.1016   0.1093
  0.1111   0.1155   0.1247   0.1335   0.1385   0.1472   0.1587   0.1666
  0.1714   0.1769   0.1810   0.1920   0.1935   0.1977   0.2051   0.2149
  0.2252   0.2321   0.2343   0.2413   0.2467   0.2500   0.2567   0.2669
  0.2747   0.2913   0.2944   0.3353   0.3399   0.3453   0.3654   0.3696
  0.3886   0.3962   0.3992   0.4038   0.4066   0.4142   0.4189   0.4195
  0.4208   0.4326   0.4422   0.4543   0.4560   0.4671   0.4836   0.4962
  0.4977   0.4987   0.5087   0.5266   0.5379   0.5425   0.5492   0.5509
  0.5565   0.5625   0.5772   0.5884   0.5931   0.6075   0.6219   0.6331
  0.6357   0.6433   0.6606   0.6650   0.6826   0.6886   0.7005   0.7181
  0.7430   0.7558   0.7790   0.7964   0.8086   0.8148   0.8340   0.8461
  0.8603   0.8793   0.9061   0.9298   0.9470   0.9559   0.9972   1.0128
  1.0285   1.0672   1.0761   1.0847   1.1051   1.1198   1.1527   1.1918
  1.2143   1.2284   1.2922   1.3260   1.3431   1.3501   1.3986   1.4281
  1.4313   1.4430   1.4442   1.4522   1.4872   1.5194   1.5214   1.5640
  1.5873   1.6100   1.7009   1.7237   1.7358   1.7525   1.8023   1.8076
  1.8301   1.8417   1.8824   1.9847   2.0032   2.0079   2.0133   2.0324
  2.0552   2.0566   2.1023   2.1412   2.1699   2.1851   2.2313   2.2457
  2.2471   2.2504   2.2749   2.3067   2.3572   2.3902   2.4321   2.5615
  2.6868   2.7109   2.7867   2.8149   2.8254   2.9341   3.0317   3.0359
  3.0642   3.0674   3.1333   3.1699   3.3729   3.3995   3.6353   3.7357
  3.7504   3.7549   3.7887   3.8010   3.9289   3.9500   3.9544   3.9630
  3.9790   3.9870   3.9883   3.9942   4.0116   4.0310   4.0452   4.0484
  4.0562   4.0720   4.0720   4.1049   4.1142   4.1509   4.2124   4.2544
  4.2799   4.2890   4.3669   4.3985   4.4428   4.5129   4.8138   4.8284
  4.8574   6.0058   6.1045   6.1484   6.2879   6.3105   6.4268   6.4570
  6.6011   6.7056   6.7641   6.7742   6.8095   7.5315   7.5447   7.5662
  7.6402   7.6549   7.6911   7.7244   7.7514   7.7985  23.2514  23.7664
 23.7849  23.9411  23.9469  24.0388  27.9036  28.3433  28.4137  28.4221
 28.5210  28.5448  28.5509  28.6160  28.7274  47.9149  48.0134  48.0504
 66.7628  66.7816 127.8829 127.9424 127.9689 151.6928 289.7260 289.7408
289.7622 289.8358 289.8512 289.8938 289.9387 289.9711 290.02051020.7110
********1020.88001901.8575
 --------------------------------------------------------------

          Ground-State Mulliken Net Atomic Charges

     Atom                 Charge (a.u.)
  ----------------------------------------
      1 C                    -0.721364
      2 C                     0.481440
      3 C                     0.347524
      4 C                    -0.638823
      5 C                     0.613722
      6 C                     0.332669
      7 F                    -0.094247
      8 Br                   -0.102511
      9 Br                   -0.108669
     10 F                    -0.094251
     11 Br                   -0.119225
     12 I                     0.103736
  ----------------------------------------
  Sum of atomic charges =     0.000000

 -----------------------------------------------------------------
                    Cartesian Multipole Moments
 -----------------------------------------------------------------
    Charge (ESU x 10^10)
                -0.0000
    Dipole Moment (Debye)
         X      -0.0013      Y      -0.0000      Z      -0.3167
       Tot       0.3167
    Quadrupole Moments (Debye-Ang)
        XX    -128.5505     XY      -0.0000     YY    -127.1718
        XZ      -4.9308     YZ       0.0000     ZZ    -120.8051
    Octopole Moments (Debye-Ang^2)
       XXX    -462.8560    XXY      -0.0000    XYY    -152.7106
       YYY      -0.0000    XXZ     -61.2712    XYZ       0.0000
       YYZ     -48.7956    XZZ    -152.0571    YZZ       0.0000
       ZZZ    -152.3883
    Hexadecapole Moments (Debye-Ang^3)
      XXXX   -3512.4678   XXXY      -0.0000   XXYY    -632.5678
      XYYY       0.0000   YYYY    -152.2872   XXXZ      53.4138
      XXYZ      -0.0000   XYYZ      67.2633   YYYZ       0.0000
      XXZZ   -1309.9277   XYZZ      -0.0000   YYZZ    -759.2296
      XZZZ     161.8316   YZZZ       0.0000   ZZZZ   -3988.5360
 -----------------------------------------------------------------
 Calculating analytic gradient of the SCF energy
 Gradient of SCF Energy
            1           2           3           4           5           6
    1  -0.0004714   0.0001153  -0.0000113   0.0000555  -0.0003684   0.0007287
    2  -0.0000000  -0.0000000   0.0000000  -0.0000000  -0.0000000   0.0000000
    3  -0.0002966   0.0001047  -0.0000421   0.0000316  -0.0001188   0.0003512
            7           8           9          10          11          12
    1   0.0000433   0.0000586   0.0000330   0.0000407  -0.0002822   0.0000583
    2   0.0000000  -0.0000000  -0.0000000   0.0000000   0.0000000   0.0000000
    3   0.0000772   0.0000302  -0.0000539  -0.0001508  -0.0001198   0.0001871
 Max gradient component =       7.287E-04
 RMS gradient           =       1.913E-04
 Gradient time:  CPU 78.48 s  wall 13.18 s
 Geometry Optimization Parameters
   NAtoms,    NIC,     NZ,  NCons,   NDum,   NFix, NCnnct, MaxDiis
       12      78      12       0       0       0       0       0

 Cartesian Hessian Update
 Hessian updated using BFGS update


** GEOMETRY OPTIMIZATION IN DELOCALIZED INTERNAL COORDINATES **
   Searching for a Minimum

   Optimization Cycle:   4

                       Coordinates (Angstroms)
     ATOM                X               Y               Z
      1  C         0.0197474516    0.0000000000    0.0099668609
      2  C        -0.0070436388    0.0000000000    1.4041273171
      3  C         1.2040845506    0.0000000000    2.1043041606
      4  C         2.3982591890    0.0000000000    1.3867393378
      5  C         2.4211950924    0.0000000000   -0.0061758270
      6  C         1.2119790505    0.0000000000   -0.7114610320
      7  F        -1.1426440071    0.0000000000   -0.6528433161
      8  Br       -1.6866045304    0.0000000000    2.2771715921
      9  Br        1.2923616644    0.0000000000    3.9955689986
     10  F         3.5555411785    0.0000000000    2.0551965919
     11  Br        4.1124227611    0.0000000000   -0.8601082986
     12  I         1.1161998058    0.0000000000   -2.8216863854
   Point Group: c1    Number of degrees of freedom:    30


   Energy is -15070.350455204

 Hessian updated using BFGS update

 16 Hessian modes will be used to form the next step
  Hessian Eigenvalues:
     0.125605    0.200364    0.201071    0.202151    0.234698    0.246346
     0.257298    0.301659    0.426606    0.437416    0.463017    0.464874
     0.467300    0.534502    0.569238    0.572818

 Minimum search - taking simple RFO step
 Searching for Lamda that Minimizes Along All modes
 Value Taken    Lamda =  -0.00000331
 Step Taken.  Stepsize is  0.003062

                             Maximum     Tolerance    Cnvgd?
         Gradient           0.000627      0.000300      NO
         Displacement       0.001415      0.001200      NO
         Energy change     -0.000042      0.000001      NO


 New Cartesian Coordinates Obtained by Inverse Iteration

 Displacement from previous Coordinates is:  0.006433
 ----------------------------------------------------------------
             Standard Nuclear Orientation (Angstroms)
    I     Atom           X                Y                Z
 ----------------------------------------------------------------
    1      C       0.0201698377     0.0000000000     0.0101166037
    2      C      -0.0069385740     0.0000000000     1.4041775078
    3      C       1.2040769667     0.0000000000     2.1043049901
    4      C       2.3981557849     0.0000000000     1.3865599821
    5      C       2.4215841985     0.0000000000    -0.0065781147
    6      C       1.2117872291     0.0000000000    -0.7121656008
    7      F      -1.1424438574     0.0000000000    -0.6524476470
    8      Br     -1.6865723724     0.0000000000     2.2772138040
    9      Br      1.2922992336     0.0000000000     3.9956608064
   10      F       3.5550496607     0.0000000000     2.0557605159
   11      Br      4.1141128919     0.0000000000    -0.8589027309
   12      I       1.1142175682     0.0000000000    -2.8229001166
 ----------------------------------------------------------------
 Nuclear Repulsion Energy =        2612.78036570 hartrees
 There are      106 alpha and      106 beta electrons
 Applying Cartesian multipole field
    Component          Value
    ---------          -----
     (2,0,0)        1.00000E-11
     (0,2,0)        2.00000E-11
     (0,0,2)       -3.00000E-11
 Nucleus-field energy     =    -0.0000001007 hartrees
 Requested basis set is 6-311++G(d,p)
 There are 129 shells and 382 basis functions
 A cutoff of  1.0D-11 yielded   5362 shell pairs
 There are     52247 function pairs (     57825 Cartesian)
 Smallest overlap matrix eigenvalue = 7.48E-07

 Q-Chem warning in module stvman/mkSTV.C, line 318:

 Overlap eigenvalue is smaller than square root of threshold
 Use THRESH >= 12 to get rid of this warning

 Linear dependence detected in AO basis
 Tighter screening thresholds may be required for diffuse basis sets
 Use S2THRESH > 14 and THRESH = 14 in case of SCF convergence issues
 Number of orthogonalized atomic orbitals = 381
 Maximum deviation from orthogonality = 1.602E-10
 Guess MOs from SCF MO coefficient file

 -----------------------------------------------------------------------
  General SCF calculation program by
  Eric Jon Sundstrom, Paul Horn, Yuezhi Mao, Dmitri Zuev, Alec White,
  David Stuck, Shaama M.S., Shane Yost, Joonho Lee, David Small,
  Daniel Levine, Susi Lehtola, Hugh Burton, Evgeny Epifanovsky,
  Bang C. Huynh
 -----------------------------------------------------------------------
 Exchange:     0.2000 Hartree-Fock + 0.0800 Slater + 0.7200 B88
 Correlation:  0.1900 VWN1RPA + 0.8100 LYP
 Using SG-1 standard quadrature grid
 using 6 threads for integral computing
 -------------------------------------------------------
 OpenMP Integral computing Module                
 Release: version 2.0, May 2017, Q-Chem Inc. Pleasanton 
 -------------------------------------------------------
 A restricted SCF calculation will be
 performed using DIIS
 SCF converges when DIIS error is below 1.0e-08
 ---------------------------------------
  Cycle       Energy         DIIS error
 ---------------------------------------
    1  -15070.3504549145      1.48e-05  
    2  -15070.3504566198      4.83e-06  
    3  -15070.3504559699      7.58e-06  
    4  -15070.3504569591      1.42e-06  
    5  -15070.3504569924      2.47e-07  
    6  -15070.3504569929      8.73e-08  
    7  -15070.3504569927      3.99e-08  
    8  -15070.3504569930      1.14e-08  
    9  -15070.3504569916      2.56e-09  Convergence criterion met
 ---------------------------------------
 SCF time:   CPU 150.64s  wall 27.00s 
 SCF   energy in the final basis set =   -15070.3504569916
 Total energy in the final basis set =   -15070.3504569916

 --------------------------------------------------------------

                    Orbital Energies (a.u.)
 --------------------------------------------------------------

 Alpha MOs
 -- Occupied --
********-482.8625-482.8620-482.8619-176.3255-165.7294-165.7271-165.7269
-62.5152 -62.5147 -62.5147 -56.3360 -56.3355 -56.3355 -56.3318 -56.3314
-56.3313 -56.3313 -56.3310 -56.3310 -35.8219 -31.3155 -31.3090 -31.3086
-24.7292 -24.7291 -22.9659 -22.9644 -22.9641 -22.9596 -22.9596 -10.3146
-10.3140 -10.2817 -10.2815 -10.2809 -10.2716  -8.7240  -8.7235  -8.7235
 -6.5565  -6.5560  -6.5559  -6.5423  -6.5418  -6.5418  -6.5414  -6.5410
 -6.5409  -6.3712  -4.7844  -4.7687  -4.7679  -2.6672  -2.6666  -2.6666
 -2.6633  -2.6628  -2.6628  -2.6626  -2.6622  -2.6622  -2.6513  -2.6513
 -2.6509  -2.6509  -2.6508  -2.6508  -2.0501  -2.0453  -2.0447  -2.0311
 -2.0310  -1.2743  -1.2740  -0.9420  -0.8797  -0.8442  -0.8238  -0.7861
 -0.7556  -0.6935  -0.6649  -0.6360  -0.5877  -0.5797  -0.5636  -0.5228
 -0.5090  -0.4703  -0.4641  -0.4591  -0.4399  -0.4308  -0.4256  -0.3873
 -0.3869  -0.3439  -0.3360  -0.3276  -0.3268  -0.3061  -0.3052  -0.2820
 -0.2722  -0.2659
 -- Virtual --
 -0.0922  -0.0741  -0.0535  -0.0519  -0.0313  -0.0077  -0.0020   0.0188
  0.0221   0.0376   0.0389   0.0489   0.0531   0.0579   0.0634   0.0638
  0.0665   0.0820   0.0845   0.0875   0.0897   0.0937   0.1017   0.1093
  0.1111   0.1155   0.1247   0.1335   0.1385   0.1471   0.1586   0.1666
  0.1714   0.1769   0.1810   0.1920   0.1935   0.1976   0.2050   0.2148
  0.2252   0.2321   0.2343   0.2413   0.2466   0.2499   0.2567   0.2669
  0.2747   0.2912   0.2944   0.3353   0.3399   0.3453   0.3654   0.3696
  0.3886   0.3963   0.3992   0.4038   0.4067   0.4141   0.4190   0.4194
  0.4207   0.4326   0.4423   0.4543   0.4563   0.4671   0.4836   0.4961
  0.4977   0.4987   0.5088   0.5265   0.5377   0.5425   0.5492   0.5509
  0.5565   0.5625   0.5771   0.5883   0.5930   0.6075   0.6219   0.6330
  0.6355   0.6433   0.6606   0.6648   0.6826   0.6883   0.7005   0.7181
  0.7430   0.7557   0.7789   0.7964   0.8086   0.8147   0.8340   0.8460
  0.8602   0.8792   0.9059   0.9298   0.9470   0.9560   0.9970   1.0127
  1.0284   1.0673   1.0761   1.0846   1.1052   1.1198   1.1526   1.1918
  1.2143   1.2282   1.2921   1.3259   1.3430   1.3501   1.3986   1.4281
  1.4313   1.4430   1.4443   1.4520   1.4870   1.5194   1.5215   1.5640
  1.5872   1.6102   1.7008   1.7237   1.7355   1.7526   1.8022   1.8075
  1.8298   1.8418   1.8824   1.9847   2.0031   2.0079   2.0132   2.0323
  2.0551   2.0565   2.1022   2.1412   2.1696   2.1851   2.2311   2.2454
  2.2470   2.2503   2.2746   2.3065   2.3571   2.3901   2.4319   2.5615
  2.6867   2.7110   2.7866   2.8147   2.8254   2.9340   3.0316   3.0359
  3.0640   3.0672   3.1331   3.1698   3.3724   3.3996   3.6349   3.7357
  3.7504   3.7549   3.7887   3.8008   3.9291   3.9500   3.9544   3.9629
  3.9789   3.9870   3.9883   3.9943   4.0115   4.0307   4.0452   4.0485
  4.0562   4.0719   4.0720   4.1051   4.1142   4.1508   4.2123   4.2542
  4.2798   4.2889   4.3670   4.3985   4.4427   4.5127   4.8138   4.8280
  4.8573   6.0057   6.1044   6.1482   6.2879   6.3106   6.4268   6.4571
  6.6008   6.7055   6.7640   6.7742   6.8094   7.5315   7.5447   7.5662
  7.6402   7.6548   7.6910   7.7244   7.7512   7.7985  23.2514  23.7659
 23.7848  23.9404  23.9470  24.0384  27.9034  28.3432  28.4136  28.4220
 28.5210  28.5447  28.5508  28.6159  28.7273  47.9148  48.0133  48.0504
 66.7628  66.7816 127.8829 127.9423 127.9688 151.6926 289.7260 289.7407
289.7622 289.8358 289.8511 289.8936 289.9387 289.9710 290.02051020.7108
********1020.87991901.8572
 --------------------------------------------------------------

          Ground-State Mulliken Net Atomic Charges

     Atom                 Charge (a.u.)
  ----------------------------------------
      1 C                    -0.719587
      2 C                     0.481488
      3 C                     0.346668
      4 C                    -0.637162
      5 C                     0.611811
      6 C                     0.331097
      7 F                    -0.094230
      8 Br                   -0.102369
      9 Br                   -0.108602
     10 F                    -0.094157
     11 Br                   -0.118885
     12 I                     0.103929
  ----------------------------------------
  Sum of atomic charges =     0.000000

 -----------------------------------------------------------------
                    Cartesian Multipole Moments
 -----------------------------------------------------------------
    Charge (ESU x 10^10)
                -0.0000
    Dipole Moment (Debye)
         X      -0.0025      Y      -0.0000      Z      -0.3173
       Tot       0.3173
    Quadrupole Moments (Debye-Ang)
        XX    -128.5495     XY       0.0000     YY    -127.1750
        XZ      -4.9236     YZ       0.0000     ZZ    -120.7976
    Octopole Moments (Debye-Ang^2)
       XXX    -462.7327    XXY      -0.0000    XYY    -152.6950
       YYY       0.0000    XXZ     -61.2260    XYZ      -0.0000
       YYZ     -48.7814    XZZ    -152.0931    YZZ      -0.0000
       ZZZ    -152.3815
    Hexadecapole Moments (Debye-Ang^3)
      XXXX   -3512.5871   XXXY       0.0000   XXYY    -632.7021
      XYYY       0.0000   YYYY    -152.2936   XXXZ      52.9854
      XXYZ      -0.0000   XYYZ      67.0947   YYYZ       0.0000
      XXZZ   -1310.4146   XYZZ       0.0000   YYZZ    -759.4148
      XZZZ     161.4775   YZZZ       0.0000   ZZZZ   -3989.3155
 -----------------------------------------------------------------
 Calculating analytic gradient of the SCF energy
 Gradient of SCF Energy
            1           2           3           4           5           6
    1  -0.0002667   0.0000969   0.0000064   0.0000169  -0.0001248   0.0002169
    2  -0.0000000  -0.0000000   0.0000000   0.0000000  -0.0000000   0.0000000
    3  -0.0000867   0.0000237  -0.0000447   0.0001053  -0.0000893   0.0001001
            7           8           9          10          11          12
    1   0.0000859   0.0000324   0.0000246  -0.0000070  -0.0000041  -0.0000774
    2   0.0000000  -0.0000000  -0.0000000   0.0000000  -0.0000000   0.0000000
    3   0.0000939   0.0000624  -0.0000072  -0.0000579  -0.0000702  -0.0000295
 Max gradient component =       2.667E-04
 RMS gradient           =       7.811E-05
 Gradient time:  CPU 78.58 s  wall 13.20 s
 Geometry Optimization Parameters
   NAtoms,    NIC,     NZ,  NCons,   NDum,   NFix, NCnnct, MaxDiis
       12      78      12       0       0       0       0       0

 Cartesian Hessian Update
 Hessian updated using BFGS update


** GEOMETRY OPTIMIZATION IN DELOCALIZED INTERNAL COORDINATES **
   Searching for a Minimum

   Optimization Cycle:   5

                       Coordinates (Angstroms)
     ATOM                X               Y               Z
      1  C         0.0201698377    0.0000000000    0.0101166037
      2  C        -0.0069385740    0.0000000000    1.4041775078
      3  C         1.2040769667    0.0000000000    2.1043049901
      4  C         2.3981557849    0.0000000000    1.3865599821
      5  C         2.4215841985    0.0000000000   -0.0065781147
      6  C         1.2117872291    0.0000000000   -0.7121656008
      7  F        -1.1424438574    0.0000000000   -0.6524476470
      8  Br       -1.6865723724    0.0000000000    2.2772138040
      9  Br        1.2922992336    0.0000000000    3.9956608064
     10  F         3.5550496607    0.0000000000    2.0557605159
     11  Br        4.1141128919    0.0000000000   -0.8589027309
     12  I         1.1142175682    0.0000000000   -2.8229001166
   Point Group: c1    Number of degrees of freedom:    30


   Energy is -15070.350456992

 Hessian updated using BFGS update

 17 Hessian modes will be used to form the next step
  Hessian Eigenvalues:
     0.128479    0.200120    0.201046    0.204406    0.213241    0.243357
     0.249414    0.267329    0.301541    0.422201    0.448573    0.456715
     0.464352    0.480464    0.487916    0.572450    0.583054

 Minimum search - taking simple RFO step
 Searching for Lamda that Minimizes Along All modes
 Value Taken    Lamda =   0.00000000
 Step Taken.  Stepsize is  0.000966

                             Maximum     Tolerance    Cnvgd?
         Gradient           0.000170      0.000300     YES
         Displacement       0.000567      0.001200     YES
         Energy change     -0.000002      0.000001      NO


                       Distance Matrix (Angstroms)
             C (  1)   C (  2)   C (  3)   C (  4)   C (  5)   C (  6)
   C (  2)  1.394324
   C (  3)  2.405673  1.398834
   C (  4)  2.747620  2.405159  1.393191
   C (  5)  2.401472  2.808550  2.436832  1.393335
   C (  6)  1.393429  2.442171  2.816481  2.410834  1.400522
   F (  7)  1.338156  2.349272  3.620200  4.085755  3.622077  2.354988
   Br(  8)  2.837728  1.892977  2.895816  4.180702  4.700283  4.163758
   Br(  9)  4.183644  2.898932  1.893412  2.833783  4.158509  4.708515
   F ( 10)  4.084120  3.621094  2.351474  1.336500  2.353292  3.626609
   Br( 11)  4.185160  4.701553  4.153181  2.826059  1.895023  2.906033
   I ( 12)  3.036927  4.373234  4.928024  4.400915  3.104976  2.112988
             F (  7)   Br(  8)   Br(  9)   F ( 10)   Br( 11)
   Br(  8)  2.979764
   Br(  9)  5.247179  3.439002
   F ( 10)  5.422254  5.246298  2.980479
   Br( 11)  5.260610  6.594177  5.615106  2.967796
   I ( 12)  3.131036  5.818555  6.820886  5.455180  3.585618

 Final energy is   -15070.350456991622     


 ******************************
 **  OPTIMIZATION CONVERGED  **
 ******************************

                       Coordinates (Angstroms)
     ATOM                X               Y               Z
      1  C         0.0201698377    0.0000000000    0.0101166037
      2  C        -0.0069385740    0.0000000000    1.4041775078
      3  C         1.2040769667    0.0000000000    2.1043049901
      4  C         2.3981557849    0.0000000000    1.3865599821
      5  C         2.4215841985    0.0000000000   -0.0065781147
      6  C         1.2117872291    0.0000000000   -0.7121656008
      7  F        -1.1424438574    0.0000000000   -0.6524476470
      8  Br       -1.6865723724    0.0000000000    2.2772138040
      9  Br        1.2922992336    0.0000000000    3.9956608064
     10  F         3.5550496607    0.0000000000    2.0557605159
     11  Br        4.1141128919    0.0000000000   -0.8589027309
     12  I         1.1142175682    0.0000000000   -2.8229001166

Z-matrix Print:
$molecule
0 1
I 
C  1 2.112988
C  2 1.393429 1 118.574923
F  3 1.338156 2 119.099968 1 -0.000000 0
C  3 1.394324 2 122.335575 1 -180.000000 0
C  5 1.398834 3 118.919591 2 -0.000000 0
C  6 1.393191 5 118.956876 3 -0.000000 0
F  7 1.336500 6 118.943420 5 -180.000000 0
C  7 1.393335 6 121.972973 5 -0.000000 0
Br 5 1.892977 3 118.578421 2 -180.000000 0
Br 6 1.893412 5 122.704229 3 -180.000000 0
Br 9 1.895023 7 117.692391 6 -180.000000 0
$end


 --------------------------------------------------------------

                    Orbital Energies (a.u.)
 --------------------------------------------------------------

 Alpha MOs
 -- Occupied --
********-482.8625-482.8620-482.8619-176.3255-165.7294-165.7271-165.7269
-62.5152 -62.5147 -62.5147 -56.3360 -56.3355 -56.3355 -56.3318 -56.3314
-56.3313 -56.3313 -56.3310 -56.3310 -35.8219 -31.3155 -31.3090 -31.3086
-24.7292 -24.7291 -22.9659 -22.9644 -22.9641 -22.9596 -22.9596 -10.3146
-10.3140 -10.2817 -10.2815 -10.2809 -10.2716  -8.7240  -8.7235  -8.7235
 -6.5565  -6.5560  -6.5559  -6.5423  -6.5418  -6.5418  -6.5414  -6.5410
 -6.5409  -6.3712  -4.7844  -4.7687  -4.7679  -2.6672  -2.6666  -2.6666
 -2.6633  -2.6628  -2.6628  -2.6626  -2.6622  -2.6622  -2.6513  -2.6513
 -2.6509  -2.6509  -2.6508  -2.6508  -2.0501  -2.0453  -2.0447  -2.0311
 -2.0310  -1.2743  -1.2740  -0.9420  -0.8797  -0.8442  -0.8238  -0.7861
 -0.7556  -0.6935  -0.6649  -0.6360  -0.5877  -0.5797  -0.5636  -0.5228
 -0.5090  -0.4703  -0.4641  -0.4591  -0.4399  -0.4308  -0.4256  -0.3873
 -0.3869  -0.3439  -0.3360  -0.3276  -0.3268  -0.3061  -0.3052  -0.2820
 -0.2722  -0.2659
 -- Virtual --
 -0.0922  -0.0741  -0.0535  -0.0519  -0.0313  -0.0077  -0.0020   0.0188
  0.0221   0.0376   0.0389   0.0489   0.0531   0.0579   0.0634   0.0638
  0.0665   0.0820   0.0845   0.0875   0.0897   0.0937   0.1017   0.1093
  0.1111   0.1155   0.1247   0.1335   0.1385   0.1471   0.1586   0.1666
  0.1714   0.1769   0.1810   0.1920   0.1935   0.1976   0.2050   0.2148
  0.2252   0.2321   0.2343   0.2413   0.2466   0.2499   0.2567   0.2669
  0.2747   0.2912   0.2944   0.3353   0.3399   0.3453   0.3654   0.3696
  0.3886   0.3963   0.3992   0.4038   0.4067   0.4141   0.4190   0.4194
  0.4207   0.4326   0.4423   0.4543   0.4563   0.4671   0.4836   0.4961
  0.4977   0.4987   0.5088   0.5265   0.5377   0.5425   0.5492   0.5509
  0.5565   0.5625   0.5771   0.5883   0.5930   0.6075   0.6219   0.6330
  0.6355   0.6433   0.6606   0.6648   0.6826   0.6883   0.7005   0.7181
  0.7430   0.7557   0.7789   0.7964   0.8086   0.8147   0.8340   0.8460
  0.8602   0.8792   0.9059   0.9298   0.9470   0.9560   0.9970   1.0127
  1.0284   1.0673   1.0761   1.0846   1.1052   1.1198   1.1526   1.1918
  1.2143   1.2282   1.2921   1.3259   1.3430   1.3501   1.3986   1.4281
  1.4313   1.4430   1.4443   1.4520   1.4870   1.5194   1.5215   1.5640
  1.5872   1.6102   1.7008   1.7237   1.7355   1.7526   1.8022   1.8075
  1.8298   1.8418   1.8824   1.9847   2.0031   2.0079   2.0132   2.0323
  2.0551   2.0565   2.1022   2.1412   2.1696   2.1851   2.2311   2.2454
  2.2470   2.2503   2.2746   2.3065   2.3571   2.3901   2.4319   2.5615
  2.6867   2.7110   2.7866   2.8147   2.8254   2.9340   3.0316   3.0359
  3.0640   3.0672   3.1331   3.1698   3.3724   3.3996   3.6349   3.7357
  3.7504   3.7549   3.7887   3.8008   3.9291   3.9500   3.9544   3.9629
  3.9789   3.9870   3.9883   3.9943   4.0115   4.0307   4.0452   4.0485
  4.0562   4.0719   4.0720   4.1051   4.1142   4.1508   4.2123   4.2542
  4.2798   4.2889   4.3670   4.3985   4.4427   4.5127   4.8138   4.8280
  4.8573   6.0057   6.1044   6.1482   6.2879   6.3106   6.4268   6.4571
  6.6008   6.7055   6.7640   6.7742   6.8094   7.5315   7.5447   7.5662
  7.6402   7.6548   7.6910   7.7244   7.7512   7.7985  23.2514  23.7659
 23.7848  23.9404  23.9470  24.0384  27.9034  28.3432  28.4136  28.4220
 28.5210  28.5447  28.5508  28.6159  28.7273  47.9148  48.0133  48.0504
 66.7628  66.7816 127.8829 127.9423 127.9688 151.6926 289.7260 289.7407
289.7622 289.8358 289.8511 289.8936 289.9387 289.9710 290.02051020.7108
********1020.87991901.8572
 --------------------------------------------------------------

          Ground-State Mulliken Net Atomic Charges

     Atom                 Charge (a.u.)
  ----------------------------------------
      1 C                    -0.719587
      2 C                     0.481488
      3 C                     0.346668
      4 C                    -0.637162
      5 C                     0.611811
      6 C                     0.331097
      7 F                    -0.094230
      8 Br                   -0.102369
      9 Br                   -0.108602
     10 F                    -0.094157
     11 Br                   -0.118885
     12 I                     0.103929
  ----------------------------------------
  Sum of atomic charges =     0.000000

 -----------------------------------------------------------------
                    Cartesian Multipole Moments
 -----------------------------------------------------------------
    Charge (ESU x 10^10)
                -0.0000
    Dipole Moment (Debye)
         X      -0.0025      Y      -0.0000      Z      -0.3173
       Tot       0.3173
    Quadrupole Moments (Debye-Ang)
        XX    -128.5495     XY       0.0000     YY    -127.1750
        XZ      -4.9236     YZ       0.0000     ZZ    -120.7976
    Octopole Moments (Debye-Ang^2)
       XXX    -462.7327    XXY      -0.0000    XYY    -152.6950
       YYY       0.0000    XXZ     -61.2260    XYZ      -0.0000
       YYZ     -48.7814    XZZ    -152.0931    YZZ      -0.0000
       ZZZ    -152.3815
    Hexadecapole Moments (Debye-Ang^3)
      XXXX   -3512.5871   XXXY       0.0000   XXYY    -632.7021
      XYYY       0.0000   YYYY    -152.2936   XXXZ      52.9854
      XXYZ      -0.0000   XYYZ      67.0947   YYYZ       0.0000
      XXZZ   -1310.4146   XYZZ       0.0000   YYZZ    -759.4148
      XZZZ     161.4775   YZZZ       0.0000   ZZZZ   -3989.3155
 -----------------------------------------------------------------
Archival summary:
1\1\february\OPT\ProcedureUnspecified\BasisUnspecified\1r326\taweetha\SunDec119:21:412019SunDec119:21:412019\0\\#,OPT,ProcedureUnspecified,BasisUnspecified,\\0,1\I\C,1,2.11299\C,2,1.39343,1,118.575\F,3,1.33816,2,119.1,1,-0,0\C,3,1.39432,2,122.336,1,-180,0\C,5,1.39883,3,118.92,2,-0,0\C,6,1.39319,5,118.957,3,-0,0\F,7,1.3365,6,118.943,5,-180,0\C,7,1.39334,6,121.973,5,-0,0\Br,5,1.89298,3,118.578,2,-180,0\Br,6,1.89341,5,122.704,3,-180,0\Br,9,1.89502,7,117.692,6,-180,0\\\@

 Total job time:  241.68s(wall), 1351.31s(cpu) 
 Sun Dec  1 19:21:41 2019

        *************************************************************
        *                                                           *
        *  Thank you very much for using Q-Chem.  Have a nice day.  *
        *                                                           *
        *************************************************************


 
User input: 2 of 2 
 
                  Welcome to Q-Chem
     A Quantum Leap Into The Future Of Chemistry


 Q-Chem 5.2 (devel), Q-Chem, Inc., Pleasanton, CA (2019)

 Yihan Shao,  Zhengting Gan,  E. Epifanovsky,  A. T. B. Gilbert,  M. Wormit,  
 J. Kussmann,  A. W. Lange,  A. Behn,  Jia Deng,  Xintian Feng,  D. Ghosh,  
 M. Goldey,  P. R. Horn,  L. D. Jacobson,  I. Kaliman,  T. Kus,  A. Landau,  
 Jie Liu,  E. I. Proynov,  R. M. Richard,  R. P. Steele,  E. J. Sundstrom,  
 H. L. Woodcock III,  P. M. Zimmerman,  D. Zuev,  B. Albrecht,  E. Alguire,  
 S. A. Baeppler,  D. Barton,  Z. Benda,  Y. A. Bernard,  E. J. Berquist,  
 K. B. Bravaya,  H. Burton,  D. Casanova,  Chun-Min Chang,  Yunqing Chen,  
 A. Chien,  K. D. Closser,  M. P. Coons,  S. Coriani,  S. Dasgupta,  
 A. L. Dempwolff,  M. Diedenhofen,  Hainam Do,  R. G. Edgar,  Po-Tung Fang,  
 S. Faraji,  S. Fatehi,  Qingguo Feng,  K. D. Fenk,  J. Fosso-Tande,  
 J. Gayvert,  Qinghui Ge,  A. Ghysels,  G. Gidofalvi,  J. Gomes,  
 J. Gonthier,  A. Gunina,  D. Hait,  M. W. D. Hanson-Heine,  
 P. H. P. Harbach,  A. W. Hauser,  M. F. Herbst,  J. E. Herr,  
 E. G. Hohenstein,  Z. C. Holden,  Kerwin Hui,  B. C. Huynh,  T.-C. Jagau,  
 Hyunjun Ji,  B. Kaduk,  K. Khistyaev,  Jaehoon Kim,  P. Klunzinger,  K. Koh,  
 D. Kosenkov,  L. Koulias,  T. Kowalczyk,  C. M. Krauter,  A. Kunitsa,  
 Ka Un Lao,  A. Laurent,  K. V. Lawler,  Joonho Lee,  D. Lefrancois,  
 S. Lehtola,  D. S. Levine,  Yi-Pei Li,  You-Sheng Lin,  Fenglai Liu,  
 E. Livshits,  A. Luenser,  P. Manohar,  E. Mansoor,  S. F. Manzer,  
 Shan-Ping Mao,  Yuezhi Mao,  N. Mardirossian,  A. V. Marenich,  
 T. Markovich,  L. A. Martinez-Martinez,  S. A. Maurer,  N. J. Mayhall,  
 S. C. McKenzie,  J.-M. Mewes,  P. Morgante,  A. F. Morrison,  
 J. W. Mullinax,  K. Nanda,  T. S. Nguyen-Beck,  R. Olivares-Amaya,  
 J. A. Parkhill,  Zheng Pei,  T. M. Perrine,  F. Plasser,  P. Pokhilko,  
 S. Prager,  A. Prociuk,  E. Ramos,  D. R. Rehn,  F. Rob,  M. Scheurer,  
 M. Schneider,  N. Sergueev,  S. M. Sharada,  S. Sharma,  D. W. Small,  
 T. Stauch,  T. Stein,  Yu-Chuan Su,  A. J. W. Thom,  A. Tkatchenko,  
 T. Tsuchimochi,  N. M. Tubman,  L. Vogt,  M. L. Vidal,  O. Vydrov,  
 M. A. Watson,  J. Wenzel,  M. de Wergifosse,  T. A. Wesolowski,  A. White,  
 J. Witte,  A. Yamada,  Jun Yang,  K. Yao,  S. Yeganeh,  S. R. Yost,  
 Zhi-Qiang You,  A. Zech,  Igor Ying Zhang,  Xing Zhang,  Yan Zhao,  
 Ying Zhu,  B. R. Brooks,  G. K. L. Chan,  C. J. Cramer,  M. S. Gordon,  
 W. J. Hehre,  A. Klamt,  M. W. Schmidt,  C. D. Sherrill,  D. G. Truhlar,  
 A. Aspuru-Guzik,  R. Baer,  A. T. Bell,  N. A. Besley,  Jeng-Da Chai,  
 A. E. DePrince, III,  R. A. DiStasio Jr.,  A. Dreuw,  B. D. Dunietz,  
 T. R. Furlani,  Chao-Ping Hsu,  Yousung Jung,  Jing Kong,  D. S. Lambrecht,  
 WanZhen Liang,  C. Ochsenfeld,  V. A. Rassolov,  L. V. Slipchenko,  
 J. E. Subotnik,  T. Van Voorhis,  J. M. Herbert,  A. I. Krylov,  
 P. M. W. Gill,  M. Head-Gordon

 Contributors to earlier versions of Q-Chem not listed above: 
 R. D. Adamson,  B. Austin,  J. Baker,  G. J. O. Beran,  K. Brandhorst,  
 S. T. Brown,  E. F. C. Byrd,  A. K. Chakraborty,  C.-L. Cheng,  
 Siu Hung Chien,  D. M. Chipman,  D. L. Crittenden,  H. Dachsel,  
 R. J. Doerksen,  A. D. Dutoi,  L. Fusti-Molnar,  W. A. Goddard III,  
 A. Golubeva-Zadorozhnaya,  S. R. Gwaltney,  G. Hawkins,  A. Heyden,  
 S. Hirata,  G. Kedziora,  F. J. Keil,  C. Kelley,  Jihan Kim,  R. A. King,  
 R. Z. Khaliullin,  P. P. Korambath,  W. Kurlancheek,  A. M. Lee,  M. S. Lee,  
 S. V. Levchenko,  Ching Yeh Lin,  D. Liotard,  R. C. Lochan,  I. Lotan,  
 P. E. Maslen,  N. Nair,  D. P. O'Neill,  D. Neuhauser,  E. Neuscamman,  
 C. M. Oana,  R. Olson,  B. Peters,  R. Peverati,  P. A. Pieniazek,  
 Y. M. Rhee,  J. Ritchie,  M. A. Rohrdanz,  E. Rosta,  N. J. Russ,  
 H. F. Schaefer III,  N. E. Schultz,  N. Shenvi,  A. C. Simmonett,  A. Sodt,  
 D. Stuck,  K. S. Thanthiriwatte,  V. Vanovschi,  Tao Wang,  A. Warshel,  
 C. F. Williams,  Q. Wu,  X. Xu,  W. Zhang

 Please cite Q-Chem as follows:
 Y. Shao et al., Mol. Phys. 113, 184-215 (2015)
 DOI: 10.1080/00268976.2014.952696

 Q-Chem 5.2.1 for Intel X86 EM64T Linux

 Parts of Q-Chem use Armadillo 8.300.2 (Tropical Shenanigans).
 http://arma.sourceforge.net/

 Q-Chem begins on Sun Dec  1 19:21:41 2019  

Host: 
0

     Scratch files written to /scratch/taweetham/qchem25148//
NAlpha2: 212
NElect   212
Mult     1
The previous job contains 0 fragments, simply inherited here

Checking the input file for inconsistencies... 	...done.

--------------------------------------------------------------
User input:
--------------------------------------------------------------

$MOLECULE
READ
$END

$REM
   JOB_TYPE 	FREQUENCY
   BASIS 	6-311++G**
   METHOD	B3LYP	
$END


--------------------------------------------------------------
 ----------------------------------------------------------------
             Standard Nuclear Orientation (Angstroms)
    I     Atom           X                Y                Z
 ----------------------------------------------------------------
    1      C      -0.0850000155    -1.2296905297    -0.0000000000
    2      C      -1.3982989852    -0.7613034179     0.0000000000
    3      C      -1.6241355400     0.6191801864     0.0000000000
    4      C      -0.5300045909     1.4816531347     0.0000000000
    5      C       0.7811280329     1.0101513955    -0.0000000000
    6      C       1.0125022590    -0.3711264098    -0.0000000000
    7      F       0.1228507694    -2.5516058227    -0.0000000000
    8      Br     -2.8096255781    -2.0228577447     0.0000000000
    9      Br     -3.3616477962     1.3715505419     0.0000000000
   10      F      -0.7460872991     2.8005697574     0.0000000000
   11      Br      2.1776524965     2.2911002827    -0.0000000000
   12      I       2.9518625005    -1.2099362144    -0.0000000000
 ----------------------------------------------------------------
 Molecular Point Group                 Cs    NOp =  2
 Largest Abelian Subgroup              Cs    NOp =  2
 Nuclear Repulsion Energy =        2612.78036570 hartrees
 There are      106 alpha and      106 beta electrons
 Requested basis set is 6-311++G(d,p)
 There are 129 shells and 382 basis functions

 Total QAlloc Memory Limit   2000 MB
 Mega-Array Size       188 MB
 MEM_STATIC part       192 MB

                       Distance Matrix (Angstroms)
             C (  1)   C (  2)   C (  3)   C (  4)   C (  5)   C (  6)
   C (  2)  1.394324
   C (  3)  2.405673  1.398834
   C (  4)  2.747620  2.405159  1.393191
   C (  5)  2.401472  2.808550  2.436832  1.393335
   C (  6)  1.393429  2.442171  2.816481  2.410834  1.400522
   F (  7)  1.338156  2.349272  3.620200  4.085755  3.622077  2.354988
   Br(  8)  2.837728  1.892977  2.895816  4.180702  4.700283  4.163758
   Br(  9)  4.183644  2.898932  1.893412  2.833783  4.158509  4.708515
   F ( 10)  4.084120  3.621094  2.351474  1.336500  2.353292  3.626609
   Br( 11)  4.185160  4.701553  4.153181  2.826059  1.895023  2.906033
   I ( 12)  3.036927  4.373234  4.928024  4.400915  3.104976  2.112988
             F (  7)   Br(  8)   Br(  9)   F ( 10)   Br( 11)
   Br(  8)  2.979764
   Br(  9)  5.247179  3.439002
   F ( 10)  5.422254  5.246298  2.980479
   Br( 11)  5.260610  6.594177  5.615106  2.967796
   I ( 12)  3.131036  5.818555  6.820886  5.455180  3.585618

 A cutoff of  1.0D-11 yielded   5362 shell pairs
 There are     52247 function pairs (     57825 Cartesian)
 Smallest overlap matrix eigenvalue = 7.48E-07

 Q-Chem warning in module stvman/mkSTV.C, line 318:

 Overlap eigenvalue is smaller than square root of threshold
 Use THRESH >= 12 to get rid of this warning

 Linear dependence detected in AO basis
 Tighter screening thresholds may be required for diffuse basis sets
 Use S2THRESH > 14 and THRESH = 14 in case of SCF convergence issues
 Number of orthogonalized atomic orbitals = 381
 Maximum deviation from orthogonality = 9.100E-11
 Guess from superposition of atomic densities
 Warning:  Energy on first SCF cycle will be non-variational
 SAD guess density has 212.000000 electrons

 -----------------------------------------------------------------------
  General SCF calculation program by
  Eric Jon Sundstrom, Paul Horn, Yuezhi Mao, Dmitri Zuev, Alec White,
  David Stuck, Shaama M.S., Shane Yost, Joonho Lee, David Small,
  Daniel Levine, Susi Lehtola, Hugh Burton, Evgeny Epifanovsky,
  Bang C. Huynh
 -----------------------------------------------------------------------
 Exchange:     0.2000 Hartree-Fock + 0.0800 Slater + 0.7200 B88
 Correlation:  0.1900 VWN1RPA + 0.8100 LYP
 Using SG-1 standard quadrature grid
 using 6 threads for integral computing
 -------------------------------------------------------
 OpenMP Integral computing Module                
 Release: version 2.0, May 2017, Q-Chem Inc. Pleasanton 
 -------------------------------------------------------
 A restricted SCF calculation will be
 performed using DIIS
 SCF converges when DIIS error is below 1.0e-08
 ---------------------------------------
  Cycle       Energy         DIIS error
 ---------------------------------------
    1  -15072.7069626642      3.03e-02  
    2  -15070.2997097155      2.30e-03  
    3  -15070.2697844988      2.59e-03  
    4  -15070.3406448265      6.79e-04  
    5  -15070.3489745068      2.56e-04  
    6  -15070.3499450400      7.79e-05  
    7  -15070.3500177346      2.45e-05  
    8  -15070.3500262195      1.25e-05  
    9  -15070.3500288935      1.60e-06  
   10  -15070.3500289202      4.49e-07  
   11  -15070.3500289221      3.02e-07  
   12  -15070.3500289232      5.95e-08  
   13  -15070.3500289236      2.23e-08  
   14  -15070.3500289241      6.54e-09  Convergence criterion met
 ---------------------------------------
 SCF time:   CPU 245.87s  wall 44.00s 
 SCF   energy in the final basis set =   -15070.3500289241
 Total energy in the final basis set =   -15070.3500289241

 --------------------------------------------------------------
             Orbital Energies (a.u.) and Symmetries
 --------------------------------------------------------------

 Alpha MOs, Restricted
 -- Occupied --                  
******* -482.86 -482.86 -482.86 -176.33 -165.73 -165.73 -165.73
  1 A'    2 A'    3 A'    4 A'    5 A'    6 A'    1 A"    7 A'                 
-62.515 -62.515 -62.515 -56.336 -56.335 -56.335 -56.332 -56.331
  8 A'    9 A'   10 A'   11 A'   12 A'   13 A'    2 A"   14 A'                 
-56.331 -56.331 -56.331 -56.331 -35.822 -31.316 -31.309 -31.309
  3 A"    4 A"   15 A'   16 A'   17 A'   18 A'    5 A"   19 A'                 
-24.729 -24.729 -22.966 -22.964 -22.964 -22.960 -22.960 -10.315
 20 A'   21 A'   22 A'    6 A"   23 A'   24 A'    7 A"   25 A'                 
-10.314 -10.282 -10.282 -10.281 -10.272  -8.724  -8.724  -8.724
 26 A'   27 A'   28 A'   29 A'   30 A'   31 A'   32 A'   33 A'                 
 -6.557  -6.556  -6.556  -6.542  -6.542  -6.542  -6.541  -6.541
 34 A'   35 A'   36 A'    8 A"    9 A"   10 A"   37 A'   38 A'                 
 -6.541  -6.371  -4.784  -4.769  -4.768  -2.667  -2.667  -2.667
 39 A'   40 A'   41 A'   11 A"   42 A'   43 A'   44 A'   45 A'                 
 -2.663  -2.663  -2.663  -2.663  -2.662  -2.662  -2.651  -2.651
 12 A"   13 A"   46 A'   14 A"   47 A'   48 A'   15 A"   49 A'                 
 -2.651  -2.651  -2.651  -2.651  -2.050  -2.045  -2.045  -2.031
 16 A"   50 A'   17 A"   51 A'   52 A'   18 A"   53 A'   19 A"                 
 -2.031  -1.274  -1.274  -0.942  -0.880  -0.844  -0.824  -0.786
 54 A'   55 A'   56 A'   57 A'   58 A'   59 A'   60 A'   61 A'                 
 -0.756  -0.694  -0.665  -0.636  -0.588  -0.580  -0.564  -0.523
 62 A'   63 A'   64 A'   65 A'   66 A'   67 A'   68 A'   20 A"                 
 -0.509  -0.470  -0.464  -0.459  -0.440  -0.431  -0.426  -0.387
 21 A"   69 A'   70 A'   71 A'   72 A'   73 A'   22 A"   74 A'                 
 -0.387  -0.344  -0.336  -0.328  -0.327  -0.306  -0.305  -0.282
 23 A"   24 A"   75 A'   25 A"   76 A'   77 A'   26 A"   78 A'                 
 -0.272  -0.266
 27 A"   28 A"                                                                 
 -- Virtual --                   
 -0.092  -0.074  -0.054  -0.052  -0.031  -0.008  -0.002   0.019
 79 A'   29 A"   80 A'   30 A"   81 A'   82 A'   83 A'   84 A'                 
  0.022   0.038   0.039   0.049   0.053   0.058   0.064   0.064
 85 A'   31 A"   86 A'   87 A'   32 A"   88 A'   89 A'   33 A"                 
  0.067   0.082   0.085   0.087   0.090   0.094   0.102   0.110
 90 A'   91 A'   34 A"   35 A"   92 A'   93 A'   94 A'   36 A"                 
  0.111   0.116   0.125   0.134   0.139   0.147   0.159   0.166
 95 A'   37 A"   96 A'   38 A"   97 A'   98 A'   99 A'   39 A"                 
  0.171   0.177   0.181   0.192   0.194   0.198   0.205   0.215
100 A'  101 A'  102 A'   40 A"  103 A'  104 A'  105 A'  106 A'                 
  0.225   0.233   0.234   0.241   0.246   0.250   0.257   0.267
107 A'  108 A'  109 A'  110 A'   41 A"  111 A'  112 A'  113 A'                 
  0.275   0.291   0.294   0.335   0.340   0.345   0.365   0.370
114 A'   42 A"  115 A'   43 A"  116 A'  117 A'  118 A'  119 A'                 
  0.389   0.396   0.399   0.404   0.407   0.414   0.419   0.419
120 A'  121 A'   44 A"  122 A'  123 A'   45 A"   46 A"  124 A'                 
  0.421   0.432   0.442   0.454   0.456   0.467   0.484   0.496
125 A'   47 A"  126 A'   48 A"  127 A'  128 A'  129 A'  130 A'                 
  0.498   0.499   0.509   0.526   0.538   0.543   0.549   0.552
 49 A"   50 A"  131 A'   51 A"  132 A'   52 A"   53 A"  133 A'                 
  0.557   0.563   0.577   0.588   0.593   0.607   0.622   0.633
 54 A"   55 A"  134 A'   56 A"  135 A'  136 A'  137 A'   57 A"                 
  0.636   0.643   0.661   0.665   0.683   0.688   0.701   0.718
138 A'  139 A'   58 A"  140 A'  141 A'  142 A'  143 A'   59 A"                 
  0.743   0.756   0.779   0.796   0.809   0.815   0.834   0.846
144 A'  145 A'  146 A'  147 A'  148 A'  149 A'  150 A'  151 A'                 
  0.860   0.879   0.906   0.930   0.947   0.956   0.997   1.013
152 A'   60 A"  153 A'   61 A"  154 A'  155 A'  156 A'  157 A'                 
  1.028   1.067   1.076   1.085   1.105   1.120   1.153   1.192
158 A'  159 A'   62 A"  160 A'  161 A'  162 A'   63 A"   64 A"                 
  1.214   1.228   1.292   1.326   1.343   1.350   1.399   1.428
 65 A"   66 A"  163 A'  164 A'   67 A"  165 A'   68 A"  166 A'                 
  1.431   1.443   1.444   1.452   1.487   1.519   1.522   1.564
 69 A"  167 A'  168 A'  169 A'  170 A'  171 A'  172 A'  173 A'                 
  1.587   1.610   1.701   1.724   1.735   1.753   1.802   1.807
174 A'  175 A'   70 A"   71 A"  176 A'  177 A'  178 A'  179 A'                 
  1.830   1.842   1.882   1.985   2.003   2.008   2.013   2.032
 72 A"   73 A"   74 A"   75 A"  180 A'   76 A"  181 A'  182 A'                 
  2.055   2.056   2.102   2.141   2.170   2.185   2.231   2.245
 77 A"  183 A'  184 A'  185 A'  186 A'  187 A'  188 A'  189 A'                 
  2.247   2.250   2.275   2.307   2.357   2.390   2.432   2.561
 78 A"  190 A'  191 A'  192 A'  193 A'  194 A'  195 A'   79 A"                 
  2.687   2.711   2.787   2.815   2.825   2.934   3.032   3.036
 80 A"   81 A"   82 A"  196 A'   83 A"  197 A'   84 A"  198 A'                 
  3.064   3.067   3.133   3.170   3.372   3.400   3.635   3.736
199 A'  200 A'  201 A'  202 A'  203 A'  204 A'  205 A'  206 A'                 
  3.750   3.755   3.789   3.801   3.929   3.950   3.954   3.963
 85 A"   86 A"  207 A'  208 A'  209 A'   87 A"   88 A"   89 A"                 
  3.979   3.987   3.988   3.994   4.011   4.031   4.045   4.048
 90 A"   91 A"   92 A"  210 A'   93 A"  211 A'   94 A"  212 A'                 
  4.056   4.072   4.072   4.105   4.114   4.151   4.212   4.254
213 A'   95 A"  214 A'  215 A'   96 A"  216 A'  217 A'  218 A'                 
  4.280   4.289   4.367   4.399   4.443   4.513   4.814   4.828
219 A'  220 A'  221 A'  222 A'  223 A'  224 A'  225 A'  226 A'                 
  4.857   6.005   6.104   6.148   6.288   6.311   6.427   6.457
227 A'   97 A"  228 A'  229 A'   98 A"   99 A"  230 A'  231 A'                 
  6.601   6.706   6.764   6.774   6.809   7.531   7.545   7.566
232 A'  233 A'  234 A'  235 A'  236 A'  100 A"  101 A"  102 A"                 
  7.640   7.655   7.691   7.725   7.752   7.799  23.251  23.766
237 A'  238 A'  239 A'  240 A'  241 A'  242 A'  243 A'  244 A'                 
 23.785  23.940  23.947  24.038  27.903  28.343  28.414  28.422
245 A'  246 A'  247 A'  248 A'  249 A'  103 A"  250 A'  251 A'                 
 28.521  28.545  28.551  28.616  28.727  47.915  48.013  48.050
104 A"  252 A'  105 A"  253 A'  254 A'  255 A'  256 A'  257 A'                 
 66.763  66.782 127.883 127.942 127.969 151.692 289.726 289.741
258 A'  259 A'  106 A"  260 A'  261 A'  262 A'  107 A"  108 A"                 
289.762 289.836 289.851 289.894 289.939 289.971 290.0201020.711
109 A"  263 A'  264 A'  265 A'  266 A'  267 A'  268 A'  269 A'                 
*******1020.8801901.857
270 A'  271 A'  272 A'                                                         

 Beta MOs, Restricted
 -- Occupied --                  
******* -482.86 -482.86 -482.86 -176.33 -165.73 -165.73 -165.73
  1 A'    2 A'    3 A'    4 A'    5 A'    6 A'    1 A"    7 A'                 
-62.515 -62.515 -62.515 -56.336 -56.335 -56.335 -56.332 -56.331
  8 A'    9 A'   10 A'   11 A'   12 A'   13 A'    2 A"   14 A'                 
-56.331 -56.331 -56.331 -56.331 -35.822 -31.316 -31.309 -31.309
  3 A"    4 A"   15 A'   16 A'   17 A'   18 A'    5 A"   19 A'                 
-24.729 -24.729 -22.966 -22.964 -22.964 -22.960 -22.960 -10.315
 20 A'   21 A'   22 A'    6 A"   23 A'   24 A'    7 A"   25 A'                 
-10.314 -10.282 -10.282 -10.281 -10.272  -8.724  -8.724  -8.724
 26 A'   27 A'   28 A'   29 A'   30 A'   31 A'   32 A'   33 A'                 
 -6.557  -6.556  -6.556  -6.542  -6.542  -6.542  -6.541  -6.541
 34 A'   35 A'   36 A'    8 A"    9 A"   10 A"   37 A'   38 A'                 
 -6.541  -6.371  -4.784  -4.769  -4.768  -2.667  -2.667  -2.667
 39 A'   40 A'   41 A'   11 A"   42 A'   43 A'   44 A'   45 A'                 
 -2.663  -2.663  -2.663  -2.663  -2.662  -2.662  -2.651  -2.651
 12 A"   13 A"   46 A'   14 A"   47 A'   48 A'   15 A"   49 A'                 
 -2.651  -2.651  -2.651  -2.651  -2.050  -2.045  -2.045  -2.031
 16 A"   50 A'   17 A"   51 A'   52 A'   18 A"   53 A'   19 A"                 
 -2.031  -1.274  -1.274  -0.942  -0.880  -0.844  -0.824  -0.786
 54 A'   55 A'   56 A'   57 A'   58 A'   59 A'   60 A'   61 A'                 
 -0.756  -0.694  -0.665  -0.636  -0.588  -0.580  -0.564  -0.523
 62 A'   63 A'   64 A'   65 A'   66 A'   67 A'   68 A'   20 A"                 
 -0.509  -0.470  -0.464  -0.459  -0.440  -0.431  -0.426  -0.387
 21 A"   69 A'   70 A'   71 A'   72 A'   73 A'   22 A"   74 A'                 
 -0.387  -0.344  -0.336  -0.328  -0.327  -0.306  -0.305  -0.282
 23 A"   24 A"   75 A'   25 A"   76 A'   77 A'   26 A"   78 A'                 
 -0.272  -0.266
 27 A"   28 A"                                                                 
 -- Virtual --                   
 -0.092  -0.074  -0.054  -0.052  -0.031  -0.008  -0.002   0.019
 79 A'   29 A"   80 A'   30 A"   81 A'   82 A'   83 A'   84 A'                 
  0.022   0.038   0.039   0.049   0.053   0.058   0.064   0.064
 85 A'   31 A"   86 A'   87 A'   32 A"   88 A'   89 A'   33 A"                 
  0.067   0.082   0.085   0.087   0.090   0.094   0.102   0.110
 90 A'   91 A'   34 A"   35 A"   92 A'   93 A'   94 A'   36 A"                 
  0.111   0.116   0.125   0.134   0.139   0.147   0.159   0.166
 95 A'   37 A"   96 A'   38 A"   97 A'   98 A'   99 A'   39 A"                 
  0.171   0.177   0.181   0.192   0.194   0.198   0.205   0.215
100 A'  101 A'  102 A'   40 A"  103 A'  104 A'  105 A'  106 A'                 
  0.225   0.233   0.234   0.241   0.246   0.250   0.257   0.267
107 A'  108 A'  109 A'  110 A'   41 A"  111 A'  112 A'  113 A'                 
  0.275   0.291   0.294   0.335   0.340   0.345   0.365   0.370
114 A'   42 A"  115 A'   43 A"  116 A'  117 A'  118 A'  119 A'                 
  0.389   0.396   0.399   0.404   0.407   0.414   0.419   0.419
120 A'  121 A'   44 A"  122 A'  123 A'   45 A"   46 A"  124 A'                 
  0.421   0.432   0.442   0.454   0.456   0.467   0.484   0.496
125 A'   47 A"  126 A'   48 A"  127 A'  128 A'  129 A'  130 A'                 
  0.498   0.499   0.509   0.526   0.538   0.543   0.549   0.552
 49 A"   50 A"  131 A'   51 A"  132 A'   52 A"   53 A"  133 A'                 
  0.557   0.563   0.577   0.588   0.593   0.607   0.622   0.633
 54 A"   55 A"  134 A'   56 A"  135 A'  136 A'  137 A'   57 A"                 
  0.636   0.643   0.661   0.665   0.683   0.688   0.701   0.718
138 A'  139 A'   58 A"  140 A'  141 A'  142 A'  143 A'   59 A"                 
  0.743   0.756   0.779   0.796   0.809   0.815   0.834   0.846
144 A'  145 A'  146 A'  147 A'  148 A'  149 A'  150 A'  151 A'                 
  0.860   0.879   0.906   0.930   0.947   0.956   0.997   1.013
152 A'   60 A"  153 A'   61 A"  154 A'  155 A'  156 A'  157 A'                 
  1.028   1.067   1.076   1.085   1.105   1.120   1.153   1.192
158 A'  159 A'   62 A"  160 A'  161 A'  162 A'   63 A"   64 A"                 
  1.214   1.228   1.292   1.326   1.343   1.350   1.399   1.428
 65 A"   66 A"  163 A'  164 A'   67 A"  165 A'   68 A"  166 A'                 
  1.431   1.443   1.444   1.452   1.487   1.519   1.522   1.564
 69 A"  167 A'  168 A'  169 A'  170 A'  171 A'  172 A'  173 A'                 
  1.587   1.610   1.701   1.724   1.735   1.753   1.802   1.807
174 A'  175 A'   70 A"   71 A"  176 A'  177 A'  178 A'  179 A'                 
  1.830   1.842   1.882   1.985   2.003   2.008   2.013   2.032
 72 A"   73 A"   74 A"   75 A"  180 A'   76 A"  181 A'  182 A'                 
  2.055   2.056   2.102   2.141   2.170   2.185   2.231   2.245
 77 A"  183 A'  184 A'  185 A'  186 A'  187 A'  188 A'  189 A'                 
  2.247   2.250   2.275   2.307   2.357   2.390   2.432   2.561
 78 A"  190 A'  191 A'  192 A'  193 A'  194 A'  195 A'   79 A"                 
  2.687   2.711   2.787   2.815   2.825   2.934   3.032   3.036
 80 A"   81 A"   82 A"  196 A'   83 A"  197 A'   84 A"  198 A'                 
  3.064   3.067   3.133   3.170   3.372   3.400   3.635   3.736
199 A'  200 A'  201 A'  202 A'  203 A'  204 A'  205 A'  206 A'                 
  3.750   3.755   3.789   3.801   3.929   3.950   3.954   3.963
 85 A"   86 A"  207 A'  208 A'  209 A'   87 A"   88 A"   89 A"                 
  3.979   3.987   3.988   3.994   4.011   4.031   4.045   4.048
 90 A"   91 A"   92 A"  210 A'   93 A"  211 A'   94 A"  212 A'                 
  4.056   4.072   4.072   4.105   4.114   4.151   4.212   4.254
213 A'   95 A"  214 A'  215 A'   96 A"  216 A'  217 A'  218 A'                 
  4.280   4.289   4.367   4.399   4.443   4.513   4.814   4.828
219 A'  220 A'  221 A'  222 A'  223 A'  224 A'  225 A'  226 A'                 
  4.857   6.005   6.104   6.148   6.288   6.311   6.427   6.457
227 A'   97 A"  228 A'  229 A'   98 A"   99 A"  230 A'  231 A'                 
  6.601   6.706   6.764   6.774   6.809   7.531   7.545   7.566
232 A'  233 A'  234 A'  235 A'  236 A'  100 A"  101 A"  102 A"                 
  7.640   7.655   7.691   7.725   7.752   7.799  23.251  23.766
237 A'  238 A'  239 A'  240 A'  241 A'  242 A'  243 A'  244 A'                 
 23.785  23.940  23.947  24.038  27.903  28.343  28.414  28.422
245 A'  246 A'  247 A'  248 A'  249 A'  103 A"  250 A'  251 A'                 
 28.521  28.545  28.551  28.616  28.727  47.915  48.013  48.050
104 A"  252 A'  105 A"  253 A'  254 A'  255 A'  256 A'  257 A'                 
 66.763  66.782 127.883 127.942 127.969 151.692 289.726 289.741
258 A'  259 A'  106 A"  260 A'  261 A'  262 A'  107 A"  108 A"                 
289.762 289.836 289.851 289.894 289.939 289.971 290.0201020.711
109 A"  263 A'  264 A'  265 A'  266 A'  267 A'  268 A'  269 A'                 
*******1020.8801901.857
270 A'  271 A'  272 A'                                                         
 --------------------------------------------------------------

          Ground-State Mulliken Net Atomic Charges

     Atom                 Charge (a.u.)
  ----------------------------------------
      1 C                    -0.731295
      2 C                     0.477517
      3 C                     0.357653
      4 C                    -0.643723
      5 C                     0.613266
      6 C                     0.343278
      7 F                    -0.093598
      8 Br                   -0.102827
      9 Br                   -0.109562
     10 F                    -0.093750
     11 Br                   -0.119218
     12 I                     0.102259
  ----------------------------------------
  Sum of atomic charges =     0.000000

 -----------------------------------------------------------------
                    Cartesian Multipole Moments
 -----------------------------------------------------------------
    Charge (ESU x 10^10)
                -0.0000
    Dipole Moment (Debye)
         X       0.2935      Y      -0.1127      Z      -0.0000
       Tot       0.3144
    Quadrupole Moments (Debye-Ang)
        XX    -118.5698     XY       0.7584     YY    -130.5578
        XZ       0.0000     YZ      -0.0000     ZZ    -127.1738
    Octopole Moments (Debye-Ang^2)
       XXX      13.6395    XXY      -6.6867    XYY       6.1534
       YYY      -4.6857    XXZ      -0.0000    XYZ      -0.0000
       YYZ      -0.0000    XZZ       2.0477    YZZ      -0.8311
       ZZZ      -0.0000
    Hexadecapole Moments (Debye-Ang^3)
      XXXX   -4164.9240   XXXY     -31.3741   XXYY   -1014.9118
      XYYY      63.6139   YYYY   -2271.2708   XXXZ       0.0000
      XXYZ      -0.0000   XYYZ      -0.0000   YYYZ      -0.0000
      XXZZ    -787.4449   XYZZ       2.3724   YYZZ    -402.6709
      XZZZ       0.0000   YZZZ      -0.0000   ZZZZ    -152.2844
 -----------------------------------------------------------------
 Calculating MO derivatives via CPSCF
    1     0    39    0.0214011  
    2     0    39    0.0086793  
    3     0    39    0.0016737  
    4     0    39    0.0001792  
    5    23    16    0.0000195  
    6    37     2    0.0000013  
    7    39     0    0.0000001  Converged
 Time for AOints: 268.8 s (CPU) 45.3 s (wall)
 ------------------------------------------------------------------------------
                     AOints        : Timing summary (seconds)
 ------------------------------------------------------------------------------
     job step          cpu (% of tot)      sys (% of tot)     wall (% of tot)
 ------------------------------------------------------------------------------
  AOints            0.2688E+03 ( 7.9)   0.1200E-04 ( 5.0)   0.4530E+02 ( 7.8)
 ------------------------------------------------------------------------------
   Grand Totals     0.3394E+04          0.2380E-03          0.5835E+03
 ------------------------------------------------------------------------------
 Polarizability Matrix (a.u.)
            1           2           3
    1-232.6376165  -2.6000017  -0.0000000
    2  -2.6000017-172.9127016  -0.0000000
    3  -0.0000000  -0.0000000 -90.1998657
 Calculating analytic Hessian of the SCF energy

 Direct stationary perturbation theory relativistic correction:

 rels  =     147.486390328015
 relv  =    -497.492435750104
 rel2e =      73.801237774728
 E_rel =    -276.204807647360

 Hessian of the SCF Energy
            1           2           3           4           5           6
    1   0.6460535  -0.0001003   0.0000000  -0.2821076   0.0244527  -0.0000000
    2  -0.0001003   0.6560011   0.0000000   0.0983234  -0.1146473  -0.0000000
    3   0.0000000   0.0000000   0.1342108  -0.0000000  -0.0000000  -0.0565072
    4  -0.2821076   0.0983234  -0.0000000   0.5577803  -0.0489484  -0.0000000
    5   0.0244527  -0.1146473  -0.0000000  -0.0489484   0.5747336   0.0000000
    6  -0.0000000  -0.0000000  -0.0565072  -0.0000000   0.0000000   0.0947273
    7   0.0191830   0.0326076  -0.0000000  -0.1026415   0.0565480   0.0000000
    8   0.0869550  -0.0085906   0.0000000   0.0097006  -0.3009826  -0.0000000
    9  -0.0000000  -0.0000000  -0.0007524   0.0000000   0.0000000  -0.0463180
   10  -0.0753289  -0.0110588   0.0000000   0.0527440  -0.0661534   0.0000000
   11  -0.0114100  -0.0053087  -0.0000000  -0.0130076  -0.0412573   0.0000000
   12   0.0000000   0.0000000   0.0056139   0.0000000  -0.0000000  -0.0007351
   13   0.0521437  -0.0133206  -0.0000000  -0.0305487   0.0340775   0.0000000
   14  -0.0654465  -0.0412485   0.0000000   0.0339050  -0.0368363   0.0000000
   15  -0.0000000  -0.0000000  -0.0018112  -0.0000000  -0.0000000   0.0054633
   16  -0.2317592  -0.1320041  -0.0000000  -0.0521089   0.0113194   0.0000000
   17  -0.0660426  -0.1696911  -0.0000000  -0.0476690   0.0519912   0.0000000
   18   0.0000000  -0.0000000  -0.0540997  -0.0000000   0.0000000   0.0050933
   19  -0.0732828   0.0376086  -0.0000000  -0.0096903   0.0470516   0.0000000
   20   0.0399202  -0.3120034   0.0000000   0.0110507  -0.0400689   0.0000000
   21  -0.0000000  -0.0000000  -0.0395078  -0.0000000  -0.0000000   0.0062974
   22  -0.0293739  -0.0267175   0.0000000  -0.1111881  -0.0650366  -0.0000000
   23  -0.0086136  -0.0058277  -0.0000000  -0.0654838  -0.0833197   0.0000000
   24   0.0000000  -0.0000000   0.0043179   0.0000000  -0.0000000  -0.0160832
   25   0.0025765  -0.0001297  -0.0000000  -0.0179839   0.0103816   0.0000000
   26  -0.0029057  -0.0025293  -0.0000000   0.0261746  -0.0110806   0.0000000
   27   0.0000000   0.0000000   0.0033379  -0.0000000  -0.0000000   0.0015280
   28   0.0026113   0.0000254  -0.0000000  -0.0061617   0.0013986   0.0000000
   29   0.0002590   0.0021463   0.0000000  -0.0022643   0.0020613   0.0000000
   30  -0.0000000  -0.0000000  -0.0016527   0.0000000   0.0000000   0.0053317
   31   0.0009214   0.0012681  -0.0000000   0.0000475  -0.0007239   0.0000000
   32   0.0036731  -0.0011682   0.0000000  -0.0003750  -0.0004732  -0.0000000
   33  -0.0000000  -0.0000000   0.0034573   0.0000000  -0.0000000  -0.0011423
   34  -0.0316372   0.0134978   0.0000000   0.0018591  -0.0043668  -0.0000000
   35  -0.0007418   0.0028677   0.0000000  -0.0014069  -0.0001197  -0.0000000
   36  -0.0000000  -0.0000000   0.0033931   0.0000000   0.0000000   0.0023446
            7           8           9          10          11          12
    1   0.0191830   0.0869550  -0.0000000  -0.0753289  -0.0114100   0.0000000
    2   0.0326076  -0.0085906  -0.0000000  -0.0110588  -0.0053087   0.0000000
    3  -0.0000000   0.0000000  -0.0007524   0.0000000  -0.0000000   0.0056139
    4  -0.1026415   0.0097006   0.0000000   0.0527440  -0.0130076   0.0000000
    5   0.0565480  -0.3009826   0.0000000  -0.0661534  -0.0412573  -0.0000000
    6   0.0000000  -0.0000000  -0.0463180   0.0000000   0.0000000  -0.0007351
    7   0.5240528   0.0309273  -0.0000000  -0.2300074  -0.1378112   0.0000000
    8   0.0309273   0.6101874   0.0000000  -0.0644698  -0.1725918   0.0000000
    9  -0.0000000   0.0000000   0.0950048  -0.0000000  -0.0000000  -0.0558880
   10  -0.2300074  -0.0644698  -0.0000000   0.6529261  -0.0004338   0.0000000
   11  -0.1378112  -0.1725918  -0.0000000  -0.0004338   0.6658393  -0.0000000
   12   0.0000000   0.0000000  -0.0558880   0.0000000  -0.0000000   0.1328250
   13  -0.0531768  -0.0482279   0.0000000  -0.2835917   0.0999583  -0.0000000
   14   0.0118412   0.0535802   0.0000000   0.0258487  -0.1156399   0.0000000
   15  -0.0000000  -0.0000000   0.0043153   0.0000000   0.0000000  -0.0563150
   16  -0.0100664  -0.0243596   0.0000000   0.0184923   0.0318684  -0.0000000
   17  -0.0243356  -0.0559032  -0.0000000   0.0849105  -0.0091400   0.0000000
   18  -0.0000000  -0.0000000   0.0051371  -0.0000000   0.0000000   0.0001952
   19  -0.0056599  -0.0040977   0.0000000   0.0028466   0.0000013  -0.0000000
   20  -0.0000621   0.0016018  -0.0000000  -0.0001212   0.0022531  -0.0000000
   21   0.0000000  -0.0000000   0.0052383  -0.0000000   0.0000000  -0.0016601
   22  -0.0062951  -0.0089257   0.0000000   0.0010644   0.0014471  -0.0000000
   23  -0.0247528  -0.0225323  -0.0000000   0.0041141  -0.0010140   0.0000000
   24  -0.0000000   0.0000000   0.0015296  -0.0000000   0.0000000   0.0033794
   25  -0.1397047   0.0481659  -0.0000000  -0.0380770   0.0163453  -0.0000000
   26   0.0489622  -0.0523008  -0.0000000  -0.0019830   0.0023782  -0.0000000
   27   0.0000000   0.0000000  -0.0162149   0.0000000  -0.0000000   0.0044687
   28   0.0048388  -0.0313613  -0.0000000  -0.0737104   0.0405018   0.0000000
   29   0.0040848  -0.0535742  -0.0000000   0.0405864  -0.3169213  -0.0000000
   30  -0.0000000  -0.0000000   0.0059494   0.0000000   0.0000000  -0.0392038
   31   0.0000365   0.0051240  -0.0000000  -0.0300539  -0.0277199   0.0000000
   32   0.0017246   0.0014809   0.0000000  -0.0090453  -0.0065446   0.0000000
   33  -0.0000000   0.0000000   0.0029264  -0.0000000   0.0000000   0.0046531
   34  -0.0005597   0.0005694  -0.0000000   0.0026961   0.0002602   0.0000000
   35   0.0002667  -0.0003749  -0.0000000  -0.0021940  -0.0020527  -0.0000000
   36   0.0000000   0.0000000  -0.0009276   0.0000000  -0.0000000   0.0026667
           13          14          15          16          17          18
    1   0.0521437  -0.0654465  -0.0000000  -0.2317592  -0.0660426   0.0000000
    2  -0.0133206  -0.0412485  -0.0000000  -0.1320041  -0.1696911  -0.0000000
    3  -0.0000000   0.0000000  -0.0018112  -0.0000000  -0.0000000  -0.0540997
    4  -0.0305487   0.0339050  -0.0000000  -0.0521089  -0.0476690  -0.0000000
    5   0.0340775  -0.0368363  -0.0000000   0.0113194   0.0519912   0.0000000
    6   0.0000000   0.0000000   0.0054633   0.0000000   0.0000000   0.0050933
    7  -0.0531768   0.0118412  -0.0000000  -0.0100664  -0.0243356  -0.0000000
    8  -0.0482279   0.0535802  -0.0000000  -0.0243596  -0.0559032  -0.0000000
    9   0.0000000   0.0000000   0.0043153   0.0000000  -0.0000000   0.0051371
   10  -0.2835917   0.0258487   0.0000000   0.0184923   0.0849105  -0.0000000
   11   0.0999583  -0.1156399   0.0000000   0.0318684  -0.0091400   0.0000000
   12  -0.0000000   0.0000000  -0.0563150  -0.0000000   0.0000000   0.0001952
   13   0.5543008  -0.0495207   0.0000000  -0.1017463   0.0149724  -0.0000000
   14  -0.0495207   0.5670407  -0.0000000   0.0552194  -0.2951121   0.0000000
   15   0.0000000  -0.0000000   0.0955549  -0.0000000   0.0000000  -0.0451961
   16  -0.1017463   0.0552194  -0.0000000   0.4581356   0.0693371   0.0000000
   17   0.0149724  -0.2951121   0.0000000   0.0693371   0.5683158  -0.0000000
   18  -0.0000000   0.0000000  -0.0451961   0.0000000  -0.0000000   0.0882515
   19  -0.0060034   0.0014127   0.0000000   0.0060051  -0.0319989  -0.0000000
   20  -0.0021733   0.0015902   0.0000000   0.0018439  -0.0527591  -0.0000000
   21   0.0000000  -0.0000000   0.0055604  -0.0000000   0.0000000   0.0052096
   22  -0.0000346  -0.0006334  -0.0000000  -0.0003887   0.0048111   0.0000000
   23  -0.0004090  -0.0004281   0.0000000   0.0016498   0.0014398  -0.0000000
   24   0.0000000  -0.0000000  -0.0011627  -0.0000000  -0.0000000   0.0029212
   25   0.0022667  -0.0048277   0.0000000  -0.0006778   0.0008391  -0.0000000
   26  -0.0015428  -0.0007192   0.0000000   0.0005399  -0.0001260  -0.0000000
   27  -0.0000000   0.0000000   0.0029045   0.0000000  -0.0000000  -0.0010925
   28  -0.0093860   0.0464780   0.0000000  -0.0055045  -0.0034305  -0.0000000
   29   0.0109611  -0.0388350  -0.0000000   0.0000518   0.0011345  -0.0000000
   30  -0.0000000  -0.0000000   0.0059640   0.0000000   0.0000000   0.0053367
   31  -0.1086454  -0.0641431   0.0000000  -0.0049440  -0.0089769  -0.0000000
   32  -0.0658305  -0.0837856  -0.0000000  -0.0238442  -0.0231862   0.0000000
   33   0.0000000  -0.0000000  -0.0163014  -0.0000000   0.0000000   0.0009996
   34  -0.0155783   0.0098663  -0.0000000  -0.0754375   0.0075830   0.0000000
   35   0.0210555  -0.0096064  -0.0000000   0.0083780  -0.0169643   0.0000000
   36   0.0000000   0.0000000   0.0010241   0.0000000   0.0000000  -0.0127558
           19          20          21          22          23          24
    1  -0.0732828   0.0399202  -0.0000000  -0.0293739  -0.0086136   0.0000000
    2   0.0376086  -0.3120034  -0.0000000  -0.0267175  -0.0058277  -0.0000000
    3  -0.0000000   0.0000000  -0.0395078   0.0000000  -0.0000000   0.0043179
    4  -0.0096903   0.0110507  -0.0000000  -0.1111881  -0.0654838   0.0000000
    5   0.0470516  -0.0400689  -0.0000000  -0.0650366  -0.0833197  -0.0000000
    6   0.0000000   0.0000000   0.0062974  -0.0000000   0.0000000  -0.0160832
    7  -0.0056599  -0.0000621   0.0000000  -0.0062951  -0.0247528  -0.0000000
    8  -0.0040977   0.0016018  -0.0000000  -0.0089257  -0.0225323   0.0000000
    9   0.0000000  -0.0000000   0.0052383   0.0000000  -0.0000000   0.0015296
   10   0.0028466  -0.0001212  -0.0000000   0.0010644   0.0041141  -0.0000000
   11   0.0000013   0.0022531   0.0000000   0.0014471  -0.0010140   0.0000000
   12  -0.0000000  -0.0000000  -0.0016601  -0.0000000   0.0000000   0.0033794
   13  -0.0060034  -0.0021733   0.0000000  -0.0000346  -0.0004090   0.0000000
   14   0.0014127   0.0015902  -0.0000000  -0.0006334  -0.0004281  -0.0000000
   15   0.0000000   0.0000000   0.0055604  -0.0000000   0.0000000  -0.0011627
   16   0.0060051   0.0018439  -0.0000000  -0.0003887   0.0016498  -0.0000000
   17  -0.0319989  -0.0527591   0.0000000   0.0048111   0.0014398  -0.0000000
   18  -0.0000000  -0.0000000   0.0052096   0.0000000  -0.0000000   0.0029212
   19   0.0914377  -0.0512332   0.0000000  -0.0027429   0.0043499   0.0000000
   20  -0.0512332   0.4030463   0.0000000  -0.0009353   0.0039328  -0.0000000
   21   0.0000000   0.0000000   0.0220071  -0.0000000  -0.0000000  -0.0021474
   22  -0.0027429  -0.0009353  -0.0000000   0.1488212   0.0927078  -0.0000000
   23   0.0043499   0.0039328  -0.0000000   0.0927078   0.1162496   0.0000000
   24   0.0000000  -0.0000000  -0.0021474  -0.0000000   0.0000000   0.0074671
   25  -0.0005202   0.0006315  -0.0000000   0.0015080  -0.0018698   0.0000000
   26   0.0015303  -0.0008199  -0.0000000   0.0045823  -0.0065607   0.0000000
   27   0.0000000   0.0000000   0.0002726   0.0000000  -0.0000000  -0.0006454
   28   0.0001801   0.0010116  -0.0000000   0.0001187  -0.0012062   0.0000000
   29   0.0010000  -0.0059685  -0.0000000  -0.0003304  -0.0014439  -0.0000000
   30  -0.0000000   0.0000000   0.0000926  -0.0000000  -0.0000000   0.0002955
   31   0.0001293  -0.0002894   0.0000000  -0.0005490  -0.0005545  -0.0000000
   32  -0.0011598  -0.0013213   0.0000000  -0.0005641  -0.0004554   0.0000000
   33   0.0000000   0.0000000   0.0003136   0.0000000  -0.0000000   0.0000651
   34  -0.0026995   0.0003564   0.0000000  -0.0009400   0.0000682   0.0000000
   35  -0.0044649   0.0005168  -0.0000000  -0.0004054  -0.0000404   0.0000000
   36  -0.0000000  -0.0000000  -0.0016764  -0.0000000   0.0000000   0.0000629
           25          26          27          28          29          30
    1   0.0025765  -0.0029057   0.0000000   0.0026113   0.0002590  -0.0000000
    2  -0.0001297  -0.0025293   0.0000000   0.0000254   0.0021463  -0.0000000
    3  -0.0000000  -0.0000000   0.0033379  -0.0000000   0.0000000  -0.0016527
    4  -0.0179839   0.0261746  -0.0000000  -0.0061617  -0.0022643   0.0000000
    5   0.0103816  -0.0110806  -0.0000000   0.0013986   0.0020613   0.0000000
    6   0.0000000   0.0000000   0.0015280   0.0000000   0.0000000   0.0053317
    7  -0.1397047   0.0489622   0.0000000   0.0048388   0.0040848  -0.0000000
    8   0.0481659  -0.0523008   0.0000000  -0.0313613  -0.0535742  -0.0000000
    9  -0.0000000  -0.0000000  -0.0162149  -0.0000000  -0.0000000   0.0059494
   10  -0.0380770  -0.0019830   0.0000000  -0.0737104   0.0405864   0.0000000
   11   0.0163453   0.0023782  -0.0000000   0.0405018  -0.3169213   0.0000000
   12  -0.0000000  -0.0000000   0.0044687   0.0000000  -0.0000000  -0.0392038
   13   0.0022667  -0.0015428  -0.0000000  -0.0093860   0.0109611  -0.0000000
   14  -0.0048277  -0.0007192   0.0000000   0.0464780  -0.0388350  -0.0000000
   15   0.0000000   0.0000000   0.0029045   0.0000000  -0.0000000   0.0059640
   16  -0.0006778   0.0005399   0.0000000  -0.0055045   0.0000518   0.0000000
   17   0.0008391  -0.0001260  -0.0000000  -0.0034305   0.0011345   0.0000000
   18  -0.0000000  -0.0000000  -0.0010925  -0.0000000  -0.0000000   0.0053367
   19  -0.0005202   0.0015303   0.0000000   0.0001801   0.0010000  -0.0000000
   20   0.0006315  -0.0008199   0.0000000   0.0010116  -0.0059685   0.0000000
   21  -0.0000000  -0.0000000   0.0002726  -0.0000000  -0.0000000   0.0000926
   22   0.0015080   0.0045823   0.0000000   0.0001187  -0.0003304  -0.0000000
   23  -0.0018698  -0.0065607  -0.0000000  -0.0012062  -0.0014439  -0.0000000
   24   0.0000000   0.0000000  -0.0006454   0.0000000  -0.0000000   0.0002955
   25   0.1936112  -0.0692967  -0.0000000  -0.0011871  -0.0004267  -0.0000000
   26  -0.0692967   0.0692829  -0.0000000  -0.0058739   0.0025192  -0.0000000
   27  -0.0000000  -0.0000000   0.0074222   0.0000000   0.0000000  -0.0020895
   28  -0.0011871  -0.0058739   0.0000000   0.0917335  -0.0531722  -0.0000000
   29  -0.0004267   0.0025192   0.0000000  -0.0531722   0.4054290  -0.0000000
   30  -0.0000000  -0.0000000  -0.0020895  -0.0000000  -0.0000000   0.0218579
   31  -0.0013174  -0.0004107  -0.0000000  -0.0031226  -0.0008819   0.0000000
   32  -0.0000548   0.0000351   0.0000000   0.0044276   0.0040687   0.0000000
   33   0.0000000   0.0000000   0.0000428  -0.0000000  -0.0000000  -0.0021412
   34  -0.0004944   0.0002234  -0.0000000  -0.0004101   0.0001323  -0.0000000
   35   0.0002421  -0.0000789   0.0000000   0.0012011  -0.0006160   0.0000000
   36   0.0000000   0.0000000   0.0000656   0.0000000  -0.0000000   0.0002594
           31          32          33          34          35          36
    1   0.0009214   0.0036731  -0.0000000  -0.0316372  -0.0007418  -0.0000000
    2   0.0012681  -0.0011682  -0.0000000   0.0134978   0.0028677  -0.0000000
    3  -0.0000000   0.0000000   0.0034573   0.0000000   0.0000000   0.0033931
    4   0.0000475  -0.0003750   0.0000000   0.0018591  -0.0014069   0.0000000
    5  -0.0007239  -0.0004732  -0.0000000  -0.0043668  -0.0001197   0.0000000
    6   0.0000000  -0.0000000  -0.0011423  -0.0000000  -0.0000000   0.0023446
    7   0.0000365   0.0017246  -0.0000000  -0.0005597   0.0002667   0.0000000
    8   0.0051240   0.0014809   0.0000000   0.0005694  -0.0003749   0.0000000
    9  -0.0000000   0.0000000   0.0029264  -0.0000000  -0.0000000  -0.0009276
   10  -0.0300539  -0.0090453  -0.0000000   0.0026961  -0.0021940   0.0000000
   11  -0.0277199  -0.0065446   0.0000000   0.0002602  -0.0020527  -0.0000000
   12   0.0000000   0.0000000   0.0046531   0.0000000  -0.0000000   0.0026667
   13  -0.1086454  -0.0658305   0.0000000  -0.0155783   0.0210555   0.0000000
   14  -0.0641431  -0.0837856  -0.0000000   0.0098663  -0.0096064   0.0000000
   15   0.0000000  -0.0000000  -0.0163014  -0.0000000  -0.0000000   0.0010241
   16  -0.0049440  -0.0238442  -0.0000000  -0.0754375   0.0083780   0.0000000
   17  -0.0089769  -0.0231862   0.0000000   0.0075830  -0.0169643   0.0000000
   18  -0.0000000   0.0000000   0.0009996   0.0000000   0.0000000  -0.0127558
   19   0.0001293  -0.0011598   0.0000000  -0.0026995  -0.0044649  -0.0000000
   20  -0.0002894  -0.0013213   0.0000000   0.0003564   0.0005168  -0.0000000
   21   0.0000000   0.0000000   0.0003136   0.0000000  -0.0000000  -0.0016764
   22  -0.0005490  -0.0005641   0.0000000  -0.0009400  -0.0004054  -0.0000000
   23  -0.0005545  -0.0004554  -0.0000000   0.0000682  -0.0000404   0.0000000
   24  -0.0000000   0.0000000   0.0000651   0.0000000   0.0000000   0.0000629
   25  -0.0013174  -0.0000548   0.0000000  -0.0004944   0.0002421   0.0000000
   26  -0.0004107   0.0000351   0.0000000   0.0002234  -0.0000789   0.0000000
   27  -0.0000000   0.0000000   0.0000428  -0.0000000   0.0000000   0.0000656
   28  -0.0031226   0.0044276  -0.0000000  -0.0004101   0.0012011   0.0000000
   29  -0.0008819   0.0040687  -0.0000000   0.0001323  -0.0006160  -0.0000000
   30   0.0000000   0.0000000  -0.0021412  -0.0000000   0.0000000   0.0002594
   31   0.1469050   0.0921083   0.0000000   0.0005924   0.0052000  -0.0000000
   32   0.0921083   0.1185471  -0.0000000  -0.0010598  -0.0071972  -0.0000000
   33   0.0000000  -0.0000000   0.0074065  -0.0000000  -0.0000000  -0.0002794
   34   0.0005924  -0.0010598  -0.0000000   0.1226092  -0.0271304   0.0000000
   35   0.0052000  -0.0071972  -0.0000000  -0.0271304   0.0336660   0.0000000
   36  -0.0000000  -0.0000000  -0.0002794   0.0000000   0.0000000   0.0058228
 **********************************************************************
 **                                                                  **
 **                       VIBRATIONAL ANALYSIS                       **
 **                       --------------------                       **
 **                                                                  **
 **        VIBRATIONAL FREQUENCIES (CM**-1) AND NORMAL MODES         **
 **     FORCE CONSTANTS (mDYN/ANGSTROM) AND REDUCED MASSES (AMU)     **
 **                  INFRARED INTENSITIES (KM/MOL)                   **
 **                                                                  **
 **********************************************************************


 Mode:                 1                      2                      3
 Frequency:        36.47                  72.39                  91.26
 Force Cnst:      0.0614                 0.0585                 0.1074
 Red. Mass:      78.3433                18.9364                21.8794
 IR Active:          YES                    YES                    YES
 IR Intens:        0.005                  0.265                  0.000
 Raman Active:       YES                    YES                    YES
               X      Y      Z        X      Y      Z        X      Y      Z
 C         -0.000 -0.000 -0.128   -0.000 -0.000  0.382    0.000  0.000 -0.240
 C         -0.000 -0.000 -0.127    0.000  0.000  0.234   -0.000  0.000 -0.066
 C          0.000 -0.000  0.066    0.000  0.000  0.221   -0.000 -0.000  0.116
 C          0.000 -0.000 -0.014   -0.000  0.000  0.324   -0.000  0.000  0.305
 C          0.000 -0.000 -0.142    0.000 -0.000  0.233   -0.000 -0.000  0.099
 C         -0.000 -0.000 -0.061   -0.000 -0.000  0.271    0.000 -0.000 -0.108
 F          0.000 -0.000 -0.187   -0.000 -0.000  0.542   -0.000  0.000 -0.547
 Br        -0.000 -0.000 -0.474   -0.000  0.000 -0.148   -0.000 -0.000  0.135
 Br         0.000  0.000  0.538   -0.000 -0.000 -0.097   -0.000  0.000 -0.155
 F          0.000 -0.000  0.038    0.000  0.000  0.414   -0.000  0.000  0.667
 Br         0.000 -0.000 -0.520    0.000 -0.000 -0.119   -0.000 -0.000 -0.138
 I         -0.000  0.000  0.344    0.000  0.000 -0.075    0.000  0.000  0.071
 TransDip  -0.000  0.000  0.002    0.000  0.000 -0.016    0.000 -0.000 -0.000

 Mode:                 4                      5                      6
 Frequency:       102.15                 127.90                 128.99
 Force Cnst:      0.3756                 0.7241                 0.4997
 Red. Mass:      61.0916                75.1248                50.9672
 IR Active:          YES                    YES                    YES
 IR Intens:        0.259                  0.129                  0.130
 Raman Active:       YES                    YES                    YES
               X      Y      Z        X      Y      Z        X      Y      Z
 C         -0.095 -0.251 -0.000   -0.102 -0.034  0.000   -0.023  0.238 -0.000
 C         -0.089 -0.162 -0.000   -0.119 -0.074  0.000    0.011  0.220  0.000
 C         -0.015 -0.143 -0.000   -0.101 -0.043  0.000   -0.032  0.214  0.000
 C          0.008 -0.183 -0.000   -0.060 -0.084  0.000   -0.026  0.273 -0.000
 C         -0.042 -0.264 -0.000   -0.086 -0.071 -0.000   -0.007  0.240 -0.000
 C         -0.067 -0.263 -0.000   -0.111 -0.056  0.000   -0.077  0.239 -0.000
 F         -0.143 -0.260 -0.000   -0.063 -0.030  0.000    0.007  0.249 -0.000
 Br        -0.321  0.074  0.000    0.284 -0.590 -0.000    0.265 -0.035  0.000
 Br         0.048 -0.008 -0.000    0.182  0.611 -0.000   -0.252 -0.216  0.000
 F          0.088 -0.173 -0.000   -0.016 -0.078 -0.000   -0.025  0.278  0.000
 Br         0.121 -0.480  0.000   -0.063 -0.138  0.000    0.444 -0.232 -0.000
 I          0.131  0.442 -0.000   -0.184  0.123 -0.000   -0.267  0.087  0.000
 TransDip   0.010  0.013  0.000    0.010  0.005 -0.000    0.003 -0.011  0.000

 Mode:                 7                      8                      9
 Frequency:       176.96                 178.27                 219.14
 Force Cnst:      1.0782                 0.2694                 1.5288
 Red. Mass:      58.4419                14.3866                54.0335
 IR Active:          YES                    YES                    YES
 IR Intens:        0.157                  0.164                  0.003
 Raman Active:       YES                    YES                    YES
               X      Y      Z        X      Y      Z        X      Y      Z
 C          0.099 -0.173  0.000    0.000 -0.000 -0.216    0.059 -0.101  0.000
 C          0.131 -0.225  0.000    0.000 -0.000 -0.372    0.210  0.167  0.000
 C          0.310 -0.221  0.000    0.000 -0.000 -0.375    0.062  0.106 -0.000
 C          0.195 -0.119  0.000    0.000 -0.000 -0.223    0.041 -0.003  0.000
 C          0.160 -0.025  0.000    0.000 -0.000 -0.387   -0.104 -0.253  0.000
 C          0.003 -0.049  0.000    0.000 -0.000 -0.398    0.038 -0.198 -0.000
 F          0.249 -0.154 -0.000    0.000 -0.000  0.408   -0.206 -0.141 -0.000
 Br        -0.108  0.050 -0.000   -0.000  0.000  0.026    0.453  0.343 -0.000
 Br         0.517 -0.234 -0.000    0.000 -0.000  0.028    0.046 -0.052  0.000
 F          0.067 -0.150 -0.000    0.000 -0.000  0.385    0.340  0.037 -0.000
 Br         0.033  0.194 -0.000    0.000  0.000  0.032   -0.437 -0.275 -0.000
 I         -0.407  0.117 -0.000   -0.000  0.000  0.015   -0.088  0.032  0.000
 TransDip  -0.012  0.004  0.000   -0.000  0.000 -0.013   -0.001  0.002  0.000

 Mode:                10                     11                     12
 Frequency:       255.58                 291.06                 301.85
 Force Cnst:      0.7906                 0.6123                 1.1573
 Red. Mass:      20.5417                12.2675                21.5576
 IR Active:          YES                    YES                    YES
 IR Intens:        0.010                  0.056                  0.782
 Raman Active:       YES                    YES                    YES
               X      Y      Z        X      Y      Z        X      Y      Z
 C         -0.160 -0.047  0.000   -0.000 -0.000 -0.003    0.160 -0.067  0.000
 C         -0.096  0.101  0.000    0.000  0.000 -0.503    0.093 -0.107 -0.000
 C          0.041  0.131  0.000   -0.000 -0.000 -0.505    0.001 -0.030 -0.000
 C          0.204 -0.015  0.000   -0.000 -0.000 -0.020    0.101 -0.109 -0.000
 C          0.151 -0.147 -0.000    0.000 -0.000  0.467    0.092 -0.109  0.000
 C         -0.004 -0.187  0.000    0.000 -0.000  0.519    0.112 -0.033  0.000
 F         -0.577 -0.118 -0.000   -0.000 -0.000 -0.010    0.708  0.005 -0.000
 Br        -0.011 -0.108  0.000    0.000  0.000  0.034   -0.068 -0.007  0.000
 Br        -0.060 -0.067 -0.000   -0.000  0.000  0.033   -0.193  0.073  0.000
 F          0.645  0.056 -0.000   -0.000 -0.000  0.016    0.581 -0.044  0.000
 Br         0.036  0.156  0.000    0.000  0.000 -0.034   -0.040 -0.002 -0.000
 I         -0.001  0.036  0.000   -0.000  0.000 -0.018   -0.058  0.009 -0.000
 TransDip   0.003  0.002  0.000    0.000  0.000 -0.008   -0.028 -0.002 -0.000

 Mode:                13                     14                     15
 Frequency:       321.51                 375.90                 470.35
 Force Cnst:      1.4361                 1.0547                 2.1069
 Red. Mass:      23.5796                12.6694                16.1636
 IR Active:          YES                    YES                    YES
 IR Intens:        0.243                  0.059                  0.031
 Raman Active:       YES                    YES                    YES
               X      Y      Z        X      Y      Z        X      Y      Z
 C         -0.077  0.297 -0.000    0.000  0.000 -0.456   -0.046  0.418 -0.000
 C         -0.104  0.184 -0.000   -0.000 -0.000 -0.357   -0.125  0.065 -0.000
 C          0.060  0.241 -0.000    0.000 -0.000  0.320   -0.108 -0.077  0.000
 C         -0.015  0.351  0.000    0.000 -0.000  0.475    0.074 -0.384 -0.000
 C         -0.107  0.194  0.000    0.000 -0.000  0.364    0.148 -0.049 -0.000
 C         -0.073  0.255  0.000    0.000 -0.000 -0.333    0.155  0.086  0.000
 F          0.110  0.378  0.000    0.000  0.000  0.213   -0.100  0.547  0.000
 Br        -0.133 -0.140  0.000    0.000  0.000  0.010    0.005  0.017 -0.000
 Br         0.171 -0.107  0.000   -0.000  0.000 -0.008    0.016 -0.019 -0.000
 F          0.272  0.449 -0.000    0.000 -0.000 -0.219    0.068 -0.512  0.000
 Br        -0.155 -0.146 -0.000    0.000  0.000 -0.009   -0.016 -0.026  0.000
 I          0.045 -0.023 -0.000   -0.000  0.000  0.004   -0.007  0.007 -0.000
 TransDip  -0.011 -0.012 -0.000    0.000 -0.000  0.008    0.005 -0.003 -0.000

 Mode:                16                     17                     18
 Frequency:       555.37                 591.73                 655.10
 Force Cnst:      2.1865                 2.8739                 3.0762
 Red. Mass:      12.0320                13.9304                12.1659
 IR Active:          YES                    YES                    YES
 IR Intens:        0.228                 43.126                  4.330
 Raman Active:       YES                    YES                    YES
               X      Y      Z        X      Y      Z        X      Y      Z
 C         -0.000 -0.000 -0.049    0.400  0.078  0.000   -0.000 -0.000  0.624
 C         -0.000 -0.000 -0.472    0.363  0.088 -0.000   -0.000  0.000 -0.293
 C          0.000 -0.000  0.514    0.331  0.098  0.000    0.000  0.000 -0.224
 C         -0.000  0.000 -0.010    0.340  0.099  0.000    0.000  0.000  0.570
 C         -0.000  0.000 -0.508    0.340  0.006 -0.000    0.000 -0.000 -0.265
 C         -0.000  0.000  0.502    0.496 -0.016  0.000   -0.000 -0.000 -0.239
 F          0.000 -0.000  0.007   -0.156 -0.005 -0.000    0.000  0.000 -0.109
 Br         0.000  0.000  0.011   -0.074 -0.056  0.000    0.000 -0.000  0.007
 Br        -0.000  0.000 -0.012   -0.069  0.023 -0.000   -0.000 -0.000  0.006
 F          0.000  0.000  0.003   -0.200  0.052 -0.000   -0.000 -0.000 -0.102
 Br         0.000  0.000  0.012   -0.062 -0.045  0.000   -0.000  0.000  0.007
 I          0.000 -0.000 -0.006   -0.034  0.008 -0.000    0.000  0.000  0.003
 TransDip  -0.000 -0.000 -0.015    0.210  0.011 -0.000   -0.000 -0.000  0.067

 Mode:                19                     20                     21
 Frequency:       655.13                 685.63                 794.63
 Force Cnst:      3.2163                 3.3383                 4.7686
 Red. Mass:      12.7189                12.0531                12.8177
 IR Active:          YES                    YES                    YES
 IR Intens:        0.011                  0.241                 26.991
 Raman Active:       YES                    YES                    YES
               X      Y      Z        X      Y      Z        X      Y      Z
 C          0.384  0.056  0.000    0.000  0.000 -0.462   -0.128 -0.048 -0.000
 C          0.277 -0.277 -0.000    0.000 -0.000  0.363   -0.082 -0.126  0.000
 C         -0.166 -0.348 -0.000   -0.000 -0.000 -0.381    0.352 -0.059 -0.000
 C         -0.361 -0.065  0.000   -0.000 -0.000  0.512    0.284  0.029  0.000
 C         -0.265  0.289 -0.000   -0.000  0.000 -0.362    0.265  0.481  0.000
 C          0.174  0.368 -0.000    0.000  0.000  0.330   -0.424  0.444 -0.000
 F         -0.214 -0.048 -0.000   -0.000  0.000  0.055   -0.024 -0.151  0.000
 Br        -0.017  0.008  0.000   -0.000 -0.000 -0.004    0.013  0.007  0.000
 Br         0.008  0.015  0.000    0.000 -0.000  0.004   -0.038  0.012  0.000
 F          0.209  0.020 -0.000    0.000 -0.000 -0.063    0.042 -0.202 -0.000
 Br         0.014 -0.011  0.000    0.000  0.000  0.004   -0.042 -0.037 -0.000
 I         -0.007 -0.006  0.000   -0.000 -0.000 -0.002    0.014 -0.004  0.000
 TransDip   0.000  0.003  0.000   -0.000  0.000 -0.016    0.015  0.166  0.000

 Mode:                22                     23                     24
 Frequency:       845.69                 985.47                1143.97
 Force Cnst:      5.7925                 7.3955                 9.6190
 Red. Mass:      13.7463                12.9251                12.4753
 IR Active:          YES                    YES                    YES
 IR Intens:       89.178                  1.416                  7.468
 Raman Active:       YES                    YES                    YES
               X      Y      Z        X      Y      Z        X      Y      Z
 C          0.115  0.026  0.000    0.089 -0.208 -0.000   -0.084  0.249 -0.000
 C          0.133  0.575 -0.000    0.494  0.127 -0.000   -0.413 -0.113  0.000
 C         -0.297  0.495  0.000    0.394  0.039  0.000    0.470  0.025 -0.000
 C         -0.106 -0.009 -0.000   -0.041  0.174 -0.000   -0.060  0.316 -0.000
 C         -0.122  0.152 -0.000   -0.416 -0.209 -0.000   -0.446 -0.057 -0.000
 C          0.060  0.190  0.000   -0.409 -0.073  0.000    0.397  0.026  0.000
 F          0.068 -0.317 -0.000   -0.045  0.258  0.000    0.027 -0.149 -0.000
 Br        -0.031 -0.032  0.000   -0.024 -0.020  0.000    0.013  0.006 -0.000
 Br         0.038 -0.023 -0.000   -0.021  0.011 -0.000   -0.014  0.003  0.000
 F          0.036 -0.324  0.000    0.026 -0.198  0.000    0.036 -0.195  0.000
 Br         0.004 -0.005 -0.000    0.022  0.021 -0.000    0.012  0.006  0.000
 I         -0.002 -0.002  0.000    0.007 -0.002  0.000   -0.003 -0.001 -0.000
 TransDip  -0.052  0.298  0.000    0.030 -0.023 -0.000    0.015 -0.086 -0.000

 Mode:                25                     26                     27
 Frequency:      1273.72                1309.03                1366.85
 Force Cnst:     11.4856                12.8030                13.2841
 Red. Mass:      12.0159                12.6812                12.0681
 IR Active:          YES                    YES                    YES
 IR Intens:        1.750                  1.019                 58.291
 Raman Active:       YES                    YES                    YES
               X      Y      Z        X      Y      Z        X      Y      Z
 C         -0.370  0.013 -0.000    0.082  0.522  0.000    0.439 -0.021  0.000
 C          0.252 -0.302  0.000    0.038  0.261  0.000   -0.215 -0.404 -0.000
 C          0.137  0.364  0.000    0.141 -0.247 -0.000   -0.309  0.321 -0.000
 C         -0.355 -0.107  0.000    0.202 -0.405  0.000    0.386  0.184  0.000
 C          0.234 -0.400  0.000   -0.184 -0.359  0.000   -0.124 -0.323  0.000
 C          0.113  0.435 -0.000   -0.242  0.222 -0.000   -0.188  0.232 -0.000
 F         -0.005 -0.036  0.000    0.026 -0.224 -0.000   -0.047  0.031 -0.000
 Br        -0.000 -0.000  0.000   -0.007 -0.005 -0.000    0.007  0.009  0.000
 Br         0.001 -0.000 -0.000   -0.009  0.003  0.000    0.009 -0.006  0.000
 F         -0.015  0.025 -0.000   -0.042  0.203 -0.000   -0.033 -0.051 -0.000
 Br         0.002  0.002 -0.000    0.010  0.009  0.000    0.004  0.006 -0.000
 I         -0.000  0.000  0.000    0.003 -0.001  0.000    0.000 -0.001 -0.000
 TransDip   0.042  0.004  0.000   -0.012 -0.030  0.000   -0.238 -0.056  0.000

 Mode:                28                     29                     30
 Frequency:      1427.59                1562.20                1574.06
 Force Cnst:     14.7989                17.3099                17.5258
 Red. Mass:      12.3246                12.0385                12.0056
 IR Active:          YES                    YES                    YES
 IR Intens:      296.054                  0.131                  0.136
 Raman Active:       YES                    YES                    YES
               X      Y      Z        X      Y      Z        X      Y      Z
 C         -0.077  0.540 -0.000   -0.062  0.320  0.000   -0.518 -0.087 -0.000
 C          0.267 -0.131 -0.000    0.214 -0.397 -0.000    0.324 -0.039  0.000
 C         -0.212 -0.180  0.000    0.058  0.446  0.000   -0.300 -0.175 -0.000
 C         -0.103  0.551 -0.000    0.089 -0.351  0.000    0.531  0.105  0.000
 C          0.272 -0.085  0.000   -0.232  0.371 -0.000   -0.314  0.030  0.000
 C         -0.204 -0.233  0.000   -0.073 -0.393  0.000    0.271  0.174 -0.000
 F          0.022 -0.143  0.000    0.006 -0.047 -0.000    0.019  0.002  0.000
 Br        -0.005 -0.000  0.000   -0.002  0.001  0.000   -0.002  0.000  0.000
 Br         0.005  0.001  0.000   -0.001 -0.002  0.000    0.001  0.001 -0.000
 F          0.026 -0.155  0.000   -0.011  0.055 -0.000   -0.019 -0.006 -0.000
 Br        -0.006 -0.001  0.000    0.002 -0.000 -0.000    0.001 -0.000 -0.000
 I          0.002  0.001 -0.000    0.002 -0.000  0.000    0.000 -0.001  0.000
 TransDip  -0.064  0.547 -0.000    0.006 -0.010  0.000   -0.011  0.005 -0.000

 STANDARD THERMODYNAMIC QUANTITIES AT   298.15 K  AND     1.00 ATM

   This Molecule has  0 Imaginary Frequencies
   Zero point vibrational energy:       26.556 kcal/mol

   Atom    1 Element C  Has Mass   12.00000
   Atom    2 Element C  Has Mass   12.00000
   Atom    3 Element C  Has Mass   12.00000
   Atom    4 Element C  Has Mass   12.00000
   Atom    5 Element C  Has Mass   12.00000
   Atom    6 Element C  Has Mass   12.00000
   Atom    7 Element F  Has Mass   18.99840
   Atom    8 Element Br Has Mass   78.91830
   Atom    9 Element Br Has Mass   78.91830
   Atom   10 Element F  Has Mass   18.99840
   Atom   11 Element Br Has Mass   78.91830
   Atom   12 Element I  Has Mass  126.90440
   Molecular Mass:   473.656100 amu
   Principal axes and moments of inertia in amu*Bohr^2:
                             1           2           3
    Eigenvalues --     5047.82181 11008.97800 16056.79981
          X               0.99991     0.01344     0.00000
          Y              -0.01344     0.99991    -0.00000
          Z              -0.00000     0.00000     1.00000
   Rotational Symmetry Number is   1
   The Molecule is an Asymmetric Top
   Translational Enthalpy:        0.889 kcal/mol
   Rotational Enthalpy:           0.889 kcal/mol
   Vibrational Enthalpy:         32.523 kcal/mol
   gas constant (RT):             0.592 kcal/mol
   Translational Entropy:        44.354  cal/mol.K
   Rotational Entropy:           35.144  cal/mol.K
   Vibrational Entropy:          39.543  cal/mol.K

   Total Enthalpy:               34.893 kcal/mol
   Total Entropy:               119.040  cal/mol.K

 ======================================================================

 STANDARD THERMODYNAMIC QUANTITIES FOR ANHARMONIC VIBRATION -- TOSH

   Zero point vibrational energy: ************ kcal/mol

   Vibrational Enthalpy:       Infinity kcal/mol
   Vibrational Entropy:             NaN  cal/mol.K

   Total Enthalpy:             Infinity kcal/mol
   Total Entropy:                   NaN  cal/mol.K

 ======================================================================

 STANDARD THERMODYNAMIC QUANTITIES FOR ANHARMONIC VIBRATION -- VPT2

   Zero point vibrational energy: ************ kcal/mol

   Vibrational Enthalpy:       Infinity kcal/mol
   Vibrational Entropy:             NaN  cal/mol.K

   Total Enthalpy:             Infinity kcal/mol
   Total Entropy:                   NaN  cal/mol.K

 ======================================================================

Archival summary:
1\1\february\FREQ\ProcedureUnspecified\BasisUnspecified\1r326\taweetha\SunDec119:35:032019SunDec119:35:032019\0\\#,FREQ,ProcedureUnspecified,BasisUnspecified,\\0,1\I\C,1,2.11299\C,2,1.39343,1,118.575\F,3,1.33816,2,119.1,1,0,0\C,3,1.39432,2,122.336,1,180,0\C,5,1.39883,3,118.92,2,0,0\C,6,1.39319,5,118.957,3,-0,0\F,7,1.3365,6,118.943,5,-180,0\C,7,1.39334,6,121.973,5,0,0\Br,5,1.89298,3,118.578,2,180,0\Br,6,1.89341,5,122.704,3,180,0\Br,9,1.89502,7,117.692,6,180,0\\\@

 Total job time:  801.93s(wall), 4603.79s(cpu) 
 Sun Dec  1 19:35:03 2019

        *************************************************************
        *                                                           *
        *  Thank you very much for using Q-Chem.  Have a nice day.  *
        *                                                           *
        *************************************************************
