# Supplementary material for: Geometric and energetic data from quantum chemical calculations of halobenzenes and xylenes
Source: Data Brief. 2020 Mar 5;30:105386. doi: 10.1016/j.dib.2020.105386 (PMC7114895; doi:10.1016/j.dib.2020.105386)
Supplement: Supplementary file 1 [file mmc1.zip › halobenzene/B3LYP/FBrBrFII.out]

                  Welcome to Q-Chem
     A Quantum Leap Into The Future Of Chemistry


 Q-Chem 5.2 (devel), Q-Chem, Inc., Pleasanton, CA (2019)

 Yihan Shao,  Zhengting Gan,  E. Epifanovsky,  A. T. B. Gilbert,  M. Wormit,  
 J. Kussmann,  A. W. Lange,  A. Behn,  Jia Deng,  Xintian Feng,  D. Ghosh,  
 M. Goldey,  P. R. Horn,  L. D. Jacobson,  I. Kaliman,  T. Kus,  A. Landau,  
 Jie Liu,  E. I. Proynov,  R. M. Richard,  R. P. Steele,  E. J. Sundstrom,  
 H. L. Woodcock III,  P. M. Zimmerman,  D. Zuev,  B. Albrecht,  E. Alguire,  
 S. A. Baeppler,  D. Barton,  Z. Benda,  Y. A. Bernard,  E. J. Berquist,  
 K. B. Bravaya,  H. Burton,  D. Casanova,  Chun-Min Chang,  Yunqing Chen,  
 A. Chien,  K. D. Closser,  M. P. Coons,  S. Coriani,  S. Dasgupta,  
 A. L. Dempwolff,  M. Diedenhofen,  Hainam Do,  R. G. Edgar,  Po-Tung Fang,  
 S. Faraji,  S. Fatehi,  Qingguo Feng,  K. D. Fenk,  J. Fosso-Tande,  
 J. Gayvert,  Qinghui Ge,  A. Ghysels,  G. Gidofalvi,  J. Gomes,  
 J. Gonthier,  A. Gunina,  D. Hait,  M. W. D. Hanson-Heine,  
 P. H. P. Harbach,  A. W. Hauser,  M. F. Herbst,  J. E. Herr,  
 E. G. Hohenstein,  Z. C. Holden,  Kerwin Hui,  B. C. Huynh,  T.-C. Jagau,  
 Hyunjun Ji,  B. Kaduk,  K. Khistyaev,  Jaehoon Kim,  P. Klunzinger,  K. Koh,  
 D. Kosenkov,  L. Koulias,  T. Kowalczyk,  C. M. Krauter,  A. Kunitsa,  
 Ka Un Lao,  A. Laurent,  K. V. Lawler,  Joonho Lee,  D. Lefrancois,  
 S. Lehtola,  D. S. Levine,  Yi-Pei Li,  You-Sheng Lin,  Fenglai Liu,  
 E. Livshits,  A. Luenser,  P. Manohar,  E. Mansoor,  S. F. Manzer,  
 Shan-Ping Mao,  Yuezhi Mao,  N. Mardirossian,  A. V. Marenich,  
 T. Markovich,  L. A. Martinez-Martinez,  S. A. Maurer,  N. J. Mayhall,  
 S. C. McKenzie,  J.-M. Mewes,  P. Morgante,  A. F. Morrison,  
 J. W. Mullinax,  K. Nanda,  T. S. Nguyen-Beck,  R. Olivares-Amaya,  
 J. A. Parkhill,  Zheng Pei,  T. M. Perrine,  F. Plasser,  P. Pokhilko,  
 S. Prager,  A. Prociuk,  E. Ramos,  D. R. Rehn,  F. Rob,  M. Scheurer,  
 M. Schneider,  N. Sergueev,  S. M. Sharada,  S. Sharma,  D. W. Small,  
 T. Stauch,  T. Stein,  Yu-Chuan Su,  A. J. W. Thom,  A. Tkatchenko,  
 T. Tsuchimochi,  N. M. Tubman,  L. Vogt,  M. L. Vidal,  O. Vydrov,  
 M. A. Watson,  J. Wenzel,  M. de Wergifosse,  T. A. Wesolowski,  A. White,  
 J. Witte,  A. Yamada,  Jun Yang,  K. Yao,  S. Yeganeh,  S. R. Yost,  
 Zhi-Qiang You,  A. Zech,  Igor Ying Zhang,  Xing Zhang,  Yan Zhao,  
 Ying Zhu,  B. R. Brooks,  G. K. L. Chan,  C. J. Cramer,  M. S. Gordon,  
 W. J. Hehre,  A. Klamt,  M. W. Schmidt,  C. D. Sherrill,  D. G. Truhlar,  
 A. Aspuru-Guzik,  R. Baer,  A. T. Bell,  N. A. Besley,  Jeng-Da Chai,  
 A. E. DePrince, III,  R. A. DiStasio Jr.,  A. Dreuw,  B. D. Dunietz,  
 T. R. Furlani,  Chao-Ping Hsu,  Yousung Jung,  Jing Kong,  D. S. Lambrecht,  
 WanZhen Liang,  C. Ochsenfeld,  V. A. Rassolov,  L. V. Slipchenko,  
 J. E. Subotnik,  T. Van Voorhis,  J. M. Herbert,  A. I. Krylov,  
 P. M. W. Gill,  M. Head-Gordon

 Contributors to earlier versions of Q-Chem not listed above: 
 R. D. Adamson,  B. Austin,  J. Baker,  G. J. O. Beran,  K. Brandhorst,  
 S. T. Brown,  E. F. C. Byrd,  A. K. Chakraborty,  C.-L. Cheng,  
 Siu Hung Chien,  D. M. Chipman,  D. L. Crittenden,  H. Dachsel,  
 R. J. Doerksen,  A. D. Dutoi,  L. Fusti-Molnar,  W. A. Goddard III,  
 A. Golubeva-Zadorozhnaya,  S. R. Gwaltney,  G. Hawkins,  A. Heyden,  
 S. Hirata,  G. Kedziora,  F. J. Keil,  C. Kelley,  Jihan Kim,  R. A. King,  
 R. Z. Khaliullin,  P. P. Korambath,  W. Kurlancheek,  A. M. Lee,  M. S. Lee,  
 S. V. Levchenko,  Ching Yeh Lin,  D. Liotard,  R. C. Lochan,  I. Lotan,  
 P. E. Maslen,  N. Nair,  D. P. O'Neill,  D. Neuhauser,  E. Neuscamman,  
 C. M. Oana,  R. Olson,  B. Peters,  R. Peverati,  P. A. Pieniazek,  
 Y. M. Rhee,  J. Ritchie,  M. A. Rohrdanz,  E. Rosta,  N. J. Russ,  
 H. F. Schaefer III,  N. E. Schultz,  N. Shenvi,  A. C. Simmonett,  A. Sodt,  
 D. Stuck,  K. S. Thanthiriwatte,  V. Vanovschi,  Tao Wang,  A. Warshel,  
 C. F. Williams,  Q. Wu,  X. Xu,  W. Zhang

 Please cite Q-Chem as follows:
 Y. Shao et al., Mol. Phys. 113, 184-215 (2015)
 DOI: 10.1080/00268976.2014.952696

 Q-Chem 5.2.1 for Intel X86 EM64T Linux

 Parts of Q-Chem use Armadillo 8.300.2 (Tropical Shenanigans).
 http://arma.sourceforge.net/

 Q-Chem begins on Sun Dec  1 19:35:03 2019  

Host: 
0

     Scratch files written to /scratch/taweetham/qchem25329//
NAlpha2: 230
NElect   230
Mult     1

Checking the input file for inconsistencies... 	...done.

--------------------------------------------------------------
User input:
--------------------------------------------------------------
$MOLECULE
0 1
C   
C	1	CC
C	2	CC	1	120.0		
C	3	CC	2	120.0	1	0.0
C	4	CC	3	120.0	2	0.0	
C	5 	CC	4	120.0	3	0.0
F	1	CF	2	120.0	3	180.0
Br	2	CBr	3	120.0	4	180.0
Br	3	CBr	4	120.0	5	180.0
F	4	CF	5	120.0	6	180.0
I	5	CI	6	120.0	1	180.0
I	6	CI	1	120.0	2	180.0

CC=1.39483
CH=1.08673
CF=1.33960
CCl=1.72090
CBr=1.89068
CI=2.07886
$END

$REM
   JOB_TYPE	OPTIMIZATION
   BASIS	6-311++G**
   METHOD	B3LYP
   MEM_TOTAL	64000
   SYM_IGNORE	TRUE
$END

--------------------------------------------------------------
 ----------------------------------------------------------------
             Standard Nuclear Orientation (Angstroms)
    I     Atom           X                Y                Z
 ----------------------------------------------------------------
    1      C       0.0000000000     0.0000000000     0.0000000000
    2      C       0.0000000000     0.0000000000     1.3948300000
    3      C       1.2079582140     0.0000000000     2.0922450000
    4      C       2.4159164279     0.0000000000     1.3948300000
    5      C       2.4159164279     0.0000000000    -0.0000000000
    6      C       1.2079582140     0.0000000000    -0.6974150000
    7      F      -1.1601276309    -0.0000000000    -0.6698000000
    8      Br     -1.6373769104    -0.0000000000     2.3401700000
    9      Br      1.2079582140    -0.0000000000     3.9829250000
   10      F       3.5760440588    -0.0000000000     2.0646300000
   11      I       4.2162619988    -0.0000000000    -1.0394300000
   12      I       1.2079582140    -0.0000000000    -2.7762750000
 ----------------------------------------------------------------
 Nuclear Repulsion Energy =        3006.82779397 hartrees
 There are      115 alpha and      115 beta electrons
 Requested basis set is 6-311++G(d,p)
 There are 134 shells and 396 basis functions

 Total QAlloc Memory Limit  64000 MB
 Mega-Array Size       188 MB
 MEM_STATIC part       192 MB
 A cutoff of  1.0D-11 yielded   5617 shell pairs
 There are     54340 function pairs (     60412 Cartesian)
 Smallest overlap matrix eigenvalue = 8.20E-07

 Q-Chem warning in module stvman/mkSTV.C, line 318:

 Overlap eigenvalue is smaller than square root of threshold
 Use THRESH >= 12 to get rid of this warning

 Linear dependence detected in AO basis
 Tighter screening thresholds may be required for diffuse basis sets
 Use S2THRESH > 14 and THRESH = 14 in case of SCF convergence issues
 Number of orthogonalized atomic orbitals = 395
 Maximum deviation from orthogonality = 1.846E-10

 Scale SEOQF with 1.000000e-01/1.000000e-01/1.000000e-01

 Standard Electronic Orientation quadrupole field applied
 Nucleus-field energy     =    -0.0000000908 hartrees
 Guess from superposition of atomic densities
 Warning:  Energy on first SCF cycle will be non-variational
 SAD guess density has 230.000000 electrons

 -----------------------------------------------------------------------
  General SCF calculation program by
  Eric Jon Sundstrom, Paul Horn, Yuezhi Mao, Dmitri Zuev, Alec White,
  David Stuck, Shaama M.S., Shane Yost, Joonho Lee, David Small,
  Daniel Levine, Susi Lehtola, Hugh Burton, Evgeny Epifanovsky,
  Bang C. Huynh
 -----------------------------------------------------------------------
 Exchange:     0.2000 Hartree-Fock + 0.0800 Slater + 0.7200 B88
 Correlation:  0.1900 VWN1RPA + 0.8100 LYP
 Using SG-1 standard quadrature grid
 using 6 threads for integral computing
 -------------------------------------------------------
 OpenMP Integral computing Module                
 Release: version 2.0, May 2017, Q-Chem Inc. Pleasanton 
 -------------------------------------------------------
 A restricted SCF calculation will be
 performed using DIIS
 SCF converges when DIIS error is below 1.0e-08
 ---------------------------------------
  Cycle       Energy         DIIS error
 ---------------------------------------
    1  -19418.1228693343      2.99e-02  
    2  -19415.6634440631      2.19e-03  
    3  -19415.6149243291      2.64e-03  
    4  -19415.7057548088      7.66e-04  
    5  -19415.7176451270      2.63e-04  
    6  -19415.7186494156      8.02e-05  
    7  -19415.7187397149      3.03e-05  
    8  -19415.7187556537      1.20e-05  
    9  -19415.7187581215      1.53e-06  
   10  -19415.7187581476      3.28e-07  
   11  -19415.7187581491      7.56e-08  
   12  -19415.7187581502      2.90e-08  
   13  -19415.7187581505      6.21e-09  Convergence criterion met
 ---------------------------------------
 SCF time:   CPU 222.74s  wall 41.00s 
 SCF   energy in the final basis set =   -19415.7187581505
 Total energy in the final basis set =   -19415.7187581505

 --------------------------------------------------------------

                    Orbital Energies (a.u.)
 --------------------------------------------------------------

 Alpha MOs
 -- Occupied --
*****************-482.8602-482.8602-176.3235-176.3235-165.7273-165.7273
********-165.7251-165.7249-165.7249 -62.5130 -62.5130 -56.3338 -56.3338
-56.3296 -56.3296 -56.3293 -56.3292 -35.8201 -35.8201 -31.3134 -31.3134
-31.3073 -31.3073 -31.3069 -31.3069 -24.7301 -24.7301 -22.9639 -22.9638
-22.9625 -22.9625 -22.9622 -22.9622 -22.9579 -22.9579 -22.9579 -22.9579
-10.3146 -10.3146 -10.2798 -10.2793 -10.2685 -10.2680  -8.7219  -8.7219
 -6.5543  -6.5542  -6.5403  -6.5402  -6.5393  -6.5393  -6.3698  -6.3697
 -4.7827  -4.7826  -4.7675  -4.7675  -4.7667  -4.7666  -2.6651  -2.6649
 -2.6613  -2.6612  -2.6605  -2.6605  -2.6493  -2.6493  -2.6492  -2.6492
 -2.0487  -2.0486  -2.0439  -2.0438  -2.0433  -2.0433  -2.0302  -2.0301
 -2.0300  -2.0300  -1.2731  -1.2730  -0.9401  -0.8694  -0.8410  -0.7910
 -0.7801  -0.7033  -0.6876  -0.6569  -0.6224  -0.5860  -0.5803  -0.5604
 -0.5213  -0.5081  -0.4689  -0.4607  -0.4424  -0.4389  -0.4255  -0.4246
 -0.3821  -0.3779  -0.3412  -0.3398  -0.3181  -0.3094  -0.3045  -0.2990
 -0.2667  -0.2632  -0.2610
 -- Virtual --
 -0.0939  -0.0725  -0.0530  -0.0519  -0.0349  -0.0048  -0.0015   0.0232
  0.0236   0.0406   0.0484   0.0549   0.0578   0.0616   0.0736   0.0749
  0.0767   0.0844   0.0893   0.0932   0.1022   0.1055   0.1085   0.1241
  0.1242   0.1242   0.1307   0.1469   0.1583   0.1605   0.1743   0.1762
  0.1813   0.1917   0.1922   0.2005   0.2069   0.2152   0.2229   0.2245
  0.2308   0.2362   0.2480   0.2563   0.2567   0.2667   0.2739   0.2905
  0.2949   0.3192   0.3340   0.3443   0.3488   0.3544   0.3773   0.3790
  0.3832   0.3980   0.3994   0.4068   0.4156   0.4227   0.4253   0.4268
  0.4271   0.4338   0.4602   0.4677   0.4686   0.4803   0.4838   0.4891
  0.4981   0.5005   0.5294   0.5433   0.5468   0.5485   0.5536   0.5645
  0.5833   0.5838   0.5940   0.6119   0.6122   0.6123   0.6326   0.6605
  0.6605   0.6798   0.6922   0.6945   0.7230   0.7305   0.7542   0.7625
  0.7787   0.8065   0.8115   0.8150   0.8363   0.8681   0.8884   0.9308
  0.9352   0.9478   0.9603   1.0005   1.0084   1.0582   1.0639   1.0674
  1.0844   1.1088   1.1488   1.1754   1.2176   1.2194   1.2899   1.2969
  1.3191   1.3227   1.3629   1.3756   1.4008   1.4196   1.4309   1.4377
  1.4413   1.4850   1.4884   1.5089   1.5199   1.5319   1.5657   1.5774
  1.6375   1.7077   1.7188   1.7416   1.7551   1.8068   1.8096   1.8330
  1.8452   1.8871   1.9884   2.0073   2.0177   2.0355   2.0483   2.0565
  2.1390   2.1397   2.2036   2.2093   2.2489   2.2490   2.2616   2.2885
  2.3640   2.3727   2.4352   2.5562   2.6888   2.6969   2.7919   2.8042
  2.8204   2.8751   3.0237   3.0359   3.0561   3.0719   3.1303   3.1635
  3.3802   3.3807   3.6350   3.7360   3.7499   3.7542   3.7860   3.8014
  3.9166   3.9372   3.9528   3.9606   3.9647   3.9688   3.9804   3.9926
  3.9992   4.0363   4.0365   4.0465   4.0499   4.0514   4.0741   4.0924
  4.1106   4.1207   4.2058   4.2117   4.2667   4.2861   4.3089   4.3730
  4.4226   4.4403   4.5778   4.8052   4.8353   4.8562   5.9844   6.0254
  6.0441   6.1033   6.1631   6.2304   6.2894   6.3122   6.4171   6.4557
  6.6304   6.7029   6.7668   6.8220   7.5344   7.5646   7.6506   7.6788
  7.7133   7.7999  23.2435  23.7730  23.7834  23.9400  23.9546  24.0430
 27.8555  27.9600  28.3280  28.3590  28.3749  28.3965  28.4434  28.4643
 28.5172  28.5284  28.5333  28.5417  28.5630  28.5668  28.5969  28.6481
 28.7026  28.7677  47.9328  48.0622  66.7622  66.7833 127.8721 127.8955
127.9124 127.9439 127.9744 128.0095 151.6511 151.7454 289.7296 289.7609
289.8506 289.8728 289.9341 290.02141020.73291020.89491901.81391901.9126
 --------------------------------------------------------------

          Ground-State Mulliken Net Atomic Charges

     Atom                 Charge (a.u.)
  ----------------------------------------
      1 C                    -0.655526
      2 C                     0.351842
      3 C                     0.343032
      4 C                    -0.681446
      5 C                     0.476104
      6 C                     0.437573
      7 F                    -0.110042
      8 Br                   -0.118932
      9 Br                   -0.119463
     10 F                    -0.109470
     11 I                     0.091353
     12 I                     0.094974
  ----------------------------------------
  Sum of atomic charges =     0.000000

 -----------------------------------------------------------------
                    Cartesian Multipole Moments
 -----------------------------------------------------------------
    Charge (ESU x 10^10)
                -0.0000
    Dipole Moment (Debye)
         X       0.3190      Y      -0.0000      Z      -0.5553
       Tot       0.6404
    Quadrupole Moments (Debye-Ang)
        XX    -137.0559     XY      -0.0000     YY    -137.3546
        XZ      -7.3027     YZ       0.0000     ZZ    -130.7054
    Octopole Moments (Debye-Ang^2)
       XXX    -588.9313    XXY      -0.0000    XYY    -199.7093
       YYY       0.0000    XXZ     -61.4430    XYZ       0.0000
       YYZ     -37.2712    XZZ    -195.4360    YZZ       0.0000
       ZZZ    -118.1981
    Hexadecapole Moments (Debye-Ang^3)
      XXXX   -4628.6570   XXXY      -0.0000   XXYY    -836.7684
      XYYY      -0.0000   YYYY    -170.0594   XXXZ     203.3797
      XXYZ       0.0000   XYYZ     137.7302   YYYZ       0.0000
      XXZZ   -1499.0418   XYZZ       0.0000   YYZZ    -778.1570
      XZZZ     334.9955   YZZZ       0.0000   ZZZZ   -4094.7014
 -----------------------------------------------------------------
 Calculating analytic gradient of the SCF energy
 Gradient of SCF Energy
            1           2           3           4           5           6
    1  -0.0046679   0.0057157  -0.0043043   0.0047563  -0.0012796   0.0058811
    2   0.0000000   0.0000000  -0.0000000   0.0000000  -0.0000000  -0.0000000
    3  -0.0027407   0.0016873  -0.0034453   0.0026142  -0.0070920  -0.0016998
            7           8           9          10          11          12
    1  -0.0028768   0.0059487  -0.0075901   0.0042925  -0.0194852   0.0136096
    2  -0.0000000  -0.0000000  -0.0000000  -0.0000000   0.0000000  -0.0000000
    3  -0.0029155   0.0051264  -0.0032069   0.0012394  -0.0034470   0.0138798
 Max gradient component =       1.949E-02
 RMS gradient           =       5.651E-03
 Gradient time:  CPU 79.88 s  wall 13.42 s
 Geometry Optimization Parameters
   NAtoms,    NIC,     NZ,  NCons,   NDum,   NFix, NCnnct, MaxDiis
       12      78      12       0       0       0       0       0


** GEOMETRY OPTIMIZATION IN DELOCALIZED INTERNAL COORDINATES **
   Searching for a Minimum

   Optimization Cycle:   1

                       Coordinates (Angstroms)
     ATOM                X               Y               Z
      1  C         0.0000000000    0.0000000000    0.0000000000
      2  C         0.0000000000    0.0000000000    1.3948300000
      3  C         1.2079582140    0.0000000000    2.0922450000
      4  C         2.4159164279    0.0000000000    1.3948300000
      5  C         2.4159164279    0.0000000000    0.0000000000
      6  C         1.2079582140    0.0000000000   -0.6974150000
      7  F        -1.1601276309    0.0000000000   -0.6698000000
      8  Br       -1.6373769104    0.0000000000    2.3401700000
      9  Br        1.2079582140    0.0000000000    3.9829250000
     10  F         3.5760440588    0.0000000000    2.0646300000
     11  I         4.2162619988    0.0000000000   -1.0394300000
     12  I         1.2079582140    0.0000000000   -2.7762750000
   Point Group: c1    Number of degrees of freedom:    30


   Energy is -19415.718758150


 Attempting to generate delocalized internal coordinates
 Initial Hessian constructed with Jon Baker's OPTIMIZE code

 21 Hessian modes will be used to form the next step
  Hessian Eigenvalues:
     0.124424    0.124424    0.201019    0.201019    0.250000    0.250000
     0.250000    0.250000    0.250000    0.250000    0.250000    0.250000
     0.250000    0.426727    0.426727    0.464882    0.464882    0.464882
     0.464882    0.572947    0.572947

 Minimum search - taking simple RFO step
 Searching for Lamda that Minimizes Along All modes
 Value Taken    Lamda =  -0.01995841
 Step Taken.  Stepsize is  0.285569

                             Maximum     Tolerance    Cnvgd?
         Gradient           0.063376      0.000300      NO
         Displacement       0.227036      0.001200      NO
         Energy change     *********      0.000001      NO


 New Cartesian Coordinates Obtained by Inverse Iteration

 Displacement from previous Coordinates is:  0.729158
 ----------------------------------------------------------------
             Standard Nuclear Orientation (Angstroms)
    I     Atom           X                Y                Z
 ----------------------------------------------------------------
    1      C       0.0240214432     0.0000000000     0.0090798108
    2      C      -0.0065240957     0.0000000000     1.3990678930
    3      C       1.2068230739     0.0000000000     2.0999605846
    4      C       2.3964963728     0.0000000000     1.3797494815
    5      C       2.4392397028     0.0000000000    -0.0145302100
    6      C       1.2109723923     0.0000000000    -0.7231482673
    7      F      -1.1385444507     0.0000000000    -0.6493577228
    8      Br     -1.7039122274     0.0000000000     2.2458422002
    9      Br      1.3202842452     0.0000000000     3.9949255676
   10      F       3.5462796120     0.0000000000     2.0595793374
   11      I       4.3924287949     0.0000000000    -0.8751518345
   12      I       0.9709023646     0.0000000000    -2.8393068404
 ----------------------------------------------------------------
 Nuclear Repulsion Energy =        2940.00652533 hartrees
 There are      115 alpha and      115 beta electrons
 Applying Cartesian multipole field
    Component          Value
    ---------          -----
     (2,0,0)        1.00000E-11
     (0,2,0)        2.00000E-11
     (0,0,2)       -3.00000E-11
 Nucleus-field energy     =    -0.0000000873 hartrees
 Requested basis set is 6-311++G(d,p)
 There are 134 shells and 396 basis functions
 A cutoff of  1.0D-11 yielded   5600 shell pairs
 There are     54191 function pairs (     60230 Cartesian)
 Smallest overlap matrix eigenvalue = 7.54E-07

 Q-Chem warning in module stvman/mkSTV.C, line 318:

 Overlap eigenvalue is smaller than square root of threshold
 Use THRESH >= 12 to get rid of this warning

 Linear dependence detected in AO basis
 Tighter screening thresholds may be required for diffuse basis sets
 Use S2THRESH > 14 and THRESH = 14 in case of SCF convergence issues
 Number of orthogonalized atomic orbitals = 395
 Maximum deviation from orthogonality = 2.921E-10
 Guess MOs from SCF MO coefficient file

 -----------------------------------------------------------------------
  General SCF calculation program by
  Eric Jon Sundstrom, Paul Horn, Yuezhi Mao, Dmitri Zuev, Alec White,
  David Stuck, Shaama M.S., Shane Yost, Joonho Lee, David Small,
  Daniel Levine, Susi Lehtola, Hugh Burton, Evgeny Epifanovsky,
  Bang C. Huynh
 -----------------------------------------------------------------------
 Exchange:     0.2000 Hartree-Fock + 0.0800 Slater + 0.7200 B88
 Correlation:  0.1900 VWN1RPA + 0.8100 LYP
 Using SG-1 standard quadrature grid
 using 6 threads for integral computing
 -------------------------------------------------------
 OpenMP Integral computing Module                
 Release: version 2.0, May 2017, Q-Chem Inc. Pleasanton 
 -------------------------------------------------------
 A restricted SCF calculation will be
 performed using DIIS
 SCF converges when DIIS error is below 1.0e-08
 ---------------------------------------
  Cycle       Energy         DIIS error
 ---------------------------------------
    1  -19415.7086981167      9.56e-04  
    2  -19415.7202701530      3.39e-04  
    3  -19415.7173027652      5.05e-04  
    4  -19415.7222443202      1.20e-04  
    5  -19415.7225136471      2.61e-05  
    6  -19415.7225237645      7.51e-06  
    7  -19415.7225246912      4.02e-06  
    8  -19415.7225249999      5.98e-07  
    9  -19415.7225250065      1.25e-07  
   10  -19415.7225250062      6.83e-08  
   11  -19415.7225250072      1.54e-08  
   12  -19415.7225250080      7.55e-09  Convergence criterion met
 ---------------------------------------
 SCF time:   CPU 207.58s  wall 38.00s 
 SCF   energy in the final basis set =   -19415.7225250080
 Total energy in the final basis set =   -19415.7225250080

 --------------------------------------------------------------

                    Orbital Energies (a.u.)
 --------------------------------------------------------------

 Alpha MOs
 -- Occupied --
*****************-482.8616-482.8616-176.3250-176.3247-165.7290-165.7286
********-165.7265-165.7263-165.7262 -62.5144 -62.5143 -56.3352 -56.3351
-56.3309 -56.3309 -56.3306 -56.3305 -35.8214 -35.8211 -31.3150 -31.3147
-31.3085 -31.3082 -31.3081 -31.3078 -24.7284 -24.7284 -22.9654 -22.9651
-22.9639 -22.9637 -22.9636 -22.9634 -22.9591 -22.9591 -22.9588 -22.9588
-10.3130 -10.3128 -10.2811 -10.2806 -10.2741 -10.2736  -8.7231  -8.7231
 -6.5556  -6.5556  -6.5414  -6.5414  -6.5405  -6.5404  -6.3705  -6.3703
 -4.7837  -4.7835  -4.7680  -4.7678  -4.7672  -4.7670  -2.6663  -2.6662
 -2.6624  -2.6624  -2.6618  -2.6617  -2.6504  -2.6504  -2.6504  -2.6503
 -2.0494  -2.0491  -2.0444  -2.0444  -2.0440  -2.0437  -2.0304  -2.0303
 -2.0302  -2.0301  -1.2750  -1.2749  -0.9365  -0.8629  -0.8427  -0.7900
 -0.7749  -0.7040  -0.6795  -0.6560  -0.6255  -0.5847  -0.5781  -0.5574
 -0.5223  -0.5094  -0.4698  -0.4601  -0.4426  -0.4366  -0.4219  -0.4217
 -0.3776  -0.3755  -0.3426  -0.3325  -0.3099  -0.3068  -0.3017  -0.3009
 -0.2753  -0.2684  -0.2633
 -- Virtual --
 -0.0994  -0.0763  -0.0563  -0.0501  -0.0494  -0.0086  -0.0048   0.0233
  0.0239   0.0406   0.0497   0.0547   0.0573   0.0606   0.0740   0.0779
  0.0800   0.0839   0.0884   0.0891   0.1016   0.1020   0.1099   0.1230
  0.1244   0.1258   0.1276   0.1386   0.1509   0.1620   0.1660   0.1788
  0.1850   0.1888   0.1892   0.2003   0.2027   0.2153   0.2238   0.2272
  0.2291   0.2367   0.2444   0.2504   0.2508   0.2643   0.2759   0.2843
  0.2923   0.3197   0.3329   0.3430   0.3495   0.3606   0.3738   0.3962
  0.3976   0.3988   0.4024   0.4044   0.4064   0.4129   0.4212   0.4311
  0.4346   0.4400   0.4574   0.4677   0.4787   0.4809   0.4911   0.4930
  0.4953   0.5003   0.5044   0.5430   0.5471   0.5502   0.5517   0.5599
  0.5769   0.5814   0.5829   0.6019   0.6035   0.6114   0.6265   0.6504
  0.6558   0.6714   0.6777   0.6998   0.7057   0.7365   0.7475   0.7629
  0.7656   0.8014   0.8076   0.8152   0.8346   0.8664   0.8781   0.9310
  0.9409   0.9455   0.9592   0.9871   1.0023   1.0561   1.0596   1.0621
  1.0966   1.1038   1.1472   1.1721   1.2065   1.2176   1.2674   1.2999
  1.3063   1.3230   1.3530   1.3994   1.4110   1.4265   1.4336   1.4421
  1.4431   1.4454   1.4845   1.5071   1.5261   1.5289   1.5649   1.5665
  1.6328   1.7025   1.7221   1.7366   1.7560   1.8010   1.8043   1.8244
  1.8483   1.8874   1.9845   1.9965   2.0141   2.0200   2.0454   2.0494
  2.1152   2.1534   2.1878   2.2146   2.2447   2.2448   2.2480   2.2737
  2.3538   2.3687   2.4411   2.5557   2.6850   2.6991   2.7848   2.7968
  2.8248   2.8772   3.0271   3.0305   3.0606   3.0627   3.1203   3.1701
  3.3601   3.3941   3.6237   3.7329   3.7505   3.7550   3.7800   3.7902
  3.9377   3.9491   3.9541   3.9558   3.9646   3.9843   3.9871   3.9956
  3.9961   4.0033   4.0421   4.0451   4.0486   4.0520   4.0625   4.1071
  4.1077   4.1297   4.1792   4.2111   4.2484   4.2858   4.3132   4.3652
  4.3929   4.4453   4.5534   4.8066   4.8119   4.8600   5.9859   6.0163
  6.0789   6.1058   6.1084   6.1863   6.2875   6.3128   6.4214   6.4570
  6.6290   6.7048   6.7764   6.8023   7.5316   7.5645   7.6364   7.6764
  7.7207   7.7944  23.2493  23.7466  23.7881  23.9173  23.9534  24.0330
 27.8349  27.9401  28.3279  28.3519  28.3905  28.4078  28.4206  28.4279
 28.5214  28.5222  28.5391  28.5459  28.5465  28.5616  28.6000  28.6266
 28.6903  28.7604  47.9348  48.0441  66.7605  66.7805 127.8713 127.8896
127.9292 127.9442 127.9470 127.9858 151.6330 151.7256 289.7260 289.7606
289.8308 289.8792 289.9350 290.01671020.73631020.87191901.79531901.8914
 --------------------------------------------------------------

          Ground-State Mulliken Net Atomic Charges

     Atom                 Charge (a.u.)
  ----------------------------------------
      1 C                    -0.496897
      2 C                     0.321107
      3 C                     0.303803
      4 C                    -0.508793
      5 C                     0.285579
      6 C                     0.269942
      7 F                    -0.089186
      8 Br                   -0.096762
      9 Br                   -0.096730
     10 F                    -0.090332
     11 I                     0.098505
     12 I                     0.099764
  ----------------------------------------
  Sum of atomic charges =     0.000000

 -----------------------------------------------------------------
                    Cartesian Multipole Moments
 -----------------------------------------------------------------
    Charge (ESU x 10^10)
                -0.0000
    Dipole Moment (Debye)
         X       0.2226      Y      -0.0000      Z      -0.4053
       Tot       0.4624
    Quadrupole Moments (Debye-Ang)
        XX    -135.6049     XY      -0.0000     YY    -137.6312
        XZ      -4.9435     YZ      -0.0000     ZZ    -131.4229
    Octopole Moments (Debye-Ang^2)
       XXX    -575.1723    XXY      -0.0000    XYY    -199.5716
       YYY      -0.0000    XXZ     -55.6353    XYZ      -0.0000
       YYZ     -38.1813    XZZ    -199.4394    YZZ      -0.0000
       ZZZ    -122.0044
    Hexadecapole Moments (Debye-Ang^3)
      XXXX   -4731.1822   XXXY      -0.0000   XXYY    -875.1522
      XYYY      -0.0000   YYYY    -170.8028   XXXZ     102.5631
      XXYZ      -0.0000   XYYZ      99.3383   YYYZ      -0.0000
      XXZZ   -1553.7264   XYZZ      -0.0000   YYZZ    -774.1562
      XZZZ     273.3129   YZZZ      -0.0000   ZZZZ   -4064.8389
 -----------------------------------------------------------------
 Calculating analytic gradient of the SCF energy
 Gradient of SCF Energy
            1           2           3           4           5           6
    1  -0.0033986  -0.0009473   0.0041594  -0.0000024   0.0056306  -0.0085259
    2  -0.0000000   0.0000000  -0.0000000  -0.0000000   0.0000000  -0.0000000
    3   0.0016736  -0.0044427  -0.0014676   0.0038985   0.0048735  -0.0050549
            7           8           9          10          11          12
    1   0.0029758  -0.0026010   0.0025402  -0.0016669   0.0085281  -0.0066919
    2  -0.0000000  -0.0000000  -0.0000000   0.0000000  -0.0000000   0.0000000
    3   0.0004484  -0.0016566   0.0017450  -0.0014477   0.0035695  -0.0021389
 Max gradient component =       8.528E-03
 RMS gradient           =       3.296E-03
 Gradient time:  CPU 77.57 s  wall 13.04 s
 Geometry Optimization Parameters
   NAtoms,    NIC,     NZ,  NCons,   NDum,   NFix, NCnnct, MaxDiis
       12      78      12       0       0       0       0       0

 Cartesian Hessian Update
 Hessian updated using BFGS update


** GEOMETRY OPTIMIZATION IN DELOCALIZED INTERNAL COORDINATES **
   Searching for a Minimum

   Optimization Cycle:   2

                       Coordinates (Angstroms)
     ATOM                X               Y               Z
      1  C         0.0240214432    0.0000000000    0.0090798108
      2  C        -0.0065240957    0.0000000000    1.3990678930
      3  C         1.2068230739    0.0000000000    2.0999605846
      4  C         2.3964963728    0.0000000000    1.3797494815
      5  C         2.4392397028    0.0000000000   -0.0145302100
      6  C         1.2109723923    0.0000000000   -0.7231482673
      7  F        -1.1385444507    0.0000000000   -0.6493577228
      8  Br       -1.7039122274    0.0000000000    2.2458422002
      9  Br        1.3202842452    0.0000000000    3.9949255676
     10  F         3.5462796120    0.0000000000    2.0595793374
     11  I         4.3924287949    0.0000000000   -0.8751518345
     12  I         0.9709023646    0.0000000000   -2.8393068404
   Point Group: c1    Number of degrees of freedom:    30


   Energy is -19415.722525008

 Hessian updated using BFGS update

 12 Hessian modes will be used to form the next step
  Hessian Eigenvalues:
     0.124104    0.128960    0.201019    0.201230    0.245347    0.333764
     0.426725    0.434708    0.464869    0.520562    0.572930    0.577029

 Minimum search - taking simple RFO step
 Searching for Lamda that Minimizes Along All modes
 Value Taken    Lamda =  -0.00284357
 Step Taken.  Stepsize is  0.083210

                             Maximum     Tolerance    Cnvgd?
         Gradient           0.032396      0.000300      NO
         Displacement       0.075458      0.001200      NO
         Energy change     -0.003767      0.000001      NO


 New Cartesian Coordinates Obtained by Inverse Iteration

 Displacement from previous Coordinates is:  0.229407
 ----------------------------------------------------------------
             Standard Nuclear Orientation (Angstroms)
    I     Atom           X                Y                Z
 ----------------------------------------------------------------
    1      C       0.0228009726     0.0000000000     0.0111165509
    2      C      -0.0069959957     0.0000000000     1.4040380402
    3      C       1.2035217150     0.0000000000     2.1033490582
    4      C       2.3960597426     0.0000000000     1.3824346874
    5      C       2.4306306943     0.0000000000    -0.0117422141
    6      C       1.2145409449     0.0000000000    -0.7141866456
    7      F      -1.1418540248     0.0000000000    -0.6471447952
    8      Br     -1.6925785613     0.0000000000     2.2683325495
    9      Br      1.2955432407     0.0000000000     3.9963373842
   10      F       3.5474440378     0.0000000000     2.0621331869
   11      I       4.3377107067     0.0000000000    -0.9357061509
   12      I       1.0516437551     0.0000000000    -2.8322516516
 ----------------------------------------------------------------
 Nuclear Repulsion Energy =        2955.73066234 hartrees
 There are      115 alpha and      115 beta electrons
 Applying Cartesian multipole field
    Component          Value
    ---------          -----
     (2,0,0)        1.00000E-11
     (0,2,0)        2.00000E-11
     (0,0,2)       -3.00000E-11
 Nucleus-field energy     =    -0.0000000889 hartrees
 Requested basis set is 6-311++G(d,p)
 There are 134 shells and 396 basis functions
 A cutoff of  1.0D-11 yielded   5599 shell pairs
 There are     54184 function pairs (     60228 Cartesian)
 Smallest overlap matrix eigenvalue = 7.54E-07

 Q-Chem warning in module stvman/mkSTV.C, line 318:

 Overlap eigenvalue is smaller than square root of threshold
 Use THRESH >= 12 to get rid of this warning

 Linear dependence detected in AO basis
 Tighter screening thresholds may be required for diffuse basis sets
 Use S2THRESH > 14 and THRESH = 14 in case of SCF convergence issues
 Number of orthogonalized atomic orbitals = 395
 Maximum deviation from orthogonality = 1.247E-10
 Guess MOs from SCF MO coefficient file

 -----------------------------------------------------------------------
  General SCF calculation program by
  Eric Jon Sundstrom, Paul Horn, Yuezhi Mao, Dmitri Zuev, Alec White,
  David Stuck, Shaama M.S., Shane Yost, Joonho Lee, David Small,
  Daniel Levine, Susi Lehtola, Hugh Burton, Evgeny Epifanovsky,
  Bang C. Huynh
 -----------------------------------------------------------------------
 Exchange:     0.2000 Hartree-Fock + 0.0800 Slater + 0.7200 B88
 Correlation:  0.1900 VWN1RPA + 0.8100 LYP
 Using SG-1 standard quadrature grid
 using 6 threads for integral computing
 -------------------------------------------------------
 OpenMP Integral computing Module                
 Release: version 2.0, May 2017, Q-Chem Inc. Pleasanton 
 -------------------------------------------------------
 A restricted SCF calculation will be
 performed using DIIS
 SCF converges when DIIS error is below 1.0e-08
 ---------------------------------------
  Cycle       Energy         DIIS error
 ---------------------------------------
    1  -19415.7232901069      2.46e-04  
    2  -19415.7241167766      1.04e-04  
    3  -19415.7238585007      1.51e-04  
    4  -19415.7243260365      2.99e-05  
    5  -19415.7243434739      7.93e-06  
    6  -19415.7243445033      2.68e-06  
    7  -19415.7243446190      1.42e-06  
    8  -19415.7243446561      1.77e-07  
    9  -19415.7243446555      5.57e-08  
   10  -19415.7243446568      2.13e-08  
   11  -19415.7243446576      6.72e-09  Convergence criterion met
 ---------------------------------------
 SCF time:   CPU 189.64s  wall 35.00s 
 SCF   energy in the final basis set =   -19415.7243446576
 Total energy in the final basis set =   -19415.7243446576

 --------------------------------------------------------------

                    Orbital Energies (a.u.)
 --------------------------------------------------------------

 Alpha MOs
 -- Occupied --
*****************-482.8615-482.8615-176.3248-176.3246-165.7286-165.7285
********-165.7262-165.7262-165.7261 -62.5142 -62.5142 -56.3350 -56.3350
-56.3308 -56.3308 -56.3305 -56.3305 -35.8212 -35.8210 -31.3147 -31.3146
-31.3083 -31.3081 -31.3079 -31.3077 -24.7282 -24.7281 -22.9651 -22.9649
-22.9636 -22.9635 -22.9634 -22.9632 -22.9589 -22.9589 -22.9587 -22.9587
-10.3132 -10.3132 -10.2807 -10.2801 -10.2722 -10.2717  -8.7230  -8.7230
 -6.5555  -6.5555  -6.5413  -6.5413  -6.5404  -6.5404  -6.3704  -6.3702
 -4.7836  -4.7834  -4.7679  -4.7678  -4.7672  -4.7670  -2.6662  -2.6661
 -2.6623  -2.6623  -2.6617  -2.6616  -2.6503  -2.6503  -2.6503  -2.6503
 -2.0493  -2.0491  -2.0444  -2.0443  -2.0439  -2.0437  -2.0304  -2.0304
 -2.0302  -2.0302  -1.2738  -1.2734  -0.9376  -0.8652  -0.8422  -0.7894
 -0.7765  -0.7030  -0.6818  -0.6562  -0.6250  -0.5850  -0.5775  -0.5583
 -0.5216  -0.5083  -0.4690  -0.4605  -0.4423  -0.4370  -0.4227  -0.4225
 -0.3777  -0.3777  -0.3422  -0.3338  -0.3093  -0.3056  -0.3056  -0.3024
 -0.2720  -0.2676  -0.2638
 -- Virtual --
 -0.0987  -0.0746  -0.0554  -0.0511  -0.0458  -0.0069  -0.0047   0.0233
  0.0240   0.0406   0.0494   0.0550   0.0576   0.0610   0.0739   0.0780
  0.0792   0.0840   0.0885   0.0901   0.1020   0.1029   0.1097   0.1232
  0.1244   0.1266   0.1290   0.1422   0.1551   0.1609   0.1678   0.1778
  0.1831   0.1900   0.1907   0.2014   0.2026   0.2131   0.2235   0.2276
  0.2285   0.2362   0.2459   0.2520   0.2523   0.2656   0.2755   0.2858
  0.2926   0.3226   0.3334   0.3439   0.3490   0.3567   0.3773   0.3930
  0.3944   0.3980   0.4005   0.4068   0.4082   0.4132   0.4226   0.4292
  0.4342   0.4366   0.4554   0.4705   0.4787   0.4796   0.4866   0.4923
  0.4972   0.4997   0.5076   0.5414   0.5464   0.5524   0.5527   0.5592
  0.5816   0.5827   0.5840   0.6053   0.6063   0.6186   0.6237   0.6527
  0.6578   0.6725   0.6815   0.6974   0.7111   0.7373   0.7476   0.7623
  0.7672   0.8042   0.8073   0.8139   0.8350   0.8681   0.8791   0.9310
  0.9420   0.9496   0.9558   0.9895   1.0052   1.0586   1.0620   1.0666
  1.0895   1.1062   1.1487   1.1737   1.2089   1.2174   1.2784   1.2990
  1.3106   1.3236   1.3550   1.4001   1.4117   1.4219   1.4339   1.4409
  1.4457   1.4520   1.4843   1.5089   1.5180   1.5242   1.5688   1.5718
  1.6350   1.7016   1.7249   1.7418   1.7558   1.8033   1.8061   1.8292
  1.8454   1.8897   1.9852   1.9990   2.0140   2.0250   2.0489   2.0494
  2.1201   2.1513   2.1927   2.2136   2.2473   2.2485   2.2494   2.2783
  2.3573   2.3710   2.4404   2.5563   2.6856   2.6993   2.7860   2.7990
  2.8248   2.8784   3.0278   3.0331   3.0610   3.0656   3.1225   3.1704
  3.3674   3.3903   3.6289   3.7327   3.7510   3.7555   3.7853   3.7952
  3.9316   3.9469   3.9549   3.9562   3.9640   3.9835   3.9876   3.9878
  3.9969   4.0102   4.0434   4.0457   4.0471   4.0550   4.0594   4.1061
  4.1082   4.1272   4.1825   4.2120   4.2545   4.2855   4.3130   4.3668
  4.3977   4.4446   4.5612   4.8104   4.8155   4.8575   5.9862   6.0180
  6.0766   6.0975   6.1229   6.1941   6.2885   6.3132   6.4197   6.4574
  6.6278   6.7042   6.7745   6.8069   7.5322   7.5645   7.6402   7.6753
  7.7220   7.7957  23.2476  23.7630  23.7829  23.9365  23.9464  24.0361
 27.8364  27.9469  28.3282  28.3532  28.3911  28.4017  28.4287  28.4333
 28.5206  28.5231  28.5396  28.5424  28.5488  28.5625  28.5990  28.6287
 28.6934  28.7620  47.9339  48.0483  66.7611  66.7810 127.8717 127.8906
127.9284 127.9432 127.9511 127.9898 151.6344 151.7316 289.7267 289.7607
289.8357 289.8770 289.9369 290.01761020.73511020.87711901.79671901.8978
 --------------------------------------------------------------

          Ground-State Mulliken Net Atomic Charges

     Atom                 Charge (a.u.)
  ----------------------------------------
      1 C                    -0.540018
      2 C                     0.336578
      3 C                     0.320308
      4 C                    -0.564836
      5 C                     0.329454
      6 C                     0.313051
      7 F                    -0.096416
      8 Br                   -0.100152
      9 Br                   -0.100213
     10 F                    -0.096036
     11 I                     0.097676
     12 I                     0.100603
  ----------------------------------------
  Sum of atomic charges =     0.000000

 -----------------------------------------------------------------
                    Cartesian Multipole Moments
 -----------------------------------------------------------------
    Charge (ESU x 10^10)
                -0.0000
    Dipole Moment (Debye)
         X       0.2585      Y       0.0000      Z      -0.4509
       Tot       0.5197
    Quadrupole Moments (Debye-Ang)
        XX    -135.9916     XY       0.0000     YY    -137.5629
        XZ      -5.7148     YZ      -0.0000     ZZ    -131.0806
    Octopole Moments (Debye-Ang^2)
       XXX    -580.0221    XXY       0.0000    XYY    -199.8299
       YYY       0.0000    XXZ     -57.0612    XYZ      -0.0000
       YYZ     -37.2857    XZZ    -197.7921    YZZ      -0.0000
       ZZZ    -119.5322
    Hexadecapole Moments (Debye-Ang^3)
      XXXX   -4699.8419   XXXY       0.0000   XXYY    -863.6680
      XYYY       0.0000   YYYY    -170.6333   XXXZ     136.9504
      XXYZ      -0.0000   XYYZ     113.3748   YYYZ      -0.0000
      XXZZ   -1538.7690   XYZZ       0.0000   YYZZ    -778.1089
      XZZZ     300.1762   YZZZ      -0.0000   ZZZZ   -4085.2287
 -----------------------------------------------------------------
 Calculating analytic gradient of the SCF energy
 Gradient of SCF Energy
            1           2           3           4           5           6
    1  -0.0013410   0.0001986   0.0002553   0.0005039   0.0011289   0.0005486
    2  -0.0000000   0.0000000  -0.0000000  -0.0000000   0.0000000  -0.0000000
    3   0.0006432  -0.0006120  -0.0004543   0.0011823  -0.0001462  -0.0008883
            7           8           9          10          11          12
    1   0.0007481  -0.0008445   0.0004871  -0.0008697   0.0013160  -0.0021314
    2  -0.0000000   0.0000000   0.0000000  -0.0000000  -0.0000000  -0.0000000
    3   0.0006767  -0.0003607   0.0005668  -0.0002526   0.0012772  -0.0016322
 Max gradient component =       2.131E-03
 RMS gradient           =       7.591E-04
 Gradient time:  CPU 78.05 s  wall 13.11 s
 Geometry Optimization Parameters
   NAtoms,    NIC,     NZ,  NCons,   NDum,   NFix, NCnnct, MaxDiis
       12      78      12       0       0       0       0       0

 Cartesian Hessian Update
 Hessian updated using BFGS update


** GEOMETRY OPTIMIZATION IN DELOCALIZED INTERNAL COORDINATES **
   Searching for a Minimum

   Optimization Cycle:   3

                       Coordinates (Angstroms)
     ATOM                X               Y               Z
      1  C         0.0228009726    0.0000000000    0.0111165509
      2  C        -0.0069959957    0.0000000000    1.4040380402
      3  C         1.2035217150    0.0000000000    2.1033490582
      4  C         2.3960597426    0.0000000000    1.3824346874
      5  C         2.4306306943    0.0000000000   -0.0117422141
      6  C         1.2145409449    0.0000000000   -0.7141866456
      7  F        -1.1418540248    0.0000000000   -0.6471447952
      8  Br       -1.6925785613    0.0000000000    2.2683325495
      9  Br        1.2955432407    0.0000000000    3.9963373842
     10  F         3.5474440378    0.0000000000    2.0621331869
     11  I         4.3377107067    0.0000000000   -0.9357061509
     12  I         1.0516437551    0.0000000000   -2.8322516516
   Point Group: c1    Number of degrees of freedom:    30


   Energy is -19415.724344658

 Hessian updated using BFGS update

 14 Hessian modes will be used to form the next step
  Hessian Eigenvalues:
     0.123893    0.129752    0.200882    0.201036    0.243636    0.246002
     0.277365    0.423234    0.426729    0.463696    0.464879    0.498461
     0.572259    0.572945

 Minimum search - taking simple RFO step
 Searching for Lamda that Minimizes Along All modes
 Value Taken    Lamda =  -0.00032230
 Step Taken.  Stepsize is  0.035971

                             Maximum     Tolerance    Cnvgd?
         Gradient           0.008719      0.000300      NO
         Displacement       0.030817      0.001200      NO
         Energy change     -0.001820      0.000001      NO


 New Cartesian Coordinates Obtained by Inverse Iteration

 Displacement from previous Coordinates is:  0.094643
 ----------------------------------------------------------------
             Standard Nuclear Orientation (Angstroms)
    I     Atom           X                Y                Z
 ----------------------------------------------------------------
    1      C       0.0189586700     0.0000000000     0.0109827315
    2      C      -0.0088112490     0.0000000000     1.4050390288
    3      C       1.2024188428     0.0000000000     2.1039945686
    4      C       2.3957563474     0.0000000000     1.3836991099
    5      C       2.4257328599     0.0000000000    -0.0089863798
    6      C       1.2119121295     0.0000000000    -0.7087583787
    7      F      -1.1443586825     0.0000000000    -0.6515818361
    8      Br     -1.6884520370     0.0000000000     2.2773753131
    9      Br      1.2894695179     0.0000000000     3.9957040660
   10      F       3.5498077370     0.0000000000     2.0606010810
   11      I       4.3196049837     0.0000000000    -0.9600192568
   12      I       1.0864281083     0.0000000000    -2.8213400475
 ----------------------------------------------------------------
 Nuclear Repulsion Energy =        2963.11295075 hartrees
 There are      115 alpha and      115 beta electrons
 Applying Cartesian multipole field
    Component          Value
    ---------          -----
     (2,0,0)        1.00000E-11
     (0,2,0)        2.00000E-11
     (0,0,2)       -3.00000E-11
 Nucleus-field energy     =    -0.0000000891 hartrees
 Requested basis set is 6-311++G(d,p)
 There are 134 shells and 396 basis functions
 A cutoff of  1.0D-11 yielded   5600 shell pairs
 There are     54189 function pairs (     60234 Cartesian)
 Smallest overlap matrix eigenvalue = 7.56E-07

 Q-Chem warning in module stvman/mkSTV.C, line 318:

 Overlap eigenvalue is smaller than square root of threshold
 Use THRESH >= 12 to get rid of this warning

 Linear dependence detected in AO basis
 Tighter screening thresholds may be required for diffuse basis sets
 Use S2THRESH > 14 and THRESH = 14 in case of SCF convergence issues
 Number of orthogonalized atomic orbitals = 395
 Maximum deviation from orthogonality = 9.834E-11
 Guess MOs from SCF MO coefficient file

 -----------------------------------------------------------------------
  General SCF calculation program by
  Eric Jon Sundstrom, Paul Horn, Yuezhi Mao, Dmitri Zuev, Alec White,
  David Stuck, Shaama M.S., Shane Yost, Joonho Lee, David Small,
  Daniel Levine, Susi Lehtola, Hugh Burton, Evgeny Epifanovsky,
  Bang C. Huynh
 -----------------------------------------------------------------------
 Exchange:     0.2000 Hartree-Fock + 0.0800 Slater + 0.7200 B88
 Correlation:  0.1900 VWN1RPA + 0.8100 LYP
 Using SG-1 standard quadrature grid
 using 6 threads for integral computing
 -------------------------------------------------------
 OpenMP Integral computing Module                
 Release: version 2.0, May 2017, Q-Chem Inc. Pleasanton 
 -------------------------------------------------------
 A restricted SCF calculation will be
 performed using DIIS
 SCF converges when DIIS error is below 1.0e-08
 ---------------------------------------
  Cycle       Energy         DIIS error
 ---------------------------------------
    1  -19415.7242560689      1.19e-04  
    2  -19415.7244419720      4.13e-05  
    3  -19415.7243924560      6.34e-05  
    4  -19415.7244735629      1.36e-05  
    5  -19415.7244771363      3.21e-06  
    6  -19415.7244772867      1.10e-06  
    7  -19415.7244773081      5.11e-07  
    8  -19415.7244773137      8.95e-08  
    9  -19415.7244773126      3.03e-08  
   10  -19415.7244773126      9.42e-09  Convergence criterion met
 ---------------------------------------
 SCF time:   CPU 172.95s  wall 32.00s 
 SCF   energy in the final basis set =   -19415.7244773126
 Total energy in the final basis set =   -19415.7244773126

 --------------------------------------------------------------

                    Orbital Energies (a.u.)
 --------------------------------------------------------------

 Alpha MOs
 -- Occupied --
*****************-482.8615-482.8615-176.3246-176.3243-165.7285-165.7282
********-165.7261-165.7260-165.7258 -62.5143 -62.5142 -56.3351 -56.3350
-56.3308 -56.3308 -56.3305 -56.3305 -35.8210 -35.8208 -31.3145 -31.3143
-31.3081 -31.3079 -31.3078 -31.3075 -24.7281 -24.7281 -22.9649 -22.9647
-22.9635 -22.9632 -22.9632 -22.9630 -22.9587 -22.9587 -22.9585 -22.9585
-10.3133 -10.3132 -10.2807 -10.2802 -10.2714 -10.2709  -8.7231  -8.7230
 -6.5555  -6.5555  -6.5414  -6.5413  -6.5405  -6.5404  -6.3703  -6.3701
 -4.7834  -4.7832  -4.7678  -4.7676  -4.7671  -4.7668  -2.6662  -2.6662
 -2.6624  -2.6623  -2.6617  -2.6616  -2.6504  -2.6504  -2.6504  -2.6503
 -2.0491  -2.0489  -2.0443  -2.0441  -2.0438  -2.0435  -2.0303  -2.0303
 -2.0301  -2.0300  -1.2732  -1.2729  -0.9382  -0.8660  -0.8424  -0.7896
 -0.7770  -0.7026  -0.6828  -0.6562  -0.6249  -0.5851  -0.5775  -0.5584
 -0.5213  -0.5079  -0.4689  -0.4607  -0.4422  -0.4372  -0.4231  -0.4225
 -0.3785  -0.3778  -0.3424  -0.3343  -0.3091  -0.3078  -0.3052  -0.3027
 -0.2701  -0.2676  -0.2638
 -- Virtual --
 -0.0985  -0.0742  -0.0548  -0.0513  -0.0444  -0.0062  -0.0047   0.0232
  0.0239   0.0406   0.0493   0.0551   0.0577   0.0611   0.0739   0.0780
  0.0787   0.0841   0.0887   0.0903   0.1017   0.1035   0.1096   0.1233
  0.1244   0.1265   0.1296   0.1438   0.1566   0.1604   0.1692   0.1772
  0.1823   0.1904   0.1912   0.2015   0.2027   0.2127   0.2234   0.2279
  0.2280   0.2361   0.2465   0.2525   0.2529   0.2660   0.2754   0.2865
  0.2924   0.3233   0.3335   0.3443   0.3489   0.3554   0.3777   0.3910
  0.3921   0.3987   0.3999   0.4069   0.4106   0.4135   0.4231   0.4284
  0.4340   0.4349   0.4558   0.4713   0.4780   0.4800   0.4852   0.4920
  0.4986   0.4996   0.5100   0.5418   0.5460   0.5527   0.5531   0.5587
  0.5821   0.5826   0.5860   0.6059   0.6076   0.6207   0.6226   0.6537
  0.6581   0.6731   0.6823   0.6966   0.7132   0.7369   0.7482   0.7618
  0.7684   0.8052   0.8075   0.8136   0.8351   0.8685   0.8796   0.9310
  0.9420   0.9520   0.9541   0.9909   1.0062   1.0590   1.0619   1.0700
  1.0858   1.1073   1.1490   1.1743   1.2099   1.2176   1.2830   1.2989
  1.3122   1.3237   1.3560   1.4005   1.4087   1.4202   1.4338   1.4403
  1.4453   1.4579   1.4841   1.5091   1.5161   1.5231   1.5701   1.5728
  1.6355   1.7026   1.7247   1.7443   1.7552   1.8040   1.8067   1.8314
  1.8446   1.8901   1.9854   2.0003   2.0144   2.0269   2.0493   2.0506
  2.1225   2.1505   2.1951   2.2131   2.2485   2.2499   2.2503   2.2799
  2.3582   2.3724   2.4406   2.5566   2.6860   2.6993   2.7868   2.8003
  2.8244   2.8782   3.0278   3.0341   3.0601   3.0675   3.1239   3.1701
  3.3692   3.3900   3.6315   3.7333   3.7511   3.7556   3.7861   3.7966
  3.9298   3.9456   3.9543   3.9575   3.9637   3.9831   3.9835   3.9879
  3.9972   4.0143   4.0441   4.0458   4.0462   4.0563   4.0581   4.1046
  4.1086   4.1258   4.1849   4.2119   4.2572   4.2854   4.3125   4.3672
  4.4007   4.4442   4.5632   4.8097   4.8195   4.8568   5.9861   6.0190
  6.0712   6.0960   6.1302   6.1984   6.2889   6.3134   6.4194   6.4575
  6.6276   6.7042   6.7731   6.8087   7.5322   7.5644   7.6414   7.6751
  7.7221   7.7961  23.2465  23.7655  23.7845  23.9412  23.9476  24.0388
 27.8380  27.9489  28.3283  28.3539  28.3908  28.3979  28.4314  28.4380
 28.5202  28.5239  28.5399  28.5405  28.5507  28.5630  28.5982  28.6305
 28.6949  28.7626  47.9340  48.0498  66.7615  66.7814 127.8719 127.8912
127.9265 127.9418 127.9549 127.9921 151.6359 151.7335 289.7268 289.7606
289.8373 289.8765 289.9372 290.01801020.73521020.87901901.79811901.8999
 --------------------------------------------------------------

          Ground-State Mulliken Net Atomic Charges

     Atom                 Charge (a.u.)
  ----------------------------------------
      1 C                    -0.567677
      2 C                     0.342210
      3 C                     0.330538
      4 C                    -0.587400
      5 C                     0.360206
      6 C                     0.326266
      7 F                    -0.099363
      8 Br                   -0.101770
      9 Br                   -0.101489
     10 F                    -0.098570
     11 I                     0.097163
     12 I                     0.099886
  ----------------------------------------
  Sum of atomic charges =     0.000000

 -----------------------------------------------------------------
                    Cartesian Multipole Moments
 -----------------------------------------------------------------
    Charge (ESU x 10^10)
                -0.0000
    Dipole Moment (Debye)
         X       0.2654      Y      -0.0000      Z      -0.4593
       Tot       0.5304
    Quadrupole Moments (Debye-Ang)
        XX    -136.1632     XY      -0.0000     YY    -137.5323
        XZ      -6.0280     YZ       0.0000     ZZ    -130.9732
    Octopole Moments (Debye-Ang^2)
       XXX    -582.5899    XXY      -0.0000    XYY    -200.1473
       YYY      -0.0000    XXZ     -57.8265    XYZ       0.0000
       YYZ     -37.1204    XZZ    -197.1339    YZZ       0.0000
       ZZZ    -118.8037
    Hexadecapole Moments (Debye-Ang^3)
      XXXX   -4695.7649   XXXY      -0.0000   XXYY    -860.6406
      XYYY      -0.0000   YYYY    -170.5560   XXXZ     149.8413
      XXYZ       0.0000   XYYZ     118.6880   YYYZ       0.0000
      XXZZ   -1532.0597   XYZZ      -0.0000   YYZZ    -778.1701
      XZZZ     310.2081   YZZZ       0.0000   ZZZZ   -4086.3188
 -----------------------------------------------------------------
 Calculating analytic gradient of the SCF energy
 Gradient of SCF Energy
            1           2           3           4           5           6
    1  -0.0002414   0.0000165   0.0000614  -0.0001360  -0.0004946   0.0010207
    2  -0.0000000  -0.0000000   0.0000000  -0.0000000  -0.0000000   0.0000000
    3  -0.0003563   0.0001447   0.0000426   0.0002842  -0.0006742   0.0008013
            7           8           9          10          11          12
    1  -0.0000269   0.0000414  -0.0000521   0.0000108  -0.0005025   0.0003028
    2   0.0000000  -0.0000000   0.0000000   0.0000000  -0.0000000  -0.0000000
    3  -0.0001933   0.0000064  -0.0000827  -0.0000733  -0.0002599   0.0003605
 Max gradient component =       1.021E-03
 RMS gradient           =       3.024E-04
 Gradient time:  CPU 78.32 s  wall 13.16 s
 Geometry Optimization Parameters
   NAtoms,    NIC,     NZ,  NCons,   NDum,   NFix, NCnnct, MaxDiis
       12      78      12       0       0       0       0       0

 Cartesian Hessian Update
 Hessian updated using BFGS update


** GEOMETRY OPTIMIZATION IN DELOCALIZED INTERNAL COORDINATES **
   Searching for a Minimum

   Optimization Cycle:   4

                       Coordinates (Angstroms)
     ATOM                X               Y               Z
      1  C         0.0189586700    0.0000000000    0.0109827315
      2  C        -0.0088112490    0.0000000000    1.4050390288
      3  C         1.2024188428    0.0000000000    2.1039945686
      4  C         2.3957563474    0.0000000000    1.3836991099
      5  C         2.4257328599    0.0000000000   -0.0089863798
      6  C         1.2119121295    0.0000000000   -0.7087583787
      7  F        -1.1443586825    0.0000000000   -0.6515818361
      8  Br       -1.6884520370    0.0000000000    2.2773753131
      9  Br        1.2894695179    0.0000000000    3.9957040660
     10  F         3.5498077370    0.0000000000    2.0606010810
     11  I         4.3196049837    0.0000000000   -0.9600192568
     12  I         1.0864281083    0.0000000000   -2.8213400475
   Point Group: c1    Number of degrees of freedom:    30


   Energy is -19415.724477313

 Hessian updated using BFGS update

 16 Hessian modes will be used to form the next step
  Hessian Eigenvalues:
     0.125298    0.129691    0.200779    0.201055    0.242914    0.245987
     0.256017    0.297452    0.426619    0.435592    0.462684    0.464881
     0.466772    0.528521    0.571880    0.573350

 Minimum search - taking simple RFO step
 Searching for Lamda that Minimizes Along All modes
 Value Taken    Lamda =  -0.00001475
 Step Taken.  Stepsize is  0.006481

                             Maximum     Tolerance    Cnvgd?
         Gradient           0.002012      0.000300      NO
         Displacement       0.005133      0.001200      NO
         Energy change     -0.000133      0.000001      NO


 New Cartesian Coordinates Obtained by Inverse Iteration

 Displacement from previous Coordinates is:  0.016502
 ----------------------------------------------------------------
             Standard Nuclear Orientation (Angstroms)
    I     Atom           X                Y                Z
 ----------------------------------------------------------------
    1      C       0.0193159094     0.0000000000     0.0109791352
    2      C      -0.0084130641     0.0000000000     1.4048336729
    3      C       1.2025716994     0.0000000000     2.1036474322
    4      C       2.3957166200     0.0000000000     1.3830897897
    5      C       2.4261687135     0.0000000000    -0.0095577453
    6      C       1.2115039592     0.0000000000    -0.7104336794
    7      F      -1.1448491974     0.0000000000    -0.6499154047
    8      Br     -1.6881646599     0.0000000000     2.2770963590
    9      Br      1.2897429043     0.0000000000     3.9955084085
   10      F       3.5494572455     0.0000000000     2.0605587922
   11      I       4.3235275437     0.0000000000    -0.9550177612
   12      I       1.0818895543     0.0000000000    -2.8240789992
 ----------------------------------------------------------------
 Nuclear Repulsion Energy =        2961.72440335 hartrees
 There are      115 alpha and      115 beta electrons
 Applying Cartesian multipole field
    Component          Value
    ---------          -----
     (2,0,0)        1.00000E-11
     (0,2,0)        2.00000E-11
     (0,0,2)       -3.00000E-11
 Nucleus-field energy     =    -0.0000000891 hartrees
 Requested basis set is 6-311++G(d,p)
 There are 134 shells and 396 basis functions
 A cutoff of  1.0D-11 yielded   5600 shell pairs
 There are     54189 function pairs (     60234 Cartesian)
 Smallest overlap matrix eigenvalue = 7.56E-07

 Q-Chem warning in module stvman/mkSTV.C, line 318:

 Overlap eigenvalue is smaller than square root of threshold
 Use THRESH >= 12 to get rid of this warning

 Linear dependence detected in AO basis
 Tighter screening thresholds may be required for diffuse basis sets
 Use S2THRESH > 14 and THRESH = 14 in case of SCF convergence issues
 Number of orthogonalized atomic orbitals = 395
 Maximum deviation from orthogonality = 1.078E-10
 Guess MOs from SCF MO coefficient file

 -----------------------------------------------------------------------
  General SCF calculation program by
  Eric Jon Sundstrom, Paul Horn, Yuezhi Mao, Dmitri Zuev, Alec White,
  David Stuck, Shaama M.S., Shane Yost, Joonho Lee, David Small,
  Daniel Levine, Susi Lehtola, Hugh Burton, Evgeny Epifanovsky,
  Bang C. Huynh
 -----------------------------------------------------------------------
 Exchange:     0.2000 Hartree-Fock + 0.0800 Slater + 0.7200 B88
 Correlation:  0.1900 VWN1RPA + 0.8100 LYP
 Using SG-1 standard quadrature grid
 using 6 threads for integral computing
 -------------------------------------------------------
 OpenMP Integral computing Module                
 Release: version 2.0, May 2017, Q-Chem Inc. Pleasanton 
 -------------------------------------------------------
 A restricted SCF calculation will be
 performed using DIIS
 SCF converges when DIIS error is below 1.0e-08
 ---------------------------------------
  Cycle       Energy         DIIS error
 ---------------------------------------
    1  -19415.7244758979      2.71e-05  
    2  -19415.7244828978      9.21e-06  
    3  -19415.7244795791      1.55e-05  
    4  -19415.7244844865      2.50e-06  
    5  -19415.7244846028      6.11e-07  
    6  -19415.7244846082      1.97e-07  
    7  -19415.7244846091      8.57e-08  
    8  -19415.7244846080      2.42e-08  
    9  -19415.7244846082      5.55e-09  Convergence criterion met
 ---------------------------------------
 SCF time:   CPU 153.20s  wall 28.00s 
 SCF   energy in the final basis set =   -19415.7244846082
 Total energy in the final basis set =   -19415.7244846082

 --------------------------------------------------------------

                    Orbital Energies (a.u.)
 --------------------------------------------------------------

 Alpha MOs
 -- Occupied --
*****************-482.8615-482.8615-176.3246-176.3244-165.7285-165.7283
********-165.7261-165.7261-165.7259 -62.5143 -62.5142 -56.3351 -56.3350
-56.3308 -56.3308 -56.3305 -56.3305 -35.8210 -35.8209 -31.3146 -31.3144
-31.3081 -31.3080 -31.3078 -31.3076 -24.7281 -24.7281 -22.9649 -22.9648
-22.9635 -22.9633 -22.9633 -22.9631 -22.9587 -22.9587 -22.9586 -22.9586
-10.3133 -10.3132 -10.2807 -10.2802 -10.2716 -10.2711  -8.7231  -8.7230
 -6.5555  -6.5555  -6.5414  -6.5413  -6.5404  -6.5404  -6.3703  -6.3702
 -4.7834  -4.7833  -4.7678  -4.7677  -4.7671  -4.7669  -2.6662  -2.6662
 -2.6624  -2.6623  -2.6617  -2.6616  -2.6504  -2.6504  -2.6503  -2.6503
 -2.0491  -2.0490  -2.0443  -2.0442  -2.0438  -2.0436  -2.0303  -2.0303
 -2.0302  -2.0301  -1.2732  -1.2729  -0.9381  -0.8659  -0.8423  -0.7896
 -0.7769  -0.7026  -0.6826  -0.6561  -0.6249  -0.5851  -0.5775  -0.5584
 -0.5213  -0.5079  -0.4689  -0.4607  -0.4422  -0.4372  -0.4230  -0.4225
 -0.3783  -0.3779  -0.3423  -0.3343  -0.3092  -0.3074  -0.3052  -0.3026
 -0.2705  -0.2676  -0.2638
 -- Virtual --
 -0.0986  -0.0743  -0.0549  -0.0512  -0.0447  -0.0063  -0.0046   0.0232
  0.0239   0.0406   0.0493   0.0551   0.0577   0.0611   0.0739   0.0779
  0.0788   0.0841   0.0886   0.0903   0.1018   0.1034   0.1096   0.1233
  0.1244   0.1266   0.1295   0.1435   0.1563   0.1604   0.1690   0.1773
  0.1824   0.1903   0.1911   0.2016   0.2027   0.2128   0.2234   0.2279
  0.2280   0.2361   0.2464   0.2525   0.2528   0.2659   0.2754   0.2864
  0.2924   0.3232   0.3335   0.3442   0.3489   0.3556   0.3775   0.3912
  0.3925   0.3986   0.4000   0.4069   0.4101   0.4134   0.4230   0.4286
  0.4340   0.4353   0.4557   0.4712   0.4780   0.4799   0.4854   0.4920
  0.4984   0.4995   0.5094   0.5416   0.5460   0.5527   0.5531   0.5588
  0.5819   0.5826   0.5858   0.6059   0.6074   0.6203   0.6228   0.6535
  0.6582   0.6730   0.6824   0.6967   0.7127   0.7370   0.7480   0.7618
  0.7682   0.8051   0.8075   0.8136   0.8351   0.8684   0.8797   0.9310
  0.9419   0.9516   0.9544   0.9906   1.0061   1.0590   1.0619   1.0695
  1.0863   1.1071   1.1489   1.1741   1.2098   1.2176   1.2821   1.2989
  1.3119   1.3237   1.3557   1.4005   1.4093   1.4203   1.4338   1.4404
  1.4454   1.4567   1.4841   1.5093   1.5163   1.5231   1.5701   1.5725
  1.6354   1.7025   1.7247   1.7439   1.7552   1.8039   1.8067   1.8310
  1.8448   1.8900   1.9854   2.0001   2.0143   2.0264   2.0493   2.0504
  2.1222   2.1505   2.1948   2.2131   2.2482   2.2499   2.2500   2.2796
  2.3581   2.3721   2.4404   2.5565   2.6859   2.6993   2.7867   2.8001
  2.8244   2.8782   3.0278   3.0339   3.0601   3.0671   3.1237   3.1700
  3.3686   3.3903   3.6310   3.7333   3.7511   3.7556   3.7859   3.7962
  3.9301   3.9458   3.9543   3.9572   3.9637   3.9832   3.9842   3.9879
  3.9971   4.0135   4.0439   4.0458   4.0463   4.0562   4.0582   4.1048
  4.1085   4.1259   4.1844   4.2120   4.2567   4.2855   4.3126   4.3673
  4.4001   4.4442   4.5626   4.8097   4.8187   4.8568   5.9861   6.0188
  6.0723   6.0960   6.1288   6.1975   6.2889   6.3134   6.4195   6.4575
  6.6275   6.7041   6.7732   6.8086   7.5322   7.5644   7.6414   7.6751
  7.7221   7.7961  23.2467  23.7645  23.7846  23.9400  23.9478  24.0383
 27.8376  27.9484  28.3283  28.3537  28.3909  28.3985  28.4309  28.4369
 28.5202  28.5237  28.5398  28.5408  28.5503  28.5629  28.5983  28.6301
 28.6946  28.7624  47.9339  48.0497  66.7615  66.7813 127.8719 127.8911
127.9269 127.9419 127.9541 127.9916 151.6355 151.7331 289.7268 289.7606
289.8373 289.8764 289.9373 290.01801020.73511020.87901901.79781901.8994
 --------------------------------------------------------------

          Ground-State Mulliken Net Atomic Charges

     Atom                 Charge (a.u.)
  ----------------------------------------
      1 C                    -0.564636
      2 C                     0.342826
      3 C                     0.329400
      4 C                    -0.581833
      5 C                     0.354566
      6 C                     0.322546
      7 F                    -0.099119
      8 Br                   -0.101520
      9 Br                   -0.101416
     10 F                    -0.098277
     11 I                     0.097301
     12 I                     0.100162
  ----------------------------------------
  Sum of atomic charges =     0.000000

 -----------------------------------------------------------------
                    Cartesian Multipole Moments
 -----------------------------------------------------------------
    Charge (ESU x 10^10)
                -0.0000
    Dipole Moment (Debye)
         X       0.2637      Y       0.0000      Z      -0.4582
       Tot       0.5287
    Quadrupole Moments (Debye-Ang)
        XX    -136.1451     XY       0.0000     YY    -137.5381
        XZ      -5.9855     YZ      -0.0000     ZZ    -130.9753
    Octopole Moments (Debye-Ang^2)
       XXX    -582.2956    XXY       0.0000    XYY    -200.1561
       YYY      -0.0000    XXZ     -57.7085    XYZ      -0.0000
       YYZ     -37.1566    XZZ    -197.3133    YZZ      -0.0000
       ZZZ    -118.9684
    Hexadecapole Moments (Debye-Ang^3)
      XXXX   -4697.3382   XXXY       0.0000   XXYY    -861.3610
      XYYY       0.0000   YYYY    -170.5702   XXXZ     148.1111
      XXYZ      -0.0000   XYYZ     117.9212   YYYZ      -0.0000
      XXZZ   -1533.5875   XYZZ       0.0000   YYZZ    -778.2774
      XZZZ     308.5533   YZZZ       0.0000   ZZZZ   -4086.5030
 -----------------------------------------------------------------
 Calculating analytic gradient of the SCF energy
 Gradient of SCF Energy
            1           2           3           4           5           6
    1  -0.0002591   0.0000149   0.0000520  -0.0000783  -0.0000663   0.0003934
    2   0.0000000   0.0000000  -0.0000000  -0.0000000   0.0000000  -0.0000000
    3  -0.0000154  -0.0000493  -0.0000714   0.0002421  -0.0002062   0.0001947
            7           8           9          10          11          12
    1   0.0000514   0.0000197  -0.0000549  -0.0000305   0.0000009  -0.0000432
    2  -0.0000000  -0.0000000  -0.0000000   0.0000000   0.0000000   0.0000000
    3   0.0000403   0.0000005  -0.0000119  -0.0000469   0.0000261  -0.0001026
 Max gradient component =       3.934E-04
 RMS gradient           =       1.062E-04
 Gradient time:  CPU 78.22 s  wall 13.14 s
 Geometry Optimization Parameters
   NAtoms,    NIC,     NZ,  NCons,   NDum,   NFix, NCnnct, MaxDiis
       12      78      12       0       0       0       0       0

 Cartesian Hessian Update
 Hessian updated using BFGS update


** GEOMETRY OPTIMIZATION IN DELOCALIZED INTERNAL COORDINATES **
   Searching for a Minimum

   Optimization Cycle:   5

                       Coordinates (Angstroms)
     ATOM                X               Y               Z
      1  C         0.0193159094    0.0000000000    0.0109791352
      2  C        -0.0084130641    0.0000000000    1.4048336729
      3  C         1.2025716994    0.0000000000    2.1036474322
      4  C         2.3957166200    0.0000000000    1.3830897897
      5  C         2.4261687135    0.0000000000   -0.0095577453
      6  C         1.2115039592    0.0000000000   -0.7104336794
      7  F        -1.1448491974    0.0000000000   -0.6499154047
      8  Br       -1.6881646599    0.0000000000    2.2770963590
      9  Br        1.2897429043    0.0000000000    3.9955084085
     10  F         3.5494572455    0.0000000000    2.0605587922
     11  I         4.3235275437    0.0000000000   -0.9550177612
     12  I         1.0818895543    0.0000000000   -2.8240789992
   Point Group: c1    Number of degrees of freedom:    30


   Energy is -19415.724484608

 Hessian updated using BFGS update

 17 Hessian modes will be used to form the next step
  Hessian Eigenvalues:
     0.127485    0.130792    0.200677    0.201032    0.234458    0.244292
     0.248768    0.259966    0.310648    0.426417    0.449758    0.454557
     0.464628    0.470459    0.500637    0.572437    0.576125

 Minimum search - taking simple RFO step
 Searching for Lamda that Minimizes Along All modes
 Value Taken    Lamda =   0.00000000
 Step Taken.  Stepsize is  0.001414

                             Maximum     Tolerance    Cnvgd?
         Gradient           0.000238      0.000300     YES
         Displacement       0.000678      0.001200     YES
         Energy change     -0.000007      0.000001      NO


                       Distance Matrix (Angstroms)
             C (  1)   C (  2)   C (  3)   C (  4)   C (  5)   C (  6)
   C (  2)  1.394130
   C (  3)  2.404029  1.398150
   C (  4)  2.744079  2.404228  1.393843
   C (  5)  2.406940  2.815616  2.441890  1.392980
   C (  6)  1.393466  2.441834  2.814095  2.405244  1.402369
   F (  7)  1.338679  2.348080  3.618355  4.082734  3.627978  2.357130
   Br(  8)  2.837389  1.892725  2.895935  4.180590  4.707072  4.163342
   Br(  9)  4.182160  2.897724  1.893868  2.836884  4.163174  4.706592
   F ( 10)  4.081994  3.617792  2.347281  1.337939  2.355241  3.625524
   I ( 11)  4.411280  4.933012  4.369874  3.030380  2.119874  3.121620
   I ( 12)  3.027642  4.367203  4.929204  4.407540  3.119073  2.117616
             F (  7)   Br(  8)   Br(  9)   F ( 10)   I ( 11)
   Br(  8)  2.977010
   Br(  9)  5.244731  3.438150
   F ( 10)  5.420626  5.242096  2.974952
   I ( 11)  5.476882  6.825467  5.806166  3.113340
   I ( 12)  3.112130  5.804756  6.822754  5.472529  3.741872

 Final energy is   -19415.724484608218     


 ******************************
 **  OPTIMIZATION CONVERGED  **
 ******************************

                       Coordinates (Angstroms)
     ATOM                X               Y               Z
      1  C         0.0193159094    0.0000000000    0.0109791352
      2  C        -0.0084130641    0.0000000000    1.4048336729
      3  C         1.2025716994    0.0000000000    2.1036474322
      4  C         2.3957166200    0.0000000000    1.3830897897
      5  C         2.4261687135    0.0000000000   -0.0095577453
      6  C         1.2115039592    0.0000000000   -0.7104336794
      7  F        -1.1448491974    0.0000000000   -0.6499154047
      8  Br       -1.6881646599    0.0000000000    2.2770963590
      9  Br        1.2897429043    0.0000000000    3.9955084085
     10  F         3.5494572455    0.0000000000    2.0605587922
     11  I         4.3235275437    0.0000000000   -0.9550177612
     12  I         1.0818895543    0.0000000000   -2.8240789992

Z-matrix Print:
$molecule
0 1
I 
C  1 2.117616
C  2 1.393466 1 117.669693
F  3 1.338679 2 119.237667 1 -0.000000 0
C  3 1.394130 2 122.318507 1 -180.000000 0
C  5 1.398150 3 118.847951 2 -0.000000 0
C  6 1.393843 5 118.883981 3 -0.000000 0
F  7 1.337939 6 118.450430 5 -180.000000 0
C  7 1.392980 6 122.381040 5 -0.000000 0
Br 5 1.892725 3 118.581661 2 -180.000000 0
Br 6 1.893868 5 122.625777 3 -180.000000 0
I  9 2.119874 7 117.739873 6 -180.000000 0
$end


 --------------------------------------------------------------

                    Orbital Energies (a.u.)
 --------------------------------------------------------------

 Alpha MOs
 -- Occupied --
*****************-482.8615-482.8615-176.3246-176.3244-165.7285-165.7283
********-165.7261-165.7261-165.7259 -62.5143 -62.5142 -56.3351 -56.3350
-56.3308 -56.3308 -56.3305 -56.3305 -35.8210 -35.8209 -31.3146 -31.3144
-31.3081 -31.3080 -31.3078 -31.3076 -24.7281 -24.7281 -22.9649 -22.9648
-22.9635 -22.9633 -22.9633 -22.9631 -22.9587 -22.9587 -22.9586 -22.9586
-10.3133 -10.3132 -10.2807 -10.2802 -10.2716 -10.2711  -8.7231  -8.7230
 -6.5555  -6.5555  -6.5414  -6.5413  -6.5404  -6.5404  -6.3703  -6.3702
 -4.7834  -4.7833  -4.7678  -4.7677  -4.7671  -4.7669  -2.6662  -2.6662
 -2.6624  -2.6623  -2.6617  -2.6616  -2.6504  -2.6504  -2.6503  -2.6503
 -2.0491  -2.0490  -2.0443  -2.0442  -2.0438  -2.0436  -2.0303  -2.0303
 -2.0302  -2.0301  -1.2732  -1.2729  -0.9381  -0.8659  -0.8423  -0.7896
 -0.7769  -0.7026  -0.6826  -0.6561  -0.6249  -0.5851  -0.5775  -0.5584
 -0.5213  -0.5079  -0.4689  -0.4607  -0.4422  -0.4372  -0.4230  -0.4225
 -0.3783  -0.3779  -0.3423  -0.3343  -0.3092  -0.3074  -0.3052  -0.3026
 -0.2705  -0.2676  -0.2638
 -- Virtual --
 -0.0986  -0.0743  -0.0549  -0.0512  -0.0447  -0.0063  -0.0046   0.0232
  0.0239   0.0406   0.0493   0.0551   0.0577   0.0611   0.0739   0.0779
  0.0788   0.0841   0.0886   0.0903   0.1018   0.1034   0.1096   0.1233
  0.1244   0.1266   0.1295   0.1435   0.1563   0.1604   0.1690   0.1773
  0.1824   0.1903   0.1911   0.2016   0.2027   0.2128   0.2234   0.2279
  0.2280   0.2361   0.2464   0.2525   0.2528   0.2659   0.2754   0.2864
  0.2924   0.3232   0.3335   0.3442   0.3489   0.3556   0.3775   0.3912
  0.3925   0.3986   0.4000   0.4069   0.4101   0.4134   0.4230   0.4286
  0.4340   0.4353   0.4557   0.4712   0.4780   0.4799   0.4854   0.4920
  0.4984   0.4995   0.5094   0.5416   0.5460   0.5527   0.5531   0.5588
  0.5819   0.5826   0.5858   0.6059   0.6074   0.6203   0.6228   0.6535
  0.6582   0.6730   0.6824   0.6967   0.7127   0.7370   0.7480   0.7618
  0.7682   0.8051   0.8075   0.8136   0.8351   0.8684   0.8797   0.9310
  0.9419   0.9516   0.9544   0.9906   1.0061   1.0590   1.0619   1.0695
  1.0863   1.1071   1.1489   1.1741   1.2098   1.2176   1.2821   1.2989
  1.3119   1.3237   1.3557   1.4005   1.4093   1.4203   1.4338   1.4404
  1.4454   1.4567   1.4841   1.5093   1.5163   1.5231   1.5701   1.5725
  1.6354   1.7025   1.7247   1.7439   1.7552   1.8039   1.8067   1.8310
  1.8448   1.8900   1.9854   2.0001   2.0143   2.0264   2.0493   2.0504
  2.1222   2.1505   2.1948   2.2131   2.2482   2.2499   2.2500   2.2796
  2.3581   2.3721   2.4404   2.5565   2.6859   2.6993   2.7867   2.8001
  2.8244   2.8782   3.0278   3.0339   3.0601   3.0671   3.1237   3.1700
  3.3686   3.3903   3.6310   3.7333   3.7511   3.7556   3.7859   3.7962
  3.9301   3.9458   3.9543   3.9572   3.9637   3.9832   3.9842   3.9879
  3.9971   4.0135   4.0439   4.0458   4.0463   4.0562   4.0582   4.1048
  4.1085   4.1259   4.1844   4.2120   4.2567   4.2855   4.3126   4.3673
  4.4001   4.4442   4.5626   4.8097   4.8187   4.8568   5.9861   6.0188
  6.0723   6.0960   6.1288   6.1975   6.2889   6.3134   6.4195   6.4575
  6.6275   6.7041   6.7732   6.8086   7.5322   7.5644   7.6414   7.6751
  7.7221   7.7961  23.2467  23.7645  23.7846  23.9400  23.9478  24.0383
 27.8376  27.9484  28.3283  28.3537  28.3909  28.3985  28.4309  28.4369
 28.5202  28.5237  28.5398  28.5408  28.5503  28.5629  28.5983  28.6301
 28.6946  28.7624  47.9339  48.0497  66.7615  66.7813 127.8719 127.8911
127.9269 127.9419 127.9541 127.9916 151.6355 151.7331 289.7268 289.7606
289.8373 289.8764 289.9373 290.01801020.73511020.87901901.79781901.8994
 --------------------------------------------------------------

          Ground-State Mulliken Net Atomic Charges

     Atom                 Charge (a.u.)
  ----------------------------------------
      1 C                    -0.564636
      2 C                     0.342826
      3 C                     0.329400
      4 C                    -0.581833
      5 C                     0.354566
      6 C                     0.322546
      7 F                    -0.099119
      8 Br                   -0.101520
      9 Br                   -0.101416
     10 F                    -0.098277
     11 I                     0.097301
     12 I                     0.100162
  ----------------------------------------
  Sum of atomic charges =     0.000000

 -----------------------------------------------------------------
                    Cartesian Multipole Moments
 -----------------------------------------------------------------
    Charge (ESU x 10^10)
                -0.0000
    Dipole Moment (Debye)
         X       0.2637      Y       0.0000      Z      -0.4582
       Tot       0.5287
    Quadrupole Moments (Debye-Ang)
        XX    -136.1451     XY       0.0000     YY    -137.5381
        XZ      -5.9855     YZ      -0.0000     ZZ    -130.9753
    Octopole Moments (Debye-Ang^2)
       XXX    -582.2956    XXY       0.0000    XYY    -200.1561
       YYY      -0.0000    XXZ     -57.7085    XYZ      -0.0000
       YYZ     -37.1566    XZZ    -197.3133    YZZ      -0.0000
       ZZZ    -118.9684
    Hexadecapole Moments (Debye-Ang^3)
      XXXX   -4697.3382   XXXY       0.0000   XXYY    -861.3610
      XYYY       0.0000   YYYY    -170.5702   XXXZ     148.1111
      XXYZ      -0.0000   XYYZ     117.9212   YYYZ      -0.0000
      XXZZ   -1533.5875   XYZZ       0.0000   YYZZ    -778.2774
      XZZZ     308.5533   YZZZ       0.0000   ZZZZ   -4086.5030
 -----------------------------------------------------------------
Archival summary:
1\1\february\OPT\ProcedureUnspecified\BasisUnspecified\2r226\taweetha\SunDec119:39:042019SunDec119:39:042019\0\\#,OPT,ProcedureUnspecified,BasisUnspecified,\\0,1\I\C,1,2.11762\C,2,1.39347,1,117.67\F,3,1.33868,2,119.238,1,-0,0\C,3,1.39413,2,122.319,1,-180,0\C,5,1.39815,3,118.848,2,-0,0\C,6,1.39384,5,118.884,3,-0,0\F,7,1.33794,6,118.45,5,-180,0\C,7,1.39298,6,122.381,5,-0,0\Br,5,1.89272,3,118.582,2,-180,0\Br,6,1.89387,5,122.626,3,-180,0\I,9,2.11987,7,117.74,6,-180,0\\\@

 Total job time:  241.76s(wall), 1341.98s(cpu) 
 Sun Dec  1 19:39:04 2019

        *************************************************************
        *                                                           *
        *  Thank you very much for using Q-Chem.  Have a nice day.  *
        *                                                           *
        *************************************************************


 
User input: 2 of 2 
 
                  Welcome to Q-Chem
     A Quantum Leap Into The Future Of Chemistry


 Q-Chem 5.2 (devel), Q-Chem, Inc., Pleasanton, CA (2019)

 Yihan Shao,  Zhengting Gan,  E. Epifanovsky,  A. T. B. Gilbert,  M. Wormit,  
 J. Kussmann,  A. W. Lange,  A. Behn,  Jia Deng,  Xintian Feng,  D. Ghosh,  
 M. Goldey,  P. R. Horn,  L. D. Jacobson,  I. Kaliman,  T. Kus,  A. Landau,  
 Jie Liu,  E. I. Proynov,  R. M. Richard,  R. P. Steele,  E. J. Sundstrom,  
 H. L. Woodcock III,  P. M. Zimmerman,  D. Zuev,  B. Albrecht,  E. Alguire,  
 S. A. Baeppler,  D. Barton,  Z. Benda,  Y. A. Bernard,  E. J. Berquist,  
 K. B. Bravaya,  H. Burton,  D. Casanova,  Chun-Min Chang,  Yunqing Chen,  
 A. Chien,  K. D. Closser,  M. P. Coons,  S. Coriani,  S. Dasgupta,  
 A. L. Dempwolff,  M. Diedenhofen,  Hainam Do,  R. G. Edgar,  Po-Tung Fang,  
 S. Faraji,  S. Fatehi,  Qingguo Feng,  K. D. Fenk,  J. Fosso-Tande,  
 J. Gayvert,  Qinghui Ge,  A. Ghysels,  G. Gidofalvi,  J. Gomes,  
 J. Gonthier,  A. Gunina,  D. Hait,  M. W. D. Hanson-Heine,  
 P. H. P. Harbach,  A. W. Hauser,  M. F. Herbst,  J. E. Herr,  
 E. G. Hohenstein,  Z. C. Holden,  Kerwin Hui,  B. C. Huynh,  T.-C. Jagau,  
 Hyunjun Ji,  B. Kaduk,  K. Khistyaev,  Jaehoon Kim,  P. Klunzinger,  K. Koh,  
 D. Kosenkov,  L. Koulias,  T. Kowalczyk,  C. M. Krauter,  A. Kunitsa,  
 Ka Un Lao,  A. Laurent,  K. V. Lawler,  Joonho Lee,  D. Lefrancois,  
 S. Lehtola,  D. S. Levine,  Yi-Pei Li,  You-Sheng Lin,  Fenglai Liu,  
 E. Livshits,  A. Luenser,  P. Manohar,  E. Mansoor,  S. F. Manzer,  
 Shan-Ping Mao,  Yuezhi Mao,  N. Mardirossian,  A. V. Marenich,  
 T. Markovich,  L. A. Martinez-Martinez,  S. A. Maurer,  N. J. Mayhall,  
 S. C. McKenzie,  J.-M. Mewes,  P. Morgante,  A. F. Morrison,  
 J. W. Mullinax,  K. Nanda,  T. S. Nguyen-Beck,  R. Olivares-Amaya,  
 J. A. Parkhill,  Zheng Pei,  T. M. Perrine,  F. Plasser,  P. Pokhilko,  
 S. Prager,  A. Prociuk,  E. Ramos,  D. R. Rehn,  F. Rob,  M. Scheurer,  
 M. Schneider,  N. Sergueev,  S. M. Sharada,  S. Sharma,  D. W. Small,  
 T. Stauch,  T. Stein,  Yu-Chuan Su,  A. J. W. Thom,  A. Tkatchenko,  
 T. Tsuchimochi,  N. M. Tubman,  L. Vogt,  M. L. Vidal,  O. Vydrov,  
 M. A. Watson,  J. Wenzel,  M. de Wergifosse,  T. A. Wesolowski,  A. White,  
 J. Witte,  A. Yamada,  Jun Yang,  K. Yao,  S. Yeganeh,  S. R. Yost,  
 Zhi-Qiang You,  A. Zech,  Igor Ying Zhang,  Xing Zhang,  Yan Zhao,  
 Ying Zhu,  B. R. Brooks,  G. K. L. Chan,  C. J. Cramer,  M. S. Gordon,  
 W. J. Hehre,  A. Klamt,  M. W. Schmidt,  C. D. Sherrill,  D. G. Truhlar,  
 A. Aspuru-Guzik,  R. Baer,  A. T. Bell,  N. A. Besley,  Jeng-Da Chai,  
 A. E. DePrince, III,  R. A. DiStasio Jr.,  A. Dreuw,  B. D. Dunietz,  
 T. R. Furlani,  Chao-Ping Hsu,  Yousung Jung,  Jing Kong,  D. S. Lambrecht,  
 WanZhen Liang,  C. Ochsenfeld,  V. A. Rassolov,  L. V. Slipchenko,  
 J. E. Subotnik,  T. Van Voorhis,  J. M. Herbert,  A. I. Krylov,  
 P. M. W. Gill,  M. Head-Gordon

 Contributors to earlier versions of Q-Chem not listed above: 
 R. D. Adamson,  B. Austin,  J. Baker,  G. J. O. Beran,  K. Brandhorst,  
 S. T. Brown,  E. F. C. Byrd,  A. K. Chakraborty,  C.-L. Cheng,  
 Siu Hung Chien,  D. M. Chipman,  D. L. Crittenden,  H. Dachsel,  
 R. J. Doerksen,  A. D. Dutoi,  L. Fusti-Molnar,  W. A. Goddard III,  
 A. Golubeva-Zadorozhnaya,  S. R. Gwaltney,  G. Hawkins,  A. Heyden,  
 S. Hirata,  G. Kedziora,  F. J. Keil,  C. Kelley,  Jihan Kim,  R. A. King,  
 R. Z. Khaliullin,  P. P. Korambath,  W. Kurlancheek,  A. M. Lee,  M. S. Lee,  
 S. V. Levchenko,  Ching Yeh Lin,  D. Liotard,  R. C. Lochan,  I. Lotan,  
 P. E. Maslen,  N. Nair,  D. P. O'Neill,  D. Neuhauser,  E. Neuscamman,  
 C. M. Oana,  R. Olson,  B. Peters,  R. Peverati,  P. A. Pieniazek,  
 Y. M. Rhee,  J. Ritchie,  M. A. Rohrdanz,  E. Rosta,  N. J. Russ,  
 H. F. Schaefer III,  N. E. Schultz,  N. Shenvi,  A. C. Simmonett,  A. Sodt,  
 D. Stuck,  K. S. Thanthiriwatte,  V. Vanovschi,  Tao Wang,  A. Warshel,  
 C. F. Williams,  Q. Wu,  X. Xu,  W. Zhang

 Please cite Q-Chem as follows:
 Y. Shao et al., Mol. Phys. 113, 184-215 (2015)
 DOI: 10.1080/00268976.2014.952696

 Q-Chem 5.2.1 for Intel X86 EM64T Linux

 Parts of Q-Chem use Armadillo 8.300.2 (Tropical Shenanigans).
 http://arma.sourceforge.net/

 Q-Chem begins on Sun Dec  1 19:39:04 2019  

Host: 
0

     Scratch files written to /scratch/taweetham/qchem25329//
NAlpha2: 230
NElect   230
Mult     1
The previous job contains 0 fragments, simply inherited here

Checking the input file for inconsistencies... 	...done.

--------------------------------------------------------------
User input:
--------------------------------------------------------------

$MOLECULE
READ
$END

$REM
   JOB_TYPE 	FREQUENCY
   BASIS 	6-311++G**
   METHOD	B3LYP	
$END


--------------------------------------------------------------
 ----------------------------------------------------------------
             Standard Nuclear Orientation (Angstroms)
    I     Atom           X                Y                Z
 ----------------------------------------------------------------
    1      C      -0.5198142568    -1.3729431676     0.0000000000
    2      C      -1.7404565064    -0.6994211808    -0.0000000000
    3      C      -1.7394574550     0.6987289433    -0.0000000000
    4      C      -0.5185283483     1.3711352446    -0.0000000000
    5      C       0.7024316431     0.7005748923     0.0000000000
    6      C       0.7013763889    -0.7017932573     0.0000000000
    7      F      -0.5302128151    -2.7115819757     0.0000000000
    8      Br     -3.3362416276    -1.7172018370    -0.0000000000
    9      Br     -3.3337620242     1.7209469794    -0.0000000000
   10      F      -0.5276963031     2.7090431745    -0.0000000000
   11      I       2.4704868241     1.8701243992     0.0000000000
   12      I       2.4664565925    -1.8717455242     0.0000000000
 ----------------------------------------------------------------
 Molecular Point Group                 Cs    NOp =  2
 Largest Abelian Subgroup              Cs    NOp =  2
 Nuclear Repulsion Energy =        2961.72440335 hartrees
 There are      115 alpha and      115 beta electrons
 Requested basis set is 6-311++G(d,p)
 There are 134 shells and 396 basis functions

 Total QAlloc Memory Limit   2000 MB
 Mega-Array Size       188 MB
 MEM_STATIC part       192 MB

                       Distance Matrix (Angstroms)
             C (  1)   C (  2)   C (  3)   C (  4)   C (  5)   C (  6)
   C (  2)  1.394130
   C (  3)  2.404029  1.398150
   C (  4)  2.744079  2.404228  1.393843
   C (  5)  2.406940  2.815616  2.441890  1.392980
   C (  6)  1.393466  2.441834  2.814095  2.405244  1.402369
   F (  7)  1.338679  2.348080  3.618355  4.082734  3.627978  2.357130
   Br(  8)  2.837389  1.892725  2.895935  4.180590  4.707072  4.163342
   Br(  9)  4.182160  2.897724  1.893868  2.836884  4.163174  4.706592
   F ( 10)  4.081994  3.617792  2.347281  1.337939  2.355241  3.625524
   I ( 11)  4.411280  4.933012  4.369874  3.030380  2.119874  3.121620
   I ( 12)  3.027642  4.367203  4.929204  4.407540  3.119073  2.117616
             F (  7)   Br(  8)   Br(  9)   F ( 10)   I ( 11)
   Br(  8)  2.977010
   Br(  9)  5.244731  3.438150
   F ( 10)  5.420626  5.242096  2.974952
   I ( 11)  5.476882  6.825467  5.806166  3.113340
   I ( 12)  3.112130  5.804756  6.822754  5.472529  3.741872

 A cutoff of  1.0D-11 yielded   5600 shell pairs
 There are     54189 function pairs (     60234 Cartesian)
 Smallest overlap matrix eigenvalue = 7.56E-07

 Q-Chem warning in module stvman/mkSTV.C, line 318:

 Overlap eigenvalue is smaller than square root of threshold
 Use THRESH >= 12 to get rid of this warning

 Linear dependence detected in AO basis
 Tighter screening thresholds may be required for diffuse basis sets
 Use S2THRESH > 14 and THRESH = 14 in case of SCF convergence issues
 Number of orthogonalized atomic orbitals = 395
 Maximum deviation from orthogonality = 2.868E-10
 Guess from superposition of atomic densities
 Warning:  Energy on first SCF cycle will be non-variational
 SAD guess density has 230.000000 electrons

 -----------------------------------------------------------------------
  General SCF calculation program by
  Eric Jon Sundstrom, Paul Horn, Yuezhi Mao, Dmitri Zuev, Alec White,
  David Stuck, Shaama M.S., Shane Yost, Joonho Lee, David Small,
  Daniel Levine, Susi Lehtola, Hugh Burton, Evgeny Epifanovsky,
  Bang C. Huynh
 -----------------------------------------------------------------------
 Exchange:     0.2000 Hartree-Fock + 0.0800 Slater + 0.7200 B88
 Correlation:  0.1900 VWN1RPA + 0.8100 LYP
 Using SG-1 standard quadrature grid
 using 6 threads for integral computing
 -------------------------------------------------------
 OpenMP Integral computing Module                
 Release: version 2.0, May 2017, Q-Chem Inc. Pleasanton 
 -------------------------------------------------------
 A restricted SCF calculation will be
 performed using DIIS
 SCF converges when DIIS error is below 1.0e-08
 ---------------------------------------
  Cycle       Energy         DIIS error
 ---------------------------------------
    1  -19418.0252890484      2.93e-02  
    2  -19415.6720448389      2.17e-03  
    3  -19415.6279026040      2.58e-03  
    4  -19415.7122630431      7.56e-04  
    5  -19415.7238931177      2.72e-04  
    6  -19415.7249958235      8.23e-05  
    7  -19415.7250933712      3.28e-05  
    8  -19415.7251126500      1.15e-05  
    9  -19415.7251148501      1.50e-06  
   10  -19415.7251148759      3.39e-07  
   11  -19415.7251148777      8.17e-08  
   12  -19415.7251148785      3.26e-08  
   13  -19415.7251148794      1.08e-08  
   14  -19415.7251148821      5.98e-09  Convergence criterion met
 ---------------------------------------
 SCF time:   CPU 242.60s  wall 44.00s 
 SCF   energy in the final basis set =   -19415.7251148821
 Total energy in the final basis set =   -19415.7251148821

 --------------------------------------------------------------
             Orbital Energies (a.u.) and Symmetries
 --------------------------------------------------------------

 Alpha MOs, Restricted
 -- Occupied --                  
*******-1165.89 -482.86 -482.86 -176.32 -176.32 -165.73 -165.73
  1 A'    2 A'    3 A'    4 A'    5 A'    6 A'    7 A'    8 A'                 
-165.73 -165.73 -165.73 -165.73  -62.51  -62.51  -56.34  -56.34
  1 A"    2 A"    9 A'   10 A'   11 A'   12 A'   13 A'   14 A'                 
-56.331 -56.331 -56.330 -56.330 -35.821 -35.821 -31.314 -31.314
  3 A"    4 A"   15 A'   16 A'   17 A'   18 A'   19 A'   20 A'                 
-31.308 -31.308 -31.308 -31.308 -24.728 -24.728 -22.965 -22.965
  5 A"    6 A"   21 A'   22 A'   23 A'   24 A'   25 A'   26 A'                 
-22.963 -22.963 -22.963 -22.963 -22.959 -22.959 -22.959 -22.959
  7 A"    8 A"   27 A'   28 A'   29 A'    9 A"   30 A'   10 A"                 
-10.313 -10.313 -10.281 -10.280 -10.272 -10.271  -8.723  -8.723
 31 A'   32 A'   33 A'   34 A'   35 A'   36 A'   37 A'   38 A'                 
 -6.555  -6.555  -6.541  -6.541  -6.540  -6.540  -6.370  -6.370
 39 A'   40 A'   11 A"   12 A"   41 A'   42 A'   43 A'   44 A'                 
 -4.783  -4.783  -4.768  -4.768  -4.767  -4.767  -2.666  -2.666
 45 A'   46 A'   13 A"   14 A"   47 A'   48 A'   49 A'   50 A'                 
 -2.662  -2.662  -2.662  -2.662  -2.650  -2.650  -2.650  -2.650
 15 A"   16 A"   51 A'   52 A'   53 A'   54 A'   17 A"   18 A"                 
 -2.049  -2.049  -2.044  -2.044  -2.044  -2.044  -2.030  -2.030
 55 A'   56 A'   19 A"   20 A"   57 A'   58 A'   59 A'   60 A'                 
 -2.030  -2.030  -1.273  -1.273  -0.938  -0.866  -0.842  -0.790
 21 A"   22 A"   61 A'   62 A'   63 A'   64 A'   65 A'   66 A'                 
 -0.777  -0.703  -0.683  -0.656  -0.625  -0.585  -0.577  -0.558
 67 A'   68 A'   69 A'   70 A'   71 A'   72 A'   73 A'   74 A'                 
 -0.521  -0.508  -0.469  -0.461  -0.442  -0.437  -0.423  -0.422
 23 A"   24 A"   75 A'   76 A'   77 A'   78 A'   25 A"   79 A'                 
 -0.378  -0.378  -0.342  -0.334  -0.309  -0.307  -0.305  -0.303
 26 A"   80 A'   27 A"   81 A'   28 A"   82 A'   83 A'   29 A"                 
 -0.270  -0.268  -0.264
 84 A'   30 A"   31 A"                                                         
 -- Virtual --                   
 -0.099  -0.074  -0.055  -0.051  -0.045  -0.006  -0.005   0.023
 85 A'   32 A"   86 A'   33 A"   87 A'   88 A'   89 A'   90 A'                 
  0.024   0.041   0.049   0.055   0.058   0.061   0.074   0.078
 91 A'   34 A"   92 A'   93 A'   94 A'   35 A"   36 A"   95 A'                 
  0.079   0.084   0.089   0.090   0.102   0.104   0.110   0.124
 96 A'   37 A"   97 A'   98 A'   99 A'   38 A"   39 A"   40 A"                 
  0.124   0.127   0.130   0.144   0.156   0.160   0.169   0.177
100 A'  101 A'  102 A'  103 A'  104 A'   41 A"  105 A'  106 A'                 
  0.182   0.190   0.191   0.202   0.203   0.213   0.223   0.228
107 A'  108 A'   42 A"  109 A'  110 A'  111 A'   43 A"  112 A'                 
  0.229   0.236   0.246   0.253   0.253   0.266   0.276   0.286
113 A'  114 A'  115 A'   44 A"  116 A'  117 A'  118 A'   45 A"                 
  0.292   0.323   0.333   0.344   0.349   0.355   0.377   0.391
119 A'  120 A'   46 A"  121 A'  122 A'  123 A'  124 A'  125 A'                 
  0.392   0.398   0.400   0.406   0.410   0.414   0.423   0.429
 47 A"  126 A'  127 A'  128 A'   48 A"   49 A"  129 A'   50 A"                 
  0.434   0.435   0.456   0.471   0.478   0.480   0.486   0.492
 51 A"  130 A'  131 A'  132 A'  133 A'   52 A"  134 A'   53 A"                 
  0.498   0.500   0.509   0.542   0.546   0.553   0.553   0.559
135 A'   54 A"  136 A'  137 A'   55 A"  138 A'   56 A"   57 A"                 
  0.582   0.583   0.586   0.606   0.608   0.620   0.623   0.653
139 A'   58 A"  140 A'  141 A'   59 A"  142 A'  143 A'  144 A'                 
  0.658   0.673   0.682   0.697   0.713   0.737   0.748   0.762
 60 A"  145 A'  146 A'   61 A"  147 A'  148 A'  149 A'  150 A'                 
  0.768   0.805   0.808   0.814   0.835   0.868   0.879   0.931
151 A'  152 A'  153 A'  154 A'  155 A'   62 A"  156 A'   63 A"                 
  0.942   0.952   0.954   0.991   1.006   1.059   1.062   1.070
157 A'  158 A'  159 A'  160 A'  161 A'  162 A'   64 A"  163 A'                 
  1.086   1.107   1.149   1.174   1.210   1.218   1.282   1.299
164 A'  165 A'   65 A"   66 A"   67 A"   68 A"  166 A'  167 A'                 
  1.312   1.324   1.356   1.401   1.410   1.420   1.434   1.440
168 A'   69 A"   70 A"   71 A"  169 A'  170 A'   72 A"  171 A'                 
  1.446   1.458   1.484   1.509   1.516   1.523   1.570   1.573
172 A'  173 A'  174 A'  175 A'  176 A'  177 A'  178 A'  179 A'                 
  1.636   1.703   1.725   1.744   1.755   1.804   1.807   1.831
180 A'   73 A"   74 A"  181 A'  182 A'  183 A'  184 A'   75 A"                 
  1.845   1.890   1.985   2.000   2.014   2.027   2.049   2.050
 76 A"   77 A"   78 A"  185 A'  186 A'  187 A'   79 A"  188 A'                 
  2.122   2.150   2.195   2.213   2.248   2.250   2.250   2.280
189 A'  190 A'  191 A'  192 A'   80 A"  193 A'  194 A'  195 A'                 
  2.358   2.372   2.441   2.557   2.686   2.699   2.787   2.800
196 A'  197 A'  198 A'   81 A"   82 A"   83 A"   84 A"  199 A'                 
  2.824   2.878   3.028   3.034   3.060   3.067   3.124   3.170
 85 A"  200 A'  201 A'   86 A"  202 A'  203 A'  204 A'  205 A'                 
  3.369   3.390   3.631   3.733   3.751   3.756   3.786   3.796
206 A'  207 A'  208 A'  209 A'   87 A"   88 A"  210 A'  211 A'                 
  3.930   3.946   3.954   3.957   3.964   3.983   3.985   3.988
212 A'   89 A"   90 A"   91 A"   92 A"   93 A"  213 A'   94 A"                 
  3.997   4.014   4.044   4.046   4.046   4.056   4.059   4.105
 95 A"  214 A'   96 A"   97 A"  215 A'  216 A'  217 A'  218 A'                 
  4.109   4.126   4.185   4.212   4.257   4.286   4.312   4.367
 98 A"  219 A'  220 A'  221 A'  222 A'  223 A'  224 A'  225 A'                 
  4.400   4.444   4.563   4.810   4.819   4.857   5.987   6.019
226 A'  227 A'  228 A'  229 A'  230 A'  231 A'   99 A"  100 A"                 
  6.073   6.096   6.129   6.197   6.289   6.313   6.420   6.458
232 A'  233 A'  234 A'  235 A'  101 A"  102 A"  236 A'  237 A'                 
  6.628   6.704   6.773   6.809   7.532   7.564   7.641   7.674
238 A'  239 A'  240 A'  241 A'  103 A"  104 A"  242 A'  243 A'                 
  7.722   7.796  23.247  23.765  23.785  23.940  23.948  24.038
244 A'  245 A'  246 A'  247 A'  248 A'  249 A'  250 A'  251 A'                 
 27.838  27.949  28.328  28.354  28.391  28.399  28.431  28.437
252 A'  253 A'  105 A"  106 A"  254 A'  255 A'  256 A'  257 A'                 
 28.520  28.524  28.540  28.541  28.550  28.563  28.598  28.630
107 A"  108 A"  109 A"  258 A'  259 A'  110 A"  260 A'  261 A'                 
 28.695  28.763  47.934  48.050  66.761  66.781 127.872 127.891
262 A'  263 A'  264 A'  265 A'  266 A'  267 A'  111 A"  112 A"                 
127.927 127.942 127.954 127.992 151.636 151.733 289.727 289.761
268 A'  269 A'  270 A'  271 A'  272 A'  273 A'  113 A"  114 A"                 
289.837 289.876 289.937 290.0181020.7351020.8791901.7981901.900
274 A'  275 A'  276 A'  277 A'  278 A'  279 A'  280 A'  281 A'                 

 Beta MOs, Restricted
 -- Occupied --                  
*******-1165.89 -482.86 -482.86 -176.32 -176.32 -165.73 -165.73
  1 A'    2 A'    3 A'    4 A'    5 A'    6 A'    7 A'    8 A'                 
-165.73 -165.73 -165.73 -165.73  -62.51  -62.51  -56.34  -56.34
  1 A"    2 A"    9 A'   10 A'   11 A'   12 A'   13 A'   14 A'                 
-56.331 -56.331 -56.330 -56.330 -35.821 -35.821 -31.314 -31.314
  3 A"    4 A"   15 A'   16 A'   17 A'   18 A'   19 A'   20 A'                 
-31.308 -31.308 -31.308 -31.308 -24.728 -24.728 -22.965 -22.965
  5 A"    6 A"   21 A'   22 A'   23 A'   24 A'   25 A'   26 A'                 
-22.963 -22.963 -22.963 -22.963 -22.959 -22.959 -22.959 -22.959
  7 A"    8 A"   27 A'   28 A'   29 A'    9 A"   30 A'   10 A"                 
-10.313 -10.313 -10.281 -10.280 -10.272 -10.271  -8.723  -8.723
 31 A'   32 A'   33 A'   34 A'   35 A'   36 A'   37 A'   38 A'                 
 -6.555  -6.555  -6.541  -6.541  -6.540  -6.540  -6.370  -6.370
 39 A'   40 A'   11 A"   12 A"   41 A'   42 A'   43 A'   44 A'                 
 -4.783  -4.783  -4.768  -4.768  -4.767  -4.767  -2.666  -2.666
 45 A'   46 A'   13 A"   14 A"   47 A'   48 A'   49 A'   50 A'                 
 -2.662  -2.662  -2.662  -2.662  -2.650  -2.650  -2.650  -2.650
 15 A"   16 A"   51 A'   52 A'   53 A'   54 A'   17 A"   18 A"                 
 -2.049  -2.049  -2.044  -2.044  -2.044  -2.044  -2.030  -2.030
 55 A'   56 A'   19 A"   20 A"   57 A'   58 A'   59 A'   60 A'                 
 -2.030  -2.030  -1.273  -1.273  -0.938  -0.866  -0.842  -0.790
 21 A"   22 A"   61 A'   62 A'   63 A'   64 A'   65 A'   66 A'                 
 -0.777  -0.703  -0.683  -0.656  -0.625  -0.585  -0.577  -0.558
 67 A'   68 A'   69 A'   70 A'   71 A'   72 A'   73 A'   74 A'                 
 -0.521  -0.508  -0.469  -0.461  -0.442  -0.437  -0.423  -0.422
 23 A"   24 A"   75 A'   76 A'   77 A'   78 A'   25 A"   79 A'                 
 -0.378  -0.378  -0.342  -0.334  -0.309  -0.307  -0.305  -0.303
 26 A"   80 A'   27 A"   81 A'   28 A"   82 A'   83 A'   29 A"                 
 -0.270  -0.268  -0.264
 84 A'   30 A"   31 A"                                                         
 -- Virtual --                   
 -0.099  -0.074  -0.055  -0.051  -0.045  -0.006  -0.005   0.023
 85 A'   32 A"   86 A'   33 A"   87 A'   88 A'   89 A'   90 A'                 
  0.024   0.041   0.049   0.055   0.058   0.061   0.074   0.078
 91 A'   34 A"   92 A'   93 A'   94 A'   35 A"   36 A"   95 A'                 
  0.079   0.084   0.089   0.090   0.102   0.104   0.110   0.124
 96 A'   37 A"   97 A'   98 A'   99 A'   38 A"   39 A"   40 A"                 
  0.124   0.127   0.130   0.144   0.156   0.160   0.169   0.177
100 A'  101 A'  102 A'  103 A'  104 A'   41 A"  105 A'  106 A'                 
  0.182   0.190   0.191   0.202   0.203   0.213   0.223   0.228
107 A'  108 A'   42 A"  109 A'  110 A'  111 A'   43 A"  112 A'                 
  0.229   0.236   0.246   0.253   0.253   0.266   0.276   0.286
113 A'  114 A'  115 A'   44 A"  116 A'  117 A'  118 A'   45 A"                 
  0.292   0.323   0.333   0.344   0.349   0.355   0.377   0.391
119 A'  120 A'   46 A"  121 A'  122 A'  123 A'  124 A'  125 A'                 
  0.392   0.398   0.400   0.406   0.410   0.414   0.423   0.429
 47 A"  126 A'  127 A'  128 A'   48 A"   49 A"  129 A'   50 A"                 
  0.434   0.435   0.456   0.471   0.478   0.480   0.486   0.492
 51 A"  130 A'  131 A'  132 A'  133 A'   52 A"  134 A'   53 A"                 
  0.498   0.500   0.509   0.542   0.546   0.553   0.553   0.559
135 A'   54 A"  136 A'  137 A'   55 A"  138 A'   56 A"   57 A"                 
  0.582   0.583   0.586   0.606   0.608   0.620   0.623   0.653
139 A'   58 A"  140 A'  141 A'   59 A"  142 A'  143 A'  144 A'                 
  0.658   0.673   0.682   0.697   0.713   0.737   0.748   0.762
 60 A"  145 A'  146 A'   61 A"  147 A'  148 A'  149 A'  150 A'                 
  0.768   0.805   0.808   0.814   0.835   0.868   0.879   0.931
151 A'  152 A'  153 A'  154 A'  155 A'   62 A"  156 A'   63 A"                 
  0.942   0.952   0.954   0.991   1.006   1.059   1.062   1.070
157 A'  158 A'  159 A'  160 A'  161 A'  162 A'   64 A"  163 A'                 
  1.086   1.107   1.149   1.174   1.210   1.218   1.282   1.299
164 A'  165 A'   65 A"   66 A"   67 A"   68 A"  166 A'  167 A'                 
  1.312   1.324   1.356   1.401   1.410   1.420   1.434   1.440
168 A'   69 A"   70 A"   71 A"  169 A'  170 A'   72 A"  171 A'                 
  1.446   1.458   1.484   1.509   1.516   1.523   1.570   1.573
172 A'  173 A'  174 A'  175 A'  176 A'  177 A'  178 A'  179 A'                 
  1.636   1.703   1.725   1.744   1.755   1.804   1.807   1.831
180 A'   73 A"   74 A"  181 A'  182 A'  183 A'  184 A'   75 A"                 
  1.845   1.890   1.985   2.000   2.014   2.027   2.049   2.050
 76 A"   77 A"   78 A"  185 A'  186 A'  187 A'   79 A"  188 A'                 
  2.122   2.150   2.195   2.213   2.248   2.250   2.250   2.280
189 A'  190 A'  191 A'  192 A'   80 A"  193 A'  194 A'  195 A'                 
  2.358   2.372   2.441   2.557   2.686   2.699   2.787   2.800
196 A'  197 A'  198 A'   81 A"   82 A"   83 A"   84 A"  199 A'                 
  2.824   2.878   3.028   3.034   3.060   3.067   3.124   3.170
 85 A"  200 A'  201 A'   86 A"  202 A'  203 A'  204 A'  205 A'                 
  3.369   3.390   3.631   3.733   3.751   3.756   3.786   3.796
206 A'  207 A'  208 A'  209 A'   87 A"   88 A"  210 A'  211 A'                 
  3.930   3.946   3.954   3.957   3.964   3.983   3.985   3.988
212 A'   89 A"   90 A"   91 A"   92 A"   93 A"  213 A'   94 A"                 
  3.997   4.014   4.044   4.046   4.046   4.056   4.059   4.105
 95 A"  214 A'   96 A"   97 A"  215 A'  216 A'  217 A'  218 A'                 
  4.109   4.126   4.185   4.212   4.257   4.286   4.312   4.367
 98 A"  219 A'  220 A'  221 A'  222 A'  223 A'  224 A'  225 A'                 
  4.400   4.444   4.563   4.810   4.819   4.857   5.987   6.019
226 A'  227 A'  228 A'  229 A'  230 A'  231 A'   99 A"  100 A"                 
  6.073   6.096   6.129   6.197   6.289   6.313   6.420   6.458
232 A'  233 A'  234 A'  235 A'  101 A"  102 A"  236 A'  237 A'                 
  6.628   6.704   6.773   6.809   7.532   7.564   7.641   7.674
238 A'  239 A'  240 A'  241 A'  103 A"  104 A"  242 A'  243 A'                 
  7.722   7.796  23.247  23.765  23.785  23.940  23.948  24.038
244 A'  245 A'  246 A'  247 A'  248 A'  249 A'  250 A'  251 A'                 
 27.838  27.949  28.328  28.354  28.391  28.399  28.431  28.437
252 A'  253 A'  105 A"  106 A"  254 A'  255 A'  256 A'  257 A'                 
 28.520  28.524  28.540  28.541  28.550  28.563  28.598  28.630
107 A"  108 A"  109 A"  258 A'  259 A'  110 A"  260 A'  261 A'                 
 28.695  28.763  47.934  48.050  66.761  66.781 127.872 127.891
262 A'  263 A'  264 A'  265 A'  266 A'  267 A'  111 A"  112 A"                 
127.927 127.942 127.954 127.992 151.636 151.733 289.727 289.761
268 A'  269 A'  270 A'  271 A'  272 A'  273 A'  113 A"  114 A"                 
289.837 289.876 289.937 290.0181020.7351020.8791901.7981901.900
274 A'  275 A'  276 A'  277 A'  278 A'  279 A'  280 A'  281 A'                 
 --------------------------------------------------------------

          Ground-State Mulliken Net Atomic Charges

     Atom                 Charge (a.u.)
  ----------------------------------------
      1 C                    -0.581640
      2 C                     0.313711
      3 C                     0.318050
      4 C                    -0.579757
      5 C                     0.367746
      6 C                     0.366160
      7 F                    -0.099041
      8 Br                   -0.100476
      9 Br                   -0.100168
     10 F                    -0.098580
     11 I                     0.097118
     12 I                     0.096876
  ----------------------------------------
  Sum of atomic charges =     0.000000

 -----------------------------------------------------------------
                    Cartesian Multipole Moments
 -----------------------------------------------------------------
    Charge (ESU x 10^10)
                -0.0000
    Dipole Moment (Debye)
         X       0.5265      Y       0.0024      Z       0.0000
       Tot       0.5265
    Quadrupole Moments (Debye-Ang)
        XX    -127.6329     XY       0.0075     YY    -140.0230
        XZ      -0.0000     YZ       0.0000     ZZ    -137.5342
    Octopole Moments (Debye-Ang^2)
       XXX      18.2919    XXY       0.0492    XYY      14.8523
       YYY       0.0975    XXZ       0.0000    XYZ       0.0000
       YYZ      -0.0000    XZZ       3.5206    YZZ       0.0063
       ZZZ       0.0000
    Hexadecapole Moments (Debye-Ang^3)
      XXXX   -4614.4837   XXXY       0.3307   XXYY   -1115.9261
      XYYY      -0.2638   YYYY   -2661.2002   XXXZ      -0.0000
      XXYZ       0.0000   XYYZ      -0.0000   YYYZ       0.0000
      XXZZ    -867.7111   XYZZ      -0.0024   YYZZ    -470.6596
      XZZZ      -0.0000   YZZZ       0.0000   ZZZZ    -170.5406
 -----------------------------------------------------------------
 Calculating MO derivatives via CPSCF
    1     0    39    0.0202023  
    2     0    39    0.0074739  
    3     0    39    0.0017412  
    4     0    39    0.0002021  
    5    24    15    0.0000290  
    6    37     2    0.0000019  
    7    39     0    0.0000001  Converged
 Time for AOints: 292.2 s (CPU) 49.1 s (wall)
 ------------------------------------------------------------------------------
                     AOints        : Timing summary (seconds)
 ------------------------------------------------------------------------------
     job step          cpu (% of tot)      sys (% of tot)     wall (% of tot)
 ------------------------------------------------------------------------------
  AOints            0.2922E+03 ( 8.2)   0.1300E-04 ( 5.1)   0.4905E+02 ( 8.0)
 ------------------------------------------------------------------------------
   Grand Totals     0.3566E+04          0.2550E-03          0.6140E+03
 ------------------------------------------------------------------------------
 Polarizability Matrix (a.u.)
            1           2           3
    1-246.7975473  -0.0028970  -0.0000000
    2  -0.0028970-186.8948927   0.0000000
    3  -0.0000000   0.0000000 -97.8090705
 Calculating analytic Hessian of the SCF energy

 Direct stationary perturbation theory relativistic correction:

 rels  =     227.644757649723
 relv  =    -764.115755878813
 rel2e =     108.649821932829
 E_rel =    -427.821176296261

 Hessian of the SCF Energy
            1           2           3           4           5           6
    1   0.6463011  -0.0002449   0.0000000  -0.2582490   0.0482012   0.0000000
    2  -0.0002449   0.6545957  -0.0000000   0.1223601  -0.1390764  -0.0000000
    3   0.0000000  -0.0000000   0.1327237  -0.0000000   0.0000000  -0.0555506
    4  -0.2582490   0.1223601  -0.0000000   0.5310981  -0.0471071   0.0000000
    5   0.0482012  -0.1390764   0.0000000  -0.0471071   0.5936377   0.0000000
    6   0.0000000  -0.0000000  -0.0555506   0.0000000   0.0000000   0.0955098
    7   0.0376384   0.0248642  -0.0000000  -0.0975408   0.0233416  -0.0000000
    8   0.0793984  -0.0270338   0.0000000  -0.0236501  -0.3086169  -0.0000000
    9  -0.0000000   0.0000000  -0.0012767  -0.0000000  -0.0000000  -0.0454032
   10  -0.0771448   0.0003956  -0.0000000   0.0375563  -0.0794934  -0.0000000
   11  -0.0003849  -0.0032770  -0.0000000  -0.0249153  -0.0269514  -0.0000000
   12  -0.0000000   0.0000000   0.0059831  -0.0000000  -0.0000000  -0.0013057
   13   0.0358423  -0.0245189  -0.0000000  -0.0194043   0.0306747   0.0000000
   14  -0.0767829  -0.0270723   0.0000000   0.0304516  -0.0465330   0.0000000
   15  -0.0000000   0.0000000  -0.0019097  -0.0000000   0.0000000   0.0057951
   16  -0.2602084  -0.1172254   0.0000000  -0.0555762   0.0296090   0.0000000
   17  -0.0500467  -0.1386377   0.0000000  -0.0303994   0.0546629   0.0000000
   18   0.0000000   0.0000000  -0.0531055  -0.0000000  -0.0000000   0.0043694
   19  -0.0675852  -0.0025359  -0.0000000  -0.0013284   0.0406530   0.0000000
   20  -0.0003375  -0.3168142   0.0000000   0.0046821  -0.0487963  -0.0000000
   21  -0.0000000  -0.0000000  -0.0394700   0.0000000   0.0000000   0.0062384
   22  -0.0343735  -0.0220912   0.0000000  -0.1187783  -0.0541673   0.0000000
   23  -0.0039551  -0.0008189   0.0000000  -0.0546978  -0.0638563  -0.0000000
   24  -0.0000000   0.0000000   0.0043080   0.0000000  -0.0000000  -0.0178092
   25   0.0019910  -0.0008938  -0.0000000  -0.0120442   0.0105956  -0.0000000
   26  -0.0036597  -0.0018760   0.0000000   0.0262225  -0.0169838  -0.0000000
   27   0.0000000   0.0000000   0.0034238  -0.0000000  -0.0000000   0.0014622
   28   0.0027543   0.0000291   0.0000000  -0.0061637   0.0028420   0.0000000
   29   0.0004251   0.0021246  -0.0000000  -0.0011768   0.0021281   0.0000000
   30  -0.0000000   0.0000000  -0.0015330   0.0000000  -0.0000000   0.0052227
   31   0.0020621   0.0003709   0.0000000  -0.0003863  -0.0005722   0.0000000
   32   0.0025129  -0.0016016   0.0000000  -0.0002683  -0.0005153   0.0000000
   33   0.0000000  -0.0000000   0.0029183  -0.0000000  -0.0000000  -0.0009445
   34  -0.0290284   0.0194900  -0.0000000   0.0008179  -0.0045782  -0.0000000
   35   0.0048733  -0.0005120   0.0000000  -0.0015020   0.0009001  -0.0000000
   36   0.0000000  -0.0000000   0.0034886   0.0000000   0.0000000   0.0024156
            7           8           9          10          11          12
    1   0.0376384   0.0793984  -0.0000000  -0.0771448  -0.0003849  -0.0000000
    2   0.0248642  -0.0270338   0.0000000   0.0003956  -0.0032770   0.0000000
    3  -0.0000000   0.0000000  -0.0012767  -0.0000000  -0.0000000   0.0059831
    4  -0.0975408  -0.0236501  -0.0000000   0.0375563  -0.0249153  -0.0000000
    5   0.0233416  -0.3086169  -0.0000000  -0.0794934  -0.0269514  -0.0000000
    6  -0.0000000  -0.0000000  -0.0454032  -0.0000000  -0.0000000  -0.0013057
    7   0.5308139   0.0482358   0.0000000  -0.2588161  -0.1225404   0.0000000
    8   0.0482358   0.5936284   0.0000000  -0.0483516  -0.1390099   0.0000000
    9   0.0000000   0.0000000   0.0954063   0.0000000   0.0000000  -0.0555519
   10  -0.2588161  -0.0483516   0.0000000   0.6476167  -0.0000723  -0.0000000
   11  -0.1225404  -0.1390099   0.0000000  -0.0000723   0.6563908   0.0000000
   12   0.0000000   0.0000000  -0.0555519  -0.0000000   0.0000000   0.1326671
   13  -0.0555552  -0.0295343   0.0000000  -0.2612537   0.1176889   0.0000000
   14   0.0304941   0.0546148   0.0000000   0.0504742  -0.1386834  -0.0000000
   15   0.0000000  -0.0000000   0.0043966   0.0000000   0.0000000  -0.0530847
   16  -0.0195115  -0.0306750  -0.0000000   0.0359589   0.0245637  -0.0000000
   17  -0.0305042  -0.0465302   0.0000000   0.0768837  -0.0272112  -0.0000000
   18  -0.0000000  -0.0000000   0.0058034   0.0000000  -0.0000000  -0.0018696
   19  -0.0061544  -0.0028175  -0.0000000   0.0027382  -0.0000258  -0.0000000
   20   0.0011882   0.0021142   0.0000000  -0.0004256   0.0021300   0.0000000
   21  -0.0000000   0.0000000   0.0052140   0.0000000  -0.0000000  -0.0015318
   22  -0.0121624  -0.0106711  -0.0000000   0.0020058   0.0008930  -0.0000000
   23  -0.0263339  -0.0169835   0.0000000   0.0036637  -0.0018853  -0.0000000
   24  -0.0000000   0.0000000   0.0014922   0.0000000   0.0000000   0.0034412
   25  -0.1177515   0.0537138   0.0000000  -0.0343758   0.0221351  -0.0000000
   26   0.0542818  -0.0637345   0.0000000   0.0040405  -0.0008907  -0.0000000
   27  -0.0000000   0.0000000  -0.0178255  -0.0000000  -0.0000000   0.0043087
   28  -0.0013926  -0.0407865  -0.0000000  -0.0675053   0.0024104  -0.0000000
   29  -0.0048024  -0.0488379   0.0000000   0.0002436  -0.3184792  -0.0000000
   30   0.0000000  -0.0000000   0.0062821   0.0000000   0.0000000  -0.0394233
   31   0.0008231   0.0045638   0.0000000  -0.0288524  -0.0193946  -0.0000000
   32   0.0014997   0.0009006  -0.0000000  -0.0048292  -0.0005114  -0.0000000
   33  -0.0000000   0.0000000   0.0024116  -0.0000000  -0.0000000   0.0034444
   34  -0.0003911   0.0005742  -0.0000000   0.0020709  -0.0003578   0.0000000
   35   0.0002755  -0.0005115   0.0000000  -0.0025286  -0.0016209  -0.0000000
   36  -0.0000000  -0.0000000  -0.0009490  -0.0000000   0.0000000   0.0029224
           13          14          15          16          17          18
    1   0.0358423  -0.0767829  -0.0000000  -0.2602084  -0.0500467   0.0000000
    2  -0.0245189  -0.0270723   0.0000000  -0.1172254  -0.1386377   0.0000000
    3  -0.0000000   0.0000000  -0.0019097   0.0000000   0.0000000  -0.0531055
    4  -0.0194043   0.0304516  -0.0000000  -0.0555762  -0.0303994  -0.0000000
    5   0.0306747  -0.0465330   0.0000000   0.0296090   0.0546629  -0.0000000
    6   0.0000000   0.0000000   0.0057951   0.0000000   0.0000000   0.0043694
    7  -0.0555552   0.0304941   0.0000000  -0.0195115  -0.0305042  -0.0000000
    8  -0.0295343   0.0546148  -0.0000000  -0.0306750  -0.0465302  -0.0000000
    9   0.0000000   0.0000000   0.0043966  -0.0000000   0.0000000   0.0058034
   10  -0.2612537   0.0504742   0.0000000   0.0359589   0.0768837   0.0000000
   11   0.1176889  -0.1386834   0.0000000   0.0245637  -0.0272112  -0.0000000
   12   0.0000000  -0.0000000  -0.0530847  -0.0000000  -0.0000000  -0.0018696
   13   0.4805340  -0.0749297  -0.0000000  -0.0940604  -0.0170216  -0.0000000
   14  -0.0749297   0.5536479  -0.0000000   0.0166833  -0.2969279   0.0000000
   15  -0.0000000  -0.0000000   0.0989963   0.0000000  -0.0000000  -0.0420460
   16  -0.0940604   0.0166833   0.0000000   0.4797663   0.0743656   0.0000000
   17  -0.0170216  -0.2969279  -0.0000000   0.0743656   0.5534400  -0.0000000
   18  -0.0000000   0.0000000  -0.0420460   0.0000000  -0.0000000   0.0988112
   19  -0.0057271   0.0022869   0.0000000  -0.0007385  -0.0416161  -0.0000000
   20  -0.0011591   0.0010676  -0.0000000  -0.0071503  -0.0446838  -0.0000000
   21  -0.0000000   0.0000000   0.0056101   0.0000000   0.0000000   0.0051324
   22  -0.0004466  -0.0008074   0.0000000   0.0006786   0.0049951  -0.0000000
   23  -0.0006200  -0.0003463  -0.0000000   0.0017809   0.0004276   0.0000000
   24  -0.0000000  -0.0000000  -0.0010792   0.0000000   0.0000000   0.0029022
   25   0.0006750  -0.0049971  -0.0000000  -0.0004337   0.0008092   0.0000000
   26  -0.0017823   0.0004494  -0.0000000   0.0006090  -0.0003540   0.0000000
   27   0.0000000   0.0000000   0.0028952  -0.0000000  -0.0000000  -0.0010771
   28  -0.0007187   0.0417902   0.0000000  -0.0057520  -0.0022809  -0.0000000
   29   0.0072200  -0.0449979   0.0000000   0.0011952   0.0010676   0.0000000
   30   0.0000000  -0.0000000   0.0052256  -0.0000000  -0.0000000   0.0056140
   31  -0.0703907  -0.0248648   0.0000000  -0.0094695  -0.0101645  -0.0000000
   32  -0.0262093  -0.0399026  -0.0000000  -0.0200671  -0.0152169  -0.0000000
   33  -0.0000000  -0.0000000  -0.0250404   0.0000000   0.0000000   0.0002073
   34  -0.0094947   0.0102016  -0.0000000  -0.0706528   0.0249812   0.0000000
   35   0.0201920  -0.0153166   0.0000000   0.0263110  -0.0400363   0.0000000
   36   0.0000000  -0.0000000   0.0002411  -0.0000000   0.0000000  -0.0247419
           19          20          21          22          23          24
    1  -0.0675852  -0.0003375  -0.0000000  -0.0343735  -0.0039551  -0.0000000
    2  -0.0025359  -0.3168142  -0.0000000  -0.0220912  -0.0008189   0.0000000
    3  -0.0000000   0.0000000  -0.0394700   0.0000000   0.0000000   0.0043080
    4  -0.0013284   0.0046821   0.0000000  -0.1187783  -0.0546978   0.0000000
    5   0.0406530  -0.0487963   0.0000000  -0.0541673  -0.0638563  -0.0000000
    6   0.0000000  -0.0000000   0.0062384   0.0000000  -0.0000000  -0.0178092
    7  -0.0061544   0.0011882  -0.0000000  -0.0121624  -0.0263339  -0.0000000
    8  -0.0028175   0.0021142   0.0000000  -0.0106711  -0.0169835   0.0000000
    9  -0.0000000   0.0000000   0.0052140  -0.0000000   0.0000000   0.0014922
   10   0.0027382  -0.0004256   0.0000000   0.0020058   0.0036637   0.0000000
   11  -0.0000258   0.0021300  -0.0000000   0.0008930  -0.0018853   0.0000000
   12  -0.0000000   0.0000000  -0.0015318  -0.0000000  -0.0000000   0.0034412
   13  -0.0057271  -0.0011591  -0.0000000  -0.0004466  -0.0006200  -0.0000000
   14   0.0022869   0.0010676   0.0000000  -0.0008074  -0.0003463  -0.0000000
   15   0.0000000  -0.0000000   0.0056101   0.0000000  -0.0000000  -0.0010792
   16  -0.0007385  -0.0071503   0.0000000   0.0006786   0.0017809   0.0000000
   17  -0.0416161  -0.0446838   0.0000000   0.0049951   0.0004276   0.0000000
   18  -0.0000000  -0.0000000   0.0051324  -0.0000000   0.0000000   0.0029022
   19   0.0844058   0.0029269   0.0000000  -0.0021471   0.0051646   0.0000000
   20   0.0029269   0.4091793  -0.0000000  -0.0000545   0.0022075  -0.0000000
   21   0.0000000  -0.0000000   0.0221226   0.0000000   0.0000000  -0.0021271
   22  -0.0021471  -0.0000545   0.0000000   0.1650916   0.0797198   0.0000000
   23   0.0051646   0.0022075   0.0000000   0.0797198   0.0892667  -0.0000000
   24   0.0000000  -0.0000000  -0.0021271   0.0000000  -0.0000000   0.0091555
   25  -0.0001748   0.0005156   0.0000000   0.0017158  -0.0032508  -0.0000000
   26   0.0014186  -0.0011727   0.0000000   0.0032427  -0.0066787  -0.0000000
   27   0.0000000  -0.0000000   0.0002742  -0.0000000   0.0000000  -0.0006358
   28   0.0003611   0.0000125   0.0000000  -0.0001770  -0.0014215  -0.0000000
   29  -0.0000172  -0.0060820  -0.0000000  -0.0005193  -0.0011726   0.0000000
   30  -0.0000000   0.0000000   0.0000239  -0.0000000  -0.0000000   0.0002692
   31  -0.0001732   0.0000175  -0.0000000  -0.0004064  -0.0002704   0.0000000
   32  -0.0010848  -0.0007219   0.0000000  -0.0003098  -0.0001638   0.0000000
   33  -0.0000000  -0.0000000   0.0002689  -0.0000000   0.0000000   0.0000350
   34  -0.0034763  -0.0002158   0.0000000  -0.0010005   0.0002205  -0.0000000
   35  -0.0043528   0.0015723   0.0000000  -0.0002299   0.0000037  -0.0000000
   36  -0.0000000   0.0000000  -0.0017556   0.0000000  -0.0000000   0.0000482
           25          26          27          28          29          30
    1   0.0019910  -0.0036597   0.0000000   0.0027543   0.0004251  -0.0000000
    2  -0.0008938  -0.0018760   0.0000000   0.0000291   0.0021246   0.0000000
    3  -0.0000000   0.0000000   0.0034238   0.0000000  -0.0000000  -0.0015330
    4  -0.0120442   0.0262225  -0.0000000  -0.0061637  -0.0011768   0.0000000
    5   0.0105956  -0.0169838  -0.0000000   0.0028420   0.0021281  -0.0000000
    6  -0.0000000  -0.0000000   0.0014622   0.0000000   0.0000000   0.0052227
    7  -0.1177515   0.0542818  -0.0000000  -0.0013926  -0.0048024   0.0000000
    8   0.0537138  -0.0637345   0.0000000  -0.0407865  -0.0488379  -0.0000000
    9   0.0000000   0.0000000  -0.0178255  -0.0000000   0.0000000   0.0062821
   10  -0.0343758   0.0040405  -0.0000000  -0.0675053   0.0002436   0.0000000
   11   0.0221351  -0.0008907  -0.0000000   0.0024104  -0.3184792   0.0000000
   12  -0.0000000  -0.0000000   0.0043087  -0.0000000  -0.0000000  -0.0394233
   13   0.0006750  -0.0017823   0.0000000  -0.0007187   0.0072200   0.0000000
   14  -0.0049971   0.0004494   0.0000000   0.0417902  -0.0449979  -0.0000000
   15  -0.0000000  -0.0000000   0.0028952   0.0000000   0.0000000   0.0052256
   16  -0.0004337   0.0006090  -0.0000000  -0.0057520   0.0011952  -0.0000000
   17   0.0008092  -0.0003540  -0.0000000  -0.0022809   0.0010676  -0.0000000
   18   0.0000000   0.0000000  -0.0010771  -0.0000000   0.0000000   0.0056140
   19  -0.0001748   0.0014186   0.0000000   0.0003611  -0.0000172  -0.0000000
   20   0.0005156  -0.0011727  -0.0000000   0.0000125  -0.0060820   0.0000000
   21   0.0000000   0.0000000   0.0002742   0.0000000  -0.0000000   0.0000239
   22   0.0017158   0.0032427  -0.0000000  -0.0001770  -0.0005193  -0.0000000
   23  -0.0032508  -0.0066787   0.0000000  -0.0014215  -0.0011726  -0.0000000
   24  -0.0000000  -0.0000000  -0.0006358  -0.0000000   0.0000000   0.0002692
   25   0.1640243  -0.0792264   0.0000000  -0.0022225   0.0000586  -0.0000000
   26  -0.0792264   0.0891939   0.0000000  -0.0052007   0.0022090  -0.0000000
   27   0.0000000   0.0000000   0.0092131  -0.0000000   0.0000000  -0.0021257
   28  -0.0022225  -0.0052007  -0.0000000   0.0844498  -0.0028153  -0.0000000
   29   0.0000586   0.0022090   0.0000000  -0.0028153   0.4111929   0.0000000
   30  -0.0000000  -0.0000000  -0.0021257  -0.0000000   0.0000000   0.0219299
   31  -0.0009972  -0.0002180  -0.0000000  -0.0034575   0.0002067  -0.0000000
   32   0.0002298   0.0000034  -0.0000000   0.0043326   0.0015729   0.0000000
   33   0.0000000   0.0000000   0.0000495   0.0000000  -0.0000000  -0.0017541
   34  -0.0004067   0.0002721   0.0000000  -0.0001759  -0.0000183   0.0000000
   35   0.0003103  -0.0001654  -0.0000000   0.0010881  -0.0007256  -0.0000000
   36  -0.0000000  -0.0000000   0.0000373  -0.0000000  -0.0000000   0.0002687
           31          32          33          34          35          36
    1   0.0020621   0.0025129   0.0000000  -0.0290284   0.0048733   0.0000000
    2   0.0003709  -0.0016016  -0.0000000   0.0194900  -0.0005120  -0.0000000
    3   0.0000000   0.0000000   0.0029183  -0.0000000   0.0000000   0.0034886
    4  -0.0003863  -0.0002683  -0.0000000   0.0008179  -0.0015020   0.0000000
    5  -0.0005722  -0.0005153  -0.0000000  -0.0045782   0.0009001   0.0000000
    6   0.0000000   0.0000000  -0.0009445  -0.0000000  -0.0000000   0.0024156
    7   0.0008231   0.0014997  -0.0000000  -0.0003911   0.0002755  -0.0000000
    8   0.0045638   0.0009006   0.0000000   0.0005742  -0.0005115  -0.0000000
    9   0.0000000  -0.0000000   0.0024116  -0.0000000   0.0000000  -0.0009490
   10  -0.0288524  -0.0048292  -0.0000000   0.0020709  -0.0025286  -0.0000000
   11  -0.0193946  -0.0005114  -0.0000000  -0.0003578  -0.0016209   0.0000000
   12  -0.0000000  -0.0000000   0.0034444   0.0000000  -0.0000000   0.0029224
   13  -0.0703907  -0.0262093  -0.0000000  -0.0094947   0.0201920   0.0000000
   14  -0.0248648  -0.0399026  -0.0000000   0.0102016  -0.0153166  -0.0000000
   15   0.0000000  -0.0000000  -0.0250404  -0.0000000   0.0000000   0.0002411
   16  -0.0094695  -0.0200671   0.0000000  -0.0706528   0.0263110  -0.0000000
   17  -0.0101645  -0.0152169   0.0000000   0.0249812  -0.0400363   0.0000000
   18  -0.0000000  -0.0000000   0.0002073   0.0000000   0.0000000  -0.0247419
   19  -0.0001732  -0.0010848  -0.0000000  -0.0034763  -0.0043528  -0.0000000
   20   0.0000175  -0.0007219  -0.0000000  -0.0002158   0.0015723   0.0000000
   21  -0.0000000   0.0000000   0.0002689   0.0000000   0.0000000  -0.0017556
   22  -0.0004064  -0.0003098  -0.0000000  -0.0010005  -0.0002299   0.0000000
   23  -0.0002704  -0.0001638   0.0000000   0.0002205   0.0000037  -0.0000000
   24   0.0000000   0.0000000   0.0000350  -0.0000000  -0.0000000   0.0000482
   25  -0.0009972   0.0002298   0.0000000  -0.0004067   0.0003103  -0.0000000
   26  -0.0002180   0.0000034   0.0000000   0.0002721  -0.0001654  -0.0000000
   27  -0.0000000  -0.0000000   0.0000495   0.0000000  -0.0000000   0.0000373
   28  -0.0034575   0.0043326   0.0000000  -0.0001759   0.0010881  -0.0000000
   29   0.0002067   0.0015729  -0.0000000  -0.0000183  -0.0007256  -0.0000000
   30  -0.0000000   0.0000000  -0.0017541   0.0000000  -0.0000000   0.0002687
   31   0.1102798   0.0472721   0.0000000   0.0009682   0.0030536  -0.0000000
   32   0.0472721   0.0643812   0.0000000  -0.0030785  -0.0082243  -0.0000000
   33   0.0000000   0.0000000   0.0182703  -0.0000000   0.0000000   0.0001337
   34   0.0009682  -0.0030785  -0.0000000   0.1107692  -0.0474907   0.0000000
   35   0.0030536  -0.0082243   0.0000000  -0.0474907   0.0646362  -0.0000000
   36  -0.0000000  -0.0000000   0.0001337   0.0000000  -0.0000000   0.0178910
 **********************************************************************
 **                                                                  **
 **                       VIBRATIONAL ANALYSIS                       **
 **                       --------------------                       **
 **                                                                  **
 **        VIBRATIONAL FREQUENCIES (CM**-1) AND NORMAL MODES         **
 **     FORCE CONSTANTS (mDYN/ANGSTROM) AND REDUCED MASSES (AMU)     **
 **                  INFRARED INTENSITIES (KM/MOL)                   **
 **                                                                  **
 **********************************************************************


 Mode:                 1                      2                      3
 Frequency:        46.51                  90.80                  95.99
 Force Cnst:      0.1117                 0.0954                 0.1156
 Red. Mass:      87.6155                19.6434                21.2997
 IR Active:          YES                    YES                    YES
 IR Intens:        0.000                  0.345                  0.000
 Raman Active:       YES                    YES                    YES
               X      Y      Z        X      Y      Z        X      Y      Z
 C          0.000  0.000 -0.053   -0.000  0.000  0.315   -0.000 -0.000  0.281
 C          0.000  0.000 -0.108   -0.000  0.000  0.178   -0.000  0.000  0.095
 C         -0.000  0.000  0.107   -0.000 -0.000  0.182    0.000  0.000 -0.081
 C         -0.000  0.000  0.050    0.000 -0.000  0.328    0.000  0.000 -0.260
 C         -0.000  0.000 -0.063    0.000 -0.000  0.156    0.000 -0.000 -0.084
 C          0.000  0.000  0.059    0.000 -0.000  0.152   -0.000 -0.000  0.098
 F          0.000  0.000 -0.111   -0.000  0.000  0.550   -0.000 -0.000  0.636
 Br         0.000  0.000 -0.582    0.000 -0.000 -0.120   -0.000  0.000 -0.126
 Br        -0.000 -0.000  0.582    0.000  0.000 -0.125    0.000 -0.000  0.119
 F         -0.000  0.000  0.110    0.000 -0.000  0.582    0.000  0.000 -0.609
 I          0.000 -0.000 -0.362   -0.000  0.000 -0.073   -0.000  0.000  0.088
 I         -0.000 -0.000  0.362   -0.000 -0.000 -0.068    0.000  0.000 -0.092
 TransDip  -0.000 -0.000  0.000   -0.000 -0.000 -0.019    0.000 -0.000 -0.001

 Mode:                 4                      5                      6
 Frequency:        99.82                 116.24                 128.15
 Force Cnst:      0.6339                 0.4245                 0.7603
 Red. Mass:     107.9676                53.3208                78.5799
 IR Active:          YES                    YES                    YES
 IR Intens:        0.160                  0.267                  0.096
 Raman Active:       YES                    YES                    YES
               X      Y      Z        X      Y      Z        X      Y      Z
 C          0.123  0.030 -0.000   -0.034 -0.267 -0.000   -0.077  0.027  0.000
 C          0.121  0.004 -0.000   -0.035 -0.190  0.000   -0.103 -0.014 -0.000
 C          0.122 -0.006 -0.000    0.035 -0.190 -0.000   -0.103  0.014 -0.000
 C          0.124 -0.033 -0.000    0.034 -0.267  0.000   -0.077 -0.027 -0.000
 C          0.147  0.009 -0.000   -0.017 -0.296 -0.000   -0.099 -0.013 -0.000
 C          0.147 -0.013 -0.000    0.017 -0.296 -0.000   -0.098  0.011 -0.000
 F          0.094  0.027 -0.000   -0.095 -0.269 -0.000   -0.034  0.024  0.000
 Br         0.201 -0.088  0.000   -0.288  0.166 -0.000    0.256 -0.607 -0.000
 Br         0.204  0.089  0.000    0.287  0.162  0.000    0.257  0.608  0.000
 F          0.096 -0.030 -0.000    0.096 -0.268  0.000   -0.032 -0.025 -0.000
 I         -0.178  0.598  0.000   -0.333  0.008 -0.000   -0.130 -0.142  0.000
 I         -0.176 -0.598  0.000    0.333  0.011  0.000   -0.127  0.141 -0.000
 TransDip  -0.013  0.000  0.000    0.000  0.017  0.000    0.010 -0.000  0.000

 Mode:                 7                      8                      9
 Frequency:       172.60                 188.42                 199.58
 Force Cnst:      0.9528                 1.4136                 0.3241
 Red. Mass:      54.2839                67.5831                13.8108
 IR Active:          YES                    YES                    YES
 IR Intens:        0.177                  0.213                  0.072
 Raman Active:       YES                    YES                    YES
               X      Y      Z        X      Y      Z        X      Y      Z
 C          0.071  0.229  0.000   -0.172  0.047 -0.000    0.000 -0.000  0.269
 C          0.110  0.320  0.000   -0.295 -0.020 -0.000   -0.000 -0.000  0.464
 C         -0.108  0.320  0.000   -0.296  0.020  0.000    0.000 -0.000  0.465
 C         -0.069  0.229  0.000   -0.173 -0.048 -0.000   -0.000 -0.000  0.271
 C         -0.096  0.094 -0.000   -0.058  0.019 -0.000   -0.000 -0.000  0.334
 C          0.097  0.094 -0.000   -0.057 -0.020 -0.000    0.000 -0.000  0.334
 F         -0.079  0.240  0.000   -0.218  0.042  0.000    0.000 -0.000 -0.314
 Br         0.373  0.142 -0.000   -0.354 -0.293 -0.000   -0.000 -0.000 -0.049
 Br        -0.372  0.139 -0.000   -0.356  0.296  0.000    0.000 -0.000 -0.049
 F          0.082  0.240 -0.000   -0.217 -0.043 -0.000   -0.000 -0.000 -0.309
 I         -0.233 -0.184  0.000    0.302  0.152  0.000    0.000  0.000 -0.024
 I          0.231 -0.184 -0.000    0.304 -0.153 -0.000   -0.000  0.000 -0.023
 TransDip  -0.000 -0.013  0.000    0.015 -0.000  0.000   -0.000 -0.000  0.009

 Mode:                10                     11                     12
 Frequency:       250.45                 300.99                 308.41
 Force Cnst:      0.7039                 1.1466                 1.2805
 Red. Mass:      19.0475                21.4814                22.8495
 IR Active:          YES                    YES                    YES
 IR Intens:        0.051                  0.892                  0.190
 Raman Active:       YES                    YES                    YES
               X      Y      Z        X      Y      Z        X      Y      Z
 C          0.174  0.063 -0.000    0.132  0.010 -0.000   -0.065  0.350  0.000
 C          0.052 -0.116 -0.000    0.049 -0.050 -0.000   -0.104  0.235  0.000
 C         -0.052 -0.116  0.000    0.047  0.044  0.000    0.104  0.236  0.000
 C         -0.174  0.063  0.000    0.131 -0.019  0.000    0.068  0.349 -0.000
 C         -0.067  0.225  0.000    0.106 -0.042  0.000    0.016  0.270 -0.000
 C          0.067  0.224 -0.000    0.106  0.035 -0.000   -0.013  0.271 -0.000
 F          0.617  0.063  0.000    0.666  0.004  0.000   -0.118  0.400 -0.000
 Br        -0.060  0.053 -0.000   -0.134 -0.052 -0.000   -0.174 -0.155 -0.000
 Br         0.060  0.053  0.000   -0.138  0.056  0.000    0.170 -0.154 -0.000
 F         -0.617  0.063 -0.000    0.663 -0.013 -0.000    0.135  0.398  0.000
 I         -0.007 -0.059  0.000   -0.041 -0.010  0.000   -0.060 -0.045  0.000
 I          0.007 -0.059 -0.000   -0.043  0.011 -0.000    0.059 -0.045  0.000
 TransDip   0.000 -0.007 -0.000   -0.030  0.000 -0.000   -0.001 -0.014  0.000

 Mode:                13                     14                     15
 Frequency:       314.95                 384.18                 467.80
 Force Cnst:      0.7141                 1.0972                 2.0630
 Red. Mass:      12.2193                12.6172                16.0003
 IR Active:          YES                    YES                    YES
 IR Intens:        0.165                  0.000                  0.102
 Raman Active:       YES                    YES                    YES
               X      Y      Z        X      Y      Z        X      Y      Z
 C         -0.000  0.000  0.046    0.000  0.000 -0.472   -0.044 -0.402 -0.000
 C         -0.000  0.000 -0.441    0.000  0.000 -0.355    0.096 -0.069  0.000
 C          0.000  0.000 -0.443   -0.000  0.000  0.352    0.096  0.069  0.000
 C          0.000  0.000  0.044   -0.000 -0.000  0.473   -0.044  0.403  0.000
 C          0.000  0.000  0.548   -0.000  0.000  0.332   -0.193  0.058  0.000
 C         -0.000  0.000  0.550    0.000  0.000 -0.329   -0.193 -0.057 -0.000
 F         -0.000  0.000 -0.023   -0.000  0.000  0.207    0.032 -0.529  0.000
 Br        -0.000 -0.000  0.022   -0.000 -0.000  0.009   -0.001 -0.013 -0.000
 Br         0.000 -0.000  0.023    0.000 -0.000 -0.009   -0.001  0.012 -0.000
 F          0.000  0.000 -0.021    0.000 -0.000 -0.206    0.032  0.529 -0.000
 I         -0.000 -0.000 -0.025   -0.000 -0.000 -0.007    0.009  0.010 -0.000
 I          0.000 -0.000 -0.025    0.000  0.000  0.007    0.009 -0.010  0.000
 TransDip  -0.000  0.000 -0.013   -0.000  0.000 -0.000   -0.010  0.000 -0.000

 Mode:                16                     17                     18
 Frequency:       560.92                 563.49                 652.61
 Force Cnst:      2.2321                 2.6015                 3.1922
 Red. Mass:      12.0407                13.9059                12.7215
 IR Active:          YES                    YES                    YES
 IR Intens:        0.000                 36.673                  0.071
 Raman Active:       YES                    YES                    YES
               X      Y      Z        X      Y      Z        X      Y      Z
 C         -0.000 -0.000 -0.000    0.372 -0.040 -0.000    0.387 -0.003 -0.000
 C         -0.000  0.000 -0.483    0.355 -0.009 -0.000    0.235 -0.303  0.000
 C         -0.000  0.000  0.483    0.357  0.007  0.000   -0.235 -0.302  0.000
 C         -0.000  0.000 -0.001    0.373  0.040 -0.000   -0.387 -0.004 -0.000
 C         -0.000 -0.000 -0.516    0.424  0.039 -0.000   -0.250  0.306  0.000
 C         -0.000 -0.000  0.516    0.422 -0.037  0.000    0.251  0.306  0.000
 F          0.000 -0.000 -0.002   -0.197 -0.067  0.000   -0.217 -0.006  0.000
 Br         0.000  0.000  0.013   -0.077 -0.041  0.000   -0.015  0.011 -0.000
 Br         0.000 -0.000 -0.013   -0.077  0.041 -0.000    0.015  0.011 -0.000
 F          0.000  0.000  0.002   -0.197  0.067  0.000    0.217 -0.006  0.000
 I          0.000  0.000  0.009   -0.032 -0.016  0.000    0.007 -0.006 -0.000
 I          0.000 -0.000 -0.008   -0.032  0.016 -0.000   -0.007 -0.006 -0.000
 TransDip  -0.000  0.000 -0.000    0.194 -0.000 -0.000    0.000 -0.009 -0.000

 Mode:                19                     20                     21
 Frequency:       655.90                 680.51                 766.87
 Force Cnst:      3.0836                 3.2894                 4.3721
 Red. Mass:      12.1657                12.0559                12.6181
 IR Active:          YES                    YES                    YES
 IR Intens:        5.032                  0.000                 23.279
 Raman Active:       YES                    YES                    YES
               X      Y      Z        X      Y      Z        X      Y      Z
 C          0.000 -0.000  0.593    0.000 -0.000  0.484   -0.190 -0.029  0.000
 C          0.000 -0.000 -0.259    0.000  0.000 -0.374   -0.205 -0.159 -0.000
 C         -0.000 -0.000 -0.259   -0.000  0.000  0.373    0.202 -0.159  0.000
 C         -0.000  0.000  0.594   -0.000  0.000 -0.483    0.188 -0.031 -0.000
 C         -0.000  0.000 -0.265   -0.000 -0.000  0.351    0.360  0.486 -0.000
 C          0.000  0.000 -0.263    0.000 -0.000 -0.351   -0.361  0.486  0.000
 F         -0.000 -0.000 -0.105    0.000 -0.000 -0.061   -0.044 -0.165 -0.000
 Br        -0.000  0.000  0.007   -0.000 -0.000  0.004    0.027  0.013 -0.000
 Br         0.000  0.000  0.007    0.000 -0.000 -0.004   -0.026  0.012 -0.000
 F          0.000  0.000 -0.105   -0.000  0.000  0.061    0.045 -0.165  0.000
 I          0.000 -0.000  0.004    0.000  0.000 -0.003   -0.017 -0.011  0.000
 I         -0.000 -0.000  0.004   -0.000  0.000  0.003    0.017 -0.011  0.000
 TransDip   0.000 -0.000  0.072   -0.000  0.000 -0.000   -0.000  0.155 -0.000

 Mode:                22                     23                     24
 Frequency:       838.65                 963.85                1128.31
 Force Cnst:      5.7172                 7.0390                 9.3656
 Red. Mass:      13.7964                12.8601                12.4860
 IR Active:          YES                    YES                    YES
 IR Intens:       93.487                  3.072                 10.162
 Raman Active:       YES                    YES                    YES
               X      Y      Z        X      Y      Z        X      Y      Z
 C          0.096  0.004  0.000    0.046 -0.181  0.000   -0.033  0.287 -0.000
 C          0.211  0.538  0.000    0.473  0.044 -0.000   -0.455 -0.040 -0.000
 C         -0.216  0.539 -0.000    0.470 -0.038  0.000    0.458 -0.043  0.000
 C         -0.096  0.001 -0.000    0.045  0.180  0.000    0.031  0.283  0.000
 C         -0.066  0.192 -0.000   -0.424 -0.087 -0.000   -0.418  0.007  0.000
 C          0.071  0.192 -0.000   -0.425  0.090 -0.000    0.417  0.009  0.000
 F          0.015 -0.335 -0.000   -0.008  0.228 -0.000   -0.001 -0.181  0.000
 Br        -0.032 -0.026 -0.000   -0.024 -0.016  0.000    0.013  0.005  0.000
 Br         0.032 -0.026  0.000   -0.023  0.015 -0.000   -0.013  0.005 -0.000
 F         -0.015 -0.332  0.000   -0.008 -0.231 -0.000    0.001 -0.181 -0.000
 I          0.001 -0.003  0.000    0.007  0.005 -0.000    0.003  0.000 -0.000
 I         -0.001 -0.003 -0.000    0.007 -0.005  0.000   -0.003  0.000  0.000
 TransDip   0.000  0.310  0.000    0.056  0.002  0.000   -0.000 -0.102 -0.000

 Mode:                25                     26                     27
 Frequency:      1272.20                1296.54                1359.80
 Force Cnst:     11.4906                12.5239                13.1722
 Red. Mass:      12.0498                12.6450                12.0910
 IR Active:          YES                    YES                    YES
 IR Intens:        2.631                  0.127                 53.871
 Raman Active:       YES                    YES                    YES
               X      Y      Z        X      Y      Z        X      Y      Z
 C          0.343 -0.118  0.000    0.242  0.456  0.000    0.408 -0.150  0.000
 C         -0.202  0.303  0.000    0.030  0.261  0.000   -0.273 -0.383 -0.000
 C         -0.199 -0.302 -0.000    0.025 -0.263 -0.000   -0.270  0.383 -0.000
 C          0.340  0.118 -0.000    0.239 -0.451 -0.000    0.407  0.151  0.000
 C         -0.154  0.459 -0.000   -0.231 -0.260  0.000   -0.128 -0.262 -0.000
 C         -0.154 -0.458  0.000   -0.237  0.257  0.000   -0.128  0.262 -0.000
 F          0.013  0.058 -0.000   -0.014 -0.213 -0.000   -0.041  0.059 -0.000
 Br         0.000  0.000 -0.000   -0.007 -0.003 -0.000    0.008  0.007 -0.000
 Br         0.000 -0.000  0.000   -0.007  0.003  0.000    0.008 -0.007  0.000
 F          0.013 -0.058  0.000   -0.014  0.212  0.000   -0.041 -0.060  0.000
 I         -0.001 -0.001  0.000    0.003  0.002  0.000    0.000  0.001  0.000
 I         -0.001  0.001 -0.000    0.003 -0.002 -0.000    0.000 -0.001 -0.000
 TransDip  -0.052 -0.000 -0.000   -0.011  0.004 -0.000   -0.235  0.000  0.000

 Mode:                28                     29                     30
 Frequency:      1420.60                1557.65                1567.72
 Force Cnst:     14.6566                17.2055                17.3850
 Red. Mass:      12.3265                12.0358                12.0057
 IR Active:          YES                    YES                    YES
 IR Intens:      271.962                  0.378                  0.153
 Raman Active:       YES                    YES                    YES
               X      Y      Z        X      Y      Z        X      Y      Z
 C          0.026  0.556 -0.000    0.016  0.337 -0.000   -0.535  0.017 -0.000
 C          0.231 -0.160 -0.000    0.136 -0.438 -0.000    0.324 -0.112  0.000
 C         -0.229 -0.154  0.000    0.139  0.439  0.000   -0.325 -0.111  0.000
 C         -0.029  0.559  0.000    0.014 -0.341 -0.000    0.538  0.015 -0.000
 C          0.243 -0.167  0.000   -0.154  0.385  0.000   -0.289  0.106  0.000
 C         -0.241 -0.174 -0.000   -0.153 -0.384  0.000    0.286  0.104  0.000
 F         -0.002 -0.150  0.000   -0.003 -0.049  0.000    0.019 -0.004  0.000
 Br        -0.005  0.001  0.000   -0.001  0.001  0.000   -0.001  0.001  0.000
 Br         0.005  0.001 -0.000   -0.001 -0.001 -0.000    0.001  0.001 -0.000
 F          0.002 -0.153 -0.000   -0.002  0.051 -0.000   -0.019 -0.004  0.000
 I         -0.002  0.001 -0.000    0.001 -0.000 -0.000   -0.000 -0.001  0.000
 I          0.002  0.001  0.000    0.001  0.000  0.000    0.000 -0.001  0.000
 TransDip   0.000  0.528 -0.000    0.020 -0.002 -0.000    0.000  0.013 -0.000

 STANDARD THERMODYNAMIC QUANTITIES AT   298.15 K  AND     1.00 ATM

   This Molecule has  0 Imaginary Frequencies
   Zero point vibrational energy:       26.376 kcal/mol

   Atom    1 Element C  Has Mass   12.00000
   Atom    2 Element C  Has Mass   12.00000
   Atom    3 Element C  Has Mass   12.00000
   Atom    4 Element C  Has Mass   12.00000
   Atom    5 Element C  Has Mass   12.00000
   Atom    6 Element C  Has Mass   12.00000
   Atom    7 Element F  Has Mass   18.99840
   Atom    8 Element Br Has Mass   78.91830
   Atom    9 Element Br Has Mass   78.91830
   Atom   10 Element F  Has Mass   18.99840
   Atom   11 Element I  Has Mass  126.90440
   Atom   12 Element I  Has Mass  126.90440
   Molecular Mass:   521.642200 amu
   Principal axes and moments of inertia in amu*Bohr^2:
                             1           2           3
    Eigenvalues --     6080.44903 12142.11266 18222.56168
          X               1.00000    -0.00001     0.00000
          Y               0.00001     1.00000     0.00000
          Z               0.00000    -0.00000     1.00000
   Rotational Symmetry Number is   1
   The Molecule is an Asymmetric Top
   Translational Enthalpy:        0.889 kcal/mol
   Rotational Enthalpy:           0.889 kcal/mol
   Vibrational Enthalpy:         32.345 kcal/mol
   gas constant (RT):             0.592 kcal/mol
   Translational Entropy:        44.642  cal/mol.K
   Rotational Entropy:           35.552  cal/mol.K
   Vibrational Entropy:          38.921  cal/mol.K

   Total Enthalpy:               34.715 kcal/mol
   Total Entropy:               119.114  cal/mol.K

 ======================================================================

 STANDARD THERMODYNAMIC QUANTITIES FOR ANHARMONIC VIBRATION -- TOSH

   Zero point vibrational energy: ************ kcal/mol

   Vibrational Enthalpy:       Infinity kcal/mol
   Vibrational Entropy:             NaN  cal/mol.K

   Total Enthalpy:             Infinity kcal/mol
   Total Entropy:                   NaN  cal/mol.K

 ======================================================================

 STANDARD THERMODYNAMIC QUANTITIES FOR ANHARMONIC VIBRATION -- VPT2

   Zero point vibrational energy: ************ kcal/mol

   Vibrational Enthalpy:       Infinity kcal/mol
   Vibrational Entropy:             NaN  cal/mol.K

   Total Enthalpy:             Infinity kcal/mol
   Total Entropy:                   NaN  cal/mol.K

 ======================================================================

Archival summary:
1\1\february\FREQ\ProcedureUnspecified\BasisUnspecified\2r226\taweetha\SunDec119:53:042019SunDec119:53:042019\0\\#,FREQ,ProcedureUnspecified,BasisUnspecified,\\0,1\I\C,1,2.11762\C,2,1.39347,1,117.67\F,3,1.33868,2,119.238,1,-0,0\C,3,1.39413,2,122.319,1,-180,0\C,5,1.39815,3,118.848,2,-0,0\C,6,1.39384,5,118.884,3,0,0\F,7,1.33794,6,118.45,5,180,0\C,7,1.39298,6,122.381,5,0,0\Br,5,1.89272,3,118.582,2,180,0\Br,6,1.89387,5,122.626,3,-180,0\I,9,2.11987,7,117.74,6,180,0\\\@

 Total job time:  839.16s(wall), 4804.48s(cpu) 
 Sun Dec  1 19:53:04 2019

        *************************************************************
        *                                                           *
        *  Thank you very much for using Q-Chem.  Have a nice day.  *
        *                                                           *
        *************************************************************
